# Supplementary material for: Transcriptional landscape of human cancers
Source: Oncotarget. 2017 Mar 2;8(21):34534–51. doi: 10.18632/oncotarget.15837 (PMC5470989; doi:10.18632/oncotarget.15837)
Supplement: Supplementary file 2 [file oncotarget-08-34534-s002.xlsx]

## Sheet: BLCA
Symbol	P value	log2(Fold change)	FDR
CA9	3.0029e-11	5.46508	4.65653e-10
CST1	7.97455e-11	5.21145	1.13856e-09
ESM1	9.49381e-26	4.47529	1.51099e-23
KRT14	1.84761e-05	4.4596	9.32711e-05
COL10A1	4.39251e-08	4.34342	3.83593e-07
MYBL2	1.11119e-29	4.28873	3.50982e-27
COL11A1	9.63726e-08	4.2688	7.85169e-07
UBE2C	1.00846e-39	4.2452	2.95782e-36
KIF18B	1.35512e-39	4.19051	3.47776e-36
TROAP	4.25964e-39	4.1159	8.74546e-36
MMP11	5.02405e-12	3.89985	9.0165e-11
IQGAP3	1.22838e-34	3.84477	1.14635e-31
CDC20	3.05351e-31	3.8344	1.39315e-28
SLC1A6	0.000169246	3.78993	0.000676952
KIF20A	1.76213e-35	3.77238	1.80891e-32
MELK	2.37837e-29	3.77118	6.42505e-27
NEK2	2.06815e-33	3.75685	1.36972e-30
AURKB	1.9347e-32	3.74832	1.10337e-29
BIRC5	1.25501e-30	3.7359	4.95513e-28
CST6	1.05047e-08	3.7276	1.0275e-07
TTK	9.94304e-34	3.69964	7.03933e-31
TPX2	5.74195e-31	3.66743	2.40588e-28
TNNT1	1.90639e-07	3.64888	1.45664e-06
NUF2	1.84756e-29	3.63901	5.26836e-27
KRT7	1.85443e-06	3.61541	1.15269e-05
DLGAP5	8.75835e-29	3.61015	2.16648e-26
PKMYT1	7.07647e-32	3.60791	3.45921e-29
CENPA	8.8048e-29	3.59367	2.12672e-26
NXPH4	6.82252e-11	3.56735	9.8643e-10
CDC45	3.62353e-31	3.54502	1.61727e-28
UHRF1	2.58336e-37	3.53967	4.07993e-34
GRIN2D	1.94703e-10	3.53927	2.62817e-09
C16orf59	4.88052e-39	3.50139	9.10926e-36
CDC25C	1.38198e-32	3.50102	8.10669e-30
TOP2A	1.18476e-29	3.4815	3.63049e-27
CDT1	5.06275e-34	3.46691	3.99782e-31
PRSS8	1.29177e-11	3.46164	2.14226e-10
MCM10	3.70225e-25	3.43354	5.50804e-23
HJURP	8.3731e-35	3.43202	8.1861e-32
ASPM	5.92413e-26	3.42424	9.73026e-24
GTSE1	6.05934e-34	3.41972	4.60757e-31
KLC3	3.1785e-13	3.41249	7.08553e-12
FAM64A	5.87509e-24	3.40829	7.26635e-22
NCAPH	1.84981e-29	3.40532	5.20254e-27
KIF4A	4.05333e-29	3.40048	1.04024e-26
ZNF695	7.40892e-25	3.38701	1.06372e-22
CCNB2	1.51505e-30	3.37643	5.86894e-28
NCAPG	4.31385e-32	3.37008	2.16018e-29
MAGEA6	0.00196672	3.36904	0.00595293
CDK1	4.79675e-38	3.35916	8.20684e-35
SKA3	7.04597e-34	3.34073	5.16646e-31
KIF2C	3.68797e-32	3.32581	1.94148e-29
OTX1	2.05726e-19	3.32198	1.29167e-17
FIRRE	1.97755e-12	3.31173	3.82308e-11
BUB1B	1.59873e-29	3.30287	4.62302e-27
PPP1R14C	1.32863e-06	3.30246	8.54045e-06
KLHDC7B	4.39593e-06	3.29513	2.51822e-05
SGOL1	1.45297e-26	3.29253	2.73679e-24
TK1	2.80987e-32	3.28293	1.51814e-29
MKI67	6.26279e-29	3.27991	1.56807e-26
CTSV	4.67422e-09	3.27932	4.83458e-08
MAGEA9B	0.00139475	3.27393	0.00440344
FOXM1	3.23053e-26	3.26122	5.66888e-24
CDCA8	7.37286e-33	3.25883	4.58704e-30
EPCAM	1.0905e-12	3.23735	2.21454e-11
EXO1	2.30304e-27	3.23658	4.97724e-25
SAPCD2	7.15104e-23	3.22856	7.52912e-21
ALPP	2.59866e-05	3.22796	0.00012619
POLQ	1.33361e-29	3.21611	3.91147e-27
B3GNT4	1.76483e-13	3.20683	4.09885e-12
SKA1	2.20279e-29	3.19564	6.11156e-27
PLK1	4.96322e-26	3.19343	8.49165e-24
KRT6A	0.00890973	3.18873	0.0224311
CKAP2L	3.01838e-23	3.186	3.38636e-21
KIAA0101	3.93966e-29	3.16858	1.02386e-26
HMMR	3.1899e-26	3.1606	5.64585e-24
SPP1	1.37093e-08	3.15657	1.32082e-07
KIF14	5.13135e-23	3.15488	5.54483e-21
RAD54L	1.25554e-29	3.14815	3.79081e-27
IGSF9	4.62143e-13	3.14753	1.00193e-11
DEPDC1B	6.66788e-27	3.14511	1.32911e-24
RDM1	7.74135e-16	3.13737	2.68476e-14
FAM72D	9.78247e-24	3.12052	1.18143e-21
CDCA3	1.00066e-29	3.10328	3.21008e-27
ASF1B	1.69036e-33	3.10299	1.15682e-30
C4orf48	1.75151e-16	3.08863	6.77219e-15
SALL4	8.89007e-12	3.07935	1.51722e-10
MEX3A	1.02307e-13	3.07547	2.45381e-12
CEP55	1.34082e-26	3.075	2.54892e-24
MAGEA3	0.00342853	3.0741	0.00969442
RRM2	5.15772e-23	3.06862	5.54415e-21
DEPDC1	7.90371e-22	3.06832	6.90515e-20
ETV4	3.85666e-14	3.06761	9.94738e-13
NEIL3	4.07366e-17	3.04937	1.75707e-15
EPR1	2.51595e-17	3.03715	1.10848e-15
SPC25	3.35524e-26	3.03606	5.83783e-24
FAM83A	8.55294e-05	3.03322	0.000366904
PBK	4.38848e-22	3.03288	4.11415e-20
ORC6	2.38964e-30	3.01515	8.4589e-28
AP1M2	5.20442e-12	3.01415	9.33205e-11
CENPF	8.67348e-25	3.01381	1.23663e-22
ESRP1	3.16997e-11	3.00853	4.88242e-10
EME1	9.98447e-30	3.00381	3.25383e-27
FAM72B	1.06951e-26	3.00321	2.05215e-24
NUSAP1	3.07506e-27	3.00228	6.50868e-25
MMP13	0.000135333	2.98403	0.000556039
CDCA2	3.5926e-24	2.9791	4.58135e-22
ULBP2	1.61546e-13	2.97862	3.77327e-12
CENPM	7.45141e-28	2.95901	1.66288e-25
CASP14	0.000832161	2.93613	0.00279625
BUB1	6.55347e-26	2.93611	1.06785e-23
GRB7	7.48476e-12	2.93116	1.2946e-10
CDH3	1.09411e-07	2.9274	8.80905e-07
CDCA5	2.19097e-24	2.92097	2.90211e-22
RECQL4	1.26512e-29	2.92061	3.76437e-27
FANCA	2.23526e-30	2.90814	8.195e-28
HIST1H3D	3.10488e-16	2.90406	1.14858e-14
ZWINT	2.14404e-30	2.89832	8.0035e-28
OIP5	1.62675e-24	2.89828	2.19729e-22
TERT	4.38728e-10	2.89127	5.54992e-09
KIFC1	3.665e-25	2.88016	5.49242e-23
FER1L4	3.4776e-05	2.8708	0.000164059
HMGA2	0.000456177	2.87036	0.00164745
HES2	4.74899e-05	2.86862	0.000216815
SERINC2	9.02286e-13	2.86779	1.85992e-11
KIF15	9.0446e-22	2.86682	7.8023e-20
KREMEN2	8.05364e-09	2.86602	8.03056e-08
GJB6	1.87306e-05	2.86425	9.42773e-05
FAM111B	9.14544e-19	2.86007	5.13019e-17
ZNF114	1.74737e-06	2.85829	1.09442e-05
KRT16	0.00122496	2.8445	0.00392902
AURKA	1.42274e-28	2.83566	3.39654e-26
DTL	2.91031e-25	2.83023	4.42604e-23
CDC6	4.57156e-28	2.8257	1.05459e-25
CNGB1	9.73658e-08	2.81603	7.92318e-07
MMP1	4.75724e-05	2.79972	0.000217143
ESPL1	9.58003e-21	2.79953	7.07509e-19
RAD51	1.76912e-30	2.79644	6.72625e-28
TDO2	8.47043e-10	2.79474	1.01108e-08
MAPK15	1.26717e-09	2.78871	1.46323e-08
PLA2G2F	0.00247565	2.78127	0.00730385
CCNA2	2.10597e-25	2.78123	3.22668e-23
EPN3	5.86112e-08	2.77848	4.98487e-07
PKP3	1.00642e-12	2.77398	2.06011e-11
PABPC1L	3.63314e-19	2.77247	2.19388e-17
PVRL4	1.78435e-08	2.76409	1.68202e-07
MTFR2	8.22909e-27	2.76251	1.59388e-24
MNX1	5.60616e-09	2.75918	5.70933e-08
VGLL1	0.000185928	2.75517	0.000735085
SPAG5	2.43888e-27	2.7542	5.21591e-25
LAD1	8.37245e-10	2.75332	1.00055e-08
CENPK	5.16796e-24	2.75212	6.46972e-22
GJB7	8.82465e-07	2.74803	5.90544e-06
IGF2BP1	0.000540434	2.7436	0.00191172
ISL2	2.42758e-15	2.73816	7.66779e-14
KRT18	1.68346e-13	2.73629	3.92762e-12
RGS20	5.01269e-07	2.73602	3.53298e-06
CCDC150	1.17818e-19	2.73574	7.72819e-18
SPINT1	4.0942e-16	2.7333	1.49304e-14
FAM83H	5.42262e-20	2.7279	3.68648e-18
BARX1	5.00187e-05	2.72698	0.000226846
SYNE4	9.72586e-07	2.7218	6.46428e-06
CST4	2.26215e-06	2.71877	1.3798e-05
PRR11	2.44385e-09	2.71692	2.68601e-08
CBX2	1.19739e-11	2.7131	2.00355e-10
EPHA1	1.35403e-10	2.7058	1.87203e-09
RBBP8NL	4.99677e-06	2.70427	2.82536e-05
TRIP13	1.01415e-19	2.7001	6.695e-18
WDR72	0.00020538	2.69996	0.000801342
RAC3	4.20247e-17	2.69849	1.80127e-15
S100A14	6.10808e-05	2.69712	0.000271557
IGFL2	6.24036e-05	2.69071	0.000276719
HIST1H2BH	5.37088e-09	2.68697	5.49425e-08
NDC80	5.15951e-21	2.68683	3.99735e-19
TMEM132A	5.25395e-23	2.6868	5.61816e-21
KRT6B	0.0178791	2.67895	0.040759
KIF23	2.20403e-22	2.67746	2.19665e-20
IL22RA1	6.38964e-11	2.67001	9.32379e-10
FUT3	2.01839e-05	2.66916	0.000100704
CPA4	0.000177704	2.65426	0.000706241
KDF1	4.23175e-12	2.65377	7.6955e-11
WDR62	3.12996e-19	2.65204	1.90686e-17
ORC1	1.93109e-20	2.6415	1.38144e-18
CBLC	2.34963e-07	2.6397	1.77029e-06
CDH1	8.69344e-09	2.63444	8.63498e-08
C15orf48	2.95344e-06	2.63228	1.75454e-05
GINS1	5.57792e-27	2.62758	1.12275e-24
SFN	3.04489e-08	2.62602	2.75273e-07
DMBX1	5.56825e-05	2.6255	0.000249611
E2F8	1.11196e-16	2.61743	4.44155e-15
GRHL2	3.05472e-09	2.61633	3.29047e-08
MUC16	0.00334634	2.61497	0.00948552
TM4SF19	1.02446e-05	2.61032	5.46318e-05
IGF2BP3	0.000171093	2.60913	0.000683273
PI3	0.0102126	2.603	0.0252196
S1PR5	1.11767e-08	2.60252	1.08856e-07
E2F7	6.82572e-15	2.59948	2.00772e-13
PPAPDC1A	3.79075e-05	2.59808	0.000177042
RAB25	4.20755e-07	2.59514	3.01835e-06
E2F2	1.75654e-15	2.59269	5.68824e-14
CLSPN	1.01151e-11	2.59134	1.70925e-10
RIPPLY3	5.71186e-08	2.58808	4.87002e-07
CELSR3	2.19e-10	2.58743	2.93108e-09
IGFL1	0.004123	2.58696	0.011396
ITGB6	1.59326e-06	2.57679	1.00495e-05
CCNB1	1.00714e-23	2.57526	1.20922e-21
HIST1H3G	5.41243e-09	2.57292	5.52849e-08
LIPG	7.91765e-07	2.56973	5.3667e-06
S100A7	0.0176077	2.56886	0.0402476
FAM72A	9.97956e-17	2.56343	4.02535e-15
ERCC6L	1.6014e-19	2.5604	1.03067e-17
KIF18A	6.11423e-18	2.55665	3.01758e-16
EVA1A	8.85324e-07	2.55325	5.92264e-06
CYP27B1	2.12067e-17	2.55187	9.46509e-16
CSAG1	0.00252893	2.54718	0.00744075
CSAG2	0.0007154	2.54539	0.0024492
HIST1H2AE	3.38948e-09	2.54076	3.61315e-08
SHCBP1	3.37887e-19	2.53712	2.05242e-17
MARVELD3	4.01231e-12	2.53368	7.3289e-11
ARHGAP8	6.89212e-11	2.52664	9.94392e-10
CENPI	1.49507e-14	2.52612	4.16489e-13
CASC5	3.63189e-11	2.52293	5.52753e-10
SBK1	7.15107e-06	2.51069	3.91935e-05
MAGEA4	0.0120868	2.50647	0.0290886
ZIC2	0.000132762	2.50643	0.000547009
STK31	8.70238e-09	2.50568	8.63968e-08
PSORS1C2	0.0012093	2.50321	0.00388303
PRSS16	8.69667e-12	2.4989	1.48793e-10
ABCA12	8.0309e-05	2.49623	0.000346465
PTTG1	1.0083e-19	2.48973	6.6779e-18
TMEM74B	3.93932e-10	2.48465	5.03286e-09
FABP6	0.000399647	2.48298	0.00146077
C5orf46	1.34304e-05	2.48186	6.98606e-05
SOX11	6.27206e-09	2.47922	6.34031e-08
BLM	6.02531e-29	2.4751	1.52723e-26
CDKN2A	0.00239452	2.4719	0.00709406
ANLN	1.27282e-14	2.46903	3.58467e-13
IBSP	3.98922e-08	2.46893	3.51665e-07
CST2	1.14642e-06	2.46271	7.49831e-06
SLC12A8	1.76309e-13	2.46232	4.09942e-12
RAD51AP1	2.69012e-18	2.46147	1.39121e-16
KRT17	0.000577967	2.45911	0.00203085
DMRTA2	7.88269e-05	2.45859	0.000340571
PYCR1	1.48525e-10	2.45679	2.03835e-09
STIL	1.48845e-23	2.45617	1.74625e-21
MYEOV	0.0011378	2.4487	0.00367589
HIST3H2A	4.68217e-15	2.4468	1.41367e-13
TNNI3	1.93741e-05	2.44325	9.69934e-05
CALML5	0.0101552	2.44287	0.0251079
CDC25A	6.40721e-22	2.44266	5.76958e-20
HOXC13	5.38487e-05	2.44211	0.000242608
TMEM52B	1.58701e-05	2.44184	8.11528e-05
AUNIP	2.36399e-21	2.4405	1.926e-19
BRIP1	5.06805e-14	2.43747	1.28459e-12
ALDH3B2	3.4944e-05	2.43746	0.000164814
CCNE2	2.16335e-14	2.43537	5.86734e-13
C21orf58	1.28211e-19	2.43391	8.35651e-18
GPR78	0.00017514	2.42561	0.000697537
WWC1	3.55982e-15	2.42348	1.0974e-13
GPC2	1.37338e-07	2.42178	1.082e-06
CAMK2N2	4.06357e-10	2.41752	5.17872e-09
PRSS22	5.89008e-07	2.41109	4.09236e-06
SPC24	4.09079e-15	2.411	1.24243e-13
TMEM184A	1.46928e-06	2.41066	9.33924e-06
XRCC2	7.42784e-20	2.40995	4.98369e-18
RHOV	4.50337e-07	2.40909	3.20926e-06
MAL2	6.64787e-07	2.40898	4.56785e-06
CAMSAP3	1.55441e-08	2.40891	1.48091e-07
KIF11	4.88808e-22	2.40397	4.54105e-20
CLIC3	0.000111886	2.40304	0.000467657
DIAPH3	1.51464e-13	2.39593	3.55396e-12
CDKN3	2.57949e-16	2.3944	9.68182e-15
TFR2	2.34869e-08	2.39292	2.17212e-07
MIR205HG	0.000101193	2.39228	0.000427223
HOXC6	1.11126e-05	2.39028	5.89084e-05
MAGEA2	0.0103689	2.3901	0.025544
DNMT3B	3.92167e-14	2.38465	1.01024e-12
MAGEA12	0.00925985	2.38091	0.0231988
UBE2T	7.60106e-26	2.3796	1.2192e-23
GINS2	8.58695e-22	2.37223	7.47028e-20
GPRIN1	4.15412e-11	2.36469	6.27119e-10
RHBG	0.00103292	2.36416	0.00337368
PRR5-ARHGAP8	2.05675e-09	2.35621	2.28502e-08
SLC15A1	0.000124959	2.35501	0.000517559
PAQR4	7.27791e-21	2.35317	5.51376e-19
SMC1B	5.11223e-06	2.35091	2.8835e-05
KRTAP4-1	2.87684e-09	2.34796	3.11028e-08
RHEBL1	2.37539e-13	2.34615	5.44299e-12
GSG2	2.10839e-16	2.34365	8.06095e-15
MTL5	8.67081e-11	2.34273	1.23112e-09
CENPE	1.29015e-18	2.33272	6.95226e-17
C1orf106	1.85362e-08	2.33268	1.74332e-07
PDZK1IP1	0.00170734	2.33084	0.00525067
CATSPER1	9.86414e-06	2.32553	5.27672e-05
CLDN9	0.00013901	2.32416	0.000569665
COL7A1	6.50221e-07	2.31967	4.47976e-06
AIM1L	7.34162e-07	2.31525	5.00434e-06
EN1	0.000594734	2.31084	0.00208121
FGF11	6.05812e-10	2.30979	7.43895e-09
DUSP9	0.0001281	2.30945	0.000529285
RASSF7	3.9068e-16	2.30443	1.42723e-14
DLX6	1.30935e-05	2.30381	6.83852e-05
HIST1H2BJ	2.12184e-09	2.30251	2.35351e-08
EZH2	2.19767e-21	2.30202	1.79762e-19
FCHO1	3.60213e-09	2.29924	3.81213e-08
CCNE1	8.30422e-16	2.298	2.84631e-14
TACC3	4.9252e-20	2.29448	3.37064e-18
CHRNA1	1.14371e-07	2.29363	9.16888e-07
KIF12	6.74568e-05	2.2917	0.000296247
ANXA8L2	0.000109418	2.29053	0.000458366
E2F1	1.22422e-14	2.27832	3.45729e-13
HIST1H2BG	1.83119e-07	2.27647	1.40599e-06
HOOK1	2.56299e-10	2.27636	3.38833e-09
RTKN2	1.38014e-11	2.27635	2.27779e-10
CKMT1A	3.04077e-05	2.27449	0.000145559
CCNO	1.39036e-10	2.27369	1.91838e-09
PFKFB4	1.27693e-18	2.26583	6.89909e-17
APOC1	1.06123e-08	2.2639	1.03753e-07
MAPK13	1.21231e-18	2.26242	6.60212e-17
DUSP5P1	1.06357e-06	2.25893	6.99651e-06
C1QTNF6	5.8445e-12	2.25721	1.03532e-10
PRC1	1.67072e-19	2.25591	1.06526e-17
ZNF488	3.74559e-05	2.25437	0.000175093
2016-03-04	7.77616e-06	2.2525	4.23145e-05
FXYD3	8.60591e-05	2.2496	0.000368792
RASAL1	7.00914e-05	2.2481	0.000306245
CNKSR1	1.17464e-11	2.24745	1.9671e-10
PPP1R14D	0.000300953	2.24709	0.00113415
PLEK2	3.58506e-09	2.24621	3.79602e-08
HIST1H2BD	1.26817e-12	2.24449	2.54265e-11
FOXH1	2.51806e-07	2.24049	1.88474e-06
FOXL2	0.000111466	2.23908	0.000466186
GJB2	0.000109826	2.23885	0.00045989
2016-09-03	2.656e-05	2.22951	0.000128609
POLE2	2.81202e-17	2.22912	1.22837e-15
GATA3	0.000146019	2.22902	0.000595772
ANXA8	0.000412695	2.22845	0.00150418
KRT19	3.44118e-05	2.22842	0.000162603
LYPD6B	6.98839e-06	2.22785	3.84249e-05
LBX2	1.25379e-14	2.22781	3.53592e-13
C17orf53	1.59774e-21	2.2278	1.32271e-19
FSD1	0.000191457	2.22349	0.000753896
ESCO2	5.73278e-16	2.22297	2.01886e-14
CSAG3	0.00349817	2.22021	0.00986823
KIF26B	6.8628e-08	2.21991	5.75573e-07
FCRLB	9.52251e-06	2.21922	5.10328e-05
ELMO3	8.97265e-09	2.21651	8.8951e-08
RIBC2	9.33545e-11	2.21386	1.32092e-09
IL36RN	0.000657666	2.21323	0.00227316
SPTBN2	3.22715e-10	2.21127	4.20677e-09
FBN2	0.000646956	2.21067	0.00224331
SPAG4	9.98551e-10	2.20929	1.17418e-08
UCN2	1.23381e-06	2.20492	7.99599e-06
ST14	1.03132e-12	2.20434	2.10686e-11
HIST2H2AA3	3.50463e-11	2.20297	5.35767e-10
PLK4	1.31272e-23	2.20212	1.56694e-21
LAMC2	7.56457e-05	2.2017	0.000328139
C6orf223	9.27171e-05	2.19969	0.000394687
TP73	3.27621e-06	2.19964	1.92568e-05
SMPDL3B	2.24822e-06	2.1962	1.37172e-05
RNASE7	0.000231548	2.19342	0.000894433
CXCL5	0.00214198	2.19191	0.0064294
RHPN1	1.28364e-07	2.19165	1.01715e-06
CNGB3	7.54505e-09	2.18901	7.5344e-08
CXCL11	0.00158321	2.1826	0.00491307
CHMP4C	9.91438e-12	2.17502	1.67809e-10
CLDN7	2.20499e-08	2.17497	2.04845e-07
CENPU	9.95407e-20	2.17129	6.61382e-18
EVPL	1.70224e-06	2.17095	1.06811e-05
PAFAH1B3	1.82163e-20	2.16714	1.30769e-18
CHAC1	7.88264e-13	2.16593	1.64136e-11
PLEKHG4B	0.00226909	2.16422	0.00676738
TMEM125	4.29163e-06	2.16405	2.46466e-05
SLC39A4	2.68034e-17	2.1622	1.17586e-15
CDC42BPG	5.25452e-09	2.1593	5.38864e-08
TDRD5	0.000873178	2.15906	0.00291357
HELLS	3.84963e-21	2.15868	3.0052e-19
WDR66	8.06612e-05	2.15836	0.000347619
TRIM17	4.12567e-05	2.15518	0.00019112
SLC29A2	1.00299e-08	2.15335	9.83873e-08
USP43	4.69639e-12	2.15335	8.48782e-11
C19orf33	1.25409e-05	2.15094	6.58173e-05
RTN4R	1.77068e-10	2.14796	2.40594e-09
GPR87	3.68632e-05	2.1474	0.000172676
NAGS	6.83008e-13	2.14684	1.44417e-11
HMGB3	9.3193e-25	2.14618	1.31051e-22
ADM2	5.55853e-08	2.14247	4.771e-07
TMEM145	6.77378e-07	2.14204	4.64039e-06
ANO9	1.72812e-09	2.14048	1.94198e-08
RNFT2	9.34e-10	2.13773	1.10652e-08
GYLTL1B	5.77683e-05	2.13479	0.00025834
CHI3L1	0.00370059	2.13467	0.0103652
SLC19A1	9.12984e-21	2.13159	6.76696e-19
HOXC9	0.000245157	2.12904	0.000943097
UCA1	0.0128974	2.11849	0.0307724
FANCD2	8.03061e-23	2.11805	8.32709e-21
BARX2	0.00294711	2.11562	0.00849102
ISG15	9.06136e-09	2.11483	8.97005e-08
TUBB3	2.23231e-07	2.11447	1.68622e-06
HSD3B1	0.00227185	2.11176	0.00677267
TCN1	0.0150648	2.10701	0.0351992
TLCD1	2.47952e-13	2.10659	5.65633e-12
TACSTD2	1.16066e-06	2.0932	7.57694e-06
LSR	7.3817e-12	2.09306	1.27893e-10
MYCL	5.17278e-05	2.0908	0.000233926
CIT	1.199e-17	2.08916	5.55681e-16
POC1A	2.45403e-20	2.08541	1.74944e-18
STRIP2	1.72854e-09	2.08512	1.94139e-08
HIST2H3C	9.6047e-10	2.08358	1.1346e-08
NLRP7	0.00259942	2.08256	0.00762301
FAM171A2	7.0544e-07	2.08161	4.82297e-06
CCDC64B	0.000309089	2.07765	0.00116034
RAET1K	1.09285e-12	2.07594	2.21713e-11
EPS8L1	2.82397e-06	2.07374	1.68936e-05
IER5L	3.40067e-15	2.07311	1.04991e-13
PRAME	0.020054	2.07153	0.045047
DNASE1L2	4.04346e-09	2.06723	4.23121e-08
DDIAS	1.29205e-17	2.06613	5.96112e-16
DKFZp434J0226	0.000303269	2.0661	0.00114141
F12	5.57928e-07	2.06577	3.89355e-06
KRT79	0.00151559	2.06457	0.00473401
RCC1	5.35237e-26	2.06232	9.08177e-24
TONSL	2.35388e-23	2.06222	2.71503e-21
PIF1	4.81766e-15	2.05933	1.45244e-13
LMNB1	6.31119e-19	2.05893	3.63975e-17
APOBEC3B	5.74591e-06	2.05751	3.21092e-05
SDC1	1.86243e-07	2.05236	1.42677e-06
C16orf93	5.60371e-16	2.04815	1.98362e-14
MND1	2.91322e-14	2.04503	7.69773e-13
HIST1H2AG	3.79533e-13	2.04254	8.34282e-12
LPAR2	9.01315e-18	2.04067	4.27365e-16
FANCI	6.75374e-27	2.03926	1.32058e-24
ARHGAP11A	1.31027e-17	2.038	6.03166e-16
ADAM8	1.68021e-08	2.03759	1.58896e-07
ARHGAP11B	2.00275e-10	2.02735	2.6963e-09
TRAIP	1.31795e-21	2.02669	1.10444e-19
GGH	6.43281e-11	2.02502	9.38012e-10
MAST1	2.84835e-06	2.02138	1.70097e-05
CHTF18	1.13937e-21	2.02033	9.66625e-20
DQX1	0.000159463	2.01998	0.000643083
HIST1H3H	3.362e-07	2.01833	2.45031e-06
ZIC5	0.000581118	2.0173	0.00203948
TICRR	1.48873e-16	2.01682	5.81086e-15
CGB5	0.000282748	2.01409	0.00107145
HIST1H1C	5.13072e-09	2.01177	5.27222e-08
STAP2	7.45964e-11	2.00991	1.07101e-09
SLC4A11	3.32448e-07	2.0041	2.42555e-06
HOXB5	1.97479e-05	2.00098	9.87685e-05
CKS2	2.11161e-19	1.99733	1.32175e-17
RELL2	9.05768e-15	1.9899	2.6192e-13
SEZ6L2	7.46402e-06	1.98941	4.07997e-05
MAD2L1	5.89741e-15	1.98758	1.75478e-13
PDX1	0.000734295	1.98702	0.00250637
EN2	0.000183255	1.98585	0.000725915
MCM2	3.29018e-16	1.98366	1.20842e-14
LRRC46	7.05233e-14	1.98329	1.7508e-12
SRMS	2.66907e-05	1.97992	0.000129151
PCSK1N	0.00137493	1.97947	0.00434821
C3orf67	6.65319e-05	1.97874	0.000292624
APOC2	4.34233e-05	1.97861	0.000200028
ONECUT2	0.00145725	1.97774	0.00457404
ECE2	1.42481e-21	1.96996	1.18914e-19
AMH	6.21026e-05	1.9685	0.000275563
KRT9	8.48231e-05	1.9644	0.000364103
ESPN	0.0003249	1.96412	0.0012126
A2ML1	0.0220575	1.96052	0.048884
TFAP2A	2.55417e-06	1.95833	1.54053e-05
HIST1H2BO	7.23278e-09	1.95624	7.23313e-08
KRTCAP3	0.000335214	1.95593	0.00124544
DDX12P	2.29546e-18	1.95194	1.20225e-16
ECT2	9.66795e-15	1.94998	2.78001e-13
BRI3BP	5.12129e-23	1.94864	5.56324e-21
B3GNT3	0.000374444	1.94755	0.00137748
ZBED9	5.91854e-05	1.94637	0.00026416
PRRG2	2.55257e-09	1.94502	2.79801e-08
CDCP1	8.09172e-10	1.94471	9.69826e-09
WNT3	2.16958e-09	1.94274	2.40127e-08
TMEM191A	4.82715e-12	1.94214	8.70881e-11
CCNF	6.71515e-23	1.94164	7.10664e-21
AGMAT	9.92407e-11	1.93878	1.39365e-09
PRR19	3.06213e-18	1.93628	1.5639e-16
SPATA17	1.64459e-07	1.9349	1.27657e-06
OVOL2	3.28759e-06	1.93369	1.93181e-05
GUCA2A	0.00524333	1.93114	0.01412
GAL	0.00387391	1.92892	0.0107918
MATN3	7.98017e-08	1.92877	6.62251e-07
HIST1H2AM	7.72051e-10	1.92848	9.28587e-09
KIFC2	8.06141e-10	1.926	9.66757e-09
RNF128	0.00234343	1.92392	0.00695776
FAM83B	5.81083e-06	1.92133	3.24543e-05
HN1	1.01804e-22	1.91921	1.05032e-20
TCAM1P	0.00177856	1.91596	0.00544604
SLC26A6	2.25332e-19	1.91346	1.40191e-17
HTR2C	0.00167456	1.91181	0.00516299
STMN1	9.77185e-15	1.91121	2.80596e-13
GALNT14	0.000758707	1.91031	0.00257556
GUCY1B2	1.71415e-05	1.90854	8.70687e-05
ADGRF4	3.67586e-05	1.90677	0.000172225
SERPINB7	0.00827162	1.90557	0.0209997
CGB	0.000816489	1.90317	0.00274989
ULBP1	4.41263e-07	1.89887	3.15115e-06
SP6	4.40246e-05	1.89857	0.00020248
CLEC5A	1.41687e-05	1.89788	7.33477e-05
BRCA2	4.5388e-10	1.89715	5.72045e-09
SCNN1G	0.0173477	1.89435	0.0397197
MAGEA11	0.00472952	1.89345	0.012897
PARPBP	9.44373e-20	1.88688	6.2951e-18
LY6K	0.000421511	1.88639	0.00153413
TYMS	3.53373e-12	1.88631	6.52437e-11
TMEM139	0.00379572	1.88493	0.0106056
MAGEA10	0.0199462	1.8831	0.0448538
RPLP0P2	3.74025e-07	1.88273	2.70296e-06
SYTL1	1.09356e-06	1.88155	7.1754e-06
CCDC64	1.0806e-08	1.87986	1.05496e-07
LRP8	9.78845e-09	1.87845	9.62023e-08
PALM3	0.00948352	1.8771	0.0236926
FANCB	2.33275e-15	1.87688	7.43691e-14
GALNT3	1.41097e-07	1.8735	1.10778e-06
RMI2	7.40823e-14	1.87078	1.82811e-12
EFNA3	1.24234e-10	1.86959	1.72809e-09
VGF	2.83859e-06	1.86946	1.69663e-05
LOC148709	4.8216e-07	1.8678	3.41235e-06
HSD17B1	1.79319e-06	1.86708	1.12039e-05
LINC00162	0.00404996	1.86571	0.0112182
DBNDD1	3.1097e-07	1.86512	2.28181e-06
DNAJC22	1.57139e-05	1.86508	8.0555e-05
INA	0.0143388	1.86352	0.0336716
KIF24	1.32223e-14	1.86224	3.70856e-13
GLDC	0.0120188	1.86001	0.0289452
TMC6	1.48539e-16	1.859	5.80886e-15
LRRC8E	6.00116e-13	1.85814	1.27415e-11
LINC00634	2.37165e-10	1.85362	3.15161e-09
PADI1	0.0074656	1.8495	0.0191883
CNIH2	6.36572e-07	1.84864	4.39162e-06
GINS4	2.02138e-14	1.84654	5.51142e-13
GPR19	2.21073e-08	1.84605	2.05285e-07
MMP9	0.00498657	1.84554	0.0135065
PPAP2C	1.05485e-06	1.84431	6.94807e-06
METTL7B	0.000359427	1.84413	0.00132675
MYLK2	1.52669e-11	1.84353	2.48963e-10
HIST1H2BC	2.85097e-06	1.83985	1.70204e-05
ZNF252P-AS1	7.10114e-12	1.83861	1.23659e-10
KLHL35	5.32691e-07	1.83831	3.72629e-06
WISP3	0.0111894	1.83698	0.0272256
ATG9B	5.95379e-05	1.83666	0.00026556
GJB3	0.000314506	1.8364	0.00117745
SQLE	6.03216e-13	1.83571	1.2794e-11
PDIA2	6.64683e-05	1.8343	0.000292469
HOXB6	1.55703e-05	1.83309	7.99382e-05
PSRC1	1.66872e-15	1.83043	5.41238e-14
CKMT1B	0.000746584	1.82992	0.00254029
OLR1	0.00195127	1.82608	0.00591402
C9orf163	4.94837e-11	1.81985	7.38336e-10
ATAD5	4.4178e-13	1.81878	9.60824e-12
MSI1	0.00289315	1.81839	0.00835667
KIAA1875	4.45994e-08	1.81572	3.88655e-07
ELF3	0.0015667	1.81519	0.00486921
CDC7	9.37887e-16	1.81398	3.18277e-14
KRT80	0.000309111	1.81333	0.00116
OTOF	0.000333879	1.81048	0.0012416
CXCL10	0.00703463	1.81043	0.0181968
MEST	5.20016e-05	1.81039	0.000234957
SIM2	1.3164e-06	1.80995	8.47245e-06
AGRN	1.66578e-16	1.80899	6.46505e-15
ALOX12P2	0.00153125	1.80832	0.00477637
C1orf210	1.22635e-05	1.80827	6.44601e-05
DNA2	5.09862e-18	1.80638	2.53462e-16
HILPDA	2.05471e-09	1.80599	2.28399e-08
RAB11FIP4	6.96284e-08	1.80527	5.82535e-07
FUT6	0.00475274	1.80203	0.0129518
KNTC1	5.05691e-19	1.80156	2.98343e-17
ZBED2	0.00455717	1.8004	0.0124651
MST1P2	4.39622e-07	1.79998	3.14053e-06
CXorf49B	0.00468422	1.79166	0.0127837
ATP6V1B1	0.0011065	1.79162	0.00358944
YDJC	4.15478e-19	1.79141	2.48693e-17
TP63	0.00632801	1.7898	0.0166202
TNS4	0.00521531	1.78765	0.0140556
FZD2	3.33022e-08	1.78627	2.98832e-07
EFNA4	5.68258e-19	1.78616	3.30507e-17
CENPO	7.7341e-19	1.78466	4.4108e-17
NMU	0.00586422	1.78429	0.0155614
ARHGAP39	4.57634e-23	1.78142	5.02442e-21
CHAF1B	4.53793e-14	1.78061	1.16315e-12
MAFG-AS1	2.47305e-09	1.77937	2.7152e-08
ARHGEF39	4.23693e-15	1.77837	1.28491e-13
FAM110A	1.55674e-19	1.77821	1.00824e-17
SH2D3A	2.53801e-07	1.7774	1.8976e-06
CTAGE4	5.88632e-08	1.7764	5.00215e-07
CHIT1	0.00587033	1.77535	0.0155756
XDH	0.000504941	1.77487	0.00180201
PKP1	0.00947327	1.77381	0.0236728
ASPHD1	2.3753e-05	1.77337	0.000116362
PRSS1	0.010796	1.77232	0.0264249
PPFIA4	2.20364e-05	1.7685	0.000108862
RAP1GAP	0.000476758	1.76794	0.00171304
SIX1	4.25372e-07	1.76626	3.04721e-06
BORA	3.61771e-21	1.76509	2.85674e-19
PODXL2	9.25223e-05	1.76424	0.000393939
HIST1H1D	7.61756e-08	1.76422	6.34467e-07
MT1H	0.000310689	1.76402	0.00116528
LOC399815	1.11152e-07	1.76194	8.92828e-07
HIST2H2BF	2.12911e-07	1.75623	1.61481e-06
EHF	0.000864652	1.75593	0.00288794
KISS1	0.00197552	1.75479	0.00597869
CDX2	0.0108279	1.75245	0.0264936
SLC5A6	1.48346e-16	1.75183	5.81239e-15
GATA3-AS1	0.0157974	1.75143	0.036615
PRKCZ	8.21947e-12	1.74914	1.41217e-10
KIAA1524	1.67312e-12	1.74838	3.27151e-11
GALNT6	2.45375e-06	1.74761	1.48652e-05
FAM25A	0.00551195	1.7473	0.0147409
FBXL6	7.43304e-22	1.74644	6.54969e-20
WNT7B	0.000153313	1.7463	0.000621333
DLL3	0.000706808	1.74296	0.00242343
TYMSOS	1.11329e-09	1.7429	1.2987e-08
PROM2	0.000636402	1.74286	0.0022127
MTBP	5.09563e-14	1.74219	1.28999e-12
PROSER2	2.60783e-08	1.73955	2.38492e-07
C4orf26	0.000182534	1.73908	0.000723474
TSACC	1.78886e-11	1.73901	2.88734e-10
LAMP3	1.24141e-05	1.73799	6.52019e-05
APLN	1.21571e-05	1.73762	6.39665e-05
CD164L2	3.63472e-05	1.73684	0.000170648
MFSD2B	2.10402e-11	1.73524	3.35126e-10
TTC39A	1.11456e-05	1.7351	5.90225e-05
TINCR	0.000743639	1.73357	0.00253363
KCNS1	0.000610821	1.73348	0.00213206
NKX3-2	1.10203e-05	1.73219	5.84644e-05
H2AFX	2.87385e-18	1.7318	1.47877e-16
PLEKHN1	2.94067e-05	1.72884	0.000140997
AMN	0.000123029	1.72813	0.000510078
ZNF296	1.81425e-08	1.72603	1.70786e-07
LHX5	1.60784e-05	1.72361	8.20952e-05
HMGA1	5.94618e-13	1.72059	1.26772e-11
FAM24B	4.7157e-07	1.71857	3.34548e-06
CDKN2B-AS1	0.000496025	1.71702	0.00177265
TMPO-AS1	4.34563e-15	1.71561	1.31593e-13
LIG1	2.99171e-25	1.71391	4.51638e-23
HAGHL	1.36404e-06	1.71277	8.75157e-06
AATBC	0.00153146	1.71226	0.00477629
SCD	1.30382e-06	1.71161	8.39937e-06
HCAR1	0.00131735	1.71063	0.00419392
PDZD7	6.70492e-07	1.71024	4.60089e-06
FAM132A	0.00017452	1.70786	0.000695472
CDCA7	1.61009e-07	1.70602	1.25358e-06
MISP	0.00892476	1.70585	0.0224662
MYO5B	8.50815e-06	1.70524	4.59928e-05
DSP	0.000699829	1.70494	0.00240271
B4GALNT4	0.0132819	1.70376	0.0315322
TMPRSS3	0.00293757	1.70252	0.00846831
CKS1B	2.33153e-15	1.70232	7.44457e-14
EMX1	0.000958048	1.70206	0.00316284
MFSD3	2.73773e-14	1.70203	7.27146e-13
PLAU	2.30994e-05	1.70193	0.000113512
SIX4	1.2058e-10	1.69926	1.67953e-09
CEMIP	0.00027176	1.69872	0.00103496
C2orf48	1.886e-06	1.69832	1.16913e-05
GABRD	2.08789e-06	1.69198	1.28151e-05
FOXD2-AS1	4.25508e-09	1.69103	4.42783e-08
TRIB3	3.24721e-08	1.69015	2.92021e-07
AIFM3	0.000190968	1.68975	0.000752401
HIST1H4E	3.91464e-07	1.68942	2.81906e-06
SOX4	2.25185e-10	1.68712	3.00213e-09
HSF2BP	3.27922e-08	1.6854	2.94513e-07
HEPHL1	0.0133117	1.68499	0.0315884
DPF1	0.000161249	1.68308	0.000649777
KRT81	0.0115296	1.68168	0.0279178
DSCC1	1.44949e-11	1.67708	2.38648e-10
MREG	1.58618e-12	1.67664	3.12233e-11
FEN1	1.15539e-14	1.67595	3.27644e-13
TNNI1	2.38279e-06	1.67553	1.4478e-05
EPYC	0.00374826	1.67437	0.010483
NUDT8	3.50685e-10	1.67425	4.53395e-09
SLC23A3	5.95149e-06	1.67395	3.31858e-05
UBE2S	1.12713e-13	1.67315	2.67528e-12
CTAGE9	4.13148e-07	1.67113	2.96689e-06
CARD11	0.000198844	1.67043	0.000779542
SPERT	0.000204343	1.67008	0.000798053
TMEM249	1.931e-09	1.66992	2.1523e-08
DERL3	2.71341e-05	1.66974	0.000131111
IFI6	0.000343461	1.66944	0.00127354
SAC3D1	1.18923e-15	1.66849	3.97009e-14
C1orf53	1.20502e-11	1.66811	2.01304e-10
COMTD1	1.27755e-10	1.66784	1.77586e-09
RNASEH2A	2.47269e-20	1.66633	1.75663e-18
FAR2P1	0.0224032	1.66577	0.0495593
TFAP2C	1.36703e-06	1.66205	8.76257e-06
KPNA2	3.83567e-14	1.66193	9.90569e-13
HAVCR1	0.00791719	1.66181	0.0202224
CELF5	0.000404648	1.65937	0.00147747
STXBP2	5.65848e-19	1.65921	3.3004e-17
CXADR	0.000380569	1.65489	0.00139701
RAD54B	4.02105e-15	1.65464	1.22487e-13
IL1A	0.0163609	1.65394	0.0377338
PRR15L	0.00740426	1.65272	0.0190521
PSG4	0.00939021	1.65236	0.023491
CXorf30	0.001718	1.65033	0.00527871
FAM227A	4.0353e-07	1.65017	2.90086e-06
NFE2L3	9.57901e-08	1.65009	7.81043e-07
MARCKSL1	3.33572e-10	1.64932	4.32905e-09
DNAJB13	0.00366319	1.6493	0.0102744
LLGL2	1.78342e-07	1.64807	1.37188e-06
BAIAP2L1	4.72348e-13	1.64437	1.02082e-11
ATP6V0D2	3.55517e-05	1.64376	0.000167258
TMEM206	1.5087e-21	1.64243	1.25405e-19
CD24	0.000176178	1.64243	0.000700853
FAM83A-AS1	0.00275352	1.64011	0.00801311
HOXC8	0.00172202	1.63853	0.00528866
MKRN3	0.0121799	1.63779	0.0292714
TMEM52	5.80099e-05	1.63575	0.000259364
CABP4	0.000974151	1.63442	0.00320878
CARD14	6.43167e-06	1.63308	3.56695e-05
PROC	0.000299594	1.63205	0.00112944
RDH16	5.42482e-05	1.63187	0.000244087
HIST1H1E	2.99629e-07	1.62621	2.20807e-06
SMIM24	9.16073e-05	1.62202	0.000390611
TMEM40	0.00297942	1.62136	0.00857089
MICB	1.02615e-05	1.62051	5.47077e-05
CNTD2	9.19902e-05	1.61915	0.000391999
TIMELESS	7.72402e-19	1.61641	4.41732e-17
MDK	9.04345e-07	1.6154	6.04202e-06
MDFI	2.51397e-05	1.61518	0.000122425
NUP62CL	7.35479e-06	1.61509	4.02455e-05
TMC4	0.000325721	1.61503	0.00121522
SULT2B1	0.01123	1.61479	0.027292
GDPD3	0.00372014	1.6141	0.0104128
MACC1	0.000905296	1.61405	0.00300706
POU4F1	0.00241574	1.61328	0.00714663
PERM1	6.19972e-05	1.61179	0.000275155
DHCR7	7.277e-14	1.60978	1.80222e-12
FERMT1	2.56421e-06	1.60944	1.54522e-05
SNORA71E	4.90016e-10	1.60714	6.11953e-09
MST1	2.58095e-06	1.60706	1.55485e-05
RHPN1-AS1	6.22559e-08	1.60699	5.26215e-07
POU5F1	0.00338404	1.60483	0.00958182
HOXB9	0.00346714	1.60314	0.00979145
RHBDF2	3.62201e-15	1.59827	1.11322e-13
ETV7	4.97861e-06	1.59741	2.81664e-05
DHRS13	4.80672e-09	1.59531	4.96412e-08
KCNC3	4.9279e-05	1.59327	0.000223887
VEPH1	0.000851033	1.59269	0.0028522
LRRN4	3.42002e-05	1.5919	0.000161752
SLC52A2	2.89431e-24	1.59067	3.7373e-22
PTPRR	0.0191968	1.58858	0.0434399
DSG2	2.69118e-06	1.58794	1.6151e-05
C1orf112	5.62159e-12	1.58755	1.00275e-10
UNC13D	3.2466e-05	1.58447	0.000154403
GRIN3B	3.43003e-05	1.58435	0.000162113
DHCR24	9.16677e-06	1.5832	4.9242e-05
TNFRSF25	3.85512e-10	1.58252	4.94375e-09
NME1	1.08122e-22	1.58135	1.10993e-20
CHEK1	6.30727e-14	1.58071	1.57344e-12
LHB	1.26322e-06	1.58033	8.16596e-06
CTAGE15	3.21076e-07	1.58031	2.34675e-06
PTK6	0.00109863	1.5802	0.00356616
WDHD1	6.3285e-12	1.57931	1.11337e-10
LINC00176	1.57921e-06	1.57851	9.96704e-06
MSH5	7.25098e-13	1.57561	1.52219e-11
PDZK1	0.000408747	1.57556	0.00149138
C19orf48	7.40126e-18	1.57232	3.60939e-16
ILDR1	0.000120158	1.57202	0.000499184
NUP210	5.12767e-05	1.57114	0.000231988
MYH14	0.00466952	1.57105	0.0127504
C10orf95	5.66185e-08	1.57087	4.8314e-07
SMCO2	3.13559e-06	1.57059	1.85044e-05
SLC25A10	9.7877e-11	1.57034	1.37638e-09
SLCO1A2	0.0134352	1.56997	0.0318482
NKX2-8	0.00371245	1.56891	0.0103941
ECEL1	0.00538338	1.56572	0.014446
SH3D21	2.8541e-09	1.56547	3.09222e-08
DNAAF3	0.000134521	1.56414	0.000553476
GGT3P	0.00452936	1.56332	0.0124006
HIST2H4A	2.82458e-06	1.55991	1.68924e-05
TGM1	0.0106754	1.55822	0.0261829
FAM224B	0.00482636	1.55732	0.0131228
LRRC45	4.03551e-18	1.55668	2.03071e-16
USP18	5.45453e-08	1.55507	4.68369e-07
DMKN	0.0135588	1.55486	0.0321116
IRF5	1.10775e-07	1.55447	8.90846e-07
DMRT2	0.00613509	1.5533	0.0161735
EFNA1	2.35946e-08	1.55279	2.18011e-07
CDCA4	6.11811e-15	1.55212	1.80735e-13
DLX4	8.11311e-05	1.55201	0.00034935
XRCC3	2.39702e-18	1.55188	1.24907e-16
PACSIN1	0.00155524	1.55049	0.00483799
COL2A1	0.00146324	1.55014	0.00459003
KNSTRN	6.37584e-16	1.54912	2.23383e-14
TTYH3	2.08999e-18	1.54885	1.10024e-16
RGL3	0.0208134	1.54761	0.046544
CLCN2	9.75929e-16	1.54606	3.30095e-14
SLC16A13	1.57498e-10	1.54566	2.15429e-09
CENPH	1.49425e-15	1.54516	4.93222e-14
CGREF1	0.0054938	1.54399	0.0147
MYB	0.000195809	1.54351	0.000768674
CCDC78	8.78129e-06	1.54161	4.73945e-05
LINC00896	7.46911e-06	1.53972	4.0795e-05
EIF4EBP1	4.27608e-10	1.53356	5.43268e-09
HIST1H2BK	1.87196e-06	1.53317	1.16112e-05
SNX10	1.82565e-06	1.53054	1.13755e-05
TRPM2	0.000141983	1.52976	0.000581033
BAIAP2L2	0.00451478	1.52964	0.0123624
HAPLN1	0.0049723	1.52949	0.013475
STRA6	0.00141421	1.52882	0.00445392
TBX1	0.0188803	1.5276	0.042818
LRP2	0.00108688	1.52728	0.00353138
LINC00669	0.000420374	1.52708	0.00153054
TLX1	0.00604554	1.52555	0.0159641
SAMD10	2.58909e-07	1.52353	1.93156e-06
MTHFD1L	7.98664e-13	1.52132	1.66133e-11
KCNG1	0.0141678	1.52077	0.0333462
CGN	0.00394679	1.52008	0.0109621
KCNN4	0.000923174	1.51983	0.00305902
STYK1	4.00792e-06	1.5197	2.31272e-05
SGOL2	2.57484e-12	1.51957	4.87675e-11
TYMP	0.000558871	1.51756	0.00196914
KCNAB3	4.19607e-06	1.51745	2.41315e-05
HIST1H3C	3.2694e-08	1.51704	2.93888e-07
MYOM3	0.000231459	1.5145	0.000894259
ADAMTS20	0.00305192	1.51354	0.00875124
LINC00839	0.00971869	1.51294	0.0241889
SERPINA1	0.00909375	1.51276	0.0228356
DSC2	0.00538451	1.51251	0.0144471
GEN1	8.766e-18	1.51204	4.18546e-16
HOXB7	1.64029e-08	1.51023	1.55335e-07
DNAH3	3.54528e-05	1.51008	0.000166869
PPP1R13L	1.42428e-08	1.5098	1.369e-07
HIST1H2BF	5.42456e-06	1.50955	3.0471e-05
PSMG3	3.16328e-20	1.50938	2.2318e-18
NETO2	5.994e-05	1.50902	0.000267063
MAPK8IP2	0.00202543	1.50807	0.0061153
RIPK4	1.5757e-05	1.50759	8.06954e-05
NSUN5P2	3.39655e-09	1.50606	3.61694e-08
HIST3H2BB	3.12515e-07	1.50233	2.2907e-06
GPR158	0.0101744	1.50176	0.0251464
GSDMB	9.92074e-05	1.50137	0.000419878
HOXC4	0.00536802	1.50124	0.0144123
TSTD1	1.19268e-06	1.50036	7.7564e-06
BRCA1	1.51359e-12	1.50006	2.98803e-11
DGCR5	0.000992087	1.49626	0.00325844
PPP1R14B	1.59554e-17	1.49243	7.24736e-16
LY6G6C	0.0102113	1.49237	0.0252194
GOLT1A	0.0157964	1.491	0.036617
CBX8	3.58241e-18	1.49099	1.81606e-16
C19orf45	0.00423545	1.4907	0.0116816
SCN8A	0.00134155	1.49054	0.00426301
CHKB-AS1	6.45158e-10	1.4891	7.87967e-09
LRRIQ4	0.000281295	1.4886	0.00106692
SNHG3	9.53617e-11	1.48798	1.34562e-09
LEMD1	0.00317278	1.48702	0.009041
MFAP2	0.000288095	1.48459	0.0010903
CYP2J2	0.00427626	1.48322	0.0117768
KCNK9	0.00110868	1.48182	0.00359594
TLE6	0.00586207	1.48137	0.0155577
OCIAD2	6.26436e-14	1.48114	1.56464e-12
RNF186	0.0116244	1.48107	0.0281239
DDX11	7.04817e-16	1.48098	2.45681e-14
C2orf15	1.28997e-05	1.48029	6.75104e-05
PRR7	2.3939e-07	1.47925	1.79968e-06
DDN	0.000121176	1.47703	0.000502904
CDS1	2.04731e-07	1.47668	1.55564e-06
FBXO41	1.45483e-08	1.47645	1.3951e-07
NRCAM	0.00376821	1.47611	0.0105345
SNHG12	1.51743e-13	1.47362	3.55644e-12
ZNF681	3.99224e-05	1.47233	0.000185692
ZGRF1	3.83195e-12	1.47216	7.02444e-11
RACGAP1	4.72969e-11	1.47206	7.08797e-10
PTPN3	4.24425e-11	1.47129	6.40255e-10
ANKRD22	0.000536042	1.46999	0.00189815
ATP6V0A4	0.0151342	1.46847	0.0353211
DLX5	0.00269917	1.4681	0.00788176
MROH6	2.04772e-05	1.46808	0.000102043
PGLYRP4	0.0213999	1.46609	0.0476479
POLD1	2.80988e-18	1.46531	1.44949e-16
LRFN2	0.00890493	1.46261	0.0224245
IFNLR1	1.57197e-05	1.46226	8.05441e-05
HOMER2	0.00189179	1.46171	0.00574733
MYO19	9.544e-19	1.46166	5.32467e-17
HIST1H1B	2.68901e-06	1.46104	1.61427e-05
C19orf40	8.01713e-17	1.46002	3.30521e-15
DONSON	2.94938e-13	1.45813	6.60347e-12
SYCP2	0.000829955	1.45696	0.0027893
ITIH6	7.78886e-05	1.45624	0.000336943
HGH1	2.25399e-22	1.45565	2.23559e-20
PKIB	0.000299185	1.4555	0.00112811
SLC44A5	0.00337872	1.45526	0.00956939
DKK2	0.00270612	1.45436	0.0078998
SLC27A2	0.00157524	1.45407	0.00489203
ARHGEF16	5.83215e-05	1.45389	0.000260587
RTBDN	0.000735825	1.45062	0.00251076
SPDYC	0.00205958	1.44853	0.00620656
GPRIN2	0.00366053	1.44844	0.0102684
TNFRSF18	0.00162426	1.4464	0.00502374
SLC28A3	0.0153998	1.44605	0.0358271
CNFN	0.00208812	1.44598	0.00628243
GSTO2	1.65787e-05	1.44571	8.444e-05
BCL2L12	1.89976e-18	1.4452	1.00526e-16
MTFP1	4.67328e-13	1.44423	1.0121e-11
SNHG1	1.30197e-15	1.44386	4.31839e-14
ERP27	0.0153343	1.44366	0.0356949
RAB17	0.00052815	1.44116	0.00187506
PBX4	1.56251e-05	1.44066	8.01797e-05
TTC22	0.000953174	1.43966	0.00314877
BIK	0.000301334	1.43819	0.00113538
PANX2	0.00142151	1.43802	0.00447487
ZNF556	0.00365538	1.43712	0.0102567
PCNA	2.51521e-14	1.43704	6.74148e-13
CENPW	2.8328e-08	1.43596	2.57574e-07
SOWAHD	1.54008e-07	1.43454	1.20363e-06
ATP2C2	0.0101138	1.43342	0.0250326
CRB3	0.000638922	1.43331	0.00222033
LOC143666	1.02309e-07	1.43298	8.27951e-07
AP1G2	3.77901e-10	1.43259	4.85221e-09
ZGLP1	7.06045e-07	1.4312	4.8255e-06
MIF	1.25864e-11	1.42993	2.0941e-10
FAM83F	0.00115871	1.42761	0.00373578
RPSAP52	0.000868137	1.42754	0.00289817
CGB7	0.000964068	1.4258	0.00317913
PNPLA1	0.000978418	1.42523	0.00321973
NMB	6.23558e-08	1.42514	5.26842e-07
C7orf61	1.51843e-08	1.42411	1.45067e-07
FAM131C	0.00136877	1.4237	0.00433275
VCX3A	0.0189047	1.42165	0.0428591
FRMD5	0.000718083	1.42136	0.00245593
CKAP2	5.99696e-13	1.42087	1.27457e-11
LHX2	0.003653	1.41986	0.0102529
NCAPG2	2.84061e-10	1.41964	3.73132e-09
SRD5A1	1.45256e-08	1.41872	1.39423e-07
IRF6	0.000743816	1.41857	0.00253381
SGK494	1.95001e-07	1.41856	1.48832e-06
TMEM180	1.34083e-12	1.41833	2.67008e-11
CDH24	1.33862e-09	1.41784	1.53881e-08
NSUN5P1	4.85153e-08	1.41687	4.19928e-07
ANKEF1	3.23883e-09	1.41651	3.46696e-08
HIST1H3B	3.38715e-06	1.41643	1.98294e-05
P2RY2	0.000177898	1.41357	0.000706876
PSMC3IP	3.28732e-10	1.41255	4.27706e-09
ITPR3	6.97075e-09	1.40868	6.99153e-08
RFC4	3.22882e-12	1.40777	6.0155e-11
PNPLA3	0.000378167	1.40577	0.00138993
ALPPL2	0.00666927	1.40523	0.0173831
ARHGEF19	4.8434e-07	1.40497	3.42423e-06
INHBA	0.0143013	1.40306	0.0336027
FOXD2	3.1867e-05	1.40211	0.000151731
CENPL	2.34571e-14	1.40094	6.32848e-13
PCP2	0.00086524	1.40062	0.00288943
SOWAHB	0.00450592	1.39994	0.0123397
PYCRL	2.20555e-14	1.39976	5.9739e-13
CDK3	5.64785e-08	1.39896	4.82346e-07
GOLGA8B	0.000247905	1.39869	0.000952955
RHBDL2	0.000220557	1.39776	0.00085568
KRT33B	0.00657969	1.3973	0.0171845
KISS1R	0.000691364	1.39683	0.00237603
ASMTL-AS1	2.63183e-05	1.39611	0.000127559
GRHL1	0.000855777	1.39599	0.00286482
SHMT2	4.36016e-19	1.39446	2.59474e-17
ZNF525	1.01554e-13	1.39299	2.44146e-12
LINC00964	0.000398069	1.39264	0.00145604
OXLD1	1.11426e-15	1.3924	3.72587e-14
UCK2	2.10144e-14	1.39233	5.70697e-13
CCDC18	2.26823e-12	1.39199	4.34413e-11
ATAD2	2.4633e-10	1.39157	3.26706e-09
SH2D2A	2.51745e-06	1.391	1.52241e-05
TMEM102	6.51271e-11	1.38986	9.48315e-10
C6orf52	0.00016887	1.38918	0.000676105
BMP8A	5.61076e-08	1.38845	4.80178e-07
JUP	3.13578e-07	1.38765	2.29685e-06
SAMD15	1.78851e-08	1.38697	1.68517e-07
PAEP	0.00337808	1.38676	0.00956891
KIAA1804	3.37268e-05	1.3865	0.00015977
NEURL3	0.0067751	1.38588	0.0176075
MCM4	2.87406e-09	1.38354	3.10892e-08
MIOX	0.000168922	1.38231	0.000676182
LINC01512	0.00124918	1.38199	0.00399921
TGFA	0.000252528	1.38195	0.000968732
KRT8	0.000826842	1.38185	0.00277974
SYT12	0.0114502	1.38107	0.0277517
CARD9	0.000624602	1.37975	0.00217535
PDIA4	9.4817e-18	1.37798	4.46488e-16
S100A11	5.51725e-09	1.37654	5.62715e-08
CASKIN1	0.00293071	1.37551	0.00845327
RCC2	2.05915e-27	1.37407	4.49748e-25
SKP2	2.35004e-08	1.37369	2.17238e-07
C9orf84	0.000834204	1.37144	0.0028022
CSF2	0.00583256	1.37105	0.0154874
ACOT4	2.58322e-06	1.37101	1.55577e-05
PTCHD2	0.00120587	1.37022	0.00387445
TINAGL1	0.000209985	1.3701	0.000818375
KIF20B	7.66848e-10	1.36796	9.23411e-09
PKP2	0.000176104	1.36766	0.000700695
TMSB15A	0.00535314	1.36721	0.0143818
DBF4	2.23741e-16	1.36659	8.50672e-15
NPB	0.000120714	1.36634	0.000501292
MAP3K9	3.41227e-07	1.36347	2.48166e-06
HCAR2	0.0057354	1.36317	0.0152709
IL36G	0.0212459	1.36293	0.0473563
WNT2	0.00932663	1.36285	0.023349
SLC39A11	8.31401e-13	1.3628	1.72419e-11
DTYMK	1.50357e-15	1.36181	4.94707e-14
GPT2	1.51185e-07	1.35945	1.18292e-06
CYB561	1.42822e-16	1.35837	5.61738e-15
P3H4	1.61839e-08	1.35661	1.53474e-07
LINC00319	0.000474862	1.35618	0.00170683
TRAF4	3.41758e-09	1.3557	3.63368e-08
LRRIQ3	3.89529e-07	1.35473	2.80611e-06
TMEM160	8.57974e-10	1.35457	1.02176e-08
BRICD5	8.94258e-06	1.35451	4.81259e-05
ZDHHC23	2.87987e-08	1.3539	2.6139e-07
SCX	6.98875e-06	1.35279	3.84166e-05
BMP8B	0.000184555	1.35267	0.000730641
FSCN1	0.00013815	1.35186	0.00056648
RSRP1	9.65598e-10	1.35171	1.13935e-08
LCN12	0.000185753	1.35019	0.000734534
NBPF4	0.00838744	1.3491	0.0212569
FLJ12825	0.000222416	1.34777	0.000861914
PSAT1	3.46687e-06	1.34634	2.02614e-05
ADCY10P1	0.000966281	1.34581	0.00318541
WDR34	2.54871e-09	1.34478	2.79528e-08
LYPD1	0.00286417	1.34397	0.00829165
KCP	0.000891956	1.34365	0.00296948
GALE	6.52489e-11	1.34307	9.48743e-10
CALHM3	0.0101	1.34296	0.0250016
PLS1	0.0006177	1.34276	0.0021546
KIF22	5.22753e-14	1.34243	1.32175e-12
ROS1	0.0133059	1.34221	0.0315783
DEFB126	0.000344538	1.34161	0.00127707
DNAH14	4.63197e-05	1.34105	0.000211991
GRIN1	0.000399379	1.33875	0.00146005
BOLA2	3.4104e-14	1.33858	8.87438e-13
SLC35F2	3.76508e-07	1.33745	2.71708e-06
UBALD2	4.19421e-13	1.33724	9.17054e-12
PLEKHG6	0.00263281	1.33526	0.00770881
EBP	3.50831e-14	1.33488	9.10609e-13
FBXO43	1.8597e-05	1.33313	9.38121e-05
C12orf76	4.7195e-20	1.33289	3.24067e-18
GAD1	0.0190459	1.33246	0.0431413
RPS6KA1	5.83942e-12	1.33231	1.03531e-10
ZNF497	6.01752e-10	1.33211	7.40238e-09
RAB3IP	6.89208e-08	1.33199	5.77557e-07
CYP2D6	4.15084e-05	1.33138	0.000192025
KCNK13	0.00285922	1.32878	0.00828079
2016-03-10	5.61831e-06	1.32872	3.1439e-05
C1orf159	2.21376e-12	1.32811	4.24774e-11
SNORD1C	3.2483e-07	1.32648	2.37165e-06
HOXC5	0.00263175	1.32638	0.00770681
IFI27	0.014232	1.32583	0.0334743
OR2B6	3.13161e-05	1.3253	0.000149419
ARTN	0.000623726	1.32349	0.00217341
KIF4B	6.57273e-10	1.32278	8.01811e-09
KCNJ15	0.0125025	1.32243	0.0299625
ABCB9	1.31321e-12	1.32221	2.62016e-11
TREM2	0.00198427	1.32202	0.00599896
AQP12B	0.00248116	1.32171	0.00731487
SASS6	1.86471e-12	1.3198	3.62884e-11
SSC4D	9.97805e-07	1.31836	6.61263e-06
ALOXE3	0.00544806	1.31803	0.0145852
SYT7	0.00562692	1.31743	0.0150132
KLRG2	0.00542592	1.31728	0.0145392
BID	3.17633e-14	1.31706	8.34996e-13
RLN2	0.00114861	1.31696	0.0037067
NUDT1	4.67674e-12	1.31686	8.45975e-11
PPFIA3	1.30885e-05	1.31631	6.83765e-05
EPHB2	0.000376534	1.31545	0.00138467
TCF19	2.39852e-07	1.31504	1.80117e-06
LHX1	0.0055644	1.31481	0.0148637
HIST2H2AC	2.69346e-07	1.31467	2.00215e-06
LOC146880	8.74022e-12	1.31348	1.49289e-10
SLC50A1	1.22478e-12	1.31335	2.46287e-11
C11orf80	6.18254e-09	1.31235	6.25289e-08
SLC16A10	0.00155264	1.31204	0.00483136
MST1R	0.0133284	1.3114	0.0316242
C19orf73	5.2926e-09	1.31019	5.42227e-08
SLC2A6	0.000261993	1.30845	0.00100018
ZDHHC12	8.01692e-13	1.30788	1.66595e-11
TMEM151A	0.00156142	1.30705	0.00485498
NUDT5	2.38631e-15	1.30702	7.57238e-14
PI4KAP2	0.000542131	1.30701	0.00191674
RHPN2	0.00030793	1.30675	0.00115662
KNOP1	1.63524e-20	1.30501	1.18215e-18
VAV3	0.00195722	1.304	0.00592855
HIST1H4I	1.58588e-07	1.30333	1.23707e-06
TOB2P1	1.48312e-06	1.30304	9.42137e-06
CYP2D7	1.0946e-05	1.30292	5.81156e-05
FAM183A	0.000780852	1.30254	0.00264375
ZNF675	1.04083e-06	1.3024	6.86673e-06
C9orf116	3.09828e-06	1.30238	1.83e-05
MXD3	8.12177e-12	1.30146	1.39655e-10
GRM4	0.00446106	1.29944	0.0122267
MS4A15	0.0151324	1.29816	0.035321
MEN1	3.79736e-28	1.29716	8.8595e-26
SLC5A5	0.00876812	1.29649	0.0221098
PYY2	0.00214917	1.29575	0.00644907
RTKN	8.02298e-06	1.29464	4.35652e-05
SLC9A7	0.000730131	1.29314	0.0024934
CCDC114	0.000122234	1.29283	0.000506987
KIAA1024	1.21075e-06	1.29171	7.85895e-06
HAP1	0.0066874	1.29165	0.0174215
MOGS	6.14867e-25	1.29144	8.95307e-23
PRIM1	2.47842e-08	1.28955	2.27569e-07
SNHG10	5.35167e-10	1.28944	6.63497e-09
TLL2	0.00544354	1.2893	0.014575
STEAP3	1.15448e-06	1.28903	7.54142e-06
HIST2H2BE	6.64509e-05	1.28896	0.000292455
LOC642846	3.8889e-09	1.28795	4.09031e-08
MIS18A	1.95139e-14	1.28784	5.34187e-13
DRAXIN	5.64933e-05	1.28781	0.00025308
MIR4435-2HG	5.11404e-05	1.28645	0.000231422
SH2D5	0.0117134	1.28641	0.0283092
OTUB2	1.19662e-07	1.28609	9.54088e-07
GPR39	0.00910864	1.28542	0.0228646
MOCOS	5.0525e-06	1.28519	2.85294e-05
SLC35A2	3.13076e-16	1.2851	1.15607e-14
PPP1R35	1.84194e-12	1.28357	3.58793e-11
INCENP	4.36785e-10	1.2827	5.52876e-09
NFE2L3P2	6.0612e-08	1.28209	5.13589e-07
PQLC2	1.7869e-20	1.28179	1.28726e-18
SLC9A5	1.07271e-05	1.28044	5.70563e-05
SDF2L1	5.80621e-11	1.28037	8.56374e-10
ACTL8	0.0143258	1.28006	0.0336526
PSG5	0.012152	1.27857	0.0292181
ADAT3	4.09842e-08	1.27784	3.60208e-07
LMTK3	0.00523094	1.27759	0.014094
NGB	0.010262	1.2775	0.0253202
HIP1R	1.46278e-09	1.27686	1.67125e-08
DUS1L	3.03345e-17	1.27685	1.31949e-15
GREB1L	0.0104664	1.27556	0.0257379
ZNF165	1.99109e-06	1.27489	1.22834e-05
HSBP1L1	1.41029e-07	1.27445	1.10768e-06
MRM1	1.95232e-12	1.27351	3.78143e-11
MANEAL	0.000307291	1.27312	0.00115465
FAM19A3	0.000108802	1.27214	0.000456347
FASN	3.64176e-08	1.27196	3.23675e-07
F11R	1.29227e-07	1.26985	1.0232e-06
C16orf74	0.00240498	1.26982	0.0071189
ARID3A	0.00106333	1.26892	0.00346527
LIN9	3.44555e-12	1.26772	6.37877e-11
HENMT1	5.41198e-09	1.26743	5.53078e-08
KRT86	0.0109784	1.2641	0.0268011
FEZF1	0.00928394	1.263	0.0232534
ANKRD34B	0.00809142	1.26257	0.0206034
CEP131	1.00299e-11	1.26215	1.69624e-10
SH3D20	2.43627e-06	1.26003	1.47723e-05
FAM57B	0.000662123	1.25924	0.00228664
OAS3	1.18071e-05	1.25691	6.23486e-05
SPINT2	4.50059e-06	1.25655	2.57028e-05
MYRF	0.007523	1.2536	0.0193237
TUBB8	7.44235e-06	1.25297	4.07029e-05
CTU1	3.90148e-10	1.25053	4.99074e-09
ALG3	2.37496e-21	1.2481	1.92728e-19
TMED7-TICAM2	0.0160067	1.24764	0.0370416
OAS1	7.43364e-05	1.2466	0.000323348
MT1G	0.0185324	1.24585	0.0421081
NOXO1	1.58429e-05	1.24465	8.10745e-05
SLC37A4	1.75089e-13	1.24446	4.08031e-12
VAMP8	6.71054e-10	1.24324	8.17651e-09
EFCAB10	2.74326e-07	1.24224	2.0377e-06
GEMIN6	2.3518e-17	1.24153	1.04287e-15
HSD17B7P2	7.85671e-07	1.2403	5.32891e-06
DDX39A	1.27105e-15	1.24019	4.22264e-14
ABRACL	2.7804e-11	1.23984	4.33113e-10
ZFP69B	8.19099e-09	1.23924	8.15169e-08
FKBPL	1.42107e-14	1.23745	3.96412e-13
VCX	0.0116886	1.23674	0.0282594
DSN1	6.11455e-14	1.23611	1.53095e-12
CHRNB1	7.94716e-07	1.23569	5.38314e-06
ZWILCH	1.03817e-15	1.23521	3.47712e-14
TFAP4	5.64034e-14	1.23509	1.41394e-12
HCN3	1.99596e-07	1.23448	1.51943e-06
VAX2	0.00574481	1.23446	0.0152919
ACYP1	2.29266e-11	1.23446	3.62919e-10
YIF1B	1.11955e-13	1.23399	2.66345e-12
MARVELD2	1.25778e-06	1.23295	8.13852e-06
INHA	0.00204315	1.2323	0.00616246
EPS8L2	1.52005e-05	1.23077	7.82358e-05
CASP2	4.31796e-22	1.22943	4.0666e-20
ANKRD19P	0.000334501	1.22925	0.00124324
IL4I1	0.000774197	1.22886	0.00262251
C17orf96	5.18765e-05	1.22606	0.000234547
ZNF92	2.761e-10	1.22567	3.63139e-09
DARS2	4.40985e-12	1.22488	7.99811e-11
CATSPERB	0.00647642	1.22458	0.0169515
ARHGEF5	8.89279e-06	1.22302	4.78704e-05
PCK2	1.92318e-10	1.22296	2.6011e-09
MORN3	0.00148198	1.22288	0.00464174
SH3BP1	3.05229e-06	1.22262	1.8096e-05
RAPSN	0.0043853	1.22161	0.0120335
ADGRG1	2.36034e-06	1.22117	1.43543e-05
HIST1H2BN	6.60177e-05	1.22114	0.000290736
AURKAPS1	5.55632e-09	1.22074	5.66138e-08
ADCK5	2.39629e-10	1.22024	3.1823e-09
P2RY11	5.06113e-05	1.21918	0.00022918
TBC1D7	7.60485e-15	1.21856	2.21783e-13
CHRNA5	9.96719e-08	1.21803	8.09479e-07
PPP1R16A	1.22349e-11	1.21599	2.04223e-10
SLC16A3	5.46593e-05	1.21485	0.000245614
GALR2	0.00313965	1.21471	0.00896026
ARX	0.00269693	1.21405	0.00787745
DBF4B	1.24756e-12	1.21404	2.50378e-11
LMNTD2	8.42931e-05	1.21384	0.000362206
LRGUK	0.000383032	1.21381	0.00140479
SH3TC2	0.00374622	1.21302	0.0104801
GMNN	2.2289e-09	1.21274	2.46427e-08
STRA13	4.39143e-13	1.21163	9.56103e-12
CAPG	4.40452e-06	1.2115	2.52173e-05
FDPSP2	1.52097e-06	1.2113	9.6439e-06
TSPAN10	0.00259829	1.20942	0.00762078
CDRT1	0.00222737	1.20913	0.00665455
KLHL17	1.10826e-07	1.20862	8.90906e-07
WDR90	1.64035e-09	1.20788	1.85451e-08
ARHGEF35	0.000132454	1.20742	0.000545959
CRYGS	3.06314e-05	1.20729	0.000146459
HIST2H3D	3.44685e-07	1.20703	2.50415e-06
CLEC18A	0.000561508	1.20695	0.0019764
EPB41L4B	0.00138137	1.20557	0.00436658
PLXNA1	5.35785e-10	1.20555	6.63862e-09
EDARADD	0.00086165	1.20535	0.00288026
RGS19	1.79261e-11	1.20436	2.89113e-10
ALG1L	0.00290477	1.20277	0.00838671
BLOC1S3	4.47207e-16	1.20167	1.61648e-14
ULBP3	0.000223471	1.20149	0.000865513
SPDYE6	3.604e-08	1.20095	3.20875e-07
GGCT	8.22332e-12	1.20084	1.41165e-10
PSORS1C3	0.0130572	1.20055	0.0310886
GRAMD2	0.0161311	1.20016	0.0372958
CHDH	0.00347181	1.19958	0.00980193
HSD17B7	1.08191e-10	1.19914	1.51519e-09
FAM225A	0.000961622	1.19795	0.00317311
SEMA4F	1.85795e-08	1.19781	1.74579e-07
SMC4	7.20813e-11	1.1969	1.03707e-09
TMEM171	0.0104728	1.19666	0.0257506
CMPK2	0.000333529	1.19652	0.00124052
REEP6	0.0137683	1.19619	0.0325552
DTX4	0.000376843	1.19503	0.00138556
TLX2	0.000620458	1.19497	0.00216312
FANCG	2.11651e-11	1.19276	3.36853e-10
LRRC43	0.000192442	1.19274	0.000756903
PTGER4P2-CDK2AP2P2	3.5328e-05	1.19222	0.000166357
GINS3	5.0835e-10	1.19182	6.32158e-09
KIAA0907	4.12735e-11	1.19111	6.23536e-10
HPDL	0.0155066	1.18985	0.0360307
HIST1H2AD	0.000141536	1.18933	0.000579438
S100A5	0.0135591	1.18777	0.0321087
LINC01096	0.00156389	1.18751	0.00486118
TMEM44	4.09229e-09	1.18561	4.27576e-08
CA2	0.0117943	1.18539	0.0284748
ACTBL2	0.00367232	1.18429	0.0102958
MCM5	8.04144e-11	1.18396	1.14572e-09
ACBD7	0.00230903	1.18382	0.00686357
RAD9A	4.07045e-10	1.1825	5.18105e-09
ISYNA1	0.000990801	1.18248	0.00325474
SPEF1	0.000489607	1.18242	0.00175277
PARP12	1.2477e-07	1.18166	9.91738e-07
FOXA3	0.0169418	1.18092	0.0388813
PVRL1	0.00067645	1.18086	0.00233337
SRCIN1	0.0204522	1.17964	0.0458711
C11orf52	0.000794564	1.17865	0.00268441
OXTR	0.00160091	1.17846	0.00496125
ATP5J2	2.46961e-14	1.17835	6.62792e-13
SH2B2	4.79399e-06	1.17765	2.72571e-05
GRP	0.020111	1.1766	0.045165
FBXL8	1.91226e-07	1.17658	1.46059e-06
SYNGR4	3.76455e-05	1.17517	0.000175939
MBOAT7	1.01919e-08	1.17443	9.99286e-08
PI4KAP1	0.000441093	1.17282	0.00159775
PDF	2.19775e-13	1.17259	5.06419e-12
ATAD3B	1.02322e-09	1.1716	1.20113e-08
CCDC34	1.49695e-10	1.17153	2.05166e-09
CCDC167	1.69174e-11	1.17119	2.75004e-10
DNAH17	3.98495e-05	1.17111	0.00018548
HOMER3	1.22334e-07	1.17099	9.7388e-07
UQCC3	2.94085e-10	1.17097	3.84577e-09
ANO7	5.52487e-06	1.17056	3.09667e-05
SEC14L2	0.000327514	1.17034	0.00122058
CEP72	2.06352e-07	1.1689	1.5668e-06
UBXN11	2.16358e-08	1.16599	2.01544e-07
POLR2H	1.76408e-19	1.16515	1.11099e-17
TPM3P9	6.02847e-07	1.16472	4.18002e-06
MAP3K14-AS1	4.44426e-05	1.16256	0.000204219
PMEL	0.00017353	1.16251	0.000691794
C14orf80	2.33433e-09	1.162	2.57114e-08
C20orf197	0.0071725	1.16171	0.0185114
MYH16	0.00448582	1.16067	0.0122896
CILP2	0.0114342	1.15885	0.0277259
RUSC1-AS1	7.25338e-07	1.15881	4.94913e-06
CHAF1A	1.29844e-12	1.15797	2.59826e-11
TARBP2	1.31271e-17	1.15758	6.02936e-16
ZSWIM4	1.31765e-09	1.15746	1.51641e-08
SIRT7	1.49261e-13	1.15649	3.5143e-12
CHKB-CPT1B	1.11661e-05	1.15529	5.91156e-05
CXorf22	0.00630038	1.15346	0.0165582
DPP3	2.95696e-18	1.15333	1.51773e-16
CFAP45	0.00250293	1.15319	0.00736953
C10orf35	5.4379e-06	1.15294	3.05293e-05
KAT2A	7.20845e-13	1.15194	1.51481e-11
LINC01002	0.0069862	1.15176	0.0180852
CLSTN3	1.12197e-08	1.15144	1.09171e-07
ICAM5	0.00980855	1.15047	0.024383
HIST1H4J	0.000772317	1.1503	0.002617
ACTL6A	5.53651e-16	1.1499	1.96661e-14
CFAP74	0.00162682	1.1493	0.00503093
ZNF692	1.72589e-07	1.14919	1.33212e-06
KLK4	0.0194909	1.14867	0.0439889
LMNB2	3.23041e-11	1.14843	4.96434e-10
PODNL1	0.00815508	1.14837	0.0207577
LPAR5	3.62144e-05	1.14826	0.000170102
ZNF738	1.8974e-05	1.14729	9.52689e-05
FIGNL1	3.40166e-09	1.14717	3.6205e-08
TSTA3	1.24573e-11	1.14694	2.0743e-10
GTPBP3	5.5761e-18	1.1464	2.76529e-16
RASGRF1	0.0186257	1.14635	0.0422874
CGB2	0.000313308	1.14635	0.00117403
TANC2	1.24049e-06	1.14597	8.03679e-06
C18orf54	2.60436e-09	1.14579	2.84718e-08
RPA3	3.59574e-12	1.14554	6.63289e-11
B4GALT3	6.98979e-10	1.14532	8.49156e-09
SNRPB	5.81128e-15	1.14497	1.73166e-13
PASK	8.86798e-10	1.14393	1.05242e-08
WDR76	7.60882e-06	1.14344	4.15139e-05
IZUMO4	0.000269474	1.14294	0.00102683
FAM71E1	0.000337008	1.14192	0.0012512
TIGD3	0.000279031	1.1418	0.00105912
SLC25A39	2.48384e-17	1.14158	1.09668e-15
KRT12	0.0169359	1.13841	0.0388765
DCBLD1	1.18924e-06	1.13511	7.73647e-06
SLC25A22	3.22222e-12	1.13413	6.00867e-11
LGALS17A	0.0182686	1.13258	0.0415869
ZNF107	5.29561e-06	1.13252	2.98038e-05
FAAH	0.000669832	1.13245	0.00231209
ASCL2	0.00484534	1.1321	0.0131709
GPR84	0.00305205	1.13095	0.0087504
MGME1	1.56114e-17	1.13055	7.1226e-16
CALR	1.17435e-18	1.12938	6.41237e-17
TMEM92	0.0131834	1.1273	0.031331
SLC9A3R1	6.53726e-06	1.12658	3.62062e-05
SLX1B	7.59829e-08	1.12516	6.33119e-07
REEP4	1.90031e-09	1.12467	2.12039e-08
RFC3	8.34109e-08	1.12425	6.89416e-07
CFAP43	0.000152516	1.12424	0.000618467
RFC5	1.16536e-12	1.12415	2.3526e-11
IL1RL2	0.00532211	1.12383	0.0143059
KIAA1841	1.99983e-10	1.12358	2.69413e-09
PLA2G7	0.00500119	1.12249	0.0135443
CDK5	1.15217e-14	1.12211	3.2718e-13
OR2A7	0.000164788	1.12155	0.000661955
LHX4	0.000160042	1.12132	0.000645292
FANCL	1.71074e-10	1.12082	2.33222e-09
PAK6	0.000444975	1.12077	0.00161068
TOR2A	6.22723e-15	1.1205	1.83694e-13
TMUB1	2.56943e-13	1.11903	5.84197e-12
SAPCD1	5.68604e-05	1.11891	0.000254613
RASL10A	0.0039289	1.11839	0.0109168
TRIM59	6.0297e-09	1.11826	6.11035e-08
ZDHHC24	4.40756e-12	1.11822	8.00103e-11
CEP85	2.31068e-09	1.11806	2.54782e-08
CCR3	0.00140098	1.11738	0.00441972
CCSAP	4.63394e-11	1.11716	6.95973e-10
CCDC134	4.15439e-09	1.11656	4.32744e-08
MRPS12	3.31256e-10	1.11647	4.30172e-09
FBXW9	8.70542e-15	1.11591	2.52445e-13
FLAD1	8.71695e-17	1.11557	3.53691e-15
ZNF93	0.000198001	1.11517	0.000776684
SYNGR2	5.65706e-11	1.11501	8.35576e-10
HIST1H3E	0.00162353	1.11491	0.00502224
IKBKE	1.72107e-07	1.11487	1.32889e-06
PXYLP1	2.0244e-05	1.11396	0.000100979
WDR54	1.42379e-06	1.11345	9.09233e-06
LYPLA2	4.68001e-14	1.11304	1.19509e-12
CGB8	0.020383	1.11177	0.0457209
POU5F1B	0.00310995	1.11152	0.00889282
TMEM223	2.00302e-13	1.11121	4.62588e-12
FANK1	5.68672e-05	1.11111	0.000254588
SNRPA1	2.53957e-17	1.11043	1.11649e-15
SCARNA12	4.00093e-06	1.10986	2.30934e-05
MIIP	6.29191e-12	1.1097	1.10883e-10
TDRKH	2.64167e-05	1.1088	0.000128006
CCDC138	1.04514e-06	1.10877	6.88854e-06
POP7	5.59797e-16	1.10818	1.98501e-14
GPR160	0.0124577	1.10801	0.0298726
LRRC61	2.03665e-06	1.1077	1.25231e-05
CCDC137	1.42506e-16	1.10703	5.61573e-15
CYB5R2	0.000122024	1.10693	0.000506219
ZSCAN16	2.04838e-05	1.10691	0.000102051
SLC44A3	0.00293942	1.10653	0.00847245
TMEM97	0.00754297	1.10361	0.0193653
CCDC14	9.53897e-08	1.10346	7.78087e-07
PFDN6	3.90682e-12	1.10299	7.14893e-11
CDH15	0.00153758	1.10282	0.00479393
PKLR	0.0022438	1.10232	0.00669878
WBSCR28	0.00640069	1.10214	0.0167896
NAA40	7.43451e-15	1.10211	2.17433e-13
DCST2	0.00131365	1.10201	0.00418536
ZNF468	2.96629e-07	1.10004	2.19147e-06
SMUG1	1.54507e-14	1.09998	4.27518e-13
NCAPD2	3.9555e-09	1.0999	4.1455e-08
SCG5	0.00837236	1.09956	0.0212213
CYP26A1	0.0152802	1.09896	0.0356052
ESRP2	2.98861e-05	1.09895	0.000143162
PUSL1	1.37363e-09	1.09875	1.57642e-08
CCDC58	1.53964e-15	1.09848	5.0335e-14
SVOPL	0.0215034	1.09773	0.0478214
WDR4	1.90968e-11	1.09693	3.06071e-10
FUOM	0.00162143	1.096	0.00501651
XCL1	0.0172518	1.09541	0.039522
KIF3C	1.14329e-06	1.09466	7.48018e-06
IFI30	0.00330553	1.09446	0.0093867
SYT17	0.00361861	1.09435	0.0101716
SLC52A3	0.0011377	1.09375	0.00367671
MCM7	4.78263e-11	1.09318	7.15165e-10
PTGES2-AS1	0.000154238	1.0928	0.000624466
CEP152	1.72531e-08	1.09212	1.62861e-07
AKR7A3	0.00089232	1.0912	0.0029702
EPSTI1	0.0160678	1.09096	0.0371704
BBC3	8.00027e-07	1.09056	5.41376e-06
HSH2D	0.00316099	1.09032	0.00901491
MRGBP	5.04771e-16	1.0899	1.80548e-14
SHOX2	0.0215636	1.08961	0.0479293
TUBA1C	2.53488e-11	1.0893	3.99413e-10
ALKBH6	4.56133e-11	1.0886	6.8607e-10
C8G	0.00011292	1.08855	0.00047169
SPRN	1.26393e-07	1.08834	1.00308e-06
IGSF3	0.000162346	1.08826	0.000653553
GRID2IP	0.00293405	1.08744	0.00846053
FCGR1C	0.0123123	1.08649	0.0295549
MAP7	4.87854e-05	1.08619	0.00022189
LBHD1	2.91461e-13	1.08559	6.53274e-12
ENTHD2	5.87137e-13	1.08557	1.25307e-11
LINC00518	0.00212974	1.084	0.00639545
ADAMTS7	0.000752924	1.08391	0.0025589
TMSB10	2.93716e-06	1.08319	1.7474e-05
SUV420H2	2.98182e-09	1.08264	3.21701e-08
SFXN2	2.36403e-06	1.08224	1.43725e-05
SLC30A3	0.0163373	1.08194	0.0376878
TBC1D31	2.30575e-11	1.08149	3.64711e-10
MVK	1.58396e-08	1.08136	1.50557e-07
ATP13A2	2.3602e-14	1.08095	6.35923e-13
ARRDC1	3.20704e-08	1.0808	2.88789e-07
KIAA1522	4.85947e-06	1.08076	2.7576e-05
CCNL2	2.03396e-06	1.0805	1.25178e-05
HSD17B3	0.0214977	1.07968	0.0478138
PDXK	4.4343e-10	1.07963	5.59562e-09
KMO	0.00592526	1.07962	0.0156889
HABP2	0.0214249	1.0794	0.0476777
SLC6A10P	0.0213294	1.07923	0.0475116
PPM1N	0.0165518	1.07908	0.0381227
UNC93B1	2.51234e-06	1.07894	1.51977e-05
RAB26	0.0125413	1.07842	0.0300415
PLA2G15	1.16655e-10	1.07716	1.62706e-09
P2RY6	0.0222205	1.07599	0.0492029
SNHG4	0.00040068	1.07538	0.00146429
DHDH	0.00966593	1.07535	0.0240868
RCAN3	7.8334e-06	1.07484	4.25583e-05
TRAF2	2.35991e-11	1.07482	3.72989e-10
GOLGA8A	0.00117469	1.07405	0.00378375
C12orf75	0.0124445	1.07399	0.0298479
RUNX2	0.00175143	1.07381	0.00537018
POLA2	1.90304e-11	1.07353	3.05244e-10
PVT1	8.85178e-05	1.07331	0.00037838
CDK18	0.000151101	1.0727	0.000613823
FANCF	9.88991e-08	1.07264	8.03521e-07
NKAIN4	0.0147276	1.07246	0.0345018
NUDT14	1.99037e-06	1.07203	1.22827e-05
CDX1	0.00860261	1.07178	0.0217432
MRPL12	5.36945e-12	1.07156	9.61117e-11
FOXS1	0.000294256	1.07121	0.00111136
LBX2-AS1	1.5844e-06	1.07081	9.99669e-06
HMX2	0.0020972	1.07075	0.00630697
CMTM7	8.68392e-05	1.07003	0.000371979
ITGB4	0.0034278	1.0693	0.00969369
TIGD5	1.43103e-11	1.06822	2.35988e-10
RFC2	1.80821e-13	1.06815	4.19483e-12
HIST1H2AH	1.8055e-06	1.06772	1.12774e-05
HIST1H2AC	0.000553207	1.0668	0.00195153
IRF7	0.00116138	1.0662	0.00374323
EXOSC4	2.97037e-09	1.06602	3.20634e-08
PTK7	2.48665e-05	1.066	0.000121238
NDC1	3.16946e-08	1.06592	2.85781e-07
OPN3	2.9302e-05	1.06501	0.000140561
IGSF8	1.83363e-08	1.0648	1.72531e-07
KDELR3	0.00127109	1.06458	0.00406048
LIMD2	0.000169899	1.06452	0.000679167
SMYD2	4.91822e-12	1.06447	8.84978e-11
HIST1H3F	5.94647e-05	1.06428	0.000265291
LINC00628	0.000204408	1.06248	0.000798154
RPL36A	5.6758e-05	1.06243	0.00025421
SGK223	4.87055e-06	1.06233	2.76236e-05
RSAD2	0.0224106	1.06129	0.0495703
CACNB3	1.8097e-06	1.06073	1.12933e-05
TMEM177	2.8102e-11	1.0604	4.37424e-10
HIST1H2BE	8.69641e-05	1.05982	0.000372359
HES4	0.00294486	1.05946	0.00848575
RAB19	0.00104334	1.05874	0.00340609
ENKUR	0.00240543	1.05828	0.0071192
ZNF600	4.61831e-06	1.05828	2.63238e-05
MSL3P1	0.000582147	1.0581	0.00204239
NAT14	1.208e-05	1.0579	6.35933e-05
THEM6	0.000597424	1.05773	0.00208992
NR2C2AP	5.64826e-13	1.05654	1.21048e-11
GHRLOS	0.000132556	1.05608	0.000546269
TTC9	0.00329122	1.05589	0.00934736
PYCARD	0.000154519	1.05501	0.000625357
SLC25A15	1.29338e-10	1.05453	1.79543e-09
DENND2D	0.000225593	1.05448	0.000873401
PIGL	8.05941e-08	1.05407	6.67478e-07
RBP3	0.00227377	1.05405	0.00677543
IL23A	0.01005	1.05385	0.0248957
HES6	0.00136433	1.05379	0.00432071
MAD2L2	1.97628e-07	1.05279	1.505e-06
SNRPF	4.58899e-11	1.05256	6.89726e-10
PGP	3.57214e-11	1.05204	5.45276e-10
CKLF	3.57225e-11	1.05141	5.44888e-10
LSM7	4.056e-09	1.05118	4.24216e-08
C5orf34	3.05994e-06	1.05091	1.81257e-05
FBXO6	8.97883e-08	1.05035	7.37673e-07
NDUFB2-AS1	8.15208e-09	1.05023	8.12083e-08
IGFBP3	0.0219259	1.04957	0.0486187
CLN6	3.91937e-12	1.04936	7.1655e-11
CFAP47	0.00959324	1.04835	0.0239289
RANBP1	3.6449e-11	1.04556	5.54322e-10
AHSA2	2.3617e-05	1.04527	0.000115806
LSM4	2.55769e-15	1.04503	8.02936e-14
RBL1	6.38596e-05	1.0449	0.000282261
SMTNL1	0.00131601	1.04391	0.00419095
ABCA7	5.39475e-05	1.04334	0.000242947
NBPF6	0.00971653	1.04317	0.0241865
ZP3	5.9409e-05	1.04301	0.0002651
HIST1H2BL	4.9832e-05	1.04295	0.00022615
MIEN1	8.47957e-07	1.04225	5.69866e-06
OSBPL3	1.31867e-05	1.04115	6.87848e-05
LINC01226	0.00319135	1.04098	0.00908886
C10orf91	0.00204314	1.0406	0.00616336
PFDN2	5.90187e-08	1.03981	5.0133e-07
PDRG1	5.83102e-12	1.03973	1.03472e-10
HAUS8	1.0357e-12	1.03968	2.11161e-11
KCNA7	0.000520998	1.03956	0.00185319
UNG	2.04916e-14	1.03918	5.57235e-13
AMIGO3	9.99527e-06	1.03837	5.33714e-05
LIPT2	2.30147e-07	1.03775	1.73527e-06
GRB14	0.015579	1.03773	0.0361784
GBAP1	9.49093e-09	1.03763	9.35919e-08
RMI1	1.64163e-07	1.03762	1.27523e-06
PTTG3P	1.01312e-05	1.03575	5.4069e-05
F8A1	5.65999e-08	1.03408	4.83182e-07
DOLPP1	4.24299e-12	1.03389	7.7091e-11
CFAP53	0.00146786	1.03175	0.00460173
SH3BP2	1.83135e-10	1.03125	2.48182e-09
HIST1H2AL	3.40822e-05	1.03081	0.000161231
CTAGE6	8.92659e-05	1.03072	0.00038134
SLC38A7	3.04603e-08	1.03071	2.75255e-07
ZNF761	4.03945e-05	1.02972	0.000187506
C1orf35	5.12237e-13	1.02817	1.10238e-11
ATAD3A	2.41043e-12	1.02806	4.58228e-11
CMTM1	8.07298e-07	1.02783	5.45218e-06
LINC00152	0.00482463	1.02753	0.0131215
CEBPA	0.0105531	1.02732	0.0259231
LYG1	0.000936754	1.02699	0.00310102
AP1S1	2.77654e-12	1.02694	5.23463e-11
MANF	2.63857e-11	1.02687	4.12899e-10
NOX5	0.0128498	1.02675	0.0306839
CNPY2	3.19316e-14	1.02604	8.38346e-13
ELOVL3	0.0103748	1.02363	0.0255556
ZMYND19	4.98749e-11	1.02336	7.42554e-10
STAC3	0.000126915	1.02282	0.000524602
CENPN	4.14658e-08	1.02243	3.64129e-07
RAB3B	0.0179869	1.02195	0.0409912
ARNTL2	0.00465173	1.0217	0.0127051
GEMIN7	2.33355e-12	1.02167	4.46091e-11
LPCAT1	0.000103223	1.02152	0.000434723
WBSCR27	0.00780972	1.02135	0.0199852
PAQR6	0.0019336	1.02122	0.00586478
IL37	0.000775693	1.02113	0.00262714
NAT9	2.30375e-13	1.02078	5.29063e-12
LY6E	0.0107103	1.01925	0.026256
PCGF2	6.4078e-08	1.01922	5.40281e-07
CLEC18B	0.00729683	1.01893	0.0188016
MYO10	0.00111891	1.01856	0.00362684
C20orf195	0.0145545	1.01851	0.034135
PPEF1	0.00614877	1.01848	0.0162054
GEMIN8P4	4.07815e-07	1.01825	2.92962e-06
SLC25A19	2.09998e-10	1.01819	2.82164e-09
CD80	0.0184957	1.01818	0.0420386
TOMM34	1.2592e-08	1.01804	1.21717e-07
GGN	5.1949e-05	1.01777	0.000234823
STRC	0.00985454	1.01756	0.0244736
TCF3	1.07661e-13	1.01751	2.57022e-12
SPSB2	2.82924e-07	1.01601	2.09777e-06
LOC728554	1.07739e-05	1.01565	5.72759e-05
TMCO6	1.76327e-11	1.01488	2.85727e-10
FLVCR1	1.49502e-05	1.01402	7.7044e-05
LOC645851	0.00106741	1.01396	0.0034747
ATXN7L2	8.8804e-07	1.01395	5.93888e-06
MTG1	1.80488e-10	1.0139	2.44918e-09
WDR93	0.000118517	1.01262	0.000492766
SLC35B1	7.22038e-18	1.01186	3.54645e-16
ABHD12	1.51335e-06	1.0108	9.59855e-06
TAS2R38	0.000259327	1.0108	0.000991111
PSME2	8.10763e-07	1.01013	5.46839e-06
C2orf27A	0.000502351	1.01003	0.0017937
RAB42	0.00147543	1.00968	0.00462264
UBASH3B	0.00256628	1.00959	0.00753444
CMTM8	0.000576935	1.00948	0.00202757
P4HB	4.08462e-15	1.00914	1.24239e-13
BRMS1	6.19316e-11	1.00811	9.05639e-10
PHEX	0.0142469	1.00727	0.0335016
NR2F6	4.5248e-07	1.00695	3.22341e-06
COASY	2.05431e-17	1.00695	9.20896e-16
EIF2AK1	1.8774e-22	1.00668	1.88946e-20
LINC01089	0.000401744	1.00571	0.00146791
DLEU2	8.53409e-05	1.00534	0.000366249
FAM96A	2.77422e-19	1.00505	1.71559e-17
TOMM40	1.35438e-11	1.00475	2.23888e-10
HIST1H4H	0.0101766	1.00432	0.0251458
GGT8P	0.00657028	1.00402	0.0171643
GCHFR	9.43131e-05	1.00392	0.000400982
ENTPD6	1.34785e-11	1.00361	2.22987e-10
SEMA3F	0.000537487	1.00249	0.00190228
LRRC69	0.00672705	1.00219	0.0175004
TTF2	1.27269e-08	1.00154	1.22963e-07
NUDT16P1	0.000101198	1.00112	0.000427156
COA6	8.67816e-12	1.00084	1.486e-10
SREBF1	4.10326e-05	1.00046	0.00019021
C2orf82	0.00038806	1.00019	0.00142146
RCOR2	0.0127672	0.999821	0.0305044
CDK5R1	0.00113365	0.99974	0.00366534
IQCC	2.56215e-08	0.999619	2.34523e-07
STK32C	0.000184325	0.999462	0.00072987
TRIM11	6.26499e-12	0.999395	1.10504e-10
TMPRSS6	0.00345685	0.99935	0.00976372
RFX8	0.00397003	0.999186	0.0110192
CHEK2	7.03133e-10	0.998776	8.52689e-09
TEAD4	0.00379949	0.998674	0.0106132
DTNB	5.0599e-05	0.997639	0.000229175
RUVBL1	2.55207e-11	0.997513	4.01814e-10
SLAMF9	0.0148642	0.997199	0.0347739
DNMT1	3.83375e-08	0.99711	3.38833e-07
MRPS26	7.4754e-11	0.99627	1.07252e-09
HIC2	0.00531761	0.995929	0.0142957
PPP1CA	8.76782e-14	0.995912	2.13537e-12
CASP6	2.66976e-10	0.994759	3.51815e-09
DMRT3	0.00707184	0.994338	0.0182815
NOX4	0.00795094	0.994256	0.0202884
SLC24A2	0.000188025	0.993859	0.000742373
TUBG1	3.29906e-13	0.993267	7.3225e-12
HMGB2	5.17974e-06	0.99243	2.91757e-05
HIST4H4	0.000127332	0.991675	0.000526219
PIDD1	4.19139e-08	0.990224	3.67436e-07
ENGASE	0.000163606	0.989494	0.000657465
XYLB	0.000100712	0.989356	0.000425367
COL6A4P1	0.000705349	0.989034	0.00241964
ATHL1	0.00797746	0.988818	0.0203435
GTF2IRD1P1	0.0113266	0.988202	0.0275072
DPM2	9.90555e-10	0.987895	1.16612e-08
HOXB3	0.0111766	0.987697	0.027204
LRRC26	0.0111732	0.987284	0.0271991
WRAP73	3.48925e-16	0.986813	1.27925e-14
FLVCR2	0.000254598	0.986399	0.00097558
SAA4	0.0219562	0.986272	0.0486754
SHROOM2	0.00263787	0.986164	0.00771922
SHFM1	5.97092e-11	0.985575	8.7501e-10
ERBB3	0.0164989	0.985118	0.0380094
C22orf29	1.27834e-06	0.98502	8.25075e-06
PNKP	4.9051e-11	0.983475	7.32411e-10
LRRC73	0.00223733	0.982111	0.00668042
LINGO1	0.0024824	0.981928	0.00731748
DUSP23	4.53087e-05	0.981838	0.00020778
FOXP3	0.00818317	0.980731	0.0208189
PUS1	8.51994e-11	0.980643	1.21054e-09
C1QL4	0.00614503	0.980433	0.0161977
PTPN6	2.92628e-08	0.980025	2.65134e-07
TEX19	0.000171551	0.979816	0.000684701
MZT2A	1.41691e-06	0.979553	9.05405e-06
RHBDD3	4.42214e-10	0.97768	5.5837e-09
LINC00115	6.91922e-08	0.977373	5.79358e-07
TBC1D3H	0.00663059	0.976691	0.0172977
TARBP1	1.73002e-09	0.976659	1.94199e-08
LINC00240	0.000822875	0.976207	0.00276777
SPDL1	3.53361e-09	0.975244	3.74734e-08
PLEKHJ1	1.13707e-09	0.974384	1.32417e-08
ZKSCAN4	2.37542e-12	0.973878	4.5283e-11
QPCTL	2.41922e-08	0.973824	2.22731e-07
UQCC2	4.50439e-09	0.973651	4.66833e-08
GMIP	4.23067e-08	0.973429	3.70405e-07
DDR1	3.40393e-05	0.973398	0.000161102
ZNF85	0.000741683	0.972154	0.00252822
SLCO6A1	0.00691639	0.971079	0.0179316
MGAT4B	7.05336e-12	0.970869	1.23035e-10
SYCE2	0.0030763	0.970818	0.00880886
TAGLN2	3.04421e-06	0.970431	1.80586e-05
ZNHIT2	7.52441e-05	0.97038	0.000326604
MFSD12	1.46e-07	0.970264	1.1441e-06
TSSK6	1.61032e-07	0.970061	1.25328e-06
DNAJB11	3.21565e-14	0.969873	8.43175e-13
AJUBA	0.000953962	0.969436	0.00315087
LINC00520	0.0219445	0.969422	0.0486548
COL11A2	0.00468032	0.968454	0.0127747
LYPLA2P1	1.77751e-11	0.968284	2.87128e-10
PCED1A	1.15076e-06	0.96786	7.51948e-06
MAMDC4	0.00159446	0.967596	0.00494351
POLE	6.05281e-10	0.966356	7.43687e-09
LAMTOR2	5.87923e-09	0.965975	5.97557e-08
ACY1	2.01027e-05	0.965766	0.000100396
LOC730668	0.00174658	0.964988	0.00535691
THOC3	2.15237e-09	0.964432	2.38608e-08
TSEN54	2.59135e-13	0.963579	5.88529e-12
RNF207	0.00106485	0.963535	0.00346859
LRWD1	3.15527e-14	0.963492	8.30523e-13
KPTN	1.59032e-08	0.963241	1.51021e-07
C9orf117	1.26948e-05	0.962789	6.6557e-05
MAP6D1	1.90613e-05	0.961504	9.56138e-05
NPW	0.013188	0.960961	0.0313383
ODF3B	0.00282368	0.960583	0.00818828
PERP	0.00239456	0.959845	0.00709316
NT5DC2	2.068e-05	0.959787	0.000102904
ATP6V0B	1.63948e-12	0.95957	3.21491e-11
ACAN	0.0200234	0.959565	0.044993
CYBA	0.000429857	0.959561	0.00156146
ABHD3	1.66143e-07	0.958703	1.2872e-06
ZNF707	1.39205e-12	0.958461	2.76136e-11
HK2	0.000245156	0.958191	0.000943272
TIGD2	1.00362e-06	0.957977	6.64686e-06
LOC100132111	0.00392219	0.9578	0.0109041
HM13	6.43628e-13	0.957031	1.36371e-11
PMS2P3	8.22499e-07	0.956162	5.53845e-06
BATF	0.00541067	0.955602	0.0145078
TBC1D3B	0.0015687	0.954973	0.00487395
PDCD2L	8.2943e-10	0.954741	9.9179e-09
TEX30	1.53972e-06	0.953375	9.74774e-06
NUP85	4.80135e-17	0.953237	2.03251e-15
MFSD10	4.46396e-08	0.952987	3.88675e-07
RHNO1	1.83918e-12	0.952856	3.58596e-11
PIGW	2.5614e-11	0.952133	4.02974e-10
LINC00894	0.00227031	0.952038	0.00676906
RHOD	0.00885019	0.951736	0.0222976
LINC01134	0.00152877	0.951598	0.00477009
CHAC2	2.42519e-05	0.951015	0.000118495
CDRT15P1	0.000160268	0.950938	0.000646076
PRDM13	0.00919965	0.950766	0.0230705
CCT5	4.16622e-09	0.949764	4.33756e-08
ANKRD32	2.03814e-07	0.949171	1.54924e-06
CPTP	1.93891e-09	0.949113	2.15995e-08
AGTRAP	7.90622e-07	0.949043	5.36072e-06
OPLAH	0.00257039	0.949021	0.00754542
MTHFD2	0.000168171	0.948135	0.000673437
PRDM12	0.000149014	0.947441	0.000606544
PMM2	7.25596e-10	0.945911	8.77338e-09
DDOST	7.96287e-16	0.94574	2.75228e-14
PIGU	3.60261e-10	0.945629	4.6519e-09
HMBS	2.24953e-10	0.945393	3.00099e-09
LOC100128842	0.000746064	0.945197	0.00253894
LTB4R	0.00248892	0.945072	0.00733246
FBXO22-AS1	2.01606e-09	0.943892	2.24224e-08
EPT1	1.69544e-09	0.943482	1.90839e-08
LOC256880	1.53082e-05	0.943307	7.86717e-05
TEX29	0.00204257	0.943145	0.00616254
CSTB	0.000479411	0.942023	0.00172047
ZNF436-AS1	0.000387766	0.941751	0.00142063
TNFAIP2	0.00993631	0.941639	0.0246588
TRMT2A	2.13167e-10	0.940141	2.85861e-09
TRPV4	0.0145118	0.93993	0.0340506
ARL6IP1	1.23849e-08	0.939876	1.19828e-07
MMS22L	7.12096e-07	0.939183	4.86362e-06
OAS2	0.0142139	0.93864	0.0334433
PSMB3	4.77438e-10	0.938579	5.98795e-09
SMG9	2.19781e-11	0.93785	3.48711e-10
APOBEC3H	0.00830555	0.937793	0.0210754
BAX	3.08458e-12	0.937334	5.76246e-11
PPP4C	1.28809e-11	0.937109	2.13789e-10
STX1A	3.33648e-05	0.935843	0.000158201
RFWD3	8.11065e-10	0.93565	9.71527e-09
FASTKD3	9.43085e-11	0.935401	1.3335e-09
MTX1	1.49546e-11	0.9352	2.44648e-10
DNAJC9	3.57388e-11	0.934541	5.44731e-10
HIST1H2AJ	0.000195453	0.934447	0.000767421
RBAKDN	0.000578102	0.933624	0.00203097
GNGT1	0.00461496	0.933412	0.0126148
BOLA1	2.52258e-06	0.932882	1.52416e-05
CLDN2	0.00795228	0.932599	0.0202893
SYNGR3	0.0220822	0.932068	0.0489283
B3GNTL1	4.92441e-07	0.931819	3.47553e-06
BOLA3	4.05693e-10	0.931243	5.17347e-09
INO80B	3.96067e-08	0.929194	3.49448e-07
ESPNP	0.000811529	0.92815	0.00273543
NANOS3	0.00292557	0.92795	0.00843962
MCM6	1.22024e-06	0.927758	7.91559e-06
TEFM	1.12227e-13	0.927731	2.66682e-12
CREB3L4	2.79773e-05	0.927449	0.000134868
MOV10	3.6612e-10	0.927402	4.70978e-09
C5orf63	0.000862729	0.927295	0.00288339
TMEM41A	1.37628e-10	0.927257	1.90022e-09
CAPN12	0.000604918	0.927025	0.00211325
AUP1	2.55687e-14	0.926854	6.82642e-13
SLC45A3	0.00186224	0.926637	0.00567348
ALKBH4	1.11614e-13	0.926051	2.65841e-12
GLOD5	0.0012592	0.926013	0.0040269
CDK2	1.10066e-07	0.925666	8.85832e-07
C10orf55	0.0130817	0.925523	0.0311217
VAV2	0.000603306	0.925274	0.00210798
PALB2	3.65637e-10	0.925264	4.70947e-09
MFSD2A	0.00694248	0.925088	0.0179924
ITPA	1.03194e-10	0.924805	1.44817e-09
ROMO1	3.06315e-07	0.92476	2.25088e-06
GSS	3.79038e-12	0.923794	6.96067e-11
SARS2	4.4725e-09	0.922103	4.63997e-08
SPDYA	1.85978e-05	0.922101	9.37932e-05
TET3	1.30879e-05	0.921742	6.8391e-05
CBX3	1.05032e-16	0.921603	4.21998e-15
APEX2	9.97294e-13	0.920196	2.04346e-11
YJEFN3	0.0114037	0.920081	0.0276717
CENPP	3.9302e-05	0.919938	0.000183139
ZNF205	9.74922e-09	0.919548	9.59086e-08
PCGF1	1.06824e-13	0.919363	2.55319e-12
PAM16	3.94804e-07	0.919319	2.84112e-06
ATP6V1C2	9.61893e-05	0.918812	0.000408367
SMAGP	0.00178105	0.918726	0.00544878
CSPG5	0.0111821	0.918054	0.027211
MGC72080	7.28007e-07	0.917091	4.96403e-06
STARD10	7.47871e-05	0.916854	0.000324826
RACGAP1P	6.48052e-06	0.916834	3.59307e-05
SNHG11	3.50833e-08	0.91625	3.13581e-07
C9orf142	8.03792e-07	0.916208	5.43029e-06
ZPLD1	0.0110465	0.915988	0.0269417
LRRC56	0.00140216	0.915811	0.00442209
DCAF4L1	0.000961039	0.915598	0.0031722
C4orf46	6.75431e-09	0.914428	6.79103e-08
MEX3D	4.27938e-08	0.914407	3.74031e-07
LAGE3	1.39078e-07	0.914343	1.09403e-06
AGAP8	0.000591115	0.914123	0.00206961
NEK8	1.20605e-05	0.91412	6.35072e-05
MMP15	0.000482161	0.913387	0.00172973
BEST4	0.00519692	0.912908	0.0140079
MT1F	0.0129901	0.912173	0.0309647
ERBB2	0.00555738	0.910766	0.0148488
TPM3	3.82318e-12	0.910425	7.01463e-11
REM2	0.000157341	0.90971	0.000635774
ODF2L	7.03267e-08	0.909398	5.87898e-07
UNC5CL	0.00776512	0.908504	0.019881
LRFN1	0.00851904	0.908164	0.0215612
C1orf220	0.00367783	0.907546	0.0103071
POLR2G	1.49692e-13	0.907169	3.52042e-12
RPUSD1	1.45999e-11	0.905822	2.40185e-10
WDR18	1.3378e-08	0.905651	1.2895e-07
GRAMD1C	0.00715292	0.905603	0.0184725
KRTCAP2	3.64621e-08	0.905474	3.23931e-07
C6orf136	1.46571e-09	0.905275	1.67274e-08
PDIA3	9.51469e-14	0.904874	2.30361e-12
EFCAB11	3.25935e-11	0.904785	5.00133e-10
TIPIN	5.79927e-08	0.90477	4.9384e-07
FJX1	0.00371631	0.904241	0.0104035
SUV39H1	3.12879e-07	0.903862	2.29255e-06
ZNF530	1.1714e-07	0.903442	9.35801e-07
CDK5R2	0.0154567	0.902576	0.0359471
CYB561D2	6.16491e-07	0.902277	4.26599e-06
TXNDC12	8.79814e-19	0.902254	4.97616e-17
LIMK1	6.96873e-09	0.902254	6.99291e-08
C17orf47	0.000457999	0.90151	0.00165345
EDEM2	2.03442e-11	0.900947	3.24795e-10
C19orf25	1.25461e-08	0.900347	1.21331e-07
FHAD1	0.0214524	0.900147	0.0477336
PAICS	6.75107e-09	0.900129	6.79109e-08
NPAS1	0.0116989	0.899838	0.0282777
PSPH	1.06341e-05	0.899774	5.66059e-05
TMEM79	0.000900797	0.899566	0.00299551
MCM8	3.64119e-05	0.899148	0.000170835
MPLKIP	1.90139e-13	0.899118	4.40105e-12
HMGN1	7.36044e-13	0.898822	1.54359e-11
PSD4	0.000201063	0.898796	0.00078689
HNRNPA1P33	0.000249132	0.898615	0.000957133
SCO2	1.29864e-06	0.898383	8.37386e-06
NCBP2-AS2	1.17441e-09	0.897943	1.36379e-08
MRPL14	3.92478e-09	0.897627	4.12383e-08
ZNF138	6.42191e-07	0.89724	4.42741e-06
FZD5	0.000250328	0.897029	0.00096119
ZNF682	0.0218147	0.896337	0.048414
NOP2	3.88676e-10	0.896049	4.97501e-09
TRIT1	1.13558e-06	0.895831	7.43214e-06
RPN1	2.58808e-16	0.894573	9.69634e-15
OXSM	2.93087e-11	0.894238	4.55171e-10
CUZD1	0.0082305	0.894094	0.0209134
CEP83-AS1	8.29116e-05	0.893783	0.000356569
TMPO	3.3719e-07	0.893391	2.45491e-06
LRRC39	0.00433546	0.893362	0.0119127
NHLRC1	0.00154174	0.893187	0.004804
UNC119	3.65801e-10	0.892909	4.70862e-09
MYDGF	5.36091e-10	0.892635	6.63841e-09
TMED3	1.21123e-07	0.892405	9.64988e-07
PSMD3	3.27541e-13	0.892192	7.28574e-12
ADPGK	1.90976e-18	0.891552	1.00795e-16
SNRPG	2.92995e-12	0.891093	5.50364e-11
LRRC1	8.52034e-06	0.890602	4.60466e-05
FBXO5	1.90459e-05	0.890458	9.55832e-05
SPATA32	0.000384612	0.890305	0.00140958
MSH2	2.9725e-07	0.889847	2.19369e-06
SPECC1	0.0120794	0.889196	0.0290742
DBI	3.00057e-06	0.888899	1.781e-05
TMEM53	1.06697e-07	0.888592	8.60743e-07
FGD3	0.0109877	0.887991	0.0268207
ZNF117	0.0166	0.88785	0.0382079
PDSS1	4.46783e-08	0.88763	3.88847e-07
ALG6	1.63783e-12	0.887374	3.21475e-11
STON2	0.00562496	0.887287	0.0150099
ATP13A1	3.40398e-14	0.886851	8.86894e-13
RRP1	6.18961e-08	0.886459	5.23605e-07
TMEM234	9.24399e-09	0.885647	9.13762e-08
OIT3	0.00298865	0.885536	0.00859383
NCAPD3	2.49202e-07	0.885233	1.86933e-06
RAB15	0.0203679	0.885179	0.0456921
ARPC1B	1.99182e-06	0.884836	1.22842e-05
DDX55	1.09994e-12	0.883826	2.2293e-11
EXOSC5	2.24122e-07	0.883813	1.69233e-06
SEC61G	4.58844e-06	0.883811	2.61827e-05
ZNF74	5.29471e-07	0.883662	3.71136e-06
CSMD2	0.0147388	0.883231	0.0345199
C7orf49	3.50961e-12	0.883148	6.48567e-11
PAK4	2.74321e-08	0.88287	2.4987e-07
GET4	9.55314e-10	0.881916	1.12981e-08
TMEM208	7.70141e-10	0.881351	9.26833e-09
SGPL1	3.10048e-05	0.881099	0.000148072
METTL1	2.75758e-10	0.880664	3.62922e-09
TMEM60	3.51411e-13	0.880263	7.7746e-12
NUP107	6.34821e-06	0.880137	3.52543e-05
DCXR	1.09196e-05	0.879649	5.80202e-05
MASTL	9.71324e-08	0.878444	7.91046e-07
MURC	0.0005139	0.877808	0.00183143
NIPSNAP1	1.44053e-06	0.876938	9.18211e-06
GATC	3.11198e-07	0.876834	2.28267e-06
PILRB	6.2133e-05	0.876406	0.000275638
FADD	4.31283e-07	0.87613	3.08633e-06
AP2S1	1.42553e-08	0.875821	1.36956e-07
SLC6A6	0.000440096	0.874893	0.00159471
MTMR4	1.62998e-07	0.874679	1.26714e-06
PDXDC2P	0.00066697	0.874621	0.0023026
PSENEN	6.17765e-08	0.874361	5.22808e-07
HESX1	0.000320854	0.874347	0.00119924
HOXB4	0.00330978	0.873684	0.00939746
FBXL19	4.89497e-09	0.873523	5.04511e-08
ZNF606	0.000246294	0.873053	0.000946941
C17orf99	0.00421839	0.872517	0.011644
YIPF2	8.44234e-11	0.872488	1.20118e-09
C15orf56	0.00144839	0.872395	0.0045511
TRIM65	1.68783e-09	0.872179	1.90087e-08
ZNF137P	0.00103554	0.871994	0.0033817
PDCD5	2.86075e-09	0.871745	3.09779e-08
P3H1	2.22467e-05	0.871663	0.000109795
MMACHC	2.67366e-08	0.871628	2.43969e-07
CIRBP-AS1	2.17291e-05	0.87161	0.000107499
ATAT1	1.31536e-05	0.871603	6.86645e-05
TMEM147	1.12616e-07	0.871301	9.03874e-07
HIST1H4D	0.000113066	0.870875	0.000472108
OGFOD2	3.37748e-11	0.870731	5.17486e-10
URAHP	0.00068334	0.869378	0.00235357
TSSC1	1.31966e-12	0.869194	2.63048e-11
MRPS17	2.21219e-06	0.868993	1.35174e-05
DHTKD1	1.86145e-06	0.868896	1.1567e-05
EIF2AK2	2.0674e-05	0.868877	0.000102899
HAVCR1P1	0.00628408	0.868207	0.0165218
DEF6	4.98256e-05	0.868026	0.00022617
NIT2	1.82881e-11	0.867831	2.9472e-10
C2orf44	9.12209e-11	0.867754	1.29341e-09
C17orf62	6.53934e-11	0.867449	9.50171e-10
ANAPC11	6.34721e-09	0.866794	6.41311e-08
SLC45A2	0.014354	0.866525	0.0336994
CCDC77	1.00613e-07	0.866101	8.15834e-07
COPG1	9.18641e-16	0.865663	3.12262e-14
ZNF341	2.92932e-08	0.86547	2.65293e-07
TAS1R3	0.0212482	0.865338	0.0473565
CCDC24	0.000119884	0.86519	0.000498144
B3GALT6	6.33102e-08	0.865143	5.34246e-07
OAZ3	0.000461306	0.864913	0.00166334
HDGF	1.41852e-10	0.864664	1.95329e-09
CLK2	8.54431e-10	0.86449	1.01931e-08
LOC100132287	0.000102836	0.864111	0.00043336
PARD6B	0.00475257	0.864043	0.012953
BPGM	0.00301463	0.863979	0.00865883
MEP1A	0.0210456	0.863646	0.0469711
TIMM13	2.52708e-07	0.86354	1.89079e-06
CTRL	0.00228564	0.863299	0.00680291
MX2	0.00563475	0.86304	0.0150321
MYLPF	0.0153007	0.862204	0.035649
PUS7	1.66989e-07	0.860979	1.29327e-06
FAM49B	3.74573e-08	0.860559	3.31767e-07
PAGR1	5.35102e-09	0.859344	5.47666e-08
RAD18	8.24527e-06	0.859086	4.46659e-05
DRICH1	0.000321638	0.859008	0.00120152
IL17RB	0.0111206	0.858503	0.0270935
METTL12	1.65187e-06	0.858481	1.03905e-05
CHPF	8.22902e-05	0.857957	0.000354119
TFRC	0.000785	0.856947	0.00265516
ANXA8L1	0.0152624	0.856737	0.035576
ARHGAP27	0.000299937	0.85657	0.00113053
TUBB	5.65435e-09	0.856436	5.7527e-08
ENO1	6.99936e-07	0.856185	4.78693e-06
NME2P1	9.84887e-05	0.856048	0.000417094
C14orf1	3.60979e-10	0.855909	4.65532e-09
C19orf24	1.45872e-06	0.855777	9.27785e-06
TMEM54	5.84016e-05	0.855677	0.000260889
TOPBP1	5.12164e-08	0.855596	4.41446e-07
PARP14	6.57723e-05	0.855428	0.000289779
PCSK4	0.0133461	0.85527	0.031659
LOC113230	0.0167905	0.855123	0.0385729
MRPL17	1.2959e-11	0.854741	2.14739e-10
[truncated: 1,135 more rows]

## Sheet: BRCA
Symbol	P value	log2(Fold change)	FDR
COL10A1	2.39595e-176	6.75827	5.46568e-173
COL11A1	3.75343e-101	5.87975	2.81247e-99
MMP11	1.27492e-176	5.8213	3.27193e-173
MMP13	6.76141e-94	5.79421	3.94371e-92
CST1	1.21981e-65	5.64079	2.52204e-64
MMP1	1.42657e-61	4.94769	2.58053e-60
PPAPDC1A	9.76507e-121	4.86627	1.49617e-118
COMP	2.44614e-90	4.75855	1.26503e-88
NEK2	8.01624e-196	4.58814	8.22907e-192
PKMYT1	9.27771e-174	4.56149	1.73164e-170
S100P	2.82383e-51	4.45742	3.71641e-50
KIF4A	3.39387e-168	4.32097	4.97712e-165
TNNT1	9.62008e-41	4.23584	8.67794e-40
UBE2C	1.14866e-138	4.21645	4.81288e-136
IBSP	4.81139e-79	4.16532	1.60102e-77
PITX1	5.78974e-72	4.1596	1.48773e-70
IQGAP3	3.91731e-153	4.01497	3.65574e-150
NUF2	5.61968e-142	3.89512	2.74709e-139
GRM4	1.64307e-54	3.8599	2.39416e-53
MELK	9.69323e-127	3.82989	2.21124e-124
CDC25C	8.74336e-149	3.82659	6.19e-146
BIRC5	4.33401e-113	3.80976	5.08466e-111
TROAP	2.43438e-132	3.8061	6.94169e-130
KIF20A	1.15499e-135	3.77931	4.39132e-133
EPR1	6.958e-110	3.75734	7.4018e-108
GJB2	1.23552e-76	3.74703	3.78041e-75
ASPM	4.66236e-122	3.74579	7.78235e-120
MYBL2	4.97169e-90	3.73932	2.53285e-88
KIF18B	5.82796e-126	3.72706	1.2464e-123
DLGAP5	2.7172e-133	3.71864	8.3264e-131
UHRF1	9.89608e-156	3.71126	1.01588e-152
TOP2A	3.53086e-121	3.70281	5.61954e-119
EPYC	1.25132e-46	3.67107	1.40234e-45
PBK	1.19636e-131	3.63458	3.36471e-129
KIF14	7.64496e-108	3.63013	7.65652e-106
HAGHL	2.36154e-101	3.62697	1.80914e-99
HJURP	5.29141e-134	3.57871	1.69747e-131
EXO1	2.98312e-115	3.57793	3.78064e-113
KIAA0101	2.50891e-160	3.56431	2.86169e-157
TDO2	1.07377e-76	3.55848	3.29038e-75
RRM2	7.82273e-125	3.54388	1.55931e-122
BUB1	6.94775e-128	3.5245	1.65866e-125
PLK1	5.88105e-126	3.49537	1.24478e-123
CEACAM5	6.99009e-22	3.47868	2.99361e-21
NKAIN1	1.27167e-34	3.47455	9.16414e-34
CST4	2.75841e-38	3.47064	2.28728e-37
LRRC15	3.93904e-66	3.46445	8.2946e-65
CDC20	4.91146e-108	3.45515	4.96735e-106
KIF2C	1.53146e-118	3.45308	2.16844e-116
FOXM1	1.38986e-113	3.45093	1.66873e-111
AURKB	1.66146e-101	3.44954	1.28238e-99
CDC45	1.43235e-105	3.44194	1.30122e-103
TPX2	5.44835e-131	3.43395	1.41595e-128
CEP55	2.42153e-124	3.40066	4.73489e-122
NEIL3	3.87991e-112	3.39676	4.47519e-110
HMMR	2.7887e-135	3.3803	1.02241e-132
MS4A15	4.08322e-33	3.36977	2.76675e-32
CNTNAP2	5.12235e-29	3.36646	3.00049e-28
MISP	4.19059e-47	3.34795	4.78782e-46
ADAMTS14	4.06671e-103	3.34209	3.33975e-101
NDC80	8.21688e-119	3.33851	1.17153e-116
ANLN	3.77244e-110	3.33425	4.05507e-108
CEMIP	1.71145e-63	3.32731	3.29622e-62
CST2	8.79853e-48	3.31884	1.03639e-46
CCNB2	5.96013e-122	3.31511	9.86834e-120
WISP1	1.42279e-95	3.27665	8.8788e-94
CKAP2L	3.10102e-111	3.27232	3.46016e-109
E2F8	1.74441e-86	3.25896	7.58783e-85
GABRD	4.64369e-124	3.25691	8.58915e-122
FAM83D	1.3375e-94	3.21935	8.00591e-93
BUB1B	4.70222e-124	3.21669	8.61976e-122
MKI67	8.62258e-110	3.21464	9.12526e-108
SPC25	8.43808e-150	3.21261	6.41638e-147
SGOL1	6.60481e-99	3.1777	4.5051e-97
CNIH2	3.9083e-89	3.1728	1.89696e-87
CCL11	9.9741e-81	3.16746	3.52458e-79
WDR62	8.43336e-133	3.15131	2.54625e-130
CENPF	1.8118e-117	3.14221	2.43124e-115
CCDC78	1.80431e-60	3.13524	3.16078e-59
NUSAP1	2.16991e-135	3.12777	8.10008e-133
UBE2T	2.2612e-134	3.12427	7.61062e-132
KIFC1	1.62089e-119	3.12384	2.37704e-117
DEPDC1	9.48247e-90	3.08396	4.7484e-88
SKA1	1.94385e-100	3.08337	1.39056e-98
PLAC1	5.17004e-65	3.0812	1.04784e-63
DTL	9.63698e-128	3.0808	2.24837e-125
PTTG1	6.1394e-115	3.0729	7.68586e-113
CENPA	3.29116e-89	3.06002	1.60501e-87
SKA3	4.74437e-112	3.05034	5.41148e-110
HIST1H3D	1.23127e-57	3.04377	1.98424e-56
CDK1	3.2544e-126	3.03984	7.03326e-124
TK1	2.09634e-126	3.03648	4.62796e-124
FAM64A	1.49072e-92	3.03532	8.27186e-91
DEPDC1B	1.08484e-102	3.03274	8.70034e-101
RAD54L	6.32339e-102	3.03184	4.95517e-100
CENPM	7.90069e-122	3.03106	1.29767e-119
ASF1B	1.01362e-143	3.02594	5.9459e-141
GTSE1	7.1624e-109	3.02433	7.46453e-107
CCDC64	3.55611e-127	3.02069	8.20343e-125
PPEF1	1.77086e-82	3.0172	6.6225e-81
HAPLN1	8.0939e-36	3.00038	6.12968e-35
NCAPG	4.2454e-115	3.00031	5.34738e-113
INHBA	4.59288e-77	2.99345	1.42227e-75
LAMP5	6.14017e-59	2.98681	1.02741e-57
SPC24	5.79127e-93	2.97337	3.25755e-91
ESPL1	1.05064e-102	2.97304	8.45906e-101
KREMEN2	1.91398e-48	2.96919	2.29666e-47
CILP2	1.08839e-74	2.95689	3.12528e-73
RAB26	3.65203e-64	2.94873	7.21654e-63
HSD17B6	3.41863e-131	2.94511	9.1153e-129
CDKN3	8.01136e-121	2.93816	1.2367e-118
MCM10	2.79259e-73	2.91411	7.57394e-72
KIF26B	1.11425e-81	2.91215	4.07782e-80
HOXC11	1.65962e-27	2.90392	9.09847e-27
SLC24A2	6.52652e-51	2.90253	8.49151e-50
CXCL11	4.55153e-43	2.89721	4.47545e-42
CDCA3	5.73474e-100	2.89458	4.04604e-98
CDCA5	2.68106e-106	2.89044	2.54838e-104
CLSPN	6.25034e-71	2.88823	1.54238e-69
C16orf59	1.3084e-125	2.88561	2.7411e-123
HIST1H3H	3.91875e-52	2.87518	5.27233e-51
TTK	3.77697e-86	2.86957	1.6291e-84
RECQL4	2.35092e-105	2.86613	2.12628e-103
FAM111B	7.70905e-86	2.85946	3.29053e-84
HOXB13	5.96589e-17	2.84972	2.05997e-16
SDS	9.73965e-97	2.84292	6.38865e-95
CTXN1	7.27934e-94	2.84058	4.22181e-92
ESCO2	2.60605e-103	2.82648	2.15745e-101
AURKA	1.31624e-105	2.82643	1.20105e-103
NCAPH	1.47194e-102	2.81643	1.17589e-100
CLEC5A	4.2826e-70	2.81126	1.03079e-68
AIM1L	1.00891e-55	2.8098	1.52309e-54
ADAMDEC1	1.57138e-33	2.80965	1.08225e-32
KIF15	3.20496e-90	2.79092	1.65329e-88
CDCA8	3.16225e-108	2.78615	3.23006e-106
CEACAM6	3.54343e-16	2.7804	1.17795e-15
SYT13	1.52057e-15	2.78008	4.90321e-15
CXCL10	9.59012e-45	2.77829	1.00817e-43
MMP9	1.61966e-40	2.77777	1.44768e-39
F12	5.15287e-69	2.77424	1.19947e-67
MND1	1.09216e-72	2.76976	2.88586e-71
WT1	1.52196e-27	2.76563	8.3616e-27
ESM1	1.09269e-91	2.76216	5.96651e-90
CDCA2	5.40248e-78	2.75565	1.73853e-76
LINC00922	4.82151e-63	2.7439	9.19986e-62
P4HA3	1.7814e-75	2.74343	5.22486e-74
E2F7	1.06735e-77	2.73413	3.39222e-76
CASC5	7.80321e-64	2.73286	1.51856e-62
FN1	1.33317e-72	2.70481	3.50465e-71
S100A14	1.48194e-36	2.69971	1.1604e-35
EEF1A2	9.11654e-18	2.68863	3.27395e-17
ISG15	1.42041e-48	2.6867	1.7114e-47
CCNA2	4.13219e-93	2.68388	2.33072e-91
OIP5	1.33025e-113	2.68358	1.60656e-111
TMEM145	8.49584e-34	2.67693	5.93091e-33
TFR2	4.59048e-47	2.66621	5.23887e-46
CCNE2	8.03478e-87	2.66039	3.53238e-85
TUBB3	5.55446e-56	2.65381	8.49133e-55
KIF23	1.40941e-106	2.64255	1.35218e-104
KIAA1211	1.51259e-62	2.64198	2.82318e-61
ERCC6L	8.72512e-101	2.64059	6.35232e-99
SHCBP1	5.28715e-94	2.63424	3.10144e-92
SPAG5	2.52152e-101	2.6295	1.92451e-99
MTFR2	1.6041e-86	2.62869	6.99233e-85
DQX1	3.40289e-33	2.62869	2.31493e-32
CFAP45	8.93184e-62	2.62209	1.62427e-60
CDC6	1.00022e-75	2.61915	2.97187e-74
CDT1	3.45021e-80	2.6091	1.20061e-78
POLQ	2.20367e-81	2.59024	8.00769e-80
GPRIN1	2.07073e-104	2.57114	1.80911e-102
HOXC13	1.23686e-28	2.5631	7.12315e-28
RAD51	4.55795e-103	2.56218	3.71346e-101
FBN2	2.54081e-40	2.55567	2.25239e-39
PAFAH1B3	1.3714e-143	2.54038	7.82118e-141
CENPE	3.99796e-81	2.53898	1.435e-79
HIST1H2AM	5.60005e-64	2.53736	1.09709e-62
ZWINT	3.09848e-124	2.53222	5.89027e-122
ACAN	5.30588e-45	2.5284	5.63555e-44
PYCR1	4.33365e-135	2.52837	1.56095e-132
PRAME	1.3581e-10	2.52619	3.37569e-10
MMP10	1.06131e-24	2.5259	5.12581e-24
HIST2H2AA3	1.03547e-61	2.52351	1.87968e-60
RDM1	1.46478e-68	2.50582	3.33408e-67
CAMP	3.26074e-32	2.50576	2.14228e-31
ARTN	5.88789e-45	2.50327	6.23115e-44
MYT1	2.64571e-23	2.50045	1.20255e-22
NEURL1	9.90658e-24	2.49917	4.59643e-23
PAQR4	5.82917e-110	2.49506	6.23326e-108
SBK1	1.49419e-89	2.49194	7.4279e-88
EPN3	3.68552e-65	2.48976	7.50668e-64
HCN2	7.28213e-48	2.48242	8.60238e-47
RMI2	1.01934e-103	2.48049	8.54207e-102
FAM72A	5.7949e-64	2.47587	1.1331e-62
ZNF695	1.1112e-49	2.47166	1.39025e-48
CKS2	3.78374e-121	2.46706	5.97568e-119
E2F1	2.21714e-82	2.46643	8.26137e-81
IGSF9	8.86331e-74	2.46477	2.44916e-72
RAMP1	1.7575e-38	2.46403	1.46979e-37
KIF11	4.2666e-106	2.45854	4.01824e-104
TNFRSF18	4.97345e-45	2.45461	5.28519e-44
BMP8A	5.53506e-96	2.44914	3.55126e-94
CTHRC1	8.22605e-74	2.44863	2.28847e-72
SYNDIG1	6.00706e-40	2.44276	5.25707e-39
RIPPLY3	2.22441e-42	2.44238	2.12712e-41
CHRNA6	5.45377e-53	2.43978	7.57075e-52
B4GALNT4	5.19205e-59	2.43709	8.73753e-58
KRT19	1.0992e-47	2.42986	1.28885e-46
CA9	1.18034e-14	2.42316	3.64416e-14
PRC1	9.46852e-97	2.41558	6.23071e-95
ACTL8	3.65536e-19	2.41353	1.39495e-18
HIST1H2BD	1.2669e-62	2.41152	2.37541e-61
IL21R	4.60476e-51	2.4103	6.02935e-50
IGFL2	8.77787e-35	2.41029	6.36814e-34
FAM72D	1.30988e-67	2.40507	2.89796e-66
CNTD2	1.12951e-33	2.40413	7.82649e-33
OLR1	1.04339e-64	2.40081	2.09812e-63
COL1A1	6.66214e-52	2.39173	8.92823e-51
HES6	3.59151e-63	2.38961	6.87847e-62
KIF18A	5.73585e-77	2.3873	1.77353e-75
MUC1	4.48037e-30	2.3827	2.73444e-29
LMNB1	1.46631e-106	2.37997	1.40023e-104
CLPSL2	2.96473e-35	2.37597	2.18324e-34
SYNGR3	3.15108e-51	2.3759	4.13914e-50
ITPKA	1.56802e-41	2.37533	1.45079e-40
PACSIN1	1.52883e-70	2.37498	3.74117e-69
E2F2	5.88917e-69	2.36953	1.36777e-67
METRN	2.77763e-41	2.36683	2.5436e-40
CAPN9	1.43608e-22	2.3627	6.3475e-22
ORC6	1.22697e-63	2.36131	2.37202e-62
RHPN1	7.85935e-78	2.3604	2.50559e-76
HIST1H4H	2.22055e-38	2.35492	1.84725e-37
CCNB1	1.87465e-113	2.35126	2.2377e-111
SALL4	5.60315e-61	2.34683	9.9773e-60
SAPCD2	8.88038e-74	2.32931	2.45058e-72
MATN3	2.54324e-40	2.32814	2.25357e-39
SCT	8.77796e-49	2.32726	1.06576e-47
PROC	5.27969e-69	2.32535	1.2276e-67
HTR1D	7.71917e-44	2.32002	7.83402e-43
EME1	3.10418e-78	2.31919	1.00524e-76
SRMS	2.70357e-38	2.30874	2.24271e-37
IFI6	3.79241e-38	2.30251	3.12573e-37
GNG13	3.63492e-29	2.30179	2.14265e-28
TJP3	1.18865e-51	2.29893	1.5816e-50
UBE2S	2.63372e-87	2.29764	1.17295e-85
TRPA1	5.95991e-17	2.29017	2.05825e-16
GINS1	4.24505e-96	2.2891	2.74937e-94
FAM72B	1.06758e-66	2.2885	2.28794e-65
TACC3	8.3216e-107	2.28822	8.0972e-105
KLK4	3.78594e-25	2.27747	1.87029e-24
BGN	2.50573e-87	2.27479	1.11837e-85
MMP3	9.77365e-24	2.26994	4.53578e-23
ESRP1	9.79312e-72	2.26681	2.49767e-70
ADAM8	2.87036e-66	2.26166	6.08795e-65
EZH2	5.52145e-103	2.26056	4.46303e-101
MAPK8IP2	8.27314e-36	2.25849	6.26312e-35
GPRC5A	5.39033e-44	2.25555	5.49497e-43
VGF	2.29778e-29	2.25234	1.36346e-28
CPNE7	1.26366e-28	2.25043	7.27138e-28
CXCL13	6.84174e-14	2.25042	2.03635e-13
DIAPH3	1.01844e-62	2.24868	1.91655e-61
TRIP13	3.41575e-73	2.2381	9.19117e-72
SLC16A3	1.59962e-65	2.2366	3.29738e-64
ORC1	2.36863e-60	2.23626	4.13173e-59
SAMD14	1.22505e-87	2.23325	5.53996e-86
AP1M2	6.37264e-69	2.22842	1.47671e-67
BMPR1B	1.02676e-10	2.22136	2.56765e-10
CENPI	8.20585e-50	2.21483	1.03169e-48
ADM2	1.20368e-64	2.21426	2.41335e-63
TMEM132A	3.15834e-65	2.20863	6.44571e-64
ATP1A3	1.22515e-25	2.2045	6.18173e-25
DEGS2	1.52002e-20	2.20131	6.18463e-20
CGA	1.65476e-11	2.19604	4.33119e-11
KRT8	9.46749e-62	2.19494	1.72015e-60
DPEP1	6.99548e-39	2.19422	5.92999e-38
ZMYND10	1.95771e-25	2.19171	9.80094e-25
PRSS8	7.47406e-52	2.1902	9.98372e-51
KISS1R	2.29537e-25	2.18793	1.14412e-24
PYDC1	1.07043e-13	2.18534	3.14677e-13
TLCD1	1.12253e-77	2.17398	3.56207e-76
NMU	6.62535e-20	2.17389	2.61537e-19
2016-03-04	5.13681e-42	2.17056	4.85114e-41
FAM57B	7.37281e-30	2.16441	4.45865e-29
JAKMIP1	4.86948e-30	2.15993	2.9675e-29
EDN2	7.95734e-28	2.15874	4.43464e-27
CAMK2N2	8.5931e-48	2.15789	1.01394e-46
RAB25	3.49406e-61	2.14852	6.25973e-60
MFAP2	8.97233e-53	2.14535	1.22725e-51
RBBP8NL	1.01429e-60	2.14037	1.79365e-59
ARMC3	1.80339e-23	2.1403	8.24801e-23
IL4I1	1.84556e-47	2.13861	2.14438e-46
FOXP3	1.27816e-48	2.13568	1.54365e-47
CENPU	2.40059e-89	2.12755	1.18477e-87
DNAAF3	3.59945e-27	2.12405	1.94168e-26
FOXJ1	5.86398e-15	2.12262	1.83779e-14
NUAK2	3.08039e-100	2.12204	2.18836e-98
GRM8	1.4173e-60	2.12076	2.4956e-59
CDC20B	9.96347e-13	2.11945	2.7892e-12
PP14571	2.56325e-17	2.11788	9.02214e-17
SQLE	4.98321e-72	2.11787	1.28208e-70
SDC1	1.25149e-50	2.11727	1.61498e-49
SPOCD1	3.50359e-36	2.11412	2.70523e-35
HSH2D	2.93311e-36	2.10891	2.26731e-35
HIST1H2BH	1.14593e-36	2.10416	9.01419e-36
CAPS	1.99144e-34	2.09883	1.42213e-33
PTK6	8.35693e-41	2.09834	7.55176e-40
CRB3	2.7003e-85	2.09778	1.12683e-83
GINS2	2.62081e-70	2.09647	6.36027e-69
KCNK15	6.94363e-20	2.09613	2.7389e-19
HOTAIR	1.21702e-14	2.09542	3.75344e-14
RPLP0P2	2.68461e-80	2.09238	9.37376e-79
CXCL9	5.99134e-19	2.09124	2.26534e-18
HIST1H2BG	2.75779e-28	2.08091	1.56712e-27
FANCA	6.30734e-59	2.08084	1.05453e-57
PPP2R2C	1.26449e-11	2.07492	3.33478e-11
APOBEC3B	1.64209e-31	2.07334	1.05191e-30
TONSL	2.52113e-72	2.06408	6.56869e-71
LRTM2	4.17387e-20	2.06117	1.66234e-19
MAPK15	3.96484e-19	2.06088	1.50996e-18
HMGB3	3.85635e-67	2.05944	8.40496e-66
CENPK	1.59595e-76	2.05815	4.85428e-75
TUBA3E	9.79046e-17	2.05526	3.34511e-16
RAD51AP1	8.30173e-70	2.05515	1.9842e-68
NUP210	1.19464e-99	2.05329	8.37104e-98
C1QTNF6	1.55148e-80	2.05031	5.45435e-79
POC1A	4.21986e-120	2.05029	6.32394e-118
ORM1	2.06913e-11	2.04975	5.38692e-11
HELLS	7.22913e-75	2.04706	2.09044e-73
RHBDL1	1.19269e-32	2.04415	7.96845e-32
NKX3-2	8.87013e-35	2.03726	6.43281e-34
PRR11	3.63388e-28	2.03568	2.057e-27
CACNG4	4.2741e-15	2.03235	1.34712e-14
LRFN2	2.12547e-33	2.02686	1.45605e-32
CCR8	2.31892e-34	2.02428	1.6514e-33
SLC30A8	8.72868e-08	2.02378	1.85593e-07
COL22A1	1.79723e-22	2.02305	7.90972e-22
AMZ1	3.21976e-24	2.01981	1.52456e-23
SLC7A5	1.26697e-34	2.01961	9.13347e-34
TNFRSF9	1.72928e-32	2.01733	1.14751e-31
APOC2	6.65459e-37	2.01549	5.269e-36
HIST1H2BC	2.40846e-33	2.01408	1.64553e-32
HIST1H2BO	3.91017e-47	2.01079	4.4724e-46
SPP1	1.03454e-27	2.00757	5.73282e-27
CBLN2	2.56835e-10	2.00688	6.27599e-10
C2orf54	6.23831e-12	2.00669	1.67009e-11
ARHGAP11A	1.40822e-67	2.00073	3.10884e-66
NAT1	7.56572e-14	1.99778	2.24728e-13
KRT18	1.72299e-51	1.99523	2.28371e-50
FAM83H	8.99715e-92	1.99399	4.95229e-90
EVPL	3.9043e-58	1.99359	6.38209e-57
TYMS	3.28984e-67	1.98987	7.19315e-66
CYSRT1	5.97704e-34	1.98957	4.19537e-33
C15orf48	7.55973e-29	1.98235	4.38939e-28
MAD2L1	1.38802e-76	1.98086	4.2344e-75
MTL5	8.3416e-53	1.97501	1.14403e-51
SLC44A4	6.37529e-12	1.97034	1.70587e-11
SPEF1	6.94391e-26	1.96989	3.53322e-25
CIT	3.52207e-80	1.96669	1.22355e-78
RTBDN	1.21052e-18	1.96454	4.51711e-18
STRA6	1.14856e-40	1.96349	1.03245e-39
CDC25A	1.2802e-49	1.96258	1.59877e-48
CAPSL	5.6954e-20	1.95733	2.25259e-19
RIBC2	2.02903e-60	1.9573	3.54536e-59
RTKN2	1.9405e-68	1.9563	4.40712e-67
COX6C	1.19718e-40	1.94619	1.07521e-39
TMPRSS4	1.94079e-11	1.94426	5.05729e-11
HN1	6.92506e-82	1.94237	2.55257e-80
EPCAM	2.39193e-55	1.94157	3.57415e-54
HIST1H2AE	8.49434e-25	1.93319	4.118e-24
PRR19	4.46516e-105	1.9319	3.98584e-103
IL20	5.92061e-12	1.92973	1.58648e-11
BIK	2.04843e-38	1.9262	1.70683e-37
ANKRD22	4.26158e-38	1.92532	3.5082e-37
CST5	1.36921e-10	1.9253	3.40247e-10
FBXO43	1.20167e-65	1.92072	2.48956e-64
LHX2	2.99811e-27	1.92021	1.62455e-26
EMX1	6.5089e-16	1.91624	2.13746e-15
HPN	2.35489e-18	1.91327	8.6739e-18
LLGL2	2.54629e-85	1.90907	1.06472e-83
XIRP1	6.73696e-21	1.90831	2.78079e-20
ABCC13	6.08319e-12	1.9062	1.62919e-11
WNT7B	6.34129e-26	1.90615	3.23461e-25
P2RY11	3.45771e-17	1.9061	1.20917e-16
PLA2G10	8.25944e-21	1.90532	3.40033e-20
LGALS17A	1.04939e-23	1.90472	4.85903e-23
RIMS4	1.31357e-11	1.90275	3.45978e-11
CLDN3	2.03529e-28	1.89697	1.16106e-27
CELSR3	1.70674e-31	1.89695	1.09298e-30
FCGR1A	5.48148e-56	1.89571	8.38601e-55
ENTPD8	5.09447e-18	1.89524	1.84796e-17
PTPRN	1.12256e-20	1.89479	4.59475e-20
INSM1	9.43184e-12	1.89346	2.49929e-11
FAM196A	1.4408e-12	1.88999	3.99906e-12
STIL	6.92989e-66	1.88583	1.44885e-64
RET	1.58916e-14	1.88508	4.87844e-14
HIST2H3C	9.8109e-46	1.88492	1.06745e-44
TRIM59	2.16573e-91	1.88357	1.16399e-89
TMEM92	1.74371e-35	1.88342	1.30324e-34
CCNE1	1.27794e-32	1.88233	8.51588e-32
LRRC73	6.33102e-36	1.8807	4.83564e-35
TPRN	1.80925e-71	1.88051	4.58024e-70
PRR15L	3.05481e-34	1.87984	2.16494e-33
CAPN13	1.48741e-14	1.87845	4.57292e-14
AUNIP	1.9353e-59	1.87685	3.29741e-58
STARD10	8.70569e-42	1.87638	8.14661e-41
CHRNA1	7.47575e-28	1.8757	4.17191e-27
LEF1	9.04503e-49	1.87384	1.09689e-47
CD80	6.28497e-42	1.8738	5.91098e-41
TUBA3D	3.41165e-12	1.87254	9.25537e-12
CYP2B7P	3.06787e-06	1.86622	5.90258e-06
AGR2	3.8951e-08	1.86069	8.43568e-08
DIO1	4.06866e-10	1.857	9.85765e-10
S100A7	4.23861e-06	1.85258	8.07637e-06
WBSCR28	5.75401e-37	1.85085	4.57004e-36
PIF1	1.99931e-38	1.84625	1.66726e-37
BRIP1	1.28187e-35	1.84304	9.63329e-35
PRR15	1.96795e-16	1.84101	6.62685e-16
FOXA1	1.32085e-11	1.83906	3.4785e-11
KPNA2	8.49479e-74	1.83817	2.35049e-72
PRR7	4.25964e-39	1.83817	3.64243e-38
ZG16B	1.78517e-18	1.83705	6.60505e-18
SPATA17	1.33621e-45	1.83246	1.44922e-44
TPD52	5.46727e-64	1.83124	1.0721e-62
DRP2	2.4372e-49	1.83111	3.01434e-48
C4orf48	3.64156e-28	1.83029	2.06077e-27
VSTM2A	6.47563e-07	1.82803	1.30255e-06
SYNE4	2.74013e-40	1.82723	2.42385e-39
BLM	5.1549e-56	1.82636	7.89226e-55
ESPN	4.09131e-21	1.82617	1.70313e-20
TMEM63C	6.58946e-21	1.82041	2.72264e-20
CXCR2P1	1.77544e-15	1.81778	5.70178e-15
DBNDD1	2.22609e-58	1.81607	3.6563e-57
OTX1	4.35369e-25	1.81591	2.14354e-24
NBPF6	1.5926e-10	1.81519	3.94327e-10
LOC148709	4.02734e-43	1.81304	3.97143e-42
FBXL16	7.72624e-23	1.80999	3.44692e-22
CDKN2A	1.24571e-25	1.80925	6.27934e-25
RDH16	1.48428e-23	1.8073	6.81739e-23
PLEKHD1	9.51961e-17	1.80639	3.2542e-16
COL5A1	3.32893e-39	1.80628	2.8549e-38
ZNF296	2.20728e-49	1.80508	2.73163e-48
MIF	2.94545e-56	1.80323	4.55712e-55
RNFT2	3.86465e-56	1.8014	5.95684e-55
POSTN	2.56262e-29	1.80092	1.51886e-28
CLGN	9.83318e-14	1.79909	2.89815e-13
DNASE1L2	2.22289e-34	1.79791	1.5841e-33
FANCI	3.8932e-84	1.7978	1.55811e-82
SPDEF	5.14198e-13	1.79756	1.45936e-12
ERMN	3.18903e-28	1.79709	1.80718e-27
SPINT2	2.65519e-78	1.79652	8.62558e-77
CAMSAP3	7.39438e-50	1.7962	9.30233e-49
FNDC1	2.14712e-27	1.79453	1.17054e-26
MB	2.47337e-32	1.79449	1.63125e-31
TINCR	6.06228e-16	1.79443	1.99399e-15
LINC00052	1.42652e-10	1.79343	3.54104e-10
CCDC167	1.33323e-94	1.78704	8.00367e-93
SLC50A1	3.23895e-108	1.78607	3.29202e-106
C3orf67	2.8375e-43	1.78601	2.81978e-42
CREB3L1	1.00764e-33	1.78437	6.98915e-33
TNNI3	1.70626e-14	1.78309	5.23167e-14
TICRR	3.3286e-40	1.77885	2.93806e-39
FIBCD1	2.82868e-14	1.77743	8.5898e-14
EPHA8	6.24117e-17	1.77677	2.15212e-16
TYMP	6.59157e-46	1.77595	7.22538e-45
CHTF18	3.19199e-55	1.77539	4.74545e-54
MEX3A	1.80315e-29	1.77515	1.07399e-28
PRSS22	1.00225e-38	1.77442	8.45405e-38
PPM1J	2.55226e-32	1.7721	1.6822e-31
C9orf172	7.86511e-43	1.77123	7.66755e-42
OR2B6	9.59839e-38	1.77103	7.82002e-37
SAMD11	7.49909e-15	1.76977	2.33916e-14
DOK7	5.54573e-13	1.76967	1.57091e-12
CORIN	2.18806e-22	1.76902	9.5805e-22
RASSF7	1.68598e-53	1.76689	2.38559e-52
TFF1	4.57338e-05	1.76685	8.08961e-05
HIST1H1C	7.82208e-27	1.76617	4.14868e-26
PVALB	8.82137e-08	1.76544	1.87525e-07
RSPH1	1.71617e-25	1.7642	8.60852e-25
EPS8L1	3.02745e-37	1.75928	2.42799e-36
LRRC46	7.12917e-28	1.75585	3.98283e-27
FXYD3	1.63527e-30	1.75546	1.01217e-29
RIIAD1	9.08022e-22	1.7508	3.87499e-21
AKR7A3	4.77348e-11	1.74983	1.21911e-10
POLE2	2.53584e-71	1.74706	6.3725e-70
PSRC1	3.01603e-70	1.74543	7.29353e-69
UMODL1	1.55291e-19	1.74219	6.03728e-19
CFB	2.57799e-16	1.73907	8.62876e-16
KIFC2	3.64443e-47	1.73751	4.18243e-46
IRF7	2.66565e-51	1.73502	3.51048e-50
HIST1H4J	4.44671e-37	1.73386	3.54133e-36
TMEM215	4.01041e-20	1.73364	1.59786e-19
HOXC10	1.58717e-12	1.73347	4.39227e-12
H2AFX	4.13549e-74	1.72317	1.15991e-72
TLX1	2.20097e-12	1.72245	6.03553e-12
IER5L	2.1388e-47	1.72214	2.47529e-46
GAL3ST2	4.95619e-20	1.7216	1.96439e-19
HIST2H4A	1.05718e-36	1.71911	8.32567e-36
MORN3	1.4442e-37	1.71742	1.16919e-36
ARHGAP39	3.67141e-81	1.71604	1.32242e-79
TNFSF4	4.1027e-47	1.71356	4.69001e-46
LRRC56	1.40582e-33	1.71348	9.69528e-33
NPW	6.51131e-16	1.71331	2.13791e-15
TYMSOS	2.13682e-40	1.71235	1.89918e-39
UNC5B	1.51013e-63	1.71114	2.9167e-62
IGFALS	9.2065e-14	1.70631	2.71774e-13
LINGO1	2.8937e-24	1.70591	1.37334e-23
PARD6B	7.13359e-27	1.70387	3.79626e-26
ECE2	8.3251e-62	1.70346	1.51796e-60
MNX1	8.09716e-15	1.70333	2.51998e-14
CBX2	2.42312e-21	1.69676	1.0182e-20
CCNF	8.62531e-93	1.69365	4.83842e-91
ATAD2	5.88701e-54	1.69348	8.39932e-53
DNAH14	9.00038e-76	1.69318	2.67807e-74
CRABP2	3.4953e-23	1.68629	1.5817e-22
CD177	1.05605e-11	1.68624	2.79259e-11
WT1-AS	1.94405e-17	1.68375	6.87687e-17
FGFR3	4.81779e-16	1.68283	1.59308e-15
ADORA2A	1.50566e-31	1.68261	9.66322e-31
GSG2	5.9951e-49	1.68227	7.31781e-48
CBLC	1.50261e-19	1.67747	5.84837e-19
LYPD1	4.38829e-37	1.6759	3.49615e-36
SOX12	4.69852e-80	1.67396	1.62399e-78
TSTA3	6.30461e-81	1.67369	2.25113e-79
MS4A8	5.52872e-12	1.67346	1.48496e-11
OASL	1.93246e-25	1.67299	9.67693e-25
ECT2	3.07105e-71	1.67246	7.68924e-70
TMEM125	1.16197e-45	1.67242	1.26157e-44
RELL2	5.49018e-43	1.6721	5.38294e-42
UNC13A	4.42157e-20	1.67001	1.75792e-19
C2orf48	1.6079e-29	1.66974	9.59364e-29
PYCRL	2.31459e-69	1.66735	5.4559e-68
SLC9A3R1	1.04609e-41	1.6673	9.77128e-41
HIST1H2BK	1.82428e-40	1.66523	1.62491e-39
NBPF4	1.75176e-08	1.66488	3.86766e-08
ANO9	1.07673e-35	1.66468	8.11543e-35
RACGAP1	1.1056e-72	1.66453	2.91763e-71
IFI30	7.32083e-56	1.66447	1.11419e-54
LAGE3	6.30807e-69	1.66403	1.4634e-67
KIAA1524	1.45473e-47	1.66319	1.697e-46
RHBG	5.58899e-22	1.66232	2.4051e-21
CLPSL1	2.4088e-18	1.6618	8.86926e-18
NAT14	1.40672e-56	1.66114	2.19463e-55
SPDYC	6.09845e-10	1.66094	1.46596e-09
OVOL1	1.63683e-32	1.6609	1.08721e-31
GRIN2D	2.21819e-33	1.66025	1.51856e-32
RCC1	2.44439e-68	1.65881	5.52098e-67
HHIPL2	4.85268e-13	1.65743	1.37954e-12
LY6H	7.63303e-29	1.65654	4.43069e-28
TIGD3	3.77967e-53	1.65267	5.28254e-52
LHFPL5	2.54036e-19	1.6521	9.7634e-19
CSMD2	6.87863e-27	1.65066	3.66533e-26
GPR84	6.39881e-36	1.65037	4.88016e-35
GOLT1A	1.27902e-30	1.64983	7.95022e-30
MCM2	1.42635e-66	1.64969	3.04094e-65
CDH2	1.91537e-20	1.64873	7.75936e-20
RNASEH2A	1.58033e-94	1.64838	9.40458e-93
ADAMTSL2	1.14405e-42	1.64777	1.10743e-41
ASCL1	3.50751e-08	1.64753	7.61636e-08
ANXA9	1.77387e-16	1.64714	5.98115e-16
PKP3	8.20641e-53	1.64621	1.12624e-51
CASKIN1	1.67884e-23	1.64431	7.69209e-23
CRIP1	3.89971e-20	1.64406	1.55436e-19
F7	6.35309e-11	1.64329	1.60991e-10
KIF4B	5.73104e-58	1.64255	9.33101e-57
C9orf116	2.08606e-34	1.64248	1.48867e-33
SOX11	5.91427e-12	1.64203	1.58519e-11
SLC12A8	1.47306e-66	1.64103	3.13729e-65
BPIFB1	1.08491e-06	1.63877	2.15314e-06
SCUBE3	3.98921e-14	1.63765	1.20021e-13
RASL11B	2.42104e-34	1.63673	1.72173e-33
CIB3	1.09248e-24	1.63659	5.27139e-24
F2RL2	1.04428e-15	1.6365	3.39349e-15
AMH	4.21187e-18	1.63576	1.53404e-17
SLC52A2	8.30853e-75	1.63462	2.39246e-73
MAFG-AS1	9.08471e-58	1.63432	1.46865e-56
KCNH1	2.89161e-13	1.63344	8.32063e-13
RHPN1-AS1	4.66898e-62	1.63315	8.57413e-61
CST6	2.23381e-15	1.63197	7.13811e-15
CACNG1	2.91155e-13	1.62621	8.37447e-13
ULBP1	1.28158e-19	1.62601	5.00422e-19
HIST1H2BE	6.30728e-46	1.62309	6.91745e-45
PLEK2	2.16876e-51	1.6222	2.86899e-50
CLDN7	6.7075e-47	1.62186	7.60418e-46
DNA2	5.88471e-59	1.62095	9.87083e-58
NME1	6.34678e-67	1.62068	1.37164e-65
ELAVL2	9.48774e-19	1.61924	3.55851e-18
PLAUR	1.3487e-50	1.61873	1.73823e-49
PRRT3	6.82079e-36	1.61847	5.1962e-35
CDC7	1.43133e-50	1.61624	1.84243e-49
SIX2	8.88424e-17	1.61576	3.04054e-16
SCG2	3.23264e-22	1.6157	1.40286e-21
GPR19	3.02911e-31	1.6152	1.92124e-30
C16orf93	1.06398e-41	1.61432	9.92936e-41
TRIB3	1.78437e-61	1.61424	3.21924e-60
HIST1H2BJ	6.72234e-25	1.61306	3.27752e-24
DMBX1	7.3543e-21	1.61238	3.03378e-20
CDKN2B-AS1	2.5156e-36	1.61225	1.95118e-35
C14orf80	8.56902e-49	1.61036	1.04163e-47
KCNF1	4.32681e-11	1.61011	1.10765e-10
HIST1H2BF	1.35497e-27	1.60564	7.46413e-27
ETV7	7.64312e-27	1.60496	4.059e-26
CLEC3A	0.00133485	1.60415	0.00209814
GINS4	1.06273e-40	1.60413	9.57386e-40
LINC00176	1.68567e-32	1.60145	1.11929e-31
TMEM184A	7.0272e-30	1.59719	4.25466e-29
KCNJ10	7.77661e-25	1.59599	3.78076e-24
FCGR1C	1.54415e-47	1.59597	1.79926e-46
KLHL35	1.60411e-27	1.5953	8.80589e-27
OVOL2	3.48885e-44	1.58827	3.57969e-43
PNCK	4.37046e-13	1.58823	1.24556e-12
CREB3L4	4.7595e-43	1.58673	4.67323e-42
N4BP3	2.16007e-42	1.58435	2.06656e-41
COL5A2	5.20798e-30	1.58433	3.17097e-29
NOTUM	2.53451e-20	1.5843	1.02011e-19
PLK4	1.30178e-56	1.58419	2.03246e-55
C21orf58	3.3235e-56	1.58061	5.12658e-55
GPR143	2.2228e-22	1.57897	9.72019e-22
LSR	8.8171e-72	1.57816	2.25154e-70
CCDC64B	9.85251e-28	1.57409	5.46708e-27
C19orf45	5.84806e-30	1.57407	3.55437e-29
KIF1A	1.89095e-06	1.57324	3.68761e-06
CASP14	6.934e-08	1.57136	1.4834e-07
SYT5	1.32077e-14	1.56659	4.06974e-14
MARCKSL1	2.21217e-80	1.56558	7.75054e-79
CGN	2.06049e-28	1.56521	1.17511e-27
FOXH1	1.40092e-34	1.56376	1.00533e-33
ADAM19	1.05845e-41	1.56129	9.88222e-41
ASCL2	9.09684e-18	1.55829	3.26745e-17
GRHL2	1.15126e-40	1.55736	1.03442e-39
EPHA10	2.67272e-22	1.55725	1.16529e-21
RAD54B	1.30617e-50	1.55547	1.68449e-49
RELT	1.10822e-65	1.55393	2.29827e-64
FSIP1	6.51418e-09	1.55182	1.47164e-08
SORD	1.51516e-38	1.54757	1.27074e-37
BRSK2	2.84204e-12	1.546	7.74692e-12
MYLK2	9.34861e-35	1.54582	6.76785e-34
ARHGAP11B	1.05326e-30	1.54506	6.56284e-30
IL17REL	1.80532e-19	1.54368	7.00001e-19
HMP19	2.36944e-13	1.54358	6.84494e-13
FBXL6	2.39994e-63	1.54311	4.60497e-62
GDF15	6.66939e-14	1.53986	1.98563e-13
CBX4	2.18896e-65	1.53749	4.49416e-64
XRCC2	1.64718e-42	1.53733	1.58548e-41
ENTHD1	1.86642e-31	1.53686	1.19413e-30
PVRL4	1.25485e-33	1.53674	8.67744e-33
FAM195A	4.3255e-49	1.53571	5.31141e-48
HIST1H2AD	7.25943e-30	1.53431	4.39267e-29
CLDN14	1.95362e-29	1.53429	1.16193e-28
GPR68	1.16058e-46	1.53282	1.30136e-45
TSPAN1	3.15064e-10	1.53255	7.66783e-10
HIST3H2BB	1.06555e-25	1.53104	5.39367e-25
TLL2	4.70873e-25	1.53071	2.31501e-24
STXBP2	3.23262e-72	1.52523	8.37992e-71
GALE	4.48285e-60	1.5223	7.76033e-59
SLC16A6	2.03401e-12	1.522	5.59116e-12
GATA3-AS1	1.30236e-08	1.52115	2.89693e-08
TYRP1	2.61159e-12	1.51924	7.13393e-12
LPPR5	7.51214e-27	1.51703	3.99254e-26
SLC39A4	6.57024e-28	1.51679	3.67858e-27
TMC4	7.37367e-27	1.51614	3.91996e-26
TTC39A	1.86771e-23	1.51563	8.53841e-23
SERINC2	1.15911e-42	1.51178	1.12148e-41
WDR34	5.98176e-80	1.50849	2.04686e-78
TEX19	4.46724e-23	1.50592	2.01399e-22
PLEKHN1	6.89298e-30	1.50577	4.17709e-29
ARNT2	2.37267e-19	1.50501	9.13603e-19
TREM1	3.05398e-19	1.50101	1.17089e-18
HS6ST3	1.26843e-07	1.50084	2.67017e-07
ORM2	1.09527e-07	1.50068	2.31778e-07
TMPRSS6	2.90034e-08	1.50003	6.324e-08
ARHGEF39	7.83347e-51	1.49813	1.01662e-49
KCNJ3	0.000111871	1.49746	0.000192428
GATA3	1.90421e-13	1.4962	5.52817e-13
TUBA1C	2.75874e-85	1.49603	1.14888e-83
ILDR1	1.60234e-38	1.49511	1.34276e-37
KLKP1	5.21531e-27	1.49455	2.7906e-26
FABP6	1.41247e-12	1.49436	3.92254e-12
SYCE2	1.65937e-37	1.49359	1.34181e-36
HIST2H2BE	2.12142e-27	1.4908	1.15714e-26
FAP	1.09273e-27	1.49062	6.04877e-27
PYCARD	1.41676e-27	1.4902	7.79615e-27
ZBED2	1.08589e-15	1.48997	3.5248e-15
FANCD2	8.49362e-63	1.48919	1.60869e-61
COMTD1	8.87584e-34	1.48874	6.18147e-33
FGD3	1.11033e-19	1.48756	4.34875e-19
P3H4	1.28086e-66	1.48717	2.73645e-65
HIST3H2A	3.07922e-14	1.48445	9.33128e-14
KIF24	4.63504e-69	1.48334	1.08262e-67
KDF1	4.71663e-43	1.48273	4.63336e-42
CELSR1	2.06202e-24	1.48069	9.82715e-24
GBP5	1.87149e-14	1.4792	5.73144e-14
KRT37	5.61944e-20	1.47894	2.22341e-19
CHST1	3.82032e-19	1.47682	1.45736e-18
ATP2C2	2.3725e-18	1.47678	8.73717e-18
SIX4	1.01244e-41	1.47621	9.46127e-41
FUT7	1.08156e-23	1.4731	5.00238e-23
FAM173A	6.75063e-39	1.47179	5.72479e-38
HIST1H1D	1.89082e-18	1.4704	6.98585e-18
SLC11A1	4.34597e-32	1.47036	2.84253e-31
FAM110A	5.35903e-60	1.46987	9.26147e-59
BOP1	8.22066e-26	1.46978	4.17458e-25
MCM4	4.06238e-48	1.46872	4.82666e-47
SPINT1	3.24689e-54	1.4667	4.68132e-53
IL9R	8.1272e-33	1.46551	5.46185e-32
SLC7A11	3.01298e-22	1.46483	1.31003e-21
SLC25A22	1.50183e-74	1.46386	4.28848e-73
C19orf33	1.5842e-08	1.4631	3.50637e-08
MSMB	4.79001e-07	1.46133	9.73604e-07
PKIB	7.9148e-17	1.46053	2.71465e-16
C16orf71	1.94695e-26	1.45947	1.01479e-25
CCL7	4.36909e-14	1.4524	1.31258e-13
DDIAS	2.54787e-41	1.45226	2.34155e-40
RLTPR	1.93001e-13	1.4517	5.60151e-13
STMN1	2.2977e-45	1.44926	2.46855e-44
FCGR1B	2.31028e-41	1.44848	2.12511e-40
LTB	3.45735e-12	1.4468	9.3781e-12
MYBL1	2.60036e-21	1.4465	1.09066e-20
LRRC45	3.16191e-47	1.44625	3.63682e-46
PAX2	8.59625e-10	1.44317	2.04697e-09
ROGDI	3.84672e-57	1.44276	6.10332e-56
CHST6	3.86158e-18	1.43833	1.41096e-17
SUSD3	7.79441e-11	1.43775	1.96352e-10
ZNF367	9.4566e-48	1.43472	1.11263e-46
RUFY4	2.22914e-16	1.4337	7.48674e-16
ERBB3	4.39043e-31	1.43295	2.77439e-30
HIST1H3G	1.79937e-17	1.43217	6.37937e-17
CACFD1	2.94953e-62	1.43195	5.45066e-61
NKX2-2	2.56029e-09	1.42851	5.91619e-09
DPP3	9.18569e-91	1.42766	4.84811e-89
YDJC	1.96939e-60	1.42627	3.44702e-59
MAL2	6.60293e-37	1.42623	5.23012e-36
SULF1	1.51847e-27	1.42482	8.34469e-27
HIST1H2AG	2.29987e-20	1.42404	9.27311e-20
MROH6	3.38249e-24	1.41993	1.59793e-23
FEN1	3.25076e-68	1.41875	7.31012e-67
TIGIT	6.46584e-14	1.41808	1.92699e-13
PARPBP	2.64583e-52	1.41758	3.5785e-51
MFSD3	1.39918e-41	1.41676	1.29691e-40
MUC2	1.73278e-06	1.41644	3.38881e-06
TFAP2A	1.18776e-31	1.41254	7.64207e-31
RGS4	3.31612e-21	1.4125	1.38493e-20
ADGRF4	5.83939e-14	1.41146	1.74434e-13
CSAG3	1.3677e-10	1.40947	3.39914e-10
OR7E91P	1.94884e-18	1.40751	7.19245e-18
COL1A2	3.27301e-21	1.40728	1.36721e-20
SLC17A9	1.2246e-19	1.40706	4.78534e-19
FOXD3	1.62555e-14	1.40605	4.98865e-14
DNAJC5B	3.83715e-20	1.40571	1.53002e-19
SMPDL3B	2.38449e-28	1.40527	1.35876e-27
TUBB8	7.67725e-30	1.40409	4.63593e-29
REM2	3.08104e-27	1.40369	1.66773e-26
MFSD2B	2.85441e-35	1.40184	2.10654e-34
PODXL2	5.62154e-25	1.40151	2.74996e-24
FUT2	1.2244e-17	1.40062	4.37413e-17
TMEM249	9.46721e-29	1.3986	5.47063e-28
C3orf36	2.03832e-40	1.39742	1.81399e-39
FLVCR1	4.84906e-57	1.39638	7.65816e-56
LMTK3	1.96712e-17	1.39633	6.95606e-17
KIAA1257	1.76422e-18	1.39593	6.53341e-18
BCAS1	2.38093e-07	1.39576	4.93068e-07
RAB17	1.04744e-23	1.39492	4.85111e-23
KCNG3	2.16844e-19	1.39446	8.36691e-19
CCDC151	8.89881e-16	1.39429	2.90187e-15
MC1R	3.29656e-43	1.3906	3.26649e-42
ABCA12	2.6812e-06	1.39053	5.17561e-06
TLE6	1.63563e-17	1.3894	5.81189e-17
EFNA3	6.89379e-24	1.3891	3.21893e-23
GALNT6	2.99872e-16	1.38893	9.99946e-16
PROM2	3.92999e-29	1.38876	2.31062e-28
SDF2L1	2.18117e-46	1.38621	2.42718e-45
IL11	5.87893e-30	1.38566	3.57207e-29
CADPS	1.57818e-22	1.38542	6.9591e-22
POLR3K	1.05997e-85	1.38439	4.51497e-84
PMAIP1	8.42046e-24	1.38422	3.92197e-23
MAZ	2.10658e-104	1.38414	1.83264e-102
BSPRY	7.99506e-29	1.38414	4.6356e-28
MZT2A	3.98388e-34	1.38407	2.80979e-33
NELL2	2.53423e-08	1.38356	5.54103e-08
NPTX2	6.32126e-16	1.38344	2.07717e-15
NACC1	7.9977e-113	1.38292	9.32959e-111
ATG9B	4.94171e-22	1.38191	2.13103e-21
DDX39A	9.70021e-65	1.38148	1.95442e-63
ASPN	7.07002e-13	1.37902	1.99306e-12
TTC16	2.94847e-24	1.37768	1.39868e-23
DNAJC22	2.15767e-13	1.37751	6.25163e-13
HMGA1	7.00437e-45	1.37714	7.40127e-44
PAX7	1.65507e-07	1.37644	3.45679e-07
RAB11FIP4	2.85625e-44	1.37495	2.9409e-43
CD1A	2.27852e-10	1.37486	5.58837e-10
HIST2H2AC	6.12681e-34	1.37347	4.29903e-33
FKBP4	2.99486e-60	1.37318	5.21081e-59
SPAG4	2.22768e-27	1.3726	1.21253e-26
COL24A1	6.19138e-32	1.37183	4.02518e-31
TIMELESS	1.09015e-75	1.37151	3.23437e-74
ADGRB2	1.5525e-14	1.37122	4.77017e-14
KMO	7.27278e-13	1.371	2.04881e-12
VCAN	1.38835e-21	1.36983	5.88323e-21
NOXO1	1.35883e-18	1.36692	5.05217e-18
SYCE3	1.39751e-18	1.36423	5.19409e-18
COL3A1	6.25522e-19	1.36232	2.36381e-18
MBOAT7	4.61159e-69	1.36064	1.07837e-67
VSTM2L	1.62348e-09	1.3598	3.79502e-09
MKRN3	2.70829e-08	1.35786	5.91469e-08
CBX8	4.65532e-53	1.3578	6.47989e-52
SYNGR4	3.59079e-29	1.35776	2.11907e-28
FBXO16	1.6874e-22	1.35763	7.43114e-22
BBC3	2.07507e-32	1.35638	1.37252e-31
TSACC	3.02211e-35	1.35245	2.2247e-34
RND1	7.27323e-17	1.35173	2.50045e-16
CLDN9	4.38497e-17	1.35153	1.52331e-16
KLHL38	1.69675e-16	1.3483	5.72773e-16
AGMAT	5.17968e-35	1.34775	3.78853e-34
LOC399815	1.47319e-27	1.34716	8.10019e-27
S100A7A	2.98335e-06	1.34495	5.7475e-06
APLP1	3.72042e-13	1.3446	1.06384e-12
TUBA3C	2.84956e-13	1.34371	8.20308e-13
SUSD4	3.94464e-14	1.34204	1.18732e-13
ATP6V0D2	1.69551e-13	1.34094	4.93835e-13
TMEM79	4.24133e-49	1.34024	5.21117e-48
CLCN2	1.28321e-59	1.34	2.19913e-58
SLC23A1	7.0321e-15	1.33974	2.1965e-14
TMEM191A	8.61048e-34	1.33909	6.00482e-33
KIF22	1.67562e-80	1.33817	5.88072e-79
FGFR4	1.25761e-09	1.3379	2.9644e-09
FSTL4	3.28158e-12	1.33746	8.91311e-12
TMEM121	6.14502e-22	1.3362	2.63885e-21
TMED3	8.61857e-71	1.33575	2.12168e-69
SAC3D1	4.23788e-48	1.33342	5.03226e-47
CACNB3	2.47247e-56	1.33282	3.8369e-55
IGF2BP1	7.07172e-16	1.33279	2.31821e-15
MBOAT2	4.41306e-38	1.33246	3.62563e-37
PPP1R14B	1.44006e-45	1.33238	1.55938e-44
SMC4	1.17324e-58	1.33196	1.9457e-57
FOXD2	7.96535e-23	1.32832	3.55128e-22
AGR3	0.000727427	1.32768	0.00117081
PAX1	2.95557e-12	1.32696	8.04677e-12
RCOR2	1.78641e-13	1.3246	5.19574e-13
EXOSC4	5.59805e-42	1.32431	5.27944e-41
TUFT1	4.23047e-58	1.32402	6.90428e-57
RHOF	1.27262e-17	1.32395	4.54167e-17
RUSC1	2.44211e-89	1.3239	1.20237e-87
TRIM11	8.49494e-83	1.32195	3.22981e-81
CHPF	6.7024e-56	1.31945	1.02158e-54
SLC38A5	1.36696e-17	1.31871	4.87156e-17
GUCY1B2	9.36669e-12	1.31863	2.48299e-11
PLA2G4F	5.3965e-12	1.31861	1.45001e-11
LOXL1	1.9572e-32	1.31759	1.29581e-31
TRIM46	7.89511e-22	1.31642	3.37416e-21
ZYG11A	2.5822e-16	1.31626	8.64144e-16
MICAL2	4.60105e-45	1.31569	4.89198e-44
STX1A	4.16044e-43	1.31482	4.09875e-42
MRPS34	1.32006e-61	1.31349	2.38995e-60
H2AFZ	1.40589e-78	1.31096	4.58893e-77
C9orf163	7.54787e-41	1.31006	6.82968e-40
TMPO-AS1	2.36522e-54	1.30991	3.42698e-53
FOXD4	3.86813e-28	1.30921	2.18718e-27
MTHFD2	5.19883e-63	1.30901	9.89224e-62
FOXD4L1	1.77198e-35	1.30671	1.32197e-34
CDIPT-AS1	1.59371e-16	1.30617	5.38874e-16
BATF	8.55748e-22	1.30569	3.65419e-21
DUSP13	3.46269e-12	1.30527	9.39134e-12
LRP8	6.95649e-22	1.30418	2.97984e-21
PFKFB4	4.49784e-63	1.30398	8.59026e-62
IGFL3	1.49426e-17	1.30189	5.31692e-17
SLAMF8	2.53409e-22	1.30069	1.10579e-21
CDK5	4.86653e-80	1.29974	1.67361e-78
CENPL	4.95867e-70	1.29841	1.19211e-68
AOC1	2.76597e-10	1.29836	6.74925e-10
BRCA2	4.81573e-26	1.29834	2.47118e-25
MAPK13	1.48068e-64	1.29834	2.95431e-63
MST1R	8.43889e-22	1.29371	3.6043e-21
B4GALNT3	1.17892e-12	1.29369	3.28507e-12
SLX1B	1.1029e-41	1.29344	1.02785e-40
NXPH4	8.83168e-12	1.29321	2.34571e-11
DNAJC12	1.19587e-08	1.29099	2.66383e-08
NUPR1L	4.68971e-09	1.2898	1.06864e-08
LSM4	4.0965e-73	1.28873	1.09798e-71
RAB19	1.37388e-20	1.28862	5.59998e-20
C19orf26	1.8344e-24	1.28855	8.76475e-24
HIST1H4E	5.78018e-22	1.28817	2.48634e-21
CCNO	4.32174e-07	1.28562	8.81303e-07
PAQR6	2.26951e-17	1.28425	7.99921e-17
PHLDA2	7.34254e-20	1.284	2.89291e-19
MANEAL	2.24935e-28	1.28365	1.28246e-27
SLC6A9	2.90833e-26	1.28362	1.50368e-25
LBX2	6.45094e-29	1.28269	3.76155e-28
NKD2	1.0718e-16	1.28263	3.6529e-16
EZR	1.24952e-70	1.28257	3.06497e-69
PRLR	3.24005e-18	1.28217	1.18725e-17
LMNB2	1.58264e-59	1.28195	2.70327e-58
HGH1	9.96806e-59	1.28188	1.65846e-57
HSF2BP	2.60895e-51	1.28067	3.44022e-50
CATSPER1	9.33825e-28	1.27984	5.18733e-27
IL19	2.22877e-12	1.27859	6.11015e-12
PAK4	8.5715e-66	1.27813	1.78661e-64
RPUSD1	2.19102e-63	1.27697	4.20804e-62
CCR4	2.46406e-13	1.27676	7.11328e-13
SIAH2	1.26516e-34	1.27547	9.12367e-34
MYB	2.16699e-12	1.2754	5.94633e-12
ATP6V0B	2.17898e-81	1.27518	7.93202e-80
APOBR	6.87618e-23	1.27433	3.07638e-22
ALG1L	5.65291e-10	1.27386	1.36141e-09
SLC2A1	5.18953e-36	1.27383	3.97709e-35
FBXL19	7.48312e-66	1.27307	1.56293e-64
NPNT	6.43654e-13	1.27295	1.81748e-12
PVT1	5.10619e-31	1.27284	3.22173e-30
CNKSR1	1.06297e-31	1.27258	6.84991e-31
EME2	2.43462e-19	1.27173	9.36754e-19
NKX6-1	2.99592e-13	1.27163	8.61234e-13
ZNF467	6.20669e-29	1.27023	3.62119e-28
LAMTOR2	1.31725e-61	1.26929	2.38699e-60
STRA13	1.22204e-44	1.26911	1.27748e-43
C10orf95	2.23093e-36	1.26767	1.73497e-35
SERPINB7	7.39058e-09	1.26752	1.66487e-08
MAGEA1	1.2383e-07	1.2649	2.60889e-07
TMEM97	1.39139e-36	1.26445	1.09117e-35
CENPP	3.66182e-37	1.26433	2.92646e-36
MXD3	1.50192e-44	1.26119	1.56607e-43
SSX2IP	4.36897e-65	1.26022	8.86358e-64
PTCHD2	6.67767e-11	1.25984	1.68862e-10
OSCAR	8.94507e-33	1.25717	6.0056e-32
DRD4	1.66774e-18	1.25708	6.18615e-18
OSM	9.57818e-18	1.25661	3.43613e-17
TIGD5	5.90303e-42	1.25628	5.55686e-41
SNRNP25	4.23749e-66	1.25535	8.90481e-65
ABHD11	2.70689e-45	1.25463	2.90209e-44
TMEM151A	7.23603e-14	1.25187	2.1509e-13
REEP4	4.35376e-56	1.25043	6.69565e-55
ABHD17C	1.90739e-42	1.25024	1.82993e-41
ADAMTS4	1.20703e-23	1.24929	5.56763e-23
TMEM8A	5.00861e-74	1.24908	1.40098e-72
ST14	3.03192e-34	1.24885	2.14946e-33
PVRL2	1.27119e-57	1.24866	2.04697e-56
CD24	2.90119e-11	1.24866	7.49424e-11
TMEM206	8.1031e-69	1.24844	1.8609e-67
TSPAN13	3.78644e-29	1.24822	2.22941e-28
GP2	0.000562282	1.24756	0.000915046
ELF3	7.71417e-22	1.2473	3.29751e-21
C3orf52	2.64522e-17	1.24677	9.30905e-17
PPP4C	9.77697e-82	1.2465	3.59089e-80
SLC35A2	1.71844e-110	1.24524	1.85691e-108
ADCK5	1.82565e-33	1.24484	1.25401e-32
HSPB1	9.179e-21	1.24463	3.77134e-20
CHAF1B	3.64537e-47	1.24446	4.18118e-46
PRKCZ	6.88802e-44	1.24399	6.99742e-43
CORO2A	1.38444e-30	1.24357	8.59508e-30
IDH2	1.49004e-42	1.24306	1.43625e-41
PAX9	1.46467e-10	1.24263	3.63309e-10
SLC2A6	3.63961e-22	1.24246	1.57648e-21
SH2D2A	9.50113e-16	1.24193	3.09533e-15
CLDN4	8.79635e-24	1.24187	4.0924e-23
CXCR5	1.82035e-11	1.24089	4.75371e-11
HES4	2.78112e-17	1.24036	9.77057e-17
ARSI	3.9845e-17	1.23983	1.38701e-16
LPAR2	8.97348e-54	1.23886	1.27675e-52
CCL20	2.163e-11	1.2386	5.6249e-11
FAM83E	1.17624e-06	1.23841	2.32743e-06
TCL1B	4.44642e-11	1.23781	1.13756e-10
TERT	7.15341e-18	1.23726	2.57978e-17
HES2	9.89037e-10	1.23657	2.34561e-09
CCDC150	5.51951e-22	1.23653	2.37571e-21
SLC39A11	1.51611e-39	1.23567	1.31118e-38
GADD45G	2.64846e-17	1.2341	9.31885e-17
PTTG3P	2.86532e-39	1.2339	2.46039e-38
GRB7	2.03928e-15	1.23378	6.52766e-15
P2RY6	4.50213e-23	1.23347	2.02927e-22
CELF3	7.48079e-12	1.2332	1.99543e-11
ACOT7	1.03253e-44	1.23269	1.08268e-43
KCNE4	6.96389e-09	1.23261	1.5703e-08
TRAIP	1.31892e-55	1.23225	1.98525e-54
MARVELD3	1.58858e-29	1.23028	9.48115e-29
SERPINA9	7.52828e-16	1.22801	2.46473e-15
HOOK1	1.77134e-27	1.22796	9.69797e-27
MZT2B	5.86767e-28	1.22717	3.29151e-27
PCNA	1.57147e-67	1.22715	3.46551e-66
SLCO5A1	8.34272e-15	1.22637	2.59482e-14
PPFIA3	3.09063e-23	1.22633	1.40105e-22
PDCD1	2.17185e-12	1.22632	5.95807e-12
CCDC87	4.16477e-25	1.22579	2.05496e-24
HIST1H2AC	6.24919e-23	1.22541	2.80258e-22
LINC00634	8.47156e-24	1.22414	3.94488e-23
TNFRSF4	1.23402e-21	1.22315	5.23789e-21
DHRS13	1.99413e-33	1.22277	1.36745e-32
GPR37L1	1.77261e-13	1.2227	5.15706e-13
SEMA7A	6.13786e-30	1.22232	3.72719e-29
ERP27	1.59635e-11	1.22224	4.18525e-11
TAS1R3	1.74309e-15	1.22202	5.60228e-15
CHRNA9	2.09954e-09	1.22175	4.8729e-09
HID1	2.04443e-21	1.22155	8.61187e-21
GPC2	4.51146e-13	1.22151	1.28467e-12
VAV3	8.97899e-15	1.21966	2.78765e-14
KLHDC7B	3.75662e-09	1.21961	8.60123e-09
PYY	4.2495e-09	1.21851	9.70484e-09
PCSK4	2.46653e-13	1.21796	7.11941e-13
ADAM12	1.37398e-16	1.21784	4.66113e-16
RHCE	1.15204e-18	1.2168	4.30202e-18
KLRG2	5.19101e-09	1.21658	1.17986e-08
CACNA1H	2.18682e-08	1.21456	4.79984e-08
PCP2	7.93338e-10	1.21444	1.89264e-09
C9orf117	1.48425e-22	1.21125	6.55761e-22
TTYH3	2.96517e-46	1.2105	3.29069e-45
SLC34A3	1.1875e-22	1.21048	5.26125e-22
RABEP2	3.26446e-40	1.20962	2.8827e-39
LRFN1	1.46782e-24	1.20673	7.03777e-24
SMC1B	2.57465e-08	1.20662	5.62642e-08
PANX2	2.23264e-13	1.2045	6.46156e-13
SLC37A1	4.45431e-63	1.20434	8.51503e-62
NOD2	4.86581e-21	1.2039	2.02145e-20
A1BG	1.30444e-24	1.20366	6.27495e-24
PHLDB3	3.3699e-31	1.2036	2.13344e-30
CLIC3	4.64989e-11	1.20317	1.18843e-10
NUDT16L1	6.07792e-59	1.20205	1.01783e-57
LRRC8E	6.71794e-46	1.20168	7.35998e-45
SPAG1	3.12247e-37	1.201	2.50224e-36
ZNF703	6.32469e-13	1.20024	1.78638e-12
DNMT3B	5.00113e-26	1.20017	2.56311e-25
IER3	5.87143e-22	1.19925	2.52453e-21
CKAP2	2.7966e-48	1.19652	3.3382e-47
TRAF2	1.86533e-62	1.19607	3.46894e-61
TMEM63B	1.25124e-85	1.19607	5.28583e-84
LGALS9B	3.30142e-12	1.19521	8.96581e-12
PRAC2	5.49947e-12	1.19495	1.47729e-11
SEZ6L2	1.34252e-10	1.1947	3.33736e-10
NDUFAF6	1.06871e-46	1.19403	1.20097e-45
SLC52A3	1.26149e-21	1.1937	5.35226e-21
APOA1BP	1.99741e-71	1.19318	5.05036e-70
KRT75	1.08822e-07	1.19295	2.30332e-07
ELMO3	2.59906e-23	1.19193	1.1816e-22
TRAF4	5.34744e-42	1.19081	5.04774e-41
SGOL2	5.65439e-45	1.18975	5.99021e-44
LAG3	1.50609e-12	1.18775	4.17239e-12
SRD5A2	3.6761e-15	1.18629	1.16239e-14
MAGEA6	6.51903e-05	1.18592	0.000114015
HN1L	5.53457e-74	1.18576	1.54599e-72
GATA4	5.64548e-07	1.185	1.14172e-06
AARD	3.17962e-07	1.18476	6.54182e-07
LIMD2	1.76609e-21	1.18473	7.45164e-21
LRRC24	3.44332e-16	1.18436	1.14541e-15
RAB31	3.91408e-23	1.18418	1.76849e-22
GJA3	2.17132e-19	1.18414	8.37645e-19
SLC4A8	1.7882e-09	1.18385	4.17104e-09
CERS2	5.67973e-59	1.18327	9.5348e-58
STAP2	9.34637e-33	1.18322	6.26888e-32
NME3	7.83863e-27	1.18259	4.15638e-26
E2F5	5.99325e-31	1.1821	3.76868e-30
HS3ST3A1	4.92145e-21	1.182	2.04373e-20
C1orf112	1.22664e-55	1.18161	1.84769e-54
RAP1GAP	3.51999e-19	1.17913	1.34454e-18
LRRC26	6.12044e-07	1.1789	1.234e-06
PPAP2C	8.35588e-26	1.17617	4.24115e-25
MMP12	9.0965e-06	1.17564	1.69459e-05
UNC5A	4.91837e-07	1.17419	9.98804e-07
ZNF668	1.01078e-66	1.17305	2.16847e-65
SDSL	1.28176e-35	1.17262	9.63594e-35
MAGIX	1.41025e-27	1.17214	7.76242e-27
DONSON	1.47847e-46	1.17182	1.65329e-45
LOC113230	3.37255e-18	1.17123	1.23404e-17
AIM2	1.26242e-10	1.17024	3.14282e-10
FOXS1	4.69776e-27	1.17021	2.51958e-26
IGFBPL1	3.02013e-13	1.17012	8.6795e-13
TSEN54	1.43993e-59	1.16945	2.46361e-58
CHEK1	3.11799e-36	1.16932	2.40931e-35
RTN4R	7.78949e-27	1.16898	4.13459e-26
MLLT11	1.06104e-28	1.16849	6.1209e-28
FAAH2	5.32038e-23	1.16833	2.39021e-22
TNFRSF12A	1.37495e-21	1.168	5.82762e-21
C5orf49	2.62197e-12	1.16785	7.15941e-12
MRPL14	2.19223e-56	1.16743	3.40459e-55
FZD2	6.92602e-31	1.16686	4.34458e-30
MDK	2.05716e-20	1.16663	8.31573e-20
CYP2B6	2.11807e-11	1.16581	5.51016e-11
DLEU2	4.17637e-37	1.16519	3.32991e-36
CCDC24	6.87503e-29	1.16491	4.00315e-28
CYB561	1.41657e-46	1.16475	1.5858e-45
HOXB9	1.88218e-13	1.16471	5.46732e-13
PGP	2.75835e-57	1.16428	4.38665e-56
GPR141	1.08949e-18	1.16411	4.07513e-18
MIEN1	5.91503e-22	1.1636	2.54274e-21
GGCT	9.8883e-48	1.16292	1.16209e-46
MCOLN2	1.32746e-18	1.16215	4.93822e-18
OAZ3	2.14872e-25	1.16213	1.07206e-24
SPIRE2	8.7164e-25	1.16182	4.22266e-24
SMYD3	2.11394e-35	1.16142	1.56967e-34
LIG1	4.78408e-61	1.16137	8.53361e-60
OAS2	9.9983e-17	1.16088	3.41329e-16
SAMD10	9.01739e-44	1.15945	9.1245e-43
IKBKE	1.96526e-38	1.15932	1.63953e-37
ABRACL	7.78321e-36	1.15899	5.90747e-35
CBS	3.92101e-09	1.15893	8.96761e-09
FER1L4	4.3226e-11	1.15838	1.10671e-10
PAGR1	1.73966e-65	1.15818	3.58244e-64
PCDH17	7.63246e-28	1.1579	4.25821e-27
DCSTAMP	2.49373e-14	1.15738	7.5985e-14
CARD14	3.63768e-20	1.15693	1.45161e-19
ETNK2	1.90144e-15	1.15662	6.09406e-15
BRI3BP	1.7413e-48	1.15639	2.09313e-47
CYP27B1	1.64286e-15	1.15594	5.28676e-15
TPM3	4.27417e-107	1.15518	4.17871e-105
LRWD1	3.11136e-61	1.15462	5.57898e-60
LYPD3	1.08053e-16	1.15407	3.68083e-16
EFNA4	5.21518e-27	1.15288	2.79126e-26
PPP1R35	5.94088e-37	1.15257	4.71481e-36
DCTPP1	2.05219e-69	1.15247	4.85409e-68
RAB3A	2.41647e-34	1.152	1.71908e-33
NME1-NME2	9.74575e-20	1.15189	3.82362e-19
SOWAHD	3.92939e-29	1.15174	2.31092e-28
BOLA2	1.05256e-56	1.15158	1.64837e-55
AP1S1	2.99028e-71	1.1505	7.49614e-70
SNRPB	1.53734e-59	1.14897	2.62808e-58
C9orf142	2.70745e-35	1.14871	2.00096e-34
PERM1	1.62319e-19	1.14702	6.30572e-19
NVL	1.10443e-62	1.14424	2.07646e-61
PRSS27	1.14454e-14	1.14423	3.53679e-14
NECAB3	1.51353e-29	1.14393	9.04371e-29
HSD17B7	2.10356e-51	1.14373	2.78454e-50
DSCC1	3.33635e-26	1.14288	1.72107e-25
ASIC3	8.00064e-14	1.14263	2.36926e-13
HSPB1P1	4.11714e-18	1.14198	1.50087e-17
OAS3	5.60134e-21	1.14059	2.32138e-20
CACNA1D	3.08371e-09	1.13906	7.09532e-09
TMEM54	1.09329e-44	1.13899	1.14406e-43
KCNK1	8.13096e-08	1.13837	1.73153e-07
PRR5-ARHGAP8	1.74213e-21	1.13831	7.35202e-21
KRTAP5-AS1	8.94372e-11	1.13733	2.24506e-10
NR2F6	1.3837e-57	1.1371	2.22465e-56
BRSK1	9.01624e-14	1.13682	2.66234e-13
FGF5	5.26881e-16	1.13622	1.73801e-15
2016-03-10	4.45237e-15	1.13554	1.40245e-14
ARHGAP8	2.04118e-27	1.13551	1.11515e-26
ENTPD7	8.79173e-48	1.13525	1.03618e-46
CENPO	1.03675e-44	1.13449	1.08655e-43
PIK3R2	3.35547e-78	1.13429	1.08319e-76
TSTD1	4.14507e-32	1.13397	2.712e-31
TCTEX1D2	9.11472e-46	1.13388	9.9381e-45
IL12B	2.4282e-15	1.1331	7.7424e-15
MAGEA3	5.86076e-05	1.13276	0.000102923
WDR90	7.26068e-33	1.13241	4.89072e-32
ANGPTL6	1.16775e-23	1.13196	5.3901e-23
EMC9	2.45427e-42	1.13174	2.34366e-41
KISS1	1.12082e-17	1.13145	4.00969e-17
OIT3	2.37321e-20	1.12896	9.55944e-20
C1orf210	8.00427e-25	1.12793	3.88592e-24
UQCC3	1.32733e-28	1.1274	7.62917e-28
PCSK1N	1.96138e-05	1.12734	3.5728e-05
KNOP1	1.48527e-82	1.125	5.59525e-81
LCN12	3.00824e-10	1.12434	7.32995e-10
PASK	2.10531e-52	1.12369	2.85307e-51
PUSL1	5.81372e-42	1.1234	5.47781e-41
HIST1H1E	2.04689e-22	1.12336	8.9854e-22
EGLN3	1.91164e-14	1.12332	5.85353e-14
C19orf48	8.2881e-41	1.123	7.49286e-40
RAC3	1.63603e-25	1.12175	8.21257e-25
LMNTD2	5.38905e-16	1.12124	1.77653e-15
LTA	1.59604e-12	1.12107	4.41562e-12
DYDC2	6.00138e-10	1.12086	1.44296e-09
CKMT1A	1.96729e-06	1.12074	3.83394e-06
ICOS	1.23841e-09	1.11983	2.92048e-09
BAX	9.52763e-55	1.11872	1.39623e-53
INTS7	1.09946e-63	1.11782	2.12753e-62
ARHGEF16	8.25861e-32	1.11781	5.34545e-31
CLEC11A	1.23851e-18	1.11704	4.61738e-18
CDH11	1.03261e-17	1.11697	3.69863e-17
CDCA4	2.95263e-53	1.11689	4.13792e-52
RTKN	7.05289e-56	1.11657	1.0742e-54
KPNA7	3.60988e-14	1.11623	1.088e-13
LAD1	9.30845e-09	1.1156	2.08615e-08
STRIP2	6.21103e-20	1.11546	2.45464e-19
ERBB2	3.69369e-14	1.11509	1.11277e-13
WDR76	2.77541e-41	1.11416	2.5427e-40
TIMM17B	2.69778e-55	1.11402	4.02238e-54
LINC00160	3.65168e-12	1.11388	9.89476e-12
RABIF	7.02273e-90	1.11381	3.55132e-88
TMEM52B	4.4482e-25	1.11336	2.1885e-24
HIST1H2BN	2.30444e-20	1.1126	9.28972e-20
CHST11	1.18079e-27	1.11206	6.52392e-27
CDK5R1	9.80472e-30	1.11172	5.89115e-29
KLHDC9	4.40167e-12	1.11157	1.18799e-11
COA6	1.94972e-56	1.11077	3.03715e-55
MRPS12	2.07907e-47	1.10994	2.40888e-46
TOMM40	5.95241e-53	1.10882	8.2351e-52
DLX4	1.74404e-12	1.10818	4.81406e-12
APOC1	8.90742e-18	1.10758	3.20109e-17
CDH7	4.40458e-08	1.10608	9.50699e-08
FADS2	8.47459e-09	1.10541	1.90425e-08
STRBP	7.91216e-73	1.10433	2.09336e-71
EPPK1	3.33633e-12	1.10346	9.05583e-12
C2CD4D	1.89725e-19	1.10237	7.33842e-19
FAM102A	4.03527e-50	1.10163	5.12992e-49
HRASLS2	2.05636e-08	1.1	4.52169e-08
C1orf35	1.72983e-39	1.09956	1.49475e-38
KCNK6	2.1636e-22	1.0986	9.47749e-22
PAM16	6.96817e-34	1.09853	4.87938e-33
MICALL2	6.18348e-31	1.09848	3.88711e-30
SHROOM2	3.45859e-24	1.09847	1.6335e-23
B4GALT3	4.26901e-65	1.09712	8.67792e-64
ZNF552	1.2119e-14	1.09661	3.73933e-14
AP1S3	2.94262e-35	1.09654	2.16852e-34
IL24	1.41749e-11	1.0965	3.72632e-11
TMEM141	1.64206e-40	1.09646	1.46643e-39
LGALS9C	3.90062e-14	1.09581	1.17425e-13
KCNJ11	8.16692e-11	1.09565	2.0556e-10
ATP6AP1	1.60483e-71	1.09531	4.07277e-70
IRX5	1.79068e-24	1.09471	8.55782e-24
TFPT	7.75097e-29	1.09463	4.49788e-28
NANS	2.66925e-53	1.09463	3.74589e-52
FLAD1	1.26683e-66	1.09455	2.7093e-65
CCT3	8.46975e-81	1.09448	3.00332e-79
DNAJC1	1.27473e-28	1.09403	7.33094e-28
DLX5	5.6556e-11	1.09396	1.43689e-10
YIF1B	1.95882e-54	1.09321	2.84618e-53
RTN4RL2	7.87409e-25	1.09319	3.82725e-24
CANT1	9.36845e-46	1.09242	1.02039e-44
TTLL12	1.61531e-32	1.09195	1.07327e-31
NTHL1	7.87976e-29	1.09192	4.57004e-28
H2AFY	4.2634e-111	1.09134	4.68084e-109
ARRDC1	1.71244e-42	1.0913	1.64675e-41
TRPM2	5.00739e-21	1.09127	2.07858e-20
TOR2A	1.99998e-55	1.09083	2.99501e-54
NREP	1.22067e-34	1.09004	8.80899e-34
RHEBL1	5.09375e-25	1.08939	2.49832e-24
FCRLB	1.04539e-08	1.08919	2.33674e-08
CXorf30	4.54306e-13	1.08837	1.29349e-12
HYAL3	1.3308e-34	1.08719	9.57684e-34
ALYREF	1.2683e-38	1.08691	1.06675e-37
MAG	1.74801e-07	1.0854	3.64867e-07
SLC6A4	0.000419793	1.08533	0.000689778
DOC2A	2.37297e-08	1.08487	5.19619e-08
HDGF	2.93474e-70	1.08394	7.10531e-69
BCL2L12	5.13561e-35	1.08228	3.75763e-34
OLFML2B	8.66816e-24	1.08064	4.03551e-23
RSAD2	8.29951e-13	1.08058	2.33293e-12
WDHD1	1.30845e-36	1.08043	1.0269e-35
CTPS1	2.09005e-37	1.07993	1.68675e-36
SIM2	9.70043e-10	1.07906	2.30162e-09
ZDHHC12	1.80322e-49	1.07876	2.23833e-48
CTSD	8.35863e-27	1.07861	4.42183e-26
ZBP1	2.83863e-09	1.07858	6.5417e-09
LRRN2	6.07874e-13	1.07839	1.71928e-12
ONECUT2	3.13962e-05	1.07705	5.62473e-05
CAPG	1.64041e-31	1.07624	1.05116e-30
NETO1	9.12174e-09	1.07508	2.04497e-08
ITGAX	3.14954e-23	1.07479	1.42682e-22
PARP1	5.90911e-77	1.07434	1.82436e-75
C16orf13	3.43876e-37	1.07396	2.75034e-36
VAMP8	2.49046e-58	1.07389	4.084e-57
SLC22A18AS	1.66067e-15	1.0738	5.34242e-15
DLG3	1.16807e-60	1.07355	2.06205e-59
KRTCAP3	5.26786e-11	1.0733	1.3422e-10
PIGQ	4.09184e-37	1.07297	3.26504e-36
AIFM3	3.71584e-16	1.0729	1.23446e-15
APOBEC3A	1.97609e-10	1.07258	4.86407e-10
CCDC28B	4.14886e-23	1.07151	1.87333e-22
GOLM1	6.7494e-23	1.07141	3.02163e-22
IQCD	1.0506e-28	1.07002	6.06408e-28
EPHA1	7.56964e-26	1.06997	3.84589e-25
PPDPF	5.32124e-33	1.06961	3.59731e-32
LINC00461	9.9043e-09	1.06955	2.21654e-08
C19orf40	1.69357e-63	1.06856	3.26485e-62
AKR7L	1.63413e-12	1.06787	4.51979e-12
NFKBIE	8.55409e-40	1.06727	7.448e-39
LRRC59	8.60974e-46	1.06714	9.39748e-45
SLC20A1	1.64474e-77	1.067	5.15544e-76
ACTL10	8.71896e-21	1.0664	3.58735e-20
NMRAL1	1.79322e-50	1.0656	2.30247e-49
GK	1.61646e-35	1.06543	1.21078e-34
BCL9	2.0549e-50	1.06528	2.63353e-49
MAST1	4.75733e-09	1.06387	1.08345e-08
PRRG2	4.81593e-23	1.06346	2.16786e-22
CDKN2D	6.24292e-35	1.06331	4.55485e-34
DBF4	5.55324e-45	1.06265	5.88609e-44
TCL1A	2.97165e-06	1.0621	5.72605e-06
VAV2	5.70917e-66	1.06186	1.19607e-64
SIPA1L3	8.72514e-50	1.06178	1.09496e-48
FCRL4	9.97562e-20	1.06173	3.91082e-19
NBPF22P	5.20986e-11	1.06155	1.32775e-10
CABLES2	2.64293e-44	1.0615	2.72263e-43
TAP1	7.65165e-20	1.05953	3.01296e-19
TEKT5	1.00643e-18	1.05867	3.772e-18
LPCAT1	2.5269e-42	1.05823	2.40965e-41
SLC25A39	2.04445e-55	1.05792	3.05937e-54
FCGR3A	2.87405e-20	1.05749	1.15293e-19
KIF12	2.42388e-06	1.05749	4.69344e-06
HIST1H3J	2.94742e-31	1.05719	1.87232e-30
C1orf127	3.05962e-16	1.05639	1.01976e-15
FAM83A	2.4488e-05	1.05613	4.43002e-05
TCEB2	1.77381e-38	1.05563	1.48282e-37
C9orf89	1.95588e-36	1.0554	1.52395e-35
CDCP1	3.78814e-17	1.05468	1.32067e-16
PSME2	2.99177e-40	1.05372	2.64416e-39
FKBP10	1.52013e-28	1.05368	8.71054e-28
MLPH	2.8677e-06	1.05347	5.53093e-06
LPPR3	0.000177933	1.05281	0.00030139
CDS1	2.78051e-33	1.05247	1.8972e-32
GLYATL1	2.54651e-05	1.05216	4.59989e-05
C1orf194	3.2307e-11	1.0519	8.31927e-11
QPRT	3.26211e-11	1.05186	8.39909e-11
MFSD12	2.14564e-50	1.05153	2.74811e-49
TIMM17A	9.88099e-80	1.05146	3.35317e-78
ATP2A3	6.85091e-14	1.0513	2.03879e-13
THOC6	2.5031e-47	1.05127	2.88714e-46
ST6GAL2	2.52114e-10	1.05126	6.16724e-10
FSD1	7.03451e-10	1.05124	1.68525e-09
EPSTI1	1.42448e-16	1.05066	4.82847e-16
SYNGR2	3.35926e-51	1.05004	4.40415e-50
MRPS30	9.93246e-15	1.04956	3.07623e-14
FAM71E1	4.0484e-21	1.04906	1.68596e-20
MARVELD2	3.12067e-26	1.04875	1.61143e-25
SLC19A1	7.34539e-36	1.04813	5.58549e-35
NPAS1	1.49315e-11	1.04812	3.9217e-11
DCAF13	1.69229e-43	1.04759	1.69733e-42
STAC3	6.94743e-25	1.04652	3.38565e-24
FBXO41	4.73181e-29	1.04584	2.77489e-28
CD300LF	1.62916e-21	1.0458	6.88663e-21
MRPL12	6.70569e-30	1.04574	4.06479e-29
RUNX2	9.04789e-19	1.04573	3.39602e-18
HOXC12	8.70925e-10	1.04564	2.07291e-09
UQCC2	3.36495e-49	1.04538	4.1468e-48
PDIA4	1.6516e-57	1.04532	2.6512e-56
C6orf1	1.07117e-42	1.04529	1.03835e-41
SNTN	7.72005e-10	1.04518	1.84346e-09
ARPC1B	1.02391e-35	1.04483	7.72862e-35
ADAMTS7	1.91629e-21	1.04401	8.07539e-21
CENPN	4.12153e-28	1.04322	2.32854e-27
EVA1B	6.13584e-13	1.04303	1.73471e-12
KNSTRN	2.02769e-42	1.04288	1.94172e-41
HSPE1	1.52454e-52	1.0424	2.07424e-51
FAM183A	1.15083e-10	1.0418	2.87127e-10
SFXN5	9.86398e-21	1.04117	4.04792e-20
LAMP3	3.64749e-08	1.04081	7.91195e-08
PFDN6	2.08411e-43	1.04057	2.08523e-42
SYCP2	5.60987e-10	1.04034	1.3512e-09
SMCO2	5.05772e-25	1.04007	2.48125e-24
FDXR	7.12805e-23	1.03951	3.18698e-22
BCL3	2.42847e-39	1.03923	2.08877e-38
ANAPC11	8.0529e-36	1.03781	6.10089e-35
GTF2IRD1	4.39329e-72	1.0371	1.13457e-70
HIST1H4D	1.18535e-25	1.03697	5.98977e-25
FAM171A2	1.48866e-13	1.03677	4.34638e-13
FLYWCH2	5.7026e-36	1.03656	4.3654e-35
SCX	2.5137e-18	1.03611	9.24556e-18
COL12A1	4.54722e-13	1.03578	1.29449e-12
PSMC3IP	7.42463e-28	1.03562	4.14451e-27
TMEM9	3.95388e-55	1.0356	5.85271e-54
H3F3A	1.87423e-50	1.03467	2.40498e-49
ZNF239	8.08338e-32	1.03453	5.23698e-31
GRHL3	1.18624e-08	1.03439	2.64351e-08
HTRA4	1.61939e-13	1.03436	4.71934e-13
TTBK1	1.37977e-14	1.03344	4.24645e-14
CXCR3	1.83276e-09	1.03229	4.26916e-09
BASP1	2.20645e-21	1.03225	9.28672e-21
PPP1CA	3.59154e-60	1.03148	6.2384e-59
LOC100271831	0.000101309	1.03119	0.000174905
HOMER3	1.73998e-23	1.02951	7.9669e-23
ZNHIT2	1.22858e-07	1.02917	2.58919e-07
GPSM2	2.15722e-30	1.02819	1.32963e-29
PNLIPRP2	2.23813e-10	1.02779	5.49063e-10
SRPK3	7.6045e-07	1.02725	1.52216e-06
EVL	1.65879e-16	1.02706	5.6051e-16
PSD	1.56302e-13	1.02705	4.55699e-13
FAM222A	2.31558e-19	1.02674	8.92122e-19
B3GNT4	9.18748e-13	1.02641	2.5783e-12
CRISP3	0.00232159	1.026	0.00356797
ARFGAP1	1.64969e-47	1.02543	1.92115e-46
OAS1	1.17063e-14	1.02506	3.61472e-14
FAM25A	1.59508e-07	1.02474	3.33386e-07
ASPSCR1	2.51801e-36	1.02295	1.95231e-35
HIST1H3B	2.73149e-21	1.02174	1.14496e-20
ECM1	2.91458e-09	1.02161	6.71295e-09
SIGIRR	6.14159e-26	1.02151	3.13586e-25
TRPS1	2.84419e-17	1.02144	9.97849e-17
DHDH	2.45672e-12	1.02039	6.7207e-12
DTYMK	3.12582e-50	1.02022	3.99354e-49
CEND1	4.92374e-23	1.02011	2.21493e-22
HNRNPAB	1.17895e-75	1.0199	3.48775e-74
RPL39L	3.30576e-17	1.01986	1.15702e-16
NXPH1	0.000974422	1.01961	0.00155144
SLC7A13	3.30303e-12	1.01914	8.96898e-12
MMEL1	5.51034e-10	1.01905	1.328e-09
LRRC61	9.01351e-37	1.01893	7.11209e-36
OCIAD2	1.08662e-49	1.01877	1.36033e-48
AK8	2.03777e-14	1.01798	6.22674e-14
ZWILCH	2.98006e-56	1.01764	4.60719e-55
COL13A1	1.08296e-13	1.01714	3.18178e-13
TMEM171	2.91383e-11	1.01626	7.525e-11
MRPL13	3.65428e-43	1.01594	3.61571e-42
CENPW	2.76114e-16	1.01558	9.22372e-16
RFC4	5.99857e-39	1.015	5.10811e-38
MAGED2	3.26653e-20	1.01474	1.30655e-19
ADAMTS6	3.11882e-18	1.0146	1.14344e-17
CD19	1.61304e-05	1.0145	2.95373e-05
ZNF707	2.89457e-36	1.01427	2.23836e-35
DOPEY2	1.96482e-33	1.01391	1.3478e-32
SEPHS2	1.73534e-45	1.01293	1.87715e-44
SIGLEC7	5.95557e-21	1.01243	2.4647e-20
PSENEN	1.7742e-55	1.01242	2.66078e-54
PHKG2	1.07737e-57	1.01204	1.73896e-56
ZBTB12	1.29727e-35	1.01178	9.74541e-35
LINC00238	5.32883e-09	1.01135	1.21051e-08
PTRH1	5.73725e-25	1.01098	2.80389e-24
UNQ6494	5.36094e-20	1.01021	2.12236e-19
HIST1H2BL	9.01479e-25	1.00994	4.36516e-24
MMP14	2.65994e-20	1.00863	1.06871e-19
CEP131	6.36795e-23	1.00821	2.85522e-22
SHISA9	0.000103472	1.00787	0.00017852
HLA-DPB2	7.17912e-14	1.00783	2.13461e-13
SFXN2	2.64811e-20	1.00711	1.06417e-19
RMI1	1.01671e-45	1.00702	1.10561e-44
PSMG3	1.26925e-40	1.00613	1.13944e-39
TGM3	1.40008e-06	1.00601	2.75573e-06
SLC22A18	3.86707e-19	1.00571	1.47437e-18
BRICD5	1.1412e-13	1.00534	3.34811e-13
GFER	1.10351e-45	1.00474	1.19937e-44
CACNA1E	3.51621e-15	1.00393	1.11303e-14
BAIAP2L1	2.08862e-33	1.00362	1.43177e-32
KCNK12	6.21317e-15	1.00323	1.94455e-14
FLJ12825	1.25228e-09	1.00285	2.95217e-09
PFDN2	3.80293e-33	1.00285	2.58109e-32
EBP	3.59206e-40	1.00276	3.16246e-39
SCAND1	5.84476e-22	1.00274	2.51359e-21
FOXD1	4.25032e-06	1.00272	8.09793e-06
MANF	1.63028e-58	1.00269	2.69495e-57
KLF16	2.08328e-36	1.0025	1.62137e-35
GATA5	1.03904e-05	1.00203	1.92619e-05
OTOR	6.08258e-11	1.00173	1.54289e-10
GPR137C	6.48789e-22	1.00163	2.78143e-21
FHAD1	8.4316e-19	1.00092	3.1705e-18
CA12	1.53149e-05	1.00091	2.80716e-05
MSR1	7.35803e-20	1.00081	2.89846e-19
COPE	2.16131e-46	1.00034	2.40639e-45
SH2B2	1.52026e-16	0.9998	5.14463e-16
CCDC137	1.73456e-36	0.999702	1.35356e-35
PLA2G4D	1.1018e-12	0.999332	3.0752e-12
KCTD13	3.72054e-44	0.998878	3.8136e-43
SAMD1	6.24396e-58	0.998727	1.01581e-56
GRAMD1A	8.57439e-65	0.998253	1.72928e-63
RNF208	6.10198e-21	0.997594	2.52427e-20
NUBP2	5.83745e-35	0.997442	4.26204e-34
C5orf46	4.59473e-07	0.996964	9.35207e-07
PTPN7	5.23261e-13	0.996766	1.48406e-12
BNIPL	6.75751e-07	0.996682	1.35792e-06
SNRPE	3.21505e-55	0.996271	4.77282e-54
ASPHD1	1.1302e-07	0.995839	2.38922e-07
MRPL55	2.27182e-33	0.99581	1.55476e-32
CKMT1B	5.1068e-06	0.995041	9.67945e-06
RCC2	5.60393e-67	0.994886	1.21493e-65
RASGRP1	1.64628e-09	0.994883	3.847e-09
SECTM1	3.90022e-13	0.993999	1.11463e-12
PPFIA4	2.9706e-09	0.993782	6.83892e-09
KLC2	1.43501e-46	0.99364	1.60556e-45
GALNT7	5.72453e-16	0.993246	1.88531e-15
EPHB2	4.66984e-21	0.992679	1.94161e-20
PMCH	2.66674e-23	0.992405	1.21184e-22
PTK7	3.60153e-16	0.991611	1.19707e-15
JTB	3.86179e-66	0.991586	8.14028e-65
DERL3	3.32066e-11	0.990604	8.54664e-11
WDR54	3.80178e-25	0.990105	1.87766e-24
RHBDD3	9.34694e-35	0.989795	6.76903e-34
CXCR4	1.68913e-20	0.989404	6.86315e-20
MTFP1	1.75449e-33	0.988857	1.20635e-32
KRT31	2.92445e-06	0.988577	5.63668e-06
ALG3	5.21762e-51	0.988206	6.80578e-50
PDRG1	5.74253e-44	0.988154	5.84821e-43
DRAP1	2.28962e-31	0.987441	1.45988e-30
MTCL1	4.01104e-13	0.9867	1.14551e-12
APOO	1.76192e-54	0.985259	2.56189e-53
TOX3	7.78898e-05	0.984281	0.000135315
RAB3D	1.50625e-34	0.983918	1.07789e-33
ALDOA	5.7798e-36	0.983887	4.42285e-35
GPR160	2.00149e-13	0.983883	5.80404e-13
IFI27	2.29047e-08	0.983764	5.01982e-08
WFIKKN1	1.93502e-13	0.983054	5.61526e-13
FAM155B	5.71908e-09	0.98285	1.29587e-08
HIST1H1B	3.2226e-22	0.982639	1.3991e-21
SRRM2-AS1	9.01503e-24	0.982578	4.19225e-23
RHOD	5.87883e-25	0.982345	2.87171e-24
TIMP1	2.07585e-25	0.982023	1.03747e-24
HIST1H2AL	1.89944e-25	0.981622	9.51618e-25
SPIB	1.66951e-05	0.981216	3.05332e-05
EPO	7.92157e-08	0.980967	1.68851e-07
NIPSNAP1	9.73941e-57	0.980925	1.52875e-55
PLXNA3	7.85491e-44	0.980802	7.96785e-43
GBAP1	2.55841e-43	0.980666	2.54737e-42
ZNF48	3.20588e-55	0.979804	4.76266e-54
RGS19	2.50729e-45	0.979046	2.69232e-44
NDOR1	4.66783e-46	0.978435	5.14413e-45
SPACA4	2.63476e-14	0.97668	8.01754e-14
LRG1	0.000232257	0.975531	0.000390314
SERPINE1	1.42562e-12	0.975456	3.95854e-12
CCL17	2.18093e-08	0.975403	4.78742e-08
ISG20	3.93076e-17	0.975303	1.369e-16
SLC4A5	1.1483e-45	0.975083	1.24739e-44
ASB16	1.77504e-13	0.975022	5.1634e-13
MX1	1.41629e-09	0.974972	3.32431e-09
CCDC185	1.26892e-13	0.974582	3.71539e-13
HPRT1	6.73077e-47	0.974039	7.62634e-46
SYN1	1.7627e-10	0.972075	4.35394e-10
ABHD12	6.98549e-47	0.971468	7.9106e-46
PMM2	5.58412e-70	0.970589	1.33934e-68
CISH	1.98762e-17	0.970246	7.02493e-17
POLR2H	8.24993e-58	0.969994	1.3358e-56
DLL3	3.66919e-07	0.969112	7.52343e-07
ZMYND19	9.12197e-46	0.968724	9.94072e-45
GAD1	8.46581e-06	0.968622	1.58011e-05
TEAD4	9.95785e-27	0.968309	5.25429e-26
S100A11	4.39336e-25	0.967589	2.16255e-24
NPHS1	1.0414e-11	0.967436	2.75421e-11
CDSN	2.66939e-05	0.967358	4.81465e-05
ARF1	6.827e-79	0.966925	2.25346e-77
PPP1R16A	4.17919e-26	0.966172	2.15153e-25
ZNF469	5.07662e-14	0.965042	1.51936e-13
DNASE1	2.66028e-25	0.964755	1.32375e-24
LIMK1	4.66911e-52	0.964026	6.26956e-51
IGSF8	1.41836e-35	0.963524	1.06356e-34
SIRPG	2.01352e-07	0.962739	4.18968e-07
KCTD5	1.65223e-70	0.962546	4.03352e-69
MSI2	1.4806e-22	0.961113	6.54288e-22
HIST2H2BF	3.0095e-14	0.960906	9.12944e-14
JPH3	1.05875e-08	0.960822	2.36531e-08
TBC1D31	2.38887e-28	0.960596	1.36087e-27
HM13	1.97603e-67	0.960464	4.34832e-66
LILRB4	1.3319e-15	0.960159	4.30363e-15
GDPD2	2.22965e-07	0.959082	4.6258e-07
ARHGEF19	1.62559e-23	0.958969	7.45479e-23
SERPINA3	8.55841e-06	0.958948	1.59666e-05
KCNH2	2.65062e-06	0.958718	5.11899e-06
MICB	3.81245e-15	0.95853	1.20402e-14
CSAG1	4.82258e-07	0.958388	9.79932e-07
AKAP5	2.91289e-12	0.958046	7.93584e-12
CFL1	2.37187e-68	0.958006	5.369e-67
MYO19	9.53065e-42	0.957593	8.91452e-41
GMIP	1.93433e-45	0.957039	2.088e-44
C2orf15	2.30237e-26	0.956268	1.1961e-25
MAGEA12	1.1768e-05	0.956069	2.17158e-05
HAMP	2.39161e-10	0.954871	5.86155e-10
LYZ	1.61643e-08	0.954694	3.57503e-08
DHRS2	0.013166	0.95435	0.0186885
THY1	6.41242e-21	0.953657	2.6511e-20
ENO2	8.66078e-13	0.952429	2.43282e-12
LINC01096	1.49708e-12	0.952291	4.14854e-12
SNRPA1	7.32755e-43	0.952206	7.15368e-42
KNTC1	1.32714e-33	0.951852	9.16804e-33
DPM2	1.94709e-53	0.951836	2.74747e-52
CCDC74A	5.43058e-07	0.951567	1.09999e-06
OXLD1	2.95216e-28	0.951547	1.67572e-27
SCAMP3	5.02554e-67	0.951458	1.09185e-65
MIS18A	3.8736e-47	0.951368	4.43305e-46
ABCB8	7.23345e-52	0.95127	9.67492e-51
UCN	5.03942e-14	0.950862	1.50889e-13
FOXD4L6	5.71841e-23	0.949762	2.56678e-22
FHDC1	8.5483e-26	0.949378	4.33667e-25
POLD1	1.90827e-31	0.949196	1.22014e-30
TCF19	6.23243e-27	0.94887	3.32704e-26
HPX	0.000159945	0.948726	0.000272066
RNASE2	8.3764e-17	0.948512	2.87009e-16
SFXN1	7.49474e-40	0.948507	6.53673e-39
CHAF1A	4.2273e-39	0.948099	3.61628e-38
ITIH6	1.14198e-05	0.947747	2.10978e-05
OTUB2	9.52805e-34	0.947599	6.61774e-33
SUV420H2	2.02783e-29	0.947579	1.20502e-28
PSCA	0.000293937	0.947398	0.000489442
CATIP	7.59724e-10	0.947275	1.81582e-09
MYO1G	1.9161e-13	0.946928	5.56192e-13
BFSP2	2.69428e-10	0.945891	6.57666e-10
TOR3A	1.64633e-75	0.945889	4.84251e-74
LRFN4	4.83808e-17	0.94588	1.67732e-16
RAET1K	3.57906e-14	0.945456	1.07918e-13
MIR4435-2HG	3.36788e-29	0.945353	1.98981e-28
TNIP3	6.1614e-09	0.944682	1.39409e-08
TBCB	1.08143e-44	0.944446	1.13222e-43
LRRC31	0.00224835	0.944264	0.00345982
TUBG1	6.07958e-47	0.944023	6.89993e-46
ATP6V0C	1.14483e-47	0.943865	1.34005e-46
POP7	2.38882e-43	0.943637	2.38314e-42
SEMA3F	1.21143e-25	0.943635	6.11705e-25
HSPA6	2.00582e-14	0.943405	6.13278e-14
HMGA2	7.72453e-11	0.943265	1.94639e-10
DNMT1	3.74957e-48	0.943203	4.46016e-47
RUVBL1	4.1457e-57	0.942796	6.56248e-56
GAPDH	9.86742e-31	0.942752	6.16143e-30
ROMO1	1.50691e-24	0.942518	7.21849e-24
RRS1	8.64532e-29	0.941788	5.00273e-28
C4A	9.6141e-06	0.940742	1.78679e-05
SMS	4.14323e-46	0.940332	4.5783e-45
PARP10	7.52341e-18	0.940244	2.70893e-17
ZC3H3	2.21241e-45	0.939715	2.38191e-44
E4F1	4.18277e-31	0.939704	2.64479e-30
PXDNL	6.53401e-06	0.939306	1.22915e-05
MRGBP	5.24711e-47	0.93906	5.97827e-46
TDRKH	1.01495e-31	0.93821	6.55074e-31
MAPKAPK2	5.85032e-44	0.936863	5.95208e-43
HSD11B2	3.44543e-14	0.936473	1.04027e-13
HIST1H3E	4.55892e-10	0.935991	1.10194e-09
SLC27A4	4.53843e-43	0.935962	4.46471e-42
NUDT1	1.27661e-27	0.935883	7.04193e-27
TRABD	2.03176e-29	0.93576	1.20701e-28
GIPC1	3.06788e-34	0.935562	2.17345e-33
DHCR7	6.87515e-19	0.934947	2.59378e-18
KRTAP5-1	3.72328e-15	0.934896	1.17658e-14
PRRT2	3.36122e-11	0.934749	8.64885e-11
FAM213B	2.62875e-34	0.934467	1.86686e-33
APOA1	1.3819e-09	0.934159	3.24842e-09
DSN1	8.44954e-44	0.93392	8.56256e-43
OCLN	1.9547e-15	0.93309	6.26084e-15
CENPH	1.52143e-36	0.933038	1.19042e-35
C1orf220	1.62667e-16	0.932934	5.49748e-16
C15orf54	1.22632e-25	0.93273	6.18616e-25
LSM7	4.77918e-27	0.932599	2.56124e-26
TIFAB	1.71611e-08	0.93257	3.791e-08
ADAT3	2.45836e-15	0.932024	7.83614e-15
TELO2	2.59253e-29	0.931706	1.53614e-28
NCAPG2	1.62837e-31	0.931111	1.04377e-30
NEU4	3.26111e-07	0.930699	6.70679e-07
USP18	1.32534e-20	0.93047	5.40644e-20
RAB40C	1.11365e-38	0.930148	9.37833e-38
AMIGO3	9.45255e-30	0.929446	5.68621e-29
C5AR2	4.5604e-07	0.929415	9.28496e-07
C10orf35	4.08473e-27	0.929314	2.19538e-26
CALR	3.04244e-48	0.929065	3.62954e-47
METTL11B	1.36078e-21	0.928699	5.76877e-21
SMIM1	1.0293e-12	0.928558	2.87832e-12
USP43	7.2563e-17	0.928245	2.49504e-16
CALHM1	3.10933e-11	0.927921	8.01175e-11
ORAI2	4.72917e-46	0.927906	5.20894e-45
HIST1H2AJ	5.45964e-25	0.927541	2.67267e-24
SCRIB	5.73887e-26	0.927096	2.93607e-25
IRF9	2.23098e-25	0.926956	1.11283e-24
CHAC1	1.89826e-10	0.926155	4.67978e-10
KIAA1644	2.49099e-08	0.925981	5.44823e-08
GCAT	2.17274e-21	0.925978	9.14673e-21
GBX2	7.77961e-18	0.925221	2.7997e-17
GRTP1	3.01564e-24	0.924571	1.42989e-23
RPL26L1	7.73883e-59	0.924389	1.28966e-57
PKM	4.16877e-49	0.924264	5.12509e-48
FANCB	8.45033e-20	0.924193	3.31982e-19
PTPN6	1.46488e-42	0.924154	1.41332e-41
VMO1	1.27068e-11	0.923982	3.35025e-11
ALDH18A1	6.02462e-68	0.923658	1.34301e-66
GEN1	1.28731e-36	0.923154	1.01069e-35
GNG3	9.45849e-13	0.922607	2.65254e-12
IL18	3.78664e-15	0.922442	1.19624e-14
CYFIP2	4.38916e-12	0.922218	1.18493e-11
LINC00152	6.5075e-22	0.920177	2.78926e-21
TFF3	0.00873535	0.919438	0.0126389
ELL3	2.59148e-30	0.919385	1.59442e-29
ZNF497	3.32763e-27	0.919355	1.79978e-26
MYDGF	1.43132e-43	0.918955	1.4391e-42
CCR7	1.592e-07	0.918404	3.3281e-07
DDR1	1.33532e-34	0.917828	9.59928e-34
TSPAN10	9.20413e-10	0.917078	2.18715e-09
SMARCA4	5.86533e-62	0.91702	1.07327e-60
LBHD1	2.12428e-44	0.916811	2.20382e-43
MTX1	2.82041e-47	0.916729	3.25131e-46
ARMC9	2.1516e-38	0.916707	1.79134e-37
CCDC157	2.06045e-19	0.916629	7.95768e-19
SLC25A19	2.78473e-33	0.916499	1.89945e-32
SP140	8.21157e-11	0.916413	2.06633e-10
CDH15	1.23901e-11	0.916398	3.26841e-11
HELZ2	9.62505e-22	0.915942	4.10409e-21
SLC24A5	2.80201e-11	0.914944	7.24718e-11
SPINK4	4.32471e-10	0.913637	1.04632e-09
NDUFS6	1.13894e-27	0.912789	6.29773e-27
BAK1	2.73312e-46	0.912671	3.0381e-45
LETM2	9.60475e-12	0.912117	2.5438e-11
TARS2	1.91596e-53	0.910974	2.7054e-52
EFNA1	7.77217e-28	0.910668	4.3338e-27
CIB1	2.33045e-34	0.910321	1.65903e-33
ULBP2	4.23683e-09	0.90995	9.67698e-09
PCSK1	0.000138602	0.909514	0.000236722
SIRT7	5.22491e-38	0.909444	4.28919e-37
KLHL17	4.17818e-23	0.909166	1.88574e-22
MAGED1	6.40194e-32	0.909035	4.15812e-31
LILRA4	1.36222e-07	0.90823	2.86144e-07
KDM4B	3.89804e-18	0.907724	1.42378e-17
RFC2	7.03285e-53	0.907711	9.70372e-52
CDH1	5.47616e-07	0.907178	1.10857e-06
RUVBL2	2.59324e-43	0.906992	2.5808e-42
CD22	1.70452e-08	0.904623	3.7666e-08
IL27	2.69038e-19	0.904585	1.03342e-18
SOX2	0.000282741	0.904526	0.000471678
CAPN15	7.55097e-36	0.904245	5.73756e-35
DEPDC7	5.46512e-13	0.903686	1.54893e-12
MRPL24	1.48955e-34	0.903247	1.06632e-33
CRELD2	3.49579e-27	0.902376	1.88725e-26
ATAD3A	1.18816e-22	0.901866	5.26303e-22
BAIAP2	2.38008e-27	0.901792	1.2941e-26
SREBF1	7.89294e-17	0.901565	2.70805e-16
RPS6KB2	8.93455e-34	0.900435	6.21603e-33
KCNK9	2.85723e-12	0.900309	7.78731e-12
BRMS1	3.47301e-37	0.900306	2.77665e-36
ZIC2	0.000598854	0.900226	0.000971635
EIF4EBP1	3.47251e-14	0.899502	1.04798e-13
CCDC114	3.39161e-10	0.899497	8.24062e-10
RNF187	2.45294e-62	0.899277	4.54525e-61
KRT86	2.49369e-05	0.899138	4.50766e-05
TXNDC17	3.92848e-46	0.898756	4.34801e-45
ZNF579	2.05455e-20	0.898408	8.3068e-20
CHKB-AS1	8.28726e-19	0.898232	3.11679e-18
SLC29A3	6.69104e-29	0.898041	3.89713e-28
DPF1	5.83138e-11	0.89721	1.48063e-10
RNPEP	9.94432e-57	0.897041	1.55972e-55
SH3BP1	4.88103e-25	0.896901	2.39857e-24
COL6A5	7.70185e-11	0.8969	1.9414e-10
DENND1C	6.8189e-26	0.896678	3.47219e-25
RBAKDN	1.94201e-10	0.895533	4.78304e-10
BLNK	4.89186e-21	0.895081	2.03186e-20
CYB561D2	2.13666e-32	0.894781	1.41281e-31
NTSR1	6.85295e-09	0.89467	1.54579e-08
FBXO6	4.95235e-34	0.893083	3.48447e-33
HMG20B	1.24567e-33	0.892776	8.61684e-33
PSMC4	2.86108e-60	0.892516	4.98649e-59
XBP1	6.22613e-10	0.892222	1.49577e-09
ZSCAN12P1	1.7979e-17	0.892214	6.37525e-17
PACSIN3	6.25122e-15	0.892045	1.95616e-14
GSDMD	2.69289e-20	0.891785	1.08132e-19
C20orf24	4.0227e-42	0.891173	3.81655e-41
TMEM160	4.8809e-18	0.891167	1.77174e-17
CLDN6	2.97178e-06	0.891065	5.72575e-06
ATPIF1	3.25138e-39	0.890723	2.78955e-38
COL8A1	1.40068e-08	0.890217	3.11058e-08
TMUB1	6.87516e-28	0.890051	3.84197e-27
IYD	0.000442555	0.889887	0.000725553
C16orf91	6.27436e-40	0.889365	5.48632e-39
CEP85	1.212e-36	0.889045	9.52665e-36
PRR22	1.16701e-13	0.888893	3.42236e-13
HSPBP1	9.64547e-31	0.88848	6.02651e-30
GGH	2.96473e-10	0.888381	7.22651e-10
LINGO3	1.68184e-09	0.888105	3.92652e-09
UBQLN4	1.54366e-53	0.888091	2.18722e-52
FANCF	1.16244e-51	0.88773	1.54774e-50
DPCD	3.5521e-33	0.887675	2.41484e-32
SLC39A7	2.89312e-45	0.887538	3.09691e-44
LINC01512	2.05859e-12	0.887476	5.65796e-12
B3GAT3	6.98987e-30	0.887363	4.2333e-29
NRSN2	3.64231e-36	0.887023	2.80812e-35
C1orf159	4.14346e-24	0.886814	1.9489e-23
HLA-DQB2	3.37699e-07	0.886418	6.93677e-07
SLC39A6	5.27862e-07	0.885729	1.07006e-06
C19orf24	8.51148e-28	0.884947	4.7319e-27
SIRT6	1.40763e-34	0.884919	1.00979e-33
NEK5	5.10746e-07	0.884761	1.03597e-06
DLX3	3.47752e-06	0.884578	6.66327e-06
KLF1	7.51738e-27	0.884538	3.99429e-26
DNAI1	4.61357e-06	0.884537	8.76885e-06
RACGAP1P	3.73631e-27	0.88453	2.01392e-26
PTP4A3	7.58892e-23	0.883962	3.38713e-22
BUB3	1.95017e-50	0.883199	2.50087e-49
DEF6	9.4055e-25	0.882477	4.54898e-24
BST2	1.45418e-09	0.88237	3.40935e-09
RHNO1	1.83165e-48	0.882064	2.20044e-47
GGTLC2	2.07698e-07	0.881822	4.31779e-07
ADRM1	1.04376e-31	0.881717	6.73247e-31
RARA	2.97244e-17	0.881659	1.04177e-16
CLEC7A	5.73356e-12	0.880974	1.53817e-11
SBSN	0.000462696	0.880939	0.000757424
ZNF252P-AS1	8.37281e-20	0.880575	3.29125e-19
PPP2R4	2.04891e-56	0.880363	3.18924e-55
COMMD5	1.764e-42	0.880302	1.69554e-41
DOK3	5.99756e-24	0.880141	2.80492e-23
JOSD2	6.43439e-18	0.880003	2.32578e-17
MED25	3.99285e-46	0.879965	4.4145e-45
PLAU	6.51832e-13	0.879763	1.83956e-12
SEC61G	7.83151e-35	0.879422	5.68962e-34
VSIG1	8.74783e-10	0.879222	2.08137e-09
CKAP4	1.24592e-42	0.879152	1.2049e-41
SRP9	1.04673e-59	0.879075	1.79535e-58
TPGS1	2.54443e-08	0.877724	5.56274e-08
HMX2	1.63693e-09	0.877527	3.82558e-09
MTBP	3.97126e-18	0.87722	1.44949e-17
PPM1E	8.07646e-07	0.876756	1.61396e-06
PSMB3	1.47135e-28	0.876513	8.43573e-28
SSNA1	5.95699e-31	0.876303	3.74703e-30
FAM189B	9.07609e-37	0.875894	7.15871e-36
SLC25A10	6.19132e-26	0.875521	3.16047e-25
EPT1	3.50519e-38	0.875498	2.89598e-37
HLA-DQB1	9.48827e-10	0.875366	2.25363e-09
INHA	1.07253e-07	0.875341	2.27083e-07
AEBP1	8.44823e-12	0.87467	2.2459e-11
PLEKHF2	4.22003e-20	0.874537	1.68007e-19
TMC6	8.8185e-23	0.874471	3.92739e-22
NCDN	4.08714e-34	0.874421	2.87965e-33
SF3B4	1.50811e-54	0.874216	2.20064e-53
IVL	5.29636e-05	0.874022	9.33147e-05
C1orf53	3.53927e-15	0.874005	1.11999e-14
GREM1	8.05304e-07	0.873886	1.60943e-06
PNKD	1.60784e-31	0.873875	1.03093e-30
PRAF2	8.67937e-38	0.873844	7.07689e-37
YIF1A	3.75275e-41	0.873694	3.42892e-40
SLC1A4	4.48126e-18	0.87322	1.62898e-17
VWA1	3.21676e-20	0.873031	1.28714e-19
ATAD5	9.05577e-17	0.872789	3.09822e-16
RANGAP1	2.39158e-39	0.872539	2.0579e-38
MRPL17	1.82624e-53	0.872515	2.58227e-52
TREM2	5.58881e-15	0.872406	1.75423e-14
FUT8-AS1	3.97256e-10	0.871995	9.63276e-10
ISOC2	1.38758e-29	0.871677	8.29598e-29
CBX3	5.30094e-68	0.871431	1.18426e-66
ALKBH6	2.37543e-31	0.871143	1.51413e-30
MYO5B	2.80221e-17	0.870877	9.84129e-17
LYPLA2	1.66444e-43	0.870475	1.67103e-42
VWA5B2	1.80453e-06	0.870072	3.52409e-06
ODF2	3.04517e-63	0.869299	5.83757e-62
LOC606724	1.95178e-11	0.868979	5.08528e-11
NARFL	5.71833e-34	0.8688	4.01515e-33
PRCC	2.2046e-70	0.868275	5.36287e-69
ASPHD2	3.02793e-25	0.867958	1.50378e-24
KDELR3	1.35454e-15	0.867562	4.37611e-15
TMED9	9.66335e-49	0.867493	1.17118e-47
DOHH	5.18583e-19	0.86745	1.96657e-18
ADAMTS19	0.000244987	0.867186	0.000410901
ADAP1	2.32556e-12	0.866495	6.36869e-12
TCEB1	1.68073e-36	0.866405	1.31205e-35
TCIRG1	1.02148e-21	0.865499	4.35284e-21
SLC26A6	2.40068e-26	0.865456	1.24591e-25
CERCAM	1.02934e-21	0.865298	4.38542e-21
CNGA2	2.93647e-08	0.865287	6.40142e-08
FAM159A	4.17454e-13	0.864716	1.19121e-12
RGS14	4.1738e-19	0.864455	1.58778e-18
PNP	2.03511e-26	0.864401	1.05994e-25
GABRA3	4.55822e-06	0.864226	8.66527e-06
CD9	9.57809e-34	0.864058	6.65025e-33
KIAA1598	3.72009e-34	0.863995	2.63006e-33
KDM5B	4.0382e-38	0.863962	3.32564e-37
SAP30	5.89936e-25	0.86395	2.88106e-24
HPN-AS1	2.07433e-16	0.863686	6.97593e-16
PTGIR	3.00604e-17	0.863326	1.05337e-16
SULT2B1	5.17161e-06	0.863289	9.79685e-06
CLN3	1.76348e-35	0.863143	1.31658e-34
TH	2.32974e-06	0.86297	4.51671e-06
MAGEC2	1.44736e-05	0.862895	2.65794e-05
FBXL19-AS1	2.47364e-15	0.862782	7.88241e-15
SHARPIN	6.98323e-31	0.862547	4.37913e-30
ATG4D	2.32076e-40	0.862142	2.06088e-39
ZDHHC24	7.33655e-28	0.862011	4.09645e-27
SFN	1.3196e-08	0.861601	2.93434e-08
AXIN1	8.70716e-45	0.861412	9.16752e-44
TBC1D7	3.24617e-34	0.859711	2.29817e-33
RHOT2	9.58434e-30	0.859149	5.76042e-29
HMGN1	2.6232e-53	0.859013	3.68378e-52
C2orf50	1.02043e-07	0.858757	2.16297e-07
ATP13A2	1.91503e-32	0.857968	1.26912e-31
HMGB2	3.76346e-24	0.857859	1.77423e-23
PAICS	1.67539e-41	0.857427	1.54803e-40
ILDR2	9.57189e-15	0.856823	2.96769e-14
CXADRP3	0.000675585	0.856149	0.00109113
ABCB9	2.65066e-19	0.854955	1.01835e-18
XKRX	2.75672e-14	0.85464	8.3812e-14
ATP13A1	6.57239e-63	0.854514	1.24827e-61
GABRQ	4.51624e-07	0.854492	9.1987e-07
STIP1	5.79202e-44	0.854372	5.89569e-43
PRDX1	5.86752e-38	0.853961	4.80327e-37
DNMT3A	1.48765e-42	0.853681	1.43462e-41
STK32C	5.94748e-17	0.853661	2.0543e-16
ST20	5.6253e-24	0.852845	2.63442e-23
ZFPM1	3.97927e-18	0.8524	1.45216e-17
SYT7	8.6468e-12	0.851886	2.2975e-11
MAP7	6.96533e-24	0.851776	3.2516e-23
NME4	1.7341e-26	0.851295	9.06616e-26
ALG1	8.74251e-55	0.851211	1.28301e-53
C1orf122	6.81059e-26	0.850954	3.46882e-25
ZNF681	1.23427e-19	0.85076	4.82221e-19
CACNA1B	9.83421e-06	0.850493	1.82605e-05
DNPH1	2.1092e-16	0.850046	7.08857e-16
NOXA1	5.06442e-09	0.849881	1.15185e-08
MRPS23	5.82402e-39	0.849735	4.9636e-38
TLE3	1.33329e-34	0.849654	9.588e-34
SRCIN1	2.02763e-09	0.848318	4.71185e-09
STAT1	8.39402e-16	0.848314	2.73987e-15
RALGPS2	1.39334e-09	0.848217	3.27346e-09
SP6	3.46543e-10	0.848123	8.41797e-10
PSMD3	1.06937e-18	0.848114	4.00205e-18
CDK5R2	2.77709e-07	0.848038	5.73549e-07
EMC10	3.75656e-35	0.847498	2.75844e-34
AP2S1	1.11267e-40	0.847484	1.0015e-39
SYTL1	6.51727e-12	0.847435	1.74272e-11
ZBTB42	7.1138e-19	0.847273	2.68234e-18
CXorf22	9.3138e-11	0.846638	2.33624e-10
C7orf43	6.17655e-42	0.846581	5.81168e-41
ERMP1	3.12768e-22	0.846393	1.35875e-21
CD72	1.58572e-13	0.846119	4.62186e-13
GOLGA2P7	1.38924e-17	0.845918	4.9501e-17
SLC27A2	0.000225751	0.84591	0.000379785
HYLS1	9.29042e-33	0.845526	6.23542e-32
TNFSF11	2.59538e-06	0.844278	5.01607e-06
DMP1	2.66835e-16	0.844069	8.92101e-16
MAP6D1	1.07955e-14	0.84397	3.3405e-14
UNC93B1	1.54419e-26	0.843585	8.09185e-26
TUBBP5	2.04276e-05	0.843559	3.71743e-05
P4HB	7.74282e-37	0.843329	6.11885e-36
CERKL	4.30158e-16	0.842905	1.42491e-15
SCO2	5.4307e-30	0.842751	3.30461e-29
NSUN5	4.30405e-38	0.842697	3.5389e-37
ST3GAL4	1.6655e-23	0.842536	7.63266e-23
ARPC5L	1.42794e-52	0.842464	1.9441e-51
GTPBP3	5.2531e-38	0.842432	4.3106e-37
EIF4E1B	2.0538e-07	0.842163	4.2722e-07
JMJD4	3.98529e-32	0.841937	2.60995e-31
HDAC11	9.95795e-18	0.841704	3.56863e-17
RHBDF2	1.64486e-26	0.840641	8.61054e-26
C11orf84	2.20656e-34	0.839493	1.57302e-33
CMPK2	2.52476e-10	0.839383	6.1746e-10
PYGO2	2.8262e-71	0.838493	7.09348e-70
FKBPL	7.22413e-40	0.838249	6.30607e-39
MFSD2A	3.14049e-07	0.838242	6.46261e-07
CABP7	2.51599e-10	0.838217	6.15536e-10
RAVER1	1.65422e-58	0.838007	2.73233e-57
RARRES3	1.17428e-07	0.837702	2.47908e-07
NDE1	1.89935e-44	0.837656	1.97446e-43
SLC2A10	3.8071e-11	0.837348	9.77166e-11
HOPX	3.47317e-13	0.837249	9.95638e-13
CCNI2	4.6005e-07	0.837232	9.36289e-07
SEMA4A	1.13828e-18	0.836832	4.25297e-18
ZNF444	3.9073e-29	0.836574	2.29859e-28
CHEK2	2.75194e-26	0.836451	1.42425e-25
TRAF7	1.32778e-58	0.83636	2.20021e-57
NR2C2AP	1.45659e-34	0.836035	1.04381e-33
ARL11	4.34601e-13	0.835994	1.23928e-12
ZNF687	3.34498e-50	0.835622	4.27089e-49
NDUFA7	2.87703e-27	0.835592	1.561e-26
CD276	1.74465e-43	0.835165	1.74899e-42
PYY2	1.13418e-13	0.83516	3.32798e-13
2016-09-12	8.28773e-12	0.834697	2.20466e-11
GAL	0.000282802	0.834365	0.000471742
PSD4	4.71878e-26	0.834163	2.42446e-25
CABYR	5.51494e-13	0.834038	1.5624e-12
ESRP2	1.02545e-30	0.832825	6.39535e-30
R3HDM4	1.97631e-45	0.832613	2.13108e-44
TUBB4B	1.93433e-35	0.832422	1.44152e-34
UCK2	1.18359e-27	0.832212	6.53761e-27
ELFN2	2.21782e-05	0.832192	4.02494e-05
C20orf85	2.76848e-05	0.831977	4.98418e-05
PCSK9	3.98081e-06	0.830451	7.59502e-06
MIAT	9.21929e-10	0.830221	2.1905e-09
MAPT-IT1	0.000119626	0.830078	0.000205354
ARID3A	6.94541e-27	0.829719	3.69995e-26
SNAPC2	8.2764e-28	0.829353	4.6062e-27
TPI1	1.8973e-35	0.829189	1.41443e-34
PPAPDC1B	1.02399e-15	0.829096	3.32861e-15
HEYL	6.02459e-18	0.828715	2.18034e-17
TXN	3.26579e-33	0.828711	2.22388e-32
FAM50A	4.31663e-28	0.828273	2.43408e-27
PTMS	4.45301e-18	0.827882	1.61928e-17
RRP12	8.62832e-49	0.827855	1.04821e-47
B4GALNT2	0.000128501	0.827318	0.00022013
SNHG3	6.39496e-15	0.827032	2.00023e-14
VANGL1	9.32357e-34	0.826626	6.4801e-33
SPTBN2	2.13228e-07	0.826108	4.4296e-07
GLRX2	6.41368e-35	0.825541	4.67611e-34
POLA2	1.12393e-42	0.825393	1.08847e-41
GPR158	0.000142933	0.825118	0.000243977
PMVK	1.89617e-26	0.825036	9.89081e-26
FARSA	5.87956e-53	0.82487	8.14529e-52
ILF2	5.33475e-44	0.824671	5.44102e-43
GTSF1	1.73142e-06	0.824657	3.38647e-06
ALDH3B2	0.000430477	0.824607	0.000706653
CORO1A	1.44698e-11	0.824553	3.80237e-11
SKAP1	1.33145e-06	0.824218	2.62468e-06
TSPAN17	4.46684e-48	0.823985	5.30108e-47
TCEAL3	3.49744e-13	0.823975	1.00218e-12
DNAJC9	9.70611e-46	0.823811	1.05661e-44
DDN	1.03061e-07	0.823504	2.18387e-07
SRXN1	3.96914e-35	0.823345	2.91037e-34
ZBTB32	5.36075e-12	0.823018	1.44097e-11
SHMT2	1.64752e-37	0.822916	1.33275e-36
ARL6IP1	1.68024e-38	0.822569	1.40632e-37
C11orf80	4.18045e-17	0.821828	1.45349e-16
POP1	1.98523e-24	0.821637	9.46777e-24
PKD2L1	2.41716e-14	0.821605	7.36848e-14
SELL	2.98799e-07	0.821413	6.1562e-07
GUK1	6.9773e-25	0.821228	3.3994e-24
DHTKD1	9.89299e-29	0.821169	5.71345e-28
CORO7	1.42815e-36	0.821019	1.11914e-35
CEACAM7	2.07497e-05	0.821013	3.77503e-05
PSPH	9.45129e-25	0.820127	4.56897e-24
SLC5A10	6.07566e-14	0.820083	1.81333e-13
WNT2	3.16958e-07	0.819766	6.5218e-07
MRPL23	1.16672e-22	0.819428	5.17141e-22
JPH1	1.17473e-07	0.818919	2.47979e-07
ANKRD13D	6.37258e-27	0.818157	3.40009e-26
PROZ	7.83119e-11	0.818144	1.97254e-10
SCNM1	1.39231e-36	0.817434	1.09147e-35
PSMA5	1.60765e-55	0.816905	2.41276e-54
ZNF598	4.01407e-37	0.816775	3.20423e-36
C17orf62	2.29714e-42	0.81667	2.19565e-41
ZNF771	6.39409e-22	0.816354	2.74236e-21
NME8	2.22166e-12	0.816229	6.09147e-12
SPATA33	1.6374e-35	0.815684	1.22513e-34
HYPK	3.18199e-25	0.815642	1.57762e-24
TBCE	6.70025e-43	0.815143	6.55373e-42
SNX22	1.93444e-16	0.814903	6.51724e-16
GTF3C1	4.39212e-53	0.814104	6.13016e-52
CCDC74B	1.50625e-05	0.813965	2.76238e-05
LIG3	8.61689e-38	0.813462	7.02874e-37
TAPBP	1.64878e-36	0.813358	1.28907e-35
LOC344967	1.56952e-22	0.813291	6.92389e-22
LINC01002	1.15405e-07	0.813034	2.43764e-07
TMEM241	2.14367e-30	0.812467	1.32207e-29
CORO1B	3.23479e-27	0.812464	1.75049e-26
KRT8P41	1.94359e-08	0.811975	4.27831e-08
SNRPG	4.30336e-39	0.811868	3.67675e-38
PRDM12	1.35059e-17	0.811811	4.81657e-17
[truncated: 1,147 more rows]

## Sheet: COAD
Symbol	P value	log2(Fold change)	FDR
MMP7	2.70693e-50	7.1066	2.6092e-48
CST1	9.23023e-49	6.85963	7.7986e-47
KLK6	5.28798e-39	6.71715	1.73986e-37
KRT80	3.76656e-112	6.70612	1.28885e-108
CDH3	3.03767e-131	6.55075	6.23664e-127
COL11A1	1.74854e-47	6.517	1.31019e-45
NOTUM	1.98396e-30	6.37636	3.21997e-29
COL10A1	6.48071e-35	6.30714	1.53999e-33
LOC100190940	1.37917e-28	6.10528	1.92232e-27
CLDN2	1.9419e-34	5.95896	4.42499e-33
FOXQ1	5.67586e-76	5.86191	3.42738e-73
ESM1	1.62419e-102	5.55814	4.16829e-99
ETV4	2.54273e-104	5.47364	7.45784e-101
KRT23	1.59278e-23	5.45714	1.50351e-22
CEMIP	2.09445e-79	5.45209	1.65389e-76
C6orf223	1.13564e-74	5.30723	5.68681e-72
WNT2	3.05891e-69	5.30562	1.14187e-66
CA9	3.87585e-28	5.2785	5.19759e-27
DPEP1	2.64965e-28	5.22992	3.6315e-27
CPNE7	5.18569e-53	5.08173	5.91485e-51
COMP	2.88073e-20	4.96725	2.10328e-19
INHBA	1.16668e-48	4.82078	9.77679e-47
GRIN2D	1.10068e-66	4.78277	3.47663e-64
CLDN1	1.98543e-76	4.76096	1.23524e-73
KRT17	2.03202e-29	4.75938	3.01658e-28
FABP6	5.19578e-28	4.72895	6.86893e-27
PDX1	1.17229e-72	4.71273	5.34852e-70
STRA6	2.86573e-34	4.68154	6.39525e-33
PRSS22	7.41439e-69	4.58723	2.62457e-66
KRT6B	1.57129e-19	4.54625	1.08474e-18
TCN1	2.9931e-16	4.53477	1.58871e-15
EPHX4	4.38935e-61	4.5062	8.50167e-59
MMP3	1.38501e-22	4.4925	1.22356e-21
MSX2	1.20886e-39	4.26343	4.24258e-38
KLK7	4.07657e-18	4.25945	2.52096e-17
SLCO1B3	5.78372e-15	4.22737	2.79533e-14
GYLTL1B	8.08927e-48	4.22736	6.29094e-46
HTR1D	1.01078e-38	4.21896	3.27841e-37
TRIM29	1.65664e-40	4.14926	6.40537e-39
SFTA2	2.75419e-28	4.08242	3.76975e-27
TG	1.21304e-25	4.03393	1.35059e-24
OTX1	1.03525e-42	4.02305	4.83062e-41
LY6G6D	1.99186e-10	3.99951	6.68544e-10
GAD1	2.08132e-26	3.9949	2.45725e-25
DDN	1.17447e-49	3.9927	1.09605e-47
GRHL3	6.7451e-40	3.98642	2.45538e-38
SALL4	4.73445e-41	3.97929	1.92101e-39
LEMD1	9.36463e-26	3.95134	1.05582e-24
VWA2	4.32976e-45	3.91559	2.49004e-43
NKD1	1.44651e-23	3.90668	1.37175e-22
C2CD4A	2.34415e-36	3.89802	6.29944e-35
KLK10	4.27484e-19	3.89418	2.84495e-18
KLK8	6.57668e-16	3.83992	3.40373e-15
S100A2	2.18537e-40	3.82535	8.3865e-39
FAP	4.32003e-28	3.76171	5.75192e-27
MMP11	3.24931e-37	3.73168	9.31726e-36
ACAN	7.11138e-46	3.72037	4.37137e-44
NKD2	1.29565e-36	3.71083	3.5468e-35
SIM2	6.47766e-44	3.68998	3.38404e-42
TESC	6.36974e-29	3.68974	9.08805e-28
ADAM12	1.72398e-26	3.6711	2.04241e-25
MMP1	7.16462e-19	3.64071	4.67419e-18
SLC4A11	1.11425e-28	3.62735	1.56368e-27
PLEKHN1	4.74835e-56	3.59561	6.54285e-54
STC2	6.10489e-28	3.57233	8.0449e-27
CNTD2	2.22749e-34	3.56042	5.04217e-33
TRIB3	4.85925e-72	3.55388	2.03603e-69
COL7A1	2.12076e-32	3.51932	4.08455e-31
MDFI	2.89533e-59	3.51506	4.95367e-57
CBX2	2.2697e-51	3.51266	2.3535e-49
GJB4	5.33607e-27	3.4938	6.53669e-26
CGREF1	7.87348e-43	3.49356	3.73327e-41
FOSL1	7.54553e-36	3.48785	1.93647e-34
CXCL5	9.28301e-13	3.48044	3.75916e-12
C17orf96	1.37412e-64	3.46233	3.57115e-62
CHI3L1	5.45012e-23	3.45743	4.96435e-22
EVA1A	1.00843e-35	3.44693	2.55606e-34
CXCL8	7.37593e-23	3.43251	6.62446e-22
DSG3	7.30993e-13	3.42207	2.98786e-12
LRP8	9.01923e-76	3.41206	5.14372e-73
PAH	5.34478e-13	3.39615	2.21595e-12
EGFL6	4.14816e-35	3.35291	9.98428e-34
ULBP2	2.74421e-31	3.34461	4.79094e-30
CST4	1.32198e-25	3.33881	1.46791e-24
PIWIL1	1.13336e-12	3.33868	4.56167e-12
DKK4	2.01089e-15	3.33442	1.00378e-14
TNS4	4.02848e-31	3.334	6.92702e-30
IL11	2.29024e-22	3.32554	1.9815e-21
C2orf70	2.0625e-35	3.316	5.10797e-34
CTHRC1	2.21274e-29	3.30461	3.26832e-28
TACSTD2	3.66952e-17	3.30302	2.09566e-16
SPTBN2	4.09062e-69	3.30161	1.49972e-66
FEZF1	2.31125e-14	3.28689	1.06538e-13
KRT6A	3.86689e-11	3.26928	1.38481e-10
KIAA1257	7.21102e-49	3.26659	6.14313e-47
TNNI3	1.28954e-19	3.26409	8.95355e-19
SLCO4A1	6.89849e-69	3.26306	2.48479e-66
CEL	1.39276e-09	3.26221	4.34176e-09
REG1A	2.37365e-05	3.26048	5.05167e-05
FGF19	1.67546e-13	3.22769	7.23425e-13
SERPINB5	3.02163e-16	3.21358	1.60344e-15
DUSP27	4.94683e-06	3.20767	1.12399e-05
WNT7B	1.41093e-21	3.20128	1.14317e-20
MAPK15	5.66673e-25	3.18728	6.00948e-24
TLX1	2.68346e-23	3.17756	2.50087e-22
ACSL6	3.09806e-12	3.17107	1.20239e-11
SPERT	2.10316e-25	3.15858	2.30293e-24
ATG9B	7.3901e-31	3.15037	1.24061e-29
STK31	1.83931e-25	3.1356	2.0259e-24
SH3TC2	4.5875e-35	3.13159	1.10288e-33
SULT2B1	3.4587e-37	3.12116	9.89006e-36
MMP13	5.44239e-16	3.10734	2.83383e-15
CCDC78	1.67496e-28	3.10404	2.32041e-27
POU5F1B	2.15317e-24	3.1014	2.17446e-23
DHRS2	8.4528e-24	3.05703	8.20153e-23
KIF26B	7.24867e-22	3.05283	6.0106e-21
SLC7A5	9.60495e-64	3.03187	2.26666e-61
IBSP	1.49153e-16	3.02731	8.11625e-16
APLN	1.54111e-39	3.02591	5.35374e-38
MLXIPL	9.42312e-29	3.02583	1.32875e-27
AJUBA	1.60255e-85	3.01864	1.82789e-82
ZIC5	1.36762e-09	3.01171	4.26598e-09
NOX4	9.90325e-24	3.00968	9.52335e-23
GLS2	5.58419e-40	3.00654	2.0473e-38
KLHL35	8.08389e-36	2.98978	2.06688e-34
ZIC2	4.9492e-09	2.98057	1.46753e-08
HAGHL	1.46372e-31	2.97028	2.6269e-30
C6orf15	3.85459e-12	2.96997	1.48813e-11
GDF15	2.71509e-39	2.95581	9.2138e-38
FAM150A	3.72053e-19	2.95032	2.48734e-18
SERPINA4	6.57594e-17	2.94854	3.68378e-16
CXCL11	1.03409e-15	2.94834	5.2774e-15
UCA1	3.98996e-13	2.92641	1.66873e-12
FIRRE	2.69796e-18	2.92456	1.68877e-17
PCSK9	3.96036e-26	2.92052	4.59639e-25
KRT75	1.09964e-12	2.91479	4.43028e-12
REG3A	3.44561e-05	2.91476	7.20826e-05
PKP1	8.67042e-17	2.91119	4.79301e-16
RHPN1	5.88891e-48	2.90976	4.6147e-46
TNFRSF6B	1.60177e-18	2.90681	1.02035e-17
MAFG-AS1	2.87779e-77	2.88441	1.96946e-74
KRT16	3.80619e-13	2.88105	1.59512e-12
ADAMTS12	1.67279e-18	2.8803	1.06394e-17
DMBX1	2.13673e-19	2.86805	1.45793e-18
UNC93A	6.74622e-12	2.86095	2.55878e-11
WT1	1.60175e-12	2.8529	6.36701e-12
ASCL2	1.76512e-18	2.85105	1.12128e-17
SLC6A6	7.06321e-47	2.84899	4.98333e-45
SPP1	3.6471e-11	2.84886	1.30907e-10
IRX5	1.74516e-21	2.84389	1.40289e-20
ULBP1	5.03863e-39	2.82684	1.66852e-37
SPTBN5	2.14293e-22	2.82662	1.85953e-21
SLC6A20	4.75404e-13	2.82131	1.97902e-12
CCNO	2.25002e-46	2.81888	1.5146e-44
CLEC5A	9.76243e-21	2.81841	7.39058e-20
SPATA12	6.82095e-60	2.80805	1.2393e-57
TGFBI	1.51702e-35	2.79369	3.79827e-34
ELF5	2.83753e-08	2.78738	7.89717e-08
SP5	5.3195e-18	2.78674	3.26794e-17
PABPC1L	1.51548e-26	2.77471	1.80373e-25
LRRC8E	1.40167e-66	2.76582	4.23201e-64
OLR1	2.2228e-17	2.75818	1.29465e-16
SLC6A14	2.87816e-09	2.72949	8.72327e-09
RNF183	1.72111e-27	2.71319	2.18125e-26
CXCL3	2.59557e-22	2.70904	2.23624e-21
MSX1	1.82903e-32	2.70714	3.54262e-31
CST2	1.77493e-17	2.70603	1.04386e-16
SLC7A11	4.92347e-40	2.70388	1.81154e-38
TNFRSF12A	2.31487e-61	2.69718	4.65947e-59
NXPH4	6.67236e-13	2.69677	2.73488e-12
PRR7	1.53442e-56	2.69643	2.20302e-54
SLC35D3	4.50978e-11	2.69278	1.60441e-10
FAM222A-AS1	4.96845e-27	2.6923	6.09363e-26
CXCL1	8.41069e-22	2.68672	6.9433e-21
TMPRSS13	6.94515e-16	2.68158	3.58629e-15
PERM1	2.87268e-40	2.67919	1.08817e-38
MEX3A	5.80755e-29	2.66832	8.33228e-28
SLC22A11	7.32783e-11	2.6643	2.55299e-10
LRRC36	2.22349e-18	2.66346	1.40334e-17
DNAH2	9.55266e-21	2.65563	7.24781e-20
RAET1L	5.9739e-22	2.65126	4.99186e-21
NFE2L3	1.75258e-70	2.64936	6.91964e-68
EPYC	1.32307e-10	2.64443	4.50032e-10
S100P	8.35161e-26	2.64095	9.46285e-25
STRIP2	3.46789e-40	2.62857	1.30402e-38
TFR2	2.09709e-23	2.62838	1.96779e-22
IL23A	3.31444e-26	2.62685	3.8664e-25
CYP2W1	4.68509e-07	2.62292	1.17319e-06
PVT1	3.58777e-58	2.60633	5.75473e-56
KRT7	7.64538e-17	2.60478	4.25155e-16
SCD	5.50726e-36	2.60381	1.43672e-34
CELSR3	1.21869e-30	2.60106	2.00811e-29
MMP10	4.5125e-12	2.59294	1.73332e-11
DUSP4	4.50887e-15	2.57636	2.19624e-14
PSAT1	1.60739e-38	2.57474	5.1324e-37
AZGP1	5.22557e-21	2.57069	4.04701e-20
SLCO4A1-AS1	9.10571e-15	2.56804	4.33455e-14
TMPRSS3	1.93731e-17	2.56528	1.13416e-16
EN2	1.28306e-09	2.55475	4.01256e-09
WDR66	3.36225e-31	2.54844	5.82044e-30
CELSR1	1.70681e-36	2.54824	4.61087e-35
PHLDA1	5.6008e-39	2.54573	1.83984e-37
TNNT1	3.18257e-08	2.54437	8.82274e-08
PRSS33	6.69645e-10	2.53184	2.15021e-09
UCN2	8.65189e-27	2.52823	1.04736e-25
WISP1	3.05919e-21	2.52747	2.41292e-20
ANOS1	4.50384e-18	2.52273	2.7785e-17
BTBD16	1.25144e-26	2.52187	1.49903e-25
FJX1	6.07819e-41	2.51277	2.4421e-39
TNFSF9	1.12783e-16	2.51116	6.19133e-16
MYEOV	5.98923e-15	2.50385	2.89261e-14
FUT1	5.20242e-47	2.50262	3.69588e-45
PAX9	3.03794e-15	2.50135	1.49645e-14
PPAPDC1A	5.7577e-13	2.50125	2.37611e-12
TFAP2A	2.79903e-13	2.48768	1.18635e-12
GABRD	2.4945e-44	2.48551	1.35488e-42
VSNL1	2.07095e-24	2.4828	2.09762e-23
PPBP	8.40731e-07	2.4818	2.05538e-06
CORIN	1.13507e-16	2.47772	6.22608e-16
MTHFD1L	3.98795e-88	2.4596	5.45844e-85
SEC14L2	6.77374e-45	2.45845	3.8524e-43
SRPX2	5.0453e-17	2.45291	2.84652e-16
NANOS3	7.31589e-14	2.45173	3.24692e-13
DSC3	1.69785e-07	2.44996	4.42256e-07
H19	1.12214e-09	2.43331	3.52812e-09
KIAA1549	2.24306e-56	2.42966	3.19808e-54
GRHL1	3.18353e-35	2.42281	7.74421e-34
RIPPLY3	3.3055e-13	2.41728	1.39296e-12
TMEM74B	1.43265e-19	2.41718	9.91696e-19
TDGF1	1.41503e-11	2.41482	5.22424e-11
ARNTL2	4.39253e-40	2.41482	1.63375e-38
GPR3	6.35837e-37	2.41092	1.79318e-35
MYADML2	2.0194e-12	2.4061	7.96087e-12
GJB5	2.14436e-07	2.40383	5.53507e-07
AKR1C4	1.5815e-12	2.40373	6.29503e-12
OXTR	5.81258e-31	2.39909	9.88716e-30
PLA2G3	2.01536e-07	2.39882	5.21521e-07
TMEM211	1.40062e-12	2.39368	5.59783e-12
CHST4	1.62053e-07	2.39227	4.22704e-07
MACC1	6.36487e-46	2.38113	3.92424e-44
ATHL1	6.56099e-23	2.38059	5.92364e-22
SIX1	8.51296e-20	2.37262	5.99587e-19
BGN	2.81754e-19	2.37234	1.90411e-18
REG1B	0.000695766	2.36731	0.00127111
FER1L4	1.91081e-12	2.36475	7.5473e-12
KLC3	1.11348e-19	2.35156	7.76521e-19
TMEM132A	3.48712e-44	2.33337	1.88405e-42
NEBL	5.45143e-49	2.32257	4.7225e-47
SHISA2	1.40061e-17	2.3113	8.31576e-17
HULC	7.11227e-05	2.31032	0.000143963
LMTK3	3.80935e-32	2.30205	7.11644e-31
KRT6C	3.19828e-11	2.30205	1.1526e-10
ABCC2	8.52431e-10	2.29881	2.7159e-09
SULT1C2	4.3039e-12	2.29816	1.65754e-11
TMEM105	1.03497e-20	2.29723	7.80642e-20
ANKRD13B	9.08425e-43	2.29663	4.25819e-41
DBNDD1	3.96334e-30	2.29531	6.24972e-29
WDR72	2.20819e-07	2.2923	5.69337e-07
TRIP13	4.16707e-64	2.29137	1.00652e-61
HS6ST2	7.86459e-08	2.28979	2.10986e-07
GRIN2B	4.05347e-21	2.28244	3.16794e-20
ANLN	1.39858e-65	2.28074	3.98808e-63
GSDMA	3.86726e-15	2.27265	1.89225e-14
GDPD5	3.64916e-25	2.26819	3.93079e-24
RGS16	3.83678e-31	2.26795	6.60293e-30
HABP2	2.6118e-08	2.26584	7.29663e-08
COL1A1	2.31264e-15	2.26171	1.1491e-14
HOMER1	4.07209e-39	2.25727	1.35942e-37
SERPINE1	5.6726e-17	2.25688	3.1908e-16
SLC13A3	1.98804e-07	2.25612	5.14838e-07
IGF2BP3	8.01724e-08	2.25219	2.14801e-07
STC1	2.57681e-24	2.24983	2.59082e-23
TDGF1P3	4.27361e-13	2.2415	1.78336e-12
UBD	6.63599e-12	2.23726	2.51976e-11
SFRP4	4.41632e-07	2.23428	1.10805e-06
CLDN14	1.22114e-16	2.23341	6.68922e-16
C5orf46	1.07054e-14	2.23091	5.07018e-14
LGR5	6.43107e-12	2.22345	2.44331e-11
PGC	7.10458e-10	2.22188	2.27628e-09
CCDC150	9.06701e-30	2.21813	1.38405e-28
NEK5	1.38934e-21	2.21707	1.12745e-20
TEAD4	1.20056e-70	2.20911	4.83307e-68
C19orf45	2.4101e-22	2.20767	2.08169e-21
TREM1	5.98057e-11	2.20364	2.1018e-10
NEB	1.68434e-14	2.19991	7.854e-14
KCNH8	4.91553e-18	2.19599	3.02611e-17
PPM1H	3.38205e-53	2.19141	3.94528e-51
WNT3	1.35955e-31	2.18583	2.44635e-30
AUNIP	8.62135e-52	2.17953	9.21901e-50
HILPDA	1.59316e-43	2.17916	8.07634e-42
PLEKHS1	2.9483e-19	2.1784	1.9879e-18
FAM227A	1.01908e-34	2.17786	2.38028e-33
GLYATL1	9.62726e-11	2.1764	3.31862e-10
KIF14	3.16135e-52	2.1747	3.43416e-50
MIR31HG	1.27726e-11	2.1735	4.73776e-11
MIR17HG	4.79911e-24	2.16531	4.75304e-23
SLC17A9	8.71752e-19	2.16059	5.65317e-18
HOXB8	3.92104e-10	2.15985	1.28537e-09
MYOM3	2.8911e-11	2.14623	1.04576e-10
TP73	8.04061e-17	2.14121	4.46287e-16
GTF2IRD1	1.03146e-61	2.14041	2.16091e-59
LY6G6E	7.44914e-15	2.13506	3.57166e-14
XRCC2	1.72167e-48	2.13438	1.42531e-46
RPL36A	1.80843e-26	2.13368	2.14123e-25
TM4SF19	5.41751e-16	2.1302	2.82159e-15
MFAP2	2.41339e-20	2.12865	1.77088e-19
SMOX	2.49264e-42	2.12718	1.12229e-40
XIRP1	1.05741e-14	2.12689	5.01148e-14
MPP6	5.39853e-26	2.12511	6.21634e-25
CARD14	1.35225e-24	2.12108	1.39443e-23
DMRTA2	4.1763e-07	2.11894	1.0513e-06
SNORD1C	2.4065e-39	2.11273	8.22093e-38
CXCL17	5.49312e-08	2.10809	1.49317e-07
SNTB1	1.0059e-35	2.09992	2.55279e-34
UNC5CL	1.44548e-23	2.09412	1.3714e-22
EVX1	1.32437e-08	2.09403	3.78647e-08
C17orf77	3.13663e-06	2.09225	7.25612e-06
ASPHD1	1.11536e-23	2.08731	1.06807e-22
ONECUT2	2.74621e-13	2.08662	1.16469e-12
RAD54B	7.90358e-48	2.08409	6.1699e-46
ALDH3B2	7.42167e-11	2.08229	2.58393e-10
BRSK2	1.44105e-07	2.07885	3.77616e-07
ZNF695	4.7612e-29	2.07715	6.86462e-28
BMP7	3.39476e-07	2.07695	8.60893e-07
CFAP45	1.16118e-34	2.07552	2.69077e-33
RECQL4	1.48064e-38	2.07466	4.74243e-37
ODAM	1.09472e-06	2.07374	2.64452e-06
SKA3	7.42888e-46	2.07279	4.53936e-44
IL1A	1.03041e-11	2.06933	3.85273e-11
TTC26	1.13121e-67	2.06748	3.68648e-65
PTGES2-AS1	2.92861e-22	2.06634	2.50949e-21
PNPLA3	1.06659e-09	2.0658	3.36169e-09
GRP	4.09648e-09	2.06143	1.22388e-08
MATN3	9.78564e-12	2.05742	3.66555e-11
IGFL2	9.00293e-08	2.05371	2.40332e-07
RNF43	1.4983e-22	2.05353	1.32081e-21
UBE2C	4.73336e-43	2.04752	2.26528e-41
CDC25B	2.58008e-47	2.04551	1.89184e-45
ENC1	5.70749e-68	2.04532	1.89001e-65
NPSR1	0.000142266	2.04506	0.000279029
PRSS1	7.9015e-06	2.04433	1.76256e-05
LEF1	2.07191e-21	2.0394	1.65712e-20
GOLGA7B	7.78739e-18	2.03858	4.71492e-17
WISP3	4.93141e-06	2.03691	1.12086e-05
TH	7.67735e-12	2.03587	2.89749e-11
ORC6	4.35955e-47	2.03267	3.11868e-45
IQGAP3	3.99582e-46	2.03158	2.55571e-44
XKRX	2.14643e-20	2.02657	1.58064e-19
DNAH5	1.64658e-17	2.0263	9.70875e-17
ULBP3	1.58648e-40	2.02288	6.18063e-39
CEP72	3.67134e-44	2.02183	1.96805e-42
NKPD1	5.3156e-21	2.02003	4.11208e-20
FOLR1	1.81614e-06	2.01957	4.30171e-06
ADAMTS6	3.19598e-22	2.01709	2.72721e-21
DDIAS	4.96995e-46	2.01395	3.11092e-44
SHH	3.44681e-20	2.00627	2.50058e-19
TBX15	1.16428e-17	2.0034	6.97309e-17
PLAC4	3.69177e-13	2.00329	1.54875e-12
EREG	7.64281e-06	2.00153	1.70633e-05
COL27A1	6.35186e-13	1.99882	2.60977e-12
SAPCD2	1.32781e-43	1.99734	6.79834e-42
DYX1C1	2.30895e-22	1.99682	1.996e-21
UHRF1	2.86529e-43	1.99573	1.41073e-41
LY6G6C	7.34147e-13	1.99064	2.99956e-12
TROAP	3.41062e-46	1.98795	2.21593e-44
ASIC1	1.20211e-26	1.98733	1.44246e-25
DSG4	5.39546e-21	1.98591	4.17072e-20
ATP11A	1.662e-43	1.98419	8.40455e-42
TPX2	1.37913e-49	1.98399	1.26406e-47
WDR62	5.08548e-42	1.97745	2.22149e-40
SOX14	1.34298e-09	1.97549	4.19292e-09
SP8	2.65246e-10	1.97501	8.81333e-10
SPOCD1	8.59522e-17	1.97223	4.754e-16
BRCA2	5.24211e-44	1.97178	2.75258e-42
SLC28A3	2.41387e-07	1.97176	6.20266e-07
E2F7	1.61209e-40	1.97172	6.25666e-39
LPO	8.26035e-11	1.96644	2.86282e-10
SLC26A9	1.05411e-07	1.96418	2.79576e-07
SOX9	8.5679e-46	1.96093	5.18901e-44
COL9A3	5.04302e-08	1.95942	1.37556e-07
MCM10	1.9747e-39	1.95891	6.76839e-38
TMPRSS5	2.99907e-10	1.9585	9.93609e-10
MME	4.09252e-09	1.95745	1.22287e-08
SLC22A3	1.18495e-19	1.95509	8.24405e-19
NPC1L1	1.68918e-06	1.95457	4.00885e-06
DSCC1	4.44742e-44	1.95413	2.35943e-42
CYSRT1	5.24808e-19	1.9534	3.46346e-18
PMAIP1	1.92502e-37	1.95326	5.61401e-36
MTBP	1.11362e-42	1.94807	5.16111e-41
PRKCG	1.76675e-07	1.94736	4.59386e-07
FANCB	5.24529e-39	1.94443	1.72859e-37
GALNT6	8.90037e-33	1.94324	1.78103e-31
OSBPL3	2.61709e-72	1.94152	1.11941e-69
SLC9A7	1.80904e-13	1.94128	7.7897e-13
DGAT2	8.32044e-30	1.94086	1.27198e-28
AQP5	4.39713e-05	1.94028	9.10055e-05
KIAA1549L	1.91988e-07	1.94028	4.97878e-07
CITED1	3.37813e-13	1.93836	1.42153e-12
PPEF1	2.72049e-20	1.93139	1.98911e-19
MYBL2	9.6044e-33	1.92651	1.91631e-31
TIMP1	3.1466e-35	1.9264	7.67254e-34
KISS1	6.16637e-15	1.92439	2.97397e-14
EDAR	3.98802e-07	1.92011	1.00513e-06
SLC11A1	2.0962e-13	1.91614	8.96792e-13
FOXD1	6.31995e-06	1.91295	1.42306e-05
COL22A1	8.44585e-12	1.91266	3.17877e-11
BFSP1	2.11924e-25	1.9109	2.3193e-24
HEPHL1	8.65587e-08	1.9096	2.31428e-07
AMH	5.27465e-09	1.90896	1.56246e-08
NMU	1.44608e-06	1.90872	3.45507e-06
THBS2	1.06776e-07	1.90753	2.83012e-07
PRDM12	1.17357e-36	1.90409	3.22119e-35
NUF2	4.0023e-46	1.90385	2.5519e-44
TCF7	2.20168e-30	1.9024	3.55927e-29
RASSF10	1.30065e-09	1.90073	4.06572e-09
FAM72A	3.92329e-39	1.89967	1.31402e-37
PTP4A3	2.2024e-20	1.89762	1.6207e-19
ITGBL1	6.32665e-07	1.89593	1.56309e-06
DUSP9	3.73628e-11	1.89361	1.33991e-10
ECT2	2.136e-58	1.89129	3.50835e-56
CXCL2	3.20109e-12	1.89082	1.24097e-11
AXIN2	1.00175e-13	1.88337	4.40406e-13
PBX4	4.45529e-33	1.88228	9.0926e-32
FXYD5	3.11761e-33	1.88036	6.41359e-32
TGIF2	5.23176e-37	1.87886	1.47952e-35
ATP6V1C2	6.96462e-23	1.87459	6.27427e-22
ADAMTS4	2.14168e-14	1.87453	9.89888e-14
GIF	1.6559e-06	1.87082	3.93397e-06
DOK7	5.31356e-14	1.86878	2.38194e-13
COL12A1	2.2438e-14	1.86568	1.03616e-13
PALD1	3.40958e-21	1.86462	2.67797e-20
SIX4	3.23226e-13	1.8627	1.36294e-12
PALM3	1.89788e-09	1.86062	5.84626e-09
KIF18B	2.27654e-44	1.85747	1.24308e-42
SLMO1	1.74656e-34	1.85659	3.98428e-33
IL24	1.93839e-06	1.85398	4.57859e-06
PDZD7	1.31419e-18	1.85066	8.40548e-18
P4HA3	3.91741e-11	1.84951	1.40168e-10
SNHG17	3.60743e-30	1.84944	5.71042e-29
CILP2	1.57878e-09	1.84287	4.89786e-09
HOXC11	1.85393e-05	1.83962	3.98942e-05
FGA	7.75735e-09	1.83778	2.26456e-08
RAB36	6.82764e-24	1.83767	6.68152e-23
BAAT	1.00577e-09	1.83653	3.17732e-09
S100A11	1.14275e-51	1.83249	1.19703e-49
DIAPH3	3.36385e-42	1.83149	1.48843e-40
MET	1.39119e-47	1.83138	1.05009e-45
RELL2	5.88161e-18	1.82927	3.60356e-17
LRRC16B	1.48551e-14	1.82915	6.9553e-14
FBXO41	5.3548e-22	1.82234	4.49098e-21
CYP2D7	1.21123e-14	1.82115	5.71016e-14
LY6D	5.86381e-07	1.82073	1.45328e-06
CAMKV	1.72994e-07	1.82058	4.50387e-07
SPRR1A	4.7348e-06	1.81962	1.07879e-05
LINC01124	2.64161e-11	1.81752	9.58212e-11
SQLE	1.07479e-31	1.81478	1.94762e-30
AQP9	1.56456e-06	1.8135	3.72473e-06
LZTS3	2.33105e-21	1.80742	1.85788e-20
JPH1	2.3027e-40	1.80367	8.80385e-39
MMP8	1.95858e-09	1.79968	6.02691e-09
PLAU	2.17829e-20	1.79804	1.60353e-19
FAM72D	9.41528e-35	1.79794	2.20668e-33
GABRE	5.66336e-13	1.79446	2.33952e-12
PVRL4	3.33056e-16	1.79332	1.76236e-15
CENPI	4.54239e-34	1.79256	1.00064e-32
ACBD7	4.32674e-22	1.78949	3.66017e-21
FGB	3.67231e-07	1.78947	9.28867e-07
CPXM1	2.31207e-14	1.78833	1.06552e-13
HJURP	3.21364e-49	1.78817	2.79573e-47
SPRR2D	1.34669e-06	1.78769	3.22737e-06
MUC6	0.0004019	1.78688	0.000751564
CYP27B1	2.62211e-33	1.78347	5.43783e-32
SLC39A10	1.78898e-54	1.78337	2.26726e-52
STX1A	1.41442e-30	1.7816	2.3213e-29
CEP55	3.45933e-43	1.77788	1.69103e-41
LDLRAD3	1.71887e-19	1.77668	1.18185e-18
RFC3	1.92874e-41	1.77666	8.09796e-40
ERCC6L	1.12816e-31	1.77326	2.04253e-30
KLK11	1.59854e-05	1.77205	3.46528e-05
HOGA1	4.63597e-10	1.76929	1.50866e-09
PAQR4	7.82028e-53	1.76898	8.77367e-51
MROH6	8.94822e-17	1.76872	4.9386e-16
C5orf34	1.79874e-47	1.767	1.34291e-45
ASB9	1.82772e-15	1.76667	9.14572e-15
MYC	1.59356e-30	1.766	2.60282e-29
RP1	4.24523e-11	1.76552	1.51423e-10
LINC01101	1.09988e-15	1.76412	5.6048e-15
RAET1K	2.28035e-21	1.76301	1.81817e-20
TYRO3	8.01348e-23	1.76254	7.16259e-22
LINC01555	4.8491e-11	1.76225	1.72006e-10
SLAMF9	1.35955e-12	1.75813	5.44112e-12
MCEMP1	1.07627e-08	1.75549	3.1022e-08
TPRXL	1.9235e-07	1.75521	4.98629e-07
HELLS	2.44076e-38	1.75352	7.66227e-37
DUSP5P1	7.16111e-15	1.75017	3.43998e-14
PYCR1	9.41256e-52	1.74864	1.00129e-49
ERP27	3.74118e-07	1.74205	9.45355e-07
SAA2	1.59538e-05	1.74112	3.4588e-05
DCSTAMP	2.3693e-11	1.74008	8.6279e-11
KCNK9	2.58219e-09	1.73744	7.85523e-09
RHEBL1	1.28759e-28	1.73723	1.80078e-27
DLX4	4.76047e-19	1.73605	3.15179e-18
PUS7	1.56215e-52	1.73497	1.73365e-50
NSUN5P1	4.83755e-19	1.73245	3.19974e-18
C19orf26	4.65652e-14	1.7319	2.09472e-13
SH2D5	2.44718e-14	1.73075	1.12602e-13
CALCA	1.22864e-06	1.72744	2.95378e-06
SNHG15	4.82508e-40	1.72338	1.78172e-38
E2F1	2.37983e-40	1.72317	9.06501e-39
MAT1A	2.81562e-06	1.72265	6.54598e-06
TOMM34	2.61372e-42	1.72202	1.17423e-40
FAM89A	1.81524e-39	1.72056	6.24266e-38
LINC00346	1.21432e-19	1.71917	8.44555e-19
ASGR1	3.08468e-11	1.71841	1.11264e-10
SERPIND1	2.423e-06	1.71754	5.66848e-06
CDC6	1.75228e-33	1.7168	3.68608e-32
DUSP14	4.27348e-46	1.7165	2.69966e-44
TOP1MT	1.16756e-34	1.71634	2.7025e-33
AP1S3	9.47478e-40	1.71586	3.3772e-38
GJA3	7.25494e-11	1.7147	2.52845e-10
AFAP1-AS1	0.000364549	1.71331	0.000685274
RPL22L1	7.13442e-16	1.71304	3.6794e-15
KIF20A	1.10471e-41	1.71058	4.68611e-40
PPAT	1.80255e-60	1.70982	3.39524e-58
PLEKHG4	5.22356e-21	1.70854	4.04698e-20
GAS2	2.10477e-12	1.70504	8.2863e-12
BOP1	2.77873e-25	1.70302	3.01533e-24
LIF	7.48558e-25	1.69639	7.86925e-24
GSDMC	1.35801e-20	1.69555	1.01645e-19
ZNF239	3.11052e-23	1.6936	2.88969e-22
EXO1	2.69917e-35	1.69333	6.61296e-34
ATAD2	1.94906e-42	1.69183	8.81411e-41
SPDYC	2.66374e-10	1.6908	8.8494e-10
CENPF	5.62929e-38	1.68986	1.725e-36
EME1	1.51925e-35	1.68968	3.79923e-34
PKMYT1	2.88944e-35	1.68642	7.07069e-34
CLDN16	5.61007e-16	1.6863	2.91891e-15
SPRR2A	6.76842e-06	1.68545	1.52071e-05
C19orf48	2.9064e-40	1.68431	1.09892e-38
SYT8	1.7642e-09	1.68258	5.45002e-09
SNHG1	9.09319e-34	1.67789	1.96725e-32
C16orf59	7.31301e-34	1.67717	1.59727e-32
C2orf48	2.02163e-14	1.67703	9.36087e-14
CCND1	8.20328e-46	1.67645	4.98289e-44
UBE2S	1.35895e-37	1.67521	4.02025e-36
IGFL4	2.3901e-12	1.67363	9.36831e-12
CBX8	3.03408e-52	1.6719	3.31344e-50
CELP	0.000551199	1.67087	0.00101732
PRSS3P2	0.000170322	1.67002	0.000331113
MSLN	4.96854e-05	1.66991	0.000102111
JAG2	1.13689e-21	1.66965	9.29572e-21
SOX4	1.69353e-39	1.66942	5.85352e-38
SOX1	0.00020691	1.66821	0.000398804
SHROOM4	8.95049e-16	1.66818	4.58261e-15
CYP4X1	6.89036e-06	1.66545	1.54692e-05
AREG	3.9208e-09	1.66479	1.1731e-08
SPRR1B	8.96478e-06	1.66409	1.98872e-05
CENPE	1.03427e-35	1.66323	2.61509e-34
CDKN2A	8.92355e-10	1.6627	2.8365e-09
SNHG4	9.68043e-23	1.66217	8.62251e-22
MST1	4.95905e-14	1.66059	2.2274e-13
SULF1	2.48562e-08	1.65993	6.9602e-08
KRT15	1.11759e-14	1.65951	5.28327e-14
NSUN5P2	3.92068e-19	1.65655	2.61434e-18
FAM131C	7.8049e-14	1.65632	3.45127e-13
RHCG	2.27617e-06	1.65313	5.34081e-06
SNAI1	8.34968e-25	1.65193	8.7597e-24
ZFAS1	1.57671e-28	1.65144	2.19021e-27
SSTR5	1.21316e-06	1.65119	2.91827e-06
HSF4	3.75525e-14	1.65075	1.7031e-13
CDC45	6.70851e-29	1.65065	9.55811e-28
CDK1	4.265e-39	1.64835	1.4169e-37
C2orf27A	1.95227e-18	1.6481	1.23672e-17
NME1	1.01762e-38	1.6475	3.29019e-37
DNASE1L2	3.93941e-17	1.64525	2.24168e-16
CKAP2L	3.86269e-39	1.64454	1.29583e-37
PADI3	4.87996e-05	1.64319	0.000100351
SP6	6.07731e-13	1.64218	2.50348e-12
KRTAP5-1	6.16777e-17	1.6419	3.46363e-16
CNIH3	3.33908e-12	1.64065	1.29275e-11
FGFRL1	4.80022e-29	1.63962	6.91602e-28
POLR3G	7.66542e-24	1.63346	7.46578e-23
CCDC148	1.75182e-17	1.63305	1.03086e-16
DSG1	2.37381e-13	1.63144	1.01092e-12
NMB	3.83255e-36	1.62985	1.01139e-34
RAD54L	5.27976e-32	1.62632	9.74809e-31
PROX1	2.0693e-11	1.62557	7.56092e-11
DLX6	1.20838e-05	1.62476	2.65e-05
LCN12	1.54665e-11	1.62443	5.69686e-11
RHPN1-AS1	1.02406e-16	1.62216	5.6307e-16
MPP3	1.48382e-18	1.62131	9.46686e-18
LRRN4	2.5565e-12	1.61904	9.99192e-12
ABCA12	0.000151195	1.61654	0.000295553
OSM	5.45151e-08	1.61625	1.48245e-07
TAS2R38	6.82057e-15	1.61475	3.28177e-14
SPNS2	1.66214e-19	1.61233	1.14707e-18
SHCBP1	5.20778e-42	1.60975	2.27008e-40
MND1	2.04351e-32	1.60932	3.94317e-31
MIR503HG	1.46019e-13	1.60858	6.33942e-13
EFNA3	2.61774e-17	1.60768	1.51437e-16
PTK7	2.17879e-13	1.60655	9.30574e-13
CLDN18	0.00431888	1.60642	0.00717983
TNNT2	8.888e-10	1.60366	2.82695e-09
LAIR2	6.86807e-10	1.60356	2.2036e-09
FRMD5	3.31465e-10	1.60302	1.09428e-09
NR0B2	1.47252e-06	1.60163	3.51457e-06
ARID3A	3.05246e-15	1.59957	1.50324e-14
CDCA7	1.0904e-25	1.59856	1.22133e-24
DNMT3B	2.86832e-21	1.59808	2.26759e-20
POLQ	2.16702e-31	1.59808	3.83213e-30
CHTF18	1.23693e-33	1.59742	2.65088e-32
DNAAF3	1.75469e-09	1.59728	5.42552e-09
ANXA9	3.23153e-17	1.59625	1.85533e-16
CSF2	3.24279e-09	1.59569	9.78077e-09
TICRR	1.73915e-28	1.59538	2.40609e-27
CCDC113	1.67742e-21	1.59535	1.35002e-20
SRCIN1	5.02313e-13	1.59328	2.08638e-12
OTUB2	3.66322e-21	1.59229	2.87388e-20
AGT	4.59604e-11	1.58996	1.63424e-10
HCAR1	6.90357e-06	1.58706	1.54972e-05
GJB3	2.3526e-12	1.58675	9.22836e-12
FGF18	4.22667e-13	1.5817	1.76521e-12
CCL26	2.26472e-09	1.58159	6.9295e-09
GINS1	4.43331e-29	1.58043	6.41439e-28
KIAA1875	6.9382e-11	1.5784	2.42176e-10
BUB1	1.6077e-40	1.57698	6.25147e-39
CXCL6	9.76082e-07	1.57669	2.36963e-06
SLC5A6	5.60729e-28	1.57311	7.39867e-27
PSMC3IP	6.97298e-30	1.57241	1.0756e-28
RNFT2	9.15118e-21	1.56827	6.95862e-20
LZTS1	1.81047e-15	1.56708	9.06824e-15
FAM92A1	1.49725e-16	1.56633	8.14522e-16
DIO2	1.60296e-10	1.56586	5.41378e-10
KCNJ14	4.03665e-27	1.56523	4.98355e-26
EVPL	4.22333e-21	1.56475	3.29442e-20
KLK12	0.000296418	1.56365	0.000562662
KIF4A	7.475e-37	1.56327	2.08802e-35
C17orf53	1.01333e-38	1.56207	3.28149e-37
TOP2A	1.67313e-37	1.56182	4.90728e-36
IRX3	6.80156e-07	1.55846	1.67719e-06
OVGP1	7.88842e-22	1.55787	6.5279e-21
FOXA2	6.70532e-18	1.55531	4.08265e-17
DACH1	8.08663e-08	1.55401	2.16575e-07
RASL10B	1.1112e-07	1.55296	2.93995e-07
LY6G6F	5.31043e-13	1.55248	2.20304e-12
PSORS1C2	4.02612e-10	1.55184	1.31771e-09
NEK2	2.36009e-40	1.55171	9.00651e-39
CHPF	1.06865e-38	1.55135	3.44974e-37
CPA4	3.32573e-12	1.55007	1.28807e-11
DKC1	5.71364e-53	1.54768	6.48104e-51
MAGEA6	0.00253783	1.54698	0.00434311
GTF3A	3.7841e-27	1.54449	4.68868e-26
CDCA5	4.60628e-38	1.54445	1.41574e-36
EDNRA	4.11937e-12	1.54433	1.58796e-11
C9orf117	9.83266e-30	1.54427	1.49981e-28
INHBB	1.83879e-08	1.54383	5.19572e-08
IGFL1	3.90317e-07	1.5436	9.84715e-07
TSPEAR	4.09237e-06	1.54122	9.37938e-06
MRGBP	5.00054e-48	1.54072	3.9793e-46
RDH16	2.42475e-12	1.53937	9.49506e-12
CENPA	7.31096e-36	1.5381	1.88097e-34
ASPM	3.03704e-36	1.53679	8.10837e-35
RRM2	1.37388e-31	1.53677	2.46781e-30
RHBDF2	2.53123e-39	1.53645	8.63267e-38
SLCO5A1	8.02813e-13	1.53522	3.2684e-12
ZNF280A	9.68253e-11	1.53481	3.33544e-10
LYAR	1.16091e-45	1.53232	6.9086e-44
KIF18A	1.94554e-37	1.52889	5.65777e-36
FAM72B	4.50263e-25	1.52729	4.81978e-24
KIF23	1.49283e-37	1.52718	4.39101e-36
KIAA1524	2.66323e-37	1.52593	7.69041e-36
ZNF692	1.27578e-31	1.52554	2.30168e-30
COL6A4P1	2.07615e-23	1.52549	1.94903e-22
SIX2	1.20628e-05	1.52496	2.64568e-05
GPT2	2.06333e-29	1.52447	3.05644e-28
AURKA	1.52514e-33	1.52441	3.23477e-32
MTHFD2	9.14955e-38	1.5236	2.75036e-36
LCN2	2.2463e-05	1.52341	4.79056e-05
ZC3HAV1L	3.07355e-26	1.52294	3.59356e-25
ZNF469	1.51799e-09	1.52122	4.71711e-09
AMELX	4.90403e-12	1.52078	1.87809e-11
CMSS1	4.13733e-43	1.5191	1.99398e-41
ITGA2	1.44008e-36	1.51875	3.93168e-35
RPGRIP1L	1.33965e-39	1.51875	4.66967e-38
HSPH1	1.67781e-23	1.51874	1.58232e-22
TMEM206	5.02936e-52	1.51687	5.43462e-50
MTFR2	2.25259e-33	1.51469	4.70478e-32
RRP12	6.82393e-58	1.51427	1.06138e-55
FANCA	1.59307e-33	1.51374	3.36842e-32
SPNS3	9.57552e-18	1.51344	5.77372e-17
FOXS1	2.41924e-16	1.51321	1.29381e-15
COL5A2	1.8576e-10	1.51316	6.25016e-10
MSH5	1.51185e-23	1.51267	1.43041e-22
NUP62CL	1.16191e-21	1.51222	9.48135e-21
BMP4	2.02168e-13	1.51162	8.66539e-13
SYT7	4.00217e-11	1.51084	1.43026e-10
TMEM97	5.32395e-32	1.50951	9.82085e-31
MELK	3.63943e-36	1.50836	9.6539e-35
TMEM249	2.49171e-10	1.5057	8.29667e-10
GZMB	1.0278e-06	1.50548	2.49047e-06
CSE1L	1.43233e-45	1.5042	8.49919e-44
CKAP2	3.07337e-42	1.50362	1.36579e-40
SORD	3.07138e-33	1.50352	6.32482e-32
EPHB3	9.49902e-13	1.50331	3.84209e-12
KIF2C	9.67918e-38	1.50071	2.88423e-36
ALDH4A1	6.58866e-19	1.50019	4.31077e-18
DUSP15	2.70423e-08	1.49942	7.54355e-08
IL1RN	1.35498e-07	1.49832	3.55835e-07
DNA2	4.90238e-30	1.49788	7.63663e-29
ZSWIM4	2.83916e-37	1.49556	8.18692e-36
IRAK2	2.77849e-16	1.49438	1.47824e-15
BIRC5	5.87238e-29	1.49405	8.41939e-28
C10orf2	4.10211e-48	1.49359	3.30276e-46
IMPDH1	5.56203e-40	1.4934	2.04283e-38
GTSE1	2.80117e-36	1.49159	7.48838e-35
LRRC15	1.26572e-06	1.49124	3.04007e-06
ZNRF3	1.21655e-22	1.49091	1.07845e-21
BICD1	2.71803e-21	1.48724	2.15459e-20
CBX4	6.89568e-42	1.48551	2.98053e-40
CLDN9	1.29776e-07	1.4855	3.41288e-07
HES6	7.98922e-17	1.48475	4.43675e-16
B3GNTL1	3.41244e-34	1.48402	7.57414e-33
KLHL31	2.11481e-14	1.48326	9.77688e-14
CLSPN	2.3915e-19	1.48284	1.62636e-18
EIF5A2	1.89775e-39	1.47958	6.51551e-38
LOXL2	1.71343e-15	1.47857	8.59689e-15
CKS2	7.21132e-29	1.47796	1.02532e-27
DLX6-AS1	2.32627e-06	1.47754	5.45275e-06
UBE2T	3.42976e-32	1.47721	6.46615e-31
SRMS	1.24575e-06	1.47718	2.99384e-06
CSF3	2.20219e-05	1.47677	4.69894e-05
PIF1	5.73838e-23	1.4765	5.21766e-22
UTP14A	1.15185e-40	1.47645	4.5391e-39
KAT2A	2.56862e-46	1.47571	1.71222e-44
PMEPA1	1.29903e-11	1.47545	4.81589e-11
MAD2L1	2.12092e-31	1.47495	3.75385e-30
TWIST1	7.03302e-09	1.47483	2.05925e-08
E2F5	2.09945e-26	1.47298	2.47723e-25
LINC00896	4.18589e-11	1.4723	1.4941e-10
DPF1	1.12287e-10	1.47228	3.84548e-10
DDX12P	1.18072e-23	1.47228	1.12908e-22
IFITM1	5.15514e-17	1.47197	2.9061e-16
KIAA0895	4.08335e-22	1.47163	3.45855e-21
NOP2	2.81602e-54	1.47044	3.52534e-52
PADI1	8.02863e-07	1.46982	1.96842e-06
RIPK2	2.26436e-44	1.46632	1.23972e-42
SCML1	2.6909e-20	1.46498	1.96819e-19
CYP24A1	2.85775e-05	1.46362	6.03192e-05
NEUROG2	7.30893e-06	1.46142	1.63678e-05
VEGFA	7.33881e-32	1.46128	1.34051e-30
PDCD2L	3.21073e-46	1.46127	2.10606e-44
SGOL1	2.98799e-32	1.46001	5.66972e-31
MIR4435-2HG	7.50195e-33	1.45876	1.51151e-31
ADAT2	1.86399e-29	1.45731	2.78122e-28
ANXA3	6.47079e-23	1.45665	5.84735e-22
NME1-NME2	1.06324e-20	1.45432	8.00491e-20
BYSL	2.57507e-61	1.45395	5.1329e-59
AQP6	1.45139e-09	1.45361	4.51766e-09
FANCI	1.03273e-40	1.45206	4.0775e-39
EPHB1	1.34434e-05	1.45174	2.93343e-05
C10orf35	5.1754e-24	1.45058	5.10111e-23
VTCN1	1.07302e-06	1.44954	2.59515e-06
APOC2	3.67138e-07	1.44926	9.28746e-07
SERPINB7	5.36866e-06	1.44902	1.21566e-05
FAM3B	0.00400945	1.44826	0.00668981
IER5L	5.26213e-22	1.44774	4.41868e-21
GRAMD1A	4.08699e-30	1.44656	6.42989e-29
COL5A3	2.11163e-10	1.44545	7.07125e-10
NOP58	2.4529e-55	1.44512	3.24907e-53
F7	3.94736e-05	1.44332	8.2094e-05
FKBP10	4.24782e-11	1.44306	1.51489e-10
ITGA11	4.24219e-07	1.44294	1.06657e-06
TNFSF15	3.46404e-20	1.44254	2.5122e-19
EPR1	8.25528e-27	1.44249	1.00112e-25
DNAJC2	6.7415e-55	1.4423	8.6506e-53
C9orf116	7.51727e-18	1.44191	4.5554e-17
PRR11	5.22622e-23	1.44184	4.76463e-22
WBSCR28	1.64079e-17	1.44161	9.67738e-17
COL4A1	4.06105e-15	1.44061	1.98376e-14
MZT1	8.22351e-36	1.4405	2.09735e-34
C11orf84	7.75103e-39	1.44031	2.52999e-37
NPM2	4.31882e-09	1.43819	1.28693e-08
CDCA3	8.21114e-30	1.43679	1.25714e-28
TTYH3	1.04658e-35	1.43536	2.64296e-34
ZNF280C	3.04616e-39	1.43518	1.02863e-37
COL5A1	5.41274e-10	1.43432	1.75255e-09
OLFML2B	1.09932e-09	1.43401	3.45955e-09
VENTX	3.06303e-05	1.43366	6.43874e-05
RNF182	4.80686e-05	1.43267	9.89767e-05
S100A3	7.83445e-11	1.43153	2.72118e-10
POP1	5.34406e-34	1.43126	1.17346e-32
BUB1B	1.55996e-31	1.43113	2.79472e-30
CCNB1	1.43905e-28	1.43084	2.00306e-27
GBX2	3.97638e-11	1.43036	1.42154e-10
MFSD12	2.49047e-55	1.42915	3.27768e-53
CTSV	3.06831e-10	1.42891	1.01589e-09
SNHG3	1.44137e-22	1.42697	1.27171e-21
TIGD4	2.80658e-21	1.42519	2.22135e-20
MEGF6	5.60564e-09	1.42518	1.65501e-08
ANGPT2	9.32459e-21	1.4229	7.08524e-20
TAF1A	8.87717e-41	1.42261	3.5117e-39
LINC00152	6.50493e-23	1.4222	5.87561e-22
C14orf105	2.11964e-06	1.42069	4.9912e-06
HMMR	4.0012e-25	1.41701	4.29648e-24
ZBTB12	2.68276e-32	1.41539	5.12369e-31
ATAD5	8.60436e-31	1.41375	1.4374e-29
NEIL3	1.20385e-23	1.41337	1.15066e-22
ALOXE3	7.28982e-10	1.41149	2.33345e-09
ZP3	4.52887e-18	1.41102	2.7931e-17
HECW2	4.81749e-15	1.41085	2.34212e-14
TFAP4	5.48052e-47	1.40975	3.88002e-45
SEC14L4	4.03887e-06	1.40946	9.26607e-06
FCN3	6.02263e-13	1.40933	2.48244e-12
NUDCD1	6.62908e-37	1.40793	1.86186e-35
VASH2	2.05494e-15	1.40734	1.02477e-14
LY6E	5.12052e-11	1.40693	1.81195e-10
RANBP17	5.59329e-10	1.40617	1.80815e-09
TRAF5	1.268e-23	1.40574	1.20804e-22
KCNQ1OT1	3.24266e-14	1.4054	1.47682e-13
DNAH14	1.52011e-08	1.40501	4.32622e-08
PCNXL2	1.67394e-26	1.40353	1.98543e-25
MC1R	1.54977e-19	1.40115	1.0706e-18
INHBE	1.65583e-15	1.40097	8.32007e-15
TTC9	5.26524e-11	1.40059	1.86124e-10
CLCN1	3.2145e-08	1.40005	8.90886e-08
ALG1L	1.05808e-12	1.39984	4.26618e-12
PLEKHA8P1	4.1049e-40	1.39953	1.52954e-38
FGF20	3.01976e-06	1.39949	6.99681e-06
CCR8	9.02663e-10	1.39701	2.86704e-09
DDIT4	1.43988e-18	1.39688	9.19791e-18
TNNC1	2.44593e-05	1.39608	5.19849e-05
PAEP	4.62401e-07	1.39345	1.15846e-06
MFSD2B	7.65848e-27	1.39306	9.30943e-26
KCP	1.44386e-11	1.39291	5.32684e-11
MAGEA3	0.00314932	1.39225	0.00533268
FOXM1	4.1415e-27	1.39169	5.10686e-26
CCNF	9.63374e-35	1.3906	2.25531e-33
HSPD1	6.97632e-41	1.38989	2.78659e-39
HAPLN3	3.80053e-10	1.38916	1.24826e-09
METTL1	6.87665e-49	1.38779	5.9073e-47
NCAPG2	7.80379e-41	1.38758	3.10503e-39
CHAC1	1.44533e-15	1.38696	7.29809e-15
NDUFA4L2	1.68067e-09	1.38557	5.20293e-09
CCNE1	1.15472e-25	1.38483	1.29127e-24
CCDC86	4.04659e-48	1.38388	3.27088e-46
BHLHE40	1.40843e-23	1.38357	1.33749e-22
AADAC	1.24207e-05	1.38308	2.72127e-05
NKRF	3.10138e-46	1.38273	2.04085e-44
C9orf43	9.60926e-19	1.38236	6.20987e-18
REEP6	2.67399e-12	1.38057	1.04392e-11
C3orf67	6.43111e-06	1.38047	1.44714e-05
CAD	2.31439e-44	1.38018	1.26039e-42
PACSIN3	4.65898e-09	1.37968	1.38528e-08
JADE3	3.5716e-35	1.37962	8.66766e-34
NOP56	1.29864e-33	1.37946	2.78022e-32
PODNL1	6.9611e-12	1.37829	2.63638e-11
DMRT3	1.42468e-09	1.37811	4.43585e-09
PYCRL	6.15297e-26	1.3772	7.03377e-25
TTK	1.59275e-31	1.37718	2.8485e-30
LOC642846	4.40561e-22	1.37636	3.72382e-21
XPOT	7.47957e-46	1.37478	4.55677e-44
RAD51AP1	1.43107e-26	1.37375	1.70524e-25
TIGD1	7.49577e-25	1.37359	7.87593e-24
RUNX1	2.81837e-31	1.37342	4.91206e-30
PPM1N	1.77745e-11	1.3724	6.51774e-11
KLHL17	1.17952e-20	1.37238	8.8641e-20
SPC25	1.46185e-34	1.36925	3.3497e-33
DTL	2.23554e-30	1.36733	3.61116e-29
BIRC7	3.0501e-07	1.36684	7.76943e-07
TAF1D	4.43762e-43	1.36656	2.12871e-41
PSPH	8.24397e-27	1.36631	1.00034e-25
CD3EAP	4.13918e-46	1.36571	2.62288e-44
FASN	1.88848e-25	1.36472	2.07783e-24
CBFB	1.10037e-64	1.36384	2.93399e-62
SLCO1B7	2.87038e-07	1.36303	7.32983e-07
RBM28	8.4958e-51	1.36187	8.46734e-49
CENPP	3.71519e-32	1.36076	6.94687e-31
PDPN	3.18424e-09	1.36021	9.61265e-09
CLCN4	1.13263e-08	1.35894	3.25686e-08
FZD3	3.07259e-16	1.35822	1.63006e-15
RPS6KL1	1.78939e-22	1.35779	1.56933e-21
PUS1	5.44719e-42	1.35742	2.36941e-40
TNFSF11	5.26208e-07	1.35665	1.31127e-06
MORC4	7.82903e-26	1.35562	8.88545e-25
PARPBP	8.28774e-28	1.35555	1.07762e-26
DCUN1D5	3.49714e-46	1.35472	2.26498e-44
ROBO2	3.99461e-05	1.35452	8.30347e-05
NCAPH	3.26058e-32	1.35302	6.16985e-31
URAHP	5.38294e-16	1.35277	2.80429e-15
RRS1	1.1468e-32	1.3523	2.25959e-31
SPRR3	0.000210283	1.35076	0.000404888
ZFP69B	1.47439e-24	1.35066	1.51657e-23
WDR4	1.053e-32	1.35066	2.08478e-31
ISM2	0.000280813	1.34926	0.000534375
IFITM3	5.10232e-22	1.34922	4.29503e-21
PLK1	5.96998e-33	1.34834	1.20997e-31
PMFBP1	1.36563e-07	1.34823	3.58492e-07
VGF	5.16823e-06	1.3464	1.1717e-05
MFI2	6.44205e-10	1.34624	2.07242e-09
SYT12	6.55091e-07	1.34449	1.61752e-06
DLEU2	1.04896e-18	1.34431	6.76174e-18
CYP2S1	2.04645e-19	1.34364	1.39912e-18
PTTG1	1.10385e-27	1.34296	1.41911e-26
NCAPG	4.11297e-31	1.34258	7.0664e-30
QSOX2	2.50929e-49	1.34069	2.20163e-47
NUFIP1	3.96816e-28	1.33932	5.31097e-27
BRCA1	2.61966e-30	1.33875	4.20518e-29
KPNA2	4.71821e-37	1.33782	1.34168e-35
SLC12A2	7.86564e-20	1.33667	5.55328e-19
CENPH	2.45765e-30	1.33665	3.95749e-29
TCOF1	1.11314e-42	1.33658	5.17058e-41
LRRC43	1.00488e-08	1.33519	2.90621e-08
RUVBL1	3.4599e-53	1.33481	4.01329e-51
C2orf15	1.37884e-34	1.33396	3.17722e-33
PRDM13	8.86245e-06	1.3338	1.96687e-05
DUSP2	7.89264e-16	1.33313	4.0582e-15
RPP40	1.09538e-30	1.33267	1.81366e-29
ARHGEF38	3.06883e-28	1.33223	4.1809e-27
ZMYND19	3.33199e-54	1.32965	4.07197e-52
SPATA17	1.3079e-10	1.32814	4.44948e-10
TRIM72	0.000320376	1.32785	0.00060629
PAICS	5.91271e-38	1.3277	1.80915e-36
PAFAH1B3	1.12931e-39	1.32658	3.98383e-38
PILRB	2.82331e-15	1.32591	1.39407e-14
THSD1P1	8.43333e-16	1.32551	4.3297e-15
SLC2A1	1.25825e-13	1.32471	5.48823e-13
BRIX1	8.96202e-48	1.32438	6.91726e-46
F2	2.9628e-07	1.32426	7.5602e-07
CHAF1B	1.28687e-31	1.32217	2.31965e-30
GPC2	8.68109e-12	1.32213	3.26551e-11
AHCY	4.19624e-28	1.31963	5.59436e-27
GABRP	0.00370027	1.31837	0.0062052
SAA4	1.29209e-06	1.31815	3.10049e-06
FAM64A	1.54467e-20	1.31808	1.15071e-19
RP1L1	1.16616e-10	1.31744	3.98511e-10
AMBP	3.7481e-05	1.31717	7.814e-05
SNORA8	1.67599e-29	1.31715	2.50982e-28
CBX3	9.06526e-49	1.31696	7.69086e-47
WDR43	2.78509e-56	1.31686	3.9435e-54
SHMT2	7.95101e-33	1.31673	1.59885e-31
EGR4	3.4616e-07	1.31627	8.77408e-07
CPNE1	3.21288e-18	1.31375	2.00315e-17
PLXNA1	7.63294e-40	1.31374	2.75901e-38
SLC2A12	2.44892e-09	1.3136	7.46419e-09
C1orf105	1.0216e-09	1.31279	3.22485e-09
GINS4	4.13688e-21	1.31253	3.22821e-20
HMGA1	3.66544e-30	1.312	5.79332e-29
MKI67	7.89083e-23	1.31111	7.06527e-22
GRB7	5.82746e-23	1.31085	5.28929e-22
THY1	4.36707e-11	1.31071	1.55579e-10
NOTCH3	9.65061e-12	1.30867	3.61695e-11
WDR90	9.31037e-25	1.30714	9.74267e-24
PRR19	1.28163e-32	1.30651	2.5108e-31
CTPS1	5.8025e-36	1.30581	1.50608e-34
KCNN4	4.44742e-10	1.30558	1.45005e-09
NPM3	9.94353e-22	1.30536	8.17256e-21
GJC3	2.11497e-10	1.30389	7.08012e-10
F2RL2	9.40508e-07	1.30377	2.28732e-06
C2	2.33713e-12	1.30334	9.16944e-12
NT5DC2	8.94122e-25	1.30154	9.36115e-24
AEN	9.61926e-37	1.30075	2.64736e-35
PHLDA2	7.97958e-17	1.30068	4.4326e-16
CFAP74	3.46884e-09	1.29911	1.04334e-08
C14orf79	2.64066e-31	1.2991	4.62983e-30
RAD51AP2	4.48211e-14	1.2976	2.0198e-13
RRP9	7.00536e-42	1.29758	3.02158e-40
RCN1	1.01686e-31	1.29644	1.84591e-30
RNF39	1.07368e-10	1.29496	3.685e-10
WDR77	4.02274e-32	1.29319	7.50144e-31
C20orf195	1.5982e-09	1.29304	4.9551e-09
CNN2	3.86571e-44	1.29163	2.06685e-42
GRAMD2	2.43348e-08	1.28953	6.81607e-08
KRT83	3.22392e-08	1.28866	8.93257e-08
COL8A1	0.000124673	1.28861	0.000246073
DLGAP5	2.66849e-25	1.28831	2.90184e-24
SPATA6L	6.72866e-11	1.2869	2.35183e-10
DBF4	3.47052e-38	1.28682	1.07471e-36
ADGRG1	1.65755e-27	1.28682	2.10588e-26
CXCL10	0.000167022	1.28629	0.000324881
ASNS	9.64172e-22	1.28482	7.93403e-21
EZH2	5.88829e-35	1.28367	1.40409e-33
LIPG	2.04448e-16	1.28322	1.09854e-15
KCTD14	3.80995e-21	1.28309	2.98216e-20
SLC34A3	1.45674e-08	1.28276	4.15277e-08
SLC12A8	6.60068e-37	1.28167	1.85897e-35
CMTM7	4.79777e-18	1.28101	2.9545e-17
BEST3	8.06959e-06	1.28046	1.79751e-05
DEFA6	0.033377	1.27656	0.0490384
TONSL	4.27776e-24	1.27389	4.2593e-23
GOLT1A	9.79977e-13	1.27384	3.95983e-12
FAM111B	3.7232e-19	1.27252	2.48832e-18
CDK4	4.14511e-41	1.27252	1.69191e-39
BLM	2.18111e-26	1.27245	2.57063e-25
PHKA1	1.26574e-12	1.27123	5.07855e-12
DCAF13	9.41557e-34	1.27054	2.03485e-32
BEAN1	7.01465e-07	1.2692	1.72787e-06
KIF4B	1.67503e-21	1.26903	1.34863e-20
FCHO1	7.78512e-09	1.26902	2.27202e-08
PTRH1	4.62653e-30	1.26865	7.22887e-29
CDC25A	1.23038e-23	1.26842	1.17384e-22
DEPDC1B	1.03262e-27	1.26835	1.33086e-26
PSRC1	2.20188e-27	1.26825	2.77343e-26
CCDC74A	1.72625e-17	1.26676	1.01639e-16
RPLP0P2	5.77637e-14	1.26615	2.58207e-13
GARS	2.29731e-46	1.26571	1.54138e-44
PRC1	2.1328e-30	1.26369	3.45063e-29
TSACC	1.44821e-15	1.26327	7.31082e-15
TMEM67	1.27761e-23	1.26298	1.21663e-22
TBX20	5.11476e-06	1.26287	1.16009e-05
MS4A15	2.22553e-05	1.26285	4.74726e-05
SERPINB2	0.000387366	1.26265	0.000725772
CPNE9	1.01958e-08	1.26253	2.94625e-08
DDX21	1.95977e-36	1.26241	5.28727e-35
CENPN	3.35703e-38	1.26119	1.04271e-36
AKNAD1	9.94311e-10	1.26094	3.14597e-09
GRPR	5.19025e-05	1.26039	0.00010654
ARHGEF19	9.43017e-19	1.25853	6.10375e-18
FLJ16779	2.88626e-06	1.25763	6.69731e-06
FERMT1	9.38465e-17	1.25694	5.17391e-16
COL1A2	1.48489e-06	1.25604	3.54245e-06
SLC29A1	1.23437e-29	1.25581	1.86895e-28
TMEM255B	1.80247e-07	1.25561	4.68319e-07
PODXL2	9.26283e-14	1.25516	4.07751e-13
CDCA4	1.60756e-30	1.25495	2.62359e-29
PFDN4	1.22537e-20	1.25464	9.19859e-20
VSIG8	7.99214e-07	1.2545	1.96041e-06
DHCR7	3.7182e-25	1.25302	3.99887e-24
NELFCD	5.27689e-27	1.25291	6.46805e-26
GPR19	9.3196e-19	1.25261	6.03599e-18
RNASEH2A	7.27113e-35	1.25225	1.71197e-33
UGGT2	3.08774e-31	1.2519	5.36331e-30
KIFC1	2.91385e-30	1.25184	4.66283e-29
S100A5	7.4163e-10	1.25173	2.37208e-09
GNL3	3.14966e-47	1.25107	2.27696e-45
CADPS	0.000438948	1.25099	0.000817789
EPHB4	3.44374e-39	1.25065	1.15907e-37
GPSM2	6.5346e-20	1.25044	4.64389e-19
FAM57A	1.69647e-24	1.25015	1.73458e-23
CDKN3	1.66126e-21	1.2497	1.33807e-20
C10orf55	1.65443e-12	1.2493	6.56751e-12
GUCY1B2	6.09865e-07	1.24848	1.5093e-06
GCSH	1.3412e-11	1.24838	4.96417e-11
ADAMTS2	4.39297e-05	1.24775	9.09286e-05
TCFL5	1.89002e-23	1.24697	1.77756e-22
HIST3H2A	1.92165e-11	1.24583	7.03647e-11
CD44	1.26463e-29	1.24546	1.90913e-28
RNF32	1.48437e-18	1.24386	9.46743e-18
PITX1	2.83243e-18	1.24331	1.77133e-17
RFC4	2.7763e-36	1.2428	7.43157e-35
SAMD10	1.55889e-23	1.24146	1.47287e-22
KIAA0020	3.0442e-41	1.24127	1.25251e-39
ZGRF1	5.29266e-25	1.24098	5.62732e-24
VGLL1	8.02451e-06	1.24041	1.78864e-05
RAE1	1.69175e-30	1.24016	2.75881e-29
TXNRD3NB	2.46784e-32	1.24015	4.72642e-31
ZNF697	1.09906e-25	1.23973	1.23036e-24
NAT16	2.24939e-08	1.23905	6.3125e-08
GTPBP4	3.2575e-56	1.23849	4.54964e-54
MCTS2P	1.79864e-13	1.23817	7.75146e-13
ZC3H8	4.52779e-36	1.2379	1.18723e-34
CKMT2	0.0213274	1.23653	0.0321894
DBF4B	2.60821e-31	1.23643	4.58076e-30
EEF1E1	1.60055e-39	1.23635	5.54148e-38
RAET1G	2.92032e-11	1.23609	1.05558e-10
PTTG3P	1.12402e-17	1.23427	6.74377e-17
CCDC18	9.52613e-21	1.2322	7.23035e-20
NUSAP1	7.72279e-26	1.23072	8.76972e-25
CPLX1	3.66547e-09	1.2307	1.09943e-08
NPM1	1.61028e-36	1.23058	4.37891e-35
XPO5	1.57067e-48	1.22966	1.30557e-46
KNTC1	2.70291e-33	1.22939	5.59975e-32
ASUN	1.19306e-35	1.22915	2.99813e-34
DDX11	1.06131e-24	1.22674	1.10495e-23
KCNJ15	1.42996e-05	1.22652	3.11331e-05
FAM53A	3.41796e-13	1.22548	1.43711e-12
CDT1	1.82215e-22	1.22497	1.59533e-21
TRMT1	1.30286e-38	1.22478	4.18609e-37
LINC00312	6.195e-14	1.22376	2.76379e-13
CDC25C	1.50632e-25	1.22328	1.66092e-24
KCNH4	4.21726e-08	1.22308	1.15848e-07
FAM188B	1.07342e-24	1.22269	1.11699e-23
IL20RA	6.8185e-16	1.22267	3.52355e-15
HIST1H1E	8.80521e-13	1.22225	3.57414e-12
ACTR3B	4.73508e-36	1.22212	1.24e-34
SPON2	1.287e-10	1.22137	4.38054e-10
PALM2	2.50854e-10	1.22054	8.35136e-10
C1orf112	9.63364e-32	1.21912	1.75034e-30
FOXP3	3.29909e-07	1.21872	8.37561e-07
TEX19	2.13853e-09	1.21828	6.55902e-09
CDR2L	2.0775e-14	1.21814	9.61088e-14
CENPK	9.59936e-19	1.21777	6.20543e-18
MMS22L	4.89808e-36	1.21696	1.28105e-34
NOC3L	3.9257e-44	1.21681	2.09347e-42
MSI2	5.77818e-36	1.21666	1.50167e-34
HYAL3	1.98946e-22	1.21545	1.73369e-21
URB2	2.09217e-44	1.21439	1.14851e-42
KIFC2	1.5628e-11	1.21337	5.75221e-11
TNFRSF10B	7.0534e-24	1.21307	6.88932e-23
GGCT	3.97286e-30	1.21294	6.25992e-29
BRIP1	9.90255e-23	1.21219	8.81654e-22
CENPW	1.0426e-23	1.21177	1.00167e-22
SKA1	4.69762e-18	1.21035	2.8963e-17
PRKDC	1.94441e-23	1.2081	1.82787e-22
NANP	1.25655e-27	1.20646	1.60736e-26
ATAD3B	3.11879e-19	1.20638	2.09803e-18
MRPL17	1.49736e-44	1.20632	8.28632e-43
CHSY3	2.47838e-09	1.20572	7.54949e-09
LRRC46	4.61255e-16	1.20531	2.4109e-15
TEX30	5.03721e-15	1.20462	2.44547e-14
SERPINE2	2.18519e-09	1.20328	6.69615e-09
ATP6V1E2	1.4e-24	1.20309	1.44222e-23
MMP12	0.000209602	1.20285	0.000403652
NOLC1	5.55261e-41	1.20267	2.2397e-39
PRMT3	1.44747e-32	1.2026	2.83298e-31
IGF2BP1	0.00717535	1.20237	0.0116135
LOC155060	2.69321e-15	1.20162	1.33304e-14
DLEU7	7.24987e-14	1.20076	3.21971e-13
KREMEN2	9.33642e-08	1.20025	2.48781e-07
FAM60A	9.69308e-33	1.20018	1.93212e-31
RBL1	1.54308e-19	1.19992	1.06634e-18
EIF4EBP1	3.78734e-21	1.19957	2.96672e-20
ZDHHC9	2.95909e-27	1.19814	3.7022e-26
ZNF121	1.26373e-20	1.19658	9.47611e-20
ZDHHC8P1	8.03142e-05	1.19576	0.000161723
LOC90768	9.84672e-06	1.19561	2.17778e-05
NUP210	2.65091e-10	1.19522	8.80962e-10
FXYD4	1.58925e-06	1.19502	3.78086e-06
SERPINA7	0.000868828	1.19464	0.00157301
EXOSC5	3.9516e-30	1.19423	6.236e-29
STIL	1.06901e-26	1.19421	1.28425e-25
DDX10	2.49447e-48	1.19418	2.0323e-46
ADAMTSL5	2.74569e-13	1.19412	1.16471e-12
CACNA1D	3.70835e-09	1.1939	1.11164e-08
TARBP1	4.32443e-28	1.19277	5.75404e-27
POLD2	3.47017e-36	1.1922	9.21684e-35
FANCD2	3.969e-28	1.19218	5.30863e-27
DHX34	1.666e-33	1.19108	3.51537e-32
POU4F1	2.20551e-05	1.19057	4.70553e-05
WDR75	4.87862e-59	1.19006	8.27793e-57
TUBB3	1.5579e-10	1.19005	5.26766e-10
LRRC6	1.12116e-08	1.18999	3.22479e-08
GNB1L	1.11861e-24	1.18964	1.16049e-23
ZNF485	7.01175e-28	1.18851	9.17516e-27
DUSP10	1.46828e-15	1.18786	7.40489e-15
SMCO2	2.13426e-16	1.18734	1.14558e-15
DDX31	6.50249e-59	1.18673	1.09428e-56
PLAC1	6.96286e-06	1.18577	1.56234e-05
SLC4A5	1.86863e-22	1.18547	1.63463e-21
OTUD6B	3.32861e-27	1.18532	4.14431e-26
NLE1	6.6592e-30	1.18515	1.02874e-28
TM4SF1	1.9252e-13	1.18501	8.26564e-13
NPFFR1	8.82599e-11	1.18466	3.0501e-10
HCAR3	0.00102982	1.18419	0.00185061
ADAMTSL2	2.46009e-09	1.18307	7.49601e-09
MTERF3	2.88864e-33	1.18278	5.96646e-32
SBK1	1.68548e-05	1.18255	3.64335e-05
LOC146880	8.3609e-21	1.18142	6.37895e-20
NXPH1	5.12624e-09	1.18115	1.51937e-08
KDELC1	2.1092e-17	1.18055	1.23092e-16
NPW	4.75011e-05	1.18033	9.78572e-05
DSN1	3.76145e-31	1.18015	6.47872e-30
CDCA2	1.56896e-14	1.18002	7.33265e-14
RCOR2	1.59311e-07	1.18001	4.15869e-07
TMEM158	2.28154e-10	1.17973	7.61665e-10
R3HDML	1.31276e-07	1.17908	3.45055e-07
LBX2	1.26496e-14	1.17874	5.95526e-14
RTEL1	2.97395e-18	1.17858	1.85757e-17
HAUS6	7.89574e-43	1.17825	3.73519e-41
HAUS5	5.45395e-35	1.1781	1.30507e-33
FIGNL1	1.16979e-29	1.17744	1.77378e-28
CMTM8	1.5854e-35	1.17687	3.95985e-34
C5orf38	0.00205155	1.17621	0.00355476
REM2	4.87846e-13	1.17612	2.02876e-12
MIF	3.70454e-21	1.17607	2.9052e-20
TBC1D16	1.8686e-21	1.17565	1.49801e-20
TEX10	4.69732e-50	1.17501	4.44427e-48
SNHG12	1.83776e-17	1.175	1.07865e-16
ATAD3C	5.28502e-06	1.17495	1.19751e-05
SPDL1	6.63498e-36	1.17439	1.7135e-34
IPO4	4.82604e-30	1.17425	7.52342e-29
KCNJ11	1.46604e-13	1.17292	6.36079e-13
KIF20B	4.92075e-27	1.17263	6.04596e-26
CDC7	3.47702e-19	1.17252	2.33214e-18
TRAP1	2.56139e-35	1.1718	6.2829e-34
TDO2	4.74277e-05	1.17174	9.77255e-05
MCM7	1.16936e-34	1.17074	2.70362e-33
CCT6A	7.09073e-47	1.17063	4.98561e-45
MRPL23-AS1	0.000842469	1.17051	0.00152731
PPP2R3B	4.11661e-21	1.17014	3.21606e-20
SPARC	3.44135e-08	1.17009	9.51447e-08
GOLGA2P7	1.73581e-20	1.16958	1.28657e-19
MAGEA11	0.00370001	1.16891	0.00620528
CHEK1	6.70539e-32	1.16753	1.22809e-30
POLR1C	4.90895e-40	1.16743	1.80944e-38
ANKRD23	1.48216e-19	1.16693	1.02562e-18
ESPL1	5.87524e-21	1.16627	4.52285e-20
CCL24	9.31752e-05	1.16625	0.000186287
TGDS	2.68073e-31	1.16621	4.69207e-30
CACNG4	0.00919732	1.16608	0.0146403
EIF2S2	3.93175e-35	1.166	9.4968e-34
BAMBI	1.01376e-05	1.16356	2.23945e-05
POLE2	1.6025e-16	1.16299	8.69936e-16
RRP1	3.63458e-37	1.16288	1.03785e-35
SLC25A27	4.75705e-08	1.16269	1.30049e-07
PLS3	1.67595e-16	1.16261	9.07409e-16
POLR1B	4.07192e-47	1.16257	2.9231e-45
HOXB13	0.00209666	1.1624	0.00362803
KIF15	2.23533e-22	1.16064	1.9348e-21
HGH1	1.16284e-25	1.16058	1.29752e-24
SNORA71E	6.41998e-11	1.16026	2.25006e-10
PHGDH	7.0958e-06	1.15927	1.5913e-05
WDR12	1.13306e-39	1.15892	3.99019e-38
TRIM59	5.21026e-32	1.15779	9.6371e-31
MSL3P1	6.59793e-18	1.15684	4.02084e-17
DKK1	0.00266708	1.15643	0.00455254
UBE3D	1.83247e-29	1.15622	2.73618e-28
CST6	7.21764e-05	1.15584	0.000145995
PERP	5.73006e-22	1.15464	4.79396e-21
HSP90AB2P	5.09499e-12	1.15451	1.94868e-11
CCDC138	3.77352e-20	1.15318	2.72796e-19
TRPV4	3.55541e-07	1.15299	9.00186e-07
DDX55	6.42958e-43	1.1527	3.05569e-41
ALKBH2	1.08561e-29	1.15251	1.651e-28
CLLU1	8.23079e-08	1.15238	2.20321e-07
VNN1	0.00116265	1.15206	0.00207714
F12	2.55553e-14	1.15183	1.17272e-13
DKK2	0.000394237	1.15175	0.000737971
C2CD4B	7.39233e-05	1.15085	0.000149294
NOP16	7.48183e-30	1.15084	1.15063e-28
HSP90AB1	1.62277e-55	1.14965	2.17758e-53
LRP11	9.85894e-31	1.14853	1.64031e-29
KLRG2	0.000177262	1.14755	0.00034392
SBSN	1.74513e-07	1.14745	4.54054e-07
RPF2	8.3273e-35	1.14727	1.95392e-33
ARHGAP11B	1.45196e-15	1.14665	7.32615e-15
RAB15	1.48269e-16	1.14644	8.07026e-16
APCDD1	0.000239073	1.14552	0.000457789
SNHG6	2.85599e-20	1.14384	2.08596e-19
LYPD3	4.69371e-07	1.1438	1.17506e-06
NOD2	3.83967e-08	1.14255	1.05843e-07
NOB1	1.5962e-46	1.14207	1.08515e-44
CAPN12	2.15465e-10	1.14164	7.20826e-10
MCM4	7.10767e-23	1.14151	6.39472e-22
FADS1	4.92525e-07	1.14087	1.23003e-06
CCNA2	4.38279e-20	1.14041	3.15288e-19
GPR143	0.00434614	1.13966	0.00722339
KIFC3	1.60022e-10	1.13877	5.40541e-10
MCM2	5.04803e-29	1.13798	7.26796e-28
GSG2	1.32412e-19	1.13648	9.17812e-19
PPA1	3.00161e-33	1.13568	6.19357e-32
CYP39A1	1.53475e-08	1.13492	4.36548e-08
RTN4R	1.08682e-15	1.1349	5.53961e-15
LINC00265	2.81407e-14	1.13424	1.28791e-13
CHD7	4.71021e-25	1.13347	5.03411e-24
RTKN	2.1615e-41	1.13303	9.03825e-40
PNO1	1.16013e-36	1.13265	3.18858e-35
C16orf46	4.36562e-31	1.13214	7.49419e-30
TNFRSF10C	1.72447e-08	1.13144	4.88211e-08
WDR74	2.0201e-37	1.13138	5.85801e-36
LOC728554	6.26272e-12	1.13123	2.38023e-11
CDH11	1.19926e-06	1.13083	2.88686e-06
SPAG5	2.05379e-25	1.1299	2.25247e-24
PPRC1	1.77296e-43	1.12935	8.89991e-42
IER3	2.41092e-11	1.12919	8.77325e-11
TNFRSF11B	4.94877e-05	1.12907	0.000101736
RAD18	3.26655e-40	1.12869	1.23056e-38
MYCN	2.96362e-05	1.12831	6.2419e-05
TIMELESS	1.11189e-30	1.12784	1.8395e-29
GTF2F2	6.37064e-24	1.12744	6.24621e-23
HEATR1	4.41231e-38	1.12723	1.3602e-36
WDHD1	2.80882e-22	1.12662	2.41187e-21
NIFK	2.35085e-45	1.1264	1.38296e-43
TTLL4	1.92149e-41	1.12548	8.08406e-40
SSB	8.66131e-46	1.12495	5.23016e-44
NAP1L1	7.84184e-34	1.12411	1.70552e-32
SPHK1	2.4848e-06	1.12409	5.80645e-06
KLHL29	2.54475e-09	1.12385	7.74591e-09
ECE2	8.81973e-28	1.12359	1.14245e-26
TBX4	0.000329378	1.12311	0.000622981
SGOL2	4.17407e-28	1.12275	5.56841e-27
IZUMO2	6.16335e-05	1.12161	0.000125548
TTC16	8.99783e-09	1.12075	2.61035e-08
GPR180	2.11426e-34	1.12057	4.79117e-33
CCL20	2.81434e-05	1.12002	5.94335e-05
PRDX4	1.34273e-25	1.1197	1.48933e-24
SAA1	0.0079881	1.11949	0.0128178
SPIN4	1.88629e-22	1.1181	1.64938e-21
KIF11	1.87251e-24	1.118	1.9032e-23
RDM1	3.52195e-09	1.11761	1.0587e-08
PDRG1	5.97629e-23	1.11714	5.4148e-22
HMGB1P1	1.41328e-30	1.117	2.32128e-29
IL17C	6.23087e-06	1.11608	1.40377e-05
ZNF367	2.64254e-23	1.11594	2.46385e-22
MCM8	2.30592e-19	1.11555	1.57025e-18
ANKRD36B	2.55329e-14	1.1151	1.17195e-13
ORM1	0.00193456	1.11467	0.00336113
FOXD4	3.2678e-08	1.11464	9.05048e-08
TGIF1	2.53092e-31	1.11288	4.45263e-30
RCC1	2.47312e-26	1.11264	2.90478e-25
MCM3	2.75425e-41	1.11204	1.14007e-39
ELFN1	1.67067e-12	1.11171	6.62942e-12
TRAIP	1.16309e-25	1.11071	1.29709e-24
CIT	1.23384e-21	1.11055	1.00484e-20
MYBPHL	5.02411e-05	1.11023	0.000103202
SLC22A15	3.26711e-09	1.10986	9.85122e-09
CIRH1A	3.81454e-42	1.1094	1.68422e-40
KIAA1024	2.53524e-11	1.10918	9.20931e-11
ARHGEF39	3.32238e-23	1.10884	3.08093e-22
GOLGA8B	4.77062e-05	1.10828	9.826e-05
CEP83	5.42148e-36	1.10772	1.41614e-34
ZNF593	6.63324e-23	1.10757	5.98625e-22
FAM19A5	5.96245e-07	1.10716	1.47648e-06
HTRA4	1.90198e-07	1.10709	4.93423e-07
SLC7A1	2.56492e-22	1.10706	2.21076e-21
PNPT1	2.23189e-34	1.10706	5.04658e-33
SLC35E4	1.54439e-12	1.10668	6.15327e-12
KIF24	1.56037e-26	1.10592	1.855e-25
GINS2	2.06982e-17	1.10552	1.20863e-16
ABCE1	3.27021e-44	1.10539	1.77152e-42
PLK4	2.21217e-24	1.10449	2.22965e-23
CPN1	0.001243	1.10423	0.00221336
SNHG7	8.78256e-17	1.10394	4.84978e-16
TMEM161A	2.40595e-36	1.10365	6.45707e-35
SRM	2.62102e-31	1.10362	4.59933e-30
RIPPLY1	2.73356e-09	1.10328	8.29604e-09
SLC27A5	4.6355e-09	1.10301	1.3785e-08
VCAN	7.99418e-06	1.10297	1.78207e-05
ARMC10	1.43611e-38	1.10145	4.60699e-37
ABCC1	1.48827e-27	1.10074	1.89551e-26
SPATA33	1.39629e-29	1.10043	2.10325e-28
KIAA0101	4.35175e-13	1.10034	1.81523e-12
PROSER1	2.7708e-17	1.10001	1.59885e-16
KIF21B	8.1014e-12	1.09873	3.05136e-11
CFB	3.80573e-09	1.09868	1.13983e-08
LINC00894	8.20526e-08	1.09822	2.19666e-07
TSPAN5	1.71649e-10	1.09771	5.79053e-10
TACC3	6.75068e-24	1.09766	6.60936e-23
HSD17B7P2	4.81485e-15	1.09708	2.3414e-14
SLC25A29	1.64646e-20	1.097	1.22299e-19
LINC-PINT	2.17863e-11	1.09589	7.94906e-11
NXT1	5.00769e-20	1.09573	3.58733e-19
TCP11	0.000903343	1.09562	0.0016329
PCDHGA1	7.67403e-10	1.09461	2.45184e-09
FAM71E1	1.28618e-13	1.09455	5.60889e-13
EXOSC8	1.84917e-24	1.09443	1.88133e-23
NAT10	1.55128e-39	1.0938	5.37996e-38
LOC399815	8.96522e-07	1.09367	2.18423e-06
ENGASE	8.73283e-10	1.0934	2.77932e-09
ASMTL-AS1	1.13017e-06	1.09332	2.72661e-06
WFDC10B	1.28257e-08	1.09263	3.67156e-08
HIST1H1B	2.27114e-09	1.09254	6.94812e-09
HOXC6	0.00479875	1.09244	0.00794028
DDX27	3.37514e-18	1.09137	2.09921e-17
NR2C2AP	5.88112e-33	1.09125	1.19314e-31
CCNB1IP1	7.27947e-23	1.09109	6.54356e-22
UTP20	2.70889e-31	1.09086	4.73733e-30
SHC3	4.81792e-05	1.0905	9.91746e-05
PRRX1	5.97771e-05	1.08961	0.000121924
RCL1	2.24771e-41	1.08954	9.37962e-40
AGO2	1.00355e-24	1.08854	1.04695e-23
CSMD2	3.19581e-05	1.088	6.70892e-05
AURKB	7.56997e-19	1.08787	4.92924e-18
DPCR1	0.000151236	1.08779	0.000295604
NKX2-1	0.00298287	1.08747	0.00506545
DLX5	0.00010558	1.08712	0.000209964
PPIL1	3.64929e-33	1.08523	7.46995e-32
GAS5	1.0675e-15	1.08509	5.4452e-15
SLC6A1	1.02862e-08	1.08497	2.97153e-08
SUV39H2	1.56378e-32	1.08496	3.04899e-31
LMNB2	5.33094e-29	1.08421	7.66453e-28
SLC9B2	3.1873e-12	1.08398	1.23585e-11
SGIP1	1.37077e-07	1.08316	3.59705e-07
CEBPB	8.97842e-24	1.08307	8.67056e-23
ZNF37BP	3.32561e-15	1.08294	1.63423e-14
GRINA	2.34444e-25	1.08264	2.55895e-24
RP9P	4.39542e-31	1.08153	7.53904e-30
LGR6	0.00148225	1.08148	0.00261467
DAPL1	0.000585761	1.08133	0.00107849
RACGAP1	1.68862e-31	1.08079	3.00947e-30
SFXN3	1.00121e-22	1.08017	8.91021e-22
CDK2	1.72281e-43	1.07984	8.66934e-42
PASK	9.38511e-24	1.0787	9.04627e-23
P3H1	3.7979e-21	1.07778	2.97386e-20
PGF	6.77903e-10	1.07471	2.17571e-09
B9D1	1.0497e-15	1.07431	5.35573e-15
NCAPD3	4.2438e-30	1.07366	6.66127e-29
ADAMTS14	5.19471e-10	1.07338	1.68461e-09
EIF3B	6.47963e-38	1.07333	1.97966e-36
MRPS17	1.74088e-30	1.07331	2.83442e-29
LINC01002	2.65308e-05	1.07323	5.6184e-05
ZNF860	3.86413e-15	1.07256	1.89116e-14
CDRT1	3.37782e-08	1.07242	9.34132e-08
DNTTIP1	8.96269e-19	1.07194	5.80849e-18
PPAN	2.05001e-33	1.07192	4.29915e-32
NOL6	8.19813e-43	1.07174	3.86933e-41
KNSTRN	1.18544e-22	1.07106	1.05133e-21
CHCHD6	7.36383e-24	1.071	7.18227e-23
MMP14	4.11121e-11	1.07087	1.46821e-10
TERC	1.78212e-10	1.07075	6.00309e-10
URB1	3.01433e-30	1.07065	4.81238e-29
RTKN2	3.34145e-17	1.06996	1.91576e-16
CASC15	1.47854e-07	1.06936	3.87093e-07
ZNF251	1.86612e-16	1.06912	1.00586e-15
DTNB	5.50768e-12	1.06884	2.10183e-11
MGC72080	8.8788e-15	1.06881	4.23341e-14
RUSC1-AS1	1.32572e-10	1.06852	4.5086e-10
CDCA8	5.60514e-26	1.0679	6.4362e-25
SLC25A32	2.64297e-32	1.0678	5.0524e-31
HECW1	3.67641e-05	1.0678	7.67156e-05
C2orf61	1.89929e-12	1.06639	7.50325e-12
ONECUT3	0.000161087	1.06623	0.000313665
ARHGAP33	5.63344e-12	1.06586	2.14782e-11
ARMC2	7.00603e-11	1.06545	2.44503e-10
SLC9A5	1.39067e-11	1.06425	5.13706e-11
CHRNA5	4.86375e-14	1.06214	2.18603e-13
DUS4L	6.43653e-27	1.06098	7.8613e-26
TTI1	1.63013e-24	1.06089	1.67091e-23
IL17A	4.59363e-05	1.06088	9.48525e-05
ZNF74	7.05524e-30	1.06065	1.08747e-28
TMEM63A	4.53341e-22	1.05973	3.82554e-21
YY2	6.15437e-15	1.05923	2.96957e-14
LRRC20	1.06028e-27	1.05907	1.36566e-26
THUMPD2	1.16662e-43	1.05871	6.00299e-42
ARHGAP11A	6.64535e-18	1.05836	4.04734e-17
NXF2	0.00593544	1.05775	0.00970769
HSN2	6.15347e-11	1.05753	2.16034e-10
GRM2	8.64187e-12	1.05649	3.25135e-11
SSC4D	3.33945e-20	1.0561	2.42526e-19
SPRY4	1.7899e-24	1.0556	1.82284e-23
CDC20	1.93674e-17	1.05506	1.13415e-16
NBEAL2	4.90089e-21	1.05494	3.81137e-20
SMYD5	1.01878e-39	1.05409	3.61252e-38
CCDC34	1.41656e-25	1.05406	1.567e-24
RBBP8NL	1.31262e-08	1.054	3.75496e-08
TLX1NB	8.27918e-10	1.05376	2.64026e-09
SHB	3.10169e-28	1.05323	4.22007e-27
DRD2	0.0102961	1.05272	0.0162695
SLC7A6	2.90775e-26	1.05259	3.40359e-25
FTSJ1	4.47885e-38	1.05187	1.37864e-36
C9orf163	8.44806e-13	1.05145	3.43256e-12
KRTAP5-4	5.72794e-13	1.05134	2.3643e-12
IFI6	2.57566e-05	1.051	5.46176e-05
SPACA3	0.000801968	1.0507	0.0014571
GPATCH4	2.69448e-34	1.05022	6.02618e-33
RRP7BP	2.22713e-18	1.05022	1.4052e-17
HAMP	2.65461e-05	1.04953	5.62105e-05
LRRC37A3	8.08765e-09	1.04952	2.35562e-08
LYPD6B	0.000210448	1.04918	0.000405092
DDX56	2.04398e-43	1.04881	1.02353e-41
SDCCAG3	3.16857e-38	1.04876	9.85664e-37
EBPL	3.0373e-21	1.04835	2.39842e-20
DONSON	8.86409e-31	1.0471	1.47838e-29
HM13	2.31045e-30	1.04678	3.72923e-29
RFX8	2.38026e-13	1.04675	1.01346e-12
SNHG11	2.1146e-17	1.04675	1.23373e-16
ALPK3	0.000616238	1.04668	0.00113247
RPSAP52	7.89444e-09	1.04648	2.30163e-08
UTS2	0.0017365	1.04585	0.00303758
RIIAD1	0.000555511	1.04534	0.00102482
ANKRD36	1.27087e-14	1.04529	5.97899e-14
FAM156A	7.81251e-16	1.04519	4.01901e-15
RSL1D1	1.72682e-38	1.04472	5.50516e-37
FMNL2	2.42378e-21	1.04468	1.92803e-20
UCN	3.54377e-10	1.04444	1.16598e-09
SERPINF2	2.43701e-06	1.04388	5.70062e-06
MAD2L2	4.2989e-23	1.04384	3.95433e-22
LINC00239	1.7511e-06	1.04383	4.15052e-06
NFXL1	2.82791e-40	1.04371	1.07518e-38
TRPM2	1.65307e-05	1.04335	3.57593e-05
TMEM41A	5.1413e-43	1.04313	2.45479e-41
AMPD2	2.14539e-41	1.04276	8.98919e-40
LOC150776	4.51307e-19	1.04134	2.99476e-18
SOX12	8.76922e-13	1.04048	3.56023e-12
UPK2	1.86886e-05	1.04021	4.0186e-05
HSPE1	6.25054e-22	1.03962	5.20819e-21
RRN3P1	3.45007e-09	1.03927	1.03785e-08
TBC1D31	2.08448e-24	1.03874	2.1082e-23
SUZ12P1	2.20702e-22	1.03861	1.91272e-21
IARS	9.45855e-40	1.03857	3.37728e-38
FAM161A	5.30898e-21	1.03759	4.10851e-20
AGAP3	1.18701e-35	1.03759	2.98659e-34
PDCD11	1.06957e-29	1.03731	1.62783e-28
NUDT1	2.10555e-24	1.03718	2.12846e-23
CCDC40	8.14405e-10	1.03717	2.59838e-09
CCBL1	6.9773e-18	1.03667	4.2407e-17
LGALS7	7.02772e-07	1.03666	1.73047e-06
CBWD3	1.28481e-12	1.03646	5.15104e-12
SLC43A1	3.7208e-11	1.03528	1.33459e-10
MAGEA2	0.00715328	1.03448	0.0115796
CTU2	1.37119e-31	1.03422	2.46515e-30
GRPEL2	4.29843e-36	1.03328	1.13288e-34
PRR5-ARHGAP8	2.17853e-10	1.03312	7.28459e-10
PAK6	1.05638e-11	1.03212	3.94551e-11
POLR1D	1.79749e-22	1.0321	1.57509e-21
LINC01091	2.14004e-09	1.03195	6.56269e-09
ZNF473	7.21179e-35	1.03171	1.69994e-33
CLCN5	4.08313e-15	1.0297	1.99312e-14
CCDC64	1.02741e-17	1.02881	6.18044e-17
TSPO2	1.53693e-07	1.02803	4.01664e-07
UCKL1-AS1	4.51237e-07	1.02736	1.13173e-06
SLCO1B1	3.55544e-06	1.0271	8.19083e-06
GALK1	3.78052e-21	1.02635	2.96251e-20
HOTAIR	0.00216208	1.02619	0.00373462
LGALS17A	0.000216415	1.0244	0.000415993
PBK	3.02601e-10	1.02423	1.00221e-09
NAA25	2.20256e-46	1.02423	1.48753e-44
E2F3	6.60596e-36	1.02325	1.70815e-34
SHOX2	3.40543e-05	1.02304	7.12783e-05
AGAP2-AS1	7.05978e-12	1.02294	2.67228e-11
AKR1E2	0.000177868	1.02197	0.000345064
SLC4A8	2.34571e-06	1.02064	5.4958e-06
RCBTB1	6.31102e-22	1.02062	5.25645e-21
WDR27	2.21954e-13	1.02014	9.46995e-13
LAS1L	1.64505e-24	1.01977	1.68535e-23
PFDN2	9.02719e-32	1.01944	1.64306e-30
PALB2	2.47429e-49	1.01935	2.18024e-47
TMED7-TICAM2	0.00034119	1.01904	0.000644017
PA2G4P4	6.6154e-26	1.01859	7.54979e-25
MYH4	3.69837e-05	1.01835	7.71423e-05
UBTD1	1.0833e-13	1.01818	4.75241e-13
CALML3	0.00144025	1.01753	0.00254518
TXLNG	1.5253e-17	1.01709	9.03258e-17
LOC652276	3.29128e-18	1.01704	2.04892e-17
LINC01001	2.15155e-08	1.01691	6.05033e-08
KIF12	1.20619e-05	1.01666	2.64575e-05
SLC3A2	2.4623e-29	1.01661	3.62391e-28
WDR3	7.93527e-36	1.01566	2.03141e-34
SNRPF	9.00837e-24	1.01517	8.69538e-23
ACTL10	7.05749e-11	1.0151	2.46215e-10
ADCY3	1.4413e-20	1.01486	1.07722e-19
DNASE1	1.09698e-07	1.01471	2.90384e-07
B4GALNT4	0.0235622	1.01321	0.0353518
PLOD3	4.40163e-26	1.01316	5.09987e-25
TRMT6	7.95623e-21	1.01294	6.07925e-20
FEN1	4.03255e-23	1.01164	3.71933e-22
SERPINH1	5.76918e-20	1.01046	4.11847e-19
WNT8B	1.20078e-08	1.01007	3.4451e-08
LOC151162	4.96824e-14	1.00997	2.23104e-13
ATIC	3.6495e-36	1.00958	9.66812e-35
NAT9	3.6692e-28	1.00908	4.94956e-27
RELT	1.19331e-18	1.00862	7.65858e-18
AURKAPS1	3.75928e-19	1.00765	2.51079e-18
MRTO4	6.55762e-27	1.00741	8.00443e-26
EXOSC2	5.43617e-37	1.00729	1.53521e-35
LTB4R	4.63201e-09	1.00719	1.37766e-08
GNG4	0.0311544	1.00714	0.0460034
SEZ6L2	2.28778e-09	1.00706	6.99799e-09
FADS2	0.000155194	1.0068	0.000302851
WNT5A	8.944e-07	1.00663	2.17984e-06
GPR4	5.55167e-12	1.0065	2.11743e-11
CEP250	4.50143e-16	1.00588	2.35402e-15
PDCD5	7.51501e-27	1.0058	9.14044e-26
FAM157A	1.9073e-06	1.00579	4.50826e-06
FAM216A	3.07938e-10	1.00577	1.01923e-09
TRMT112	7.14464e-27	1.0055	8.70028e-26
DGCR5	1.65497e-05	1.00535	3.57929e-05
FSTL3	5.94437e-07	1.00508	1.47254e-06
TGS1	3.1461e-30	1.00421	5.01885e-29
HACD3	2.55395e-28	1.00387	3.50736e-27
NAA16	1.18084e-24	1.00355	1.22197e-23
BCL2L12	3.54694e-29	1.00354	5.16837e-28
GOLGA6L6	1.25068e-05	1.00326	2.73983e-05
NUPL1	1.63623e-29	1.00305	2.45745e-28
TSEN2	7.12024e-19	1.00237	4.64819e-18
CENPJ	5.0258e-17	1.00173	2.8363e-16
EPHX3	1.48669e-05	1.00164	3.23304e-05
RDH12	4.20604e-07	1.00073	1.05826e-06
SLC38A5	0.00325905	1.00045	0.00550803
XPO4	6.14304e-23	1.00039	5.56342e-22
CCT6P1	1.02974e-20	1.00038	7.76979e-20
PAK1IP1	8.52239e-29	0.998307	1.20505e-27
IQCH	1.73199e-12	0.998291	6.85946e-12
ASF1B	8.44904e-21	0.99825	6.43902e-20
TKT	1.16629e-30	0.998149	1.92484e-29
VARS	2.58567e-33	0.996584	5.36768e-32
NHS	1.18482e-06	0.996461	2.8551e-06
GRM8	0.016261	0.996358	0.0249817
PAM16	2.01443e-19	0.996262	1.37861e-18
TSTA3	2.85447e-15	0.996146	1.40878e-14
ODC1	3.96072e-20	0.996057	2.85826e-19
NTMT1	4.07247e-39	0.995611	1.35734e-37
UPK1A	2.91091e-05	0.995309	6.13781e-05
WDR35	1.70387e-09	0.995217	5.27317e-09
MMP9	0.00106408	0.99493	0.00190901
AP3M2	4.46857e-22	0.994521	3.77237e-21
DARS	9.31979e-36	0.994255	2.37106e-34
TSPEAR-AS2	1.00131e-06	0.994081	2.42857e-06
CSNK1E	3.95232e-46	0.992808	2.53578e-44
AGRN	1.70197e-15	0.991821	8.54147e-15
RANGAP1	7.26721e-39	0.990699	2.37585e-37
GTPBP3	3.70761e-35	0.990044	8.97652e-34
PMS2P3	7.29001e-14	0.98943	3.23613e-13
SMTNL2	0.00116425	0.98934	0.00207963
GMPS	4.89092e-48	0.988971	3.90722e-46
STMN1	1.28394e-20	0.98891	9.62063e-20
CLIC3	9.14941e-05	0.988906	0.000183086
UBXN11	1.6347e-16	0.988697	8.86713e-16
SNHG20	4.3431e-16	0.988317	2.27354e-15
FBF1	4.53605e-14	0.988172	2.04366e-13
SPC24	1.51661e-11	0.988138	5.59022e-11
SIGLEC15	9.23481e-05	0.987441	0.000184723
EPHA1	8.13531e-14	0.986962	3.59196e-13
RPS21	1.64576e-15	0.986669	8.27151e-15
YDJC	1.5468e-22	0.985949	1.36122e-21
MCM6	1.35847e-27	0.98587	1.73342e-26
SLC1A5	1.93952e-21	0.985868	1.55366e-20
OLA1	7.58388e-31	0.985631	1.27106e-29
DPCD	5.62857e-21	0.985445	4.34764e-20
NDC80	1.43787e-16	0.984635	7.84088e-16
NCL	4.74102e-35	0.983363	1.13713e-33
TNFAIP6	0.000858971	0.982986	0.00155585
ITGB8	5.27998e-09	0.982955	1.56381e-08
PPP1R13L	1.92632e-16	0.982799	1.03695e-15
SIGMAR1	2.74064e-29	0.982248	4.01056e-28
ME1	8.04826e-08	0.982055	2.15604e-07
CKS1B	1.07552e-24	0.981949	1.11862e-23
GPR84	3.61817e-05	0.981705	7.55385e-05
UPF3B	6.93616e-24	0.981556	6.78449e-23
RANBP1	1.23284e-25	0.980906	1.37115e-24
DTYMK	2.38024e-22	0.979438	2.05676e-21
DNMT1	1.05075e-25	0.979276	1.18208e-24
DTD1	2.2191e-17	0.978835	1.29323e-16
MRPS23	6.12986e-25	0.978424	6.49057e-24
INPP5D	4.33686e-09	0.978099	1.29174e-08
IFT81	1.99751e-29	0.977788	2.9718e-28
CDIPT-AS1	1.33281e-07	0.977339	3.50192e-07
SLC25A22	2.88258e-20	0.977248	2.10388e-19
C6orf48	9.27329e-16	0.976858	4.74433e-15
PVR	2.1142e-30	0.976816	3.42323e-29
AHSA2	2.23425e-08	0.976766	6.27088e-08
TEX40	0.000113958	0.976668	0.000225947
HELZ2	1.63985e-13	0.976345	7.08646e-13
MUC16	0.00412563	0.976274	0.00687526
CCSAP	3.42472e-27	0.975295	4.25881e-26
FKBP9P1	4.31466e-12	0.974578	1.66106e-11
PCMTD2	6.12077e-16	0.974298	3.17819e-15
SKAP1	1.58204e-05	0.973793	3.43204e-05
PSMG1	1.12261e-15	0.973013	5.71209e-15
GPCPD1	3.88695e-10	0.972839	1.27542e-09
CELSR2	1.956e-11	0.972462	7.15838e-11
MYH16	6.48404e-09	0.972112	1.90258e-08
KLF7	7.22735e-07	0.971793	1.7777e-06
POLA1	1.10106e-21	0.971045	9.00995e-21
DLL3	0.00015324	0.971013	0.000299236
SLC25A15	1.23924e-20	0.970879	9.29929e-20
TMEM198	1.87292e-08	0.97062	5.28998e-08
KCNE3	9.49681e-12	0.970511	3.56256e-11
BACE2	1.14578e-11	0.970486	4.26623e-11
CD46	3.07686e-22	0.970042	2.62993e-21
E2F6	4.8112e-40	0.968754	1.7798e-38
POLR1A	2.00364e-22	0.967719	1.7453e-21
NUP107	2.92482e-39	0.967708	9.90917e-38
ARFGAP1	9.79077e-24	0.96712	9.4196e-23
STXBP1	5.16206e-07	0.966862	1.28713e-06
ANKS6	6.17278e-25	0.966473	6.53265e-24
PHF19	3.25291e-28	0.966185	4.41703e-27
YAE1D1	1.11357e-12	0.966107	4.48463e-12
CYP4F8	3.78391e-05	0.966089	7.88385e-05
RIN1	8.97559e-17	0.965778	4.95237e-16
MCM3AP-AS1	3.33876e-16	0.965645	1.76625e-15
ODF2	1.61676e-40	0.965636	6.26297e-39
SLC11A2	1.65947e-18	0.965301	1.0558e-17
MTAP	8.25366e-22	0.964557	6.82189e-21
AADAT	1.50626e-08	0.964195	4.28739e-08
RFWD3	7.37919e-38	0.9641	2.24116e-36
NCR3LG1	1.66864e-08	0.963729	4.7319e-08
RAN	6.61053e-33	0.963471	1.33715e-31
HSD17B7	5.85651e-20	0.963427	4.17936e-19
IGFBP1	0.00110142	0.963129	0.00197324
EXOSC7	7.59656e-34	0.963097	1.65568e-32
TRMT11	9.12597e-31	0.962821	1.52082e-29
ARHGAP39	1.55002e-17	0.962605	9.16839e-17
DPH3P1	1.43211e-16	0.962347	7.81365e-16
SEC16B	1.49416e-07	0.961844	3.91135e-07
SLC19A2	7.10824e-20	0.961822	5.03934e-19
CSTL1	2.82527e-08	0.961575	7.8641e-08
MYBBP1A	2.19176e-22	0.96134	1.9011e-21
IFRD2	9.94505e-31	0.961337	1.65196e-29
LPCAT1	7.28126e-12	0.961298	2.75459e-11
C17orf78	0.0104896	0.960482	0.0165549
ANXA10	0.0206157	0.96046	0.031168
HAUS7	1.70936e-19	0.960056	1.1761e-18
CDK5RAP1	2.07554e-24	0.960039	2.10123e-23
ULK4	5.47602e-13	0.959565	2.26807e-12
LTV1	3.6807e-32	0.959502	6.90123e-31
FAM83A	0.00625467	0.959394	0.0101916
RTN4RL2	7.33111e-07	0.959265	1.80279e-06
PF4	0.00564117	0.959249	0.00925219
NAA10	7.66424e-23	0.959066	6.87738e-22
SH3BP4	2.03618e-20	0.958909	1.50161e-19
DPY19L1	1.69264e-24	0.957138	1.73152e-23
TMEM17	1.79704e-12	0.956142	7.10887e-12
CASC5	8.07152e-13	0.956074	3.28477e-12
CHEK2	3.04273e-22	0.955752	2.60402e-21
LETM2	3.65425e-09	0.955736	1.09638e-08
PDP1	2.03057e-18	0.955651	1.28553e-17
TCAM1P	0.000259345	0.955594	0.000495175
PSMA7	3.06797e-20	0.955482	2.23681e-19
LACTB2	3.32946e-13	0.954631	1.40162e-12
NSUN5	1.23931e-32	0.95416	2.43486e-31
RNF219	8.39958e-25	0.953924	8.80755e-24
ATXN7L2	1.08673e-23	0.953766	1.04162e-22
LINC00922	3.05862e-10	0.952841	1.01285e-09
SUV39H1	1.7971e-22	0.952431	1.57541e-21
RBAKDN	3.94974e-07	0.95191	9.95852e-07
PRR22	9.03978e-09	0.951685	2.62215e-08
IPO5	2.28979e-24	0.950992	2.30676e-23
CEP78	3.34398e-26	0.950952	3.89644e-25
SET	7.55145e-50	0.950821	7.11187e-48
ZNF514	1.8978e-13	0.950463	8.15312e-13
LAMC2	3.54707e-10	0.950413	1.16688e-09
PLXNA3	4.46322e-15	0.950262	2.17452e-14
CCT3	7.27866e-38	0.948867	2.2139e-36
NBPF16	0.0001375	0.948004	0.000270068
TCTE3	4.90295e-11	0.947563	1.73886e-10
CCNB2	6.64914e-17	0.947159	3.72073e-16
PLAGL2	3.0629e-09	0.947014	9.26543e-09
FAM86JP	6.81236e-16	0.946669	3.52126e-15
NODAL	0.000302249	0.94633	0.000573412
PTPRU	0.00107217	0.945851	0.00192302
NPRL3	6.86426e-31	0.944387	1.15422e-29
NUP37	3.18947e-30	0.943785	5.0762e-29
ANKZF1	2.81777e-30	0.943516	4.51613e-29
LIG1	1.25457e-24	0.942811	1.29631e-23
ZMYND15	5.29226e-08	0.94265	1.44048e-07
ORM2	7.85346e-05	0.942372	0.000158217
TERT	4.66354e-05	0.942349	9.61896e-05
WNT11	0.0121731	0.942288	0.0190362
PLA2G16	5.44385e-06	0.942165	1.23228e-05
LSM8	2.38643e-31	0.94147	4.20925e-30
TIPIN	9.2977e-17	0.940869	5.12735e-16
SNRPE	1.13915e-27	0.940767	1.46265e-26
KIAA0907	3.17344e-18	0.940605	1.97916e-17
MIOX	9.1633e-06	0.940459	2.03232e-05
RNF24	6.47314e-12	0.940413	2.45884e-11
LIMK1	1.38209e-26	0.939432	1.64975e-25
CCT2	1.07623e-32	0.93852	2.12258e-31
ZRANB3	1.69999e-14	0.9381	7.92338e-14
SCARNA12	6.72522e-11	0.938041	2.35102e-10
DCLK3	3.57822e-09	0.937934	1.07467e-08
EEPD1	5.38067e-13	0.937413	2.23038e-12
GART	3.30994e-33	0.937231	6.78885e-32
IRAK1	1.85055e-21	0.9362	1.48413e-20
LBP	0.00231086	0.936108	0.00397789
GINS3	4.48583e-20	0.936101	3.22587e-19
SNRPB	2.57968e-17	0.935846	1.49361e-16
FAM84B	1.31414e-18	0.935608	8.40777e-18
FBXO5	1.74945e-22	0.934923	1.53495e-21
C12orf45	2.02698e-22	0.934879	1.76488e-21
PODXL	2.29815e-12	0.934847	9.03031e-12
LAPTM4B	5.01537e-06	0.934671	1.13893e-05
C22orf29	5.86429e-23	0.934641	5.32036e-22
RPL23P8	1.00139e-14	0.934625	4.75476e-14
LINC00176	2.3471e-05	0.934621	4.99722e-05
NONO	6.96567e-35	0.934605	1.64951e-33
RRP15	1.43969e-33	0.934255	3.06939e-32
PMCH	4.42057e-12	0.934126	1.69928e-11
EIF2S3	3.46427e-22	0.93406	2.95247e-21
TIMM8A	9.73502e-19	0.933408	6.28917e-18
CLLU1OS	2.51516e-05	0.933357	5.34009e-05
CCDC183	0.000380733	0.933283	0.000713932
CABYR	2.42246e-08	0.93316	6.78706e-08
HSPA4L	0.00107913	0.932746	0.00193498
ICA1	1.38725e-18	0.932668	8.86451e-18
CDH6	2.18181e-07	0.932582	5.6289e-07
TMEM191A	1.02585e-10	0.932014	3.52911e-10
SELE	0.00361498	0.931529	0.00606862
N6AMT2	2.99772e-14	0.930795	1.36861e-13
CBWD6	2.36479e-12	0.93069	9.27442e-12
SLC38A3	0.00533099	0.930179	0.00877148
MTG2	9.58689e-20	0.930163	6.71999e-19
LOC100134868	2.77118e-06	0.929432	6.44922e-06
RHBDL1	7.084e-06	0.929271	1.58883e-05
TBX6	8.02954e-09	0.92909	2.33969e-08
C1orf109	2.58526e-34	0.928894	5.80086e-33
EFCAB10	5.92601e-12	0.928781	2.2556e-11
CSPP1	3.34431e-21	0.928562	2.62972e-20
YARS	1.46119e-28	0.928292	2.0325e-27
SCARNA2	4.61888e-07	0.927293	1.15731e-06
HTRA3	0.000143436	0.927084	0.000281214
CCDC59	4.66369e-27	0.926786	5.73355e-26
PABPC1	4.81564e-20	0.926753	3.45457e-19
STK3	1.4311e-22	0.926424	1.26319e-21
PPP1R35	1.60186e-18	0.92572	1.02009e-17
SLC52A2	1.49911e-19	0.925719	1.03665e-18
RSPH14	2.30875e-06	0.925522	5.41292e-06
PA2G4	8.46418e-33	0.925299	1.6954e-31
B3GNT4	3.25354e-05	0.924756	6.82382e-05
CKAP5	1.15163e-34	0.924539	2.67166e-33
PITX2	0.000426968	0.924298	0.000796264
LRFN4	1.51572e-14	0.92422	7.0919e-14
MORC2	3.49589e-38	0.923718	1.08093e-36
ZNF511	2.43739e-16	0.923664	1.3025e-15
IL1B	0.00144366	0.923594	0.00255054
TMEM194A	5.02055e-24	0.922489	4.96039e-23
RPN2	7.41237e-26	0.922313	8.43121e-25
SH2D2A	1.09425e-11	0.921649	4.08179e-11
CCL3L1	0.00173422	0.921618	0.00303412
PPFIA4	1.1276e-05	0.921187	2.48105e-05
MAGOHB	2.87957e-22	0.91993	2.47056e-21
STX16	1.65894e-14	0.919281	7.73906e-14
PRPF40B	1.88046e-12	0.919214	7.43029e-12
ACD	1.61705e-29	0.919151	2.43043e-28
FAM83H	8.8708e-16	0.919032	4.54407e-15
DDX39A	4.78478e-23	0.919005	4.38359e-22
YTHDF1	3.83378e-28	0.91895	5.15127e-27
ATAT1	1.63909e-18	0.918947	1.04348e-17
NIT2	2.17777e-24	0.91767	2.19714e-23
KIF9	6.86581e-18	0.917106	4.17665e-17
MEST	1.17921e-17	0.916749	7.05633e-17
ZWILCH	1.56187e-19	0.916533	1.0786e-18
TTF2	2.41159e-26	0.915608	2.83576e-25
GNGT1	8.09034e-07	0.91476	1.98308e-06
PSMG4	2.15806e-19	0.914561	1.472e-18
SNHG10	8.68114e-12	0.914485	3.26493e-11
CCNI2	8.27179e-07	0.914104	2.02393e-06
CD276	1.98644e-22	0.913324	1.73252e-21
ZNF878	1.03184e-10	0.91327	3.54792e-10
GPX2	3.19609e-07	0.912482	8.12921e-07
NOM1	2.27439e-34	0.912106	5.13137e-33
AGTRAP	6.0191e-22	0.910413	5.02554e-21
HMGA2	0.000123527	0.910112	0.000244023
EPHB2	3.26402e-10	0.909645	1.0786e-09
C10orf91	3.01323e-07	0.909504	7.68028e-07
ANKRD22	8.30101e-09	0.909498	2.41468e-08
POLB	7.90629e-18	0.909308	4.7855e-17
AGAP6	1.63978e-10	0.90922	5.53448e-10
PPP1R14B	3.631e-27	0.90899	4.50441e-26
ENOPH1	1.44801e-33	0.908977	3.08394e-32
CALU	1.67937e-19	0.908885	1.15779e-18
CHORDC1	1.68393e-19	0.908821	1.16016e-18
BRAT1	7.54778e-28	0.908811	9.8452e-27
FBXO16	3.58268e-05	0.907927	7.48358e-05
NOP14	2.35162e-34	0.907723	5.29978e-33
PCDHB9	0.00011032	0.907561	0.000219008
RIBC2	0.000265877	0.907516	0.000507033
FAM83D	8.19757e-13	0.907419	3.33474e-12
SMYD3	2.04111e-21	0.906861	1.63313e-20
INHA	9.84488e-05	0.906626	0.000196295
CENPQ	3.17841e-22	0.906578	2.71334e-21
ATR	1.6833e-27	0.906497	2.13596e-26
DIEXF	5.62931e-32	0.90563	1.03562e-30
ADRM1	8.71783e-24	0.905558	8.43079e-23
ELOVL5	2.72786e-07	0.905543	6.97978e-07
PTCD1	7.89617e-34	0.905508	1.71552e-32
WDYHV1	5.026e-24	0.905464	4.96339e-23
PCID2	1.14045e-21	0.905337	9.32113e-21
PLK3	3.02955e-14	0.905291	1.38283e-13
RIOK1	4.28545e-38	0.905167	1.32308e-36
ZMIZ2	6.06875e-25	0.904715	6.42918e-24
GRB10	5.66466e-12	0.904581	2.15852e-11
ERO1L	1.09899e-14	0.904182	5.19773e-14
FOXP4	3.6885e-20	0.903937	2.66932e-19
CCL3	0.000450986	0.903833	0.000838923
UCHL3	4.00528e-16	0.903731	2.10313e-15
NQO2	3.17139e-13	0.903379	1.33755e-12
ZNF354B	1.13538e-16	0.903366	6.22608e-16
TPD52L1	1.89106e-06	0.903348	4.4709e-06
ZNF761	7.5115e-18	0.903054	4.55325e-17
RCC2	1.98315e-33	0.902975	4.1632e-32
ATP6V1B1	3.32795e-05	0.902311	6.97278e-05
ATAD3A	1.18807e-21	0.902232	9.69097e-21
OBP2B	0.000718935	0.902229	0.00131227
SLC16A4	7.12263e-06	0.902185	1.59662e-05
LOC100130238	0.000306002	0.901964	0.000580211
SF3B3	1.9981e-39	0.901726	6.83718e-38
SPICE1	1.49743e-27	0.901659	1.906e-26
GTF2IRD1P1	2.59355e-05	0.90163	5.49687e-05
ETS2	6.94976e-13	0.90152	2.84574e-12
NPSR1-AS1	1.55003e-06	0.900928	3.69099e-06
TAMM41	2.15434e-27	0.900491	2.71521e-26
ARVCF	3.47186e-14	0.900265	1.5791e-13
TLCD1	1.81116e-10	0.900215	6.09788e-10
EPHA2	8.82108e-10	0.899926	2.80653e-09
ZNF117	3.1988e-07	0.899808	8.13509e-07
LOC90246	0.000359899	0.899568	0.000677402
LGALS7B	2.02858e-05	0.89945	4.34474e-05
SCLY	7.67011e-25	0.899116	8.05499e-24
HIATL2	5.29968e-12	0.898972	2.02433e-11
ETV5	8.16056e-06	0.898931	1.8164e-05
AKAP4	1.61533e-05	0.898887	3.50056e-05
F2R	1.69634e-08	0.898816	4.80579e-08
FOXRED2	1.7838e-12	0.898469	7.0592e-12
USPL1	8.02338e-18	0.898354	4.85208e-17
SAPCD1	2.49692e-08	0.898164	6.98805e-08
FAM222A	2.17011e-06	0.897688	5.10245e-06
CCDC57	4.03849e-18	0.897502	2.50043e-17
EXOSC4	6.19049e-18	0.897448	3.78716e-17
RP9	1.57931e-26	0.897445	1.87536e-25
NAA15	2.51223e-34	0.897199	5.64936e-33
MSTO1	6.43416e-28	0.897101	8.45709e-27
DNAAF5	5.10633e-30	0.89688	7.9483e-29
NOL8	3.18607e-33	0.896012	6.54131e-32
CENPU	8.83952e-10	0.89579	2.81197e-09
PAN3	1.4229e-17	0.895616	8.44078e-17
CCNE2	4.52346e-13	0.895191	1.88533e-12
POLR1E	8.43101e-29	0.89515	1.19377e-27
ZCCHC7	1.78246e-31	0.894653	3.1712e-30
HCN1	0.00537984	0.894582	0.00884689
PRMT1	7.09282e-24	0.894508	6.92452e-23
TP53RK	3.16136e-13	0.894299	1.33414e-12
PLCG1	9.94716e-14	0.894236	4.375e-13
TNFSF4	7.27226e-05	0.894228	0.000147042
PCNA	4.29086e-15	0.893831	2.09253e-14
DCAF4L1	6.62255e-09	0.893613	1.94128e-08
ORC1	1.17802e-11	0.893335	4.37994e-11
AMOTL2	9.83843e-15	0.892608	4.67468e-14
GEMIN5	4.75272e-34	0.892107	1.04585e-32
PRPS1	4.31343e-19	0.89136	2.86878e-18
ESCO2	1.03453e-08	0.891108	2.98774e-08
DNAH12	2.91792e-08	0.890463	8.1121e-08
C16orf93	8.92706e-11	0.889847	3.08347e-10
SND1	1.34449e-37	0.889651	3.98321e-36
MSANTD3	9.5842e-27	0.889123	1.15681e-25
IFFO2	1.59527e-12	0.889119	6.34371e-12
KDELR3	1.14191e-09	0.88886	3.58645e-09
ACTR5	6.10998e-22	0.888663	5.09935e-21
PHF14	2.02119e-30	0.888562	3.27522e-29
ACSL4	2.03375e-11	0.887291	7.43365e-11
F5	0.0140083	0.887229	0.0217125
DEPDC1	1.39344e-09	0.887217	4.34321e-09
SLC7A5P2	2.91005e-07	0.886911	7.42834e-07
NSDHL	6.4059e-20	0.886271	4.55715e-19
LRRC73	4.85527e-05	0.886004	9.98833e-05
TCF3	9.71242e-29	0.885998	1.36767e-27
PABPC3	2.66184e-16	0.885808	1.41691e-15
ATP6V0A4	0.000178401	0.884595	0.000346
SASS6	1.3805e-21	0.884554	1.12072e-20
CCDC42B	2.62186e-07	0.8841	6.71776e-07
ZWINT	2.4264e-16	0.883391	1.2973e-15
PSMD14	5.1329e-32	0.883263	9.50257e-31
WDR93	2.29567e-08	0.88316	6.43973e-08
CHAF1A	2.21719e-20	0.882083	1.631e-19
ZPR1	5.696e-35	0.881004	1.35982e-33
PUS7L	2.29579e-20	0.880512	1.6864e-19
PDF	2.71555e-24	0.879712	2.72764e-23
TTPAL	3.08004e-17	0.879292	1.77033e-16
BORA	4.36489e-15	0.879008	2.12763e-14
C6orf222	3.4919e-06	0.878889	8.04896e-06
NPEPL1	2.11089e-14	0.878583	9.76095e-14
SEMG1	0.0290733	0.877559	0.0431071
THOC3	4.23026e-18	0.877181	2.61365e-17
POLR2D	9.48962e-37	0.877138	2.61519e-35
TWISTNB	4.30106e-29	0.876146	6.23623e-28
VNN3	0.000131615	0.87536	0.000259154
NUTF2	3.63931e-30	0.874891	5.75644e-29
UBE2Q2P3	1.11187e-07	0.874829	2.94135e-07
PDE7A	1.6073e-16	0.874716	8.72308e-16
CLPB	2.10096e-21	0.874685	1.6797e-20
RBM12B-AS1	1.34136e-11	0.874655	4.96386e-11
VMA21	9.17625e-23	0.874583	8.17698e-22
TMEM52B	3.3008e-05	0.874313	6.92082e-05
NR1D1	2.34513e-11	0.873686	8.54139e-11
FGFR4	2.96929e-06	0.873643	6.88375e-06
FAM169A	0.000125337	0.873344	0.000247313
FAM71E2	2.08925e-05	0.873165	4.46724e-05
CPOX	2.9862e-32	0.873047	5.67157e-31
RLN2	0.000562172	0.872641	0.00103655
RRP1B	6.01763e-30	0.87262	9.32437e-29
SKP2	4.34533e-16	0.872492	2.27412e-15
SAMD15	1.65171e-11	0.872352	6.06425e-11
IL1RAP	7.16932e-15	0.872328	3.44312e-14
AFMID	8.45958e-23	0.872116	7.55475e-22
CCNJ	5.47263e-26	0.872083	6.29107e-25
BTNL9	0.000208148	0.871264	0.000400966
RHOD	2.2137e-06	0.870926	5.20137e-06
TMEM201	1.735e-23	0.870902	1.63326e-22
DNAJC10	2.59333e-28	0.870551	3.55669e-27
ABHD1	1.30739e-06	0.870191	3.13612e-06
CYP26A1	0.000623602	0.870118	0.0011457
TSEN15	4.70911e-18	0.86952	2.90252e-17
BCL2L1	6.40927e-17	0.869502	3.59434e-16
ADAMTS9	4.43934e-07	0.869381	1.11369e-06
SETD6	5.90505e-24	0.86926	5.79802e-23
IFNE	1.78065e-05	0.868932	3.83896e-05
EME2	5.39154e-07	0.868789	1.34158e-06
HEYL	1.36664e-07	0.868419	3.58711e-07
NUP205	7.65354e-30	0.867844	1.17616e-28
TMEM185B	9.8578e-29	0.867745	1.38719e-27
SLC39A6	1.65722e-16	0.867656	8.9798e-16
FBXO43	4.23828e-08	0.867319	1.16378e-07
SMC4	1.86573e-24	0.867152	1.89724e-23
NFE2L3P2	3.53892e-17	0.866501	2.0222e-16
CCNL2	9.32184e-12	0.866154	3.50012e-11
ATP2A1	2.54122e-05	0.865992	5.39207e-05
TMEM40	2.5575e-05	0.865369	5.42494e-05
PTRH2	1.92489e-20	0.865221	1.42158e-19
IGF2-AS	0.000493139	0.864219	0.000913942
MARCKSL1	1.10952e-23	0.864116	1.06298e-22
THEM6	6.29729e-15	0.863308	3.03639e-14
PLA2G4E	7.20108e-07	0.862965	1.77145e-06
FBL	4.54044e-23	0.862663	4.16718e-22
SMYD2	1.33437e-28	0.862662	1.8624e-27
EXOSC3	9.13175e-26	0.862513	1.03183e-24
ENO3	5.21415e-08	0.861535	1.41997e-07
ECEL1	0.00356121	0.860533	0.00598521
ADCY10P1	0.000117935	0.860504	0.000233448
GGH	2.4233e-05	0.860489	5.1536e-05
SLN	0.000606203	0.86005	0.00111483
[truncated: 1,259 more rows]

## Sheet: CHOL
Symbol	P value	log2(Fold change)	FDR
EPS8L3	2.28001e-15	9.03193	3.36769e-13
TNNT1	4.03594e-08	6.80859	3.88841e-07
B4GALNT4	7.35574e-14	6.73479	5.59336e-12
AFAP1-AS1	2.03949e-06	6.54464	1.26313e-05
MISP	7.77211e-09	6.45577	9.06643e-08
EPHA10	3.35367e-11	6.40081	8.59603e-10
CEACAM7	4.236e-05	6.31971	0.000186589
PVRL4	8.69824e-08	6.19063	7.66782e-07
SLC4A3	8.71265e-14	6.14675	6.52845e-12
PPP1R14C	9.80847e-08	6.04393	8.54019e-07
PRSS16	9.62363e-20	5.90075	2.19536e-16
TNFAIP6	6.72678e-10	5.89575	1.0815e-08
KRT23	3.33106e-06	5.85572	1.954e-05
TFAP2A	1.43393e-08	5.85327	1.55356e-07
PITX1	4.34486e-09	5.81272	5.42936e-08
LAMC2	1.47041e-11	5.81136	4.33127e-10
FXYD3	1.43072e-05	5.78595	7.13309e-05
RHOV	1.3674e-09	5.7612	2.00385e-08
SFN	1.43591e-10	5.7405	2.91023e-09
DLGAP5	2.27363e-16	5.74041	5.55714e-14
USH1C	7.97646e-10	5.73952	1.25298e-08
MNX1	1.00689e-11	5.69362	3.15129e-10
TMC5	1.82269e-07	5.66098	1.47504e-06
MUC13	1.85488e-06	5.62739	1.16176e-05
C19orf33	2.07855e-06	5.60056	1.28538e-05
ESRP1	1.35159e-12	5.59859	6.01943e-11
CEACAM6	3.27533e-05	5.59741	0.000148315
SEZ6L2	1.53497e-13	5.5554	1.03666e-11
CCNB2	1.6247e-15	5.44208	2.52703e-13
NTM	9.76284e-12	5.39824	3.07897e-10
CST1	5.71905e-05	5.39573	0.000244366
GCNT3	1.58862e-07	5.38673	1.30308e-06
TMEM132A	4.58726e-10	5.38382	7.84188e-09
COL22A1	1.9969e-07	5.34824	1.59589e-06
LINC01559	1.06211e-05	5.34585	5.4666e-05
MMP11	6.72632e-12	5.33833	2.29399e-10
PPP2R2C	3.93884e-05	5.30652	0.000175002
IQGAP3	4.49628e-13	5.30282	2.42292e-11
TTC39A	3.11299e-12	5.28826	1.19911e-10
EPN3	8.61502e-07	5.27372	5.87039e-06
LYPD6B	2.14584e-07	5.26677	1.69577e-06
C1orf106	3.46076e-11	5.26602	8.8155e-10
BUB1	2.60478e-16	5.25591	6.00886e-14
COMP	7.06567e-06	5.24794	3.7886e-05
ITGB4	1.76875e-14	5.23408	1.73753e-12
MYBL2	1.47146e-14	5.21624	1.51812e-12
SCTR	3.51564e-05	5.21089	0.000158115
NUF2	1.9978e-12	5.20675	8.28623e-11
B4GALNT2	3.2571e-07	5.20265	2.4549e-06
CPNE7	1.69113e-09	5.17491	2.40115e-08
MELK	4.01751e-17	5.16691	1.68334e-14
SPP1	2.19161e-05	5.16684	0.000103941
STRA6	3.67208e-06	5.1522	2.12971e-05
FDCSP	0.000625107	5.15052	0.00204332
DMKN	4.05359e-10	5.14854	7.05888e-09
NEK2	5.30817e-14	5.14849	4.2738e-12
PLEKHG4B	1.79607e-06	5.14115	1.12871e-05
CDC45	5.39615e-16	5.12994	1.07562e-13
SLC4A11	1.77316e-09	5.12839	2.49861e-08
ITIH5	1.66153e-07	5.0984	1.35746e-06
PSORS1C1	8.7643e-12	5.09354	2.83817e-10
MUC1	9.40061e-07	5.09242	6.34047e-06
PTHLH	9.50425e-08	5.08295	8.30348e-07
CEP55	1.0142e-15	5.0746	1.7797e-13
RAB25	2.38593e-08	5.07138	2.43952e-07
BAIAP2L2	1.18144e-13	5.06715	8.39315e-12
CENPM	1.35018e-15	5.0517	2.21764e-13
SLC52A3	4.1975e-10	5.03871	7.26022e-09
FA2H	3.18378e-13	5.03511	1.86228e-11
POF1B	2.5031e-13	5.01722	1.53866e-11
SPINT1	1.59998e-18	5.01545	1.21663e-15
UBE2C	1.42845e-14	5.01404	1.4963e-12
KIF2C	2.98776e-15	5.00892	4.23047e-13
CDC20	3.7184e-13	4.99887	2.08586e-11
BUB1B	7.26677e-15	4.97043	8.77612e-13
TOP2A	5.93382e-13	4.9667	3.06099e-11
PFKP	1.01837e-13	4.96357	7.44063e-12
HOXB9	6.5088e-06	4.95816	3.5222e-05
MYEF2	1.29144e-15	4.94711	2.13827e-13
TESC	1.66373e-08	4.94578	1.77352e-07
MST1R	3.36645e-09	4.93912	4.34149e-08
EEF1A2	5.64866e-06	4.92926	3.11419e-05
KIF4A	1.0137e-14	4.92208	1.13729e-12
HJURP	1.17541e-12	4.91406	5.30382e-11
CTHRC1	2.29499e-11	4.91269	6.24912e-10
CTXN1	4.39107e-09	4.88251	5.4771e-08
ANLN	7.50714e-13	4.87177	3.64372e-11
REG1A	0.00106601	4.8528	0.00326222
SPEG	3.25418e-09	4.85205	4.2179e-08
BCAN	5.16841e-10	4.84583	8.69776e-09
CDCA7	5.05987e-08	4.83939	4.73276e-07
RAD54L	1.2905e-15	4.8356	2.15408e-13
FAM81A	4.88333e-14	4.83188	3.96283e-12
DNER	0.000119038	4.82212	0.000468014
SYT13	2.03373e-05	4.81579	9.74434e-05
PKP3	2.44663e-05	4.80956	0.000114319
KIF18B	5.82805e-13	4.79799	3.014e-11
GPR35	3.52121e-09	4.79376	4.51838e-08
CCDC74B	4.55865e-11	4.78748	1.10762e-09
MMP7	1.29703e-05	4.78485	6.53483e-05
2016-09-03	1.87667e-08	4.77258	1.96582e-07
EPCAM	2.29488e-09	4.77097	3.12028e-08
PI3	0.000111777	4.76888	0.000442091
SLC7A11	2.74265e-08	4.76329	2.75082e-07
PPAP2C	7.38819e-13	4.76114	3.61159e-11
C12orf75	1.3782e-09	4.74447	2.01537e-08
EPS8L1	8.84429e-12	4.73909	2.85956e-10
EXO1	2.30537e-14	4.72839	2.15144e-12
ANO9	3.84118e-13	4.69481	2.13144e-11
TMEM163	4.12001e-12	4.68694	1.49185e-10
PDZK1IP1	1.13149e-05	4.68319	5.77874e-05
KRT19	7.02495e-07	4.66475	4.88747e-06
NQO1	4.38345e-08	4.64251	4.17617e-07
TMEM61	1.02478e-09	4.64096	1.55504e-08
PBK	1.81174e-12	4.64014	7.65367e-11
OVOL2	8.90292e-11	4.63555	1.93834e-09
APLP1	7.94745e-07	4.62915	5.46082e-06
SH2D3A	1.3414e-14	4.62809	1.43439e-12
PTTG1	4.68502e-12	4.62573	1.65556e-10
PLEKHN1	5.92108e-16	4.622	1.14685e-13
WNT7B	4.07298e-06	4.62097	2.33582e-05
DEPDC1B	9.39481e-09	4.62049	1.07577e-07
FAM227A	3.52174e-11	4.61924	8.90454e-10
ASPHD1	3.44149e-09	4.61878	4.42992e-08
SYT8	9.88393e-05	4.61682	0.000397195
SPOCK1	1.43352e-07	4.60569	1.18771e-06
MFI2	3.79982e-10	4.60266	6.66218e-09
PLK1	6.96837e-14	4.60183	5.39878e-12
SLC35F3	5.63352e-07	4.60114	4.01325e-06
SPC25	2.21193e-15	4.60085	3.31483e-13
KIF18A	3.33738e-14	4.59904	2.9282e-12
NCAPG	6.77894e-15	4.59698	8.43505e-13
FAM155B	2.48963e-13	4.59235	1.5396e-11
SGPP2	1.99665e-08	4.58725	2.08193e-07
GRM5	0.000698574	4.58611	0.00225121
FOXJ1	1.9625e-05	4.58379	9.44713e-05
UHRF1	3.50785e-15	4.57705	4.73814e-13
CDT1	1.44357e-16	4.57595	4.17435e-14
NXPH4	1.21113e-07	4.57561	1.02328e-06
UNC5A	2.32108e-07	4.57392	1.82095e-06
KIF23	2.86467e-14	4.54824	2.61398e-12
FAXC	2.08084e-07	4.54203	1.65204e-06
DIAPH3	2.03099e-16	4.53978	5.08515e-14
GJB4	0.000210196	4.5383	0.000772978
PLA2G4F	9.55933e-07	4.53735	6.43695e-06
BARX2	1.408e-05	4.53615	7.03349e-05
C4orf48	2.13016e-13	4.53565	1.36244e-11
PMEPA1	3.98889e-10	4.51816	6.95802e-09
CALB2	8.77968e-05	4.51411	0.000357083
MDFI	8.32026e-11	4.51381	1.82503e-09
CTSV	3.6657e-10	4.51215	6.44905e-09
NCAPH	2.63849e-16	4.50851	5.95283e-14
SHCBP1	1.23409e-15	4.49856	2.09398e-13
PCNXL2	5.09533e-14	4.49778	4.11859e-12
MAPK15	1.36192e-06	4.49408	8.8346e-06
PADI3	0.0010863	4.48077	0.00331886
DTL	4.33955e-15	4.48026	5.60347e-13
PAEP	0.00120236	4.4744	0.00362972
S100A2	4.90173e-08	4.4677	4.61005e-07
CENPF	4.55638e-13	4.45552	2.44248e-11
KIF20A	2.17143e-12	4.4485	8.82803e-11
B3GNT3	2.04546e-09	4.44542	2.82797e-08
ADGRF4	1.99496e-05	4.44279	9.57872e-05
S100A6	1.02538e-10	4.43571	2.1952e-09
IGSF3	2.55428e-13	4.42745	1.56543e-11
PKMYT1	2.85918e-16	4.42182	6.31203e-14
ALDH3B2	0.000271226	4.41841	0.000971315
HIST3H2A	2.177e-13	4.41483	1.38378e-11
FAM64A	1.34961e-11	4.40857	3.99263e-10
FOXM1	4.48242e-14	4.40827	3.66647e-12
NPTX1	6.60835e-06	4.40298	3.56948e-05
KRT17	0.00112286	4.4007	0.00341888
UGT1A10	0.00352547	4.40009	0.00936248
AP1M2	2.0799e-05	4.39222	9.9285e-05
SLC34A2	4.23595e-05	4.38803	0.000186627
CDH17	0.000162306	4.38802	0.000615159
SRRM3	4.36065e-08	4.38238	4.15831e-07
PKM	3.3029e-18	4.38148	2.11912e-15
E2F8	3.81936e-13	4.37879	2.12508e-11
RBBP8NL	2.14388e-05	4.37714	0.000102007
TROAP	1.87749e-11	4.37257	5.30217e-10
FAP	2.97346e-09	4.37243	3.89835e-08
KLK11	0.00474352	4.36009	0.0121676
BIRC5	5.92796e-12	4.35159	2.04894e-10
DLX4	6.06344e-11	4.35078	1.39405e-09
INHA	8.99139e-06	4.34993	4.71164e-05
CDC25C	9.51764e-12	4.34641	3.01554e-10
PSMC3IP	8.44341e-16	4.34024	1.54778e-13
AHNAK2	1.07958e-05	4.33572	5.54813e-05
PIFO	1.8823e-06	4.33237	1.17714e-05
ITGA2	2.2808e-08	4.32878	2.34253e-07
ITPR3	7.56997e-17	4.32671	2.46697e-14
DEPDC1	2.34519e-11	4.3227	6.36892e-10
TRIP13	9.61305e-12	4.31953	3.03639e-10
AIM1L	2.35403e-07	4.3056	1.84327e-06
SLC6A14	0.000535699	4.29346	0.00178372
NDC80	2.40218e-12	4.29186	9.61387e-11
TMC4	1.12967e-10	4.29024	2.38368e-09
CEACAM5	0.00126661	4.28966	0.00379575
GUCA2A	4.58473e-05	4.27149	0.000200488
CENPA	4.11564e-12	4.27125	1.4929e-10
LYPD1	5.76312e-07	4.26675	4.09279e-06
GTSE1	5.50189e-12	4.26123	1.91132e-10
TTK	2.29772e-11	4.24175	6.24829e-10
LRRC1	3.35605e-18	4.24091	2.08797e-15
KRT80	6.076e-06	4.23502	3.32037e-05
KIFC1	2.31548e-14	4.23204	2.15109e-12
CDC20B	0.00185879	4.22044	0.00531961
SKA1	3.24166e-12	4.22004	1.23707e-10
HAGHL	6.0217e-10	4.2129	9.87472e-09
OTX1	2.63302e-09	4.21261	3.50802e-08
PRC1	3.28706e-14	4.20992	2.90891e-12
IBSP	5.82786e-05	4.2092	0.00024855
PAK6	3.90707e-10	4.19867	6.82689e-09
MKI67	1.57631e-14	4.19769	1.58644e-12
GRIN2A	2.84111e-06	4.19755	1.69124e-05
DYX1C1	1.17247e-11	4.19324	3.57682e-10
CLDN4	8.0055e-07	4.19294	5.49702e-06
GULP1	1.8316e-09	4.19125	2.57037e-08
C3orf52	5.95613e-13	4.18635	3.05713e-11
PRSS22	1.62591e-06	4.18476	1.03284e-05
KRT15	1.34218e-05	4.18451	6.73912e-05
FAM83B	1.92009e-06	4.18004	1.19712e-05
EHF	2.88253e-07	4.1771	2.20496e-06
CDCP1	2.91838e-10	4.16976	5.29305e-09
AURKB	1.22889e-11	4.16933	3.69947e-10
E2F1	1.82453e-16	4.1692	5.06208e-14
COL7A1	3.0098e-08	4.16434	2.98667e-07
MATN3	3.68715e-07	4.16007	2.7408e-06
LIPH	2.39952e-05	4.15412	0.000112425
FOLR1	0.000286494	4.14946	0.00101923
C1QL4	4.5013e-06	4.13963	2.55082e-05
GOLGA7B	1.96927e-10	4.13576	3.81425e-09
SPECC1	2.21217e-13	4.13115	1.40179e-11
CCDC64B	9.87881e-07	4.1272	6.626e-06
UBE2T	7.27503e-14	4.09945	5.57327e-12
PLCD3	4.08571e-12	4.09585	1.48467e-10
CDSN	6.8644e-07	4.09467	4.79038e-06
KCNF1	4.27933e-08	4.09106	4.08646e-07
TFCP2L1	1.7136e-05	4.08247	8.38063e-05
KRT81	0.000679149	4.07964	0.00219515
C6orf132	1.54051e-10	4.07811	3.08568e-09
CKMT1B	0.000162918	4.07738	0.000617135
CDK1	6.89512e-13	4.07709	3.44437e-11
GPRIN2	2.98153e-08	4.07299	2.96722e-07
TLDC2	2.81726e-10	4.07098	5.14145e-09
MCM10	3.92667e-15	4.06622	5.13493e-13
GABRD	6.03738e-09	4.06487	7.24874e-08
COL10A1	4.22347e-05	4.05933	0.000186157
CDC6	1.93756e-14	4.0578	1.86761e-12
ZDHHC8P1	1.76941e-08	4.05503	1.87161e-07
GPRIN1	2.08823e-14	4.05478	1.96667e-12
EPR1	6.02548e-08	4.0521	5.51534e-07
SIX2	1.87491e-05	4.0466	9.08299e-05
PCSK1N	0.00162343	4.04214	0.00472038
COL15A1	1.69544e-08	4.03876	1.80172e-07
SPINT2	1.133e-16	4.0371	3.47189e-14
ECT2	3.36287e-14	4.03578	2.92556e-12
HKDC1	9.52053e-09	4.03448	1.08955e-07
DBN1	1.49122e-13	4.02989	1.01378e-11
GRID2IP	5.93331e-12	4.02661	2.04734e-10
DMBX1	1.60903e-06	4.02353	1.02371e-05
C1orf116	5.2386e-06	4.0208	2.91316e-05
LMX1B	2.36347e-05	4.02051	0.00011104
SPATA17	4.83693e-09	4.00847	5.97515e-08
TNNT2	2.3895e-07	4.00239	1.86962e-06
KLC3	2.60531e-06	4.00137	1.56815e-05
KSR2	5.01656e-07	3.98763	3.62021e-06
AP3B2	1.34737e-05	3.98716	6.75526e-05
ASNS	2.8512e-14	3.98459	2.6133e-12
E2F7	1.71874e-09	3.98294	2.43194e-08
TSPAN15	3.91064e-13	3.98233	2.15831e-11
FRAS1	8.37185e-06	3.9744	4.4254e-05
SKA3	6.98714e-13	3.97266	3.48187e-11
MTL5	8.40889e-13	3.97244	3.95064e-11
CA9	0.00313611	3.96891	0.00845423
STK39	7.29466e-17	3.96255	2.41559e-14
CDCA2	2.15477e-12	3.9588	8.77768e-11
FIBCD1	9.21325e-06	3.95875	4.81684e-05
CDKN3	4.04402e-11	3.95262	1.00154e-09
RAB36	4.07195e-11	3.94379	1.00724e-09
PLEKHB1	3.90539e-09	3.94248	4.9556e-08
MMP10	3.41569e-05	3.93907	0.000154093
CDCA5	1.40323e-15	3.93881	2.28648e-13
SLFN13	5.56009e-14	3.92667	4.39055e-12
ZG16B	0.000198567	3.92438	0.000736544
PLEKHS1	0.00232379	3.92282	0.00648848
RHPN1	1.04246e-14	3.92235	1.16319e-12
CLSPN	5.45376e-09	3.9148	6.63336e-08
PRAME	0.00641749	3.91383	0.0158248
HES2	8.74383e-10	3.91151	1.35691e-08
SPAG17	0.00016108	3.90155	0.000610848
ARFGEF3	8.06618e-08	3.90106	7.16603e-07
ADAM28	8.76052e-08	3.89911	7.71279e-07
NEFL	0.00257192	3.89673	0.00709065
LAMB3	9.92546e-10	3.89119	1.51284e-08
PRR11	8.73706e-08	3.88639	7.69544e-07
KREMEN2	1.59219e-07	3.8781	1.30496e-06
COL9A2	2.27966e-05	3.87714	0.000107669
SLC26A9	0.00104846	3.8691	0.00321764
CTNND2	1.19124e-05	3.86405	6.05827e-05
CENPK	9.30411e-12	3.86176	2.97543e-10
SULT2B1	7.57415e-05	3.86165	0.000313518
FSCN2	2.54077e-14	3.85862	2.34976e-12
ZIC5	0.000237616	3.85724	0.000861773
HCN4	1.59309e-06	3.85201	1.01545e-05
GAD1	3.54819e-05	3.85145	0.000159335
OBSCN	1.56753e-09	3.85003	2.24584e-08
CD24	6.49071e-14	3.84855	5.06695e-12
PLXNB3	9.4617e-07	3.84751	6.37539e-06
C6orf223	0.000108798	3.84673	0.000431638
FBXL2	1.47905e-10	3.8455	2.98001e-09
ULBP1	4.87215e-09	3.84057	6.01504e-08
DDR1	1.49342e-10	3.8395	3.00602e-09
FRMD5	6.79273e-06	3.83606	3.65849e-05
B4GALNT3	5.93913e-06	3.83164	3.25077e-05
DMBT1	0.00123968	3.83105	0.00372811
RAD51	1.0065e-14	3.82416	1.14168e-12
MAPK13	2.82691e-13	3.81445	1.70704e-11
C2CD4A	0.000292132	3.81196	0.0010375
RTKN2	1.61168e-07	3.80948	1.3183e-06
RGS17	1.50868e-08	3.80892	1.62341e-07
TMEM125	1.93822e-06	3.80711	1.20587e-05
MND1	4.27362e-12	3.80572	1.54203e-10
NEURL3	0.000209242	3.80205	0.000769609
ASF1B	7.27943e-14	3.79997	5.55591e-12
ITGA3	5.27434e-08	3.79764	4.89767e-07
ADGRB2	1.559e-09	3.79177	2.2383e-08
SPINK1	0.00476862	3.78749	0.0122228
IGF2BP1	0.00243433	3.78212	0.0067576
OLFM4	0.0145035	3.78056	0.0321012
C5orf46	0.000101395	3.77919	0.000405323
DCDC2	0.000131138	3.77562	0.00050944
BDKRB1	2.63791e-10	3.77539	4.8748e-09
PAQR4	6.78728e-15	3.77267	8.39455e-13
ADGRG1	6.31156e-13	3.76837	3.20749e-11
ELOVL7	4.14349e-08	3.76736	3.98268e-07
PVT1	2.7255e-08	3.76734	2.73764e-07
LINC00494	0.00186952	3.76384	0.00534436
OXTR	3.36518e-05	3.76208	0.000152015
ILDR1	7.71652e-13	3.76069	3.70159e-11
CCDC74A	2.27526e-08	3.75665	2.33917e-07
CLVS1	7.79182e-05	3.75456	0.000321233
KIAA1549L	3.83697e-06	3.75321	2.21595e-05
ORC1	7.0209e-13	3.7497	3.4734e-11
EVPL	0.0182213	3.74935	0.0391443
RUNDC3A	4.0673e-05	3.74929	0.000179776
CDCA3	1.44848e-10	3.74703	2.92705e-09
PRR15L	1.66469e-06	3.74591	1.05422e-05
ZIC2	0.00110432	3.74445	0.0033674
SAPCD2	2.19055e-12	3.74439	8.87063e-11
CENPE	7.93425e-12	3.73751	2.63589e-10
TICRR	1.41771e-10	3.73641	2.87619e-09
FAM111B	1.78565e-13	3.73341	1.16755e-11
CDC42BPG	2.01544e-14	3.733	1.90687e-12
SYNGR3	1.53631e-06	3.73002	9.82922e-06
CDCA8	1.04089e-11	3.72859	3.23305e-10
NOX4	2.00081e-08	3.72793	2.08521e-07
KIF26B	1.56861e-06	3.72768	1.0014e-05
LAMP5	0.000409399	3.7247	0.0014009
WNK2	3.6341e-06	3.7228	2.11185e-05
SLC6A8	1.92461e-10	3.72209	3.74187e-09
DSC3	0.00118955	3.72096	0.00359686
CCNE1	5.62779e-12	3.71958	1.95176e-10
PQLC2L	1.86366e-05	3.71924	9.0349e-05
UNC13A	8.37466e-07	3.71881	5.7199e-06
GLB1L2	2.52567e-12	3.71712	1.00884e-10
CENPI	9.13449e-13	3.71283	4.20494e-11
LYPD6	5.33462e-05	3.70786	0.000229708
POLQ	7.47335e-10	3.70254	1.18483e-08
INPP5J	2.09403e-12	3.70164	8.61572e-11
COLCA2	1.67297e-09	3.70158	2.3803e-08
LEF1	1.42409e-09	3.70156	2.07361e-08
TMPRSS4	0.00528482	3.69958	0.013341
ARNT2	1.97208e-07	3.6995	1.57789e-06
GRAMD1B	2.12553e-09	3.69801	2.91902e-08
ABCA12	0.000255342	3.69356	0.00091892
S100A3	2.74859e-09	3.69277	3.63838e-08
ORC6	3.39962e-13	3.69149	1.96061e-11
CDH3	3.55263e-05	3.68932	0.000159464
PI15	1.54243e-08	3.68911	1.65453e-07
CHRNB2	6.13838e-07	3.68864	4.33232e-06
CAPN6	0.00015094	3.68098	0.000576763
ARL14	2.18579e-05	3.67918	0.000103713
TRIM45	5.26678e-11	3.66989	1.2472e-09
CDH6	3.64241e-05	3.66654	0.000163174
RIBC2	6.94901e-11	3.66495	1.5678e-09
PRR5-ARHGAP8	1.26108e-07	3.66317	1.06155e-06
ANXA3	4.21423e-06	3.65991	2.4054e-05
VTCN1	0.00391113	3.65826	0.010258
S100A11	5.73766e-11	3.65817	1.3356e-09
N4BP3	1.52384e-11	3.65646	4.45035e-10
KIF15	2.74682e-11	3.6557	7.31453e-10
ETV4	1.34247e-05	3.64546	6.73893e-05
UBASH3B	2.11001e-06	3.63929	1.3017e-05
KRT6B	0.0147484	3.63807	0.0325661
ARHGEF38	2.08168e-07	3.63805	1.65207e-06
KIAA0101	1.48028e-13	3.63799	1.00969e-11
SNORD116-4	7.65181e-05	3.63696	0.000316222
TRIM59	3.49041e-15	3.63609	4.74581e-13
CKAP2L	5.4968e-09	3.62994	6.6778e-08
CFAP45	7.62531e-08	3.62849	6.81861e-07
MTCL1	1.74158e-07	3.62828	1.41385e-06
ADRA2C	4e-07	3.62798	2.94774e-06
LOC389332	0.00138401	3.62356	0.00411277
CD177	1.21504e-06	3.62154	7.96743e-06
RRM2	6.18581e-11	3.61962	1.41742e-09
CEMIP	0.000177175	3.61821	0.000664399
RASGEF1A	2.21097e-05	3.61788	0.000104811
DUOX1	6.29733e-05	3.61697	0.000266358
TRIM46	1.3897e-05	3.61528	6.95222e-05
IL11	6.8369e-08	3.61199	6.19182e-07
LPAR2	4.38544e-15	3.61017	5.62734e-13
CFAP221	4.06254e-05	3.6089	0.000179604
CNFN	2.55113e-08	3.60586	2.58653e-07
ANKRD2	0.000356147	3.60351	0.00123661
RIMKLA	4.19686e-09	3.60012	5.26685e-08
NEB	0.00124864	3.59214	0.00374902
PIWIL4	7.95347e-09	3.5907	9.2622e-08
FAM131C	7.42962e-06	3.59002	3.96304e-05
KRT86	7.39475e-07	3.58787	5.11012e-06
TUBB3	4.47653e-10	3.58478	7.68459e-09
MAFG-AS1	1.48855e-14	3.58027	1.51295e-12
RASAL1	6.71914e-05	3.57391	0.000282108
SLCO4A1-AS1	0.000163372	3.57368	0.000618511
FHDC1	1.36453e-10	3.57272	2.78758e-09
CHAF1B	8.86683e-15	3.56736	1.04026e-12
CCNB1	2.10503e-14	3.56563	1.97345e-12
MYOF	1.36273e-08	3.56122	1.49377e-07
TMSB15B	3.61535e-10	3.55788	6.39334e-09
STC2	6.56869e-10	3.55774	1.0619e-08
LHFPL3-AS2	0.00125886	3.55416	0.00377529
CACNB3	2.24728e-10	3.55147	4.25635e-09
TGFB2	3.74661e-06	3.53719	2.16925e-05
PKP1	0.00053803	3.53643	0.0017909
CACNG4	0.00195388	3.53184	0.00555688
MMP1	8.83909e-05	3.5311	0.000359073
SLC7A1	1.55394e-11	3.53081	4.53182e-10
PRRX2	4.11179e-07	3.52651	3.02144e-06
SOX11	3.51571e-06	3.52536	2.04711e-05
VANGL2	4.1033e-05	3.52145	0.000181289
FAM171A2	7.17422e-10	3.52018	1.14447e-08
DKK1	0.00784052	3.51977	0.0187703
CCDC78	2.96269e-09	3.51745	3.88919e-08
HMGA2	0.000227219	3.51697	0.000828602
PTK7	3.46373e-08	3.51116	3.38476e-07
SPEF1	6.08229e-06	3.5111	3.32292e-05
ARHGAP8	4.65583e-07	3.51094	3.38248e-06
SLMO1	1.53406e-09	3.50984	2.20868e-08
MYO3A	0.000138731	3.50972	0.000535898
DNAH7	1.43904e-09	3.50882	2.08799e-08
PERM1	3.7209e-15	3.50521	4.96064e-13
KAAG1	2.24911e-05	3.5036	0.000106373
MACC1	7.09087e-07	3.50141	4.92665e-06
FANK1	4.7853e-07	3.49189	3.46795e-06
ANKRD1	0.00262871	3.48689	0.00722395
CCNA2	4.52522e-12	3.48424	1.60739e-10
UCA1	0.0100909	3.4838	0.0233622
C15orf48	1.05579e-06	3.48309	7.03097e-06
SLC24A5	4.5197e-11	3.4802	1.09946e-09
PLEKHG4	3.72802e-10	3.47997	6.55309e-09
PSORS1C2	5.27806e-09	3.47822	6.45022e-08
TCTN2	1.95923e-12	3.46912	8.19246e-11
SLC9A2	0.000286015	3.46633	0.00101788
TMEM51-AS1	2.87844e-08	3.46175	2.87298e-07
TFF1	0.00644901	3.45876	0.0158873
CAPN13	0.000627425	3.45795	0.00204959
TNNI3	0.00150598	3.45731	0.00442588
MMP12	0.000876208	3.45177	0.00275068
FLJ23867	5.87598e-07	3.45153	4.15999e-06
TFAP2C	0.000202935	3.4512	0.000750172
DEGS2	6.84607e-07	3.45079	4.78247e-06
HIST1H4H	1.45947e-07	3.4507	1.20629e-06
FER1L4	0.000314845	3.44795	0.00110933
HMMR	1.28832e-08	3.44612	1.42207e-07
SPOCD1	1.29229e-06	3.44438	8.42285e-06
GRP	8.65656e-05	3.44311	0.000352635
SLC38A1	1.2616e-12	3.44286	5.65545e-11
HUNK	1.04437e-06	3.44148	6.95944e-06
TRIM17	4.27834e-05	3.43079	0.000188212
FAM155A	6.32386e-06	3.43014	3.43752e-05
WNT10A	0.00052386	3.42874	0.00174884
VEPH1	0.000200946	3.42378	0.000744159
C5orf30	2.45275e-09	3.42112	3.3043e-08
CKMT1A	0.000529541	3.41768	0.0017658
ARMC3	7.09986e-05	3.41331	0.000296215
RHOF	2.77259e-06	3.41197	1.65428e-05
NEIL3	3.24921e-09	3.41124	4.21412e-08
CTSE	0.017339	3.41015	0.0374802
MTMR11	4.74005e-08	3.40857	4.47233e-07
MDK	4.32222e-07	3.40694	3.16361e-06
CDKN2A	8.76731e-06	3.40339	4.60716e-05
BEX2	2.184e-09	3.39339	2.98534e-08
PTPN14	3.66354e-10	3.39233	6.45079e-09
TMPRSS13	0.000754562	3.39055	0.00241007
LOXL4	4.66848e-06	3.39051	2.63465e-05
AK8	3.32894e-09	3.38726	4.30393e-08
PPP1R14D	0.000371805	3.38697	0.00128338
MYOM3	0.00153549	3.38675	0.00450296
SLC30A2	0.0017099	3.38371	0.00494103
CAPN9	0.000185985	3.38331	0.000693762
FUT2	5.80447e-05	3.38092	0.000247706
ATP2C2	0.000127607	3.37984	0.000497418
GHRHR	0.000119626	3.37621	0.000470054
B3GNT4	5.20394e-08	3.37564	4.84984e-07
ABCA3	1.43863e-10	3.37534	2.91286e-09
DLG3	2.90601e-14	3.37128	2.63996e-12
FOXF2	1.05377e-07	3.36881	9.09417e-07
FAM167A	3.74649e-07	3.36677	2.77988e-06
ELFN2	4.51304e-05	3.36656	0.000197648
PLP2	1.12843e-13	3.36419	8.12903e-12
IQCD	5.88002e-11	3.36048	1.3641e-09
ATP6V1B1	6.88433e-06	3.36042	3.70006e-05
CAPN8	0.00140535	3.3597	0.00416774
STIL	3.39842e-13	3.35945	1.96544e-11
FANCI	4.97652e-17	3.35357	1.96487e-14
NLGN1	0.00048262	3.3531	0.00162464
CDR2L	5.36973e-10	3.34764	8.96308e-09
GALNT12	1.66895e-07	3.34434	1.36244e-06
KCNG1	1.88532e-06	3.34397	1.17831e-05
SNAP91	0.00226789	3.34382	0.00634966
UPK3A	0.000244358	3.33954	0.000883884
ENTPD3	0.00214397	3.33869	0.00603812
LOC388242	3.79507e-08	3.337	3.67531e-07
CLIP2	4.01854e-16	3.33519	8.50564e-14
CST2	1.33196e-05	3.33323	6.69271e-05
SCRN1	1.40775e-09	3.32989	2.0542e-08
BICC1	0.000978118	3.32923	0.00303121
ZNF365	1.65594e-05	3.32869	8.13934e-05
SLC35F2	9.73132e-07	3.31781	6.54418e-06
LOC441204	5.80204e-06	3.31752	3.19019e-05
SSTR5-AS1	0.00747337	3.3163	0.0180047
GNAZ	2.65327e-09	3.31382	3.5327e-08
RNFT2	1.20066e-06	3.30988	7.89079e-06
UBD	0.00010132	3.30908	0.000405103
PAX9	6.35254e-06	3.30668	3.45128e-05
BRSK2	1.29671e-05	3.30562	6.53482e-05
PRRX1	2.05084e-05	3.30539	9.8126e-05
PAQR5	1.83681e-05	3.30152	8.91317e-05
GAL3ST1	6.19622e-06	3.30118	3.37798e-05
LEMD1	0.00122637	3.30031	0.00369297
MTFR2	1.76906e-11	3.29975	5.06564e-10
KIF3C	1.16991e-07	3.29965	9.92537e-07
ACAN	0.000140418	3.29688	0.000541394
PLAC4	0.00670443	3.29499	0.0164024
TNFSF15	8.81744e-05	3.29194	0.000358335
HOXB13	0.00691828	3.28535	0.0168473
DBNDD2	3.90551e-12	3.28482	1.43442e-10
C16orf59	1.35108e-12	3.28423	6.03024e-11
CCNO	9.30431e-05	3.28139	0.000375889
DAND5	7.34054e-08	3.27829	6.58692e-07
PLXDC1	1.51868e-10	3.27779	3.05087e-09
LMTK3	1.3487e-07	3.26962	1.1247e-06
CRHR1	0.000675833	3.26845	0.00218581
ANKRD13B	5.28631e-10	3.26803	8.84541e-09
MPP3	6.5526e-13	3.26316	3.31358e-11
NMNAT2	1.468e-05	3.26034	7.29062e-05
CSGALNACT1	3.29809e-07	3.26028	2.47942e-06
LRFN4	2.78451e-10	3.25815	5.09526e-09
TYRO3	3.00535e-08	3.25719	2.98514e-07
BRSK1	2.33469e-09	3.25483	3.16602e-08
RASEF	6.01788e-05	3.25254	0.000255433
ENPP5	8.83825e-11	3.25131	1.92631e-09
CLDN18	0.00259646	3.25026	0.00714967
SLC5A8	0.00714535	3.24876	0.0173283
DPEP1	0.00157032	3.24803	0.00458676
HELLS	3.34404e-13	3.24613	1.93945e-11
SPATA12	2.08796e-10	3.24103	3.99887e-09
MFSD6L	0.00148785	3.23829	0.00437762
RMI2	1.71848e-14	3.23361	1.69625e-12
SEL1L3	1.92804e-12	3.23263	8.0785e-11
PROM2	0.0039463	3.23139	0.0103357
UGT8	0.0030042	3.22904	0.0081457
KCNK9	0.00119525	3.22481	0.00361143
ALOXE3	2.57941e-06	3.22013	1.55393e-05
HS3ST1	2.55709e-07	3.21869	1.97962e-06
GABBR1	3.03018e-11	3.21363	7.895e-10
MGAT5	1.04675e-05	3.21072	5.39427e-05
KRTAP5-1	1.30022e-09	3.20962	1.91773e-08
BACE2	1.35393e-09	3.20838	1.98696e-08
WIF1	0.00575137	3.20287	0.0143704
ARMC9	1.34691e-11	3.19994	3.9904e-10
OSBPL3	5.28417e-11	3.19987	1.24988e-09
KCNH3	0.000441595	3.19903	0.00149833
DUOX2	0.0069925	3.19507	0.0170098
RNF182	0.000156409	3.19255	0.000595226
SEMA3C	0.000207482	3.19028	0.000764227
PYCR1	9.56036e-10	3.18574	1.46371e-08
RAD51AP1	7.63827e-11	3.18451	1.69353e-09
TMEM151A	0.000880197	3.17904	0.00275982
SHISA2	1.82864e-06	3.17204	1.14603e-05
CHGB	0.00103159	3.17052	0.00317536
KIF14	1.23979e-08	3.16653	1.37219e-07
FANCD2	3.63615e-15	3.16434	4.87933e-13
UNC13D	2.88759e-05	3.16361	0.000132481
GALNT3	5.39596e-06	3.16286	2.99175e-05
BIK	1.7347e-05	3.16208	8.47981e-05
CCL20	7.51774e-05	3.16145	0.000311497
EPHB2	0.000157771	3.16066	0.000599851
DRP2	2.22677e-07	3.15897	1.75433e-06
HOXA10	0.00595629	3.15818	0.0148354
LRRC73	2.70543e-06	3.15526	1.61845e-05
CNNM1	0.00031686	3.15305	0.00111567
ITGB8	1.99016e-05	3.15143	9.56011e-05
LRP8	8.49375e-06	3.15002	4.48291e-05
GRIP1	1.83014e-08	3.14949	1.92592e-07
ZNF695	3.45458e-06	3.14692	2.01609e-05
MFSD6	6.19139e-15	3.14576	7.79849e-13
TINAG	0.00153307	3.14265	0.00449649
FOXS1	3.85225e-08	3.1419	3.72541e-07
ZWINT	3.14998e-12	3.1399	1.20883e-10
RSPH14	1.02302e-06	3.13858	6.83045e-06
MFAP2	1.29884e-06	3.13639	8.45752e-06
IQCE	1.96309e-19	3.13461	3.10032e-16
TTYH1	0.0168702	3.13332	0.0365902
STX1A	1.04528e-08	3.13215	1.18176e-07
PCLO	4.08288e-09	3.13008	5.14584e-08
FAM66C	5.10986e-10	3.12827	8.61334e-09
KCNQ1	1.38386e-07	3.12815	1.15028e-06
PCDHB8	0.000118569	3.12525	0.000466616
HOXC9	0.00136934	3.11917	0.00407095
ERCC6L	1.28971e-10	3.11882	2.66122e-09
CXCL5	0.0241497	3.11838	0.0498962
RAB6B	9.25824e-07	3.11724	6.26709e-06
SBK1	4.01083e-08	3.11605	3.86784e-07
TDRD5	0.00328758	3.11342	0.00881511
CYP2W1	3.1763e-06	3.11258	1.87016e-05
TEAD4	1.8162e-13	3.11043	1.18376e-11
RACGAP1	7.21681e-14	3.10874	5.54938e-12
TNFRSF11A	5.52469e-07	3.10684	3.94256e-06
SSTR5	0.000473748	3.10629	0.00159713
FBLIM1	3.5896e-12	3.09808	1.34978e-10
HTR1D	0.000840654	3.09741	0.00265245
CLDN7	2.03593e-07	3.09586	1.6214e-06
CSMD2	0.000319854	3.09327	0.00112467
BSPRY	1.36846e-08	3.09287	1.49765e-07
ZMYND10	4.2074e-06	3.09175	2.40351e-05
ZDHHC13	1.53001e-18	3.08818	1.20818e-15
CDS1	1.95056e-08	3.08651	2.03698e-07
ANO4	7.13181e-07	3.08618	4.95342e-06
SPC24	2.41529e-08	3.08603	2.46586e-07
RAB3D	5.47876e-17	3.08598	2.04517e-14
KCTD17	6.74086e-12	3.08395	2.29133e-10
EME1	2.25458e-11	3.08074	6.17183e-10
MBOAT2	2.6874e-11	3.07939	7.19361e-10
SLC22A15	6.71194e-06	3.07642	3.61877e-05
C2orf50	7.51041e-10	3.0761	1.18887e-08
KIAA1324	0.000111201	3.07225	0.000439981
SLC16A3	1.95564e-07	3.07123	1.56779e-06
WNT9A	1.02157e-05	3.06764	5.27642e-05
VCAN	2.88389e-05	3.06743	0.000132341
MCOLN3	0.00109999	3.06601	0.00335521
TNFRSF19	0.000165341	3.0655	0.000624931
HMGA1	1.01472e-10	3.06464	2.17465e-09
SH2D5	0.000132204	3.06369	0.000513096
C2orf15	6.90494e-10	3.06239	1.10581e-08
DGCR9	1.10105e-05	3.06138	5.64156e-05
C5orf34	2.01496e-11	3.06085	5.62079e-10
CRABP2	3.73808e-05	3.06064	0.000167022
GOLGA2P7	5.15561e-13	3.06058	2.7141e-11
DUSP4	2.81787e-08	3.06037	2.81664e-07
CIB2	1.48033e-06	3.06033	9.50962e-06
LAD1	4.62902e-10	3.05808	7.90011e-09
PHLDA3	2.69102e-12	3.05263	1.06045e-10
PTP4A3	3.2323e-13	3.05262	1.87995e-11
WDHD1	4.3807e-12	3.05193	1.57238e-10
WDR62	5.37153e-10	3.05146	8.95881e-09
FZD10	4.82723e-06	3.051	2.7138e-05
HPDL	2.84712e-07	3.0498	2.18276e-06
ESYT3	8.85663e-06	3.04917	4.64934e-05
ZNF469	1.57519e-06	3.04843	1.00529e-05
ASPM	8.09474e-07	3.04499	5.54902e-06
SLC2A1	5.10165e-05	3.04392	0.000220463
RAP1GAP2	8.9647e-11	3.0434	1.94766e-09
PAFAH1B3	2.23082e-13	3.04279	1.40926e-11
HIST1H3D	1.43447e-06	3.04218	9.2439e-06
KIF11	1.22259e-11	3.0389	3.69675e-10
CARD11	3.0655e-05	3.03755	0.000139707
ZNF296	1.64864e-09	3.03722	2.35057e-08
MAPK8IP2	0.000122718	3.03212	0.000480549
SCIN	0.000122803	3.03099	0.000480701
KIAA1524	4.00125e-09	3.02857	5.05848e-08
ADAMDEC1	0.00010164	3.02688	0.000406143
HAVCR1	0.00273923	3.0214	0.00749955
E2F2	1.06029e-10	3.01783	2.26053e-09
BMP8B	4.19482e-07	3.01294	3.08025e-06
SCN3B	5.65705e-07	3.01246	4.02582e-06
HDGFRP3	4.31943e-09	3.01222	5.40087e-08
KCP	5.40739e-06	3.00962	2.99728e-05
VSIG1	0.00490198	3.00856	0.0125131
CCDC112	8.15216e-19	3.00743	7.97009e-16
LOC151162	2.8416e-13	3.00734	1.71088e-11
ZNF860	5.28947e-07	3.00412	3.79183e-06
ASIC1	1.37041e-07	3.00054	1.14003e-06
FMN1	1.44038e-05	2.99629	7.17777e-05
PPP1R9A	1.09293e-10	2.99537	2.32288e-09
CHD3	1.1408e-09	2.99357	1.70962e-08
CRMP1	2.36037e-13	2.99308	1.48198e-11
CLDN10	0.0032284	2.99223	0.0086825
ZNF185	1.89031e-07	2.98941	1.52435e-06
ABCC4	1.23361e-09	2.98875	1.83397e-08
SMIM5	2.9998e-07	2.98658	2.2836e-06
KRT7	0.000199822	2.98511	0.000740531
LAMA3	3.3582e-06	2.98494	1.96655e-05
SHISA9	0.00236403	2.98057	0.00658561
SOX4	6.6973e-10	2.98022	1.07845e-08
OSBP2	1.52816e-14	2.97864	1.54555e-12
TEX9	3.35595e-09	2.97784	4.33067e-08
PDGFD	6.52541e-06	2.97726	3.53025e-05
CAPG	1.07031e-08	2.97547	1.2054e-07
OLFML2B	1.55554e-09	2.97541	2.23648e-08
GPRC5A	0.00541598	2.97458	0.0136286
MLLT3	1.19832e-06	2.97455	7.88043e-06
MCM2	1.15495e-15	2.9744	1.97603e-13
NPNT	4.18096e-05	2.97298	0.000184402
LHFPL3	0.000670914	2.97221	0.00217195
HOXC6	0.00116875	2.97189	0.00354387
EPPK1	1.94856e-05	2.97149	9.39104e-05
LGALS3	9.12367e-11	2.96804	1.97802e-09
XRCC2	1.70854e-09	2.96708	2.41917e-08
KLK10	0.0179745	2.96598	0.0387031
ATG9B	1.42219e-06	2.96537	9.17915e-06
NEK11	4.63672e-13	2.96498	2.47264e-11
SLC6A17	6.62374e-05	2.96454	0.000278387
MMP9	0.00127658	2.96254	0.00382118
SERPINB5	0.0101027	2.9618	0.0233868
HID1	5.74858e-09	2.95606	6.93443e-08
SLC12A2	3.40804e-05	2.95424	0.000153849
EZH2	3.47629e-15	2.95423	4.75811e-13
NCEH1	2.80285e-09	2.95407	3.70304e-08
HIST1H2BG	1.88454e-05	2.95403	9.1232e-05
TEAD2	4.08931e-11	2.95268	1.01032e-09
NFE2L3	2.79385e-08	2.95148	2.79671e-07
GINS1	3.61244e-14	2.95051	3.0903e-12
MMP14	1.50474e-11	2.94895	4.40084e-10
HIST2H2BF	3.0709e-06	2.9485	1.81487e-05
CPXM1	8.21915e-06	2.94682	4.35028e-05
CDH24	6.54488e-11	2.94539	1.48315e-09
TCF19	9.66567e-15	2.94517	1.11486e-12
TMED3	1.11303e-16	2.94451	3.46237e-14
RCOR2	9.2765e-05	2.94407	0.000374913
SNAP25	0.000133732	2.94331	0.000518538
GSTP1	6.20287e-05	2.94304	0.000262851
ELF4	4.41331e-12	2.93934	1.57856e-10
SRGAP1	6.77246e-09	2.93553	7.99111e-08
DNASE1	1.90611e-06	2.93486	1.18985e-05
KCNJ11	1.31231e-07	2.93418	1.10016e-06
SULF1	5.42328e-06	2.93245	3.00365e-05
DNAJC6	8.53342e-05	2.92909	0.000348102
ITGB6	0.0128582	2.92784	0.028902
TRAM1L1	1.53239e-05	2.92399	7.58108e-05
NPTXR	3.22229e-08	2.92395	3.16843e-07
SCGB1D2	0.00159474	2.92104	0.00465013
GRIN1	1.15931e-06	2.91825	7.64347e-06
RAB40A	8.41022e-12	2.91786	2.74516e-10
PDLIM4	0.000162589	2.91765	0.000616114
MN1	1.7589e-07	2.91357	1.42735e-06
SOX9	3.0855e-08	2.91341	3.05441e-07
GPR84	5.31999e-07	2.9134	3.81238e-06
CST6	0.000430128	2.91278	0.00146426
BLM	2.46322e-09	2.91262	3.31405e-08
PDE1C	0.00035637	2.91127	0.00123717
PDE5A	7.15053e-07	2.91091	4.96475e-06
PDGFA	8.23039e-11	2.90726	1.80725e-09
ESCO2	6.25977e-10	2.90706	1.02162e-08
ADAP1	2.67586e-07	2.90526	2.06457e-06
COL17A1	0.0116578	2.90407	0.0265438
B3GALT5	0.000534551	2.90389	0.00178048
SPATC1L	4.06764e-09	2.90314	5.12978e-08
TMSB10	4.19473e-11	2.90265	1.0314e-09
TMC7	2.633e-06	2.90197	1.58064e-05
CREB5	2.29681e-07	2.90197	1.80397e-06
ATP8A2	0.00189089	2.90181	0.00539867
MSX2	0.000629382	2.90119	0.00205467
ABCC1	2.98599e-10	2.9	5.40136e-09
DUOXA2	0.0102825	2.89956	0.0237495
TMEM159	4.9787e-07	2.89944	3.59668e-06
ORAI2	2.25226e-11	2.8973	6.18197e-10
PDPN	6.58584e-05	2.89637	0.000276908
SPDEF	0.00220645	2.89477	0.00619709
F2RL3	1.07559e-08	2.89226	1.21003e-07
PLK4	5.2521e-11	2.88747	1.2466e-09
GMNN	8.37457e-08	2.88591	7.41753e-07
BEST3	0.000260715	2.88373	0.000937268
CRIP1	2.74145e-06	2.88253	1.63713e-05
FBXO41	4.90814e-08	2.88235	4.61185e-07
RHBDL2	7.15212e-05	2.88137	0.000297971
CASC15	2.50623e-05	2.87384	0.000116811
KRTAP5-AS1	7.49206e-05	2.87258	0.000310558
SOGA1	1.96796e-19	2.87122	2.88601e-16
PNCK	0.000143333	2.86782	0.000551184
SPHK1	0.000144318	2.86703	0.000554558
IRX2	0.00223261	2.86346	0.00626198
AMH	0.000526428	2.86118	0.00175656
UCHL1	2.53125e-05	2.86103	0.000117924
RSPH1	3.46359e-07	2.8607	2.59245e-06
WDR76	1.10598e-10	2.85876	2.34092e-09
SH3D21	5.30095e-09	2.85661	6.4705e-08
TANC2	6.32803e-10	2.8564	1.03112e-08
ENTPD2	1.21242e-06	2.85202	7.95276e-06
OIP5	5.37357e-11	2.85114	1.26664e-09
APCDD1	7.08356e-05	2.85054	0.000295594
FGF12	0.000391464	2.84973	0.00134468
C16orf93	5.95715e-10	2.849	9.80804e-09
SLC45A4	2.82413e-10	2.84883	5.14484e-09
COL11A1	0.00663295	2.84696	0.0162585
RPLP0P2	7.36548e-09	2.84537	8.63132e-08
LINGO1	0.00012259	2.84256	0.00048023
TCN1	0.0205866	2.84103	0.0435288
LINC01106	9.46365e-08	2.84094	8.27153e-07
EGFL6	2.35726e-05	2.8384	0.000110773
HOMER3	1.07198e-08	2.83795	1.20663e-07
GRHL2	0.0189732	2.83568	0.0405432
CCDC103	1.38894e-08	2.83439	1.51602e-07
BICD1	4.19458e-08	2.82995	4.01862e-07
MFSD10	2.89514e-12	2.82449	1.13219e-10
TRAF5	6.58575e-07	2.82233	4.61002e-06
CACNB1	7.05414e-08	2.82086	6.37169e-07
LRRC49	1.48827e-08	2.81921	1.60482e-07
FAM72A	8.04779e-07	2.81899	5.52237e-06
EDIL3	0.00193715	2.81718	0.00551618
KNTC1	1.3768e-14	2.81691	1.4496e-12
LPCAT4	1.89662e-09	2.81565	2.65436e-08
NETO2	2.26185e-05	2.81338	0.000106877
EPHA6	0.000622124	2.81223	0.00203551
C15orf56	3.54436e-08	2.80707	3.45369e-07
TMEM72	0.0041592	2.80631	0.0108201
PTGES	0.000256393	2.80512	0.000922377
NRARP	2.85143e-07	2.80448	2.18443e-06
CTBP2	1.14177e-14	2.80312	1.25357e-12
EGLN3	0.000174352	2.80304	0.000655127
ESPL1	4.67113e-06	2.80264	2.63542e-05
G6PD	1.80206e-08	2.80199	1.90123e-07
FANCB	4.03318e-13	2.79965	2.20814e-11
RECQL4	1.21315e-10	2.79936	2.52097e-09
CMTM4	3.16058e-11	2.79894	8.18282e-10
BCL11A	0.00014845	2.79852	0.000568625
SP6	2.35356e-05	2.79712	0.00011065
SFRP4	0.000441987	2.79487	0.00149867
FAM57A	7.19406e-10	2.7919	1.14675e-08
PLCB4	5.21298e-05	2.7914	0.000224943
TGM3	0.00694611	2.78896	0.016911
PIP5KL1	4.41325e-06	2.78741	2.50577e-05
ADAMTS16	0.0116519	2.78586	0.0265364
HTR3A	0.00173279	2.78226	0.00500083
ERP27	9.12694e-05	2.77796	0.000369523
PGC	0.0060932	2.77654	0.0151434
ABHD11-AS1	0.000366111	2.77439	0.00126671
SLC28A3	0.0118904	2.77174	0.0270167
ST14	2.5156e-11	2.77146	6.80472e-10
RDM1	1.99846e-06	2.77122	1.23996e-05
ANKRD22	0.000665562	2.77028	0.00215667
LOC645166	1.65326e-06	2.76832	1.04763e-05
CRACR2B	3.95936e-08	2.76802	3.82e-07
SCG2	5.06957e-05	2.76693	0.000219123
MTBP	1.61307e-11	2.76672	4.6843e-10
EFNA5	0.000889605	2.76644	0.00278337
SPA17	2.61213e-09	2.76489	3.48924e-08
KIAA0319	0.000499225	2.76317	0.00167614
TPBG	7.03521e-07	2.76288	4.8913e-06
SLC25A24	4.59017e-11	2.76211	1.11264e-09
PDLIM7	7.08611e-10	2.76206	1.13306e-08
KLF5	0.000165421	2.76168	0.000625116
KIAA1522	1.39382e-08	2.76069	1.51893e-07
C11orf80	7.39869e-11	2.75808	1.64397e-09
LINC00152	1.99358e-12	2.7577	8.28547e-11
C2CD4D	3.68747e-08	2.7564	3.57786e-07
DUSP5P1	0.000235729	2.75531	0.000855534
LRRIQ1	0.0015541	2.75526	0.0045465
LRRC36	1.56193e-05	2.75399	7.71234e-05
NPHP1	1.79423e-08	2.7536	1.89493e-07
CYP27B1	1.51983e-06	2.75186	9.7359e-06
FKBP10	2.7971e-08	2.75096	2.7986e-07
DNM1	6.89493e-06	2.75049	3.70479e-05
THY1	1.42204e-09	2.74822	2.0721e-08
HAPLN3	7.26389e-07	2.74634	5.03494e-06
GPC2	6.59956e-07	2.74455	4.61812e-06
RANBP17	0.000282478	2.74434	0.00100722
DENND6B	5.26066e-11	2.74121	1.24719e-09
KLHL35	8.88158e-05	2.74119	0.000360585
LRRC56	2.71803e-11	2.74034	7.25668e-10
GSG2	3.39581e-10	2.73968	6.04155e-09
IGF2BP2	2.82021e-06	2.73792	1.67928e-05
SLC13A1	0.00274522	2.73437	0.00751195
LIF	0.000523684	2.73415	0.00174854
TACC3	2.45978e-10	2.732	4.59942e-09
TBC1D3G	0.0186704	2.72921	0.039971
NOTCH3	8.2402e-08	2.72829	7.30797e-07
HTRA3	4.92368e-06	2.72599	2.76272e-05
LETM2	2.58922e-06	2.72461	1.55938e-05
LRRN2	2.00125e-05	2.72458	9.60664e-05
ATP1A3	0.00337357	2.72451	0.00900451
WDR54	3.7903e-09	2.72283	4.83646e-08
FAM3D	0.00905469	2.72247	0.0212727
C15orf52	4.36703e-07	2.72232	3.19414e-06
FERMT1	0.0034161	2.72159	0.00910975
CATSPERB	2.86204e-06	2.72131	1.70222e-05
PPP1R13L	4.71835e-08	2.7211	4.45595e-07
TIAM2	1.11068e-08	2.72097	1.24405e-07
GRID1	0.00121676	2.72017	0.00366563
COX6B2	0.0032909	2.7197	0.00881826
TP73	1.9404e-06	2.71871	1.20685e-05
TMEM130	0.00366611	2.71686	0.00968337
NMB	1.00945e-08	2.71603	1.14629e-07
ZNF714	8.80636e-09	2.71301	1.01461e-07
OLFML2A	7.70654e-10	2.70562	1.2171e-08
TRNP1	3.40044e-07	2.70526	2.55076e-06
CCDC148	2.71398e-06	2.70492	1.62262e-05
PROM1	0.0169567	2.70344	0.0367505
TMEM51	3.07267e-08	2.7032	3.04318e-07
RAVER2	7.07356e-10	2.70185	1.13194e-08
CHST6	2.06281e-05	2.69986	9.86068e-05
REEP2	1.4187e-06	2.69871	9.15951e-06
MIR4435-2HG	2.05591e-15	2.69793	3.14999e-13
MIR4697HG	0.000232876	2.69511	0.000846675
STK33	0.00204963	2.69501	0.00579868
CCDC64	6.46875e-09	2.69462	7.69466e-08
ADAM9	1.43604e-09	2.69353	2.08511e-08
MTHFD1L	9.90074e-12	2.69227	3.10814e-10
MORN3	6.26924e-05	2.68818	0.00026528
DOK7	8.95297e-06	2.68704	4.69391e-05
GJC1	8.14787e-09	2.68657	9.46176e-08
ZDHHC1	3.83006e-09	2.68356	4.8781e-08
CRHR1-IT1	4.87816e-13	2.68157	2.58128e-11
HOPX	5.17761e-06	2.68136	2.88315e-05
SEMA3E	0.0197849	2.6778	0.0420501
XKR6	1.41474e-07	2.67778	1.175e-06
PARPBP	2.3032e-09	2.67631	3.12952e-08
FLNC	4.00377e-05	2.67574	0.000177464
SLC6A6	1.37031e-07	2.67536	1.14041e-06
MAGED4	0.000691626	2.67402	0.00223091
PPEF1	5.46454e-07	2.67302	3.90642e-06
TK1	2.99743e-09	2.67211	3.92226e-08
GSDMC	2.07453e-05	2.671	9.90978e-05
C9orf172	2.73694e-06	2.66922	1.63492e-05
FAM201A	1.08414e-06	2.66768	7.20104e-06
ADM5	1.86345e-05	2.66377	9.03604e-05
BMP8A	1.68191e-08	2.66216	1.78918e-07
FAM72D	2.02538e-06	2.66207	1.25515e-05
GRAMD2	0.000130293	2.66165	0.00050654
ALOX5	0.000167697	2.66116	0.000632322
C2orf81	7.78574e-08	2.656	6.95298e-07
PSCA	0.00743416	2.65375	0.0179249
PCDHB9	7.7291e-05	2.65131	0.000319031
ZNF711	1.05363e-11	2.64995	3.26768e-10
KIAA1549	5.27735e-08	2.64969	4.89825e-07
DUOXA1	0.00104049	2.64639	0.00319844
MC1R	2.70861e-10	2.64233	4.99197e-09
VN1R1	8.44243e-08	2.63961	7.4744e-07
CDH11	4.98818e-05	2.63931	0.000216151
C6orf222	0.0060389	2.63836	0.0150248
MAGED4B	0.00195059	2.63785	0.00554829
AQP1	0.00148908	2.63722	0.00438
CHRNA5	1.2827e-05	2.6372	6.46893e-05
MYRF	1.82662e-05	2.63595	8.87e-05
GLIS2	4.4747e-10	2.63555	7.69432e-09
CCDC40	6.34668e-08	2.63415	5.79128e-07
LIMK1	3.7946e-12	2.63333	1.40373e-10
C10orf35	1.35931e-14	2.63247	1.44601e-12
IKBKE	1.90741e-09	2.63059	2.66765e-08
FAM101A	0.000776397	2.62958	0.00246905
NRSN2	1.97433e-09	2.62911	2.74442e-08
MGC57346	7.29424e-17	2.62874	2.45505e-14
PLXNA3	3.72495e-11	2.62799	9.33784e-10
FLNA	1.06716e-08	2.62752	1.20318e-07
FAM19A5	0.000111677	2.62654	0.000441782
CRLF1	0.000135138	2.62611	0.000523495
STYK1	0.00278935	2.62527	0.00761545
ESM1	0.000598225	2.62512	0.00196672
BREA2	1.0566e-08	2.62217	1.19324e-07
RHBDF2	2.72691e-10	2.62018	5.01668e-09
SLC24A3	6.31352e-05	2.61906	0.000266934
ARHGAP22	7.54167e-06	2.61722	4.01655e-05
CAPS	2.10257e-05	2.61642	0.000100274
NME5	0.00135101	2.61603	0.00402053
RHBDF1	8.17354e-12	2.6157	2.68928e-10
SOX8	0.00105401	2.61505	0.00323223
GIPR	0.000203145	2.61411	0.000750409
NUSAP1	1.55931e-10	2.61387	3.11725e-09
CHRFAM7A	0.000213474	2.61327	0.000783489
ARHGAP11A	5.09564e-08	2.6099	4.76405e-07
HDAC7	1.49889e-12	2.60811	6.56155e-11
MAD2L1	7.32116e-11	2.60787	1.63381e-09
NRSN1	5.8161e-06	2.60736	3.19279e-05
PRTFDC1	3.13542e-07	2.60432	2.3754e-06
ATP1A1	3.64661e-08	2.6042	3.54324e-07
SH3PXD2B	1.04457e-09	2.60395	1.58156e-08
ACTL10	2.61074e-10	2.60365	4.82892e-09
LOXL2	2.93323e-07	2.60156	2.23958e-06
PTPN13	9.90392e-05	2.59981	0.000397765
APOBEC3B	9.30912e-06	2.59937	4.86325e-05
PLXNA1	1.64381e-12	2.59878	7.09015e-11
DIRAS1	0.00141406	2.59829	0.00418934
ZC3HAV1L	3.94263e-06	2.59681	2.26994e-05
IGDCC4	0.000698962	2.59626	0.0022521
PMAIP1	6.44895e-06	2.59607	3.49349e-05
NUDT11	0.000369651	2.59407	0.00127766
SFXN3	1.14923e-09	2.5932	1.72099e-08
KIAA1024	3.64051e-06	2.59255	2.11438e-05
DSCAML1	0.00362664	2.59192	0.00959764
TPPP3	0.000160573	2.59182	0.000609262
PADI2	9.41732e-08	2.59177	8.23454e-07
MAP9	7.56053e-06	2.5917	4.0245e-05
DNAAF3	1.45452e-05	2.59031	7.23947e-05
CERCAM	2.74153e-08	2.58393	2.75105e-07
RAB3B	0.00189129	2.58301	0.00539906
LY6H	3.06382e-06	2.5828	1.81173e-05
SMG1P1	6.80791e-05	2.58096	0.000285484
NDRG4	0.00154931	2.57909	0.00453764
ACTBL2	0.00214427	2.57816	0.00603813
P3H4	1.3216e-11	2.5764	3.93813e-10
RASGRF1	0.000237879	2.57594	0.000862422
COL4A2	1.41134e-08	2.57573	1.53314e-07
TAX1BP3	1.5582e-12	2.57573	6.74924e-11
MAPK12	2.3295e-06	2.57561	1.42089e-05
VAV3	0.00140623	2.57373	0.00416913
TNFRSF10C	5.74043e-06	2.57298	3.16054e-05
RPGRIP1L	1.8233e-11	2.57252	5.18478e-10
CCDC30	9.85445e-09	2.57025	1.12526e-07
PCDHB10	4.42443e-06	2.56917	2.51142e-05
COL9A1	1.36416e-05	2.56774	6.82943e-05
ISL2	2.17721e-05	2.56729	0.000103425
PCGF2	7.54048e-13	2.56456	3.65126e-11
FAM72B	2.68137e-07	2.5644	2.06571e-06
ANXA2	3.938e-11	2.5642	9.78828e-10
PSG4	0.0102853	2.56317	0.0237533
POU5F1	2.09617e-06	2.56279	1.29433e-05
TREM2	1.68419e-05	2.56147	8.26042e-05
OSBPL7	2.67226e-08	2.55651	2.68942e-07
LAMA5	6.73374e-12	2.55641	2.29271e-10
KIAA1841	3.70402e-12	2.55628	1.38268e-10
TMEM136	1.37683e-10	2.55557	2.80991e-09
ZNF320	4.45223e-08	2.55534	4.22601e-07
SPATS2	4.18538e-16	2.55476	8.76837e-14
NCS1	2.17933e-09	2.55102	2.98291e-08
JAG2	6.00714e-11	2.55076	1.38888e-09
WFDC2	0.0180431	2.55042	0.0388183
LINC00965	6.27893e-06	2.54975	3.41581e-05
ANXA2P2	5.96442e-10	2.54885	9.81214e-09
FUT3	0.00634854	2.54834	0.0156906
SLC29A2	1.00409e-09	2.54794	1.52816e-08
FAM60A	1.48164e-12	2.5462	6.49989e-11
COCH	0.00771346	2.54614	0.0185049
LRRC37A6P	2.32894e-06	2.546	1.42096e-05
PLEKHG2	2.19099e-10	2.54404	4.17671e-09
SGOL1	2.52332e-07	2.54373	1.95865e-06
ATP1B3	2.52406e-11	2.54366	6.8186e-10
MFSD2B	2.41807e-07	2.54183	1.88909e-06
EPHX3	0.00157834	2.54047	0.00460952
RAB19	9.28584e-08	2.53928	8.13343e-07
TRAIP	1.10397e-11	2.53832	3.40323e-10
FBXL19-AS1	1.00144e-08	2.53832	1.14035e-07
IL17RD	2.88931e-06	2.53687	1.71645e-05
ST6GALNAC5	0.00146098	2.5367	0.00431154
TMEM156	0.00460096	2.53533	0.0118463
C1orf204	9.78282e-06	2.53525	5.08226e-05
COL1A1	8.02544e-07	2.53483	5.50887e-06
FOXD4	5.83104e-07	2.53404	4.13387e-06
BMP7	0.00544122	2.53307	0.0136854
ADAMTS14	5.97203e-05	2.53232	0.000253802
CMTM1	1.33264e-10	2.53119	2.73878e-09
MNS1	5.60331e-06	2.53	3.09002e-05
NCK2	3.64576e-12	2.52912	1.36589e-10
LINC00176	4.74841e-07	2.52736	3.44486e-06
PLLP	1.06054e-07	2.52538	9.13337e-07
SYNDIG1	0.00126404	2.52459	0.00378862
WNT2B	0.000211991	2.52309	0.000778741
TMEM132B	0.000814194	2.52215	0.00257609
TMEM200A	1.64803e-05	2.51905	8.10436e-05
HES4	3.98755e-09	2.51564	5.04737e-08
SFTA2	0.00941157	2.51391	0.0219828
CBX2	4.39295e-06	2.51347	2.49562e-05
NKPD1	1.42474e-06	2.51334	9.18699e-06
MUC20	0.000347364	2.51251	0.00120918
CENPH	2.90341e-11	2.51169	7.63252e-10
TMEM54	5.27912e-07	2.5095	3.78574e-06
ZNF239	2.57841e-06	2.50859	1.55424e-05
FLJ12825	6.84383e-06	2.50809	3.68215e-05
HCN2	0.000320223	2.50643	0.00112577
KCNQ3	2.30029e-07	2.50623	1.80602e-06
ADAMTS9	1.77017e-07	2.50611	1.43479e-06
RASD2	5.04992e-06	2.5053	2.82353e-05
2016-09-05	8.06109e-08	2.50426	7.1646e-07
TMCC2	1.28065e-06	2.50419	8.3523e-06
ADAM22	0.000501545	2.50308	0.00168283
KIF24	1.75853e-10	2.50156	3.45496e-09
PCDHGC5	0.000511201	2.49836	0.00171187
S100A14	0.00547996	2.49739	0.0137626
MRAP2	0.00027955	2.49693	0.000997643
HIST1H1E	3.4265e-06	2.49557	2.0014e-05
VWA5B2	0.00127246	2.49506	0.00381053
B4GALNT1	1.23441e-05	2.49451	6.25463e-05
PDGFRL	5.66419e-06	2.49447	3.12108e-05
COL8A1	0.000558314	2.49135	0.00185002
SLC44A2	7.13603e-11	2.48744	1.59945e-09
TEX19	0.000339714	2.48742	0.00118536
LAMP3	1.45139e-05	2.48646	7.22738e-05
IGSF11	0.00539607	2.48592	0.0135835
FGFR1	1.10611e-07	2.48571	9.47814e-07
TNFRSF4	2.32533e-06	2.48507	1.41918e-05
SLC39A10	1.25854e-11	2.4841	3.77213e-10
ZP3	1.80199e-08	2.48399	1.90214e-07
PHLDA2	1.58853e-05	2.48392	7.83242e-05
DAGLA	5.44063e-08	2.48381	5.0316e-07
SLC44A3	6.63864e-05	2.48311	0.000278956
SPIB	0.0215553	2.48161	0.0452645
ARHGEF10	5.97788e-12	2.48141	2.05926e-10
CHST10	4.61247e-07	2.48021	3.35573e-06
KRTCAP3	9.06316e-06	2.47918	4.74562e-05
LOC100124692	0.0032271	2.47889	0.00868015
ZCCHC12	1.09671e-05	2.47788	5.62633e-05
GPSM1	1.88079e-10	2.47721	3.67756e-09
MFSD4	1.96643e-05	2.47697	9.46164e-05
DLGAP1	0.000214401	2.47673	0.000786609
KCNH6	0.0185063	2.47656	0.0396777
HOXB7	0.00709869	2.47592	0.0172253
ABR	1.55795e-12	2.47542	6.76244e-11
APLN	0.000323233	2.47485	0.00113499
EVC2	9.57453e-06	2.47313	4.99174e-05
KRBA1	5.29777e-11	2.46973	1.25165e-09
SGOL2	1.25301e-09	2.46888	1.85476e-08
POSTN	0.000317884	2.46792	0.0011187
OLR1	0.00122724	2.46647	0.00369503
PDZD7	4.16712e-06	2.46631	2.38249e-05
INPP4B	0.00102451	2.46625	0.00315686
TNFSF9	7.01213e-06	2.46558	3.76382e-05
E2F5	5.52994e-11	2.46465	1.29606e-09
DZANK1	1.22988e-09	2.46366	1.83108e-08
IGF1R	6.27013e-05	2.46276	0.000265263
CEL	0.00118711	2.46236	0.00359001
STMN3	9.90267e-06	2.45919	5.13543e-05
KCNN4	0.00499538	2.4573	0.0127151
SIPA1L3	5.63651e-16	2.4565	1.10213e-13
ATP10A	1.48712e-07	2.45632	1.22767e-06
C6orf141	0.00834603	2.45552	0.019821
TPX2	5.16807e-07	2.45536	3.71779e-06
FMNL2	2.3577e-06	2.4545	1.43595e-05
TNFRSF21	4.21315e-06	2.45365	2.40546e-05
SEMA6A	2.48429e-05	2.45327	0.000115894
AFAP1	3.50291e-08	2.45322	3.41816e-07
TIGD1	1.0317e-10	2.45234	2.20415e-09
C17orf53	2.02094e-09	2.45225	2.80161e-08
SCX	1.91616e-07	2.45211	1.54156e-06
SARM1	2.53608e-07	2.45207	1.96632e-06
PTGFR	0.0115803	2.45162	0.0263938
GATS	2.27002e-09	2.4512	3.09262e-08
GPSM2	2.57329e-11	2.45033	6.92426e-10
AGAP2-AS1	3.52121e-08	2.44917	3.4344e-07
GPR19	4.88808e-05	2.44911	0.000212486
CCNJL	0.0010785	2.44897	0.003298
KHDC1	6.90554e-05	2.44718	0.000289165
ZNF532	4.96887e-09	2.44686	6.11606e-08
BCL2L15	0.00515925	2.44661	0.0130626
CUEDC1	3.38362e-11	2.44493	8.66199e-10
LRRC37A4P	1.45851e-09	2.44351	2.11324e-08
CDKL2	0.000578135	2.44308	0.00190647
TM4SF1	2.9314e-05	2.44217	0.000134221
TUBB2B	0.000337928	2.44198	0.00118033
IL18	0.00364047	2.43747	0.00962928
NT5DC2	1.65307e-09	2.43687	2.35362e-08
FOXD4L1	2.61778e-06	2.43631	1.57427e-05
CENPU	1.13745e-10	2.43598	2.39763e-09
CST4	0.00366449	2.43413	0.00968159
ASPHD2	2.47804e-07	2.43358	1.92934e-06
GPR27	4.50082e-05	2.43238	0.000197197
PAQR8	2.37107e-05	2.43163	0.00011127
ARHGAP11B	2.16496e-05	2.4303	0.000102914
SMOX	4.094e-08	2.43005	3.94249e-07
ABLIM2	2.54177e-05	2.42937	0.00011836
KLHDC8A	7.36201e-05	2.42879	0.000305723
KLC2	2.33313e-18	2.42867	1.65177e-15
IL20RA	0.00748919	2.42858	0.0180322
CDC7	4.92739e-09	2.42847	6.07593e-08
ARHGEF16	1.23498e-05	2.42725	6.25596e-05
SLC1A5	5.01629e-06	2.42724	2.80702e-05
RAB34	7.98377e-05	2.42519	0.000328355
GALNT6	9.33038e-05	2.42372	0.000376646
SLC35E4	2.28828e-10	2.42341	4.32205e-09
2016-03-10	1.02919e-05	2.42303	5.31043e-05
ARHGAP39	2.01088e-08	2.42138	2.09252e-07
KIAA1407	6.08842e-11	2.42059	1.39666e-09
ACOT11	0.000644128	2.41982	0.00209548
MAP1A	1.34518e-07	2.4187	1.12223e-06
ZBTB12	1.98729e-10	2.41797	3.8383e-09
SRPX2	0.000175862	2.41604	0.000660318
FAM188B	3.0531e-09	2.4158	3.98495e-08
BHLHE41	6.34736e-05	2.41508	0.000268198
PAX8	0.000354266	2.41454	0.00123091
LINC00323	2.58756e-05	2.41394	0.000120329
MAP7D2	0.00226646	2.41386	0.00634652
PYGB	2.9355e-11	2.41363	7.68733e-10
LMNB2	1.42374e-12	2.41273	6.27271e-11
ADAM12	0.000311087	2.4126	0.00109779
TMEM67	2.50432e-07	2.41253	1.94758e-06
ENO2	0.000548281	2.41237	0.00182148
BDKRB2	1.50972e-07	2.41223	1.24382e-06
MMP28	4.72998e-05	2.41211	0.000206181
ZNF280B	0.000114369	2.4115	0.00045156
FLVCR1	3.74226e-07	2.40931	2.77774e-06
HOXA13	0.0177187	2.40897	0.0382084
RUFY4	0.0006781	2.40677	0.00219245
CXCL8	0.00785912	2.4058	0.0188104
NPAS2	1.22184e-05	2.40559	6.20162e-05
C5orf38	0.00970773	2.40528	0.0225846
FAM189A1	0.00388423	2.40512	0.0101978
LOXL1	1.68244e-06	2.40474	1.06382e-05
ZSWIM4	4.22421e-08	2.40458	4.04135e-07
ANXA13	0.0235354	2.40428	0.0487643
PRKG2	0.00414668	2.40209	0.0107917
TAS2R5	1.92659e-06	2.40101	1.20045e-05
LGALS9	4.93235e-07	2.40074	3.56445e-06
CDK5R2	0.000167185	2.40011	0.000630738
ARHGEF39	5.7517e-08	2.39992	5.29544e-07
CERS1	0.00118991	2.3992	0.00359741
LDLRAD1	0.00124062	2.39848	0.00372985
CABP1	0.00748574	2.39738	0.0180323
NCAPD2	4.72157e-13	2.39714	2.51136e-11
LGALS9B	0.00409111	2.39681	0.0106619
COL16A1	1.86674e-06	2.3967	1.16883e-05
JAG1	1.95649e-07	2.3964	1.56786e-06
PDE4A	2.56221e-11	2.39632	6.9035e-10
CUZD1	4.251e-05	2.39572	0.00018721
RASSF6	0.000325951	2.39426	0.00114317
CNKSR1	0.000997329	2.39424	0.00308283
GAS5	6.53351e-10	2.39392	1.05788e-08
SPRR3	0.00519458	2.39383	0.0131407
C4orf36	3.44341e-08	2.39382	3.36651e-07
SHOX2	1.39863e-05	2.39258	6.99181e-05
COL4A1	6.00179e-07	2.39237	4.24174e-06
EFNA3	2.60866e-06	2.39158	1.56971e-05
FUT4	1.02573e-09	2.39138	1.55534e-08
PRR7	5.18363e-08	2.39041	4.83311e-07
TES	3.37563e-14	2.39009	2.92426e-12
GPR160	1.01969e-07	2.38836	8.83715e-07
PLA2G10	0.00258459	2.38752	0.00712271
CEP89	4.19856e-14	2.3863	3.4899e-12
SLC22A4	1.32782e-05	2.38595	6.67358e-05
PTCHD2	9.56648e-05	2.38539	0.00038557
DMRTC1B	0.000595166	2.38491	0.00195792
HOXB8	0.00744015	2.38298	0.0179331
GAS7	0.00334442	2.38253	0.00894181
L3MBTL1	1.14518e-11	2.38227	3.51445e-10
ARL9	0.000962739	2.38052	0.00298625
FHAD1	3.12024e-06	2.37905	1.84085e-05
TUSC3	0.000159199	2.37838	0.000604607
CLCF1	1.43042e-06	2.37756	9.22072e-06
VASH2	1.49375e-06	2.37606	9.58677e-06
IRX5	0.000324868	2.37606	0.00113956
GRB7	0.000574326	2.37551	0.00189543
PNMAL1	0.00700868	2.37497	0.0170451
AURKA	3.22647e-08	2.37471	3.17102e-07
TCTEX1D2	7.93441e-08	2.37432	7.0673e-07
BCAS1	0.00720833	2.37368	0.0174563
GNG4	0.0122366	2.37078	0.0277234
LOC100270804	1.06292e-07	2.37064	9.14617e-07
SLC22A20	7.07614e-07	2.37058	4.91809e-06
S100A1	0.0188937	2.3699	0.0403859
LOC283731	9.99921e-07	2.36976	6.69145e-06
MITF	0.000193583	2.36908	0.00072027
TOR4A	2.88638e-10	2.36818	5.24891e-09
ACE	0.000567576	2.36695	0.00187647
FZD2	0.000114925	2.3658	0.000453579
FABP6	0.00389365	2.36529	0.0102187
HNF1B	0.00202569	2.36492	0.00573647
SIX4	0.000607341	2.36369	0.00199382
SCAMP5	4.16273e-06	2.36287	2.38064e-05
TMEM253	5.3015e-05	2.36177	0.000228474
CCNF	1.21974e-09	2.36046	1.81863e-08
KIAA1211	8.11041e-05	2.35886	0.00033283
SH3YL1	6.36932e-08	2.35881	5.80677e-07
MOB3B	1.20258e-07	2.35719	1.01731e-06
VWDE	0.0125122	2.35698	0.0282512
ASAP2	4.28995e-09	2.3565	5.36727e-08
NUAK2	0.000119028	2.35552	0.000468066
CDKN2B-AS1	3.52969e-05	2.35509	0.000158573
JPH1	0.00108905	2.35467	0.00332528
MS4A8	0.011767	2.35381	0.0267689
RPL39L	8.45333e-08	2.35338	7.48083e-07
SRC	1.94328e-11	2.3531	5.45047e-10
PDIA2	0.00553637	2.35301	0.0138907
KIAA1211L	3.92671e-06	2.35173	2.26268e-05
CYB561D1	8.5962e-13	2.35142	4.0111e-11
IGSF9B	0.00125134	2.3499	0.00375603
FBXL13	8.65993e-06	2.34793	4.56007e-05
FGD6	6.3049e-07	2.34788	4.43308e-06
KISS1R	0.00154946	2.34708	0.00453743
HIST3H2BB	7.4434e-06	2.3465	3.96833e-05
SLC34A3	9.14536e-05	2.34516	0.000370196
RARG	5.57245e-08	2.34488	5.14193e-07
CADPS	0.00663893	2.34438	0.0162693
ANKS6	4.31439e-14	2.34438	3.55738e-12
RAB11FIP1	4.35231e-09	2.34279	5.43536e-08
UNC119B	2.00876e-11	2.3411	5.61114e-10
DOC2A	0.00124074	2.33977	0.00372967
HAS3	0.000141056	2.33903	0.000543753
ADGRL1	1.36614e-06	2.33878	8.85362e-06
LDOC1	0.000225958	2.33834	0.000824589
EDA2R	7.95536e-05	2.33771	0.000327514
ANXA2P1	4.37884e-08	2.33715	4.17372e-07
CCNI2	0.00125933	2.33689	0.00377614
HRH1	3.29994e-05	2.33569	0.000149363
SLC6A9	4.22705e-06	2.33489	2.41205e-05
FBF1	4.10532e-10	2.33324	7.13082e-09
FCGBP	0.00180733	2.33296	0.00519332
IGF2BP3	0.00360739	2.3316	0.00955531
HSPB8	0.000210336	2.33131	0.000773214
B3GALT4	1.26732e-10	2.33035	2.62556e-09
TRIP10	4.78476e-11	2.32947	1.15165e-09
RNF24	9.84348e-07	2.32886	6.60878e-06
GOLGA2P10	1.46126e-08	2.32865	1.579e-07
SPACA6P	5.01199e-08	2.32793	4.69868e-07
C11orf63	1.99397e-05	2.32777	9.57618e-05
GOLM1	3.14337e-08	2.32741	3.10122e-07
ALDOA	7.92448e-11	2.32371	1.7551e-09
TPM4	3.37795e-10	2.31719	6.01498e-09
MTHFD2	1.21788e-05	2.31591	6.18304e-05
SMPDL3B	0.00184981	2.31585	0.0052998
FAR2	0.000317769	2.31447	0.00111848
CENPL	7.86148e-13	2.31317	3.75358e-11
CCND2	0.000328502	2.31271	0.00115094
C10orf95	2.78073e-08	2.3098	2.78493e-07
LINC01011	1.90468e-12	2.30979	7.99694e-11
FAM177B	0.000399825	2.3095	0.00137019
FCHSD1	1.82211e-10	2.30889	3.56963e-09
FAR2P1	0.00774969	2.30712	0.0185788
LIN9	1.1833e-11	2.30701	3.60449e-10
TMEM119	0.00092044	2.3055	0.00286892
ZNF488	0.000529584	2.30548	0.00176565
HOXB6	0.000898545	2.30529	0.00280749
RIN1	1.95125e-06	2.30507	1.2125e-05
CA4	0.0225878	2.30429	0.0471051
VAX2	7.7521e-05	2.30309	0.000319917
TYRP1	6.89678e-05	2.30253	0.000288857
PCDHA1	0.0152841	2.3024	0.0336188
CRYAB	0.0106638	2.30105	0.0245118
ELMO3	4.01516e-09	2.30048	5.07294e-08
DNM1P35	1.3271e-07	2.30046	1.11075e-06
SAMD15	3.57683e-05	2.29916	0.000160446
PCDHB2	0.00105851	2.29578	0.00324411
PRICKLE1	7.77166e-05	2.29532	0.000320594
RUSC1	6.11989e-14	2.29486	4.81408e-12
LOC100170939	1.41867e-05	2.29473	7.07991e-05
RASAL2	1.90805e-06	2.29358	1.19034e-05
TMC6	2.31068e-06	2.29077	1.41192e-05
AACS	1.25871e-12	2.28881	5.65484e-11
GINS3	4.93062e-08	2.28738	4.63086e-07
LAYN	0.00096056	2.28737	0.00297994
RIMBP3	5.31798e-05	2.2868	0.000229088
SMARCD3	1.36234e-06	2.28664	8.83454e-06
CENPO	7.46453e-13	2.28252	3.64024e-11
CLCNKA	0.00367573	2.28063	0.00970131
GPC4	1.04693e-05	2.28034	5.39384e-05
PLAU	0.00010875	2.28026	0.000431531
TTLL1	1.52955e-10	2.27827	3.06972e-09
ZMIZ1-AS1	2.30409e-06	2.27725	1.40873e-05
SERHL2	1.00407e-05	2.27681	5.19256e-05
TPM2	1.69981e-06	2.27662	1.07414e-05
SLC37A1	4.63457e-13	2.27634	2.47792e-11
ZNF391	0.00117778	2.27523	0.00356705
TNFRSF18	0.00023415	2.27478	0.000851004
C2orf27A	2.85098e-07	2.27368	2.1849e-06
NRM	3.16525e-09	2.27175	4.12085e-08
LINC00634	0.000293576	2.2714	0.0010419
PAPLN	0.000571704	2.27128	0.00188708
CDX1	5.5477e-05	2.27022	0.000237936
FBXL16	0.00168018	2.26988	0.00486541
ZNF321P	2.20193e-05	2.26978	0.000104406
PLCE1	4.4335e-06	2.26803	2.51587e-05
GAS2L3	0.00155155	2.26765	0.00454162
LFNG	8.34836e-05	2.26757	0.000341571
ARL4C	5.88453e-05	2.26707	0.000250602
2016-03-04	5.99196e-05	2.26706	0.000254596
ADORA2B	0.000690482	2.26544	0.00222792
CPA4	0.00223514	2.26505	0.00626737
MCM6	1.97724e-14	2.26198	1.88813e-12
AATK	7.06987e-05	2.26149	0.000295083
IFT140	9.45512e-11	2.26093	2.04125e-09
DPCD	4.62319e-09	2.26093	5.73181e-08
B3GNT7	0.00401572	2.25974	0.0104934
ZNF233	1.44065e-06	2.25921	9.27789e-06
HIST1H4E	3.61245e-05	2.25812	0.000161902
FAM159A	0.00647071	2.25625	0.0159369
NBL1	0.000140094	2.25625	0.000540449
TTF2	5.0579e-10	2.25467	8.53979e-09
CD58	2.00385e-08	2.25453	2.08626e-07
KLHL29	2.40031e-06	2.24949	1.45845e-05
OVOL1	0.023227	2.24839	0.0482178
MFGE8	2.82823e-09	2.24692	3.72699e-08
JADE2	8.08993e-13	2.24638	3.81826e-11
CACNA1E	0.00154822	2.24535	0.00453576
PACS1	2.602e-12	2.24408	1.0333e-10
TONSL	9.68672e-10	2.24375	1.47975e-08
LPCAT1	4.52487e-07	2.24328	3.29901e-06
PRKX	9.10758e-10	2.24309	1.40171e-08
VSIG10L	7.5207e-05	2.24243	0.000311556
PRRT2	2.62387e-06	2.24075	1.57655e-05
HK1	3.07968e-07	2.23984	2.33748e-06
ATAD5	2.66833e-09	2.23974	3.54356e-08
DNAH5	0.00247547	2.23967	0.00685697
FAM90A1	0.000199002	2.23879	0.000737894
ALX3	9.14701e-07	2.23742	6.20202e-06
RAB38	7.6005e-05	2.23631	0.000314418
C15orf39	6.5002e-11	2.23597	1.47955e-09
XYLT1	0.000104889	2.23473	0.000417665
SYCE1L	3.02049e-05	2.23424	0.00013787
PRR15	0.0147895	2.23367	0.0326498
SNHG1	9.0186e-12	2.23347	2.90221e-10
SPEF2	1.08985e-07	2.23345	9.35438e-07
LONRF2	1.31217e-05	2.23321	6.603e-05
LINC00239	3.6472e-05	2.23301	0.000163352
CCDC114	0.00321722	2.23281	0.00865699
FOXL1	0.000524716	2.23132	0.00175141
ZNF431	8.64033e-10	2.23045	1.34492e-08
WBSCR28	0.000322288	2.23022	0.00113206
ROR1	0.00511918	2.22919	0.0129771
H2BFXP	1.27693e-06	2.22919	8.336e-06
FBXL19	3.23046e-16	2.22819	6.98152e-14
BARD1	8.59604e-05	2.22773	0.000350308
KRT83	0.0206823	2.22729	0.0436995
VWA7	2.22153e-06	2.22694	1.3619e-05
GALNT10	9.81334e-07	2.22616	6.5907e-06
FJX1	1.68144e-05	2.2259	8.24891e-05
MEX3A	0.000466163	2.22575	0.00157492
FAM189B	1.35316e-12	2.22188	6.01335e-11
RBMS2	3.88637e-09	2.22064	4.93756e-08
PGM2L1	2.33132e-07	2.21885	1.82828e-06
CHEK1	2.63664e-11	2.21587	7.07619e-10
B3GNT5	1.35905e-06	2.21502	8.81878e-06
LXN	3.62802e-06	2.21285	2.10892e-05
PRSS27	3.55736e-07	2.21264	2.65586e-06
RAP1GAP	4.48489e-05	2.21248	0.000196708
ARRDC2	9.92239e-06	2.21229	5.14306e-05
STK32B	0.000948085	2.21212	0.00294525
CCDC160	6.44159e-05	2.2112	0.000271621
GAP43	8.88067e-05	2.20999	0.000360619
SNHG4	2.36427e-05	2.20985	0.000111052
NFE2L3P2	1.92724e-09	2.20964	2.68988e-08
STMN1	3.31886e-08	2.20905	3.25559e-07
IQCA1	0.00740685	2.20882	0.0178696
HOXC4	0.00383826	2.20801	0.0100939
ABHD17C	2.59988e-09	2.20623	3.47513e-08
MCM3	1.56323e-15	2.20608	2.44997e-13
C6orf165	6.19921e-05	2.20465	0.00026275
EPHB3	0.01347	2.20375	0.0300797
PKHD1	0.0208517	2.20374	0.0440258
PYCARD	3.30418e-07	2.20347	2.48309e-06
NUDT17	3.14736e-07	2.20279	2.38093e-06
MYB	0.00132622	2.20116	0.00395421
SCD5	0.00308849	2.20071	0.00834119
SFTPA2	0.00610911	2.19949	0.0151811
OSBPL5	4.52434e-09	2.19945	5.63307e-08
ARMCX2	4.01053e-05	2.19818	0.000177726
AFF2	0.0117689	2.19567	0.0267702
CAMK2N2	0.000282952	2.19502	0.00100873
MCF2L2	1.59459e-07	2.19478	1.3064e-06
DBNDD1	1.82472e-06	2.19286	1.14427e-05
PIF1	1.4772e-05	2.19282	7.33101e-05
DSCC1	1.53304e-10	2.19259	3.07371e-09
PLCH1	0.00139189	2.19217	0.00413261
FNDC1	0.000895494	2.19207	0.00279924
ARTN	0.000481204	2.18995	0.00162014
CUBN	0.000242327	2.18945	0.000877308
DSG2	7.37299e-06	2.1894	3.93693e-05
FAM24B	3.78723e-05	2.18884	0.000168997
KNDC1	0.0102515	2.18807	0.023694
LAMC1	1.19506e-07	2.18774	1.0122e-06
CXCL1	0.0116155	2.18771	0.0264622
CCDC109B	9.70895e-05	2.18691	0.000390775
HOXD9	0.00332044	2.18572	0.00888233
TMEM206	2.69093e-13	2.18471	1.63939e-11
ZNF519	8.13214e-09	2.18443	9.45419e-08
DTX3	1.08881e-06	2.18408	7.22738e-06
ZNF83	6.71998e-07	2.18385	4.69758e-06
HIST1H3E	1.97224e-06	2.18382	1.22481e-05
FAM189A2	0.000392103	2.18345	0.00134665
PDE7A	3.75362e-06	2.18297	2.1727e-05
CMTM3	2.36926e-06	2.18093	1.44171e-05
FAM84A	7.53471e-05	2.18046	0.000311948
AP1G2	2.08303e-09	2.17866	2.87217e-08
SLC4A5	2.96641e-09	2.17864	3.89158e-08
JRK	2.18209e-10	2.17835	4.16362e-09
B3GNT8	0.000181161	2.17764	0.000677982
TRIM47	3.8221e-08	2.17758	3.69974e-07
ITGA2B	0.000247627	2.17703	0.000894445
EFNA4	2.58935e-07	2.17681	2.00309e-06
TUBA1A	1.09112e-06	2.17637	7.24037e-06
KLRAP1	2.18255e-06	2.17553	1.34081e-05
DZIP1	0.000606146	2.17513	0.00199053
ABCB9	2.52536e-07	2.1751	1.9595e-06
PNMA1	3.77482e-11	2.17499	9.41687e-10
KCNH4	0.00036811	2.17498	0.00127298
PWWP2B	7.00179e-11	2.17351	1.57452e-09
CREB3L1	0.000494058	2.1733	0.00165933
FAM81B	0.00920029	2.17292	0.0215605
PPP2R3A	2.86995e-05	2.17233	0.000131877
COL1A2	2.41654e-05	2.17193	0.000113067
CEP126	1.53629e-05	2.17137	7.59673e-05
C21orf58	1.55262e-07	2.17131	1.27609e-06
TREX2	3.16628e-06	2.17023	1.8648e-05
ICA1L	3.49663e-07	2.16922	2.61337e-06
EXTL1	2.13806e-06	2.16695	1.31663e-05
TMEM246	6.13142e-06	2.16638	3.34709e-05
NKX2-8	0.0031091	2.16602	0.00838584
CSPG4	4.51997e-05	2.1641	0.000197909
PBX4	0.000109747	2.16407	0.000434814
FAM27C	1.24145e-05	2.16353	6.28255e-05
MDH1B	0.00040273	2.16318	0.00137945
CD22	0.0124765	2.16297	0.0281985
GLIS3	3.4378e-05	2.16168	0.000154988
NPHS1	0.00141854	2.16075	0.0042014
FHOD3	0.00020865	2.16064	0.000767704
C6orf147	0.000516344	2.16043	0.0017274
IFT52	5.45029e-14	2.16031	4.32046e-12
GINS2	9.86837e-08	2.16026	8.58506e-07
ZNF273	6.37832e-11	2.16017	1.45504e-09
LRRC75A	6.20879e-07	2.15865	4.37749e-06
CTSC	4.08531e-06	2.15819	2.34093e-05
ATP2A1	0.000577256	2.15753	0.00190418
ZNF486	0.00264555	2.15634	0.00726534
LTBP2	3.5893e-05	2.15586	0.000160934
SRPK3	0.000479843	2.15511	0.00161582
LLGL1	6.58042e-12	2.15471	2.25171e-10
SYT3	0.00472745	2.15452	0.0121385
SLC39A6	5.92404e-08	2.15363	5.43703e-07
COL13A1	0.00114071	2.15249	0.00346601
ARSI	0.0127695	2.15245	0.0287279
FSD1L	6.98886e-08	2.15137	6.31551e-07
KIAA1614	0.000229181	2.15131	0.000835016
RAI1	6.87307e-13	2.15118	3.45015e-11
PCDHB13	0.00104548	2.15086	0.00321137
XKR5	0.000100045	2.15047	0.000400706
SLC2A5	0.00258811	2.14917	0.00712954
RPL36A	4.28233e-08	2.14887	4.08742e-07
LRRC16A	9.33461e-12	2.14796	2.97592e-10
AGRN	1.93518e-07	2.14586	1.55565e-06
VGLL3	0.00521073	2.14571	0.0131767
ZPLD1	0.0223819	2.14451	0.0467089
ADGRB1	0.00103346	2.14405	0.00317968
AP3M2	5.75293e-11	2.14377	1.33764e-09
LRGUK	0.000142707	2.14259	0.00054919
LINC00669	0.0006553	2.14243	0.00212879
PPFIA4	0.000819019	2.14065	0.00259015
ZBED2	0.00379632	2.14002	0.00999132
IFI27L2	5.48466e-07	2.1382	3.91808e-06
LOC90246	0.0020245	2.13645	0.00573389
DRC7	0.00578327	2.13623	0.0144413
IPW	0.000101249	2.13606	0.000404977
MLF1	0.000720101	2.13451	0.00231368
DSTYK	1.39618e-08	2.13365	1.52068e-07
YEATS2	2.00221e-16	2.1335	5.13843e-14
BIRC7	0.00244195	2.13251	0.00677601
SLC52A2	1.02161e-11	2.13118	3.18764e-10
ZNF213	1.44269e-16	2.13071	4.2314e-14
ENAH	2.53876e-06	2.13039	1.5362e-05
IMPDH1	1.62214e-07	2.13024	1.32633e-06
CCDC28B	7.62888e-06	2.12848	4.05773e-05
ANKRD52	1.27456e-15	2.12831	2.14492e-13
WDR93	0.000164259	2.12821	0.000621642
TRPC4	2.90727e-05	2.12559	0.000133294
SAPCD1	1.25402e-06	2.12487	8.19687e-06
ZNF610	5.9032e-05	2.12463	0.000251293
SDK1	0.00225895	2.1235	0.00632807
HK2	0.00104251	2.1229	0.00320272
PDE6B	0.00760933	2.12183	0.018285
GALNT7	0.0010669	2.12181	0.00326446
MICAL1	2.95029e-08	2.12154	2.93898e-07
DLG5	9.56871e-09	2.12064	1.09446e-07
FAR1	2.22845e-08	2.12025	2.29796e-07
C9orf116	6.39901e-05	2.12006	0.000269992
RHNO1	3.09638e-13	2.11959	1.83204e-11
HSH2D	1.79943e-05	2.11859	8.74829e-05
LOC284023	3.26612e-09	2.11743	4.2307e-08
SLC25A36	1.61654e-08	2.11676	1.7277e-07
KCNH2	0.0160178	2.11675	0.0349779
FAM71F2	2.11884e-06	2.11673	1.30636e-05
MCM8	2.19056e-11	2.11631	6.03682e-10
PAQR6	3.70123e-05	2.11564	0.000165483
C12orf49	7.31856e-08	2.1149	6.57869e-07
MSI2	5.0663e-09	2.11487	6.22107e-08
LGALS9C	0.000165244	2.11388	0.000624679
MEX3B	4.76324e-06	2.11012	2.68223e-05
DLX6	0.00552228	2.1098	0.013857
AMPD3	5.24066e-08	2.10779	4.87521e-07
RAET1K	9.76252e-06	2.10732	5.07685e-05
STK32A	0.00740119	2.10646	0.0178601
CCDC34	5.0495e-12	2.10616	1.77216e-10
PLVAP	1.55814e-08	2.10594	1.66789e-07
PCDHB16	0.00105082	2.10422	0.0032244
KLK13	0.00297686	2.10284	0.00808118
HIGD1B	1.88691e-06	2.10229	1.17894e-05
OR51E1	3.14901e-05	2.0999	0.000143226
NUDT1	8.05386e-10	2.09908	1.26321e-08
CHTF18	5.96842e-10	2.09714	9.80302e-09
KLK1	0.0164806	2.09701	0.0358551
LIMS3	0.00342715	2.0958	0.00913567
GCM1	0.00119898	2.09457	0.00362163
HAPLN1	0.0044958	2.09385	0.0116119
TSPAN5	0.0022897	2.09247	0.0064046
ADORA1	0.0215052	2.09214	0.0451825
OAZ3	8.67479e-06	2.09204	4.56555e-05
COL5A1	9.87399e-06	2.09131	5.12315e-05
C18orf54	2.89369e-06	2.09096	1.71806e-05
PRSS1	0.0227071	2.08897	0.0473107
VSIG10	9.34846e-08	2.08714	8.17782e-07
IQGAP1	1.43505e-07	2.08635	1.1885e-06
COLGALT2	0.0212848	2.08601	0.0447836
CYB561	4.57177e-12	2.08525	1.62112e-10
FAM86B2	0.000394816	2.08518	0.00135529
FBXL18	2.15107e-12	2.08477	8.78003e-11
APBA2	0.00258403	2.0831	0.00712214
TCF3	7.80093e-13	2.08253	3.73335e-11
DNAH3	0.00075795	2.08192	0.00241825
CHST3	0.00047058	2.08115	0.00158749
CCL26	2.68965e-05	2.08084	0.000124428
PLA2G4D	0.000240969	2.07984	0.000873007
FBXO43	1.19041e-05	2.07928	6.05558e-05
CYBA	9.97724e-05	2.07852	0.000400083
LYPD5	5.39395e-06	2.07763	2.99144e-05
YBX3	1.42372e-05	2.07742	7.10165e-05
GABRE	0.000137454	2.07728	0.000531564
LOC399815	7.27979e-05	2.07591	0.000302799
TRIM31	0.016513	2.07493	0.0359216
MPZL1	1.75461e-11	2.07347	5.03126e-10
LOC100128239	0.000107059	2.07335	0.000425313
ACTA1	0.0030509	2.07229	0.00825487
LOC642852	3.02319e-09	2.07185	3.94841e-08
BLVRA	5.68449e-09	2.07105	6.86923e-08
FOXC1	0.00072043	2.071	0.00231437
HIST1H2BJ	0.00437701	2.06764	0.0113365
CLCNKB	0.000682801	2.06642	0.00220626
TMTC2	1.91185e-05	2.06494	9.23365e-05
PTGES2-AS1	1.00998e-05	2.06376	5.22183e-05
ALOX12B	0.000225645	2.06308	0.000823594
SNORD116-20	0.000937016	2.062	0.00291571
DZIP1L	0.000117429	2.06134	0.000462487
CCDC157	1.85897e-07	2.0613	1.50203e-06
FZD6	1.14327e-05	2.06101	5.83457e-05
PODNL1	0.000141508	2.05889	0.000545187
SLC26A2	1.57805e-07	2.05858	1.29492e-06
SAMD13	0.00344017	2.05828	0.00916322
ISYNA1	0.000153825	2.05793	0.000586151
HOXC8	0.0129177	2.05443	0.0290073
ZNF300	0.00445009	2.05379	0.0115055
FAM117B	2.55458e-08	2.05361	2.58875e-07
ZSCAN12P1	6.25457e-06	2.05354	3.40436e-05
FBXO32	2.66941e-07	2.05236	2.06114e-06
TTC26	2.00626e-06	2.05127	1.24443e-05
SRSF12	3.47464e-05	2.05031	0.000156511
ADAM32	0.000516565	2.04883	0.00172786
SEMA7A	0.000530214	2.0485	0.00176718
PRPH	0.00194277	2.0472	0.00552833
DKK2	8.01644e-05	2.04711	0.000329501
DRAM1	1.20608e-05	2.04711	6.12619e-05
GFPT2	0.00436071	2.04681	0.0112957
MCAM	5.47669e-05	2.04633	0.000235136
SPDL1	1.57746e-13	2.04539	1.05839e-11
CACNA1G	0.0012826	2.04514	0.00383585
ZC2HC1A	2.45882e-05	2.04455	0.00011481
TGFA	1.34813e-06	2.04352	8.75344e-06
SLCO4A1	0.00624201	2.04308	0.0154571
NBEAL2	3.3494e-08	2.04244	3.28241e-07
PIH1D2	1.11261e-05	2.04106	5.69508e-05
C2CD4C	0.00393218	2.04079	0.010304
C16orf74	0.00367175	2.04042	0.00969204
GPX8	8.80972e-05	2.03974	0.000358092
CKB	0.000557353	2.03939	0.00184744
TAP1	7.67901e-08	2.03939	6.86364e-07
C1orf198	9.35167e-09	2.03937	1.07142e-07
DUSP18	1.78912e-09	2.03915	2.51764e-08
2016-03-03	3.20721e-05	2.03771	0.000145583
PTPRE	1.12662e-06	2.03726	7.44466e-06
TFAP2E	0.000195766	2.03685	0.00072734
FAM110A	2.6983e-06	2.03632	1.61465e-05
CLCN2	7.20222e-07	2.0363	4.99726e-06
FHOD1	4.22526e-11	2.03624	1.03643e-09
ATP13A2	2.06292e-12	2.03573	8.52189e-11
SYNGR1	1.02778e-05	2.03443	5.30453e-05
PIGS	7.88625e-13	2.03439	3.74798e-11
CEP112	2.54036e-09	2.03435	3.40445e-08
CARNS1	0.00243819	2.03339	0.00676741
NAT14	6.14761e-07	2.0333	4.33734e-06
NRG3	0.0183031	2.03208	0.0393035
ACSS1	9.59634e-06	2.03199	4.9993e-05
LOC100126784	0.0101781	2.03186	0.0235454
ARHGAP27	1.97944e-10	2.03101	3.82673e-09
LARP6	9.94801e-06	2.02981	5.15374e-05
GLS	4.58985e-09	2.02963	5.7008e-08
SLC9A5	1.69939e-05	2.02755	8.32902e-05
CASC1	0.000802884	2.02718	0.00254461
CTTNBP2	0.0072986	2.02653	0.0176457
KIAA1804	6.58735e-05	2.02648	0.000276914
PDP1	1.89592e-05	2.02617	9.1675e-05
PCDHB14	0.000143209	2.02612	0.000550914
RGS20	0.000292993	2.02516	0.00104019
CELSR1	8.99654e-07	2.02466	6.11009e-06
COLCA1	1.87888e-05	2.02431	9.10009e-05
TRIM36	7.12073e-06	2.02427	3.81513e-05
TP53BP1	9.78327e-12	2.02427	3.08068e-10
DDX12P	5.71932e-09	2.02318	6.9032e-08
SEMA4F	1.32913e-10	2.02247	2.73705e-09
CHAF1A	4.12644e-13	2.02198	2.24721e-11
RELL2	6.39198e-06	2.0215	3.46996e-05
CEP41	1.13316e-13	2.02137	8.10626e-12
TAGLN2	5.78335e-11	2.02073	1.34319e-09
GNRH1	3.49494e-06	2.02066	2.03675e-05
CFAP53	2.37863e-06	2.01966	1.44655e-05
NBEA	0.000286001	2.01911	0.00101801
RTN2	1.59043e-06	2.01906	1.01407e-05
TTC23L	2.46697e-05	2.01883	0.000115138
MTMR2	1.38897e-12	2.01706	6.1459e-11
MGAT3	0.0116472	2.0167	0.0265286
RASGRF2	0.000330953	2.01596	0.00115814
TLDC1	1.47433e-14	2.01595	1.51347e-12
FAM109B	0.000102077	2.01554	0.000407493
NIPA1	3.17847e-09	2.01512	4.13282e-08
MEOX1	0.00122897	2.01511	0.00369917
ADM2	3.16351e-06	2.01477	1.8637e-05
ZNF286B	5.80561e-06	2.01458	3.19044e-05
HSF2BP	1.62808e-06	2.01202	1.0339e-05
YJEFN3	3.92711e-05	2.01087	0.000174632
A4GALT	0.000174178	2.01035	0.000654595
TMEFF1	3.37311e-07	2.00963	2.53211e-06
CCDC65	0.00115821	2.00932	0.00351348
PVRL1	8.7652e-07	2.00872	5.96481e-06
PROSER3	4.68838e-09	2.0085	5.80561e-08
TNNI2	0.0170732	2.00777	0.0369757
TERT	0.00361263	2.00715	0.00956551
GRAMD1A	2.17803e-07	2.00669	1.71989e-06
HIST2H4A	4.39201e-05	2.00667	0.000192882
PKIA	0.0080113	2.00654	0.0191323
MYCBPAP	0.000819923	2.00641	0.00259261
RASSF10	0.00614778	2.00565	0.0152643
DPYSL4	0.003496	2.00465	0.00929263
SOCS7	9.77785e-05	2.0042	0.00039324
ZNF124	2.74141e-08	2.00387	2.75227e-07
ZFP69B	2.56517e-06	2.00324	1.54717e-05
TC2N	9.71743e-07	2.00245	6.53698e-06
C2orf70	0.00120265	2.00217	0.00363005
NXNL2	5.82932e-06	2.00174	3.19834e-05
NPY4R	0.00544069	2.00163	0.0136857
TMEM145	0.00150272	2.00154	0.00441694
TMEM44	7.98365e-08	2.00076	7.105e-07
EGR4	0.00145711	2.00058	0.00430261
ADAMTS18	0.00185646	2.00018	0.00531516
ZSCAN20	3.01251e-10	1.99971	5.4302e-09
GINS4	5.48233e-10	1.99836	9.11398e-09
CCSER1	0.0134636	1.99828	0.0300719
PHEX	0.000186351	1.99567	0.000694873
C22orf23	2.50887e-09	1.99461	3.36664e-08
GAL3ST4	8.10778e-06	1.99439	4.29577e-05
CLEC5A	0.00270468	1.9934	0.00741486
CFAP43	0.000335616	1.99201	0.00117266
ZNF607	1.15221e-05	1.99045	5.8758e-05
DNAH10	0.000126201	1.9898	0.000492497
RASL12	5.69696e-06	1.98921	3.13745e-05
MLLT11	3.8734e-05	1.98885	0.000172617
ITGAM	0.000177512	1.98732	0.00066542
TLL2	5.96652e-05	1.98721	0.00025362
LINC00265	8.65268e-08	1.98683	7.63093e-07
GUSBP3	0.000146429	1.98679	0.000561932
GPR63	7.13447e-06	1.98568	3.82149e-05
CCDC102A	7.4399e-07	1.98495	5.13786e-06
ADCY2	0.00130744	1.98474	0.00390503
STMN2	0.0150769	1.98458	0.0332129
RAB40AL	3.72835e-09	1.98403	4.76037e-08
CDH13	0.000144371	1.98333	0.000554657
NKAIN1	0.000526442	1.98304	0.00175632
EVC	0.000205595	1.98165	0.000758093
AP4M1	3.02071e-12	1.98157	1.17459e-10
PLEKHH2	0.0138494	1.98144	0.0308229
PHLDB1	3.91577e-07	1.98106	2.89294e-06
LZTS1	3.39798e-06	1.98086	1.98701e-05
SYT5	0.00547678	1.98044	0.013758
IL1A	0.00509366	1.97979	0.0129204
AGER	2.29325e-05	1.97813	0.000108211
ZNF618	1.0112e-07	1.97779	8.77473e-07
CEP131	6.81798e-12	1.97723	2.31372e-10
ZFAS1	3.25154e-08	1.97672	3.19261e-07
NHS	8.4656e-05	1.97606	0.00034561
CATSPER1	0.0015565	1.97576	0.00455287
HIST1H2BF	0.000212438	1.97522	0.000780105
ANKRD36B	4.30171e-06	1.9749	2.45056e-05
PCDHGC4	0.00233272	1.97443	0.00650722
DPYSL5	0.014697	1.97262	0.0324665
ZNF14	1.82268e-08	1.97261	1.92003e-07
CTTNBP2NL	2.34869e-07	1.97228	1.83979e-06
LINC00628	1.14717e-06	1.97074	7.57071e-06
STK32C	7.28602e-07	1.96913	5.04687e-06
SFI1	1.70175e-12	1.96879	7.27888e-11
MAP2	0.00129704	1.96682	0.00387563
NAT8L	0.00349579	1.96564	0.00929329
RCC2	1.20846e-14	1.96484	1.31275e-12
FAM27A	0.000123822	1.9647	0.000484226
RGS9BP	5.12023e-05	1.9642	0.000221219
GPR161	6.82946e-05	1.96417	0.000286271
CHST1	0.000162724	1.96372	0.000616513
SNHG3	6.35055e-07	1.96318	4.46212e-06
CLHC1	4.22739e-08	1.96293	4.04251e-07
HOXB5	0.000856669	1.9628	0.00269635
GJA3	0.00150815	1.96273	0.00443099
ARL2	3.63489e-08	1.96159	3.53352e-07
MVP	2.76944e-11	1.9598	7.36522e-10
RBL1	5.08247e-06	1.95813	2.83632e-05
CHML	1.95967e-07	1.9577	1.56919e-06
CSPP1	0.000141063	1.95755	0.000543675
CACNA1F	0.00158194	1.95586	0.00461872
PCYOX1L	8.2883e-07	1.95515	5.66468e-06
CABYR	0.000347091	1.95459	0.00120843
FAT2	5.05337e-05	1.9541	0.00021856
C19orf40	4.675e-10	1.9535	7.97197e-09
IL2RA	0.00952964	1.95298	0.0222156
TMEM164	2.70456e-10	1.9523	4.98899e-09
CLIC1	2.06424e-09	1.95188	2.85202e-08
MYO5C	1.77605e-08	1.95101	1.87766e-07
KIFC2	4.73787e-08	1.9495	4.47233e-07
C11orf49	3.12238e-11	1.94882	8.10437e-10
SLC41A1	3.42502e-07	1.94811	2.56639e-06
AHRR	0.00019697	1.94777	0.000731148
LRRC37B	1.08251e-09	1.94679	1.6306e-08
ZBED8	7.12171e-12	1.94569	2.40883e-10
AP1S3	1.50186e-07	1.94557	1.23834e-06
GBP2	3.8539e-06	1.94412	2.22384e-05
ARHGEF19	0.00129542	1.94345	0.00387192
ENOX1	0.000179429	1.94333	0.000672115
GTF2IRD1	1.77041e-05	1.94237	8.62764e-05
FNDC8	7.55297e-08	1.94228	6.76571e-07
MYH15	0.000567186	1.94093	0.00187549
MBOAT1	0.000192628	1.93947	0.000717107
TUFT1	4.49343e-06	1.93871	2.54706e-05
DPP10	0.0147216	1.93831	0.0325139
INSL3	2.97011e-05	1.93757	0.000135721
FABP5	0.00221322	1.93681	0.00621185
AK5	0.00202033	1.93621	0.00572446
GPRC5B	0.00019616	1.93511	0.000728538
DNAH9	0.00197854	1.93358	0.00562078
MYLK2	3.98468e-07	1.93353	2.93856e-06
MAPK11	2.55824e-06	1.93347	1.5448e-05
OXCT1	0.00199783	1.93255	0.00567009
PCDHB11	0.00564213	1.93221	0.0141232
ME3	3.14197e-07	1.93115	2.37773e-06
TRIM16	6.33467e-06	1.93093	3.44248e-05
GDPD3	0.00171593	1.93005	0.00495634
ZNF28	4.7591e-06	1.92875	2.68063e-05
MGP	0.000247435	1.9263	0.000894067
EFCAB7	7.29092e-08	1.92616	6.55959e-07
TMEM59L	0.000671848	1.92542	0.00217429
FAM171B	0.000138568	1.92539	0.000535367
FANCG	1.30352e-11	1.92432	3.89558e-10
PRR19	1.60198e-09	1.92342	2.292e-08
ELF3	0.00216637	1.92326	0.00609618
XXYLT1	7.66223e-12	1.92307	2.56211e-10
FAM218A	0.00160649	1.92236	0.00467776
ST6GALNAC4	3.29649e-07	1.9222	2.47913e-06
SDCBP2	0.000129423	1.92063	0.00050354
GALNT18	6.00551e-05	1.92023	0.000254961
CENPW	2.42286e-07	1.92022	1.89211e-06
CDKL1	0.00309033	1.92019	0.00834398
NRCAM	0.00471431	1.92006	0.0121078
ZSCAN23	0.00249731	1.91909	0.00691374
IFT80	6.63549e-08	1.91898	6.03069e-07
VILL	0.010589	1.91858	0.0243698
GIT1	1.67844e-12	1.91528	7.19418e-11
VGF	0.0159527	1.91484	0.0348616
NEO1	1.14568e-07	1.91446	9.76416e-07
GBAS	1.69566e-11	1.91423	4.90333e-10
PTGFRN	3.78639e-07	1.91421	2.80644e-06
ACTC1	0.000320419	1.91325	0.00112627
ANKRD13D	5.67058e-09	1.9129	6.8605e-08
SELM	9.13068e-06	1.91184	4.77854e-05
LAT2	0.00051738	1.91113	0.00172946
LINC00883	2.14654e-06	1.91069	1.32106e-05
IDUA	8.36351e-09	1.90983	9.67932e-08
RBM3	3.46972e-15	1.90969	4.78099e-13
LIMK2	4.27625e-07	1.90868	3.13332e-06
BEND3	6.30436e-08	1.908	5.75521e-07
C3orf36	0.00035638	1.90784	0.001237
NDRG3	1.86912e-11	1.90614	5.30039e-10
DNAH14	0.000143315	1.90529	0.000551218
FAM19A4	0.00550218	1.90522	0.0138099
CNNM4	2.90415e-09	1.90493	3.81723e-08
OR7E91P	0.0011169	1.90493	0.00340224
ZNF468	9.28417e-07	1.9048	6.27843e-06
STRIP2	0.00307184	1.90466	0.00829841
EVX1	0.00202058	1.90453	0.00572438
CEND1	4.96478e-05	1.90422	0.000215364
NLGN3	1.14739e-06	1.90419	7.56972e-06
LMO1	0.000990569	1.90225	0.00306517
TRIM6	0.000928886	1.90112	0.00289392
CHRNA3	0.00356984	1.90084	0.00946687
SNURF	0.0171988	1.89965	0.0372163
SLCO3A1	2.39282e-06	1.89916	1.45475e-05
UAP1L1	2.76934e-07	1.89788	2.12869e-06
DNAL4	9.89565e-12	1.89692	3.1113e-10
ZNF107	2.59657e-09	1.89585	3.47298e-08
CLUL1	0.000378509	1.89533	0.00130389
DQX1	0.0188574	1.8949	0.0403168
EFHC1	2.53772e-08	1.89311	2.5742e-07
PLCD4	1.14251e-06	1.89237	7.54242e-06
SLFN12	9.10004e-05	1.89008	0.00036858
ZNF142	1.47311e-15	1.88982	2.36285e-13
TBX4	0.00885383	1.8895	0.02087
B3GALNT1	4.95305e-06	1.88928	2.77617e-05
FOXQ1	0.0114367	1.8881	0.0261013
SSBP2	5.52037e-06	1.88793	3.05002e-05
C11orf45	0.000200055	1.88756	0.000741262
HOXD1	0.0036157	1.88732	0.00957241
CD200	1.96625e-05	1.88698	9.46298e-05
ANOS1	0.000772461	1.8867	0.00245806
ADGRG5	0.00712157	1.88651	0.0172747
SLC6A10P	0.000714292	1.88601	0.00229681
RPL22L1	4.14991e-06	1.88534	2.37595e-05
NFATC4	2.71387e-06	1.88478	1.62303e-05
KCND1	3.0773e-06	1.88442	1.81813e-05
KLHL30	0.00305266	1.88373	0.00825855
BCL9L	1.19577e-08	1.88291	1.32776e-07
EPHX4	0.00120775	1.88107	0.00364276
SRMS	0.00240778	1.87902	0.00669296
DCLK1	0.000759021	1.87802	0.00242092
HIST2H3C	9.80777e-05	1.87751	0.000394289
KCNK12	3.45718e-05	1.87568	0.000155793
ABCC10	3.13386e-13	1.87547	1.84889e-11
SERPINE2	0.00272547	1.87527	0.00746585
KIAA0753	2.08807e-08	1.87435	2.16516e-07
FAM129B	7.97439e-07	1.87425	5.47749e-06
PRR16	4.62745e-06	1.87411	2.61437e-05
ANXA4	8.90637e-05	1.87343	0.000361448
ANXA2P3	6.20798e-09	1.87334	7.42751e-08
LAMB1	1.21238e-06	1.87161	7.95505e-06
IQUB	0.00643276	1.87157	0.0158549
UCN2	0.00229578	1.87146	0.00641813
CNIH2	2.66429e-07	1.87089	2.05796e-06
HOXD4	0.00460634	1.8703	0.0118572
TMSB15A	4.57254e-05	1.87024	0.000200083
MECOM	0.00198634	1.86962	0.0056406
RERG	0.00798903	1.86913	0.0190879
IL23A	0.00305513	1.86905	0.00826305
C11orf70	0.00287463	1.86834	0.00782952
ARHGAP44	5.04221e-06	1.86807	2.81998e-05
APOBEC3C	0.000615995	1.8663	0.00201803
ACBD7	0.000421649	1.86588	0.00143802
ENDOD1	1.45449e-05	1.86561	7.24106e-05
IL17REL	0.00152215	1.86544	0.00446701
THBS2	0.00087707	1.86497	0.00275212
BTC	0.00028936	1.86495	0.00102836
ITGAV	9.86612e-06	1.86494	5.12036e-05
DNMT3A	2.78831e-10	1.86363	5.09767e-09
HNRNPA1P33	8.32312e-06	1.8622	4.40304e-05
BRCA2	7.96477e-05	1.86173	0.000327836
RHEBL1	0.000136446	1.86076	0.000527863
CGB7	0.00047306	1.85956	0.00159507
FAM66D	0.00270974	1.8595	0.00742575
HOXC5	0.00806742	1.85786	0.0192484
CHRNA7	0.00673941	1.85514	0.0164742
ISLR2	0.000269457	1.85492	0.000965485
SMAGP	1.0644e-07	1.8543	9.15511e-07
ZNF71	6.56103e-06	1.85392	3.54672e-05
VIM	8.29087e-05	1.85358	0.000339489
SGSM1	0.000196005	1.85349	0.000728096
LGI2	0.00125527	1.85275	0.00376618
DLX3	0.00925544	1.85066	0.0216798
ELAVL3	0.00113442	1.8503	0.00344844
C20orf96	1.56327e-06	1.84785	9.98306e-06
MUC12	0.00130652	1.84687	0.00390285
BIRC3	0.00043445	1.84671	0.00147726
SPNS2	0.00020418	1.84542	0.000753825
IGFL2	0.00459764	1.84537	0.0118407
WNT3A	8.15933e-05	1.84468	0.00033457
FAM171A1	0.00150109	1.84408	0.00441342
CASC2	8.90226e-06	1.8421	4.66971e-05
C7orf61	6.21765e-05	1.84185	0.000263368
CACNB4	2.42816e-05	1.84148	0.000113533
MARCKSL1	0.000200617	1.84147	0.000743074
WDR90	4.55812e-09	1.84141	5.66825e-08
PCDHB17P	0.000344415	1.84117	0.00120013
REM2	0.000158765	1.84115	0.000603296
NKX3-2	0.00301957	1.84082	0.00818196
OSCP1	1.38782e-06	1.84059	8.97991e-06
MAP1B	4.57829e-05	1.84044	0.000200292
C17orf82	1.248e-05	1.83967	6.30637e-05
TRIM11	3.08593e-11	1.83965	8.01991e-10
DBF4B	2.81864e-09	1.83889	3.72151e-08
ZNF827	0.00613947	1.83885	0.0152473
ACYP1	5.01309e-08	1.83844	4.69757e-07
RAB3IP	4.58819e-08	1.83842	4.34302e-07
H1FX-AS1	1.80446e-05	1.83792	8.7707e-05
SLITRK4	0.00357815	1.83748	0.00948523
NME9	3.18956e-05	1.83748	0.000144814
CYTH2	7.30161e-12	1.83748	2.45351e-10
HR	0.0142326	1.83715	0.0315663
KIAA0556	6.76896e-19	1.83605	7.72075e-16
LRRN4	0.0209724	1.836	0.0442533
ANKS3	3.01671e-11	1.83546	7.86989e-10
TAF4B	0.00167935	1.8353	0.00486371
MSH5	7.24146e-08	1.83503	6.52367e-07
LBH	3.02526e-05	1.83316	0.000138056
IQCC	5.03323e-10	1.83269	8.50513e-09
MPP2	0.000122237	1.83214	0.00047894
COL4A3	0.0123259	1.83161	0.0279011
PCDHGA1	0.00631212	1.83153	0.01561
[truncated: 3,756 more rows]

## Sheet: ESCA
Symbol	P value	log2(Fold change)	FDR
CST1	1.94209e-11	6.15375	8.82146e-10
KRT17	2.03602e-07	5.94852	3.42075e-06
HOXC10	2.23395e-17	5.77712	2.40132e-15
MMP12	1.52722e-15	5.27948	1.30105e-13
IGF2BP3	1.12357e-12	5.1364	6.42566e-11
COL11A1	6.96784e-06	5.0551	7.33624e-05
HOXC11	7.43824e-18	5.04546	8.67696e-16
HOXA10	7.88842e-20	5.01019	1.19086e-17
PRAME	7.83349e-06	4.95688	8.13091e-05
TNS4	1.04515e-08	4.90016	2.51854e-07
HOXA13	1.5535e-08	4.89251	3.54389e-07
ABCA13	2.26182e-07	4.88523	3.75707e-06
MMP1	3.1158e-11	4.84188	1.34675e-09
FAM83A	4.54859e-06	4.84148	5.08645e-05
MMP3	3.76497e-09	4.80046	1.02247e-07
MMP13	7.50496e-06	4.76655	7.83746e-05
SERPINB5	1.1845e-10	4.71553	4.68572e-09
COL10A1	2.64793e-07	4.65114	4.31465e-06
HOXC9	3.78744e-24	4.62544	1.14353e-21
CCL20	1.67048e-09	4.57164	4.92061e-08
MMP11	1.72011e-11	4.56859	7.91831e-10
HOXC8	2.32343e-21	4.55393	4.2975e-19
HOXB9	1.45441e-07	4.55136	2.56753e-06
CLDN7	5.6934e-17	4.53583	5.67433e-15
CDX2	0.000121184	4.414	0.000847707
WNT7B	2.67068e-06	4.41326	3.21028e-05
CXCL8	1.44416e-11	4.3976	6.73866e-10
ULBP2	4.73006e-14	4.35516	3.28084e-12
CXCL1	1.20641e-10	4.35133	4.745e-09
MMP10	2.51468e-07	4.3366	4.11058e-06
CDH3	1.2712e-11	4.28973	5.99978e-10
ABCA12	6.2225e-06	4.27978	6.67472e-05
CDX1	0.000103245	4.25478	0.000746641
PCSK9	5.10939e-11	4.25366	2.15845e-09
KRT16	0.00321466	4.22368	0.0130797
HOXA11	4.3722e-10	4.22349	1.50613e-08
HOXB7	3.22433e-21	4.20699	5.75641e-19
S100A7	0.00687604	4.19618	0.0244793
CDC45	1.54289e-29	4.17367	2.1118e-26
MYBL2	1.14767e-27	4.17128	8.12508e-25
NEK2	6.64262e-33	4.15568	4.54599e-29
TRIM29	6.58949e-06	4.13816	6.98806e-05
GRIN2D	5.47518e-11	4.12171	2.2941e-09
TNNT1	8.56446e-06	4.11769	8.74811e-05
KLK6	6.18455e-05	4.1008	0.000480239
S100A2	0.00116873	4.09368	0.00567798
UBE2C	1.83642e-31	4.0846	6.28394e-28
SPP1	5.40343e-07	4.08346	8.03316e-06
PI3	0.00014451	4.07481	0.000982432
TDO2	2.87833e-14	4.06163	2.04481e-12
KRT6B	0.00572178	4.04216	0.0211322
AURKB	1.38399e-26	4.01288	6.93042e-24
IBSP	2.46796e-11	4.00051	1.08967e-09
CLDN4	1.85249e-11	3.99289	8.45189e-10
MAGEA6	0.00293054	3.98415	0.0121574
ANXA8L2	0.000102014	3.97575	0.000740874
BUB1	2.75958e-32	3.97323	1.41642e-28
HOXB13	1.54944e-05	3.95463	0.000146395
ZIC5	1.04812e-06	3.94925	1.42888e-05
APOC2	2.89011e-11	3.94887	1.25981e-09
CENPA	1.0893e-28	3.9477	1.11822e-25
MCM10	1.70213e-26	3.9446	8.32059e-24
NUF2	4.57678e-28	3.94373	3.61407e-25
CCNB2	2.38121e-26	3.93401	1.11111e-23
TPX2	3.33773e-34	3.92542	6.8527e-30
HOXC13	3.59132e-07	3.92077	5.62851e-06
HES2	1.04878e-05	3.91273	0.000103621
DLGAP5	4.53607e-29	3.91231	5.47824e-26
ILDR1	2.17171e-15	3.91125	1.81989e-13
SALL4	9.99715e-11	3.90901	4.03245e-09
TFAP2A	9.92151e-11	3.90726	4.00982e-09
S100A7A	0.00333141	3.90263	0.013472
PKMYT1	3.3568e-24	3.90077	1.04422e-21
KIF14	2.07126e-27	3.89489	1.3289e-24
CDC20	3.00235e-29	3.88735	3.85258e-26
BUB1B	1.32711e-30	3.87671	3.89242e-27
ALDH3B2	7.55007e-05	3.85546	0.000571784
TOP2A	1.81199e-21	3.84611	3.47683e-19
SLC5A12	2.8837e-08	3.84497	6.18008e-07
KIF18B	3.90681e-30	3.82653	7.29189e-27
STRA6	1.31754e-07	3.82582	2.35631e-06
E2F7	1.44273e-19	3.82514	2.10077e-17
LAMP3	1.05144e-15	3.82203	9.18604e-14
ASPM	7.96673e-27	3.81985	4.67328e-24
MMP7	7.04943e-05	3.80573	0.000538036
EXO1	7.66921e-29	3.79663	8.28719e-26
DSG3	0.00784238	3.78323	0.0272301
MUC2	0.00837428	3.78321	0.0287849
NCAPH	3.64986e-30	3.78235	8.32615e-27
KIF20A	7.68057e-24	3.77766	2.16013e-21
BIRC5	1.07288e-26	3.77594	5.64804e-24
ESM1	2.83197e-12	3.77255	1.52607e-10
ADAM12	3.39553e-10	3.75849	1.20612e-08
HOXC6	2.18371e-16	3.75842	2.06607e-14
KIF4A	3.09778e-28	3.75098	2.65003e-25
CEP55	1.42668e-29	3.73344	2.09222e-26
ETV4	4.89832e-14	3.72742	3.38611e-12
CLDN1	1.83384e-09	3.72449	5.36332e-08
CHP2	5.77721e-05	3.72398	0.00045393
ORC1	4.60167e-27	3.72139	2.77873e-24
AIM1L	1.54875e-09	3.71209	4.62172e-08
KRT80	1.07019e-08	3.70914	2.57283e-07
ZIC2	2.84412e-06	3.68825	3.38901e-05
EPR1	6.85064e-23	3.6833	1.5983e-20
SAA1	5.35904e-06	3.68321	5.87121e-05
MELK	1.62091e-28	3.68163	1.51268e-25
TRIM15	0.00166665	3.67434	0.00762601
TROAP	2.12384e-27	3.64692	1.32135e-24
C6orf223	7.29468e-06	3.63998	7.64118e-05
CLDN3	0.00138118	3.63884	0.00652637
ADGRF4	2.6416e-06	3.63751	3.17906e-05
CDCA2	4.12133e-28	3.62485	3.3846e-25
KIF2C	1.02244e-29	3.60897	1.61474e-26
HJURP	8.24896e-26	3.60331	3.25691e-23
CTHRC1	1.29378e-12	3.5931	7.33772e-11
MUC16	0.000610902	3.58903	0.0032765
WDR72	8.83409e-06	3.58777	8.9744e-05
COL7A1	1.56934e-08	3.57655	3.56813e-07
IL1A	4.54115e-05	3.56397	0.000370713
CDC25C	9.82434e-27	3.55333	5.30799e-24
KLK8	0.000496818	3.54753	0.00276128
SAA2	7.81467e-06	3.54714	8.11548e-05
RRM2	3.23576e-25	3.5332	1.1454e-22
CDC6	1.83589e-21	3.53134	3.49006e-19
XDH	1.35885e-07	3.5254	2.41755e-06
RAD54L	4.54186e-29	3.52075	5.1805e-26
TM4SF19	2.60597e-05	3.50531	0.000229233
SKA3	5.452e-26	3.50393	2.28439e-23
CDCA5	1.99682e-28	3.5017	1.78246e-25
KIFC1	3.79925e-30	3.5	7.80024e-27
MAGEA3	0.00797657	3.4911	0.0276214
CENPF	5.17975e-24	3.45786	1.49782e-21
DEPDC1	1.85752e-24	3.45263	5.95887e-22
WDR62	2.54518e-26	3.4403	1.13598e-23
F12	2.58808e-15	3.43612	2.15125e-13
TMPRSS13	3.71386e-05	3.43443	0.000312497
ANXA8	0.00547099	3.43063	0.020382
MKI67	7.87138e-25	3.4297	2.6493e-22
CKAP2L	1.23281e-25	3.42402	4.68718e-23
KIAA0101	6.4217e-25	3.42079	2.1974e-22
HOTAIR	7.62048e-08	3.42029	1.44733e-06
IQGAP3	4.68155e-24	3.41404	1.393e-21
CXCL6	1.35219e-06	3.41181	1.77847e-05
RHOV	1.15258e-06	3.41006	1.54969e-05
NUSAP1	9.01646e-27	3.40615	5.14214e-24
UCA1	0.000245379	3.39978	0.00152895
GJB4	1.60235e-06	3.39428	2.06127e-05
MTFR2	3.01191e-26	3.39407	1.28828e-23
IL24	6.6232e-06	3.39353	7.01294e-05
HOXD11	0.00193326	3.39106	0.00861927
FOXM1	1.28054e-23	3.38612	3.41439e-21
NXPH4	1.91121e-05	3.38253	0.000175252
NEURL3	1.13615e-08	3.38239	2.70608e-07
PRAP1	0.00207316	3.37622	0.00912609
WNT2	1.52377e-08	3.37034	3.47992e-07
ULBP1	3.7763e-10	3.36854	1.32987e-08
PADI3	0.00125931	3.35672	0.00605075
PLK1	9.51614e-27	3.3545	5.28043e-24
APOC1	6.39633e-10	3.34782	2.09447e-08
DUSP9	5.2301e-05	3.34599	0.000418469
SLCO1B3	0.00162689	3.34576	0.0074791
CDCA7	3.90733e-20	3.34214	6.12377e-18
POLQ	9.64665e-23	3.34188	2.17643e-20
GJB5	0.000438307	3.34135	0.00248177
SGOL1	2.29434e-26	3.34118	1.09547e-23
NEIL3	1.88389e-16	3.33983	1.79898e-14
PBK	9.04592e-23	3.33419	2.06357e-20
MFI2	1.28232e-09	3.33309	3.93532e-08
GTSE1	8.51986e-28	3.33164	6.24719e-25
PTTG1	1.5187e-23	3.33148	3.94689e-21
ESPN	1.94665e-10	3.33058	7.25347e-09
MMP9	9.07539e-08	3.32337	1.69697e-06
NCAPG	1.24529e-26	3.32107	6.39175e-24
ASCL2	7.57559e-07	3.31273	1.07935e-05
TPRXL	4.80603e-05	3.3125	0.000388781
KIF18A	8.18892e-26	3.31107	3.2966e-23
KIF15	3.54003e-23	3.30858	8.86346e-21
OLR1	9.09535e-08	3.3072	1.69761e-06
CLSPN	1.22236e-28	3.30391	1.19506e-25
SLC6A14	0.000417062	3.28454	0.00238184
HMMR	1.3487e-21	3.28013	2.63715e-19
SKA1	8.58269e-24	3.27923	2.38123e-21
HEPHL1	0.00147981	3.27888	0.00693651
FAP	3.55981e-08	3.27742	7.41242e-07
HOXD10	0.000596932	3.27478	0.00321164
FAM64A	4.71643e-18	3.27208	5.79839e-16
ALG1L	4.00334e-08	3.267	8.18651e-07
CHI3L1	1.21026e-07	3.26177	2.1873e-06
DTL	5.49568e-23	3.26006	1.312e-20
FAM72A	1.45223e-18	3.25988	1.8752e-16
UBE2T	1.60249e-27	3.2583	1.09669e-24
CDT1	1.07374e-22	3.25768	2.39619e-20
ASF1B	1.91433e-25	3.25742	7.14603e-23
ONECUT2	0.000269123	3.25632	0.00165579
IGF2BP1	0.00207967	3.25505	0.0091528
SLC28A3	2.10684e-06	3.25496	2.62792e-05
NDC80	2.5895e-21	3.24756	4.70487e-19
CXCL10	2.36727e-06	3.24727	2.90685e-05
PRR11	7.39208e-22	3.2348	1.533e-19
UHRF1	3.76732e-24	3.23081	1.15443e-21
RPLP0P2	1.30822e-07	3.22859	2.34372e-06
ANLN	3.06676e-20	3.21947	4.91903e-18
ESPL1	2.82439e-18	3.21266	3.55752e-16
HOXA9	1.34867e-06	3.21235	1.77611e-05
ADAMDEC1	1.51568e-07	3.20243	2.65969e-06
KYNU	7.96499e-08	3.20175	1.50996e-06
CEACAM6	0.0029782	3.19921	0.0123078
CASC5	1.94941e-21	3.1883	3.67186e-19
SDS	9.30125e-10	3.18693	2.96068e-08
HMGA2	1.99633e-05	3.18604	0.000181678
OTX1	1.20822e-13	3.178	8.02785e-12
GAD1	1.71132e-06	3.16946	2.1823e-05
CEMIP	1.2786e-07	3.16502	2.29265e-06
FOXD1	8.85468e-08	3.16479	1.66175e-06
CDK1	6.05497e-26	3.16215	2.48629e-23
IL11	6.90713e-09	3.15558	1.74214e-07
ACTL8	0.002118	3.15539	0.00927772
PLA2G7	7.25667e-12	3.15258	3.63382e-10
OIP5	1.04274e-21	3.15068	2.07849e-19
DDIAS	3.75861e-21	3.14126	6.65242e-19
WDR66	1.29542e-05	3.12802	0.000125041
FAM72B	2.43316e-22	3.1223	5.15002e-20
KIF23	1.04368e-25	3.11999	4.043e-23
HAP1	0.000106147	3.11966	0.000762794
GABRA3	0.000601364	3.11478	0.00323125
FAM72D	4.17987e-20	3.11339	6.45239e-18
CDKN3	4.14376e-23	3.10957	1.0128e-20
HTR1D	3.55846e-05	3.10442	0.000300901
KIF4B	8.8585e-23	3.10268	2.04353e-20
GABRR1	1.56212e-05	3.09727	0.000147322
SPAG5	1.32126e-23	3.09253	3.47778e-21
HOXD13	0.00390732	3.08642	0.0154005
TRIP13	3.51893e-18	3.08604	4.35224e-16
KRT15	0.00361054	3.08332	0.014433
DLX4	3.64454e-10	3.08135	1.2901e-08
GABRD	5.11299e-11	3.07847	2.15554e-09
SLC39A5	0.00721564	3.07505	0.0254456
TICRR	8.37158e-19	3.07407	1.12338e-16
PPP1R14C	0.000566024	3.07313	0.0030776
CENPI	4.72249e-21	3.06967	8.28697e-19
INHBA	7.13043e-07	3.06562	1.02446e-05
CHRNA1	3.55934e-09	3.06219	9.74357e-08
ADAMTS12	6.09415e-07	3.06117	8.91162e-06
TDRD5	8.23476e-05	3.05783	0.000616137
STIL	4.11162e-25	3.05317	1.43077e-22
UCN2	6.8504e-07	3.04295	9.89765e-06
MAGEA2	0.00914194	3.04054	0.0309316
DNAH3	1.56827e-10	3.03653	5.9626e-09
RAD51	9.67577e-24	3.034	2.61386e-21
SPC24	3.76318e-20	3.03233	5.94323e-18
DMBX1	1.24409e-06	3.02254	1.65216e-05
C12orf56	0.000161133	3.02089	0.0010741
ALOX12P2	0.000399875	3.02089	0.00230613
DEPDC1B	1.92746e-18	3.01877	2.4733e-16
EN1	0.00950669	3.01656	0.0319081
FANCA	2.01573e-25	3.00672	7.39019e-23
COX6B2	3.86229e-07	3.00571	5.99823e-06
CENPM	5.98252e-23	3.00455	1.41181e-20
GJB3	9.26472e-08	3.00336	1.72452e-06
HOXA11-AS	8.92941e-06	2.99889	9.05332e-05
GJA3	6.86491e-05	2.99702	0.000525909
C16orf59	3.66602e-19	2.99007	5.15527e-17
IL36G	0.0108253	2.98594	0.0353625
MND1	2.98309e-20	2.98588	4.8225e-18
KRT23	0.000986901	2.98238	0.00490726
CDCA8	1.69876e-24	2.98016	5.53606e-22
SIX1	1.94121e-06	2.97835	2.44359e-05
RCC1	1.01126e-20	2.97471	1.73018e-18
TP73	4.88291e-06	2.97175	5.42484e-05
CXCL11	2.4535e-05	2.97165	0.000217876
MEP1A	0.00642815	2.96382	0.0231537
LRP8	1.38015e-13	2.96289	9.11123e-12
SFN	2.41264e-05	2.9586	0.000214805
KIF11	2.57467e-26	2.95769	1.12469e-23
GSDMC	0.00412167	2.9544	0.0161185
FGFBP1	0.0059701	2.94563	0.021884
RAD51AP1	1.49044e-20	2.94433	2.52894e-18
MDFI	3.28883e-13	2.9418	2.07125e-11
KRT75	0.0142829	2.93779	0.0445252
SHCBP1	1.72105e-22	2.93427	3.75903e-20
NOS2	0.00215787	2.93272	0.00943025
BLM	3.17299e-23	2.92571	8.04254e-21
SPC25	5.00294e-24	2.92118	1.46736e-21
CDCA3	1.83093e-22	2.921	3.95694e-20
EPHB2	4.81669e-07	2.91908	7.26609e-06
NEB	2.1142e-05	2.91591	0.000191218
LCN2	0.00157463	2.91434	0.0072796
GUCY1B2	2.14245e-07	2.91258	3.57906e-06
CCNA2	8.76659e-24	2.90874	2.39982e-21
BCL11B	8.18213e-12	2.9049	4.03815e-10
KREMEN2	0.000118641	2.90393	0.000834472
NOX4	3.00158e-09	2.89761	8.37302e-08
SLC4A11	2.44228e-09	2.8965	6.96423e-08
ESCO2	1.75539e-17	2.8942	1.91701e-15
KRTAP4-1	2.87627e-06	2.88913	3.41938e-05
GPR87	0.0157409	2.88403	0.0481922
FOXP3	2.86548e-10	2.87639	1.03213e-08
GINS1	3.03214e-21	2.87566	5.46077e-19
CCNB1	1.00502e-21	2.86754	2.02295e-19
MAD2L1	2.43841e-25	2.86044	8.78297e-23
UBD	0.000371962	2.85904	0.00217262
TLX1	0.000945358	2.8512	0.00473278
CBX2	4.09538e-08	2.8493	8.34978e-07
GINS2	5.44707e-17	2.84593	5.4553e-15
RECQL4	7.98058e-22	2.83459	1.62227e-19
MUC4	0.00886993	2.83419	0.0301255
CYP2B6	0.0114133	2.8331	0.0368902
CTSV	5.33638e-08	2.83084	1.05347e-06
CXCL5	0.0027288	2.82912	0.0114594
GJB7	8.37095e-05	2.82281	0.000624733
GJB2	0.00030028	2.8214	0.00181218
FAM111B	3.80186e-17	2.82057	3.96224e-15
CD177	0.00136558	2.82026	0.00646605
ADGRG7	0.0124193	2.81725	0.0396363
TTK	6.82978e-19	2.80521	9.34814e-17
ZNF695	2.03006e-07	2.79471	3.41633e-06
CCDC150	1.59748e-15	2.78258	1.35528e-13
TNFRSF18	1.37471e-06	2.78111	1.80461e-05
TREM2	2.40309e-07	2.77446	3.95969e-06
S1PR5	0.000790282	2.77389	0.00408388
C17orf53	8.26581e-20	2.77339	1.22975e-17
DLX6	0.00311468	2.77149	0.0127665
LYPD3	0.00589193	2.76728	0.0216283
FAM83A-AS1	0.000300729	2.76712	0.00181383
MFAP2	1.21579e-07	2.75782	2.19537e-06
CKS2	3.58906e-23	2.75665	8.87795e-21
HTR2C	0.00104189	2.75474	0.00513839
HIST1H2BJ	6.86906e-10	2.75161	2.23855e-08
GINS4	4.52162e-17	2.74689	4.61858e-15
TACSTD2	4.3755e-07	2.74603	6.69399e-06
SPERT	7.44068e-07	2.74588	1.06308e-05
HIST1H2BG	1.26539e-09	2.74208	3.89502e-08
TREM1	3.89919e-06	2.74162	4.44993e-05
CYP24A1	0.00716175	2.73871	0.025286
E2F2	6.40538e-16	2.73186	5.74274e-14
DNMT3B	6.35764e-11	2.7276	2.63694e-09
MCM2	8.57657e-17	2.72607	8.38503e-15
CENPE	2.25041e-19	2.72427	3.25374e-17
SP8	5.46888e-05	2.72379	0.000434023
SLCO1A2	0.00331823	2.72286	0.0134239
GRHL3	0.00277974	2.72234	0.0116447
CT83	0.00440859	2.72032	0.0170329
ZNF114	0.000197042	2.72032	0.00126461
HIST1H2AE	1.38416e-10	2.71509	5.35181e-09
ECT2	4.90131e-20	2.71377	7.45398e-18
GAL3ST2	0.000318551	2.70782	0.00190398
PLA2G4E	0.0105979	2.7058	0.0347803
AURKA	5.68355e-21	2.70545	9.80579e-19
SAPCD2	1.70967e-13	2.70473	1.11432e-11
HIST1H2BH	2.13878e-14	2.69986	1.56268e-12
MICB	1.40835e-10	2.69821	5.43511e-09
CENPK	8.04765e-20	2.69443	1.20603e-17
CSAG3	0.00209833	2.69433	0.0092112
PLAU	1.13409e-08	2.69423	2.7043e-07
MGAM2	0.0105821	2.69241	0.0347507
FAR2P1	0.00384318	2.69169	0.0151798
CLEC5A	8.64393e-09	2.68956	2.13303e-07
FCGR3A	2.46657e-07	2.68937	4.04805e-06
TMPRSS4	3.85433e-06	2.68487	4.40609e-05
KIAA1524	1.32814e-18	2.68347	1.73682e-16
CASP5	3.27615e-05	2.68269	0.000279795
FGF19	0.0129978	2.68001	0.041188
STK31	5.40097e-05	2.67896	0.000429796
MTL5	1.92956e-09	2.6786	5.61131e-08
APOBEC3B	1.04217e-07	2.67606	1.91213e-06
ARHGAP11A	1.30983e-22	2.67574	2.89162e-20
FAM83B	9.27059e-08	2.67558	1.72404e-06
AGMAT	7.41436e-06	2.67181	7.75467e-05
SERPINB7	0.00258319	2.67148	0.0109352
BRIP1	1.43289e-17	2.6713	1.5902e-15
TK1	1.6499e-17	2.67012	1.81144e-15
DMP1	7.4777e-06	2.66549	7.81694e-05
SNX10	2.1707e-12	2.66005	1.18528e-10
ORC6	1.1914e-19	2.65907	1.74718e-17
EVA1A	9.86691e-06	2.65747	9.8053e-05
SH2D5	0.000207945	2.64719	0.00132629
ISG15	1.0127e-08	2.64331	2.45186e-07
LAMC2	6.48521e-07	2.64291	9.42306e-06
LINC00669	1.24054e-06	2.64176	1.64852e-05
CENPW	4.12785e-17	2.63515	4.28024e-15
FERMT1	8.98308e-10	2.63458	2.8683e-08
FIBCD1	0.00100343	2.63406	0.00497979
DLX5	0.00398254	2.6331	0.0156549
PRSS21	0.00849829	2.62596	0.0291283
KLHDC7B	0.000615855	2.61595	0.00329875
PLK4	1.09526e-21	2.60935	2.16218e-19
DUSP5P1	3.3216e-06	2.60492	3.87917e-05
ITIH6	2.70416e-07	2.60165	4.38886e-06
PRC1	2.46662e-21	2.59737	4.52161e-19
CSF2	3.09755e-05	2.59648	0.000266537
ANPEP	0.000572917	2.59519	0.00310603
KLK7	0.0141635	2.58927	0.0442266
XRCC2	5.93557e-15	2.5827	4.63358e-13
CHIT1	0.00154504	2.58239	0.00717189
OVOL1	1.40315e-06	2.57515	1.83725e-05
ERCC6L	5.20741e-18	2.56952	6.36389e-16
RHEBL1	4.32434e-13	2.56626	2.65024e-11
FSCN1	5.27728e-05	2.5578	0.000421751
ADORA2B	3.51488e-07	2.55584	5.52134e-06
KLK10	0.00732844	2.55117	0.025777
C2orf48	5.78031e-09	2.55026	1.49277e-07
GSG2	4.04241e-19	2.54969	5.6459e-17
TRIM10	0.00196581	2.54938	0.00873973
MOGAT3	0.00509839	2.54284	0.0192205
PLEK2	7.37949e-08	2.54166	1.40546e-06
CNTD2	2.38271e-06	2.54161	2.92231e-05
ADAMTS20	0.0020329	2.54133	0.00899125
HIST1H1D	3.41059e-09	2.54113	9.38644e-08
SLC2A1	4.26477e-06	2.53665	4.80044e-05
LAMA1	0.00447516	2.5343	0.0172641
CST4	4.94865e-05	2.53234	0.000398747
FOXL2	0.00336512	2.52691	0.0135949
LHX2	0.00142885	2.52549	0.0067222
NUP62CL	2.90885e-09	2.52261	8.14756e-08
RMI2	9.14832e-15	2.52059	7.00837e-13
PGLYRP4	0.00949476	2.52025	0.0318837
POU6F2	0.00408907	2.51949	0.0160154
RDM1	2.95813e-07	2.51943	4.75593e-06
HIST1H3G	1.73216e-07	2.5154	2.98598e-06
PVT1	4.05515e-15	2.51523	3.21453e-13
NMU	1.75336e-05	2.51499	0.000162888
LIPG	4.05249e-06	2.51428	4.6044e-05
IDO1	0.00175086	2.51213	0.0079388
CARD14	4.46312e-08	2.50579	9.00121e-07
CCL4L1	4.14721e-06	2.49935	4.69643e-05
EME1	1.05404e-18	2.49344	1.40523e-16
MYB	0.000393937	2.49332	0.00227637
CKAP2	1.58352e-20	2.49198	2.66485e-18
PRSS22	2.27009e-05	2.49104	0.000203259
TMEM150B	0.000591941	2.48851	0.00319315
KLC3	0.00157873	2.48341	0.00729361
CNGB1	0.0102679	2.48337	0.033925
MARVELD3	2.2638e-11	2.48289	1.0126e-09
CCL3	5.81021e-07	2.47519	8.55734e-06
CDC25B	3.28994e-16	2.47467	3.0426e-14
GPRIN1	8.54176e-13	2.47394	4.94003e-11
FOXD2-AS1	3.28683e-12	2.47102	1.75278e-10
FZD2	1.85577e-09	2.46819	5.41974e-08
COL1A1	6.46428e-06	2.46545	6.87659e-05
TYMP	1.91862e-08	2.46464	4.26774e-07
HOXD9	2.20246e-08	2.4622	4.83622e-07
BRCA2	8.16506e-16	2.46118	7.19471e-14
PARPBP	2.40878e-19	2.45948	3.45837e-17
SAA4	0.000288813	2.45584	0.00175122
FCHO1	3.40762e-06	2.45131	3.96609e-05
SHOX2	7.52794e-05	2.44382	0.000570317
PAX9	0.0016792	2.44273	0.0076766
BAIAP2L2	0.000144664	2.44101	0.000983153
PVRL4	1.45978e-05	2.43993	0.000138626
HOXB8	0.0014118	2.43918	0.0066557
SH3BP1	3.77621e-12	2.43911	1.98285e-10
C10orf55	6.49264e-07	2.43729	9.42719e-06
TMEM26	1.30757e-09	2.4291	4.00684e-08
TYMS	2.98994e-15	2.42736	2.42635e-13
ACAN	3.12426e-05	2.42591	0.000268385
DPF1	0.000385181	2.42423	0.00223837
WISP1	6.30408e-06	2.42378	6.74461e-05
CPXM1	5.29074e-06	2.42371	5.80257e-05
LMNB1	4.50981e-19	2.42228	6.25615e-17
MIR4435-2HG	1.37624e-18	2.42078	1.78833e-16
APOE	6.31044e-06	2.417	6.7479e-05
CCNF	2.64089e-20	2.41464	4.30319e-18
TUBBP5	0.000489454	2.41381	0.00272699
OLFML2B	7.16074e-08	2.4093	1.37143e-06
LAD1	6.93822e-09	2.40712	1.74783e-07
CSAG2	0.00545325	2.40587	0.0203269
FANCB	2.30279e-17	2.40101	2.46243e-15
E2F8	2.0145e-11	2.40052	9.11006e-10
RGS20	0.00219114	2.39995	0.00953906
TNFSF9	9.92429e-06	2.39706	9.85278e-05
MEST	5.21528e-10	2.39447	1.74959e-08
PAPL	0.00424052	2.39368	0.0164953
CD80	7.487e-08	2.39169	1.42329e-06
RAET1L	0.00307014	2.39045	0.0126167
ALPPL2	0.0102221	2.3882	0.0338065
SGOL2	1.85457e-20	2.38195	3.07067e-18
IL23A	3.72954e-07	2.3769	5.80524e-06
IFI6	4.46992e-06	2.37324	5.00939e-05
PRR7	6.01439e-13	2.36888	3.57917e-11
IL13RA2	0.000390566	2.36459	0.00226261
FEZF1	0.00138273	2.36403	0.00653066
VGLL1	0.00129417	2.36366	0.00619504
TACC3	5.69034e-18	2.36244	6.79234e-16
S100A3	4.26224e-08	2.3553	8.63851e-07
TCAM1P	0.000161313	2.35495	0.0010746
HPDL	4.64816e-06	2.35285	5.19495e-05
SLC52A1	0.000340383	2.35235	0.00202094
POLE2	5.10435e-17	2.35162	5.13712e-15
WDHD1	6.01957e-17	2.35026	5.94172e-15
HIST1H2AM	1.22557e-11	2.34874	5.82459e-10
FANCD2	6.76024e-16	2.34864	6.03454e-14
HCAR2	0.00387341	2.34411	0.0152903
HOXA1	1.81183e-08	2.33614	4.04772e-07
HELLS	1.99218e-17	2.32854	2.1641e-15
RIPPLY3	0.000691617	2.32605	0.00364279
TFAP2C	0.00660519	2.32564	0.0236917
HOXB6	0.000741986	2.32085	0.0038733
LAMB3	2.43525e-06	2.31799	2.97077e-05
GPR84	3.87683e-09	2.31436	1.05007e-07
LOC399815	4.00017e-07	2.31385	6.1983e-06
SOX11	3.13348e-05	2.31282	0.000268953
UBE2S	2.17436e-17	2.30947	2.34956e-15
PIWIL1	0.0130973	2.30658	0.0414141
CST6	0.00528114	2.30629	0.0197787
PIF1	1.21381e-15	2.29827	1.05596e-13
PLEKHN1	8.24356e-06	2.29801	8.48364e-05
SULT2B1	0.00710536	2.29772	0.0251474
JUP	1.04517e-07	2.29384	1.91593e-06
ZWINT	1.71373e-16	2.29374	1.64414e-14
GNGT1	3.08068e-05	2.28164	0.000265308
TBX4	0.000678959	2.27864	0.00358716
TCHH	0.00396756	2.2784	0.015605
CXCL9	0.00152944	2.27788	0.00711234
MCM4	2.62611e-16	2.27728	2.45076e-14
FOXD2	1.45569e-07	2.274	2.56759e-06
HENMT1	1.61587e-07	2.27034	2.81148e-06
PGF	2.08109e-07	2.27002	3.49076e-06
RIBC2	5.56972e-05	2.26563	0.000440493
GBP5	0.000371726	2.26498	0.00217248
COCH	0.00153473	2.25993	0.00713045
KIAA1549L	0.00161928	2.25866	0.00745415
TNFRSF9	1.22428e-06	2.25726	1.63219e-05
WNT7A	0.0122937	2.25554	0.039266
HIST1H3H	2.20097e-07	2.25457	3.66787e-06
ARHGAP11B	2.8427e-16	2.25279	2.64088e-14
TNIP3	8.22426e-05	2.24737	0.000615575
PKP3	4.31049e-07	2.24584	6.60438e-06
HMGB3	1.71513e-13	2.23943	1.11434e-11
TNFSF11	1.56039e-05	2.23924	0.000147226
ZNF488	1.22073e-05	2.23832	0.000118557
STRIP2	2.42919e-07	2.23819	3.99309e-06
DSPP	0.000125468	2.23689	0.00087351
FOXS1	2.21062e-09	2.23664	6.35663e-08
SLC17A4	0.0163743	2.22957	0.0498267
NUDT1	1.31989e-15	2.22767	1.13384e-13
NOX1	0.00946133	2.22597	0.031787
EPCAM	0.000367381	2.22236	0.00215198
FAM83H	3.03644e-08	2.22205	6.44686e-07
RTKN2	1.5568e-07	2.21312	2.72023e-06
LINC00152	1.89614e-15	2.21245	1.60204e-13
MKRN3	0.00926028	2.21228	0.0312548
SIGLEC12	0.000169165	2.21055	0.00111247
TNNI3	0.000697244	2.20866	0.00366397
SIGLEC7	3.23869e-07	2.20307	5.14258e-06
AUNIP	5.23088e-14	2.20145	3.60387e-12
C1orf106	3.95047e-08	2.2005	8.09453e-07
SLC7A9	0.00149364	2.19897	0.00698701
FANCI	9.35182e-18	2.19883	1.07866e-15
CILP2	0.000187966	2.19359	0.00121586
ADAMTS14	6.3645e-07	2.19131	9.27391e-06
IL32	2.59064e-06	2.19104	3.12873e-05
CLDN6	0.00955266	2.19075	0.0320467
FABP6	0.00224079	2.19039	0.00970995
CBLC	5.41526e-06	2.18719	5.92648e-05
ICOS	5.44682e-06	2.18653	5.95466e-05
CCNE1	5.74653e-09	2.18545	1.48592e-07
HIST1H1B	1.25263e-09	2.18457	3.86152e-08
KRT9	0.000655194	2.18355	0.00347681
BAMBI	0.000140592	2.18126	0.000960884
ALPP	0.010128	2.1795	0.0335383
KPNA2	4.3602e-20	2.1784	6.68054e-18
NOTUM	0.0103202	2.17797	0.0340266
DNAH2	0.00499342	2.1776	0.0189081
BAAT	0.0024879	2.17409	0.0105754
FLVCR2	5.24027e-08	2.17301	1.03849e-06
GRB7	4.25079e-05	2.17133	0.000350494
ATP6V1B1	0.000713047	2.16556	0.00374031
CHEK1	6.9338e-18	2.16413	8.18149e-16
CKS1B	2.87189e-18	2.15963	3.59529e-16
DOC2A	0.000163102	2.15945	0.00108266
PYY2	0.00320567	2.15928	0.0130535
PANX2	0.0114291	2.15802	0.0369239
STMN1	6.84919e-13	2.15644	4.04083e-11
LY6E	4.33818e-10	2.15499	1.49693e-08
FZD10	0.00616618	2.15261	0.0224385
KCNS1	0.000325168	2.15235	0.00193845
ALOX15	0.00761585	2.15199	0.0265694
CD1A	0.00110396	2.14955	0.00540038
RAET1K	1.76416e-10	2.14573	6.64586e-09
SLC22A20	0.0001837	2.14535	0.00119315
FNDC1	0.0015142	2.14529	0.00705906
CTLA4	3.86809e-06	2.14094	4.41936e-05
CYP27B1	9.92342e-09	2.13957	2.4111e-07
BTBD16	0.000429249	2.13784	0.0024372
TRIM59	8.15845e-15	2.13758	6.3208e-13
MESP2	0.000111115	2.13617	0.000790471
PRR5L	7.71661e-07	2.13602	1.09792e-05
HIST1H2BO	3.38989e-09	2.13417	9.34198e-08
LILRB4	1.69151e-05	2.13379	0.000157928
TMEM191A	1.74341e-10	2.13007	6.59187e-09
MAT1A	0.00248255	2.12906	0.0105592
GABRQ	0.00597821	2.11808	0.021902
KCNG3	0.00104816	2.11445	0.00516558
SH2D2A	4.80488e-11	2.1129	2.0382e-09
MTBP	2.59021e-15	2.1112	2.14434e-13
LMX1B	0.00632081	2.11078	0.0228634
TINAG	0.00405727	2.11067	0.015906
TTYH3	5.56105e-13	2.1101	3.33842e-11
SDC1	4.67885e-06	2.10887	5.22357e-05
WNT3	2.00238e-07	2.10759	3.38919e-06
MAPK15	3.72681e-05	2.10628	0.000313201
EZH2	4.83306e-17	2.10606	4.91225e-15
AGMO	0.00443644	2.10479	0.017134
SLC27A2	0.00233621	2.10339	0.0100492
CREG2	0.00159692	2.10294	0.00736278
EFNA2	0.00691963	2.10006	0.0246046
BOP1	5.12874e-10	2.09584	1.7262e-08
ATAD5	2.75092e-15	2.09547	2.26824e-13
TONSL	6.62434e-14	2.0887	4.50345e-12
MYOM3	0.00315394	2.0884	0.0128889
CD300LF	6.0504e-07	2.0869	8.86657e-06
EVPL	0.00012235	2.08391	0.000854408
CENPU	2.81587e-13	2.07899	1.78434e-11
HCAR3	0.00354481	2.07579	0.0142146
LRFN4	7.47973e-13	2.07406	4.38761e-11
RNASEH2A	1.70584e-16	2.07207	1.64425e-14
PLA2G2F	0.00606984	2.06996	0.0221704
HIST1H3D	1.44869e-06	2.06677	1.89084e-05
TNFSF10	4.38346e-07	2.06544	6.70118e-06
WBSCR27	1.9144e-05	2.06509	0.000175467
CCL26	0.000272962	2.06499	0.00167339
CCR8	1.15015e-06	2.06485	1.54742e-05
TNFRSF6B	0.000251458	2.05459	0.00156114
GAST	0.00491771	2.05429	0.0186766
CDC25A	1.53272e-11	2.05372	7.11952e-10
TRAIP	1.23878e-16	2.0526	1.20537e-14
CHST1	6.49048e-05	2.05178	0.000501717
GPR19	7.77413e-07	2.05175	1.10457e-05
BGN	4.81292e-06	2.05013	5.34998e-05
SLC13A5	0.015485	2.04803	0.0475647
CXCL3	0.00762199	2.04779	0.0265818
GPR50	0.00877208	2.04705	0.0298326
FCGR1A	1.19142e-05	2.04605	0.000116259
KIF26B	2.61953e-06	2.04522	3.15619e-05
UNC93A	0.00740053	2.04243	0.0259683
TRPM2	1.2807e-09	2.0424	3.93622e-08
STC2	0.000172274	2.04011	0.00113147
PODNL1	3.99192e-05	2.03745	0.000332352
SLC2A5	2.64256e-05	2.03709	0.000231658
C1QTNF6	2.91686e-07	2.03448	4.69327e-06
PSMB9	1.35151e-07	2.0285	2.40868e-06
TNF	0.000283624	2.02683	0.00172587
PLAC1	0.000554929	2.02644	0.00302369
EFNA3	1.65332e-05	2.02136	0.000155139
BRCA1	2.3596e-14	2.01536	1.7179e-12
NTF4	0.0015122	2.01366	0.00705455
CDCA4	1.2814e-12	2.01329	7.28765e-11
ATP2C2	0.00102207	2.00944	0.00505276
COL24A1	0.000693981	2.00902	0.00365243
MEX3A	3.21556e-05	2.00583	0.000275307
TIMELESS	3.68e-17	2.0043	3.8548e-15
DNA2	8.22028e-14	1.99556	5.49741e-12
RNASE10	0.00541058	1.9932	0.0202082
ZBED2	0.0130858	1.98841	0.0413904
HMGA1	9.82401e-12	1.98525	4.76824e-10
RPL39L	0.000519829	1.9851	0.00286436
TRPV4	0.00156106	1.98296	0.00723314
NAGS	4.42924e-07	1.98133	6.75607e-06
IGFL2	0.0096255	1.97682	0.0322278
TNFRSF4	9.85894e-08	1.97508	1.81863e-06
DNAAF3	4.37996e-05	1.97482	0.000359269
MDK	2.66877e-07	1.97476	4.34172e-06
RELL2	4.04163e-09	1.9741	1.09039e-07
PVRL1	0.000102821	1.97134	0.000744891
FBXO43	4.78875e-06	1.97068	5.32888e-05
SLC16A13	2.05344e-11	1.96728	9.26576e-10
WNT10A	0.00410703	1.96711	0.0160765
CST2	0.00173634	1.9629	0.00789041
SLC15A1	0.011116	1.96067	0.0361053
E2F1	1.25079e-14	1.95551	9.37223e-13
POC1A	2.00169e-14	1.95197	1.46774e-12
SLC44A5	0.0111497	1.95155	0.0361863
TFRC	1.64018e-08	1.9508	3.70456e-07
CHEK2	5.66195e-18	1.94643	6.79799e-16
NOXO1	0.00118127	1.94643	0.00572806
RFC4	5.39545e-12	1.94608	2.72842e-10
ATP6V0D2	0.000153489	1.94574	0.00103185
MROH6	3.14468e-05	1.94534	0.000269689
C5orf34	5.06318e-10	1.94257	1.70974e-08
CARD9	1.92977e-05	1.94241	0.000176481
VAX1	0.0110653	1.94223	0.0359919
S100A14	0.00454088	1.93962	0.0174651
HNRNPA1P33	0.00171603	1.93775	0.00780847
ALOXE3	0.0141032	1.93732	0.0440718
RTN4R	8.04681e-09	1.93701	2.00496e-07
HIST3H2BB	3.98132e-07	1.93438	6.17375e-06
NKX2-8	0.0107886	1.93202	0.0352764
MFSD2A	1.26062e-06	1.93105	1.67086e-05
RCOR2	2.50214e-05	1.93063	0.000221238
PRRX2	4.72762e-05	1.9305	0.000383951
EGF	0.0127372	1.92801	0.0404748
TYMSOS	7.45331e-09	1.92516	1.86387e-07
HOXB5	0.00123263	1.92323	0.00594202
TAS2R38	4.21086e-05	1.92291	0.00034776
DLEU7	6.60243e-10	1.92137	2.15851e-08
HIST1H1E	5.35467e-08	1.92042	1.05607e-06
CDA	0.00451847	1.92011	0.0173952
PYCARD	2.71972e-10	1.91615	9.83073e-09
GYLTL1B	0.000383995	1.9161	0.00223274
PPAPDC1A	0.00895673	1.91577	0.0303751
P2RY6	1.66171e-05	1.91488	0.000155712
CENPH	3.19883e-12	1.90798	1.71476e-10
CXCL13	0.0150715	1.90626	0.0465032
CLDN16	0.000116409	1.90571	0.000820736
EPSTI1	1.73246e-05	1.90455	0.000161238
PCNA	1.30206e-15	1.90363	1.12796e-13
CCL3L1	0.000227339	1.9029	0.00143131
CHRNA5	4.73416e-09	1.90187	1.24932e-07
SLC30A10	0.00180105	1.89992	0.00814121
CGB7	0.00180583	1.89947	0.00815741
MSL3P1	1.96194e-06	1.89735	2.46516e-05
NCF2	1.52164e-05	1.89708	0.000143834
FAM132A	0.00197973	1.89686	0.0087921
TRIB3	2.74063e-06	1.8956	3.27901e-05
CCL18	0.005736	1.89456	0.0211695
FOXL2NB	0.0105923	1.89105	0.0347674
C2orf27A	8.32815e-08	1.88991	1.57156e-06
GNLY	0.0029632	1.88917	0.0122656
CLEC7A	0.000253622	1.88908	0.0015722
HIST1H2AG	3.45076e-09	1.88758	9.47159e-08
TMC7	3.06757e-05	1.88665	0.000264512
QPCT	0.000308151	1.88653	0.00185315
SPATA17	5.5959e-05	1.88598	0.000441883
COL6A4P1	2.40679e-06	1.88562	2.94305e-05
PFKFB4	5.56633e-07	1.88315	8.22766e-06
NFE2L3	3.32165e-06	1.88039	3.87702e-05
MB21D1	1.56019e-06	1.87761	2.01588e-05
PPAP2C	1.5942e-07	1.87435	2.77613e-06
BCL2A1	3.24256e-05	1.87192	0.000277272
CHAF1B	3.53155e-12	1.87149	1.87355e-10
RUNX3	7.98016e-05	1.87	0.00059949
MOV10L1	0.000159444	1.86815	0.00106457
AGAP2-AS1	1.73417e-08	1.86807	3.89543e-07
GNA15	0.00181501	1.86551	0.00819348
WBSCR28	1.18761e-05	1.86487	0.000116053
LAIR2	0.000422732	1.863	0.00240819
DLX6-AS1	0.0107897	1.86036	0.0352746
DLEU2	2.29947e-11	1.85841	1.02409e-09
FEN1	3.97986e-15	1.85835	3.16707e-13
NKD2	0.00141209	1.85675	0.00665555
TBC1D31	4.13586e-17	1.85511	4.267e-15
SP6	0.000103102	1.85361	0.000745873
PTGES	0.000223652	1.85342	0.00141199
NUAK2	6.21762e-06	1.84723	6.67297e-05
KNTC1	9.53445e-15	1.84588	7.27702e-13
WNT11	0.0125498	1.84564	0.0399782
RAD54B	3.05837e-11	1.84537	1.32471e-09
GGH	2.02421e-07	1.84433	3.40927e-06
CNGB3	0.000541529	1.84308	0.00296325
SLCO1B1	0.00208217	1.84158	0.00916182
RAB38	0.00755203	1.83683	0.0263961
OSM	0.000162725	1.83525	0.00108155
SHD	0.00322633	1.8318	0.0131168
ITGA2	8.48333e-08	1.83056	1.59937e-06
C5orf46	0.00150206	1.82918	0.00701678
DSCC1	1.1291e-11	1.82731	5.44166e-10
HIST2H2AA3	1.8212e-06	1.82626	2.30383e-05
CELSR3	0.000542359	1.82425	0.002967
ETV7	1.23447e-06	1.81976	1.64151e-05
SOX30	0.00156819	1.81826	0.00725801
PTK7	1.97135e-06	1.81726	2.47394e-05
CD70	0.00136145	1.81602	0.00645095
DLK2	0.0117628	1.81381	0.0378233
ADGRE1	0.00170869	1.81295	0.00778022
ZP3	1.71334e-07	1.81123	2.96348e-06
ENKUR	0.000337572	1.80526	0.00200657
FAM86JP	1.23441e-09	1.80433	3.81107e-08
ITGAX	4.14359e-05	1.8042	0.000343171
RFX8	2.8033e-05	1.80314	0.000243669
SPOCD1	0.00014774	1.80311	0.0010014
PIK3AP1	0.00011281	1.8004	0.000800589
B4GALNT1	0.0150661	1.79774	0.0464937
PLAUR	1.93811e-07	1.79718	3.30218e-06
HIST1H2BM	3.07388e-06	1.79544	3.62076e-05
NME1	5.25305e-14	1.79472	3.60704e-12
KHDC1L	0.0119923	1.79439	0.0384588
CDH13	7.12303e-05	1.7931	0.00054325
FAM110A	1.38848e-11	1.79045	6.50843e-10
KISS1R	0.00080857	1.78945	0.0041533
EFNB1	1.66358e-07	1.78928	2.88716e-06
TNFRSF25	1.13821e-09	1.78904	3.54068e-08
TAP1	4.19016e-09	1.78837	1.12602e-07
TRABD2A	0.0157583	1.78624	0.0482311
RFC3	3.95196e-13	1.78371	2.42927e-11
CFAP74	0.00110146	1.783	0.0053907
ICAM5	0.00565107	1.78293	0.0209162
C10orf91	0.000241447	1.78234	0.00150949
DCSTAMP	0.000599658	1.7823	0.00322292
TBX15	0.000803535	1.78181	0.00413675
C1QL4	0.000298148	1.78064	0.0018009
IL17C	0.00275112	1.77967	0.0115437
HPSE	6.40112e-07	1.77765	9.32066e-06
MCM7	1.75885e-10	1.7753	6.63802e-09
IL22RA1	0.000230291	1.77512	0.00144768
EGFL6	4.59877e-05	1.77284	0.000374523
LMNB2	4.68223e-14	1.77095	3.25867e-12
ALX1	0.0132211	1.7707	0.0417217
CARD11	0.00860995	1.76971	0.0294275
CDC7	3.41809e-11	1.76722	1.46813e-09
IL4I1	2.41362e-07	1.76719	3.97068e-06
NETO2	0.000470704	1.76571	0.0026354
SEMA5B	0.000316147	1.76489	0.00189347
RACGAP1	1.98007e-14	1.76457	1.45709e-12
C19orf40	3.09724e-12	1.76383	1.66464e-10
C2orf82	6.78106e-05	1.76378	0.000520651
MTHFD1L	6.18115e-14	1.76287	4.21612e-12
ZYG11A	0.0120424	1.76151	0.0386075
RCC2	1.27407e-17	1.76101	1.42162e-15
CABYR	0.00309348	1.76016	0.0126948
RNASE2	0.000120779	1.75971	0.000846316
BIK	5.78698e-05	1.75966	0.00045435
IFITM1	2.41527e-05	1.75898	0.000214946
B3GNT4	0.000277184	1.75858	0.00169371
GPC2	0.000129251	1.75793	0.00089439
COL5A3	0.000117548	1.75721	0.000827348
VNN3	0.0109564	1.7571	0.0356886
ZNF367	9.73854e-11	1.75594	3.95142e-09
PSRC1	2.28527e-09	1.75557	6.55293e-08
IL22RA2	0.00492947	1.75421	0.0187074
RBL1	1.15356e-12	1.75284	6.5788e-11
ATP1B3	1.77666e-07	1.75166	3.05244e-06
HIST2H4A	1.92457e-06	1.75163	2.42562e-05
CCL22	0.000317874	1.75151	0.00190159
TEAD4	2.48743e-13	1.75118	1.58601e-11
FAM183A	5.91545e-05	1.75072	0.000462843
HN1	3.59328e-13	1.74918	2.24236e-11
PAEP	0.00934924	1.74908	0.0314671
DMC1	0.000168018	1.74731	0.00110706
FOXL1	0.000419579	1.74728	0.00239421
IL21R	0.000463389	1.74714	0.00260012
OAS3	1.40005e-08	1.74657	3.23698e-07
LOXL2	7.53723e-06	1.74566	7.86316e-05
DLL3	0.00355875	1.7456	0.0142649
VDR	5.03476e-09	1.74485	1.32016e-07
GATA3	0.000949425	1.74464	0.00474736
NPBWR1	0.0115757	1.74381	0.0373387
FIRRE	0.00299199	1.743	0.0123425
NCAPG2	3.05328e-10	1.7411	1.09021e-08
ITGB6	0.00372959	1.74022	0.0147937
HIST1H2AL	3.33318e-09	1.73759	9.21042e-08
OSCAR	1.15323e-05	1.73659	0.000112962
KIF20B	6.63429e-12	1.73468	3.33028e-10
RPSAP52	0.00151938	1.73382	0.00707517
LIF	0.000791787	1.7309	0.00409063
FGD6	3.0311e-10	1.72897	1.08417e-08
NMB	2.69761e-06	1.72798	3.23697e-05
CPNE7	0.00364998	1.72737	0.014551
AIFM3	0.00011751	1.72725	0.000827364
PMEPA1	5.32981e-05	1.72659	0.000425287
SCD	1.75462e-05	1.72574	0.000162932
SQLE	1.4526e-06	1.72462	1.89475e-05
IL20	0.00582518	1.72386	0.0214293
SLC7A7	9.36737e-05	1.72369	0.00068883
SPDYC	0.0092639	1.72346	0.0312516
SLC6A7	0.00223045	1.71996	0.0096774
CDH24	5.82444e-09	1.7187	1.5004e-07
PNPLA3	0.00348859	1.71679	0.0140247
TLCD1	6.6309e-09	1.71505	1.67866e-07
PRODH	0.0155793	1.71365	0.0477829
HIST1H4H	0.000131299	1.7132	0.000906421
C1orf112	5.8699e-17	1.71192	5.82197e-15
CXCR2P1	0.00819182	1.71019	0.0282524
SAMD9	0.000517666	1.7092	0.00285398
CHTF18	4.30524e-12	1.70695	2.22647e-10
ADAM8	0.000147555	1.70387	0.00100081
SH3D21	3.4731e-05	1.70266	0.000294654
HIST1H2BK	7.55992e-06	1.70076	7.87882e-05
SERPINH1	1.09633e-07	1.69934	1.99722e-06
SLC12A8	1.26686e-07	1.69824	2.27558e-06
PRIM1	1.27164e-11	1.6962	5.98807e-10
DDX12P	1.78256e-10	1.69618	6.69061e-09
KLK4	0.00307975	1.6939	0.0126511
ANGPT2	2.04972e-07	1.69341	3.44094e-06
C17orf99	9.9273e-05	1.69189	0.000723784
FAM26F	0.000560868	1.69116	0.00305281
DBF4	1.57613e-11	1.68904	7.30465e-10
IFIT3	0.000246978	1.68648	0.00153751
CCL24	0.00134767	1.68604	0.00639744
PTGES2-AS1	2.64966e-05	1.68564	0.000232082
TSPAN10	0.00398739	1.68457	0.015671
IFI27	0.000279141	1.68423	0.00170162
OR2B6	0.000267737	1.68224	0.00164874
LOC728554	2.50673e-05	1.68177	0.000221548
TNFRSF11B	0.0159541	1.68177	0.0487432
GAS2L3	4.75208e-06	1.68175	5.29668e-05
ARL9	0.000282979	1.68066	0.00172297
ARL11	0.000176915	1.67951	0.0011575
S100A11	1.32606e-07	1.6778	2.36947e-06
AJUBA	2.29216e-06	1.67772	2.82645e-05
COL5A2	0.000223549	1.67748	0.00141178
DCLK3	4.25037e-06	1.6769	4.78686e-05
BOLL	2.96996e-05	1.67426	0.000257175
LGALS17A	0.00210522	1.67365	0.00923551
CEP72	1.1752e-09	1.6721	3.64471e-08
INHBE	0.00042363	1.66979	0.00240996
C2	0.000810633	1.6677	0.00416078
P4HA3	0.000158664	1.66704	0.00106005
SULF2	2.76444e-06	1.66647	3.30364e-05
IFIT1	0.00235715	1.6649	0.0101202
PCDHB8	0.00315465	1.66209	0.0128892
HIST2H3C	1.3892e-06	1.66168	1.82247e-05
GLTPD2	0.00715853	1.66141	0.0252833
PMAIP1	2.04394e-06	1.66131	2.55567e-05
MCM5	1.98771e-10	1.66066	7.37968e-09
FOXE3	1.59007e-05	1.65991	0.00014982
NRM	2.27184e-10	1.6598	8.29949e-09
FGFR3	0.00414676	1.65949	0.0162073
MSR1	0.00100944	1.65742	0.00500235
PRR19	1.01185e-06	1.65669	1.38588e-05
ACTBL2	0.00480329	1.65529	0.0182996
SKP2	8.06176e-09	1.65459	2.00625e-07
CENPO	1.41394e-13	1.65393	9.30437e-12
FAM225A	2.04542e-06	1.65296	2.55597e-05
IFNG	0.00142244	1.65275	0.00669819
LTB4R	0.00223088	1.6511	0.00967719
TGFBI	0.00165467	1.65082	0.00758305
TIGIT	0.00100856	1.65015	0.00500044
ARPC1B	9.34006e-10	1.64866	2.96384e-08
RCN3	3.10828e-05	1.64749	0.000267349
PLEKHG4	3.29345e-05	1.64321	0.000280805
KIF22	2.58436e-16	1.64319	2.42281e-14
FBXO39	0.000816553	1.64304	0.00418698
NPM3	1.47154e-10	1.64145	5.63661e-09
GSC	0.0040476	1.64102	0.0158772
ESRP1	7.84144e-05	1.64052	0.000590365
OAS2	4.00473e-05	1.63855	0.000332879
CKLF	1.8201e-11	1.63787	8.34118e-10
MARCKSL1	1.07519e-06	1.63748	1.45804e-05
HIST2H2AC	2.58624e-08	1.6352	5.58927e-07
DDX39A	3.72505e-16	1.63427	3.42955e-14
PERP	0.00123911	1.63175	0.00596626
RUFY4	0.00130489	1.63085	0.00623473
HIST1H3B	1.34966e-06	1.62943	1.77627e-05
CD86	0.00012604	1.6273	0.000876897
TMEM154	0.00451031	1.62504	0.0173671
LEF1	6.51348e-05	1.62472	0.000503306
TUBB3	0.0001633	1.62463	0.00108327
ST14	4.40505e-06	1.62354	4.94479e-05
HAVCR2	0.000165212	1.62172	0.00109207
MMP8	0.00244454	1.6205	0.0104213
TMC6	7.88129e-13	1.62045	4.5969e-11
ZWILCH	1.00313e-14	1.6194	7.62788e-13
MMS22L	1.51161e-14	1.61745	1.12039e-12
RAC2	1.83536e-05	1.61741	0.000169356
RELT	1.84885e-10	1.61583	6.90158e-09
TGFA	4.07884e-05	1.61426	0.000338218
FCER1G	0.000114594	1.6141	0.000811005
HIST3H2A	0.000150855	1.6088	0.00101781
LIG1	8.36504e-15	1.60797	6.45649e-13
ARHGAP8	2.41665e-06	1.60674	2.95159e-05
HCP5	2.12075e-05	1.60418	0.000191642
HIST1H4J	3.78677e-08	1.59742	7.80583e-07
MME	0.00530789	1.59735	0.0198644
H2AFX	1.21966e-10	1.59522	4.78793e-09
USP18	5.3528e-07	1.59437	7.96364e-06
TMEM206	2.02202e-12	1.59342	1.10704e-10
LBX2	1.71195e-06	1.59327	2.18175e-05
RNF43	0.000309734	1.59234	0.00186104
PMFBP1	0.000887146	1.592	0.00449174
CXorf30	0.00719863	1.59145	0.0253987
TREML3P	0.00765487	1.59092	0.0266783
LAMC3	0.00320712	1.59023	0.0130568
LTB	0.00166631	1.5901	0.00762618
CCDC34	5.84628e-08	1.58981	1.14532e-06
FAM49B	5.05557e-16	1.58664	4.59274e-14
HAPLN3	2.029e-06	1.58607	2.54008e-05
IFIT2	0.000277988	1.58217	0.00169812
HK3	0.00165988	1.582	0.00760353
MAFG-AS1	1.84944e-07	1.58067	3.16953e-06
CYB5R2	0.000172397	1.57864	0.00113191
CASP1	4.79072e-05	1.57825	0.000388001
TMPO-AS1	2.05982e-08	1.57767	4.56206e-07
HAGHL	0.000167227	1.57685	0.00110255
TWIST1	0.0018568	1.57585	0.00833813
HOXC12	0.014255	1.57582	0.044465
VAX2	0.0121559	1.57265	0.0389166
IL2RA	0.000757231	1.57071	0.00394186
LILRA3	0.0013439	1.56998	0.00638547
ABCG5	0.0102755	1.56959	0.0339391
MYO1B	6.21168e-08	1.56934	1.20769e-06
HIST1H2BD	8.97016e-05	1.56683	0.000662469
SIRPG	0.00189941	1.56427	0.00849974
UPP1	0.000127763	1.56423	0.000886186
SUCNR1	0.00230151	1.56379	0.00992489
XCL1	0.00473393	1.56378	0.0180655
NRARP	3.2463e-06	1.56376	3.79554e-05
RUVBL1	1.47092e-12	1.56325	8.25124e-11
GPR176	0.000794144	1.56289	0.00409766
MMP14	2.15391e-07	1.56267	3.59236e-06
HIST1H2BF	1.80836e-05	1.55904	0.000167316
PAQR4	3.22061e-09	1.55812	8.93546e-08
ATAD3C	0.000893324	1.55722	0.00451634
LOC148709	0.000649357	1.55172	0.00345298
ZC3H12A	9.1484e-06	1.55152	9.22524e-05
OAS1	4.81732e-05	1.54981	0.00038954
PHLDA2	9.45526e-05	1.54902	0.000694547
EPHA1	0.00101978	1.54891	0.00504628
GRHL2	0.000180277	1.54767	0.001175
STAT1	7.08409e-08	1.5454	1.36056e-06
RGS1	0.00186232	1.54249	0.00836108
ANO1	0.0100359	1.54117	0.0333033
FXYD5	2.60716e-06	1.53943	3.14499e-05
FOLH1	0.00459376	1.53928	0.0176289
TMEM158	0.000921509	1.53764	0.00463713
MSX2	0.00126512	1.53729	0.00607584
C6orf141	0.00439165	1.5368	0.0169706
MS4A15	0.0108236	1.53638	0.0353628
POLD1	7.88196e-14	1.53604	5.28838e-12
TAP2	2.51688e-11	1.53435	1.10889e-09
IFI30	1.07105e-06	1.53121	1.45339e-05
PAFAH1B3	1.89557e-09	1.5279	5.52812e-08
ACTL6A	1.16103e-11	1.52699	5.55643e-10
LINC00176	0.000336688	1.52597	0.00200247
UTS2	0.00771553	1.52573	0.0268669
ATAD2	2.50896e-09	1.52341	7.13454e-08
HIST1H2BL	4.05414e-07	1.52207	6.25832e-06
BID	5.14626e-12	1.52047	2.61529e-10
SPINT1	4.17134e-06	1.51809	4.71336e-05
HIST1H3J	9.28537e-08	1.51643	1.72523e-06
HMGB2	1.20341e-08	1.51505	2.84645e-07
ZNF469	0.00233816	1.51458	0.0100555
IL17A	0.00256051	1.51394	0.0108481
SLC15A2	0.00022863	1.51194	0.00143855
NANOS3	0.0022424	1.5118	0.00971487
CETP	0.000745571	1.51113	0.00388906
CEP19	0.000209661	1.50846	0.00133599
SLC39A4	2.04709e-05	1.5064	0.00018564
THY1	9.98543e-05	1.50571	0.000727246
CDCP1	5.08886e-07	1.50554	7.62067e-06
AMH	0.0155114	1.50469	0.0476172
GRK7	6.55178e-05	1.50448	0.000505884
HOXA6	7.82656e-05	1.50271	0.000589461
B3GNT5	2.02995e-05	1.50157	0.00018433
SPINT2	1.69943e-07	1.49894	2.94438e-06
LTA	0.000252939	1.4981	0.00156938
DAPP1	0.00174422	1.49532	0.00791918
LRRC69	0.0014979	1.49528	0.00699895
VMO1	0.000513573	1.49485	0.00283445
KRT81	0.00437358	1.49445	0.0169104
F2RL2	0.00684485	1.49138	0.0243809
LINC00887	0.00252299	1.49028	0.0107068
C17orf96	2.92782e-05	1.4891	0.00025374
ITGB8	0.000161303	1.489	0.00107488
GZMA	0.00866172	1.48678	0.02957
MALL	0.00536295	1.48671	0.0200449
STAC3	1.90164e-05	1.48652	0.000174766
CCDC74B	0.00210788	1.48609	0.00924524
FJX1	0.00027242	1.48604	0.00167157
GBP1	0.000272696	1.48446	0.00167226
PRRG4	5.32844e-05	1.48416	0.000425343
C21orf58	8.01446e-07	1.48297	1.13479e-05
CCDC74A	0.000400232	1.48139	0.00230625
ECE2	9.7777e-09	1.47989	2.38133e-07
RUNX2	0.000138049	1.47923	0.000945707
KCNA7	0.00127099	1.47894	0.00609689
FXYD3	0.00348467	1.47812	0.0140117
SPHK1	0.00131865	1.47539	0.00628295
ANKRD34B	0.0137423	1.47472	0.0431018
NCAPD2	2.60259e-09	1.4746	7.37019e-08
BORA	4.78153e-11	1.4741	2.0325e-09
ABRACL	6.06315e-10	1.47324	1.98854e-08
MNDA	0.000676544	1.47278	0.00357624
SLC2A6	7.12409e-05	1.47121	0.000543129
SULF1	0.00502345	1.47061	0.0189973
PRIM2	7.13294e-14	1.46829	4.83322e-12
FIGNL1	4.6339e-10	1.46735	1.58829e-08
CTSC	1.94653e-05	1.46715	0.000177697
AQP9	0.00755566	1.4669	0.0264043
ALG3	9.19196e-12	1.46429	4.49334e-10
CDH1	0.00166589	1.46375	0.00762766
USP43	7.06813e-06	1.46351	7.42281e-05
SLAMF8	0.000503545	1.46099	0.00279262
GRAMD2	0.00117	1.46094	0.00568149
COL3A1	0.00460028	1.46093	0.0176473
C3orf67	0.00785524	1.45964	0.0272656
TCF19	9.80355e-11	1.45945	3.96995e-09
IGF2BP2	0.0002192	1.4578	0.00138858
MCEMP1	0.00477917	1.45773	0.0182144
FCGR2A	0.000608699	1.45614	0.00326724
BMP8A	5.90017e-05	1.45379	0.000462353
SMC4	1.48376e-09	1.45345	4.46018e-08
HSF2BP	7.24132e-05	1.45321	0.000551452
CENPL	6.56064e-13	1.44884	3.89296e-11
ADAMTS2	0.00607578	1.44565	0.0221842
ZNF280A	0.0074548	1.44466	0.0260963
MCM8	1.61091e-09	1.44414	4.77252e-08
BST2	0.00372279	1.44144	0.0147753
RDH16	0.00899625	1.44143	0.0304889
IGSF9	0.00410576	1.44004	0.0160746
FFAR2	0.00681684	1.43951	0.0242938
AP1M2	0.0012018	1.43945	0.0058098
G6PD	0.000448455	1.4388	0.00252807
KCNK13	0.000206825	1.4374	0.00131997
CENPP	3.07629e-06	1.43735	3.61945e-05
DQX1	0.00703106	1.43729	0.024949
TERT	0.0146438	1.43701	0.0454021
IGSF6	0.000220185	1.43683	0.00139396
NR6A1	9.32043e-06	1.43508	9.38488e-05
CCL4	0.00207048	1.43344	0.00911624
PRR5-ARHGAP8	0.000106235	1.43302	0.000763157
ACOT7	1.38033e-08	1.43187	3.1986e-07
MREG	1.7807e-05	1.43139	0.00016498
LYPD1	0.00402182	1.43105	0.0157882
ELOVL3	0.00450399	1.43025	0.0173525
NLRC5	1.14325e-05	1.42962	0.000112145
C19orf48	3.5831e-10	1.42781	1.27055e-08
WNT5A	0.0033073	1.42224	0.0133903
RTKN	5.11728e-11	1.42152	2.15293e-09
CLCN2	2.02291e-07	1.42144	3.40988e-06
DTYMK	2.54344e-12	1.42139	1.3742e-10
STAP2	1.5942e-05	1.42022	0.000150003
ICAM1	0.000485782	1.41916	0.00270948
CYBA	1.43795e-05	1.41876	0.000136932
HIST1H2BN	1.77225e-05	1.41857	0.000164345
MRGBP	4.41351e-14	1.41832	3.0821e-12
MIS18A	7.66242e-10	1.41343	2.48134e-08
PAICS	2.77987e-11	1.41323	1.21692e-09
ITGB4	7.7772e-05	1.4127	0.000586604
BCL2L12	3.24449e-12	1.41222	1.73471e-10
LOC100133669	0.0008547	1.41122	0.00435647
CRACR2A	0.00186719	1.40543	0.00837747
HIST1H2AD	0.00011589	1.40496	0.00081764
NMI	9.30815e-11	1.40494	3.79178e-09
CD300C	0.000453613	1.40485	0.00254944
SNHG4	5.59711e-07	1.40483	8.26127e-06
RAB42	2.1241e-05	1.40479	0.00019186
FAM157A	0.00862214	1.40473	0.0294593
SPDL1	1.69849e-11	1.40468	7.85399e-10
PPP1R13L	0.000111563	1.40426	0.000792833
LYN	7.54277e-06	1.39965	7.86493e-05
RHBDF2	3.62527e-08	1.39895	7.51064e-07
PUS7	1.34969e-08	1.39866	3.13466e-07
TMEM105	0.00727819	1.39845	0.0256354
MCM6	1.23876e-10	1.39505	4.8444e-09
LOC100270710	0.0011038	1.3945	0.00540088
CMSS1	4.48795e-09	1.39403	1.19355e-07
ACYP1	1.08266e-10	1.39332	4.32453e-09
LIMD2	3.04163e-05	1.39314	0.000262495
CHAF1A	2.17852e-11	1.39153	9.76576e-10
PERM1	0.00246728	1.39144	0.010503
SRD5A1	5.74977e-05	1.39054	0.000452466
IL2RB	0.00063857	1.38973	0.00340267
COL27A1	0.000389982	1.38878	0.00225987
RAB25	0.00356245	1.38866	0.0142769
CYP2D6	0.000163302	1.38787	0.00108293
SCARB1	1.03814e-05	1.38779	0.000102768
THBS2	0.0130652	1.38722	0.0413632
POLR3G	0.000114088	1.3865	0.000808259
DSN1	8.63332e-12	1.38569	4.24045e-10
KLF5	0.000196076	1.38548	0.00125959
CCNE2	4.28401e-06	1.38437	4.81681e-05
PMCH	7.55866e-07	1.38376	1.07844e-05
BICD1	3.48797e-07	1.38359	5.49589e-06
CAGE1	0.00154736	1.38344	0.00717938
ACBD7	0.0063515	1.38266	0.0229501
C11orf80	1.77815e-06	1.38238	2.25492e-05
JPH1	0.00872853	1.38128	0.0297387
HIST1H2AJ	1.31736e-06	1.38066	1.73822e-05
CCDC138	5.31603e-08	1.38022	1.05047e-06
FAM60A	2.80856e-09	1.37895	7.92069e-08
BIRC7	0.0137999	1.37657	0.0432491
HLA-DQA1	0.0156742	1.37615	0.0480167
DGCR5	0.0113283	1.3746	0.036702
LYPD5	0.0079704	1.37403	0.0276046
BMP1	1.09435e-06	1.37395	1.47914e-05
CENPN	1.08714e-11	1.37111	5.25179e-10
XPR1	4.92603e-08	1.36896	9.82861e-07
C18orf54	1.49064e-05	1.36688	0.000141295
ATP2A1	0.000654169	1.36612	0.00347496
GEN1	1.09985e-10	1.36586	4.38468e-09
GSTP1	2.79833e-05	1.36558	0.000243443
SH2D4B	2.174e-05	1.36454	0.000195679
KRT86	0.0015593	1.36447	0.00722663
AGRN	1.6679e-06	1.36322	2.13489e-05
DKK2	0.00664569	1.36283	0.0238161
FADD	0.00027056	1.36256	0.00166363
FBXO5	2.25835e-10	1.36229	8.26492e-09
SLC16A3	2.19424e-06	1.36216	2.72534e-05
NHLRC1	0.0014883	1.36168	0.00696676
CBX3	2.14618e-13	1.36097	1.38129e-11
ANO9	0.00124333	1.36038	0.00598236
CCDC177	0.012845	1.35967	0.0407668
PDSS1	1.31458e-07	1.35966	2.35306e-06
RANBP1	5.84663e-10	1.35955	1.92986e-08
COL5A1	0.00611752	1.35924	0.022297
EMBP1	0.00180183	1.35899	0.00814293
FAM225B	0.00106376	1.35887	0.00523618
GINS3	2.49804e-07	1.35887	4.0899e-06
ANXA2	5.48359e-07	1.358	8.13465e-06
EFNA4	5.10341e-08	1.35776	1.01529e-06
DNMT1	1.97964e-11	1.35758	8.97219e-10
CCL7	0.00949519	1.35747	0.0318799
IRAK2	0.00181971	1.35746	0.00820748
C8orf31	0.0134603	1.35685	0.0423271
REEP4	5.8937e-07	1.35519	8.67409e-06
OLFM2	0.0163215	1.35499	0.0496733
IFITM3	1.34966e-05	1.35394	0.000129728
CEP83-AS1	2.59197e-05	1.35107	0.000228198
TUBA1C	1.56908e-08	1.3508	3.57149e-07
HIST1H3F	4.52898e-07	1.3504	6.87755e-06
DNAAF1	0.00151682	1.34814	0.00706804
BTN1A1	0.00805641	1.34691	0.0278649
ADGRE2	0.000862461	1.34674	0.00438731
CYP19A1	0.000689996	1.34541	0.00363705
YDJC	4.70021e-10	1.34482	1.60299e-08
DKC1	3.62031e-13	1.34336	2.25238e-11
DRAXIN	0.00728223	1.3414	0.0256452
SERPINB9	0.00022414	1.34079	0.00141377
AGBL2	0.00064668	1.34017	0.00344052
CD83	8.46843e-05	1.34003	0.00063109
NOTCH3	0.00118272	1.33977	0.00573241
FUOM	4.89585e-05	1.33959	0.000395113
KIF24	1.92085e-07	1.33769	3.27549e-06
SSC4D	0.000442047	1.3373	0.00250019
NFKBIE	8.43759e-06	1.33686	8.6314e-05
ANXA2R	8.99353e-05	1.33683	0.000663956
CYP26B1	0.0087335	1.33652	0.0297507
ANXA2P2	3.52082e-06	1.33598	4.08165e-05
ATHL1	0.00094428	1.33456	0.00473085
PARP14	1.12237e-07	1.33388	2.04286e-06
HLA-B	0.000414335	1.33291	0.0023689
PABPC1L	3.6734e-05	1.33267	0.000309727
EIF3C	0.000421159	1.33096	0.00240056
LINGO1	0.00228625	1.33055	0.00986944
DBF4B	4.92045e-09	1.33009	1.29515e-07
CD44	0.000400609	1.32973	0.00230712
CCDC18	6.06697e-07	1.32907	8.87818e-06
CKMT1B	0.00666346	1.32699	0.0238673
RUNX1-IT1	0.000877884	1.32608	0.00444923
TFAP4	2.02013e-09	1.32529	5.84984e-08
DSP	0.00976574	1.32246	0.0325964
SNRPG	3.85027e-12	1.32149	2.01658e-10
SNRPB	8.41251e-12	1.321	4.1419e-10
HTRA4	0.00168965	1.32074	0.0077158
RNFT2	0.00651042	1.32074	0.0234049
RPA3	1.09633e-09	1.32069	3.4312e-08
NDC1	1.8042e-09	1.32053	5.28418e-08
PRB3	0.00180491	1.31858	0.00815508
COL1A2	0.00851463	1.3174	0.0291648
CCL17	0.00430889	1.31682	0.0166917
CGB5	0.00760678	1.31674	0.0265423
RTP4	0.00512129	1.31657	0.0193033
MSC	0.0146096	1.31639	0.0453369
CBWD3	1.12702e-05	1.31511	0.000110712
CRISPLD1	0.0103569	1.31418	0.0341258
SH2D3A	5.99496e-06	1.31394	6.46103e-05
CD300A	0.00076542	1.31343	0.00397341
PFDN2	2.94964e-10	1.31258	1.05872e-08
KCNK9	0.00887119	1.31178	0.0301248
C17orf82	0.000573248	1.30985	0.00310701
SLC22A4	0.000119429	1.30914	0.000838864
SLMO1	8.24469e-05	1.30913	0.000616431
S100A16	0.000932824	1.30886	0.00467802
LTB4R2	0.00826152	1.30639	0.0284688
MAL2	0.00166623	1.30405	0.00762749
CIB2	0.000528464	1.30352	0.0029057
STEAP1	0.000511407	1.30218	0.0028263
TSACC	2.67762e-05	1.30189	0.000234033
SASS6	3.87964e-09	1.30182	1.04945e-07
PSME2	4.21159e-08	1.30079	8.54429e-07
LSR	5.38095e-05	1.3004	0.000428368
CHKB-AS1	2.73735e-06	1.30029	3.277e-05
RGS19	1.65912e-07	1.30025	2.88185e-06
ADGRD2	0.00208501	1.29743	0.00916645
POTEE	0.00235158	1.29708	0.010109
SIGLEC10	0.00325498	1.2965	0.0132071
HIST1H4I	5.57352e-05	1.29533	0.000440624
TUBB	2.86685e-11	1.29533	1.25233e-09
CLDN14	0.00205794	1.29444	0.00907661
HLA-F	0.00312334	1.29429	0.0127918
UGT2A1	0.0142364	1.29428	0.0444341
PPFIA3	0.000143436	1.29385	0.000977714
HIST1H4E	1.0364e-05	1.2937	0.000102646
E2F3	3.62008e-09	1.29355	9.89665e-08
LCK	0.00989657	1.29336	0.032942
IFI27L2	5.51553e-05	1.29282	0.000437218
MOCOS	0.000623699	1.29136	0.00333207
ISL2	0.000305413	1.29103	0.00183883
MFSD2B	1.57007e-06	1.29014	2.02482e-05
WDR76	4.50717e-07	1.29011	6.8495e-06
HDGF	1.05791e-14	1.28817	8.01473e-13
NABP1	2.64235e-06	1.28659	3.1781e-05
CHST6	0.00611084	1.28604	0.0222805
MMD	1.21321e-05	1.28435	0.000117937
SOX9	0.00659958	1.28302	0.0236757
TOP1MT	3.756e-06	1.28241	4.30807e-05
TMSB10	3.4578e-07	1.2814	5.45674e-06
LDHA	7.1632e-07	1.28078	1.02701e-05
S100A10	0.000145789	1.28066	0.00098981
AMMECR1	7.34748e-08	1.28058	1.40066e-06
TTF2	9.5069e-09	1.28013	2.32088e-07
CCDC109B	1.07008e-06	1.27958	1.45302e-05
UBE2L6	3.61831e-05	1.27795	0.000305459
CBFB	5.39647e-12	1.27762	2.72224e-10
DCBLD1	1.65017e-05	1.27463	0.000154914
ZPLD1	0.00588059	1.27438	0.0215944
IL12RB1	0.0088599	1.27291	0.0300964
AGTRAP	7.2382e-07	1.27032	1.03704e-05
UCK2	4.91627e-13	1.27021	2.98627e-11
DDX11	1.74391e-08	1.26941	3.91303e-07
CTSB	1.76257e-05	1.26781	0.000163595
IKBKE	3.02029e-06	1.26598	3.56992e-05
C20orf195	0.000838797	1.26518	0.00428605
FAM171A2	0.0124482	1.26405	0.0396978
CCDC77	5.92215e-08	1.26382	1.15468e-06
SNRPD1	3.88662e-10	1.26369	1.36637e-08
COL12A1	0.00353565	1.26341	0.0141834
HAUS8	5.39932e-10	1.26247	1.79957e-08
ARHGAP39	1.17063e-06	1.26091	1.5719e-05
PALM2	0.00969789	1.26026	0.0324121
LRRC46	0.00016445	1.25941	0.00108949
CCT5	2.20533e-09	1.25851	6.3503e-08
CBX8	6.06759e-09	1.25829	1.54943e-07
RSAD2	0.0145368	1.25787	0.0451384
RBAKDN	0.000695438	1.2568	0.00365635
GFI1	0.00309235	1.25629	0.0126927
MCM3	5.80011e-09	1.25488	1.49601e-07
TYROBP	0.00363934	1.25438	0.0145171
SLC52A2	1.58545e-08	1.25362	3.59678e-07
LOC152225	0.00092918	1.25306	0.00466316
AIMP2	4.19056e-10	1.25132	1.45332e-08
PLEKHG5	2.57943e-05	1.25081	0.000227288
IFI16	0.00842756	1.24887	0.0289196
CSF2RA	0.00378089	1.24873	0.0149625
TIMP1	0.000696606	1.24796	0.00366155
HSPE1	6.12749e-09	1.2473	1.56084e-07
HES4	0.000675662	1.24723	0.00357342
ALYREF	8.13701e-12	1.2471	4.02556e-10
BAX	1.74012e-12	1.24472	9.65578e-11
ABHD11	9.34794e-05	1.24238	0.000687894
PSMB8	3.67732e-06	1.24129	4.23201e-05
GNB1L	3.20885e-08	1.24099	6.76396e-07
GZMB	0.0146115	1.24082	0.0453362
INCENP	2.15977e-09	1.23955	6.22784e-08
ANKRD13B	0.000137133	1.23789	0.000940686
CXCL16	2.66169e-05	1.23741	0.000232937
PYCRL	7.39132e-08	1.23668	1.40641e-06
DHCR7	0.00149491	1.23664	0.00698973
DUSP2	0.000827129	1.23659	0.00423591
SLC39A8	0.000596283	1.23612	0.00320899
HES7	0.00266154	1.23531	0.0112275
CNTF	0.00203328	1.23475	0.00899103
MPLKIP	1.35366e-10	1.23341	5.26365e-09
CMPK2	0.00280308	1.23281	0.0117258
TCTEX1D2	0.001622	1.23109	0.00746499
P3H4	0.000793332	1.23102	0.00409552
WDR54	0.000133815	1.23054	0.000920698
IKBIP	2.20843e-06	1.22958	2.73799e-05
HIST1H2BC	0.00565727	1.22893	0.020924
PPIA	9.94924e-10	1.22859	3.14258e-08
SNHG1	1.20813e-09	1.22834	3.74121e-08
OXTR	0.00370171	1.2283	0.0147087
TNFAIP2	0.0015467	1.22728	0.00717795
ARL6IP6	5.72144e-09	1.22657	1.48317e-07
PF4V1	0.00192808	1.22647	0.00859991
RTN4RL2	0.00148226	1.22611	0.00694484
C4orf46	6.73889e-08	1.22566	1.30402e-06
ANP32E	6.68365e-09	1.22458	1.68993e-07
IL1RL2	0.0021955	1.22456	0.00954794
ZNF280C	8.35558e-07	1.22403	1.17984e-05
NUP107	3.09937e-08	1.22401	6.56012e-07
RFWD3	1.83924e-10	1.22331	6.87821e-09
GDPD5	0.00373079	1.22245	0.0147956
BRIX1	1.48854e-08	1.22237	3.41084e-07
NUP37	2.45196e-10	1.22172	8.92574e-09
ZGRF1	6.58184e-07	1.22145	9.54321e-06
SP140L	2.81903e-06	1.22127	3.36497e-05
ZEB1-AS1	0.000143404	1.22026	0.000977825
THOC6	1.73266e-08	1.21988	3.8963e-07
CYP2D7	8.50457e-05	1.21985	0.000633324
CAPG	6.58529e-06	1.21943	6.98721e-05
ZBTB32	0.00204681	1.21929	0.00903724
SPARC	0.00171508	1.21789	0.00780588
RAG1	0.0106168	1.21748	0.0348256
DCLRE1B	2.07123e-10	1.21747	7.66205e-09
F11R	1.09749e-08	1.2166	2.63231e-07
SLC5A6	2.3248e-06	1.21659	2.86326e-05
HIST1H3I	3.07502e-06	1.21608	3.62003e-05
DCAF13	3.9289e-11	1.21538	1.67701e-09
WDR34	6.94909e-08	1.21435	1.34216e-06
KDF1	0.000224995	1.21272	0.00141829
VAV2	2.26937e-06	1.21245	2.80171e-05
FYB	0.00981173	1.21222	0.0327286
CENPQ	1.97618e-07	1.21181	3.35868e-06
SYCE1L	0.00746228	1.21159	0.0261135
TMEM189	1.52385e-07	1.21155	2.67174e-06
DGCR9	0.00927793	1.21047	0.0312886
PSMB3	2.01155e-08	1.21043	4.45996e-07
PARP9	9.2779e-07	1.2104	1.29317e-05
ST20	1.30702e-06	1.21022	1.72569e-05
SEMA7A	0.00102741	1.20962	0.00507303
TCF3	1.18719e-10	1.20931	4.68734e-09
ATP11A	0.000310176	1.2087	0.00186315
NXPH1	0.00618114	1.2086	0.022469
IFI44	0.00613189	1.2086	0.0223375
C16orf93	9.89992e-07	1.2077	1.36321e-05
SLC2A9	0.00671592	1.20738	0.0240217
ENO1	1.71154e-07	1.20661	2.96286e-06
ODF2L	6.25113e-05	1.20448	0.000484858
RAPGEFL1	0.0161441	1.2042	0.0492137
CAMK1G	0.000960104	1.204	0.00479142
PGM2L1	0.00406437	1.20396	0.0159278
F2R	0.000699973	1.20346	0.00367643
PON2	5.84688e-05	1.20259	0.000458702
TLR6	0.00749434	1.20079	0.0262123
IL1RAP	0.00732832	1.19894	0.025781
IER5L	5.26991e-06	1.1974	5.7921e-05
PCED1B	0.000639582	1.19515	0.00340718
IFI35	4.53985e-05	1.1948	0.000370755
HCK	0.0036337	1.19468	0.0145086
GGCT	8.88082e-09	1.19391	2.18624e-07
ANKK1	0.0158551	1.19222	0.048484
TEX19	0.000418155	1.19182	0.00238741
PXDN	0.00420892	1.19107	0.0164003
TNFAIP3	0.00169468	1.19088	0.00773019
HIST1H3C	0.000123295	1.19078	0.000859837
MASTL	1.07049e-08	1.19046	2.57055e-07
CDIPT-AS1	0.00425535	1.18923	0.0165342
LIMK1	1.94983e-07	1.18876	3.3194e-06
SNHG17	3.31716e-08	1.18795	6.96367e-07
HAMP	0.0114814	1.18753	0.037081
ANXA2P1	0.000502371	1.18722	0.00278686
BEST4	0.00619076	1.18661	0.022496
SERINC2	0.00214238	1.18564	0.00937252
HIST1H2BE	0.000183134	1.18472	0.0011906
SLC39A10	2.26844e-06	1.18426	2.80225e-05
C1QC	0.0105914	1.1838	0.0347701
ZNF703	0.00240211	1.18101	0.0102788
ULBP3	0.000382398	1.18065	0.00222471
C1QB	0.0161102	1.18022	0.0491468
EXOSC5	1.13249e-08	1.17945	2.70362e-07
COLGALT1	3.67009e-09	1.17908	1.00067e-07
PSMD3	5.19401e-06	1.17816	5.71481e-05
RPP25	4.35914e-05	1.17801	0.000357847
TTC22	0.00711213	1.17798	0.0251627
ABCC11	0.00055469	1.17747	0.00302319
NUDT5	2.20159e-08	1.17729	4.83949e-07
EIF2AK2	2.20682e-07	1.1759	3.67463e-06
BBC3	0.000132129	1.17557	0.000910618
CENPJ	9.2791e-07	1.1749	1.29246e-05
PSMG3	8.29961e-09	1.1742	2.053e-07
ARNTL2	0.00239162	1.17402	0.0102424
CDK4	2.8942e-08	1.17377	6.18967e-07
RPP40	1.09035e-06	1.17303	1.47567e-05
TMEM249	0.00609624	1.1725	0.0222431
PARP12	2.32618e-07	1.17173	3.84841e-06
EPHA2	0.00128429	1.17158	0.00615494
FBXL6	2.48733e-06	1.17027	3.02532e-05
POLA2	1.18758e-07	1.16996	2.152e-06
CORO2A	0.000314588	1.16909	0.00188633
STOML3	0.00405404	1.16847	0.0158964
CCDC103	0.000129106	1.1679	0.000893685
PPAT	5.21733e-08	1.16706	1.03495e-06
SMC2	1.08763e-07	1.16696	1.98489e-06
SH3D20	0.000635572	1.16542	0.00338845
CCDC58	5.25754e-08	1.165	1.04091e-06
TRIM14	3.35626e-07	1.16496	5.30873e-06
GALR2	0.00624319	1.16448	0.0226585
IGFBP3	0.00966176	1.16328	0.0323176
ACRV1	0.000254503	1.16258	0.00157623
CDK5R1	0.0118008	1.16214	0.0379338
CMTM1	4.32161e-05	1.16088	0.00035505
SHFM1	3.33776e-06	1.16066	3.8914e-05
ITPRIPL1	0.00587759	1.1586	0.0215873
NT5C3A	6.28312e-06	1.15843	6.7292e-05
MSH2	1.19057e-08	1.15841	2.81933e-07
POTEF	0.00848527	1.1584	0.0290934
PLOD3	0.000218868	1.15795	0.00138734
HIST1H4C	0.000127446	1.15674	0.00088488
GPR82	0.00145083	1.15573	0.00681311
YIF1B	7.94748e-10	1.15571	2.56153e-08
CAD	5.18234e-08	1.15486	1.03e-06
GEMIN2	4.88739e-09	1.15427	1.2881e-07
REEP6	0.0133896	1.15356	0.0421757
GLA	4.00686e-07	1.15205	6.20398e-06
CATSPER1	0.00560262	1.15144	0.0207781
AURKAPS1	0.000100431	1.15071	0.000731191
BOLA2	1.03623e-07	1.15004	1.90806e-06
PFDN4	1.15211e-08	1.14942	2.7409e-07
DNAJC9	2.46253e-11	1.14915	1.08962e-09
NOP2	2.8421e-09	1.14887	7.9933e-08
DUSP10	0.000402639	1.14841	0.00231622
GAL3ST4	0.00350045	1.14824	0.0140641
CGB8	0.0132939	1.1481	0.0419001
TUBA1B	5.50505e-10	1.14803	1.82591e-08
RAD51B	5.57136e-07	1.14732	8.22917e-06
CMTM7	0.00263814	1.14591	0.0111425
HOXB3	0.00214047	1.14531	0.00936615
ODC1	0.00630434	1.14443	0.0228239
SNAPC1	0.00031286	1.14353	0.00187652
PILRA	0.00455139	1.14249	0.0175023
MPP4	0.0105984	1.14113	0.0347765
TIGD1	4.42874e-07	1.14028	6.76033e-06
2016-03-10	0.00189736	1.1402	0.00849426
TOMM40	2.10361e-08	1.14014	4.64901e-07
LPCAT1	8.58286e-05	1.13928	0.00063869
INHBC	0.00107082	1.13917	0.00526084
ENPEP	0.00240285	1.13761	0.0102799
CDK2	1.44537e-09	1.13711	4.35753e-08
LAPTM4B	1.0654e-05	1.13692	0.000105163
NID2	0.00669638	1.13683	0.0239601
TNFRSF10A	2.70331e-05	1.13501	0.000235977
LSM7	3.64557e-08	1.13421	7.53749e-07
SNAI1	0.0020969	1.13406	0.00920688
TIPIN	5.57496e-08	1.13356	1.09531e-06
KCNC3	0.0109491	1.13295	0.0356707
AIM1	0.0022602	1.13149	0.00977343
RHNO1	8.86224e-08	1.13059	1.66013e-06
CPNE1	5.8309e-06	1.1305	6.30739e-05
ARID3A	0.00252593	1.13026	0.0107149
LILRB2	0.00845542	1.13024	0.0290007
SNRPF	7.48523e-07	1.13	1.0687e-05
CHN1	0.000760553	1.12931	0.00395515
CLN6	1.27215e-08	1.12922	2.98156e-07
MYH16	0.00957332	1.1289	0.0321055
TOPBP1	2.3936e-07	1.12823	3.9504e-06
CHRNA6	0.00186297	1.12685	0.0083622
MZT1	4.77195e-08	1.12576	9.57701e-07
MAPK12	0.00560258	1.1256	0.0207817
MAGEA5	0.00597302	1.12458	0.0218908
DCDC1	0.00341428	1.12397	0.0137691
THSD1	0.00505454	1.12378	0.0190868
C20orf24	7.0215e-07	1.12365	1.01093e-05
FAM89A	0.00089617	1.12358	0.00452738
LYAR	1.89404e-07	1.12342	3.23785e-06
LINC00346	0.00717524	1.12243	0.0253249
RCN1	4.24468e-06	1.12154	4.78307e-05
ABHD17C	0.000386155	1.12098	0.00224276
TIGD3	0.000372791	1.12091	0.00217684
RFC5	1.99976e-07	1.12042	3.38755e-06
TMEM241	3.32093e-06	1.11903	3.8806e-05
RAE1	4.87127e-12	1.11852	2.48169e-10
ARL6IP1	3.70671e-08	1.11704	7.65617e-07
TFAP2E	0.0126562	1.11684	0.0402547
JAG2	0.00323511	1.11569	0.0131473
MED30	2.2604e-07	1.11541	3.75775e-06
GOLGA6L6	0.0143578	1.11434	0.0446909
EIF4EBP1	0.000451982	1.11431	0.00254307
DHFR	5.84256e-06	1.11429	6.31667e-05
CSTF2	3.41862e-09	1.11429	9.39594e-08
PLBD1	0.00774589	1.11387	0.0269407
DONSON	1.25811e-08	1.11322	2.96217e-07
MGME1	1.21804e-07	1.11307	2.1975e-06
SNX8	3.80166e-08	1.11285	7.82868e-07
IER5	0.000845566	1.11169	0.00431634
HIST1H4D	8.17894e-05	1.11143	0.000612854
ITGB2	0.0113441	1.10997	0.0367303
DGKH	0.00157205	1.10983	0.00726933
FAM86C1	0.000117468	1.10828	0.000827354
MSH5	0.000190949	1.10802	0.00123127
MCTS2P	0.000138328	1.10791	0.000947304
CNKSR1	0.00056931	1.10646	0.00309465
HOXD8	0.00406363	1.10493	0.0159279
ODF3B	0.000225918	1.10483	0.00142367
BANF1	3.10357e-07	1.1046	4.96256e-06
CGB	0.0139888	1.10424	0.0437678
HIST1H2AC	0.00254631	1.10215	0.0107924
GK	0.00220687	1.10213	0.00959129
SAC3D1	1.47222e-06	1.10199	1.91668e-05
CEP135	1.20669e-06	1.10029	1.61293e-05
CARD17	0.0150039	1.0997	0.0463294
BYSL	4.6026e-07	1.09948	6.96359e-06
PSMC3IP	9.47206e-06	1.09947	9.49565e-05
FAM24B	0.00568451	1.09925	0.0210172
CLEC4A	0.0018226	1.09917	0.00821512
ADCK5	1.27356e-06	1.09714	1.68585e-05
LINC00239	0.00597396	1.09695	0.0218903
MET	0.000970963	1.09683	0.00483386
IL27RA	0.00546683	1.09624	0.0203702
DCTPP1	4.38953e-08	1.09601	8.87022e-07
FANCG	1.06893e-07	1.09569	1.95773e-06
NT5DC2	9.83108e-05	1.09336	0.000717533
SGK223	5.9399e-06	1.09308	6.40841e-05
SNRPE	3.17566e-09	1.0928	8.83461e-08
UGT1A3	0.0148823	1.09222	0.0460232
LRR1	1.74661e-09	1.09202	5.13014e-08
STX1A	0.000849625	1.09176	0.00433598
CARD16	0.00116143	1.09138	0.00564923
S100A6	0.00130738	1.09073	0.00624231
CTPS1	1.81485e-06	1.0907	2.29862e-05
IRF6	0.0136804	1.09046	0.0429205
C11orf84	2.19899e-06	1.0901	2.72795e-05
C20orf27	1.04188e-06	1.09009	1.42226e-05
PUS1	4.67574e-10	1.08934	1.5973e-08
FPR3	0.0145231	1.08921	0.0451162
LINC00634	0.00163869	1.08811	0.00752662
KDELC1	7.48147e-05	1.08779	0.000567635
DSG2	0.00140714	1.08759	0.0066353
YEATS2	1.2988e-05	1.08732	0.000125309
HLA-H	0.00109843	1.08657	0.00537717
LOC100133985	0.00370487	1.08586	0.0147127
SYNGR4	0.0152212	1.08557	0.0469299
NPFFR1	0.00696208	1.0829	0.0247384
HLA-C	0.000801874	1.08206	0.00413028
GMPS	2.72186e-06	1.0819	3.26226e-05
PPP1R14B	3.27929e-05	1.0809	0.000279946
SNHG3	2.55845e-05	1.08056	0.00022573
CASP8	8.43356e-07	1.08052	1.18921e-05
COA6	5.52282e-05	1.0803	0.000437627
SIGLEC9	0.00916513	1.08023	0.0309948
MRPL14	8.76833e-07	1.07841	1.22966e-05
DARS2	1.84953e-06	1.0782	2.33821e-05
TLR2	0.00262304	1.07791	0.011081
AP1S1	8.10738e-07	1.07764	1.14637e-05
MEF2BNB-MEF2B	8.93426e-05	1.07722	0.000660055
COL4A1	0.00193078	1.07613	0.0086101
PBX4	0.00923134	1.07564	0.0311827
PRKDC	1.00202e-06	1.07558	1.37609e-05
MAP6D1	0.000119683	1.07454	0.000840075
SPON2	0.0023034	1.07404	0.00992885
SLC3A2	0.000113052	1.07347	0.000801751
KIF3C	0.00673796	1.07215	0.0240838
NUDCD1	2.76198e-08	1.07173	5.93782e-07
SLC11A1	0.00638347	1.07095	0.0230373
LAPTM5	0.00583461	1.07035	0.0214601
XXYLT1	0.0001092	1.06998	0.000779006
POP1	1.31855e-06	1.06989	1.73867e-05
CD9	0.00397218	1.06891	0.0156202
ZMYND15	0.00825528	1.06641	0.0284569
ERH	5.68672e-12	1.06618	2.86162e-10
C8orf76	4.01108e-10	1.06442	1.40531e-08
GRINA	2.57431e-08	1.06431	5.57523e-07
LIN9	6.70564e-07	1.06416	9.70215e-06
WDR12	1.36972e-09	1.06413	4.17236e-08
PRG1	0.00990954	1.06399	0.0329638
NOTCH1	0.000162835	1.06389	0.00108158
HRH1	0.000961189	1.06352	0.0047945
RAN	1.12349e-09	1.06262	3.50021e-08
FBXO22-AS1	2.43873e-06	1.0621	2.97325e-05
PCDHB9	0.00771607	1.06133	0.0268643
LAGE3	9.30062e-07	1.06028	1.29458e-05
TTC26	1.50307e-06	1.05869	1.95437e-05
HLA-A	0.00100613	1.05591	0.00499079
XAF1	0.0119222	1.0546	0.0382522
TCOF1	8.58854e-08	1.05432	1.61476e-06
ADAMTSL5	0.0122984	1.05328	0.039275
MIF	0.0001793	1.05267	0.00117012
TMEM194A	9.65537e-06	1.05248	9.64644e-05
CTSZ	3.20303e-05	1.05233	0.000274349
FAM86HP	0.000278881	1.05179	0.00170054
TNFRSF12A	0.00314608	1.05145	0.012867
NR2C2AP	1.22262e-08	1.05047	2.88524e-07
THOC3	0.000167579	1.04932	0.00110451
FANCE	0.000186427	1.0489	0.00120819
S100A5	0.00185427	1.04843	0.0083304
CASC10	0.00930682	1.04711	0.0313655
ZFP64	4.40369e-09	1.0471	1.17418e-07
P3H1	2.40183e-05	1.04685	0.000214028
MIS18BP1	1.20671e-07	1.04637	2.18474e-06
FLVCR1	0.000164404	1.04504	0.00108954
SUV420H2	7.66296e-07	1.04477	1.09104e-05
PPFIA1	0.0036544	1.04463	0.014563
GATA3-AS1	0.00368581	1.04433	0.0146597
NELFCD	3.02211e-09	1.04418	8.41885e-08
CEP85	9.0994e-07	1.04322	1.27175e-05
CFAP52	0.000939831	1.04094	0.00471086
RGS16	0.00958296	1.04032	0.0321326
PPIH	4.12492e-08	1.04018	8.39333e-07
CD14	0.00549558	1.03745	0.020455
OSR2	0.00404266	1.03644	0.0158608
SMTNL1	0.0163824	1.0363	0.0498292
FZD6	0.00470152	1.036	0.0179585
PLK2	0.00217382	1.03599	0.00948177
PIGU	3.29702e-10	1.0358	1.17519e-08
NUP62	1.08315e-14	1.03492	8.17576e-13
GAPDH	7.87039e-05	1.0341	0.000591894
NUDT8	0.00367806	1.03408	0.0146431
ADRM1	3.12757e-11	1.03396	1.34899e-09
PSMD11	8.44953e-09	1.03385	2.08757e-07
SNRPC	9.45259e-09	1.03359	2.31037e-07
HIST1H4B	8.41379e-06	1.03314	8.61134e-05
PLSCR1	2.59348e-05	1.03246	0.000228233
CCDC167	2.49512e-07	1.03245	4.08837e-06
H2AFZ	2.3969e-07	1.03245	3.95267e-06
XPO1	7.3035e-12	1.03125	3.64838e-10
PLCXD2	0.00491536	1.02961	0.0186711
TRMT6	1.46658e-08	1.0289	3.3756e-07
TMPO	2.39939e-06	1.02786	2.9375e-05
PSMB2	2.1602e-11	1.02686	9.72609e-10
IL26	0.00142508	1.02677	0.00670757
TRIP6	0.000806443	1.02676	0.00414757
EXT1	4.42791e-06	1.02654	4.96773e-05
IRF7	0.0039966	1.02553	0.0157042
SREBF1	5.06524e-05	1.02549	0.000406546
LST1	0.0121493	1.02526	0.0389015
NOP56	1.16573e-08	1.0232	2.7669e-07
DTX2	2.72181e-05	1.02173	0.00023739
ZC3HAV1L	5.32651e-05	1.0215	0.000425355
INTS7	9.8636e-09	1.02053	2.3994e-07
APOBEC3F	0.00302548	1.01897	0.0124606
DPY19L1	9.33391e-05	1.01878	0.000687355
CSE1L	4.11548e-08	1.01845	8.38244e-07
TFDP1	5.9644e-07	1.01781	8.75931e-06
C15orf54	3.68306e-05	1.01752	0.000310287
ILF2	7.43902e-10	1.01693	2.42045e-08
MAGOH	9.33414e-10	1.01668	2.96655e-08
STX6	1.10537e-08	1.01643	2.64812e-07
EFNA1	9.75257e-05	1.01629	0.000712309
TMEM177	8.58488e-07	1.01624	1.20723e-05
LINC01588	0.00617172	1.0161	0.0224467
LOC374443	0.00288876	1.01487	0.0120254
PFDN6	4.94579e-06	1.01462	5.48283e-05
FBXO41	0.00471493	1.01407	0.0180064
DTX3L	3.59354e-06	1.01397	4.15656e-05
PSMA7	3.52435e-11	1.01394	1.51062e-09
C9orf117	1.20484e-05	1.01364	0.000117291
LOC388242	0.0103019	1.01353	0.0340046
SUV39H1	1.83447e-05	1.01352	0.00016935
EIF6	2.2666e-06	1.01328	2.80334e-05
EIF4A3	8.51148e-10	1.01254	2.73046e-08
PRMT1	1.50076e-08	1.01153	3.4312e-07
IRAK1	2.89817e-07	1.01147	4.67052e-06
RPL36A	5.67074e-05	1.0111	0.000446933
H2BFWT	0.00965892	1.01103	0.0323187
PLP2	0.000527089	1.01059	0.00289892
MRPL47	1.45386e-07	1.01055	2.56878e-06
F2RL1	0.0149585	1.0099	0.046224
SCO2	0.000108239	1.00958	0.000774302
TUBA4A	0.00474428	1.00865	0.0180982
DIAPH3	0.000380843	1.00862	0.00221692
TMEM201	1.76466e-07	1.00855	3.03436e-06
FBXO45	2.26031e-05	1.00832	0.000202472
ADAM17	4.04548e-05	1.00763	0.000335722
CRYBB3	0.000954752	1.00589	0.00477051
PALB2	4.95958e-09	1.00575	1.30378e-07
CD276	0.000694441	1.00517	0.00365391
NIFK	1.13249e-08	1.001	2.70676e-07
LINC00592	0.00927688	1.00049	0.0312902
KCNJ14	8.63189e-05	1.00013	0.000641409
RPL22L1	0.00184854	0.999668	0.00831196
ATIC	9.68523e-08	0.999074	1.79303e-06
MRPS17	1.27664e-05	0.99776	0.000123461
RIPK2	8.30968e-06	0.996946	8.53884e-05
WDR93	0.0103033	0.996693	0.0340037
FANCL	3.0353e-06	0.996218	3.58148e-05
TBC1D2	0.00775369	0.99445	0.0269587
RPGRIP1L	5.19398e-05	0.994222	0.000416228
MEX3B	0.00803958	0.993995	0.0278114
TRAF2	5.44309e-08	0.99398	1.07145e-06
DUSP7	0.00984087	0.993514	0.0327992
BAK1	5.98298e-06	0.992205	6.4515e-05
C7orf61	0.00625547	0.989984	0.022691
CXorf65	0.00985626	0.987246	0.0328292
BRI3BP	6.44493e-05	0.986897	0.000498947
PFKP	2.01594e-05	0.985155	0.000183382
CCT6A	3.10977e-06	0.985118	3.65465e-05
SF3B4	1.77866e-10	0.983848	6.6882e-09
GMNN	0.000103004	0.983821	0.000745693
H1FX	0.000122474	0.983484	0.000854989
DCAF4L1	0.00709585	0.9829	0.0251311
FGD3	0.0031601	0.982485	0.0129037
SNRPA1	4.79096e-08	0.981986	9.59642e-07
HES1	1.65693e-05	0.981632	0.000155406
IQCD	0.00341268	0.981491	0.0137654
RUNX1	9.72492e-05	0.981072	0.000710542
PSMA3	2.29731e-09	0.980713	6.57826e-08
HPCA	0.00381199	0.979902	0.0150739
PSMD14	1.14016e-10	0.979292	4.53655e-09
MTERF3	5.09187e-07	0.979237	7.61962e-06
CPNE2	0.000510845	0.978448	0.00282395
TKT	0.000476837	0.978329	0.00266683
MAPK13	0.000169116	0.97806	0.00111286
TNNI1	0.0134893	0.97778	0.0424052
CHSY3	0.00997787	0.977193	0.0331482
HUS1B	0.000366003	0.977134	0.00214575
STARD5	0.00641446	0.977002	0.0231328
SNHG15	4.11994e-06	0.976462	4.67329e-05
PTDSS1	7.61756e-06	0.975633	7.9228e-05
HEATR1	2.92953e-08	0.973921	6.2587e-07
HMCES	7.27061e-07	0.973914	1.04095e-05
ZNF107	0.000237098	0.973764	0.00148546
PPIL1	4.76789e-08	0.97361	9.57824e-07
NR1D1	0.000654931	0.973204	0.00347811
PIM2	0.00908425	0.972411	0.0307618
SNHG3-RCC1	8.25509e-05	0.970957	0.000616983
KAT2A	1.60334e-08	0.970685	3.62934e-07
JAG1	0.00848863	0.970601	0.0291
GK3P	0.00269454	0.970463	0.0113434
TAF1A	1.05664e-06	0.969913	1.43954e-05
RBM12B-AS1	0.000268709	0.969422	0.00165374
B3GNTL1	3.44664e-05	0.969113	0.00029253
TXN	0.0010783	0.968277	0.00529376
KLK2	0.0140324	0.968136	0.0438774
KCNJ4	0.014258	0.968056	0.0444676
ITGA3	0.00630657	0.967259	0.0228239
PPP1R35	2.07022e-05	0.966551	0.000187571
ZNF860	0.00731817	0.965926	0.0257497
EAF2	0.00027125	0.965829	0.00166588
TULP1	0.00443872	0.965133	0.0171396
RRP9	7.94152e-07	0.964352	1.12602e-05
ELMO3	0.00461563	0.963674	0.0176897
RARG	0.0112319	0.962528	0.0364243
XRCC4	1.15434e-05	0.962304	0.000113017
TMEM102	6.52307e-06	0.961646	6.93195e-05
EIF5A	4.2252e-06	0.961024	4.76373e-05
SMC6	2.61389e-06	0.960317	3.15125e-05
TMEM41A	9.25437e-09	0.957804	2.26732e-07
METTL1	3.62828e-07	0.956983	5.67777e-06
CEP128	5.52524e-05	0.956496	0.00043748
TSSC1	4.88085e-08	0.955106	9.75742e-07
NOP58	1.25899e-07	0.954518	2.26343e-06
FBL	1.22307e-06	0.95393	1.63163e-05
SEC61G	0.00151316	0.953668	0.00705579
TNFAIP8L1	4.97721e-06	0.953523	5.49984e-05
EFTUD2	3.67876e-10	0.953491	1.29998e-08
PTRH2	1.52834e-07	0.953162	2.67505e-06
NIP7	2.31021e-07	0.95306	3.82508e-06
PPM1J	0.00310979	0.952546	0.0127516
CCT2	6.561e-05	0.952105	0.000506215
SAMD15	0.00653509	0.951993	0.0234854
PRKX	0.00555826	0.951664	0.0206508
TBL1XR1	2.9268e-06	0.950625	3.47542e-05
EBNA1BP2	2.54436e-09	0.948993	7.22522e-08
CDC123	2.647e-07	0.948381	4.31656e-06
LINC01001	0.00556834	0.948214	0.0206771
PKD2L1	0.00526155	0.947717	0.0197198
RHPN1-AS1	0.0101198	0.94706	0.0335273
KNSTRN	4.47769e-05	0.946363	0.000366115
XPO5	3.29315e-05	0.944616	0.000280896
UNC93B1	0.000347495	0.944575	0.00205781
SNRPD2	2.78628e-07	0.944499	4.51501e-06
ZNF267	2.49013e-06	0.944487	3.02693e-05
AGPAT2	0.00319438	0.944408	0.0130178
PMS2P1	4.9929e-05	0.944204	0.000401839
KTN1-AS1	0.00325442	0.943637	0.0132074
PSAT1	0.0068389	0.943142	0.0243639
TBC1D7	3.85328e-06	0.942007	4.40734e-05
GRAP	0.00696984	0.94194	0.0247617
ZBTB12	0.000917084	0.941627	0.0046228
FAM92A1	0.00593538	0.941085	0.0217684
APEX2	4.89404e-08	0.940527	9.77427e-07
PML	5.53163e-05	0.939625	0.000437649
LSG1	1.63578e-06	0.939305	2.10033e-05
HIST1H2AH	4.20126e-05	0.938592	0.000347107
ADAP2	0.00339683	0.937005	0.0137122
DNAJC2	5.78809e-06	0.936745	6.27099e-05
NUTF2	2.9754e-07	0.936613	4.77997e-06
PTPN6	8.1759e-06	0.936217	8.43091e-05
RBBP8	0.000405491	0.936116	0.00233066
DNAJB11	2.12194e-07	0.93536	3.55058e-06
PDIA4	2.23513e-05	0.934631	0.000200653
POLR2H	1.99726e-07	0.934374	3.38611e-06
CKAP5	9.22352e-08	0.934089	1.71996e-06
THOP1	1.47914e-07	0.9331	2.60224e-06
POP7	8.13128e-06	0.932686	8.39333e-05
SYCE3	0.00208606	0.932558	0.00916912
SOX4	0.00216809	0.932499	0.0094588
RAD18	3.06874e-07	0.932469	4.91838e-06
DPP3	2.00426e-07	0.932005	3.38679e-06
C4orf48	0.0117081	0.931903	0.0377067
C2CD4D	0.0103109	0.930845	0.0340232
EPT1	1.25735e-05	0.930631	0.000121825
PLOD1	9.93203e-05	0.930564	0.000723871
PASK	2.36882e-05	0.929982	0.000211545
BAZ1A	2.41947e-06	0.929489	2.95328e-05
TGFB1	0.0154212	0.929177	0.0474468
GLS	0.000455002	0.928735	0.00255655
CACYBP	3.16663e-07	0.928136	5.04767e-06
SRPK1	1.51164e-07	0.927762	2.65488e-06
PSMA4	1.04573e-10	0.927746	4.20152e-09
C14orf80	4.95743e-06	0.927684	5.48094e-05
DUSP14	0.00218407	0.927549	0.00951233
CCDC28B	0.000671932	0.927282	0.00355552
DCAF15	1.72015e-08	0.927278	3.87241e-07
PRICKLE3	9.7705e-06	0.927086	9.74251e-05
TET3	4.25009e-05	0.927077	0.000350577
YWHAZ	6.35298e-06	0.927036	6.78279e-05
FAM86B3P	0.00862208	0.926591	0.029464
POLD2	3.74377e-06	0.926475	4.30125e-05
CRLF3	1.93845e-08	0.925607	4.30717e-07
DDR1	0.000153824	0.925574	0.00103343
PRPF19	7.02263e-08	0.925076	1.35128e-06
ZNF296	0.000556753	0.924635	0.00303201
PRDM12	0.00438064	0.924339	0.0169344
SLC25A43	0.000173281	0.924096	0.00113662
TOMM34	2.96109e-06	0.923475	3.51005e-05
BMP8B	0.0153381	0.92324	0.0472407
CD68	0.00121864	0.922098	0.00588428
TRMT112	4.44404e-05	0.922034	0.000364089
C1orf53	0.00101954	0.921563	0.00504635
CLEC6A	0.00342017	0.921426	0.0137875
KPTN	9.50836e-06	0.92056	9.52274e-05
PATL1	2.07506e-10	0.920425	7.66242e-09
ATP6V1C2	0.00970222	0.919444	0.032416
PAK1IP1	8.01745e-06	0.919345	8.28833e-05
CCT3	5.20945e-09	0.918939	1.36249e-07
WDR53	0.000178891	0.918695	0.0011682
CMTM3	0.00938415	0.918109	0.031569
CSTL1	0.00155418	0.917163	0.00720617
C4orf26	0.00856698	0.916993	0.0293099
MCTP2	0.000793017	0.916673	0.00409493
CEP152	3.85337e-05	0.916514	0.000322518
BTN2A3P	0.000450101	0.916453	0.00253456
CCDC86	6.17784e-06	0.915187	6.63375e-05
SCNM1	3.57363e-08	0.914595	7.43366e-07
ZSWIM4	0.000164593	0.913193	0.00108973
PSMA6	2.45822e-07	0.913142	4.03758e-06
RAP2B	0.000689008	0.912805	0.00363277
GPSM2	0.00028631	0.91252	0.0017386
PNPT1	4.05956e-07	0.912067	6.26197e-06
SLCO3A1	0.0114628	0.911916	0.037027
QSOX2	4.22243e-06	0.911441	4.76322e-05
F8A1	6.14635e-06	0.911058	6.60684e-05
NUP93	8.46561e-07	0.910775	1.19291e-05
PIGW	4.9825e-06	0.908701	5.50272e-05
KIAA0930	0.000511865	0.908589	0.00282731
ADAMTS7	0.00659683	0.908109	0.02367
NUP155	0.000110559	0.908011	0.00078706
SLC12A9	1.11426e-05	0.907794	0.000109511
IL17F	0.0132495	0.907533	0.0417924
HIST1H1A	0.00269968	0.906925	0.011358
PKM	0.000150313	0.906228	0.00101482
IRF9	0.000108837	0.906136	0.000776957
NUP85	5.87757e-09	0.905023	1.50652e-07
TNFRSF10B	0.000300481	0.904562	0.00181286
PRR5	1.64442e-05	0.903706	0.000154445
PSMB10	0.00245298	0.902364	0.0104507
HAUS6	2.63532e-06	0.902269	3.17335e-05
LRRC8D	2.32551e-05	0.902056	0.000207858
CLIC1	1.67959e-05	0.901954	0.000156887
DCUN1D5	4.58935e-05	0.900771	0.000374053
MAPK6	0.0002024	0.900768	0.00129615
SPATA12	0.00606554	0.900147	0.0221586
TMEM44	0.000462795	0.899251	0.0025975
TRAF3	2.7613e-07	0.898563	4.47806e-06
RUVBL2	5.79877e-08	0.898173	1.1371e-06
EFCAB11	5.49302e-07	0.89811	8.14276e-06
FOXB1	0.00367252	0.89761	0.0146295
HTATIP2	0.000713781	0.897359	0.0037432
BUB3	8.01812e-11	0.897105	3.27928e-09
PPT1	0.000433579	0.897001	0.00245906
SLC38A6	7.49421e-05	0.896968	0.000567972
NME2	5.1996e-06	0.896494	5.71788e-05
TBRG4	4.71357e-07	0.896441	7.12099e-06
CCSAP	3.47401e-05	0.896141	0.00029461
CPSF3	3.48732e-08	0.895734	7.28363e-07
FAM91A1	3.03486e-06	0.895503	3.58302e-05
HAUS1	0.000126171	0.895344	0.000877515
SUV39H2	1.74487e-06	0.895296	2.21683e-05
POLD3	0.000209627	0.895091	0.00133618
TGIF2	0.00136563	0.894121	0.00646478
ADAMTSL2	0.00874358	0.893977	0.0297751
TMEM65	0.00103685	0.893799	0.00511599
SLC25A22	3.85274e-05	0.893437	0.000322596
PSMC4	1.57895e-08	0.893377	3.586e-07
HELZ2	0.00158628	0.893108	0.00732194
TBX3	0.016061	0.89266	0.0490186
MC1R	0.00498403	0.892191	0.018876
CFL1	1.04158e-08	0.891156	2.51288e-07
ITGA6	0.00862756	0.890816	0.0294729
GNPDA1	6.34134e-08	0.890352	1.23173e-06
WRAP53	6.00892e-07	0.889026	8.81838e-06
H2AFB1	0.00709122	0.888062	0.025119
NXT1	4.79365e-07	0.886795	7.23665e-06
ADCY3	0.000134795	0.88658	0.000926508
POLB	0.000171426	0.886575	0.00112626
PDCD2L	0.000109253	0.88612	0.000779118
HSPD1	1.59384e-05	0.885906	0.000150037
DGUOK	7.97228e-08	0.885328	1.50995e-06
NCAPD3	3.91492e-05	0.885153	0.000327003
SF3B6	3.5176e-08	0.884879	7.33196e-07
BRMS1	2.82725e-06	0.884534	3.37086e-05
MRTO4	2.41269e-07	0.883401	3.97232e-06
PGK1	1.81782e-06	0.883254	2.30097e-05
SNRPA	4.15341e-10	0.881661	1.44287e-08
XPOT	4.76217e-05	0.881545	0.000385993
CHML	0.00221127	0.881096	0.0096043
EIF3B	8.85983e-08	0.880758	1.6612e-06
C17orf100	0.000382108	0.880645	0.00222366
CDKN2C	0.00303743	0.878441	0.0125023
CDKN2D	0.000572545	0.878231	0.00310566
POMK	0.00538556	0.876333	0.0201184
DHX34	1.28013e-08	0.875933	2.99003e-07
TYSND1	0.000258535	0.875674	0.00159831
WARS	0.00960194	0.875403	0.0321752
NSUN5	2.86165e-06	0.87446	3.40595e-05
FLAD1	3.6876e-07	0.87286	5.74432e-06
NLN	1.90608e-05	0.872823	0.000175017
AP3M2	0.000168186	0.872378	0.0011078
CCDC24	0.0020846	0.872198	0.00916858
LSM4	1.43305e-05	0.871755	0.000136655
PRPF4	2.56435e-06	0.871456	3.10246e-05
PTPN12	3.47722e-05	0.871379	0.000294759
ZFAS1	0.000156012	0.871327	0.00104437
RELB	0.000159987	0.870884	0.0010675
STIP1	1.23031e-06	0.87062	1.63704e-05
NEDD1	5.49373e-06	0.869667	5.99956e-05
TM4SF1	0.00852384	0.869449	0.0291866
SLC1A5	0.000149139	0.869374	0.00100823
SGPL1	9.771e-08	0.869256	1.80566e-06
ZNF519	0.00470099	0.868839	0.0179598
TEX10	4.04272e-07	0.8686	6.2548e-06
OSBPL3	0.000140915	0.867918	0.00096245
WDR18	1.41459e-05	0.867638	0.000135147
SEMA4B	0.00518478	0.867152	0.0194997
PTAFR	0.0154777	0.866525	0.0475566
TSN	1.01294e-08	0.866042	2.44956e-07
DDX27	3.11335e-08	0.865824	6.57615e-07
KDM1B	4.21333e-05	0.865804	0.000347824
[truncated: 804 more rows]

## Sheet: GBM
Symbol	P value	log2(Fold change)	FDR
MYBL2	9.55128e-27	7.70798	4.66898e-24
UBE2C	3.76759e-31	7.60961	4.83452e-28
TOP2A	2.51084e-27	7.55172	1.51618e-24
RRM2	4.32151e-35	7.4435	1.47875e-31
PBK	2.92054e-27	7.22326	1.71319e-24
HOXA7	3.83667e-08	6.91337	3.50872e-07
SHOX2	2.49694e-18	6.89844	2.77107e-16
DLGAP5	8.6085e-26	6.8836	3.68211e-23
CCNB2	1.20646e-27	6.83309	7.50604e-25
BIRC5	2.84154e-24	6.81068	9.56387e-22
MMP9	3.08236e-10	6.78672	4.82347e-09
MELK	1.02172e-24	6.77755	3.88461e-22
EPR1	3.93558e-23	6.71172	1.07735e-20
KIF20A	2.43281e-28	6.67281	1.78386e-25
NDC80	2.04297e-29	6.63921	1.74768e-26
FAM64A	5.77838e-21	6.63588	1.12987e-18
AURKB	7.2386e-25	6.60503	2.858e-22
CDC45	2.14416e-21	6.58158	4.49201e-19
NCAPG	5.54974e-29	6.49284	4.38237e-26
HOXA10	4.63344e-10	6.4338	6.91849e-09
TROAP	1.84018e-22	6.19182	4.4977e-20
POSTN	1.74411e-05	6.18753	8.40573e-05
HOXC10	2.57348e-06	6.12518	1.5337e-05
LTF	8.70001e-05	6.05996	0.000355462
HJURP	3.64428e-25	6.02858	1.46707e-22
BUB1	6.79974e-28	6.01392	4.5034e-25
EN1	3.22602e-08	5.95549	3.00651e-07
KIAA0101	4.86003e-22	5.91077	1.14691e-19
HOXA5	2.61552e-11	5.89948	5.35921e-10
HOXB3	1.79509e-07	5.88584	1.41423e-06
PLA2G2A	5.3476e-05	5.83406	0.000229978
HOXD10	1.10152e-07	5.81425	9.13384e-07
NKX2-5	7.93321e-08	5.7867	6.78936e-07
ASF1B	7.3351e-27	5.76784	3.86146e-24
DPEP1	6.73354e-09	5.70966	7.4326e-08
HOXA4	2.1452e-06	5.69639	1.30267e-05
KIFC1	3.53944e-20	5.67457	6.05569e-18
HOXA3	1.05296e-08	5.65543	1.11263e-07
MKI67	1.11121e-17	5.64324	1.03701e-15
HOXD9	4.15153e-08	5.59809	3.76812e-07
IGFBP2	1.16557e-16	5.58905	8.67037e-15
KIF4A	1.43009e-24	5.58694	5.24308e-22
NUSAP1	1.46885e-24	5.57686	5.29069e-22
SAA1	0.000330333	5.51624	0.00116331
PITX1	9.08768e-08	5.51418	7.69082e-07
CENPA	3.71625e-23	5.48098	1.03106e-20
FAM111B	1.46531e-18	5.46119	1.72898e-16
HOXB7	4.12779e-08	5.43997	3.7499e-07
CEP55	5.44162e-28	5.41529	3.85248e-25
COL3A1	3.53819e-09	5.41176	4.20629e-08
ABCC3	1.27016e-09	5.37195	1.71113e-08
TTK	4.8648e-17	5.31621	3.96346e-15
HOXD11	1.45645e-06	5.29885	9.24624e-06
HOXD13	6.29433e-05	5.298	0.000266506
E2F8	9.80876e-20	5.26989	1.52563e-17
CDCA2	3.3375e-19	5.26154	4.47858e-17
ADAMDEC1	7.98922e-08	5.25218	6.83444e-07
KIF2C	2.9159e-21	5.2418	5.98664e-19
SGOL1	6.87755e-18	5.23302	6.88796e-16
HOXD8	2.70975e-07	5.22948	2.02821e-06
CENPK	8.40154e-22	5.21222	1.91658e-19
GTSE1	7.21447e-20	5.18385	1.14822e-17
KIF14	4.68904e-19	5.15893	6.09309e-17
MEOX2	1.58552e-06	5.14941	9.97924e-06
CA9	1.66349e-05	5.12241	8.055e-05
SRPX2	2.70843e-11	5.11327	5.53302e-10
LOC100271831	3.99588e-11	5.09707	7.78363e-10
ESCO2	2.61875e-17	5.07413	2.2782e-15
BUB1B	1.51651e-19	5.069	2.25619e-17
IGF2BP3	2.28698e-13	5.06479	7.93141e-12
E2F2	1.82912e-15	5.06453	1.01496e-13
SPOCD1	1.75144e-08	5.05364	1.75924e-07
CDC25C	6.65625e-15	5.03789	3.293e-13
E2F7	3.17414e-19	5.02578	4.31578e-17
METTL7B	1.15332e-09	5.00646	1.56917e-08
CD163	6.50955e-09	4.9645	7.22029e-08
NUF2	2.30546e-18	4.95375	2.57246e-16
COL4A1	9.06136e-18	4.95079	8.73422e-16
CHI3L1	1.29342e-05	4.92138	6.45641e-05
TREM1	2.0703e-07	4.91977	1.60519e-06
PKMYT1	4.79568e-18	4.89441	4.89851e-16
FOXM1	6.57907e-19	4.87662	8.33796e-17
GSC	1.0106e-11	4.86732	2.28258e-10
CDK1	1.69268e-20	4.86718	3.1029e-18
HOXA2	6.28415e-06	4.86257	3.38191e-05
ASPM	3.55842e-15	4.86252	1.8449e-13
CENPU	1.45469e-20	4.86044	2.71512e-18
KIF18A	3.69357e-20	4.86	6.26716e-18
DTL	2.16178e-17	4.83075	1.91308e-15
HOXB2	4.38675e-06	4.82494	2.45006e-05
IQGAP2	4.4199e-22	4.81752	1.05517e-19
OIP5	2.87054e-19	4.79302	3.9821e-17
HOXB4	5.14923e-05	4.75583	0.000222098
CASC5	1.50254e-14	4.75519	6.69166e-13
SKA1	5.89683e-17	4.74931	4.69255e-15
EZH2	1.3669e-22	4.74878	3.42242e-20
ESPL1	7.3118e-17	4.7482	5.68631e-15
NOX4	8.66132e-17	4.74621	6.51376e-15
NNMT	1.18534e-06	4.73685	7.66735e-06
MFAP2	2.91934e-09	4.7281	3.54656e-08
MCM10	1.09667e-13	4.72463	4.04233e-12
IBSP	4.94678e-05	4.70669	0.000214131
F2R	7.85641e-27	4.6899	4.0325e-24
H19	0.00136602	4.6856	0.00411108
CA3	1.92535e-05	4.6324	9.17793e-05
APOBEC3B	9.40439e-15	4.62207	4.37826e-13
TGFBI	5.85422e-12	4.61021	1.4157e-10
GPR82	3.13511e-14	4.60697	1.30034e-12
HPD	1.44707e-06	4.59507	9.19523e-06
SPC25	1.72318e-15	4.58713	9.66626e-14
HMMR	2.55433e-16	4.57501	1.72509e-14
KIF23	3.04957e-18	4.57391	3.24408e-16
GPX8	3.89851e-12	4.54755	9.94289e-11
CDC20	1.21172e-15	4.53445	6.92977e-14
PI3	0.00238217	4.53347	0.00673021
OTP	1.4582e-05	4.51572	7.16568e-05
HOXC6	6.65602e-07	4.50881	4.56581e-06
HOXC4	8.56526e-17	4.50315	6.4652e-15
UBD	2.63474e-07	4.49215	1.98001e-06
APOL4	5.14035e-08	4.48559	4.56868e-07
HOXA1	2.28301e-10	4.48418	3.71709e-09
RAB42	1.59656e-18	4.40113	1.87308e-16
SAA2	0.00298923	4.39814	0.00822568
ORC1	2.12245e-17	4.35989	1.88641e-15
HAND2	0.000110142	4.34198	0.00043824
COL1A1	1.17227e-05	4.32295	5.91641e-05
CDCA7	4.75627e-20	4.31261	7.9391e-18
MS4A6A	7.197e-13	4.29079	2.2054e-11
IRX5	4.48131e-08	4.28095	4.03004e-07
CKAP2L	2.31075e-15	4.27038	1.25177e-13
WEE1	3.13953e-27	4.25795	1.79049e-24
CDCA8	1.27384e-16	4.24246	9.37389e-15
FCGR2B	4.41559e-06	4.23873	2.46215e-05
RAD51	1.01165e-17	4.23	9.6158e-16
TUBA1C	3.75658e-15	4.22442	1.93299e-13
TNC	4.40874e-14	4.19427	1.75418e-12
TFPI	4.21318e-12	4.18615	1.06528e-10
CENPM	6.86138e-15	4.18422	3.37012e-13
HOXC9	5.60084e-05	4.17309	0.000239764
SKA3	2.52612e-13	4.15633	8.62958e-12
C9orf171	2.65734e-06	4.15398	1.57727e-05
CPXM1	1.56796e-12	4.14486	4.4038e-11
NCAPH	3.56443e-15	4.1427	1.84336e-13
CCNA2	8.37693e-18	4.14119	8.15103e-16
CYP19A1	1.29369e-09	4.13826	1.74055e-08
CSTA	4.27324e-10	4.13731	6.41798e-09
ANGPT2	5.80984e-15	4.12882	2.90223e-13
SCNN1B	0.000486613	4.09004	0.00164104
C21orf62	8.06116e-08	4.08506	6.89311e-07
ST14	1.31172e-11	4.08372	2.86499e-10
NR5A2	5.41547e-16	4.07586	3.36925e-14
HOXA11	3.10013e-05	4.06794	0.00014116
MDK	5.35722e-16	4.06297	3.34313e-14
CXCL10	2.59439e-06	4.05168	1.54258e-05
KIF15	1.49272e-12	4.05052	4.22718e-11
ZNF90	3.21548e-27	4.04132	1.78425e-24
EXO1	1.82011e-13	4.04051	6.43179e-12
POLE2	1.55085e-13	4.03201	5.52786e-12
ENPEP	3.05254e-15	4.02234	1.61942e-13
RPS27	1.10783e-24	4.01864	4.13544e-22
TIMP4	2.52476e-09	4.01606	3.117e-08
ANXA1	2.37783e-10	4.01229	3.85009e-09
TNFRSF12A	5.30399e-12	4.00435	1.29948e-10
SPC24	5.46903e-09	3.99913	6.18649e-08
KIF18B	6.43206e-10	3.9959	9.33922e-09
MMP7	0.00127632	3.99442	0.00386833
RCC1	8.56881e-14	3.9855	3.22209e-12
DMRTA2	0.00016278	3.98488	0.00062108
HOXD4	3.22557e-06	3.97699	1.86757e-05
GPR65	7.97566e-13	3.97696	2.4259e-11
HOXC8	3.01178e-05	3.97621	0.000137625
PDPN	8.97908e-10	3.96426	1.25408e-08
PTX3	3.26806e-06	3.96325	1.88844e-05
HOXC13	0.0016771	3.96012	0.00493445
NKX3-2	6.62807e-07	3.95905	4.55425e-06
ANXA2P2	3.79243e-12	3.95563	9.69644e-11
MS4A4A	8.20852e-10	3.94707	1.16147e-08
HOTAIR	0.000680098	3.94366	0.00220795
TMSB15A	0.00134284	3.93665	0.00404844
NEIL3	1.46608e-11	3.93282	3.17512e-10
LEFTY2	1.48633e-06	3.92514	9.40398e-06
UHRF1	4.96327e-12	3.92105	1.22183e-10
EGFR	0.000358249	3.91909	0.00125003
CHI3L2	2.55334e-05	3.91205	0.000118443
SIGLEC7	3.36496e-11	3.90091	6.67498e-10
TMEM45A	6.32414e-13	3.89872	1.96431e-11
SPINK8	3.6221e-08	3.8946	3.33178e-07
LHX9	9.88426e-05	3.89288	0.000397442
HOXC11	0.00073561	3.88543	0.00236573
PLP2	1.16802e-11	3.8656	2.57856e-10
OSR2	2.21079e-07	3.86506	1.69872e-06
FOXD3	3.94193e-06	3.86347	2.22646e-05
HAS2	1.38353e-12	3.84526	3.94518e-11
LOX	2.32063e-06	3.84368	1.39885e-05
SERPINA3	1.07384e-07	3.83722	8.93319e-07
TPX2	6.27939e-15	3.83201	3.11406e-13
TNFRSF19	3.32633e-17	3.83082	2.83373e-15
RAD51AP1	1.41063e-19	3.82959	2.11398e-17
CLEC5A	5.29155e-07	3.82785	3.71548e-06
PDCD1LG2	1.36046e-09	3.81498	1.81847e-08
HOXA9	0.000355754	3.81466	0.00124196
FCGBP	7.12221e-08	3.81158	6.15689e-07
GALNT5	0.00019611	3.80982	0.000733796
SERPINH1	3.03166e-18	3.80923	3.24182e-16
STEAP3	5.98022e-11	3.79745	1.11618e-09
MSR1	1.67209e-11	3.78535	3.57602e-10
CLEC4E	1.94351e-06	3.77784	1.19539e-05
SERPINE1	3.09442e-06	3.77628	1.80385e-05
IL1R2	6.73572e-05	3.77497	0.000283035
PLAU	2.84854e-08	3.76928	2.70631e-07
EXOC3L2	2.66017e-08	3.76836	2.55453e-07
FAM60A	1.41722e-15	3.76571	7.99368e-14
DEPDC1	2.42499e-12	3.76505	6.49121e-11
IGFBP3	4.93841e-06	3.7549	2.72336e-05
IFI30	1.11847e-11	3.75418	2.48252e-10
S100A4	1.05634e-08	3.74821	1.11448e-07
COL4A2	4.96985e-12	3.74379	1.22199e-10
SLC47A2	1.44436e-05	3.74058	7.11472e-05
NEK2	4.00652e-11	3.73868	7.79696e-10
CKS2	1.55842e-14	3.71628	6.91058e-13
ATP5EP2	1.62366e-26	3.71261	7.57624e-24
GSG2	5.99887e-13	3.69039	1.88035e-11
MDFI	5.11855e-08	3.68933	4.55127e-07
PTTG1	2.04828e-15	3.67755	1.12743e-13
IRX3	9.85617e-06	3.67545	5.07033e-05
IL2RA	0.00104714	3.67539	0.00323874
POLQ	1.95041e-12	3.66414	5.33918e-11
LOXL2	2.74948e-09	3.66188	3.36209e-08
RPE65	3.25074e-06	3.66128	1.88003e-05
CXCL9	8.27424e-06	3.65545	4.33695e-05
FPR3	3.00456e-08	3.65313	2.83356e-07
TGFB1I1	8.88841e-22	3.64652	2.00536e-19
MMP14	8.38044e-12	3.6441	1.93107e-10
CDK2	1.58526e-29	3.64165	1.41508e-26
MMP2	1.93429e-11	3.63991	4.0899e-10
PLK1	5.6301e-12	3.62865	1.36472e-10
PLEKHS1	4.86167e-05	3.62101	0.000210936
PLEK2	3.99097e-10	3.61963	6.05608e-09
SERINC2	5.68901e-09	3.61817	6.39655e-08
EIF4EBP1	2.3522e-24	3.58619	8.18527e-22
SIX1	6.92665e-07	3.5831	4.72462e-06
AQP1	1.24741e-05	3.57966	6.25715e-05
MEX3A	1.65386e-08	3.57579	1.67515e-07
DDIAS	1.15688e-16	3.57167	8.63706e-15
ETV4	4.50243e-06	3.56574	2.50649e-05
C4orf47	7.48174e-10	3.56471	1.06969e-08
GDF15	3.87548e-06	3.55057	2.19618e-05
S100A3	1.66155e-08	3.54848	1.68046e-07
ERCC6L	9.14921e-14	3.54848	3.42154e-12
MTFR2	1.53266e-16	3.54243	1.10799e-14
HELLS	6.46737e-11	3.5423	1.19623e-09
CD44	3.44887e-10	3.53119	5.32797e-09
TMEM71	3.05609e-08	3.52261	2.87292e-07
FOXJ1	5.45802e-05	3.51412	0.000234334
FRRS1	2.50727e-08	3.50272	2.42929e-07
VIM	7.00524e-22	3.50242	1.61601e-19
HOXC5	1.17687e-05	3.50004	5.93375e-05
CCDC80	7.64012e-17	3.49283	5.87488e-15
GAS2L3	1.36465e-10	3.49165	2.35048e-09
LMNB1	3.18595e-13	3.49099	1.0688e-11
CNGA3	5.04395e-05	3.48046	0.000217969
IQGAP3	1.62804e-10	3.47647	2.73753e-09
SFRP4	1.04455e-07	3.47423	8.70716e-07
DEPDC1B	3.29812e-10	3.47414	5.12206e-09
TBX15	1.54427e-09	3.46339	2.02461e-08
CLEC12A	1.75425e-05	3.45515	8.45062e-05
HP	0.00391303	3.4539	0.0104539
EMP3	2.06355e-09	3.44939	2.60238e-08
ANXA2	4.88144e-10	3.44693	7.25187e-09
TNFSF12-TNFSF13	5.19258e-05	3.44339	0.000223827
C7orf57	0.002615	3.44162	0.00729862
PPAN-P2RY11	0.00648008	3.44028	0.0163383
LYZ	1.54931e-06	3.43669	9.77833e-06
CENPI	2.67186e-10	3.43396	4.259e-09
CELSR1	8.27e-05	3.43044	0.000340673
TNFSF13B	4.35912e-10	3.42813	6.54218e-09
CD48	4.27773e-07	3.42658	3.07084e-06
AGMO	2.86382e-05	3.41881	0.000131596
NES	1.72561e-12	3.41781	4.77472e-11
HLA-DQA2	0.000541121	3.41582	0.00180119
ATP6V1B1	1.19411e-06	3.41531	7.71924e-06
CENPF	7.26156e-09	3.41178	7.96831e-08
C6orf15	0.0117087	3.40669	0.027445
CYTL1	1.27742e-08	3.40657	1.32125e-07
SERPINA5	9.48416e-06	3.39693	4.89613e-05
CRISPLD1	9.66921e-12	3.39037	2.196e-10
GINS2	1.33077e-12	3.38933	3.83736e-11
FN1	2.61892e-10	3.38879	4.18762e-09
NMB	4.08737e-08	3.388	3.71482e-07
COL8A1	0.000612953	3.37652	0.0020132
LINC00669	6.65279e-05	3.37573	0.000280066
SLPI	0.00177771	3.37468	0.00519326
COL1A2	3.62015e-05	3.36294	0.000161964
TBX5	0.0203528	3.36265	0.04443
ITGA4	9.83547e-10	3.35492	1.36348e-08
CA12	9.94199e-06	3.3524	5.10936e-05
NID1	1.37458e-12	3.35159	3.93057e-11
VSIG4	2.39301e-07	3.34074	1.81765e-06
KIAA0040	1.14833e-11	3.34053	2.54605e-10
FANCD2	8.75607e-15	3.33697	4.11375e-13
FMOD	0.000133397	3.3367	0.000519791
GAPT	4.14545e-09	3.33581	4.84959e-08
KLHDC8A	2.29564e-07	3.33267	1.75734e-06
SRPX	7.87635e-07	3.32996	5.3002e-06
ARHGAP11A	5.41164e-15	3.32983	2.71654e-13
CDKN2C	1.00714e-09	3.32491	1.39336e-08
CMTM3	3.81083e-30	3.32482	3.72573e-27
STON1	1.27063e-10	3.31949	2.21267e-09
TACC3	4.4424e-12	3.31613	1.11228e-10
CASP4	1.64319e-12	3.31537	4.56513e-11
SOX11	2.07623e-06	3.31307	1.26716e-05
ID3	1.83562e-12	3.31109	5.07229e-11
NRM	1.10028e-23	3.31026	3.32205e-21
CLIC1	1.02306e-14	3.30512	4.74139e-13
MEST	1.18951e-07	3.30323	9.80407e-07
S100A9	0.000144154	3.29048	0.000557579
EME1	5.30019e-13	3.28982	1.68189e-11
TCF19	1.10839e-15	3.28519	6.3743e-14
CDK4	4.0035e-05	3.28365	0.000177299
PHEX	2.91889e-10	3.2832	4.60628e-09
SOCS1	4.42658e-09	3.27694	5.13458e-08
ITGB3	1.09546e-07	3.27372	9.09825e-07
BRIP1	1.04899e-08	3.27367	1.10957e-07
LPL	1.58713e-07	3.27223	1.26545e-06
IGF2BP2	0.000248585	3.2554	0.000906197
VNN1	5.6133e-08	3.23769	4.95472e-07
MYBPH	0.0018803	3.23493	0.00544952
HOXD3	0.00112954	3.2343	0.00346387
GATA4	0.00415503	3.23307	0.011013
MXRA5	0.000108674	3.23209	0.000433073
AURKA	3.46308e-15	3.23087	1.80917e-13
MACC1	7.41197e-11	3.23073	1.34549e-09
HOXA13	0.000726667	3.23057	0.00234027
PYGL	2.31825e-14	3.21775	9.97818e-13
SEC61G	0.00110553	3.21685	0.00339988
ABCA13	0.00150192	3.21279	0.00446704
ADAMTS12	4.38041e-05	3.20881	0.000191635
TGM5	0.00038253	3.20753	0.00132463
APOBEC3C	4.08212e-12	3.20344	1.03597e-10
HOXA6	1.70812e-05	3.20177	8.24581e-05
ISL2	2.10177e-06	3.20154	1.2797e-05
SHCBP1	6.6978e-15	3.2015	3.30559e-13
HIST1H4J	4.6463e-07	3.20031	3.3008e-06
ALOX15B	0.00127037	3.19838	0.003852
FOXD1	3.24087e-08	3.1934	3.01351e-07
MAP3K7CL	2.06824e-07	3.19172	1.60419e-06
LRRN4CL	4.6106e-06	3.18743	2.56185e-05
TK1	3.1216e-12	3.18424	8.14353e-11
TEAD2	6.18445e-10	3.18024	9.00517e-09
PLEKHA4	2.3393e-10	3.17741	3.7967e-09
WDR76	2.21293e-15	3.17215	1.20834e-13
S100A11	2.9826e-10	3.17163	4.6888e-09
TIMP1	2.22899e-06	3.16621	1.34916e-05
GBX2	0.000851648	3.16337	0.00269792
SPARC	1.24534e-19	3.16074	1.88001e-17
FANCI	1.71745e-13	3.16044	6.08997e-12
S100A10	2.10376e-06	3.16006	1.28053e-05
TYMS	1.86193e-11	3.15874	3.95728e-10
HOXB13	0.0148221	3.15864	0.0337114
CSRP2	1.03726e-10	3.14883	1.83112e-09
ANKRD22	4.04398e-06	3.14741	2.27596e-05
OR51E1	0.000113096	3.14525	0.000448429
IDO1	0.00178082	3.14474	0.0052016
ITPRIPL1	3.29257e-16	3.14254	2.17363e-14
PAX3	0.00717144	3.14077	0.0178339
TFAP2A	0.00138262	3.13455	0.00415556
GJA3	0.000222121	3.13415	0.000819768
CPVL	1.03192e-08	3.11973	1.09321e-07
EN2	5.38766e-05	3.11936	0.000231652
HNF4G	4.00911e-09	3.11523	4.70617e-08
TSPAN6	7.06292e-18	3.10848	7.03926e-16
MTHFD2	1.2506e-13	3.10837	4.53642e-12
TRPM8	9.9341e-05	3.10152	0.000399055
GSX1	0.0020389	3.1007	0.00586201
CD248	1.74356e-08	3.09906	1.75218e-07
CBX2	1.75306e-07	3.09643	1.38751e-06
GBP1	1.27671e-07	3.09453	1.04639e-06
CLCF1	3.41033e-06	3.09266	1.96017e-05
S100A2	4.87723e-08	3.08775	4.35556e-07
PLAC8	0.000335594	3.08748	0.00117981
CD93	4.97933e-10	3.08591	7.38128e-09
SLC16A4	2.46733e-09	3.07792	3.05713e-08
GBP2	4.20964e-09	3.07208	4.91907e-08
PRR32	6.20733e-05	3.07088	0.000263039
AJUBA	1.82354e-14	3.0695	7.99981e-13
CLDN7	1.02456e-11	3.06451	2.30649e-10
MIA	0.000419018	3.06331	0.00143909
CHRNA1	0.00767046	3.06154	0.0189054
IKBIP	1.23236e-19	3.06092	1.87418e-17
FCGR2C	3.99728e-06	3.06005	2.25215e-05
TRIM5	7.4985e-16	3.05584	4.51471e-14
CDCA7L	2.20695e-11	3.05543	4.60009e-10
CHRNA9	0.00148284	3.0509	0.00441925
GPX7	7.95978e-20	3.04941	1.2475e-17
CXCR2	4.74127e-07	3.04908	3.36361e-06
CLEC18B	1.92599e-06	3.04584	1.18533e-05
FAM46A	9.89711e-13	3.04478	2.92792e-11
C15orf48	0.000108667	3.04215	0.000433126
CFI	1.66075e-06	3.04031	1.03859e-05
IGFBP7	2.28224e-10	3.03971	3.71878e-09
MGP	5.4023e-05	3.03645	0.000232185
HOXB6	0.00146335	3.03602	0.00437068
FGFBP2	0.00178164	3.03575	0.00520252
ANG	7.09658e-12	3.03555	1.67279e-10
CETP	2.57282e-07	3.03281	1.93987e-06
CHEK2	2.1282e-18	3.03231	2.42745e-16
ASIP	2.52621e-08	3.02768	2.44534e-07
ANXA2R	7.54768e-09	3.02469	8.24701e-08
F2RL3	3.93934e-07	3.02193	2.85085e-06
LIF	0.000915161	3.02071	0.00287472
TAGLN2	1.57441e-10	3.02045	2.66262e-09
F2RL2	2.31443e-05	3.02028	0.000108241
PIF1	2.6873e-08	3.01608	2.57576e-07
METTL21B	8.52575e-06	3.01017	4.45513e-05
SMIM3	2.54346e-08	3.00244	2.45855e-07
FAM183A	0.00620396	2.99818	0.015729
S100A8	0.000766228	2.99756	0.00245344
ECSCR	1.03011e-10	2.9974	1.82007e-09
LUM	0.000447093	2.98761	0.00152176
ADGRE1	0.000232819	2.98561	0.000855253
DENND2D	7.98358e-09	2.97949	8.69093e-08
KIF11	9.38888e-11	2.97237	1.67039e-09
HMGA2	0.00567392	2.9718	0.0145396
C1orf226	1.24479e-12	2.97104	3.61995e-11
AFAP1L1	4.58992e-10	2.97043	6.86848e-09
APOC1	2.07549e-07	2.96738	1.6086e-06
CYP27B1	0.000831905	2.96533	0.0026423
ACTG2	0.00036455	2.96396	0.00126943
NAPSB	0.000115403	2.96334	0.000455995
HLA-DRA	2.19558e-07	2.96196	1.6883e-06
TGIF1	1.88434e-23	2.96036	5.44893e-21
EFEMP1	9.94331e-06	2.95068	5.10748e-05
BCL2L12	4.71117e-16	2.94995	2.99459e-14
SMC4	1.31325e-18	2.94973	1.56758e-16
CXCL11	0.00122013	2.94877	0.0037134
TMOD4	6.19963e-06	2.94464	3.34343e-05
PROS1	9.95089e-09	2.94438	1.06296e-07
[truncated: 4,002 more rows]

## Sheet: HNSC
Symbol	P value	log2(Fold change)	FDR
[truncated: 2,946 more rows]

[truncated: 11 more sheets: KICH, KIRC, KIRP, LIHC, LUAD, LUSC, PRAD, READ, STAD, THCA, UCEC]
