# Supplementary material for: Transcriptional landscape of human cancers
Source: Oncotarget. 2017 Mar 2;8(21):34534–51. doi: 10.18632/oncotarget.15837 (PMC5470989; doi:10.18632/oncotarget.15837)
Supplement: Supplementary file 3 [file oncotarget-08-34534-s003.xlsx]

## Sheet: BLCA
Symbol	P value	log2(Fold change)	FDR
MMP27	3.65257e-67	-1.8212	7.4991e-63
ADGRG4	6.79599e-58	-2.32702	6.97642e-54
CMTM5	9.3763e-46	-3.73457	6.41683e-42
FAM180B	2.79396e-41	-3.32471	1.43407e-37
GLP2R	3.26279e-40	-4.55026	1.33977e-36
MYOC	8.99065e-40	-5.77533	3.07645e-36
PMP2	2.46442e-39	-4.50959	5.62189e-36
ELANE	1.31175e-36	-3.13359	1.92368e-33
RXRG	1.58458e-36	-3.96596	2.16887e-33
LRRC3B	2.59182e-36	-4.25264	3.3258e-33
PI16	4.46418e-36	-8.52242	5.39142e-33
LMX1A	5.29544e-36	-2.50173	6.04004e-33
XKR4	6.42334e-36	-2.82848	6.94093e-33
NPAS4	2.44098e-34	-4.07702	2.17894e-31
MYOT	2.49346e-34	-3.93355	2.13305e-31
SORCS1	4.89219e-34	-5.38789	4.01766e-31
CLEC3B	4.82009e-33	-4.94072	3.09254e-30
FGF10	1.01858e-32	-3.18419	6.15074e-30
C16orf89	2.4728e-32	-6.28158	1.37214e-29
NRXN1	4.03687e-32	-5.5776	2.07203e-29
PLP1	9.92214e-32	-6.18109	4.73747e-29
PCSK2	1.78278e-31	-5.43665	8.31868e-29
PGM5P2	3.99317e-31	-3.81825	1.74434e-28
PGM5-AS1	5.32373e-31	-6.68598	2.27711e-28
RGS22	7.7629e-31	-3.59534	3.1876e-28
RYR3	9.7732e-31	-3.49391	3.93438e-28
SGCG	2.28087e-30	-4.22367	8.21552e-28
FAM135B	2.39216e-30	-3.4412	8.32431e-28
HLF	3.58942e-30	-5.34822	1.22824e-27
SRF	4.5084e-30	-1.55808	1.51741e-27
F10	4.80248e-30	-4.69473	1.59032e-27
RHAG	1.13973e-29	-1.3193	3.54542e-27
SCARA5	2.33569e-29	-6.77941	6.39386e-27
SCN7A	3.26909e-29	-5.20789	8.71659e-27
LRRTM1	3.68055e-29	-3.28883	9.68788e-27
CRY2	8.78078e-29	-1.69946	2.14617e-26
VIT	3.65856e-28	-5.92185	8.63378e-26
PYGM	4.80068e-28	-5.08958	1.09514e-25
TMEM132C	4.8328e-28	-5.15404	1.09035e-25
SOX10	1.42202e-27	-4.7737	3.1393e-25
SLC25A25	3.4073e-27	-2.17566	7.1383e-25
B3GALT2	4.0021e-27	-3.39754	8.29971e-25
LGI1	4.35721e-27	-2.95639	8.94578e-25
ATP1A2	4.48482e-27	-6.64743	9.11662e-25
CSRNP1	6.73994e-27	-2.74297	1.33055e-24
PLCD4	2.01804e-26	-2.48785	3.76658e-24
C1QTNF9	2.19612e-26	-2.96947	4.06202e-24
RBFOX3	2.5637e-26	-5.94589	4.69959e-24
CFD	2.64887e-26	-4.68011	4.81273e-24
ANGPTL7	2.90055e-26	-4.36001	5.22378e-24
C2orf40	3.18171e-26	-6.16788	5.68031e-24
NR4A1	4.81664e-26	-4.37983	8.31013e-24
MYOM1	5.46274e-26	-4.35986	9.19308e-24
FAM107A	5.63364e-26	-4.96738	9.4036e-24
CD300LG	5.64629e-26	-4.03923	9.34871e-24
DMGDH	6.6552e-26	-3.22938	1.07589e-23
PPP1R12B	1.15401e-25	-3.48767	1.82254e-23
KCNB1	1.21895e-25	-3.82082	1.9104e-23
NTRK3	1.72069e-25	-4.5727	2.67633e-23
SLC2A4	1.97154e-25	-5.16069	3.04344e-23
GABRG1	6.00976e-25	-1.61918	8.87672e-23
ZNF536	6.10311e-25	-3.97122	8.95021e-23
ANGPTL5	6.95345e-25	-2.37371	1.00536e-22
CBX7	9.20615e-25	-2.57288	1.30353e-22
LRRC2	1.07926e-24	-4.37337	1.50737e-22
VIPR2	1.11841e-24	-4.72788	1.55149e-22
LCN6	1.15046e-24	-2.8943	1.58524e-22
MEF2D	1.44874e-24	-1.26894	1.98294e-22
CSRP1	1.51207e-24	-2.63475	2.05592e-22
LMOD3	1.88025e-24	-2.78169	2.5231e-22
FBXL21	2.00355e-24	-2.15636	2.6711e-22
C20orf166-AS1	2.28503e-24	-4.42697	3.00731e-22
SDPR	2.62783e-24	-4.37473	3.43644e-22
RERGL	2.84311e-24	-4.34655	3.69442e-22
FXYD1	3.3494e-24	-5.25414	4.29791e-22
AFF3	3.76806e-24	-4.85755	4.77544e-22
TCF21	4.1929e-24	-4.42654	5.28125e-22
SMTN	5.69302e-24	-2.62535	7.08385e-22
KLHL41	7.79811e-24	-3.68089	9.587e-22
KLHL40	7.99474e-24	-0.791869	9.77024e-22
ADH1A	8.49985e-24	-3.53026	1.03261e-21
SYNM	1.39253e-23	-5.43395	1.6526e-21
LINC00889	1.48238e-23	-2.04445	1.74912e-21
ABCB5	1.80602e-23	-3.19235	2.10678e-21
SLMAP	1.98574e-23	-1.95392	2.30335e-21
TNXB	2.50474e-23	-5.33564	2.87289e-21
ADRA1D	2.55643e-23	-3.55138	2.91589e-21
HMGCLL1	2.63402e-23	-3.23789	2.9878e-21
ADAMTS1	2.99548e-23	-3.81351	3.37913e-21
NPY6R	3.3582e-23	-3.60391	3.74713e-21
C1QTNF7	3.79309e-23	-4.41522	4.20951e-21
TPPP	3.87985e-23	-4.05987	4.28265e-21
VSTM2A	4.81585e-23	-3.40166	5.25927e-21
PER2	6.23816e-23	-2.14472	6.63604e-21
RCAN2	7.4807e-23	-3.41201	7.83603e-21
CHRM2	7.71847e-23	-4.90958	8.04405e-21
KLF2	1.35591e-22	-3.15204	1.38499e-20
GSTM5	1.47325e-22	-4.67053	1.49739e-20
SYNPO2	1.81575e-22	-5.3034	1.83641e-20
OSTN	2.06766e-22	-1.3982	2.07079e-20
CPEB1	2.2819e-22	-4.0077	2.25239e-20
LINC00908	2.62377e-22	-2.89962	2.57745e-20
BRE-AS1	2.77578e-22	-3.3887	2.71379e-20
ITPKB	2.89871e-22	-1.72042	2.80724e-20
ADAMTSL3	3.06726e-22	-4.89379	2.95652e-20
HSPB6	3.13849e-22	-6.1159	3.01105e-20
MYH2	3.21628e-22	-2.27726	3.07132e-20
SRL	3.23589e-22	-3.33805	3.07574e-20
ADGRB3	4.03417e-22	-4.28155	3.81684e-20
LOC100128239	4.8608e-22	-2.8431	4.53623e-20
ITIH5	5.17579e-22	-4.05175	4.78668e-20
PDE2A	5.43301e-22	-3.16996	5.00203e-20
ADH1B	5.57634e-22	-7.54581	5.11107e-20
NR4A3	5.92058e-22	-4.64098	5.40246e-20
FAIM2	6.13011e-22	-4.8766	5.56891e-20
MORN5	6.16013e-22	-2.81773	5.57152e-20
EPM2A	6.65168e-22	-1.91431	5.96356e-20
MYOCD	6.70204e-22	-5.4278	5.98259e-20
BHMT2	6.73324e-22	-4.26149	5.98442e-20
PPAP2B	6.91533e-22	-2.34276	6.11977e-20
GDF10	7.54505e-22	-3.54183	6.61998e-20
MBNL1-AS1	8.75493e-22	-3.26467	7.58428e-20
XPNPEP2	9.12152e-22	-5.24343	7.83573e-20
ASPA	9.41389e-22	-4.22646	8.05319e-20
DSTN	1.13695e-21	-1.5951	9.68576e-20
COL19A1	1.17537e-21	-4.37721	9.93063e-20
RBM24	1.25786e-21	-4.42907	1.0584e-19
GSN	1.97567e-21	-2.41074	1.62901e-19
NR4A2	2.15098e-21	-3.25289	1.76647e-19
ADRB3	2.5245e-21	-4.32364	2.04057e-19
SPARCL1	2.8112e-21	-3.42358	2.2634e-19
GPRASP1	2.86568e-21	-3.01593	2.29826e-19
PDK4	2.88376e-21	-4.44649	2.30376e-19
KCNJ3	2.953e-21	-2.80477	2.34992e-19
MUSK	3.40166e-21	-2.28666	2.6965e-19
SERTM1	3.70102e-21	-2.765	2.91133e-19
FAM138B	3.79856e-21	-0.63558	2.97665e-19
OGN	4.74843e-21	-6.60434	3.6928e-19
PJA2	5.23272e-21	-1.62927	4.03884e-19
LDB3	5.4133e-21	-3.69278	4.16256e-19
GNG7	5.63074e-21	-3.44879	4.31361e-19
KIAA0408	5.86803e-21	-5.2578	4.47868e-19
PGR	6.48792e-21	-3.75949	4.93346e-19
GCSAML	7.9373e-21	-2.38588	5.9912e-19
EGR3	8.1316e-21	-4.23152	6.11538e-19
KCNA5	8.54796e-21	-3.37956	6.40504e-19
FOXF1	8.57811e-21	-3.59667	6.40426e-19
SLC7A3	8.70912e-21	-3.12541	6.47852e-19
ITGA8	1.03773e-20	-4.79643	7.63644e-19
FAM138F	1.3905e-20	-1.97905	1.01958e-18
MASP1	1.45847e-20	-4.2038	1.06562e-18
TNS1	1.53093e-20	-3.80646	1.11459e-18
SOX17	1.54002e-20	-2.92116	1.11725e-18
FIGF	2.79143e-20	-3.99472	1.97623e-18
CLEC3A	3.39226e-20	-4.8915	2.38515e-18
IL1RAPL1	3.9104e-20	-1.85881	2.74008e-18
ZFP36	3.91267e-20	-2.87155	2.73234e-18
LTBP4	4.13438e-20	-2.74283	2.87739e-18
DUSP1	4.53017e-20	-3.49046	3.1422e-18
NKAPL	4.64566e-20	-2.53104	3.21145e-18
FILIP1	4.65533e-20	-3.93443	3.20734e-18
RHOB	5.2422e-20	-2.21825	3.57567e-18
PAMR1	6.6956e-20	-3.21229	4.53687e-18
TNS2	7.11777e-20	-2.21581	4.80707e-18
CFL2	7.38882e-20	-2.61757	4.97376e-18
EGR1	8.99669e-20	-3.51609	6.01665e-18
KLHL33	1.0372e-19	-1.48894	6.82526e-18
GRM7	1.19312e-19	-2.4142	7.80123e-18
TP53INP2	1.41771e-19	-2.23355	9.21109e-18
MICU3	1.57643e-19	-3.32107	1.01779e-17
MIR1-1HG	1.63492e-19	-1.06156	1.04896e-17
FHL1	1.67003e-19	-4.80011	1.06814e-17
ENAM	1.69222e-19	-1.33649	1.07563e-17
AQP1	1.70206e-19	-2.6933	1.07855e-17
LMOD1	1.71075e-19	-4.99204	1.08072e-17
CSGALNACT1	2.13855e-19	-2.41902	1.33455e-17
C1orf140	2.30889e-19	-1.62461	1.43214e-17
CPNE6	2.87268e-19	-3.25173	1.77114e-17
PDZRN4	2.88371e-19	-5.19728	1.77262e-17
HAND2-AS1	2.96224e-19	-4.75007	1.81545e-17
PID1	3.12258e-19	-3.71337	1.90803e-17
PGM5	3.49634e-19	-6.01832	2.1175e-17
CPED1	3.87438e-19	-4.01352	2.3327e-17
NEGR1	4.10256e-19	-4.7119	2.46285e-17
TPSG1	4.25389e-19	-2.21399	2.53885e-17
MYH11	4.49237e-19	-6.49962	2.66569e-17
CADM3	5.01392e-19	-5.79286	2.96659e-17
KANK2	5.21142e-19	-2.40615	3.06578e-17
CCDC69	5.24488e-19	-2.72606	3.07665e-17
EPHA5	5.33968e-19	-2.63503	3.12333e-17
ODF3L1	6.18611e-19	-3.02446	3.58777e-17
DOK6	6.20051e-19	-3.70516	3.58599e-17
STON1-GTF2A1L	7.2015e-19	-3.70758	4.14157e-17
LOC283856	7.21742e-19	-1.71312	4.13913e-17
METTL24	8.14652e-19	-2.79796	4.63314e-17
APOLD1	8.43783e-19	-2.62546	4.78556e-17
ADGRD1	8.8361e-19	-5.29848	4.9839e-17
GRIK3	9.00759e-19	-3.93471	5.06671e-17
TCEAL2	9.51025e-19	-4.41363	5.3203e-17
FGF9	9.82661e-19	-3.67594	5.46749e-17
FNBP1	1.02922e-18	-1.90191	5.71106e-17
ACACB	1.03434e-18	-2.93771	5.72398e-17
DIXDC1	1.078e-18	-3.01078	5.94955e-17
PDE1C	1.12631e-18	-3.75818	6.19955e-17
LIMS2	1.13867e-18	-3.31178	6.2508e-17
FAXDC2	1.1599e-18	-3.10777	6.35039e-17
MYOM2	1.22163e-18	-3.22673	6.63524e-17
ZBTB16	1.2558e-18	-4.31921	6.80286e-17
CKMT2	1.38106e-18	-3.5396	7.42264e-17
TMOD1	1.45384e-18	-2.51467	7.79343e-17
SNTG2	1.62665e-18	-1.84056	8.69709e-17
SCN2B	1.72421e-18	-3.46542	9.19474e-17
NCAM1	1.80349e-18	-5.36435	9.59262e-17
SORBS1	1.80489e-18	-4.18058	9.57526e-17
DNM1P46	2.13555e-18	-2.09307	1.12136e-16
LRFN5	2.32933e-18	-4.34484	1.21688e-16
ABCA8	2.48263e-18	-5.10168	1.2904e-16
CGNL1	2.50268e-18	-3.37585	1.29754e-16
ADCYAP1R1	3.0142e-18	-1.46643	1.54326e-16
SYNE1	3.07716e-18	-2.76478	1.56767e-16
PDE5A	3.55848e-18	-2.73234	1.8084e-16
AOX1	3.58418e-18	-5.03665	1.81248e-16
AOC3	3.96371e-18	-3.70694	1.99948e-16
KY	4.3379e-18	-3.45977	2.17754e-16
HPSE2	4.65853e-18	-4.84888	2.33279e-16
SHISA3	4.7105e-18	-3.68743	2.35307e-16
PER1	4.74274e-18	-2.50459	2.36343e-16
TCEAL7	5.83756e-18	-3.14856	2.88797e-16
KIAA1210	6.85822e-18	-2.42768	3.37665e-16
MYL3	7.2646e-18	-2.21995	3.55965e-16
CHD5	7.35537e-18	-2.86632	3.59555e-16
MYLK	7.70391e-18	-3.92623	3.74808e-16
NMRK2	7.75072e-18	-1.19957	3.76194e-16
HDAC4	7.93794e-18	-1.80863	3.84372e-16
ADAM33	7.98956e-18	-4.40271	3.85961e-16
IGSF10	8.13163e-18	-4.97202	3.91903e-16
SOBP	8.24884e-18	-3.16262	3.96621e-16
C11orf96	8.49503e-18	-3.51899	4.07503e-16
PLAC9	8.68572e-18	-4.50485	4.15679e-16
JAM3	8.76828e-18	-2.80648	4.17683e-16
KLF9	8.81817e-18	-2.801	4.19087e-16
TRPC3	9.1372e-18	-3.16426	4.32249e-16
LGI4	9.20118e-18	-2.90303	4.34275e-16
FOS	9.57964e-18	-3.4238	4.50068e-16
P2RX1	1.02623e-17	-5.14093	4.81039e-16
ABI3BP	1.04456e-17	-4.28905	4.88515e-16
TSC22D1	1.04954e-17	-1.76702	4.89728e-16
GPM6A	1.13393e-17	-3.74288	5.27907e-16
RANBP3L	1.17247e-17	-4.1161	5.44615e-16
GFRA1	1.28157e-17	-4.79524	5.92611e-16
FOSB	1.43043e-17	-4.58124	6.55541e-16
ITPR1	1.49675e-17	-2.60182	6.84405e-16
CRHBP	1.59062e-17	-2.54917	7.24104e-16
ZBTB4	1.62766e-17	-1.20329	7.37693e-16
PSD	1.72757e-17	-4.37976	7.8125e-16
SPRY1	1.82221e-17	-2.19886	8.22237e-16
NOVA1	1.91167e-17	-3.96005	8.60713e-16
CMA1	2.03437e-17	-3.89555	9.13953e-16
ZAK	2.05729e-17	-2.41427	9.20221e-16
GNAL	2.20382e-17	-3.83495	9.81488e-16
ATP1B2	2.29685e-17	-2.9522	1.02071e-15
PPP1R12A	2.35979e-17	-1.35631	1.04416e-15
ABL1	2.7054e-17	-1.33271	1.18432e-15
ASB2	2.90489e-17	-3.83748	1.26625e-15
PTH1R	3.36755e-17	-3.28703	1.46172e-15
MIR4697HG	3.45398e-17	-4.04778	1.49607e-15
RASL12	3.50201e-17	-3.18867	1.51368e-15
PRR26	4.08345e-17	-3.27519	1.75759e-15
P2RY14	4.11639e-17	-3.01921	1.76807e-15
ARHGAP20	4.24399e-17	-3.4052	1.81528e-15
CCL14	4.39249e-17	-5.18514	1.87489e-15
PRAC1	4.56949e-17	-3.69675	1.9464e-15
CD34	4.62838e-17	-2.17351	1.9674e-15
KIAA1644	4.65168e-17	-4.32251	1.97322e-15
TMEM229A	4.88033e-17	-2.64832	2.06169e-15
RAI2	5.25309e-17	-3.17621	2.2146e-15
GATA5	5.61405e-17	-4.76897	2.36193e-15
SVEP1	5.61769e-17	-3.28793	2.35863e-15
ADCY5	5.72028e-17	-4.97396	2.3968e-15
CAMK2A	5.93204e-17	-3.66602	2.48046e-15
SLC8A3	6.21913e-17	-2.69445	2.59522e-15
TMEM220	6.39743e-17	-2.64298	2.66421e-15
LRRN4CL	6.90685e-17	-3.37834	2.87054e-15
GPIHBP1	7.40179e-17	-3.62952	3.07002e-15
CNN1	7.41755e-17	-5.78953	3.07036e-15
FYCO1	7.59574e-17	-1.64114	3.13779e-15
MUSTN1	8.20073e-17	-2.87433	3.37413e-15
KCNMB1	8.20078e-17	-4.01631	3.3674e-15
AGTR1	8.28383e-17	-4.21243	3.39472e-15
EBF1	8.31845e-17	-2.87732	3.40211e-15
CCDC178	8.47514e-17	-2.67562	3.45931e-15
FGL2	8.57836e-17	-3.7318	3.49449e-15
TPM1	8.652e-17	-2.66693	3.51751e-15
CYR61	8.78798e-17	-3.32775	3.5587e-15
RGS2	9.0733e-17	-3.27392	3.667e-15
WNT2B	1.02727e-16	-2.69378	4.13545e-15
CACNA1H	1.07233e-16	-3.60998	4.30002e-15
LINC00473	1.07743e-16	-3.24122	4.31202e-15
PCOLCE2	1.15984e-16	-4.76724	4.62383e-15
VSTM4	1.17694e-16	-2.88893	4.68288e-15
LRRC7	1.30493e-16	-2.82857	5.18212e-15
ABCC8	1.3552e-16	-2.35986	5.37137e-15
FGF2	1.38221e-16	-3.42914	5.46784e-15
ZCCHC24	1.41355e-16	-2.71461	5.58107e-15
KLF4	1.47676e-16	-2.69045	5.79721e-15
GREM2	1.52019e-16	-4.57558	5.92238e-15
TMEM100	1.52631e-16	-3.84109	5.93496e-15
MRVI1	1.68531e-16	-3.2102	6.52852e-15
AARD	1.79048e-16	-3.85725	6.90985e-15
STAT5B	1.85933e-16	-1.00816	7.16209e-15
MTURN	1.90335e-16	-1.9035	7.31792e-15
KCNS2	1.93667e-16	-2.19555	7.4321e-15
COL14A1	1.95862e-16	-3.6686	7.50231e-15
RNF150	2.15603e-16	-3.39563	8.22779e-15
PDE4D	2.20522e-16	-2.18436	8.3999e-15
RNF112	2.33897e-16	-2.97222	8.8764e-15
ADAMTS8	2.38359e-16	-4.14892	9.02906e-15
SBDS	2.38678e-16	-1.02325	9.02449e-15
GUCA1C	2.44658e-16	-1.67665	9.23361e-15
ENPP6	2.5167e-16	-3.18111	9.48081e-15
STK40	2.57096e-16	-1.2737	9.66746e-15
CASP12	2.68703e-16	-1.76231	1.00487e-14
C7	2.68818e-16	-6.55922	1.00347e-14
GFRA2	2.83127e-16	-3.04823	1.05497e-14
ITM2A	2.90675e-16	-3.22359	1.08113e-14
PRIMA1	2.98451e-16	-4.53166	1.10805e-14
ASB5	3.03964e-16	-5.31124	1.12648e-14
FBXL22	3.21556e-16	-2.77587	1.18526e-14
DLG2	3.22507e-16	-3.55415	1.18663e-14
TACR2	3.50866e-16	-3.69471	1.28407e-14
IGSF9B	4.15908e-16	-3.20268	1.51401e-14
MYL9	4.16714e-16	-3.66699	1.51426e-14
RELN	4.26413e-16	-4.15452	1.54676e-14
TSPYL2	4.46535e-16	-1.67248	1.6169e-14
SH3BGR	4.65915e-16	-2.2928	1.68114e-14
OLFM1	4.79298e-16	-3.65226	1.7264e-14
LYVE1	4.8612e-16	-3.55718	1.7479e-14
MIR143HG	4.86508e-16	-3.69943	1.74624e-14
GPR17	4.92596e-16	-2.44755	1.76501e-14
MAT2A	5.20603e-16	-1.05962	1.85887e-14
CNTN2	5.40821e-16	-2.96241	1.92771e-14
MAMDC2	5.45666e-16	-4.30669	1.94161e-14
CYP21A2	5.6186e-16	-3.37331	1.98546e-14
PDE1A	5.65143e-16	-3.43715	1.99363e-14
MYOZ2	5.92733e-16	-1.75879	2.0838e-14
NR3C2	6.22936e-16	-3.74882	2.18624e-14
MRGPRF	6.38682e-16	-3.68506	2.23386e-14
PDZD4	6.39425e-16	-3.45895	2.23266e-14
COX7A1	7.32793e-16	-2.95793	2.55e-14
ANKS1B	7.80673e-16	-3.12748	2.70287e-14
FLNC	7.99854e-16	-5.32187	2.75997e-14
ADRA1A	8.19802e-16	-1.82812	2.82405e-14
THRA	8.21694e-16	-1.81832	2.82583e-14
SSTR1	8.23574e-16	-3.58837	2.82756e-14
JAM2	8.7441e-16	-3.19407	2.99209e-14
RNASE4	8.9638e-16	-2.52393	3.06216e-14
HIF3A	9.12552e-16	-4.73451	3.11223e-14
LCN10	9.17386e-16	-3.32781	3.12352e-14
CASQ2	9.74106e-16	-5.84133	3.30023e-14
MPZ	9.82901e-16	-2.57275	3.31907e-14
CDH19	9.91766e-16	-4.17439	3.34351e-14
TSPYL1	9.93829e-16	-1.0766	3.34497e-14
FOXN3	1.00039e-15	-1.45684	3.36154e-14
LINC00689	1.01705e-15	-3.1625	3.41195e-14
ACOX2	1.19103e-15	-3.58303	3.96963e-14
DCUN1D3	1.2237e-15	-1.2414	4.07193e-14
PRRG3	1.41998e-15	-1.78569	4.70219e-14
ACTG2	1.4559e-15	-5.39774	4.81339e-14
RUNDC3B	1.50346e-15	-2.26789	4.95465e-14
DCHS2	1.51466e-15	-3.14976	4.9756e-14
GEM	1.52383e-15	-3.68573	4.99772e-14
KCNMA1	1.53112e-15	-3.76392	5.01364e-14
RAB9B	1.55558e-15	-2.72454	5.07752e-14
TLN1	1.61243e-15	-1.46589	5.2464e-14
HAAO	1.6323e-15	-2.88756	5.30265e-14
KCND3	1.85837e-15	-3.65581	6.00853e-14
MAGEE2	1.93462e-15	-1.79289	6.24523e-14
DNAJB4	1.95449e-15	-1.88106	6.29947e-14
FBXL7	1.97431e-15	-2.70329	6.35337e-14
PRICKLE2	2.05672e-15	-2.51235	6.60822e-14
WBSCR17	2.14647e-15	-4.36789	6.88581e-14
CHRDL1	2.15761e-15	-5.72298	6.91074e-14
NFIA	2.2205e-15	-2.12875	7.10111e-14
PPP3CB	2.34391e-15	-1.05398	7.4609e-14
DHRS7C	2.3608e-15	-0.760862	7.50304e-14
KCNAB1	2.39575e-15	-1.74543	7.59062e-14
RCAN1	2.41621e-15	-2.16934	7.64363e-14
PHYHIP	2.49615e-15	-3.92161	7.87227e-14
REEP1	2.50121e-15	-4.2025	7.87612e-14
CACNB2	2.52958e-15	-2.92223	7.95328e-14
TACR1	2.5976e-15	-3.41812	8.14219e-14
CRYAB	2.67527e-15	-3.79314	8.37285e-14
SGCA	2.82312e-15	-4.73224	8.82213e-14
SLITRK2	2.97514e-15	-2.87051	9.28308e-14
MAP1B	3.05227e-15	-3.18271	9.49488e-14
SORBS2	3.18824e-15	-3.70178	9.90284e-14
MIR100HG	3.20083e-15	-3.8318	9.92692e-14
PARK2	3.30924e-15	-2.87679	1.02477e-13
ZEB1	3.40017e-15	-2.60299	1.05134e-13
GHR	3.60059e-15	-3.30495	1.1083e-13
PTGFR	3.63852e-15	-4.11305	1.11663e-13
NTF3	3.79379e-15	-3.02968	1.16254e-13
PRELP	3.80473e-15	-4.34891	1.16416e-13
ADD1	3.80816e-15	-0.830797	1.16347e-13
SNRK	3.98267e-15	-1.04138	1.21498e-13
LPP	4.40916e-15	-2.06137	1.3332e-13
DACT3	4.82637e-15	-3.53514	1.45294e-13
DGKB	4.98676e-15	-3.48286	1.49902e-13
CD302	5.00908e-15	-1.68368	1.50353e-13
HAND2	5.33605e-15	-4.24219	1.59934e-13
KLHL10	5.40598e-15	-1.48156	1.61793e-13
PTGS1	5.77227e-15	-4.36062	1.72504e-13
MFAP4	5.7843e-15	-4.26779	1.72613e-13
AKAP6	5.94254e-15	-3.30488	1.76565e-13
A2M	5.94901e-15	-2.69815	1.76502e-13
PKD1	5.95467e-15	-1.32201	1.76415e-13
BDKRB2	5.99137e-15	-2.59739	1.77246e-13
DMD	6.53246e-15	-3.67594	1.92422e-13
SCN4B	7.01163e-15	-2.72051	2.05945e-13
ANK2	7.02685e-15	-4.23066	2.06098e-13
ACTA2	7.29844e-15	-3.50993	2.13758e-13
DNAJB5	7.46657e-15	-2.65212	2.1806e-13
HERC1	8.21439e-15	-1.01699	2.39219e-13
SLIT3	8.51477e-15	-3.61576	2.47266e-13
LINC00472	8.88879e-15	-2.11411	2.57399e-13
C1QTNF2	9.17773e-15	-2.55857	2.65018e-13
EPHA3	9.41169e-15	-3.17317	2.71392e-13
WFDC1	9.4624e-15	-3.03785	2.72472e-13
RAP1A	9.85732e-15	-1.05957	2.82654e-13
RNF180	9.89263e-15	-2.72427	2.83271e-13
SLC9A9	1.00984e-14	-2.5612	2.8876e-13
CNGA3	1.08988e-14	-2.24745	3.11214e-13
ATF3	1.09025e-14	-3.25332	3.10889e-13
EPHA6	1.11702e-14	-3.00015	3.1808e-13
MYRIP	1.13131e-14	-3.44315	3.21701e-13
TACC2	1.17979e-14	-1.96168	3.34099e-13
KCNIP4	1.21435e-14	-1.60061	3.43415e-13
FOXD3	1.28781e-14	-2.72288	3.62193e-13
PALLD	1.31615e-14	-2.69898	3.69657e-13
LRRFIP1	1.35379e-14	-1.17602	3.7919e-13
PKIG	1.37605e-14	-1.93353	3.84899e-13
RASGEF1C	1.39573e-14	-2.59099	3.89873e-13
CELF2	1.50181e-14	-3.04243	4.17801e-13
LAMA2	1.5056e-14	-2.85447	4.18288e-13
GNAO1	1.50851e-14	-3.56198	4.18531e-13
ANGPTL1	1.52164e-14	-4.29061	4.21604e-13
FILIP1L	1.64831e-14	-2.8344	4.55471e-13
KIAA2022	1.66039e-14	-3.19142	4.58192e-13
DCT	1.71412e-14	-0.946632	4.72383e-13
KIRREL3	1.72845e-14	-2.56432	4.75696e-13
BCL2L2	1.75639e-14	-1.28307	4.82737e-13
FXYD6	1.88684e-14	-3.83941	5.17897e-13
CDKL1	1.91744e-14	-2.35413	5.25593e-13
FAM180A	1.95398e-14	-3.52241	5.34183e-13
FGF13	2.00277e-14	-2.72249	5.46792e-13
LRRC70	2.02494e-14	-1.74756	5.5138e-13
ILK	2.24205e-14	-1.3165	6.06477e-13
NXPH3	2.29688e-14	-3.23352	6.2049e-13
CPEB2	2.36257e-14	-1.82963	6.35727e-13
NCALD	2.52126e-14	-2.32738	6.74889e-13
NLGN1	2.55132e-14	-3.48383	6.82046e-13
RBPMS2	2.61638e-14	-3.46368	6.97623e-13
EBF2	2.694e-14	-2.31676	7.17386e-13
PLCB4	2.71553e-14	-3.73767	7.22184e-13
PRKAG2	2.79644e-14	-1.49182	7.4178e-13
CCDC141	2.84101e-14	-2.45906	7.52629e-13
RPE65	2.90968e-14	-1.46154	7.69829e-13
RNF122	3.03111e-14	-1.69507	7.99895e-13
NFASC	3.15249e-14	-2.96841	8.30856e-13
MBNL1	3.24917e-14	-1.05672	8.50878e-13
SMOC2	3.29462e-14	-3.79061	8.6168e-13
MXRA7	3.35827e-14	-1.86961	8.77209e-13
TIPARP	3.38965e-14	-1.80249	8.84282e-13
RAB23	3.44041e-14	-1.97144	8.94114e-13
GATA6	3.63553e-14	-3.34434	9.42439e-13
SOX5	3.66899e-14	-2.47768	9.49912e-13
ZHX3	3.77238e-14	-1.26634	9.75451e-13
MIR22HG	3.97915e-14	-1.95515	1.02376e-12
FERMT2	4.11326e-14	-2.62857	1.05694e-12
MSRB3	4.39682e-14	-3.32275	1.12839e-12
LRRC4B	4.56778e-14	-2.63869	1.16934e-12
HSPB2	4.57428e-14	-2.80324	1.16955e-12
LEPR	4.74178e-14	-2.1389	1.20936e-12
CLIP3	4.75582e-14	-2.99726	1.21144e-12
LAMC3	4.86652e-14	-2.92726	1.2381e-12
NEXN	4.90049e-14	-3.11767	1.2452e-12
RSPO1	4.98324e-14	-2.68167	1.26466e-12
FAM19A2	5.36205e-14	-2.45823	1.3541e-12
POPDC2	5.38895e-14	-2.99487	1.35922e-12
RHOJ	5.42671e-14	-2.29991	1.36706e-12
TOR1AIP1	5.46095e-14	-1.0146	1.374e-12
PDZRN3	5.53766e-14	-3.50725	1.3916e-12
ZCWPW2	5.58644e-14	-1.73336	1.40214e-12
FZD7	6.19254e-14	-2.09557	1.54859e-12
LRRK2	6.45102e-14	-3.13846	1.60735e-12
PELI2	6.66407e-14	-2.82238	1.65842e-12
HPGDS	6.71746e-14	-2.74518	1.66969e-12
KCNK2	7.12025e-14	-3.35682	1.76553e-12
MGLL	7.2839e-14	-2.48838	1.80176e-12
RASGRP2	7.39792e-14	-3.12586	1.82776e-12
DMPK	7.49e-14	-1.55176	1.84606e-12
BCHE	7.58571e-14	-4.13012	1.86741e-12
PPP1R14A	7.61099e-14	-2.69907	1.87139e-12
STARD13	7.6418e-14	-2.18088	1.87672e-12
TACR3	7.66642e-14	-1.79618	1.88052e-12
LMO3	7.79847e-14	-4.60997	1.91062e-12
MIR99AHG	7.81509e-14	-2.98731	1.91242e-12
FAM189A2	8.13154e-14	-3.21184	1.98748e-12
ITGB1BP2	8.44564e-14	-2.54384	2.0618e-12
C1orf95	8.46129e-14	-3.71639	2.06317e-12
RASL11A	8.94224e-14	-2.46909	2.17528e-12
MEF2C	8.9658e-14	-2.13929	2.17842e-12
STAB2	9.36085e-14	-2.4898	2.27172e-12
COL21A1	9.39717e-14	-3.4774	2.27784e-12
PRDM6	9.5155e-14	-3.22216	2.30109e-12
NFIX	9.6257e-14	-2.16593	2.325e-12
GATA1	9.75312e-14	-1.58928	2.35301e-12
MS4A2	9.7615e-14	-3.10644	2.34951e-12
PRUNE2	1.0199e-13	-4.73798	2.44907e-12
GRIA1	1.02497e-13	-2.23463	2.4555e-12
CEP85L	1.04947e-13	-2.11529	2.51127e-12
SNED1	1.159e-13	-2.41766	2.74773e-12
SFRP5	1.20513e-13	-3.04248	2.85381e-12
SPOP	1.24322e-13	-0.859688	2.94062e-12
KCTD10	1.3358e-13	-0.843601	3.15597e-12
FAM129A	1.40316e-13	-2.9402	3.31129e-12
CREM	1.41417e-13	-1.35136	3.33346e-12
GABRA2	1.49816e-13	-1.66906	3.51931e-12
SHISA6	1.521e-13	-2.04943	3.56074e-12
APOBEC2	1.61055e-13	-1.9896	3.76608e-12
CPEB4	1.75745e-13	-1.58085	4.09094e-12
RERG	1.87499e-13	-2.88288	4.34487e-12
CNRIP1	1.9858e-13	-2.39682	4.59127e-12
MAP1A	2.12616e-13	-2.8029	4.90475e-12
MOAP1	2.22853e-13	-1.05867	5.12362e-12
DCAF12L1	2.35035e-13	-1.64042	5.39163e-12
ARID5B	2.42057e-13	-1.59225	5.54034e-12
STON1	2.42238e-13	-2.78931	5.53829e-12
GNG11	2.44478e-13	-2.05592	5.5833e-12
MAOB	2.50923e-13	-4.27897	5.71775e-12
HSD17B6	2.53987e-13	-2.9445	5.78116e-12
OTC	2.59661e-13	-1.0358	5.89071e-12
EMP1	2.62711e-13	-2.57503	5.95334e-12
LPPR4	2.67379e-13	-2.83921	6.05243e-12
MYADM	2.6796e-13	-2.82887	6.0589e-12
SRPX	2.69003e-13	-3.67208	6.0758e-12
PLCL1	2.70214e-13	-2.33596	6.09645e-12
HPD	2.73983e-13	-2.97267	6.17469e-12
PRPH	2.77763e-13	-2.81034	6.25303e-12
TEAD1	2.79465e-13	-1.5084	6.28443e-12
OLFML1	2.82329e-13	-2.62996	6.34189e-12
CRTAP	2.82555e-13	-1.15223	6.34005e-12
MID2	2.95896e-13	-1.46811	6.6177e-12
MEIS1	3.07024e-13	-1.8978	6.8591e-12
DPT	3.1744e-13	-5.51535	7.08408e-12
THSD4	3.24949e-13	-2.39411	7.23592e-12
SBSPON	3.27615e-13	-3.31187	7.2795e-12
ZNF154	3.30262e-13	-2.12708	7.32248e-12
ZRANB1	3.35989e-13	-0.787717	7.44142e-12
TCEAL1	3.55161e-13	-1.44189	7.8491e-12
HINT3	3.576e-13	-0.899467	7.89451e-12
RGS5	3.60476e-13	-2.67663	7.94945e-12
ITGA7	3.63724e-13	-3.00215	8.01247e-12
RECK	3.72493e-13	-2.37906	8.19684e-12
ADGRA2	3.91655e-13	-2.44127	8.60007e-12
CTSG	3.97156e-13	-4.35291	8.71154e-12
FBLN5	4.07634e-13	-2.77276	8.93184e-12
PEG3	4.08886e-13	-3.68916	8.94973e-12
FBXO30	4.19684e-13	-1.17534	9.16653e-12
CNTN4	4.30314e-13	-2.94887	9.38871e-12
AKAP13	4.30384e-13	-1.16693	9.38026e-12
ZNF25	4.54485e-13	-1.21865	9.87411e-12
NEK1	4.61245e-13	-1.22974	1.00104e-11
FHL5	4.6852e-13	-2.66032	1.01361e-11
CCSER2	4.94963e-13	-1.03638	1.06857e-11
MMRN1	4.97165e-13	-3.66889	1.0722e-11
SERINC1	5.06642e-13	-1.0799	1.09149e-11
RGN	5.12752e-13	-3.30012	1.10234e-11
ACTC1	5.56089e-13	-6.81105	1.19301e-11
INMT	5.6665e-13	-2.74512	1.21313e-11
ZNF106	5.73922e-13	-1.17394	1.22742e-11
CNST	5.78636e-13	-0.951823	1.23621e-11
VCL	5.97094e-13	-1.436	1.27167e-11
REV3L	5.99432e-13	-1.49762	1.27533e-11
EMCN	6.61634e-13	-2.36014	1.40041e-11
GRIK1-AS1	6.84804e-13	-1.28146	1.44647e-11
RUNX1T1	7.06779e-13	-2.95599	1.48982e-11
CH25H	7.20406e-13	-2.97037	1.51699e-11
AQP2	7.20737e-13	-1.23584	1.51613e-11
TMOD4	7.40071e-13	-1.97445	1.55045e-11
PARD3B	7.69335e-13	-2.86357	1.61011e-11
ZBTB47	7.70468e-13	-1.28404	1.61084e-11
MPL	7.80601e-13	-1.50034	1.63037e-11
PCP4	7.82981e-13	-5.87827	1.63368e-11
MAB21L2	7.86157e-13	-2.1004	1.63864e-11
CYTL1	8.21112e-13	-3.00496	1.70458e-11
SLIT2	8.49685e-13	-4.12612	1.76033e-11
LINC00092	8.63202e-13	-2.24967	1.78653e-11
BOC	8.66682e-13	-2.86986	1.79193e-11
CDC37L1	8.74397e-13	-1.09263	1.80606e-11
FLNA	8.99214e-13	-2.63718	1.85545e-11
ABCD2	9.02829e-13	-2.71986	1.85918e-11
CALCOCO1	9.28262e-13	-1.08916	1.90963e-11
ADCY2	9.44226e-13	-3.50136	1.94053e-11
SVIL	9.55187e-13	-2.06086	1.96109e-11
ANTXR2	9.78326e-13	-2.31939	2.0066e-11
CTNNA2	1.02354e-12	-1.85767	2.09306e-11
EPHA7	1.0354e-12	-4.06911	2.11311e-11
CDR1	1.05956e-12	-1.92022	2.15812e-11
DTNA	1.06998e-12	-3.98628	2.17718e-11
ENPP3	1.08986e-12	-2.02216	2.21543e-11
JUN	1.12117e-12	-2.07049	2.27009e-11
BDKRB1	1.13312e-12	-2.91128	2.29203e-11
CA5B	1.21835e-12	-1.1094	2.45475e-11
TCEAL5	1.22051e-12	-2.08004	2.45669e-11
FOXP2	1.22805e-12	-3.66714	2.46703e-11
BMP5	1.27072e-12	-3.91735	2.54528e-11
MATN2	1.30064e-12	-3.22661	2.60014e-11
NBEA	1.31274e-12	-3.49787	2.62178e-11
PPP2R5A	1.36752e-12	-0.920619	2.7206e-11
PRKCB	1.3748e-12	-3.24613	2.73244e-11
GJC2	1.38867e-12	-2.07281	2.75733e-11
CLDN5	1.39662e-12	-2.7269	2.76777e-11
NDNF	1.42693e-12	-3.37233	2.82511e-11
RPS6KA2	1.43866e-12	-1.91668	2.84557e-11
BCL2	1.4881e-12	-2.02974	2.94053e-11
SOCS3	1.56717e-12	-2.43673	3.09082e-11
KCNH2	1.57548e-12	-3.86835	3.10423e-11
TAGLN	1.62102e-12	-3.47232	3.18784e-11
NMUR1	1.63777e-12	-2.362	3.2177e-11
RCVRN	1.65012e-12	-1.50605	3.23269e-11
MAGI2	1.67053e-12	-1.89913	3.26956e-11
TULP2	1.72623e-12	-1.20668	3.37214e-11
NECAB1	1.7823e-12	-3.19824	3.47837e-11
PRKAR2B	1.87756e-12	-2.64584	3.6504e-11
OMD	1.88307e-12	-4.03661	3.65419e-11
UG0898H09	2.00874e-12	-2.67192	3.87971e-11
COLGALT2	2.01129e-12	-3.05184	3.881e-11
TNFAIP8L3	2.01411e-12	-3.08083	3.88278e-11
VAMP2	2.01484e-12	-1.06948	3.88056e-11
KIAA1614	2.11721e-12	-1.99157	4.0739e-11
MYOZ3	2.15951e-12	-2.3125	4.15139e-11
RGAG4	2.19506e-12	-2.67961	4.21578e-11
BMX	2.26788e-12	-2.86463	4.34751e-11
GRASP	2.347e-12	-2.04833	4.48245e-11
GPM6B	2.3562e-12	-2.36732	4.49583e-11
EEF1A1P9	2.37875e-12	-0.994525	4.53043e-11
TSG1	2.40031e-12	-1.23562	4.56726e-11
LINC01140	2.41404e-12	-2.15526	4.58489e-11
GRIK5	2.41479e-12	-2.9336	4.58207e-11
FGFR1	2.46858e-12	-2.86935	4.67982e-11
HSPB7	2.6086e-12	-4.42781	4.93615e-11
SHE	2.63871e-12	-2.10709	4.98852e-11
CADM2	2.66597e-12	-2.85792	5.03542e-11
SSPN	2.7198e-12	-1.96438	5.13237e-11
KLF6	2.84862e-12	-1.56907	5.36561e-11
ZFPM2	2.8626e-12	-3.22723	5.38699e-11
FAT4	2.87503e-12	-2.56807	5.40542e-11
NPR2	2.93926e-12	-1.91314	5.51609e-11
HSPB8	2.94991e-12	-3.69503	5.53101e-11
LRCH2	2.95596e-12	-2.79344	5.5373e-11
BTG2	2.97633e-12	-2.4224	5.57038e-11
KIZ	2.98718e-12	-1.49155	5.58559e-11
PLN	3.19294e-12	-4.62728	5.95948e-11
WEE1	3.24856e-12	-1.42551	6.04679e-11
KIAA0513	3.27777e-12	-1.88051	6.09564e-11
TSPAN18	3.31212e-12	-2.6306	6.15395e-11
VPS13D	3.32067e-12	-0.893544	6.16426e-11
CTGF	3.35798e-12	-3.17453	6.22788e-11
ARHGAP6	3.44283e-12	-3.22544	6.37949e-11
ROR1	3.59747e-12	-3.06459	6.63012e-11
NCS1	3.73655e-12	-1.74604	6.87412e-11
KCNA2	3.7457e-12	-1.29421	6.88477e-11
PARVA	3.87422e-12	-1.32539	7.0956e-11
SLC25A4	4.12594e-12	-1.35285	7.52975e-11
BAG2	4.16772e-12	-2.36358	7.59924e-11
ST8SIA1	4.18054e-12	-3.03055	7.61585e-11
KIAA0232	4.18905e-12	-1.0305	7.6246e-11
HDC	4.49935e-12	-2.93215	8.15324e-11
GPRASP2	4.54825e-12	-1.47018	8.23459e-11
EID1	4.83896e-12	-0.882897	8.72244e-11
GYPE	4.87088e-12	-1.93054	8.77228e-11
ZBTB21	5.0159e-12	-1.13117	9.00975e-11
DES	5.32085e-12	-7.1215	9.5325e-11
TNNI3K	5.4174e-12	-2.57822	9.68856e-11
DCHS1	5.42812e-12	-2.14968	9.69928e-11
FAM46B	5.50032e-12	-3.30336	9.81975e-11
ST6GALNAC6	5.71388e-12	-1.24848	1.01833e-10
ARID5A	5.76311e-12	-1.58414	1.02621e-10
ZEB2	5.78498e-12	-2.27055	1.02921e-10
GYPC	5.78518e-12	-2.69432	1.02836e-10
LDB2	5.81363e-12	-1.944	1.03252e-10
DENND2A	5.85297e-12	-2.43372	1.03593e-10
P2RY12	5.93918e-12	-2.40705	1.05028e-10
AKAP12	5.96948e-12	-2.96057	1.05473e-10
NRG2	6.18837e-12	-3.30002	1.09246e-10
RAB37	6.30424e-12	-2.44426	1.11006e-10
NPR1	6.36603e-12	-2.52574	1.11806e-10
HAS1	6.40656e-12	-3.84388	1.12421e-10
PDLIM3	6.76007e-12	-3.68345	1.18321e-10
NOL4	6.83285e-12	-2.93016	1.19392e-10
SH3D19	7.00912e-12	-1.32506	1.22367e-10
C2orf71	7.0847e-12	-1.36427	1.23477e-10
TPM2	7.10466e-12	-2.92765	1.23615e-10
LINC00924	7.21353e-12	-2.00391	1.25403e-10
C16orf45	7.34288e-12	-2.42827	1.27436e-10
CPEB3	7.36291e-12	-1.30904	1.27676e-10
S1PR1	7.44491e-12	-2.03561	1.2888e-10
PRKG1	7.70098e-12	-2.97576	1.33088e-10
PENK	7.76471e-12	-2.64661	1.34077e-10
TMEM35	7.77605e-12	-3.98037	1.3416e-10
RORB	7.85465e-12	-2.42907	1.35402e-10
EDNRB	7.91442e-12	-2.51473	1.36318e-10
CHST9	7.99785e-12	-4.07168	1.37639e-10
DCN	8.47078e-12	-3.48175	1.45291e-10
PIP5K1C	8.58313e-12	-0.767605	1.47095e-10
DSCAML1	8.73445e-12	-2.80249	1.49315e-10
MEOX1	9.02345e-12	-3.05663	1.53871e-10
STK32B	9.08443e-12	-2.48896	1.54782e-10
KLHL15	9.12069e-12	-1.09497	1.55271e-10
OPTC	9.12283e-12	-0.768252	1.55179e-10
ASXL3	9.17862e-12	-2.85721	1.55999e-10
SPON1	9.27807e-12	-3.49829	1.57558e-10
CCDC60	9.35661e-12	-3.67651	1.58761e-10
OSBPL10	9.4263e-12	-1.84396	1.59811e-10
PABPC5	9.70129e-12	-2.36879	1.64338e-10
CDO1	1.0182e-11	-3.5268	1.71913e-10
CRISPLD2	1.03507e-11	-2.53824	1.74618e-10
SLC8A1	1.06032e-11	-2.46081	1.78731e-10
PPARGC1A	1.06506e-11	-3.74278	1.79382e-10
SAMD4A	1.0769e-11	-2.18391	1.81228e-10
SCUBE1	1.08831e-11	-2.78323	1.82998e-10
DUSP3	1.09357e-11	-1.05604	1.83732e-10
SNX9	1.12053e-11	-0.93732	1.88107e-10
GFRA3	1.13339e-11	-3.48899	1.90112e-10
TBX5	1.13431e-11	-3.01927	1.9011e-10
SFRP1	1.19902e-11	-4.63693	2.00465e-10
RGS13	1.23085e-11	-2.58408	2.05285e-10
ADCYAP1	1.2392e-11	-3.15195	2.0651e-10
ALDH1B1	1.28347e-11	-1.8514	2.13195e-10
EYA1	1.31904e-11	-3.19597	2.18396e-10
FAM43A	1.4393e-11	-1.99232	2.37162e-10
CRYM	1.46203e-11	-4.13314	2.40327e-10
MAFF	1.47821e-11	-1.71809	2.42794e-10
GTF2A1L	1.48667e-11	-2.61204	2.43988e-10
UNC5C	1.48746e-11	-2.59088	2.43923e-10
SCN11A	1.49162e-11	-3.23362	2.4441e-10
PPP1CB	1.49368e-11	-0.837863	2.44552e-10
TEF	1.4998e-11	-1.24779	2.45162e-10
PPP1R1A	1.51433e-11	-3.65751	2.4734e-10
INPP5A	1.52394e-11	-1.21595	2.48712e-10
CIPC	1.53603e-11	-1.00787	2.50287e-10
C3orf70	1.54848e-11	-2.59119	2.52116e-10
SLC24A3	1.56233e-11	-3.08993	2.54169e-10
TBX20	1.70071e-11	-2.95219	2.76244e-10
NFIL3	1.72829e-11	-1.62374	2.80502e-10
ACKR1	1.75139e-11	-4.39045	2.84027e-10
FGF7	1.76467e-11	-3.49501	2.85728e-10
MYCT1	1.76927e-11	-1.87725	2.86248e-10
ABCC9	1.77724e-11	-2.73605	2.87312e-10
TMEFF2	1.83323e-11	-2.32524	2.952e-10
NAP1L5	1.86254e-11	-1.85671	2.99684e-10
BDNF	1.86989e-11	-2.7865	3.00632e-10
PREX2	1.87289e-11	-2.72396	3.00879e-10
NTNG1	1.87505e-11	-3.66272	3.0099e-10
CYBRD1	1.95653e-11	-2.56831	3.13335e-10
FCER1A	2.01126e-11	-3.17131	3.21598e-10
SPATA4	2.01798e-11	-1.0584	3.22421e-10
NAV3	2.03857e-11	-3.07271	3.25204e-10
TMEM240	2.05607e-11	-2.18648	3.27741e-10
JAZF1	2.14278e-11	-1.92766	3.4077e-10
PRLHR	2.15814e-11	-0.661939	3.42947e-10
GPBAR1	2.19669e-11	-2.20828	3.48802e-10
GADD45B	2.23492e-11	-2.12163	3.54326e-10
FAM46A	2.27756e-11	-1.54916	3.60807e-10
DDX3X	2.39925e-11	-0.826219	3.78916e-10
HBEGF	2.40798e-11	-2.27037	3.80001e-10
UFSP2	2.43549e-11	-0.826145	3.84048e-10
GALNT15	2.56657e-11	-3.02157	4.03479e-10
SLC35F1	2.57516e-11	-2.15958	4.04519e-10
RGS9	2.60013e-11	-2.70079	4.08128e-10
MAS1L	2.6031e-11	-0.743321	4.08283e-10
F8	2.61936e-11	-1.82375	4.10206e-10
CRTC3	2.6738e-11	-0.778574	4.18094e-10
C2CD4B	2.68522e-11	-2.85351	4.1956e-10
STX12	2.68797e-11	-0.687563	4.19672e-10
KLHDC1	2.74016e-11	-1.70981	4.27495e-10
CKB	2.75127e-11	-2.7316	4.28902e-10
SIRT1	2.84782e-11	-1.05216	4.42944e-10
SEMA3G	2.90221e-11	-2.05997	4.51061e-10
EIF4B	2.9623e-11	-0.849378	4.59706e-10
LRCH1	3.03612e-11	-1.10858	4.7045e-10
JUNB	3.05596e-11	-1.54734	4.73166e-10
GPR146	3.07149e-11	-1.47875	4.75213e-10
LINC00950	3.09282e-11	-2.24725	4.77434e-10
CALD1	3.11925e-11	-2.47633	4.81152e-10
IGIP	3.14771e-11	-1.1375	4.85177e-10
ST6GALNAC3	3.20135e-11	-1.98715	4.92705e-10
ARC	3.22749e-11	-2.99636	4.96357e-10
TWIST2	3.24071e-11	-3.03901	4.97644e-10
DCLK1	3.33667e-11	-3.4964	5.11614e-10
GARNL3	3.41771e-11	-2.30314	5.23259e-10
KCNK3	3.43446e-11	-3.48177	5.25432e-10
FBXO31	3.53013e-11	-0.854815	5.39264e-10
CAPZA2	3.58448e-11	-0.846203	5.45942e-10
MBD5	3.66489e-11	-1.16756	5.56949e-10
MLIP	3.67028e-11	-2.31905	5.57355e-10
C1orf21	3.67168e-11	-1.52223	5.57156e-10
PBXIP1	3.7194e-11	-1.22699	5.6398e-10
CEP68	3.75396e-11	-0.930183	5.68802e-10
TGFBR2	3.89686e-11	-1.57415	5.90018e-10
CSDE1	4.03838e-11	-0.73598	6.10995e-10
FAM110D	4.04465e-11	-1.89733	6.11493e-10
SLAIN2	4.40563e-11	-0.756979	6.63625e-10
TSLP	4.50663e-11	-2.68191	6.78341e-10
C15orf59	4.63425e-11	-3.08479	6.9551e-10
DNAJC18	4.6945e-11	-1.28601	7.04038e-10
FAM172A	4.78164e-11	-1.04447	7.15538e-10
NRIP2	4.95134e-11	-1.4457	7.38243e-10
HSPA2	5.1472e-11	-2.17018	7.65776e-10
LATS2	5.15903e-11	-1.51232	7.6698e-10
PDE4B	5.18187e-11	-2.60715	7.6982e-10
USP2	5.18871e-11	-2.5697	7.70278e-10
ADAMTS5	5.1889e-11	-2.14951	7.6975e-10
IL6	5.20066e-11	-4.34349	7.70937e-10
OXER1	5.27236e-11	-2.25042	7.81002e-10
TGFB1I1	5.2782e-11	-2.15381	7.81303e-10
MTMR10	5.44389e-11	-0.957225	8.05249e-10
SYNPO	5.53916e-11	-1.74614	8.18751e-10
ARHGEF25	5.82117e-11	-2.33032	8.57964e-10
CXCL12	5.82787e-11	-3.25365	8.58336e-10
SEMA3E	5.8602e-11	-3.684	8.61243e-10
RIC3	5.94966e-11	-3.23139	8.73141e-10
TGFBR3	5.96848e-11	-2.60581	8.75278e-10
KANK1	6.1702e-11	-1.73725	9.02925e-10
CGRRF1	6.1992e-11	-0.830176	9.05878e-10
DUSP8	6.38948e-11	-2.16823	9.33019e-10
EGR2	6.51329e-11	-2.81509	9.47727e-10
MEIS2	6.63861e-11	-1.73168	9.63232e-10
NACC2	6.74988e-11	-1.54561	9.77995e-10
CACNB4	6.79638e-11	-2.79548	9.83344e-10
PTCH1	6.87149e-11	-1.49579	9.92812e-10
DIRC3	7.01009e-11	-2.34054	1.00999e-09
TPSAB1	7.09831e-11	-3.30559	1.02199e-09
PNRC1	7.36244e-11	-1.21279	1.05853e-09
CILP	7.49498e-11	-4.67522	1.07383e-09
WFIKKN2	7.70339e-11	-1.81399	1.10292e-09
ANXA6	7.80621e-11	-2.47064	1.11686e-09
ANKRD53	7.93293e-11	-2.06014	1.1342e-09
DDR2	7.94607e-11	-3.11963	1.13529e-09
ACSM5	7.9794e-11	-1.92847	1.13846e-09
HSPA12A	8.00826e-11	-2.35203	1.14179e-09
PPP1R15A	8.45984e-11	-1.37077	1.20283e-09
GPER1	8.98376e-11	-2.19209	1.27468e-09
JPH2	9.22519e-11	-3.36609	1.30712e-09
ANKRD29	9.30083e-11	-3.22293	1.31693e-09
SYPL2	9.5579e-11	-2.44802	1.34776e-09
CYGB	9.65401e-11	-1.98871	1.36037e-09
SLC25A23	9.73495e-11	-1.92427	1.37084e-09
ABCB1	9.74584e-11	-2.28856	1.37143e-09
TARSL2	9.83118e-11	-1.18544	1.38155e-09
SOSTDC1	1.06919e-10	-3.64518	1.49942e-09
CES1P1	1.08058e-10	-3.4294	1.51437e-09
CYYR1	1.11199e-10	-1.65882	1.55626e-09
CC2D2A	1.12665e-10	-1.70348	1.5757e-09
JUND	1.13099e-10	-1.36399	1.58069e-09
SIK2	1.13157e-10	-0.911678	1.58043e-09
SIGLEC17P	1.14024e-10	-2.12851	1.59146e-09
EBF3	1.20041e-10	-2.16225	1.67315e-09
ETF1	1.22346e-10	-0.765321	1.70298e-09
PCM1	1.27918e-10	-0.93445	1.77692e-09
UTRN	1.3022e-10	-1.72541	1.80646e-09
DENND5A	1.30277e-10	-1.19612	1.80602e-09
RBMS3	1.32408e-10	-2.50122	1.83432e-09
SETD7	1.33641e-10	-1.14779	1.85016e-09
ARHGEF9	1.33972e-10	-1.22915	1.85349e-09
PDGFD	1.36314e-10	-2.23027	1.88335e-09
APBB1	1.39485e-10	-2.4735	1.92329e-09
TSC22D3	1.41721e-10	-1.6991	1.9528e-09
IGF1	1.45631e-10	-3.6986	2.00265e-09
ITGA9	1.47382e-10	-2.5419	2.02537e-09
CYP20A1	1.47436e-10	-0.737528	2.02475e-09
C14orf180	1.4936e-10	-2.39622	2.04844e-09
TXLNB	1.49934e-10	-2.28362	2.05356e-09
PCDH9	1.57363e-10	-3.12662	2.15388e-09
PTGIS	1.5953e-10	-4.46822	2.18063e-09
FEM1C	1.6066e-10	-0.883425	2.19316e-09
CACNA1C	1.72417e-10	-2.53858	2.34897e-09
PDE7B	1.72959e-10	-2.36453	2.35479e-09
CNTN1	1.73752e-10	-4.65446	2.36402e-09
SYT15	1.76659e-10	-1.82751	2.40198e-09
IL11RA	1.82007e-10	-1.48368	2.46816e-09
PCDH18	1.83206e-10	-2.10746	2.48113e-09
ABLIM1	1.86296e-10	-1.74142	2.52133e-09
PKNOX2	1.92531e-10	-2.89532	2.60228e-09
BIN1	1.94503e-10	-2.56094	2.6272e-09
C2orf88	1.94861e-10	-2.13054	2.62858e-09
UNC80	1.96789e-10	-2.22629	2.65284e-09
RBPMS	2.00799e-10	-1.78366	2.70157e-09
KCNIP1	2.11661e-10	-1.58575	2.84212e-09
PRX	2.12278e-10	-1.40842	2.84855e-09
CDC42BPA	2.14376e-10	-1.42839	2.87295e-09
SYT11	2.17936e-10	-2.12313	2.91875e-09
KCNQ4	2.19878e-10	-2.41056	2.94092e-09
PAFAH1B1	2.2084e-10	-0.64423	2.94803e-09
CDK15	2.26289e-10	-1.2259	3.01489e-09
TPSD1	2.34783e-10	-3.21701	3.124e-09
PPP1R15B	2.36027e-10	-0.864927	3.13852e-09
TMEM255A	2.45493e-10	-2.62394	3.25805e-09
PNPLA7	2.47122e-10	-2.18356	3.27545e-09
COL4A3BP	2.4841e-10	-0.891374	3.29039e-09
FAM168B	2.48492e-10	-0.958134	3.28935e-09
C20orf194	2.52735e-10	-1.29801	3.34336e-09
NR2F1	2.60359e-10	-2.3119	3.43537e-09
LIFR	2.64782e-10	-2.62651	3.49149e-09
DISP1	2.73185e-10	-1.49775	3.59767e-09
COQ10B	2.76977e-10	-0.733507	3.64059e-09
AVPR2	2.84305e-10	-2.18556	3.73214e-09
MKX	2.88377e-10	-3.08039	3.78318e-09
TMEM88	2.88935e-10	-1.70551	3.78807e-09
GABARAPL1	2.90988e-10	-1.26576	3.81012e-09
SUPT20HL2	2.95126e-10	-0.841776	3.85692e-09
MYL10	2.98333e-10	-0.616006	3.89635e-09
RUSC2	3.13421e-10	-1.60482	4.09082e-09
HIPK4	3.24008e-10	-1.47252	4.22095e-09
PPP1R3B	3.24361e-10	-1.57219	4.22287e-09
CUTC	3.28838e-10	-0.901635	4.27573e-09
CDON	3.30426e-10	-2.59908	4.29366e-09
CNNM1	3.34327e-10	-3.03564	4.33612e-09
FRMD3	3.37748e-10	-2.3917	4.37495e-09
CCND2	3.4446e-10	-2.44454	4.45908e-09
MLXIP	3.54226e-10	-1.2198	4.57685e-09
PKDCC	3.60711e-10	-3.65674	4.65478e-09
GCOM1	3.61938e-10	-2.68676	4.66476e-09
HTR1B	3.71618e-10	-2.02136	4.77751e-09
TSPAN7	3.799e-10	-3.09378	4.87483e-09
PARM1	3.9251e-10	-2.50574	5.01782e-09
NAP1L3	3.974e-10	-2.62004	5.07401e-09
AHNAK	3.99231e-10	-1.67377	5.09422e-09
SMAD9	4.0653e-10	-2.60291	5.17771e-09
CCDC80	4.25782e-10	-3.33506	5.41283e-09
KLHL42	4.27831e-10	-1.00632	5.43215e-09
XPA	4.28774e-10	-0.747124	5.44077e-09
TSPAN2	4.32592e-10	-2.75969	5.48244e-09
GPR26	4.3303e-10	-1.14296	5.48461e-09
STARD8	4.41617e-10	-1.7505	5.57959e-09
NRXN2	4.45201e-10	-2.75024	5.6145e-09
C1orf194	4.54651e-10	-1.27385	5.72665e-09
SCN3B	4.59316e-10	-2.34664	5.77831e-09
PPM1K	4.59523e-10	-1.58726	5.77738e-09
KLHL13	4.60245e-10	-2.90068	5.78292e-09
PTPRD	4.73783e-10	-3.45597	5.94575e-09
NAALAD2	4.84113e-10	-1.71403	6.06426e-09
HDAC5	4.84964e-10	-0.948491	6.07122e-09
MEOX2	4.85104e-10	-3.22437	6.06927e-09
TSHZ3	4.85208e-10	-2.37861	6.06688e-09
DAAM2	4.87448e-10	-2.22829	6.09117e-09
RGS7BP	4.9306e-10	-2.31302	6.1538e-09
ATP2B4	4.94712e-10	-1.73486	6.17067e-09
MIDN	4.97854e-10	-1.01097	6.20609e-09
PLEKHO2	5.01974e-10	-1.32257	6.25366e-09
HAND1	5.03472e-10	-3.10221	6.26852e-09
TNFSF12	5.07636e-10	-1.55479	6.31653e-09
MROH8	5.17263e-10	-1.58228	6.42463e-09
ESR1	5.18542e-10	-2.85154	6.43663e-09
RASD1	5.37951e-10	-2.73097	6.65743e-09
TSPAN11	5.49361e-10	-2.35323	6.79453e-09
SGCD	5.67136e-10	-3.45466	7.01015e-09
PMP22	5.76532e-10	-2.42284	7.11773e-09
KCNA1	5.86831e-10	-2.01997	7.24052e-09
DIO3OS	5.88219e-10	-1.85852	7.25328e-09
GNAZ	5.97674e-10	-2.88167	7.36103e-09
MGARP	5.99309e-10	-1.78745	7.37675e-09
PCDHA3	6.06638e-10	-2.61206	7.44464e-09
WDFY3-AS2	6.11227e-10	-1.50827	7.49648e-09
FLJ36777	6.16633e-10	-1.49792	7.55826e-09
RYR2	6.38409e-10	-2.94974	7.81119e-09
NT5DC3	6.39588e-10	-1.58056	7.82095e-09
PTCH2	6.43758e-10	-1.9063	7.86726e-09
TMEM8B	6.52993e-10	-1.17671	7.97063e-09
NUDT10	6.62899e-10	-2.6609	8.08193e-09
BCO2	6.77983e-10	-2.20388	8.25603e-09
NFATC4	6.81624e-10	-1.81775	8.29545e-09
FBLN2	6.90154e-10	-3.09463	8.39428e-09
TRAK2	6.93355e-10	-1.01898	8.42823e-09
RSPO3	6.99804e-10	-3.63813	8.49655e-09
TPO	7.06022e-10	-2.3476	8.55687e-09
FAM13B	7.19119e-10	-1.23213	8.70532e-09
NHSL2	7.2122e-10	-2.35598	8.72562e-09
NACAD	7.47423e-10	-2.3941	9.02136e-09
CFP	7.47568e-10	-2.37899	9.01782e-09
CLEC9A	7.54982e-10	-1.90975	9.1019e-09
ADARB1	7.6216e-10	-1.93498	9.18305e-09
HABP4	7.83851e-10	-1.40451	9.42228e-09
TSHZ1	7.94681e-10	-1.20351	9.54129e-09
COL25A1	8.02399e-10	-1.91554	9.62832e-09
LURAP1	8.11098e-10	-2.227	9.71e-09
EEF1A1	8.18416e-10	-0.886965	9.7919e-09
CHURC1	8.42113e-10	-0.807527	1.00578e-08
OLFML3	8.57319e-10	-2.78354	1.02216e-08
ARHGAP24	8.57527e-10	-2.01201	1.02182e-08
MTTP	8.6783e-10	-2.12638	1.03289e-08
TPSB2	8.7113e-10	-3.2049	1.03622e-08
ARHGAP10	8.77092e-10	-1.38095	1.04271e-08
IER3	8.77227e-10	-2.00097	1.04227e-08
DNAH9	8.85115e-10	-1.95077	1.05103e-08
CRB2	9.03522e-10	-1.87031	1.07103e-08
TDRD10	9.39701e-10	-2.00775	1.11263e-08
TMEM245	9.40615e-10	-0.911628	1.11307e-08
KCNE4	9.56042e-10	-2.64168	1.13002e-08
PPM1L	9.63484e-10	-1.997	1.13751e-08
DIRAS3	9.67029e-10	-2.29222	1.14038e-08
LINC00312	9.95204e-10	-1.81067	1.17092e-08
GSG1L	1.00217e-09	-1.64988	1.17777e-08
PRKAA2	1.01073e-09	-3.04526	1.18715e-08
TECPR2	1.02658e-09	-0.730337	1.20439e-08
KCNT2	1.02931e-09	-2.23601	1.20689e-08
CES1	1.04562e-09	-4.77604	1.22532e-08
CHMP3	1.06951e-09	-0.683524	1.25188e-08
KIAA0430	1.08997e-09	-0.768365	1.27365e-08
DMXL1	1.09229e-09	-0.969784	1.27564e-08
DNASE1L3	1.12558e-09	-3.21207	1.31228e-08
NAP1L2	1.13561e-09	-2.63794	1.32323e-08
LHFP	1.1376e-09	-1.83646	1.32404e-08
IL13	1.13924e-09	-1.38089	1.3252e-08
HHIP	1.1421e-09	-3.20381	1.32777e-08
PRSS35	1.15316e-09	-2.42629	1.33987e-08
SOD3	1.18492e-09	-2.76483	1.37522e-08
LINC00341	1.19091e-09	-1.90115	1.38139e-08
PODN	1.20288e-09	-2.98471	1.39448e-08
SULT1C4	1.21105e-09	-2.13061	1.40317e-08
TUB	1.22547e-09	-2.54538	1.41907e-08
FAM212B	1.22877e-09	-1.30816	1.42209e-08
SPEG	1.24238e-09	-3.35498	1.43703e-08
C14orf159	1.25527e-09	-1.42091	1.45112e-08
GAS7	1.26473e-09	-2.67155	1.46124e-08
DPYSL2	1.27715e-09	-1.77269	1.47392e-08
PTPRN2	1.27785e-09	-2.4066	1.4739e-08
UBR1	1.28506e-09	-0.884972	1.48055e-08
FAM175A	1.29218e-09	-0.935559	1.48793e-08
CDKN2AIP	1.35212e-09	-0.873383	1.55259e-08
PHKB	1.37952e-09	-0.79882	1.58229e-08
RNF38	1.42241e-09	-0.919387	1.62966e-08
SGCB	1.42631e-09	-1.45271	1.63321e-08
EDNRA	1.44894e-09	-2.19299	1.65821e-08
MTMR9	1.45626e-09	-0.848782	1.66473e-08
SERTAD1	1.46559e-09	-1.16213	1.67353e-08
MCAM	1.46927e-09	-1.61392	1.67586e-08
SLC16A4	1.4777e-09	-2.46198	1.68455e-08
ARHGAP1	1.47992e-09	-0.900555	1.68614e-08
ROCK1	1.48313e-09	-1.04299	1.68886e-08
A2M-AS1	1.51351e-09	-1.42439	1.7225e-08
SMIM10	1.52688e-09	-1.82211	1.73579e-08
LINC00476	1.52904e-09	-1.30233	1.73728e-08
DNAJC27	1.54374e-09	-0.920197	1.75204e-08
TMTC1	1.56834e-09	-2.58139	1.77898e-08
ALDH2	1.58006e-09	-2.47243	1.79129e-08
DLC1	1.59631e-09	-1.81273	1.80871e-08
CD81	1.59638e-09	-0.923455	1.80779e-08
SPTBN4	1.62702e-09	-2.34954	1.84046e-08
CNKSR3	1.64226e-09	-1.83265	1.85566e-08
POU6F1	1.66929e-09	-1.57341	1.88516e-08
RABGAP1	1.67107e-09	-0.793791	1.8851e-08
NPTX1	1.6715e-09	-2.85089	1.88455e-08
FAM150B	1.72517e-09	-2.06244	1.93973e-08
ANO5	1.74561e-09	-3.01123	1.95843e-08
SNORD116-20	1.76657e-09	-1.91915	1.98086e-08
FCN2	1.78225e-09	-0.692233	1.99626e-08
FAM110B	1.79573e-09	-2.44856	2.01025e-08
JMY	1.83187e-09	-1.00431	2.0496e-08
CCL2	1.83503e-09	-2.69426	2.05202e-08
ZFP36L1	1.84014e-09	-1.18586	2.05661e-08
HTR2A	1.88265e-09	-1.84367	2.10183e-08
WDR49	1.92161e-09	-1.26769	2.143e-08
CEND1	1.99691e-09	-1.95543	2.22334e-08
CREBRF	2.07206e-09	-1.33357	2.30078e-08
SDC2	2.16033e-09	-2.02258	2.39361e-08
C14orf28	2.16685e-09	-0.905377	2.39954e-08
ARMC4	2.19745e-09	-2.49729	2.43082e-08
PNMA2	2.25176e-09	-2.49039	2.4882e-08
PER3	2.26783e-09	-1.86472	2.50461e-08
CPXM2	2.30598e-09	-3.12335	2.54401e-08
TMC2	2.34659e-09	-1.16724	2.58326e-08
FAM102B	2.3608e-09	-1.3758	2.59751e-08
CAP2	2.3854e-09	-2.18191	2.62318e-08
ABCB4	2.55986e-09	-1.82272	2.80451e-08
HPR	2.57397e-09	-1.45047	2.81696e-08
ZNF483	2.57846e-09	-1.56737	2.82038e-08
PRCD	2.62677e-09	-1.53912	2.87016e-08
SYNJ2BP	2.631e-09	-0.69631	2.87324e-08
TIMM10B	2.64841e-09	-0.672954	2.89072e-08
ARMCX1	2.66091e-09	-2.14995	2.90282e-08
ACTN2	2.68711e-09	-2.94901	2.92984e-08
RPS6KA5	2.69723e-09	-1.73315	2.93932e-08
PHF1	2.70745e-09	-0.80363	2.94733e-08
RCBTB2	2.77325e-09	-1.30294	3.01576e-08
SCAPER	2.7846e-09	-1.08029	3.0265e-08
GRIN2A	2.79758e-09	-2.65367	3.039e-08
MOB2	2.82169e-09	-0.809434	3.06195e-08
COLEC12	2.83634e-09	-3.32236	3.07623e-08
SUPT20HL1	2.85131e-09	-0.636455	3.09083e-08
CPA3	2.93036e-09	-3.30644	3.16482e-08
AQP7P1	2.99798e-09	-2.04473	3.23275e-08
ADIPOQ	3.00578e-09	-3.87833	3.23946e-08
MEDAG	3.07233e-09	-2.77962	3.30771e-08
MITF	3.08621e-09	-2.10523	3.32091e-08
PIPOX	3.1061e-09	-2.11061	3.33532e-08
FAM149A	3.14602e-09	-2.98758	3.37466e-08
RSPO2	3.14972e-09	-3.12922	3.37686e-08
ERC1	3.17985e-09	-1.11236	3.40738e-08
HRC	3.19186e-09	-2.20145	3.41847e-08
AOC4P	3.27296e-09	-1.72102	3.50168e-08
EVA1C	3.32756e-09	-2.42439	3.55639e-08
RFX2	3.33571e-09	-1.44312	3.56324e-08
PDGFRA	3.34188e-09	-2.38209	3.56797e-08
HECTD2	3.39158e-09	-1.27147	3.61352e-08
LSM11	3.41032e-09	-0.985705	3.62784e-08
MAPKBP1	3.42459e-09	-0.963746	3.63924e-08
RAMP1	3.46149e-09	-3.2172	3.67656e-08
FFAR3	3.50617e-09	-1.98249	3.72209e-08
CNKSR2	3.54006e-09	-2.00083	3.75224e-08
DKFZp566F0947	3.54321e-09	-1.30611	3.75365e-08
LPAR1	3.61108e-09	-1.94469	3.81963e-08
MYT1L	3.61462e-09	-1.90813	3.8214e-08
ZNF385D	3.69954e-09	-2.49664	3.90917e-08
MROH7	3.81971e-09	-2.47723	4.02579e-08
SH3BGRL	3.82972e-09	-1.45	4.03427e-08
DDX24	3.86522e-09	-0.715269	4.06959e-08
TRIB1	3.87444e-09	-1.39478	4.0772e-08
RNF212	3.92684e-09	-2.21455	4.12388e-08
RORA	3.9309e-09	-1.83257	4.12604e-08
ELMSAN1	3.94141e-09	-0.92587	4.13495e-08
TAPT1	3.94483e-09	-0.721029	4.13643e-08
PCDHGB7	3.97234e-09	-2.40576	4.16102e-08
PLSCR4	4.03665e-09	-2.1239	4.22623e-08
TMEM196	4.10108e-09	-0.858636	4.28277e-08
ABRA	4.10238e-09	-1.37471	4.28195e-08
TACC1	4.10278e-09	-1.72625	4.2802e-08
ENTPD1	4.11288e-09	-1.13531	4.28855e-08
KCNQ5	4.27984e-09	-3.12626	4.45134e-08
SPG20	4.29498e-09	-1.22191	4.46483e-08
BVES	4.29853e-09	-2.72141	4.46626e-08
PTGDS	4.3955e-09	-3.45465	4.5647e-08
MCL1	4.55289e-09	-0.983582	4.71384e-08
ABCA9	4.70527e-09	-3.04198	4.86424e-08
ZDHHC15	4.71339e-09	-2.56487	4.87019e-08
ARHGEF26	4.81581e-09	-2.1667	4.97101e-08
MNT	4.84526e-09	-0.750012	4.9989e-08
ATP8B4	5.03942e-09	-1.87463	5.18878e-08
CSF3	5.08469e-09	-4.20857	5.23277e-08
KLF17	5.09748e-09	-2.35938	5.2433e-08
PRDM8	5.12516e-09	-2.27789	5.26914e-08
MMP23B	5.15516e-09	-2.3778	5.29203e-08
EIF4E3	5.31468e-09	-1.3395	5.44218e-08
BNC2	5.40277e-09	-2.90323	5.52412e-08
EML1	5.45353e-09	-2.08226	5.5677e-08
PCDHGA5	5.54453e-09	-1.81157	5.65218e-08
MECP2	5.625e-09	-0.635571	5.72568e-08
NFIB	5.66264e-09	-1.75133	5.75828e-08
CABP1	5.90839e-09	-2.26021	6.00224e-08
CLEC10A	5.92877e-09	-2.96233	6.01996e-08
MEF2A	5.95326e-09	-0.925074	6.04184e-08
SALL3	5.9574e-09	-1.72219	6.04306e-08
ITGA5	5.97924e-09	-2.12116	6.06222e-08
RNF11	6.07509e-09	-0.744637	6.15332e-08
CREB5	6.09517e-09	-2.23259	6.17061e-08
GULP1	6.36293e-09	-2.30515	6.42584e-08
CBLN1	6.41368e-09	-2.26045	6.47072e-08
ZMYND11	6.52361e-09	-0.878518	6.57841e-08
CXorf36	6.65677e-09	-1.52178	6.69951e-08
KIF26A	6.83528e-09	-2.11006	6.86908e-08
C10orf32	6.87851e-09	-0.777199	6.90913e-08
ZHX2	6.95108e-09	-1.0349	6.97861e-08
NFE2L2	7.05562e-09	-0.989132	7.06974e-08
CCDC3	7.05748e-09	-1.69362	7.06815e-08
MAPT	7.13592e-09	-2.54025	7.14322e-08
ADCY9	7.41623e-09	-1.5079	7.41298e-08
DUSP26	7.50472e-09	-1.95676	7.49778e-08
ADRA2A	8.18078e-09	-2.55878	8.14547e-08
NTN1	8.52339e-09	-2.88791	8.47838e-08
HRASLS5	8.54577e-09	-3.14606	8.49653e-08
SETBP1	8.55103e-09	-2.26684	8.49763e-08
PTBP2	8.8811e-09	-0.988276	8.81285e-08
DACH1	8.92812e-09	-2.36423	8.85523e-08
RCSD1	9.05924e-09	-2.06108	8.97227e-08
MAPK4	9.11628e-09	-3.39995	9.01572e-08
CYB5R3	9.45084e-09	-0.74407	9.32862e-08
RIMS1	9.5941e-09	-2.01699	9.45638e-08
TUSC5	9.62658e-09	-2.73178	9.48385e-08
CD200	9.68246e-09	-2.08818	9.53432e-08
TRPC4	9.68915e-09	-1.74823	9.53633e-08
SEPP1	9.78181e-09	-2.32104	9.61831e-08
ZBTB20	9.97869e-09	-1.32076	9.79782e-08
ENDOU	1.04592e-08	-2.34573	1.02402e-07
OPCML	1.04622e-08	-1.6879	1.02383e-07
MYL6	1.07202e-08	-0.852858	1.04758e-07
HEPACAM	1.0748e-08	-1.37249	1.0498e-07
PPP2CB	1.08869e-08	-0.79882	1.06185e-07
GRK5	1.10214e-08	-1.48459	1.07446e-07
ST3GAL3	1.11124e-08	-1.10623	1.08282e-07
DGKG	1.11823e-08	-2.56469	1.08859e-07
AMOTL1	1.13574e-08	-1.63596	1.10407e-07
ZXDB	1.16325e-08	-0.902443	1.13027e-07
KLHL30	1.16734e-08	-2.00881	1.13371e-07
HIC1	1.16848e-08	-1.88483	1.13428e-07
NFIC	1.17702e-08	-1.57311	1.14203e-07
RBFOX2	1.18101e-08	-0.789441	1.14536e-07
TSHZ2	1.20232e-08	-2.31045	1.16438e-07
SCRG1	1.22566e-08	-3.66478	1.18642e-07
COL4A4	1.28776e-08	-2.63393	1.24361e-07
PTGS2	1.30984e-08	-2.92816	1.26433e-07
C4orf3	1.30997e-08	-0.726626	1.26386e-07
TIAM2	1.37427e-08	-1.63381	1.32342e-07
MAP3K3	1.40245e-08	-0.88074	1.34992e-07
CYP2A6	1.4227e-08	-2.28468	1.36812e-07
MT1A	1.46065e-08	-3.01445	1.39937e-07
MAP3K8	1.48083e-08	-1.4403	1.41805e-07
METTL16	1.4889e-08	-0.69119	1.42511e-07
WDR17	1.49193e-08	-2.65354	1.42734e-07
PYGB	1.49682e-08	-1.2046	1.43136e-07
IL17B	1.50949e-08	-1.50732	1.4428e-07
PRDM11	1.52041e-08	-1.51253	1.45189e-07
SOX8	1.5342e-08	-2.02955	1.46438e-07
C3orf18	1.54385e-08	-1.41389	1.4729e-07
FCER2	1.54434e-08	-3.03794	1.47268e-07
LONRF2	1.56547e-08	-3.61044	1.49076e-07
ARHGEF37	1.5686e-08	-1.86344	1.49304e-07
HEPH	1.57079e-08	-2.47702	1.49443e-07
FAM120B	1.57459e-08	-0.636169	1.49736e-07
ETFDH	1.60356e-08	-0.781868	1.52208e-07
CPQ	1.60662e-08	-1.74448	1.52428e-07
TP73-AS1	1.62837e-08	-1.88419	1.54278e-07
EIF3L	1.64208e-08	-0.764586	1.55433e-07
CDC42EP2	1.67651e-08	-1.47282	1.58619e-07
MAPRE2	1.69817e-08	-1.49849	1.6052e-07
RGL1	1.70529e-08	-1.52734	1.6112e-07
EYA4	1.73023e-08	-2.62243	1.6325e-07
DUSP5	1.7306e-08	-1.97216	1.6321e-07
PTRF	1.8028e-08	-2.07351	1.69786e-07
LINC01550	1.85646e-08	-2.12551	1.74519e-07
PNMAL2	1.86165e-08	-1.85253	1.74847e-07
SSC5D	1.88835e-08	-2.83039	1.77273e-07
PLA2G5	1.91815e-08	-2.7862	1.79989e-07
ELN	1.94417e-08	-3.07787	1.82263e-07
HAR1A	1.94464e-08	-1.73796	1.82225e-07
SLC17A7	1.97992e-08	-1.98751	1.85446e-07
GGTA1P	1.98419e-08	-2.23917	1.85761e-07
IL33	2.01608e-08	-3.28069	1.88661e-07
RANBP2	2.01982e-08	-0.643666	1.88925e-07
TCF4	2.02374e-08	-1.62726	1.89205e-07
CCDC136	2.10676e-08	-2.06811	1.96787e-07
FAM124A	2.12162e-08	-1.96182	1.98086e-07
MFN2	2.12649e-08	-0.64437	1.98449e-07
SOGA3	2.13032e-08	-2.14511	1.98717e-07
EMILIN1	2.15546e-08	-2.59246	2.00971e-07
ASB1	2.1581e-08	-0.877261	2.01125e-07
CCDC110	2.16523e-08	-1.8279	2.01607e-07
GPR15	2.19125e-08	-2.2026	2.03845e-07
SLITRK3	2.22489e-08	-2.65232	2.06506e-07
PCDH20	2.23625e-08	-2.99454	2.07467e-07
CIDEC	2.28694e-08	-2.79051	2.11882e-07
UBC	2.36796e-08	-0.680325	2.18698e-07
C1QTNF9B	2.37113e-08	-1.5613	2.18893e-07
2016-09-10	2.38153e-08	-0.999288	2.19753e-07
KDM6B	2.39308e-08	-1.03347	2.20621e-07
WISP2	2.42355e-08	-3.61656	2.23029e-07
TPPP3	2.44834e-08	-2.02687	2.25109e-07
EPB41L2	2.47454e-08	-1.53293	2.27314e-07
LY6G6D	2.50426e-08	-1.51309	2.29839e-07
LOC100128164	2.52592e-08	-1.08063	2.3162e-07
MGP	2.52607e-08	-2.77117	2.3153e-07
UGP2	2.55107e-08	-0.612881	2.33717e-07
RFTN2	2.55607e-08	-1.40815	2.34071e-07
SLC25A12	2.62752e-08	-0.976929	2.40185e-07
C8orf34	2.63756e-08	-1.79184	2.40888e-07
AGPAT9	2.65888e-08	-2.29277	2.42728e-07
CRYGD	2.67893e-08	-0.610967	2.44341e-07
SIK3	2.71621e-08	-0.814165	2.47521e-07
AFF4	2.90449e-08	-0.841358	2.63393e-07
MSX1	2.92472e-08	-1.96015	2.6511e-07
BBS1	3.00687e-08	-0.777396	2.71957e-07
LINC00602	3.04614e-08	-0.874749	2.75144e-07
CYP46A1	3.06347e-08	-1.66503	2.76588e-07
JDP2	3.12035e-08	-1.47367	2.81599e-07
DIRAS1	3.17636e-08	-2.96989	2.86277e-07
SETX	3.1832e-08	-0.725295	2.86767e-07
CX3CL1	3.2236e-08	-2.34734	2.90152e-07
ARHGEF17	3.23807e-08	-1.20059	2.91327e-07
CNTFR	3.27749e-08	-3.20818	2.94486e-07
PPAPDC3	3.30309e-08	-2.23586	2.96527e-07
GPR155	3.39706e-08	-1.5871	3.04298e-07
FBXL17	3.4185e-08	-0.827256	3.06084e-07
RASSF3	3.44686e-08	-1.96572	3.08489e-07
TBL1X	3.51119e-08	-1.43647	3.137e-07
GLIPR1L2	3.54909e-08	-1.43063	3.16673e-07
ANKRD44	3.55841e-08	-1.88115	3.17367e-07
ST13	3.60485e-08	-0.619473	3.20811e-07
TTLL11	3.66743e-08	-1.02648	3.25675e-07
SLC24A4	3.66744e-08	-1.44937	3.25535e-07
WBP4	3.684e-08	-0.660424	3.26863e-07
KIAA1328	3.69447e-08	-0.862774	3.27651e-07
ZFP2	3.71239e-08	-1.69026	3.29098e-07
TXNDC15	3.77795e-08	-0.684286	3.34477e-07
THBS1	3.80594e-08	-2.14156	3.36664e-07
CEP126	3.82572e-08	-1.6809	3.38268e-07
ATXN1	3.88414e-08	-1.52765	3.43138e-07
PPFIA2	3.93306e-08	-2.00947	3.4731e-07
ADAMTSL1	3.97469e-08	-2.44379	3.50534e-07
PHKG1	4.04439e-08	-1.82866	3.56069e-07
DBX2	4.09653e-08	-0.846672	3.60351e-07
GLI1	4.09693e-08	-2.23207	3.60231e-07
LONRF1	4.19102e-08	-1.17097	3.6756e-07
TTLL7	4.22082e-08	-2.46539	3.697e-07
ATP8B2	4.27671e-08	-1.88479	3.74117e-07
PEAK1	4.27909e-08	-0.941357	3.74165e-07
PPP1R12C	4.42377e-08	-0.799206	3.85994e-07
IGFBP5	4.4337e-08	-2.83099	3.86696e-07
ADAMTS9	4.53159e-08	-1.7887	3.94062e-07
TEK	4.66374e-08	-1.75019	4.05211e-07
FAM122A	4.74721e-08	-0.708146	4.1194e-07
STXBP5L	4.79877e-08	-2.58829	4.16063e-07
NIPSNAP3B	4.81593e-08	-1.23116	4.17198e-07
MTHFR	4.82663e-08	-0.849964	4.17948e-07
TNRC6C	4.85499e-08	-1.20842	4.2005e-07
CD99L2	4.87695e-08	-1.21143	4.21772e-07
PCDHB18P	4.91681e-08	-1.34743	4.24861e-07
EEF2K	4.98963e-08	-0.766515	4.30791e-07
BMPER	5.00999e-08	-2.19955	4.32367e-07
FGFBP2	5.06367e-08	-1.98523	4.36816e-07
EFHC2	5.09958e-08	-2.29206	4.39729e-07
KIF13B	5.27012e-08	-1.0602	4.53673e-07
FOXO1	5.27476e-08	-1.08847	4.53881e-07
TES	5.41293e-08	-1.10852	4.65185e-07
RGCC	5.56137e-08	-1.33693	4.77143e-07
PHYHD1	5.57627e-08	-2.74006	4.78023e-07
LAMB2	5.59042e-08	-1.34303	4.79036e-07
CYS1	5.59844e-08	-2.41436	4.79522e-07
SLC16A7	5.62085e-08	-2.10542	4.80841e-07
RBM20	5.62649e-08	-2.27085	4.81123e-07
SLC22A3	5.6299e-08	-3.01055	4.81213e-07
PTGER3	5.63066e-08	-3.02248	4.81078e-07
SELE	5.73521e-08	-3.19614	4.8879e-07
AP1S2	5.74238e-08	-1.31412	4.89198e-07
BAG3	5.84641e-08	-1.02882	4.97442e-07
LIX1L	5.88359e-08	-1.30742	5.00191e-07
NLGN3	5.95549e-08	-1.71072	5.05674e-07
EIF4EBP2	5.9575e-08	-0.686791	5.05636e-07
EFCC1	5.98054e-08	-2.02625	5.07382e-07
NTRK2	5.99705e-08	-3.34229	5.08573e-07
PPARGC1B	6.01567e-08	-1.4624	5.09941e-07
GPR183	6.09669e-08	-2.32886	5.16382e-07
KAT6B	6.14423e-08	-0.984574	5.20194e-07
KBTBD11	6.19468e-08	-2.15228	5.23818e-07
GPR135	6.23664e-08	-1.36116	5.26715e-07
CTIF	6.35255e-08	-0.903617	5.35843e-07
TRPC1	6.45345e-08	-1.69263	5.43907e-07
GALNT16	6.65121e-08	-2.67581	5.59427e-07
PLIN4	6.70329e-08	-2.95847	5.63576e-07
C8orf4	6.8142e-08	-2.48393	5.71964e-07
WWTR1	6.83509e-08	-1.56746	5.73483e-07
CLU	7.02034e-08	-2.86293	5.87106e-07
PBX1	7.06463e-08	-1.69715	5.90329e-07
CDIP1	7.08161e-08	-1.95138	5.91507e-07
C10orf107	7.08272e-08	-1.42577	5.9136e-07
ETS2	7.31169e-08	-1.36106	6.09981e-07
SSBP2	7.46317e-08	-1.51907	6.22365e-07
IGDCC4	7.51235e-08	-1.95361	6.26212e-07
STXBP6	7.63954e-08	-3.0292	6.3604e-07
SCN1B	7.68869e-08	-2.03547	6.39873e-07
FOXI2	7.7722e-08	-1.97157	6.46298e-07
C6	7.80518e-08	-2.19158	6.48778e-07
SMAD7	7.85128e-08	-1.19981	6.52345e-07
MN1	7.9131e-08	-2.42851	6.57216e-07
CCDC50	7.92433e-08	-0.799957	6.57883e-07
CCL16	7.99323e-08	-1.15461	6.63067e-07
LMCD1	7.99792e-08	-2.03747	6.63187e-07
PKD2	7.9983e-08	-1.07831	6.62951e-07
MYH3	8.09872e-08	-2.33841	6.70463e-07
CHIC1	8.31024e-08	-1.04681	6.87143e-07
MPDZ	8.40076e-08	-1.48371	6.94068e-07
C22orf39	8.40183e-08	-0.786609	6.93878e-07
AKT3	8.51281e-08	-1.95018	7.02478e-07
KHDRBS2	8.52544e-08	-1.0989	7.02955e-07
EZH1	8.54548e-08	-0.773306	7.04324e-07
THSD7B	8.73791e-08	-2.39884	7.1903e-07
ZC3H12C	8.752e-08	-1.35409	7.19901e-07
LHCGR	8.75514e-08	-0.896698	7.19871e-07
ODC1	8.92684e-08	-1.54698	7.33695e-07
STAC	8.99094e-08	-2.60112	7.38372e-07
DMRTC1B	9.01587e-08	-1.45483	7.40123e-07
NR2F1-AS1	9.04913e-08	-1.94365	7.42557e-07
MFAP5	9.14064e-08	-4.12529	7.49766e-07
NPTN	9.14183e-08	-0.758646	7.49565e-07
REEP2	9.1505e-08	-2.24226	7.49976e-07
NFATC1	9.27002e-08	-1.84631	7.59166e-07
RND3	9.32588e-08	-1.50398	7.63436e-07
OSBPL5	9.34051e-08	-1.06203	7.64329e-07
PEX14	9.38137e-08	-0.627644	7.67366e-07
CD55	9.42953e-08	-1.49829	7.70691e-07
EIF1B	9.44985e-08	-0.66616	7.72045e-07
SLC18A2	9.50405e-08	-1.78629	7.76164e-07
USP12	9.5233e-08	-1.45845	7.77427e-07
SLC2A3	9.63603e-08	-2.08776	7.8538e-07
LOC100130872	9.73526e-08	-1.81009	7.92525e-07
F13A1	1.00272e-07	-2.65493	8.14029e-07
EPHX2	1.00595e-07	-2.48252	8.16009e-07
KLHL21	1.00768e-07	-1.05022	8.16446e-07
TCEAL6	1.02258e-07	-1.26358	8.27862e-07
FBXW11	1.02729e-07	-0.623737	8.31023e-07
GYG1	1.04322e-07	-0.719746	8.43245e-07
PPP3CC	1.04471e-07	-0.90675	8.44117e-07
ARID4A	1.05259e-07	-0.780235	8.50147e-07
CSDC2	1.0744e-07	-3.16284	8.66399e-07
FAM188A	1.07911e-07	-0.740923	8.69859e-07
UBE2Q2	1.08644e-07	-0.799385	8.75417e-07
ITGB3	1.08788e-07	-2.3299	8.76237e-07
FAM13C	1.10248e-07	-2.02529	8.86953e-07
IL2	1.10846e-07	-0.765944	8.90714e-07
ATL1	1.13686e-07	-1.37798	9.12108e-07
RPL23AP53	1.14246e-07	-0.849356	9.16244e-07
YPEL5	1.15343e-07	-0.642475	9.23598e-07
ACKR4	1.15826e-07	-2.26116	9.26746e-07
EHBP1L1	1.16428e-07	-0.914763	9.30837e-07
CLIC4	1.18313e-07	-1.72781	9.44066e-07
FAM46C	1.19519e-07	-1.67468	9.53318e-07
HAPLN2	1.21529e-07	-1.27029	9.67849e-07
FREM1	1.23055e-07	-2.94212	9.79245e-07
RAB30	1.24233e-07	-1.44943	9.88235e-07
KCTD12	1.24875e-07	-1.63957	9.92183e-07
TCEAL3	1.25889e-07	-1.20517	9.9947e-07
SH3RF3	1.26478e-07	-1.6827	1.00337e-06
TMX4	1.27123e-07	-0.95493	1.00809e-06
C16orf96	1.29126e-07	-0.938842	1.0228e-06
PCDH10	1.3201e-07	-2.87973	1.04443e-06
FAM117A	1.32052e-07	-1.07426	1.04436e-06
LDLRAD4	1.3308e-07	-1.77312	1.05168e-06
TCEAL4	1.354e-07	-0.796545	1.06961e-06
TUBA1A	1.36278e-07	-1.49199	1.07571e-06
PWAR5	1.36351e-07	-2.02014	1.07587e-06
SEMA6D	1.36675e-07	-1.88577	1.07801e-06
KLC1	1.37122e-07	-0.620342	1.08113e-06
PCDHGA6	1.37399e-07	-1.6704	1.08206e-06
SFTPC	1.37701e-07	-1.12924	1.08403e-06
NES	1.38357e-07	-1.70334	1.08878e-06
DTWD1	1.3968e-07	-0.657299	1.09834e-06
ERVFRD-1	1.40725e-07	-1.90271	1.10614e-06
CACNA2D1	1.40759e-07	-2.97228	1.10598e-06
LOH12CR2	1.43485e-07	-1.06292	1.1261e-06
HS3ST4	1.44205e-07	-2.14836	1.13133e-06
IER2	1.44599e-07	-1.01111	1.13398e-06
MTFR1L	1.4982e-07	-0.692429	1.17358e-06
ZNF330	1.50478e-07	-0.59296	1.17829e-06
DCUN1D4	1.51798e-07	-0.643459	1.18726e-06
GPX3	1.51938e-07	-2.40122	1.18791e-06
PKHD1L1	1.54287e-07	-1.89214	1.20535e-06
UQCRC2	1.54935e-07	-0.679927	1.20995e-06
CPA6	1.57337e-07	-2.40434	1.22825e-06
JAKMIP3	1.59016e-07	-2.163	1.23994e-06
CCL23	1.6022e-07	-2.17854	1.24838e-06
CWF19L2	1.6062e-07	-0.785701	1.25102e-06
DIO3	1.63401e-07	-2.88559	1.26979e-06
JPH4	1.64431e-07	-2.03839	1.27682e-06
CCPG1	1.64673e-07	-1.01606	1.27774e-06
TNIK	1.65147e-07	-2.12164	1.28093e-06
HGF	1.65844e-07	-2.74783	1.28586e-06
GAS6	1.67077e-07	-2.02062	1.29346e-06
PAM	1.67827e-07	-1.36858	1.29878e-06
PURA	1.75523e-07	-0.604011	1.35323e-06
RABEP1	1.76154e-07	-0.634556	1.35708e-06
SCUBE3	1.77565e-07	-2.37695	1.36744e-06
GLTSCR1L	1.78706e-07	-0.755175	1.37416e-06
COLEC11	1.79806e-07	-2.07897	1.38211e-06
TMEM132B	1.82666e-07	-1.75902	1.40304e-06
KIF13A	1.83335e-07	-1.24237	1.40712e-06
PCDHGA12	1.83501e-07	-1.91017	1.40787e-06
GNAQ	1.83865e-07	-0.938685	1.41013e-06
SPRY2	1.84234e-07	-1.57684	1.41244e-06
VEZF1	1.86117e-07	-0.644018	1.42634e-06
CMAHP	1.88254e-07	-1.91783	1.44003e-06
PROS1	1.88467e-07	-1.68534	1.44112e-06
SGK1	1.88732e-07	-1.90423	1.44261e-06
ZNF516	1.9508e-07	-1.70572	1.48836e-06
FAM162B	1.95614e-07	-1.77534	1.49188e-06
PTPN21	1.9617e-07	-1.0206	1.49502e-06
C1QTNF4	1.97208e-07	-1.4597	1.50237e-06
KIAA1462	2.01436e-07	-1.72884	1.53287e-06
ZC3H12B	2.02459e-07	-1.75277	1.54008e-06
BMPR1A	2.13385e-07	-0.795346	1.6178e-06
WDR7	2.139e-07	-0.761735	1.62051e-06
FBXL5	2.16787e-07	-0.67741	1.64178e-06
WLS	2.1765e-07	-1.67479	1.6477e-06
CYLD	2.18302e-07	-0.914171	1.65203e-06
CA3	2.18385e-07	-2.1582	1.65205e-06
GINM1	2.18991e-07	-0.697972	1.65602e-06
FYN	2.21437e-07	-1.47479	1.6739e-06
KLHL14	2.26983e-07	-1.99134	1.71331e-06
RSPH9	2.29556e-07	-1.13457	1.73145e-06
AR	2.30167e-07	-2.9538	1.73478e-06
CORO1C	2.35474e-07	-1.12762	1.77348e-06
MAP6	2.36206e-07	-2.08381	1.77834e-06
FEM1B	2.36421e-07	-0.713016	1.77931e-06
ADCY4	2.38153e-07	-1.43416	1.79169e-06
CXCL2	2.39062e-07	-2.91054	1.79787e-06
NCOA7	2.39405e-07	-1.37104	1.79913e-06
PRRT2	2.39448e-07	-1.57914	1.79879e-06
SOWAHC	2.41901e-07	-1.33687	1.81589e-06
PDLIM5	2.43097e-07	-0.961373	1.82421e-06
NUP210L	2.49963e-07	-0.776056	1.87436e-06
RADIL	2.50338e-07	-2.14085	1.87648e-06
TMEM55A	2.51085e-07	-1.21228	1.88071e-06
JADE1	2.51227e-07	-1.08526	1.88109e-06
DPYSL3	2.53079e-07	-2.33206	1.89288e-06
DYRK3	2.55867e-07	-1.27245	1.91165e-06
CD248	2.56122e-07	-1.89716	1.91286e-06
GNB5	2.57443e-07	-0.853684	1.92202e-06
ARHGEF15	2.57914e-07	-1.38618	1.92484e-06
ICA1L	2.59353e-07	-1.18497	1.93417e-06
OR52N4	2.59883e-07	-0.944515	1.93742e-06
ISCU	2.61793e-07	-0.587969	1.95095e-06
SCN3A	2.62614e-07	-2.00075	1.95636e-06
CDH17	2.65554e-07	-2.24271	1.97611e-06
COL4A3	2.65752e-07	-2.69888	1.97687e-06
ANO4	2.81263e-07	-2.06884	2.0862e-06
HCFC2	2.86953e-07	-0.825832	2.12534e-06
GABARAPL3	2.87618e-07	-0.865013	2.12872e-06
SELP	2.93515e-07	-2.73364	2.17081e-06
HSPA12B	2.97431e-07	-1.56734	2.19423e-06
NGF	2.98223e-07	-2.13921	2.19929e-06
DLGAP2	2.99635e-07	-1.04325	2.20732e-06
ADHFE1	3.01367e-07	-2.22171	2.21928e-06
RBP7	3.01409e-07	-1.99976	2.2188e-06
ADAMTS4	3.0474e-07	-2.17452	2.24252e-06
SLC30A8	3.04817e-07	-2.07648	2.24227e-06
KCNJ8	3.09939e-07	-1.90993	2.27506e-06
CRLF2	3.12426e-07	-0.772028	2.29086e-06
MAP4	3.13843e-07	-0.690829	2.29797e-06
PNMA1	3.14024e-07	-1.38186	2.29847e-06
KMT2A	3.17506e-07	-0.715863	2.32314e-06
SMARCA2	3.18277e-07	-0.989394	2.32794e-06
LTC4S	3.20451e-07	-1.81256	2.34301e-06
SPHAR	3.31981e-07	-0.739753	2.423e-06
PROX1	3.33218e-07	-2.10146	2.42944e-06
LCA5	3.36223e-07	-1.11079	2.44961e-06
SDC3	3.36383e-07	-1.17699	2.44991e-06
LYNX1	3.40243e-07	-2.30252	2.47626e-06
DSEL	3.43867e-07	-1.77651	2.49997e-06
HFM1	3.44176e-07	-1.57715	2.50134e-06
TAL1	3.45763e-07	-1.43497	2.51109e-06
NOSTRIN	3.6031e-07	-1.58623	2.61489e-06
CBX6	3.6302e-07	-1.54643	2.6327e-06
ST7L	3.6567e-07	-0.71485	2.65004e-06
PCGF5	3.68392e-07	-0.78479	2.66789e-06
ZNF300P1	3.69335e-07	-1.96559	2.67377e-06
LINC00323	3.69409e-07	-1.04285	2.67337e-06
ERG	3.70088e-07	-1.35618	2.67733e-06
NEURL1B	3.70889e-07	-1.42853	2.68219e-06
LINC01366	3.71241e-07	-1.10368	2.68379e-06
COPS4	3.74553e-07	-0.587448	2.70582e-06
PITPNM2	3.79511e-07	-1.17349	2.73779e-06
FAM229B	3.79914e-07	-1.37126	2.73973e-06
WNT9A	3.86398e-07	-1.95302	2.78551e-06
C8orf22	3.87069e-07	-0.947844	2.78937e-06
GTF2IRD2P1	3.93222e-07	-1.28708	2.83073e-06
GTF2IRD2B	3.95613e-07	-1.34624	2.84594e-06
CD69	3.99362e-07	-2.47254	2.87191e-06
CC2D2B	4.05891e-07	-1.12824	2.91682e-06
PCDHGA3	4.13841e-07	-1.64357	2.97083e-06
QRFP	4.19547e-07	-1.04169	3.01073e-06
EID3	4.21776e-07	-1.50146	3.02462e-06
RND1	4.24137e-07	-1.71895	3.03943e-06
RIMBP2	4.34593e-07	-2.06483	3.10893e-06
PHF10	4.35914e-07	-0.644676	3.11729e-06
EEPD1	4.37946e-07	-1.38993	3.13073e-06
SELM	4.38725e-07	-1.88341	3.13521e-06
ADGRL4	4.4173e-07	-1.35557	3.1534e-06
ECSCR	4.42491e-07	-1.56636	3.15773e-06
ABI2	4.46274e-07	-0.659665	3.18251e-06
CDC42EP3	4.49578e-07	-1.36795	3.20496e-06
KIAA1671	4.54585e-07	-1.13038	3.23728e-06
CCDC85A	4.58596e-07	-1.83383	3.26245e-06
ACAT1	4.59446e-07	-1.06027	3.26623e-06
CPO	4.68006e-07	-1.03823	3.32478e-06
PALM2-AKAP2	4.68211e-07	-1.63326	3.32509e-06
CNTNAP1	4.70641e-07	-1.46937	3.34119e-06
GRIK1	4.71088e-07	-1.13111	3.34321e-06
CAMKK1	4.72406e-07	-1.12104	3.35025e-06
ESYT2	4.74648e-07	-0.763145	3.36266e-06
PALM	4.87394e-07	-2.34787	3.44464e-06
KIF5B	4.91396e-07	-0.652614	3.47054e-06
ATRNL1	4.93467e-07	-2.11114	3.48157e-06
LRRN3	4.95884e-07	-1.86173	3.49742e-06
ZNF521	4.95899e-07	-1.95251	3.49633e-06
PCDH19	5.05242e-07	-2.34401	3.55731e-06
TTC28	5.0624e-07	-1.44285	3.56312e-06
SEC14L5	5.09971e-07	-1.68944	3.58692e-06
SASH1	5.12074e-07	-1.17655	3.59924e-06
JMJD1C	5.14488e-07	-0.860512	3.61374e-06
CD93	5.1503e-07	-1.40278	3.61631e-06
TYW3	5.15793e-07	-0.731968	3.62042e-06
HACD1	5.21613e-07	-2.21937	3.66003e-06
TTBK2	5.23345e-07	-1.2775	3.67092e-06
HSPG2	5.28814e-07	-1.16507	3.70802e-06
C22orf23	5.32091e-07	-1.11524	3.72463e-06
CTSF	5.32194e-07	-1.39505	3.72409e-06
RC3H1	5.3399e-07	-0.615772	3.73284e-06
PRKACB	5.39129e-07	-1.14265	3.76748e-06
RAB27A	5.45297e-07	-1.09675	3.80929e-06
NDN	5.47257e-07	-1.97536	3.82168e-06
COL4A6	5.63965e-07	-2.87757	3.93167e-06
ID2B	5.74296e-07	-1.3278	4.00098e-06
TRIM23	5.7727e-07	-0.684431	4.02033e-06
DHH	5.82109e-07	-1.53636	4.05128e-06
IL16	5.83868e-07	-1.4794	4.06214e-06
PHACTR1	5.86901e-07	-1.66705	4.08048e-06
ITPRIP	5.87927e-07	-1.25689	4.08623e-06
PIEZO2	5.92001e-07	-2.06205	4.11177e-06
ECM2	5.943e-07	-1.86854	4.12494e-06
REM1	5.98997e-07	-1.7546	4.15614e-06
UGCG	6.06128e-07	-1.65576	4.20136e-06
PDLIM7	6.07111e-07	-1.41043	4.20675e-06
NEK9	6.0916e-07	-0.699778	4.21952e-06
KANK3	6.15274e-07	-1.23609	4.26043e-06
TMEM232	6.17005e-07	-1.27308	4.2681e-06
CLIP1	6.17308e-07	-0.872055	4.26876e-06
TMEM108	6.19821e-07	-2.63526	4.28325e-06
DUSP22	6.25436e-07	-0.804387	4.3177e-06
CHRD	6.32538e-07	-1.96253	4.36526e-06
PRDM16	6.42042e-07	-2.35025	4.42787e-06
CYP27A1	6.49483e-07	-2.00137	4.47618e-06
RBMXL1	6.66189e-07	-0.61309	4.57595e-06
TBX4	6.6675e-07	-2.63433	4.57828e-06
ROCK2	6.71493e-07	-1.29487	4.60623e-06
KCTD8	6.74173e-07	-1.18973	4.62306e-06
AMPH	6.74782e-07	-2.07412	4.62569e-06
ACTN3	6.7731e-07	-0.969306	4.64147e-06
KRT24	6.7898e-07	-3.06331	4.64981e-06
SLC2A14	6.93811e-07	-1.89635	4.74979e-06
DKFZp779M0652	6.98048e-07	-1.20013	4.77721e-06
CD40LG	6.98584e-07	-1.87103	4.77928e-06
POU2F2	7.06263e-07	-1.67341	4.82538e-06
GCK	7.12546e-07	-1.61663	4.86507e-06
PLEKHO1	7.14644e-07	-1.45658	4.87778e-06
PDCD4	7.2768e-07	-1.03028	4.96345e-06
KIT	7.53523e-07	-2.51933	5.1295e-06
GRB10	7.65113e-07	-1.40164	5.20322e-06
ADAMTS15	7.68675e-07	-2.54389	5.22572e-06
HYMAI	7.70807e-07	-1.22809	5.23848e-06
SMARCD3	7.8112e-07	-1.43847	5.3033e-06
SLC26A4-AS1	7.82922e-07	-1.43382	5.31202e-06
C5orf23	7.93121e-07	-1.99478	5.37411e-06
AKAP11	7.96935e-07	-0.825369	5.39639e-06
TGFB3	7.96967e-07	-1.92408	5.39483e-06
PTX3	8.00456e-07	-2.75667	5.4131e-06
NDEL1	8.01679e-07	-0.603174	5.41958e-06
CCIN	8.02605e-07	-1.57695	5.42406e-06
FOSL2	8.09189e-07	-0.984651	5.46136e-06
SERPIND1	8.09624e-07	-2.36527	5.4625e-06
HYAL1	8.13144e-07	-1.82189	5.48265e-06
MYO9A	8.19103e-07	-1.31187	5.51739e-06
KIF19	8.26901e-07	-1.91265	5.56626e-06
ALAD	8.40648e-07	-0.678917	5.65509e-06
MVB12B	8.50728e-07	-1.12264	5.71354e-06
PLIN1	8.51832e-07	-2.51793	5.71908e-06
TRIM63	8.54031e-07	-2.45996	5.7301e-06
C9orf3	8.61708e-07	-1.11298	5.77783e-06
SECISBP2L	8.64545e-07	-0.873721	5.79496e-06
USP54	8.69559e-07	-0.96553	5.82477e-06
UBL3	9.02008e-07	-1.01757	6.02836e-06
DIP2C	9.14163e-07	-1.12504	6.10562e-06
GIMAP5	9.21556e-07	-1.64341	6.149e-06
GPC6	9.31899e-07	-2.67065	6.20994e-06
STRN3	9.31996e-07	-0.709982	6.20857e-06
CREBL2	9.51851e-07	-0.722754	6.33878e-06
ZFHX4	9.53886e-07	-2.65268	6.35027e-06
SLC45A1	9.5938e-07	-1.608	6.38477e-06
HSPB3	9.65455e-07	-2.03302	6.42104e-06
PCDHGA9	9.68478e-07	-1.83705	6.43906e-06
LGR6	9.7692e-07	-2.69169	6.49099e-06
GPCPD1	9.77577e-07	-0.929663	6.49325e-06
ZNF454	9.78737e-07	-1.7023	6.49885e-06
SCHIP1	9.83288e-07	-1.16667	6.52696e-06
MPC1	9.89351e-07	-0.741368	6.56508e-06
CACHD1	9.94729e-07	-1.7426	6.59651e-06
MRGPRE	9.96251e-07	-0.786239	6.60447e-06
ARRDC4	1.0025e-06	-1.45028	6.64162e-06
ACTA1	1.01472e-06	-1.72395	6.7117e-06
B3GALNT2	1.01871e-06	-0.616276	6.73594e-06
STIM1	1.02689e-06	-0.752958	6.78569e-06
GNG12	1.03313e-06	-1.0196	6.8247e-06
TRPM3	1.03494e-06	-1.22496	6.83449e-06
ACVRL1	1.03934e-06	-1.2425	6.86131e-06
NFKBIZ	1.04003e-06	-1.41668	6.86367e-06
SNORD116-4	1.0558e-06	-2.5674	6.94763e-06
PEBP4	1.07544e-06	-1.011	7.07231e-06
PCDH7	1.08799e-06	-2.72935	7.14342e-06
HCG22	1.11776e-06	-1.47225	7.32251e-06
PLA2G4A	1.12734e-06	-1.78439	7.38294e-06
NRN1	1.1302e-06	-2.12555	7.39931e-06
PITX2	1.14881e-06	-2.21058	7.51156e-06
IGFBP6	1.16888e-06	-2.30405	7.62574e-06
IRAK3	1.1742e-06	-1.61688	7.65801e-06
FAT3	1.17515e-06	-2.62257	7.66181e-06
GAB1	1.19646e-06	-0.910556	7.77607e-06
LINC00882	1.19682e-06	-1.17573	7.77594e-06
GNA14	1.2052e-06	-2.15725	7.82787e-06
ID4	1.20901e-06	-2.2082	7.85016e-06
NPAS3	1.21266e-06	-2.00664	7.86887e-06
SBDSP1	1.25579e-06	-0.61733	8.13079e-06
MACF1	1.25691e-06	-0.890889	8.13547e-06
ST5	1.26167e-06	-1.1412	8.15855e-06
ID2	1.2763e-06	-1.56069	8.24536e-06
LYRM7	1.27719e-06	-0.710823	8.24849e-06
CSPG4	1.29143e-06	-1.78715	8.33e-06
RGS11	1.29874e-06	-2.34939	8.37187e-06
FLRT2	1.29906e-06	-2.57539	8.37132e-06
SERP2	1.3068e-06	-1.80985	8.4133e-06
TMEM233	1.31804e-06	-1.31638	8.48029e-06
CAPN6	1.31971e-06	-2.94135	8.48838e-06
USHBP1	1.3273e-06	-1.37247	8.53453e-06
APOD	1.33769e-06	-3.1227	8.59598e-06
SLC5A7	1.34022e-06	-3.07854	8.60956e-06
SARAF	1.36031e-06	-0.692998	8.73313e-06
SNTA1	1.36371e-06	-1.19006	8.75224e-06
FAM102A	1.36689e-06	-0.866719	8.7644e-06
PLEKHH2	1.36906e-06	-1.67246	8.77282e-06
TLE4	1.37908e-06	-1.39985	8.83428e-06
MPHOSPH8	1.40173e-06	-0.678057	8.97099e-06
PIK3R1	1.40327e-06	-1.18436	8.97802e-06
C10orf54	1.40619e-06	-1.2468	8.99392e-06
RGMA	1.42338e-06	-2.64745	9.09257e-06
LRRC49	1.42473e-06	-1.35559	9.09552e-06
ISL1	1.4318e-06	-2.15308	9.13498e-06
PCCA	1.43211e-06	-0.916802	9.13411e-06
MAFG	1.43896e-06	-0.835839	9.17496e-06
SEMA3A	1.44264e-06	-2.27294	9.19267e-06
GALNTL6	1.45266e-06	-0.96481	9.24792e-06
ANKRD35	1.46811e-06	-1.89353	9.33473e-06
CLIP4	1.47605e-06	-1.62811	9.37936e-06
CYP2U1	1.49176e-06	-1.21978	9.46747e-06
OSBPL1A	1.49316e-06	-1.30347	9.47343e-06
INHBB	1.52225e-06	-1.64104	9.64906e-06
CD1C	1.52468e-06	-2.19854	9.6615e-06
LINC00161	1.53425e-06	-0.880621	9.71915e-06
IFFO1	1.53816e-06	-1.5354	9.74089e-06
ZNF438	1.54078e-06	-0.894006	9.75144e-06
CDC14C	1.5471e-06	-1.06167	9.78545e-06
ZNF426	1.56887e-06	-1.07699	9.91395e-06
ERCC6L2	1.57799e-06	-1.15186	9.96548e-06
CYP1B1	1.57846e-06	-2.80244	9.96534e-06
TANC1	1.59848e-06	-0.818081	1.00793e-05
NNAT	1.61674e-06	-2.87062	1.01882e-05
PCSK5	1.62148e-06	-2.21875	1.02119e-05
CRB1	1.63274e-06	-1.02279	1.02796e-05
C10orf128	1.63315e-06	-1.68492	1.02791e-05
PRAC2	1.64259e-06	-2.21576	1.03353e-05
SGCE	1.66465e-06	-2.02297	1.04645e-05
TPST1	1.66901e-06	-1.29299	1.04887e-05
CD22	1.67755e-06	-2.5251	1.05391e-05
PWARSN	1.68042e-06	-1.90837	1.05539e-05
EPHB1	1.69016e-06	-1.96975	1.06086e-05
MYC	1.7028e-06	-1.78417	1.06814e-05
SMAD4	1.71317e-06	-0.602138	1.07431e-05
EEF2	1.72229e-06	-0.647213	1.07971e-05
ADAMTS19	1.7308e-06	-2.29303	1.08471e-05
LRRTM4	1.74485e-06	-1.70032	1.09318e-05
FAM155A	1.76166e-06	-1.84566	1.1027e-05
LINC00574	1.78163e-06	-0.99053	1.11418e-05
TNNT2	1.78727e-06	-2.69373	1.11737e-05
CDKN1A	1.78833e-06	-1.31288	1.11769e-05
RPS3A	1.81299e-06	-0.736522	1.13104e-05
GLI2	1.82334e-06	-2.20692	1.1368e-05
FOXO3	1.82527e-06	-0.757337	1.13766e-05
CLIC2	1.82762e-06	-1.45433	1.13844e-05
RALGDS	1.83322e-06	-0.730755	1.14123e-05
SYBU	1.83599e-06	-2.36517	1.14261e-05
IL34	1.83743e-06	-1.70974	1.14316e-05
TRPS1	1.84787e-06	-2.15595	1.14931e-05
ACR	1.85153e-06	-0.952124	1.15124e-05
KCTD20	1.86494e-06	-0.829003	1.15817e-05
FRY	1.86798e-06	-1.89964	1.15935e-05
GALR1	1.87098e-06	-0.613684	1.16087e-05
ANGPTL2	1.8768e-06	-1.74733	1.16378e-05
LRP1	1.94079e-06	-1.26498	1.19983e-05
CLYBL	1.94456e-06	-1.37838	1.2018e-05
C14orf132	1.95384e-06	-1.9525	1.20717e-05
IL6R	1.99966e-06	-1.85092	1.23288e-05
KCNIP3	2.01369e-06	-1.77618	1.24116e-05
KCNN2	2.01372e-06	-1.83937	1.24081e-05
SLC6A16	2.01432e-06	-1.92511	1.2408e-05
CYP2B7P	2.03442e-06	-2.25107	1.25168e-05
PLA2G4C	2.03658e-06	-1.84685	1.25264e-05
CORO2B	2.04404e-06	-1.95536	1.25647e-05
GIGYF2	2.06457e-06	-0.61408	1.26833e-05
FOXP1	2.07704e-06	-0.900052	1.27561e-05
SGCZ	2.11542e-06	-1.09181	1.29724e-05
TNFAIP3	2.11548e-06	-1.63811	1.29689e-05
MTERF4	2.11772e-06	-0.590917	1.29788e-05
ANG	2.16071e-06	-1.34356	1.32225e-05
OTUD7A	2.20973e-06	-1.37852	1.35064e-05
HIPK3	2.22841e-06	-1.76941	1.36043e-05
GID4	2.31165e-06	-0.645698	1.40832e-05
ARHGEF3	2.32619e-06	-0.781326	1.41592e-05
KBTBD8	2.35941e-06	-1.45756	1.43529e-05
RASGRP4	2.38958e-06	-1.69783	1.45149e-05
BEX1	2.4013e-06	-1.89848	1.45818e-05
MYH1	2.41038e-06	-0.792159	1.4624e-05
PART1	2.44562e-06	-2.56185	1.48246e-05
MMP16	2.44791e-06	-1.7919	1.48341e-05
NGFR	2.51157e-06	-2.67656	1.51975e-05
PRDM5	2.52e-06	-1.89132	1.5235e-05
C11orf95	2.52244e-06	-0.861174	1.52453e-05
LINC00982	2.53003e-06	-1.90688	1.52822e-05
PIP5K1B	2.53739e-06	-2.22557	1.53221e-05
TOB2	2.54365e-06	-0.661727	1.53554e-05
MT1M	2.54417e-06	-2.61427	1.5354e-05
GAB2	2.55758e-06	-1.2055	1.54214e-05
DCP1A	2.56139e-06	-0.59668	1.54398e-05
CD160	2.61126e-06	-1.1465	1.57127e-05
CAV1	2.64233e-06	-2.02359	1.58904e-05
TMEM150C	2.64687e-06	-1.65157	1.5913e-05
JAK2	2.64698e-06	-1.17154	1.5909e-05
SMPX	2.67498e-06	-1.95001	1.60679e-05
FAM50B	2.70154e-06	-1.99231	1.62084e-05
MYO18B	2.75461e-06	-2.48705	1.65124e-05
CCDC152	2.75502e-06	-1.80184	1.651e-05
COL6A2	2.78491e-06	-2.09444	1.66794e-05
AADACL4	2.80734e-06	-0.749276	1.68088e-05
ZNF385B	2.81302e-06	-2.34477	1.6838e-05
RARB	2.81306e-06	-1.78255	1.68333e-05
DYSF	2.87119e-06	-1.37828	1.71362e-05
AQP4	2.87428e-06	-1.79973	1.71496e-05
ZNF407	2.87785e-06	-0.586701	1.71659e-05
POLK	2.89142e-06	-0.714661	1.72369e-05
ST8SIA6	2.90093e-06	-0.894312	1.72885e-05
MORC1	2.91373e-06	-1.00301	1.73598e-05
TLN2	2.9325e-06	-1.14726	1.74564e-05
VWF	2.93409e-06	-1.24416	1.74608e-05
DCTN6	2.946e-06	-0.621346	1.75114e-05
CCM2L	2.97054e-06	-1.24027	1.7642e-05
KIAA1109	2.99953e-06	-0.810539	1.7809e-05
TMEM119	3.05926e-06	-2.01561	1.81269e-05
KLF10	3.06688e-06	-1.14566	1.81563e-05
TOX2	3.08474e-06	-1.80071	1.82305e-05
SELENBP1	3.0874e-06	-2.12922	1.8241e-05
GTF2IRD2	3.10439e-06	-0.938973	1.83308e-05
GRAP2	3.19552e-06	-1.8628	1.88364e-05
KCTD9	3.24884e-06	-0.814992	1.91288e-05
ZNF835	3.25875e-06	-1.74464	1.91761e-05
GLIPR2	3.25888e-06	-1.71814	1.91714e-05
LOC100499484-C9ORF174	3.26863e-06	-1.68897	1.92232e-05
ABCA6	3.27223e-06	-2.7875	1.92389e-05
CSRNP3	3.28803e-06	-1.44878	1.93152e-05
ZDBF2	3.29162e-06	-2.10813	1.93307e-05
JAK1	3.31426e-06	-0.665519	1.9447e-05
SATB1	3.34495e-06	-1.44366	1.96103e-05
ABR	3.35786e-06	-0.833469	1.96803e-05
CD200R1	3.37765e-06	-1.552	1.9785e-05
DOCK11	3.42495e-06	-1.79468	2.00335e-05
SNCA	3.46333e-06	-2.00978	2.02465e-05
TUBE1	3.47152e-06	-0.625965	2.02828e-05
LTBP3	3.48451e-06	-1.06361	2.03471e-05
RBFOX1	3.50313e-06	-1.2752	2.045e-05
SOX6	3.51991e-06	-2.0411	2.05422e-05
ASTL	3.5351e-06	-1.7093	2.06191e-05
SMIM10L2B	3.5369e-06	-1.18985	2.06237e-05
DPF3	3.55154e-06	-1.47734	2.06973e-05
BHLHE22	3.55427e-06	-1.68731	2.07073e-05
KANSL1L	3.56334e-06	-0.673695	2.07543e-05
TMEM71	3.56355e-06	-1.74512	2.07497e-05
S100B	3.57408e-06	-2.12912	2.08051e-05
RALGAPA1	3.65431e-06	-0.724562	2.1254e-05
PPP1R16B	3.68707e-06	-1.51602	2.14324e-05
ARHGEF6	3.69218e-06	-1.33051	2.1456e-05
ZMAT1	3.70686e-06	-1.90036	2.15291e-05
CFH	3.71414e-06	-1.84056	2.15592e-05
SEC23A	3.75913e-06	-0.865552	2.1808e-05
GABRA4	3.78485e-06	-0.787762	2.19449e-05
CLEC4G	3.80102e-06	-2.30917	2.20324e-05
DACT2	3.80645e-06	-2.39213	2.20514e-05
NR5A2	3.8725e-06	-1.28859	2.24277e-05
RNF145	3.89956e-06	-1.14195	2.25653e-05
CIDEA	3.9213e-06	-2.43718	2.2672e-05
C9orf131	3.93279e-06	-0.901126	2.2732e-05
PIP4K2A	3.98309e-06	-0.922244	2.29969e-05
APCDD1	4.03121e-06	-1.61607	2.3242e-05
ENPP2	4.06332e-06	-1.91954	2.3414e-05
BCL10	4.06343e-06	-0.681525	2.34081e-05
PECAM1	4.0807e-06	-1.25752	2.3501e-05
LAMA4	4.16983e-06	-1.46095	2.3994e-05
GRIK2	4.17759e-06	-1.76515	2.4032e-05
ZZEF1	4.29322e-06	-0.628403	2.46488e-05
SERPINF1	4.30599e-06	-2.02719	2.47152e-05
LSAMP	4.30836e-06	-1.97382	2.47219e-05
CYP39A1	4.33506e-06	-2.02024	2.48681e-05
CLEC14A	4.3525e-06	-1.18566	2.49612e-05
SMTNL2	4.35655e-06	-2.24505	2.49775e-05
ROR2	4.38791e-06	-2.5519	2.51432e-05
MPP7	4.40035e-06	-1.62016	2.52004e-05
LMNA	4.4295e-06	-0.805062	2.5325e-05
NAALADL1	4.53146e-06	-1.59554	2.58719e-05
AXL	4.58432e-06	-1.78239	2.61665e-05
ATOH8	4.60452e-06	-2.55869	2.62598e-05
KCNA6	4.67745e-06	-1.74561	2.66388e-05
UST	4.74466e-06	-1.61457	2.6999e-05
DUSP19	4.79732e-06	-1.00046	2.72685e-05
ABCC4	4.80457e-06	-1.55579	2.73021e-05
LRRC4	4.84953e-06	-1.67325	2.75348e-05
LINC01184	4.86812e-06	-0.596481	2.76174e-05
CLDN11	4.95353e-06	-2.13527	2.80477e-05
RNF152	4.95511e-06	-1.34874	2.80489e-05
OSTM1	4.97483e-06	-0.784476	2.81528e-05
ULK4P3	4.98638e-06	-1.22639	2.82026e-05
FAM101B	5.01719e-06	-1.18525	2.83612e-05
CASZ1	5.03295e-06	-1.10148	2.84346e-05
TAC1	5.07177e-06	-2.36393	2.86303e-05
CTTNBP2	5.09409e-06	-2.74304	2.87484e-05
NCOA4	5.149e-06	-0.650289	2.90264e-05
SH3GL2	5.16161e-06	-3.15989	2.90895e-05
CPB1	5.30695e-06	-1.58615	2.98594e-05
GRID2	5.41974e-06	-0.959976	3.04523e-05
RASSF8	5.43866e-06	-1.49112	3.05252e-05
WASF2	5.44118e-06	-0.817921	3.0531e-05
UBR3	5.48165e-06	-0.639107	3.07497e-05
TNRC6B	5.51565e-06	-0.626667	3.09235e-05
ENPP1	5.53403e-06	-2.05058	3.10096e-05
SNX29P2	5.53947e-06	-1.34846	3.10316e-05
SBF2	5.55552e-06	-0.787518	3.11131e-05
KPNA5	5.58519e-06	-0.9992	3.12621e-05
STX2	5.63906e-06	-1.45731	3.15465e-05
ITGA1	5.80398e-06	-1.43731	3.24249e-05
C3	5.81768e-06	-2.5478	3.24838e-05
CCDC36	5.86068e-06	-1.08203	3.2715e-05
SOX7	5.98199e-06	-1.91755	3.33468e-05
CPE	6.00336e-06	-1.69154	3.34478e-05
SEC1P	6.01557e-06	-1.04601	3.35067e-05
ADRB2	6.05922e-06	-1.93426	3.37407e-05
TPTEP1	6.08667e-06	-2.26149	3.38843e-05
INSC	6.10341e-06	-1.84288	3.39683e-05
SORCS2	6.12008e-06	-2.63269	3.40519e-05
CCDC102A	6.28829e-06	-1.22318	3.49499e-05
C9orf47	6.39913e-06	-1.73304	3.55179e-05
HBA2	6.41156e-06	-1.98963	3.55772e-05
SLC16A2	6.48234e-06	-1.55193	3.59311e-05
ALDH6A1	6.54074e-06	-0.999743	3.62157e-05
NOS1	6.5438e-06	-1.22729	3.62229e-05
LSMEM2	6.5522e-06	-1.09652	3.62498e-05
DYNC2H1	6.60616e-06	-1.38951	3.65287e-05
PDE3A	6.6063e-06	-1.80977	3.65196e-05
AKIRIN1	6.60774e-06	-0.663549	3.65177e-05
EFEMP1	6.6413e-06	-2.96101	3.66934e-05
PFKM	6.64462e-06	-0.851607	3.67018e-05
TLL1	6.68806e-06	-2.28702	3.69021e-05
MPV17L	6.69433e-06	-2.12211	3.69267e-05
CHD9	6.73111e-06	-0.825244	3.70997e-05
VSX1	6.73892e-06	-0.75968	3.71328e-05
AADACL2	6.78473e-06	-1.81513	3.73752e-05
ZYX	6.84068e-06	-0.874682	3.76733e-05
AKAP7	6.85133e-06	-1.2643	3.77218e-05
TJP1	6.85653e-06	-0.721184	3.77403e-05
KLF11	7.02024e-06	-0.913193	3.85794e-05
LMO1	7.03414e-06	-1.57652	3.86351e-05
PDZD9	7.04596e-06	-0.607749	3.86896e-05
AGPAT4-IT1	7.06242e-06	-1.09868	3.87697e-05
EIF3A	7.07376e-06	-0.612236	3.88111e-05
MEG3	7.13164e-06	-1.9975	3.90974e-05
PBX3	7.15977e-06	-0.920619	3.92307e-05
STEAP4	7.17202e-06	-2.20179	3.92873e-05
ANGPT1	7.20699e-06	-1.96111	3.94578e-05
FAM8A1	7.29668e-06	-0.680017	3.99382e-05
C15orf41	7.46597e-06	-0.807702	4.07995e-05
ZFAND5	7.46656e-06	-0.612279	4.07919e-05
ZC3H6	7.61937e-06	-0.827293	4.15493e-05
SH3PXD2A	7.66208e-06	-1.0031	4.17711e-05
FLJ33360	7.67574e-06	-1.05051	4.18345e-05
TOM1L2	7.77746e-06	-0.924031	4.23103e-05
SIK1	7.81409e-06	-1.20386	4.2487e-05
PPARA	7.81969e-06	-0.926088	4.2495e-05
CLEC1A	7.99572e-06	-1.33088	4.34286e-05
CD79B	8.05448e-06	-2.01642	4.37246e-05
PCDHGA2	8.12137e-06	-1.54072	4.40644e-05
HOOK3	8.14252e-06	-0.682507	4.41675e-05
MICAL1	8.19265e-06	-1.03756	4.44277e-05
PDK2	8.19378e-06	-0.689987	4.44221e-05
ARHGEF10	8.24119e-06	-1.16019	4.46673e-05
LRRC32	8.2789e-06	-1.53878	4.48362e-05
CCDC81	8.27964e-06	-0.951121	4.48284e-05
PCDH11X	8.42785e-06	-1.63788	4.56188e-05
SNX18	8.43171e-06	-0.690398	4.56277e-05
ELL2	8.45754e-06	-1.09986	4.57554e-05
ATRX	8.48696e-06	-0.676227	4.59025e-05
PDE3B	8.5073e-06	-1.68752	4.60004e-05
TRIM50	8.65793e-06	-0.899985	4.67779e-05
MMGT1	8.71573e-06	-0.704098	4.70778e-05
PCNX	8.7997e-06	-0.67444	4.74814e-05
RASA3	8.87498e-06	-1.4988	4.78373e-05
SOCS2	8.8767e-06	-1.54806	4.78214e-05
RAB3C	9.00917e-06	-1.40445	4.84715e-05
FBXL3	9.02403e-06	-0.594645	4.8526e-05
VIM	9.12808e-06	-1.53704	4.90598e-05
[truncated: 1,710 more rows]

## Sheet: BRCA
Symbol	P value	log2(Fold change)	FDR
CPA1	1.14302e-203	-3.85618	2.34673e-199
MYOC	2.83933e-191	-5.92152	1.94314e-187
CA4	1.11172e-186	-6.5847	5.70619e-183
GPAM	4.8957e-183	-3.63753	2.01027e-179
HSD17B13	9.0771e-183	-4.7797	3.10603e-179
PGM5-AS1	2.03916e-181	-3.10088	5.98085e-178
FIGF	3.65743e-175	-6.16078	7.50906e-172
LRRC3B	8.07801e-173	-3.78562	1.38208e-169
MESTIT1	1.44778e-170	-3.31094	2.28649e-167
LYVE1	1.59065e-165	-5.00336	2.17718e-162
AQP7P3	6.02801e-164	-3.2883	7.73507e-161
GLYAT	5.1003e-163	-5.94456	6.15967e-160
ADRA1A	9.72078e-157	-3.78269	1.05041e-153
CAV1	2.63048e-154	-3.38311	2.57173e-151
TNS1	8.50995e-153	-2.84833	7.59642e-150
AQP7P1	3.18042e-152	-5.28318	2.72072e-149
GLRA4	7.2201e-152	-2.68476	5.92943e-149
ADH4	6.57553e-151	-3.39944	5.19239e-148
MYOM1	2.04813e-149	-3.89653	1.50179e-146
ANGPT4	7.06258e-148	-2.97976	4.8334e-145
APOB	1.0353e-147	-5.04863	6.85666e-145
TRPM3	1.03252e-146	-2.4773	6.62456e-144
TRHDE-AS1	7.8137e-146	-5.398	4.8613e-143
PPP1R12B	4.80819e-144	-2.24765	2.90344e-141
NAALAD2	2.56346e-143	-3.13095	1.42244e-140
LHCGR	8.42537e-143	-2.91386	4.55214e-140
FHL1	8.64496e-143	-4.33648	4.55102e-140
FAM13A	1.12281e-142	-2.58174	5.76311e-140
ANGPTL7	3.90692e-142	-5.24888	1.95642e-139
LVRN	2.09578e-141	-4.57099	1.00066e-138
PAMR1	7.04845e-141	-4.09682	3.2889e-138
HEPACAM	7.61763e-141	-5.16792	3.4755e-138
HEPN1	9.24479e-140	-4.94048	4.12619e-137
HPSE2	1.87733e-139	-4.18647	8.20072e-137
GPR146	7.16681e-139	-2.73489	3.06545e-136
NKAPL	2.01099e-138	-2.70351	8.25751e-136
SDPR	1.12327e-136	-4.69637	4.52195e-134
SIK2	1.61268e-136	-2.23428	6.36729e-134
SLC2A4	9.90453e-136	-4.34808	3.83679e-133
B3GALT1	4.74073e-135	-3.05428	1.67814e-132
SLC22A12	8.66482e-135	-2.2493	3.01521e-132
NPR1	1.47085e-134	-3.49941	5.03302e-132
ADAMTS5	2.80273e-134	-3.54716	9.28111e-132
ITIH5	2.89028e-134	-4.23769	9.41909e-132
CAV2	6.93955e-134	-2.98816	2.19194e-131
HSD52	1.46079e-133	-1.72843	4.54417e-131
KCNIP2	9.81228e-133	-5.04031	2.91965e-130
PDE2A	1.03517e-132	-3.4038	3.03615e-130
ACVR1C	1.70507e-132	-4.91363	4.93052e-130
EPB42	1.32481e-131	-3.41407	3.67564e-129
SPTBN1	1.37189e-131	-1.8939	3.75551e-129
CD300LG	2.57999e-131	-6.46342	6.96971e-129
DPP6	4.31288e-131	-3.97808	1.13523e-128
GSN	3.09564e-129	-2.38405	7.94458e-127
BTNL9	4.17482e-129	-4.35011	1.05819e-126
ADH1A	4.87367e-129	-5.08796	1.22026e-126
ABCA10	1.13089e-128	-4.56247	2.79739e-126
RYR3	4.43384e-128	-3.61715	1.0837e-125
KLB	4.76871e-128	-4.13024	1.15184e-125
SORBS1	7.95885e-128	-3.38863	1.8782e-125
PYGM	1.08645e-126	-3.52287	2.4512e-124
HIF3A	1.33155e-126	-4.98349	2.97153e-124
KLHL33	2.35123e-126	-2.08111	5.13543e-124
ARHGAP20	1.85891e-125	-3.44989	3.85507e-123
PAPPA2	2.55287e-125	-3.38822	5.2413e-123
LPL	4.21366e-125	-4.70748	8.56541e-123
EBF1	4.26371e-125	-3.0374	8.58217e-123
SLC7A14	9.37272e-125	-2.28922	1.8503e-122
SCARA5	2.48189e-124	-6.38868	4.80713e-122
CAT	3.01044e-124	-1.82943	5.77639e-122
CRHBP	3.20209e-124	-3.37197	6.03139e-122
SPRY2	4.60768e-124	-2.89225	8.60002e-122
RDH5	5.20306e-124	-4.14378	9.45346e-122
TSLP	5.25132e-124	-3.98417	9.45745e-122
TNMD	9.83542e-124	-5.01834	1.75592e-121
AOC3	1.83905e-123	-3.63853	3.25496e-121
TNXB	8.61976e-123	-4.46307	1.51258e-120
CEP68	1.41377e-122	-1.31452	2.45984e-120
HSPB6	2.04944e-122	-4.68895	3.53589e-120
MYH1	2.19184e-122	-3.38515	3.75006e-120
MAP1LC3C	2.5708e-122	-3.77072	4.36208e-120
ABCB5	3.22953e-122	-4.24204	5.43487e-120
ASPA	1.4364e-121	-3.59975	2.34053e-119
LOC286367	1.68248e-121	-2.70704	2.71993e-119
HSPB7	2.77939e-121	-4.416	4.4581e-119
PALMD	6.44727e-121	-2.9541	1.01045e-118
MIR143HG	7.83802e-121	-3.84255	1.21911e-118
EGFEM1P	9.90999e-121	-1.25714	1.50713e-118
NIPSNAP3B	3.4019e-120	-2.6776	5.13562e-118
SERTM1	7.0551e-120	-2.66385	1.04962e-117
AOC4P	1.5355e-119	-2.17843	2.26802e-117
LRRTM2	1.85491e-119	-2.93185	2.70094e-117
TMEM220	3.67795e-119	-2.62488	5.31775e-117
LEPR	6.23837e-119	-3.21236	8.95665e-117
C19orf80	1.64645e-118	-3.44684	2.31529e-116
CLEC3B	2.9853e-118	-3.64689	4.16946e-116
MASP1	3.92449e-118	-4.28667	5.44417e-116
GYS2	5.30874e-118	-2.9403	7.31502e-116
KIAA0408	5.97859e-118	-5.51908	8.18309e-116
PPAP2B	9.24153e-118	-2.08303	1.25654e-115
DMD	1.06051e-117	-3.80546	1.43245e-115
IGFBP6	3.50735e-117	-3.28639	4.67594e-115
SPX	5.84268e-117	-4.06398	7.73911e-115
LRRC2	9.86466e-117	-3.37763	1.29828e-114
CFL2	1.23954e-116	-1.87855	1.62095e-114
PRRG3	7.51174e-116	-2.6765	9.76098e-114
SLC17A7	1.24204e-115	-3.23284	1.60379e-113
FRMD1	1.33444e-115	-3.59955	1.71234e-113
GLP2R	2.08369e-115	-2.22275	2.65716e-113
LEP	8.78707e-115	-7.25936	1.09338e-112
ATOH8	1.24901e-114	-3.82607	1.54478e-112
KLHL29	1.54329e-114	-3.14473	1.89732e-112
C1QTNF9	1.76788e-114	-3.16787	2.1605e-112
KLHL31	8.81257e-114	-3.21797	1.0706e-111
ACACB	3.11887e-113	-3.46827	3.70136e-111
PPARG	3.49729e-113	-3.23799	4.12661e-111
MTURN	1.0824e-112	-2.45118	1.25553e-110
SH3D19	4.17463e-112	-1.99286	4.78823e-110
LDB2	7.0573e-112	-2.30131	8.00516e-110
NPY2R	1.09988e-111	-5.38823	1.24074e-109
DST	3.07924e-111	-2.75415	3.45464e-109
KCNJ16	3.35133e-111	-4.77927	3.71926e-109
PALM2-AKAP2	4.06313e-111	-2.15417	4.48496e-109
CD34	1.10837e-110	-2.10916	1.21042e-108
CCDC178	1.49063e-110	-3.52857	1.61926e-108
ADCYAP1R1	2.79065e-109	-3.2931	2.9382e-107
FXYD1	4.86022e-109	-4.94108	5.09108e-107
MRAP	8.61896e-109	-5.46614	8.93717e-107
LMOD1	1.26273e-108	-3.08118	1.30277e-106
ALDH1L1	1.62998e-108	-5.40771	1.67326e-106
AQP7	6.50069e-108	-5.89878	6.54244e-106
STAB2	9.09411e-108	-3.94799	9.06364e-106
ACSM5	1.37535e-107	-3.58351	1.36412e-105
LINC00341	2.06932e-107	-2.8637	2.04256e-105
ABCA9	3.36656e-107	-4.39619	3.30712e-105
C14orf180	9.98792e-107	-5.38365	9.67274e-105
ACSS2	1.02607e-106	-1.53781	9.89027e-105
ATP1A2	3.09196e-106	-5.32534	2.9254e-104
MME	4.56488e-106	-4.23859	4.27952e-104
ADGRD2	6.41962e-106	-3.5698	5.99096e-104
LIFR	6.88587e-106	-2.98827	6.39701e-104
ADRB2	6.96789e-106	-3.15354	6.44404e-104
FAM180B	1.15375e-105	-3.4249	1.06222e-103
DCT	1.27756e-105	-2.73479	1.17096e-103
TRDN	2.3876e-105	-3.82162	2.14999e-103
TMC2	3.03127e-105	-2.24175	2.71768e-103
CAPN11	6.77332e-105	-3.25606	6.02004e-103
COL25A1	7.98994e-105	-3.17832	7.07076e-103
LOC100133920	1.65818e-104	-1.06627	1.46112e-102
GPIHBP1	1.73487e-104	-4.03974	1.52216e-102
PKHD1L1	2.14305e-104	-3.862	1.8565e-102
TGFBR2	2.1715e-104	-2.40746	1.87324e-102
GIPC2	3.3598e-104	-3.27142	2.88619e-102
SEL1L2	3.62356e-104	-1.98299	3.09981e-102
ITGA7	3.8593e-104	-3.51185	3.28777e-102
SYNM	4.16954e-104	-4.24874	3.53739e-102
LIPE	4.45078e-104	-4.21147	3.76045e-102
MRGPRX2	8.02492e-104	-1.74446	6.75245e-102
CLEC4GP1	1.29322e-103	-2.43982	1.07931e-101
SCN3A	1.49154e-103	-3.82779	1.23979e-101
SMYD1	2.79206e-103	-5.30912	2.30216e-101
CCDC50	4.27704e-103	-1.32026	3.49848e-101
ANGPTL5	4.95861e-103	-2.75664	4.02392e-101
EBF3	1.77693e-102	-2.95107	1.41403e-100
CXorf36	1.97967e-102	-2.17635	1.56929e-100
GNG11	5.722e-102	-2.18945	4.5184e-100
CXCL2	6.14484e-102	-4.53517	4.83371e-100
CDH20	6.68221e-102	-2.69129	5.21645e-100
FZD4	1.00308e-101	-2.38659	7.80084e-100
USP44	1.64395e-101	-2.86605	1.27366e-99
MOCS1	1.69732e-101	-1.97449	1.30516e-99
OVCH2	2.55654e-101	-2.78806	1.94401e-99
TMEM132C	2.78072e-101	-5.58151	2.10668e-99
CYP3A4	2.96343e-101	-1.71539	2.23684e-99
EZH1	3.114e-101	-1.42906	2.34189e-99
ADH5	3.79367e-101	-0.930084	2.83228e-99
HOXA4	4.78773e-101	-2.87812	3.56148e-99
NMUR1	5.35331e-101	-3.16029	3.96782e-99
KL	6.3659e-101	-2.99543	4.70138e-99
ANXA1	6.58801e-101	-2.61279	4.84797e-99
FAM196B	6.96329e-101	-4.2648	5.10583e-99
DACT2	7.6659e-101	-3.97401	5.60102e-99
ANGPTL1	9.04227e-101	-3.72442	6.55996e-99
GPX3	9.74884e-101	-3.48435	7.04765e-99
LRRN4CL	1.38612e-100	-3.75075	9.9854e-99
OXTR	1.92928e-100	-4.29438	1.38497e-98
MAMDC2	2.47918e-100	-3.94578	1.76736e-98
SCN4B	3.52642e-100	-3.13448	2.49659e-98
GDF10	7.01405e-100	-4.32996	4.93169e-98
ANKRD53	1.21416e-99	-2.84226	8.47891e-98
SCN4A	1.6514e-99	-3.6201	1.14932e-97
CD36	2.59259e-99	-4.81657	1.79826e-97
GPRASP1	3.1689e-99	-2.48657	2.19059e-97
LHFP	3.89498e-99	-2.2429	2.68348e-97
HCAR2	4.61863e-99	-3.19112	3.17141e-97
TXNIP	5.02019e-99	-2.16685	3.43565e-97
CLCA4	9.6239e-99	-3.93785	6.54266e-97
METTL7A	1.09893e-98	-1.96549	7.44625e-97
CCDC69	2.06569e-98	-2.79933	1.39509e-96
KY	3.34206e-98	-4.06304	2.2497e-96
HAS3	3.50555e-98	-3.47848	2.35204e-96
SLC7A10	5.91215e-98	-4.72408	3.95382e-96
KLF15	6.78115e-98	-3.59593	4.52025e-96
PDK4	9.46337e-98	-3.95797	6.28778e-96
KCNA4	1.45062e-97	-2.04936	9.60729e-96
HOXA5	7.95566e-97	-3.14445	5.25202e-95
ALDH1A2	1.01167e-96	-3.87671	6.61484e-95
ITPRIPL1	1.03433e-96	-2.88705	6.74155e-95
ACADL	2.82395e-96	-4.59056	1.83477e-94
C18orf42	4.28085e-96	-1.16536	2.76384e-94
FOXO1	4.58234e-96	-1.97642	2.94922e-94
C2orf88	5.90253e-96	-3.13231	3.77523e-94
IGSF10	5.95822e-96	-3.98361	3.79901e-94
ENPP2	7.38032e-96	-3.1268	4.69119e-94
ABCD2	7.6565e-96	-3.78467	4.85171e-94
HBB	1.04146e-95	-4.38495	6.57913e-94
CASP12	1.14644e-95	-1.89433	7.22009e-94
PLSCR4	1.28557e-95	-2.34547	8.07159e-94
DENND2A	1.40332e-95	-2.47642	8.78403e-94
GYG2	1.49067e-95	-3.48028	9.27423e-94
PPAP2A	2.04045e-95	-1.88298	1.26563e-93
GNAI1	2.10562e-95	-2.53314	1.30212e-93
CLEC4G	3.30803e-95	-2.87147	2.03956e-93
CDO1	4.89777e-95	-3.98108	3.01066e-93
KCNB1	5.23532e-95	-3.87849	3.20855e-93
KCTD4	6.385e-95	-1.78334	3.9015e-93
C1QTNF9B	7.44466e-95	-2.41995	4.5355e-93
GPD1	8.55535e-95	-6.1778	5.19674e-93
ADH1C	8.99712e-95	-4.8772	5.44896e-93
HHATL	1.17657e-94	-2.41608	7.10473e-93
TPO	1.18485e-94	-3.20823	7.13377e-93
MMP27	1.50348e-94	-2.46591	8.97322e-93
MRAS	2.37368e-94	-2.38182	1.4085e-92
C10orf90	2.7385e-94	-4.14625	1.62029e-92
SEMA3G	3.96772e-94	-2.94105	2.34084e-92
RBMS2	5.00833e-94	-1.26129	2.9463e-92
NMT2	6.23824e-94	-2.02418	3.64893e-92
SVEP1	7.02818e-94	-3.50285	4.08769e-92
HSPB2	7.45109e-94	-2.82024	4.30925e-92
SLC19A3	7.952e-94	-5.40631	4.58603e-92
TRHDE	8.62061e-94	-3.6763	4.9577e-92
PLIN1	1.55687e-93	-6.15867	8.9285e-92
CA3	1.60716e-93	-4.56352	9.19123e-92
MGARP	2.28881e-93	-2.45001	1.30532e-91
RBP4	3.05666e-93	-5.51718	1.7384e-91
MAB21L1	3.08895e-93	-3.23697	1.75191e-91
CLDND2	3.1016e-93	-2.19365	1.75424e-91
PLIN4	1.03355e-92	-5.80107	5.78194e-91
SGK2	1.2608e-92	-3.54356	7.0341e-91
HLF	1.41231e-92	-3.79846	7.85801e-91
CORO2B	2.36219e-92	-2.6683	1.30723e-90
LRRC70	7.61524e-92	-2.24611	4.20291e-90
RNF186	9.17766e-92	-3.23106	5.03814e-90
CCDC3	9.6058e-92	-2.59983	5.25911e-90
AQP1	1.40672e-91	-2.44253	7.66087e-90
PDE1C	1.65093e-91	-3.77821	8.96698e-90
TMEM246	1.91039e-91	-2.323	1.03489e-89
EPAS1	2.02177e-91	-1.93279	1.09234e-89
NDRG2	2.05124e-91	-2.67502	1.10535e-89
FAM228A	3.6324e-91	-2.15692	1.94717e-89
LIMS2	3.87887e-91	-2.20811	2.07388e-89
FMO2	5.65526e-91	-4.41625	3.01579e-89
MYH11	6.38119e-91	-4.21109	3.3941e-89
F8	6.84245e-91	-1.82009	3.63003e-89
CNN1	8.89987e-91	-3.54282	4.70936e-89
CHRDL1	9.2706e-91	-5.35438	4.88038e-89
KANK1	1.06916e-90	-2.06544	5.61407e-89
CACHD1	1.19913e-90	-2.62001	6.28044e-89
GCOM1	1.49576e-90	-3.27956	7.8141e-89
KCNE1	1.68931e-90	-3.88983	8.80287e-89
CKMT2	1.85165e-90	-3.35509	9.62436e-89
SAMD5	1.95195e-90	-3.5357	1.01201e-88
BMX	3.21215e-90	-3.58666	1.65285e-88
CAPZA3	4.34827e-90	-2.24417	2.23186e-88
CYYR1	4.8827e-90	-2.22645	2.49992e-88
PROS1	4.92928e-90	-2.34884	2.51749e-88
DMGDH	5.49318e-90	-2.85678	2.7916e-88
FOXN3	7.02128e-90	-1.63523	3.55936e-88
COL6A6	7.25215e-90	-4.17972	3.65833e-88
LGI4	7.34399e-90	-2.58258	3.69557e-88
TCEAL7	8.19212e-90	-2.57047	4.11228e-88
VIT	1.01115e-89	-4.39336	5.05107e-88
SHE	1.12576e-89	-2.31738	5.60996e-88
CCL16	1.57724e-89	-1.95892	7.82181e-88
RELN	1.90175e-89	-4.67479	9.40838e-88
GNAL	2.66559e-89	-2.91628	1.30926e-87
ACO1	2.68025e-89	-1.6112	1.31332e-87
TMEM37	2.7258e-89	-2.57337	1.33246e-87
SLC16A7	3.65629e-89	-3.16643	1.77885e-87
NTRK2	3.92072e-89	-4.1807	1.8985e-87
MIR99AHG	4.37158e-89	-2.9536	2.11183e-87
CIDEC	4.54015e-89	-6.44991	2.18812e-87
PEAR1	5.15636e-89	-2.35169	2.47928e-87
TMEM100	5.42105e-89	-3.93932	2.60046e-87
ITSN1	5.45795e-89	-1.49524	2.61206e-87
SPHKAP	5.62945e-89	-4.19615	2.68787e-87
FGF2	5.74061e-89	-3.57841	2.73458e-87
MYCT1	8.19021e-89	-2.07159	3.89244e-87
AADACP1	8.58008e-89	-1.76184	4.06831e-87
MICU3	1.15893e-88	-2.72233	5.48249e-87
NR3C2	1.1794e-88	-2.76376	5.56649e-87
GALNT15	1.3681e-88	-3.42078	6.44231e-87
CDC14B	1.39176e-88	-2.07049	6.53871e-87
CNTFR-AS1	1.44377e-88	-1.37101	6.76758e-87
NR3C1	1.55428e-88	-1.87738	7.26899e-87
EOGT	2.18603e-88	-1.50351	1.02003e-86
EEPD1	4.25343e-88	-1.75588	1.98021e-86
TIMP4	4.65058e-88	-4.86912	2.1602e-86
PCK1	4.96169e-88	-5.60634	2.29952e-86
SLC35G2	5.7599e-88	-2.05094	2.66344e-86
DLGAP2	5.77357e-88	-2.37592	2.66376e-86
HS3ST4	5.94378e-88	-4.13408	2.73614e-86
MATN2	6.04536e-88	-3.45093	2.77668e-86
GABARAPL1	6.15599e-88	-1.58312	2.82117e-86
PFKFB1	8.26067e-88	-3.52753	3.77728e-86
C2orf40	9.08238e-88	-5.09796	4.14379e-86
RERGL	9.33734e-88	-4.50525	4.25067e-86
SRPX	9.46984e-88	-2.86706	4.30144e-86
ROBO4	1.21088e-87	-1.85991	5.48799e-86
DEFB132	1.53869e-87	-4.15842	6.94306e-86
MCAM	1.63764e-87	-1.89499	7.37332e-86
PCDH9	2.02857e-87	-3.56522	9.11349e-86
CHL1	2.02946e-87	-4.12091	9.09759e-86
NNAT	2.13513e-87	-3.71681	9.55038e-86
KLF4	2.81981e-87	-2.60271	1.2531e-85
FAM122A	3.59806e-87	-1.01197	1.5955e-85
RHOXF1	3.61965e-87	-2.10842	1.60162e-85
GHR	5.45791e-87	-3.19326	2.40981e-85
PGA3	7.87554e-87	-2.75494	3.4698e-85
FAM107A	8.70015e-87	-3.84564	3.81673e-85
ANGPT1	1.11174e-86	-3.01143	4.86676e-85
TSPAN7	1.53965e-86	-2.96955	6.72564e-85
EDNRB	1.78291e-86	-2.56945	7.73888e-85
MMRN2	2.98233e-86	-1.99925	1.29178e-84
G0S2	3.24732e-86	-4.10993	1.4036e-84
TLN2	4.19452e-86	-1.80263	1.8054e-84
NATD1	4.26713e-86	-1.71692	1.83281e-84
ABCA8	4.46569e-86	-5.08648	1.91409e-84
FAM13C	5.79785e-86	-2.73478	2.47991e-84
LINC00671	1.10986e-85	-1.19707	4.71772e-84
TSHZ2	1.1202e-85	-3.19244	4.7518e-84
F10	1.22033e-85	-2.96094	5.16591e-84
PRCD	1.68373e-85	-1.97158	7.09831e-84
GSTM5	1.89945e-85	-4.11722	7.9913e-84
PLCZ1	2.44775e-85	-0.955331	1.02561e-83
GIMAP8	3.20086e-85	-2.02542	1.3303e-83
LINC01366	3.67009e-85	-1.67787	1.52223e-83
LINC00924	3.90144e-85	-2.53739	1.61493e-83
APCDD1	5.64358e-85	-2.52814	2.33135e-83
MMD	6.37386e-85	-2.1811	2.62775e-83
GABRA4	7.20658e-85	-1.88289	2.9651e-83
ADGRF5	9.01052e-85	-1.93296	3.6999e-83
PCOLCE2	9.81128e-85	-5.11626	4.02067e-83
KLF9	1.13537e-84	-1.80273	4.6435e-83
CEP112	1.18698e-84	-2.13575	4.8449e-83
SH3BGRL2	1.43922e-84	-2.31503	5.86282e-83
RSPO3	1.65911e-84	-3.01569	6.74519e-83
MYLK	1.76393e-84	-2.56795	7.15717e-83
FAM162B	2.16329e-84	-2.38672	8.76028e-83
LGALS12	2.57955e-84	-4.96383	1.04253e-82
CPED1	2.88156e-84	-2.97099	1.1623e-82
PLEKHM3	2.92019e-84	-1.78076	1.17558e-82
GGTA1P	3.23326e-84	-2.3714	1.29906e-82
CIDEA	3.75272e-84	-5.73126	1.50482e-82
AGMO	4.5963e-84	-2.7754	1.83592e-82
HOXA6	5.27374e-84	-2.82905	2.10243e-82
C20orf194	5.43162e-84	-1.37422	2.16117e-82
CLDN19	6.31259e-84	-4.31741	2.50684e-82
PAK3	6.71055e-84	-3.28607	2.65973e-82
GRIA4	6.72759e-84	-4.57518	2.66135e-82
SSTR1	6.95716e-84	-3.11509	2.74687e-82
RNF150	7.62846e-84	-3.19758	3.00614e-82
KCNAB1	8.85567e-84	-2.10398	3.48306e-82
GPBAR1	1.01004e-83	-2.36922	3.96503e-82
DNAJB4	1.20543e-83	-1.60602	4.72305e-82
AVPR2	1.46096e-83	-3.16218	5.71334e-82
FBXW7	1.88246e-83	-1.08691	7.34767e-82
FREM1	1.95163e-83	-3.91706	7.6032e-82
ALDH1A1	2.46713e-83	-2.87922	9.59331e-82
MEOX2	2.53271e-83	-3.41824	9.8297e-82
CES1	3.73137e-83	-4.3043	1.44545e-81
JAM2	3.96971e-83	-2.29502	1.53488e-81
NRN1	3.98237e-83	-2.49705	1.53688e-81
ST6GALNAC3	5.30672e-83	-2.07238	2.04413e-81
TAL1	5.42737e-83	-2.12531	2.08669e-81
AKR1C1	6.46322e-83	-4.42041	2.48031e-81
FERMT2	7.07344e-83	-1.86524	2.70942e-81
GPR17	7.93265e-83	-2.60415	3.03287e-81
HOXA2	8.21781e-83	-2.7757	3.13606e-81
EHBP1	8.40954e-83	-1.23441	3.20327e-81
ITM2A	1.12489e-82	-2.88717	4.26896e-81
GPLD1	1.13589e-82	-3.0114	4.30274e-81
PER1	1.24376e-82	-2.27444	4.70269e-81
FAM126A	1.39834e-82	-2.29903	5.27745e-81
AGAP11	1.50828e-82	-2.68313	5.67152e-81
AKAP12	1.54275e-82	-2.74682	5.79052e-81
ELMOD3	1.62815e-82	-1.2748	6.09992e-81
SCN2B	2.22654e-82	-3.79277	8.28134e-81
HBA2	2.71608e-82	-3.82669	1.00839e-80
PID1	3.2917e-82	-2.76898	1.21989e-80
EGFLAM	4.45585e-82	-1.97065	1.64834e-80
NXNL1	6.14295e-82	-1.51756	2.26836e-80
TTC28	7.62104e-82	-1.67536	2.80408e-80
ANKRD29	1.1118e-81	-3.01623	4.07612e-80
GMNC	1.36167e-81	-1.30096	4.97446e-80
S1PR1	2.07369e-81	-2.20393	7.56215e-80
PDZD2	2.35628e-81	-2.69771	8.54713e-80
PTRF	2.43073e-81	-1.96592	8.80165e-80
CSRNP1	2.50726e-81	-1.79363	9.06279e-80
PHYHIP	3.38753e-81	-2.82198	1.22231e-79
UGP2	3.94728e-81	-1.15509	1.41929e-79
CREB5	5.16406e-81	-2.41903	1.85032e-79
ZNF300P1	6.12626e-81	-2.54555	2.19126e-79
TUSC5	6.85287e-81	-6.47386	2.44264e-79
RBMS3	7.32362e-81	-2.65838	2.60592e-79
SCN11A	7.76452e-81	-2.40009	2.75802e-79
PGM5	9.85025e-81	-3.26932	3.48682e-79
PQLC2L	1.4627e-80	-3.20138	5.15991e-79
PLD5	1.49298e-80	-2.70936	5.25768e-79
FGF1	2.3804e-80	-2.51375	8.32571e-79
CDC14C	3.14147e-80	-1.76284	1.09503e-78
KLF11	3.52924e-80	-1.32974	1.22397e-78
STAT5B	4.6091e-80	-1.32923	1.59578e-78
ABCA6	4.75472e-80	-3.33707	1.64066e-78
ANO6	4.78582e-80	-1.4174	1.64862e-78
PRR26	5.06203e-80	-2.34999	1.73794e-78
GRIN2B	5.14042e-80	-2.07551	1.7619e-78
FABP4	6.68522e-80	-6.1785	2.28377e-78
TEPP	6.83528e-80	-2.02961	2.33115e-78
CLCN6	7.9252e-80	-1.12794	2.69838e-78
MAOA	9.39579e-80	-3.91367	3.19379e-78
CRYAB	1.06197e-79	-4.05771	3.59792e-78
SYNPO2	1.24986e-79	-2.89722	4.22748e-78
LINC00906	1.38248e-79	-0.965966	4.66836e-78
CRTAP	1.52958e-79	-1.04159	5.15662e-78
MPL	2.4939e-79	-1.50995	8.39383e-78
BMP3	2.70209e-79	-3.3885	9.07965e-78
ADAM33	3.15069e-79	-3.64817	1.05697e-77
GFAP	3.25577e-79	-3.77088	1.09044e-77
GYPC	3.36855e-79	-2.00367	1.12638e-77
TMEM255A	3.38469e-79	-2.70471	1.12994e-77
SYN2	4.80028e-79	-3.93149	1.59991e-77
ZNF106	5.36502e-79	-1.39076	1.78235e-77
AADAC	5.56214e-79	-3.47136	1.84485e-77
EMCN	5.70124e-79	-2.22257	1.88794e-77
TGFBR3	6.41863e-79	-3.34049	2.12208e-77
SCN9A	7.42804e-79	-2.51082	2.44791e-77
RXRG	8.31326e-79	-2.72863	2.73525e-77
FHL5	9.75083e-79	-2.88495	3.20311e-77
SYNE3	1.04035e-78	-2.55623	3.41203e-77
NPHP3	1.19785e-78	-1.35935	3.92235e-77
PLXNA4	1.33532e-78	-3.19372	4.36552e-77
LTBP4	1.53963e-78	-2.01242	5.01749e-77
STK32A	1.82107e-78	-2.26653	5.92526e-77
TDRD10	2.76802e-78	-2.57083	8.97793e-77
HTR2A	3.34381e-78	-2.82521	1.08113e-76
VIP	3.48537e-78	-1.77328	1.12336e-76
AMOTL2	5.41495e-78	-1.58621	1.73982e-76
ODF3L1	5.89294e-78	-2.31579	1.89044e-76
GALR1	6.74486e-78	-1.36018	2.16035e-76
PLAC9	6.81454e-78	-3.39843	2.17927e-76
ZNF781	6.88864e-78	-1.75841	2.19954e-76
FOSB	9.08784e-78	-4.27322	2.89275e-76
CES1P1	1.37114e-77	-3.11502	4.34427e-76
NRG2	1.43323e-77	-3.66629	4.53398e-76
S100B	1.45559e-77	-4.49206	4.59764e-76
CYP2U1	1.47298e-77	-1.61157	4.64544e-76
ADGRB3	1.49863e-77	-2.37361	4.71906e-76
LOC284578	1.52089e-77	-3.39273	4.78183e-76
RHOQ	1.61952e-77	-1.33708	5.08417e-76
CABP1	1.80183e-77	-2.15253	5.63924e-76
PRRT4	1.82987e-77	-3.42357	5.71827e-76
HADH	2.45021e-77	-1.14332	7.64518e-76
VWF	2.74926e-77	-2.02158	8.56527e-76
THSD1	3.51979e-77	-1.68409	1.09492e-75
IL11RA	3.62731e-77	-1.79346	1.12666e-75
EGR1	4.10195e-77	-3.11542	1.27216e-75
DNAJC18	6.28259e-77	-1.27212	1.93675e-75
PDGFD	7.66643e-77	-2.24732	2.35981e-75
TNS2	9.44771e-77	-1.68054	2.90376e-75
LINC01140	9.66334e-77	-2.72193	2.96559e-75
CBX7	1.37045e-76	-1.84541	4.18702e-75
ERG	1.5417e-76	-1.86134	4.69625e-75
PAK7	2.64339e-76	-3.59275	8.02831e-75
MLXIPL	2.9704e-76	-3.73261	9.00816e-75
P2RY12	3.07422e-76	-3.02906	9.30928e-75
KCNMB1	3.66321e-76	-2.76639	1.10765e-74
RCBTB2	3.85625e-76	-1.35207	1.1643e-74
CCL14	4.27185e-76	-4.05245	1.28789e-74
OR10A3	5.22783e-76	-0.909436	1.57379e-74
C11orf87	5.31077e-76	-1.70402	1.59642e-74
ARID5B	5.36483e-76	-1.74272	1.61031e-74
RASSF9	5.60548e-76	-2.60213	1.68009e-74
SLC22A3	6.42531e-76	-3.39205	1.923e-74
DNASE1L3	6.90394e-76	-3.62436	2.06324e-74
RHOJ	7.32487e-76	-1.89905	2.18586e-74
CDKN1C	8.6599e-76	-2.28714	2.5805e-74
FEZ2	1.15686e-75	-0.899826	3.42734e-74
GPRASP2	1.19827e-75	-1.56049	3.53982e-74
AKAP6	1.52428e-75	-2.25548	4.49642e-74
SPRY1	1.5968e-75	-2.13369	4.70358e-74
MMRN1	1.68071e-75	-4.03017	4.93657e-74
PENK	2.17603e-75	-3.70777	6.37318e-74
RGS6	2.80198e-75	-3.38967	8.1948e-74
ADAMTS1	2.97107e-75	-2.63326	8.67697e-74
ANKDD1A	3.45771e-75	-1.55813	1.00838e-73
KCTD12	3.77136e-75	-1.81596	1.09829e-73
JADE1	5.02356e-75	-1.21604	1.46089e-73
SBDS	5.5849e-75	-0.826845	1.62183e-73
CLDN11	5.63337e-75	-3.18553	1.6336e-73
SOX17	5.85934e-75	-2.18919	1.69673e-73
ZBTB16	7.45158e-75	-4.43717	2.15174e-73
GPC3	7.51245e-75	-3.74004	2.16627e-73
FGFBP2	9.21338e-75	-3.73509	2.6493e-73
SSPN	1.16975e-74	-1.96828	3.35421e-73
DCUN1D3	1.34053e-74	-1.05633	3.83854e-73
CNTNAP3	1.41455e-74	-3.72019	4.04488e-73
ARHGEF15	1.60457e-74	-1.87484	4.57548e-73
AOC2	1.62451e-74	-2.26937	4.62591e-73
EHD2	1.78024e-74	-1.8533	5.06234e-73
ADGRG4	1.81854e-74	-1.41938	5.16411e-73
INMT	1.87199e-74	-3.01218	5.30854e-73
CX3CL1	1.90869e-74	-2.94056	5.40514e-73
PKD1L2	2.55468e-74	-3.02967	7.22454e-73
SCN3B	2.67164e-74	-2.98361	7.5449e-73
ACSL1	2.74222e-74	-2.3858	7.73359e-73
ESR2	2.96568e-74	-1.84612	8.35232e-73
SLC16A12	3.91615e-74	-3.15252	1.1014e-72
PARK2	4.11799e-74	-2.23632	1.15659e-72
ANTXR2	4.49958e-74	-1.74003	1.26031e-72
SCN5A	6.35157e-74	-2.69638	1.77179e-72
KIT	7.7994e-74	-3.59839	2.17272e-72
MYOCD	8.33039e-74	-2.77966	2.31436e-72
CD302	8.38147e-74	-1.75612	2.3254e-72
TACR1	8.38321e-74	-3.75196	2.32275e-72
DPT	9.02237e-74	-3.46787	2.48642e-72
CUBN	9.08952e-74	-1.87605	2.50157e-72
KCNA2	9.42924e-74	-2.06033	2.59159e-72
ADRBK2	1.03352e-73	-1.60892	2.8368e-72
USHBP1	1.26155e-73	-2.26249	3.45805e-72
CLDN5	1.34333e-73	-2.91826	3.67732e-72
SGCG	1.60489e-73	-3.75288	4.38749e-72
VAMP3	1.66642e-73	-0.77728	4.54964e-72
SOX7	1.93934e-73	-2.02545	5.28772e-72
EPHB1	1.96051e-73	-3.06132	5.33835e-72
ACSM2A	1.97019e-73	-1.429	5.3576e-72
CLIC5	2.4449e-73	-2.41728	6.63971e-72
KLHL13	2.97555e-73	-3.33793	8.0595e-72
CRY2	3.02781e-73	-1.26359	8.19025e-72
FAM149A	3.09372e-73	-2.45658	8.35752e-72
SAV1	3.23399e-73	-1.14181	8.71351e-72
MTMR10	3.55679e-73	-1.09057	9.55818e-72
CMA1	4.04051e-73	-3.37132	1.08439e-71
BHMT2	4.36789e-73	-2.99031	1.16919e-71
PKD2	4.51597e-73	-1.65472	1.20726e-71
AASS	4.72308e-73	-2.02739	1.26098e-71
TMEM88	5.28802e-73	-2.16221	1.40998e-71
DIXDC1	5.35312e-73	-1.67396	1.42548e-71
DPYSL2	6.50461e-73	-1.60468	1.72987e-71
NECAB1	6.55484e-73	-2.66155	1.74097e-71
SNCA	6.72807e-73	-2.12399	1.78468e-71
ERICH4	6.97252e-73	-1.11892	1.84713e-71
RNASE7	1.2165e-72	-3.06783	3.20617e-71
GNG2	1.25828e-72	-1.89158	3.31202e-71
CRIM1	1.41763e-72	-1.9964	3.72191e-71
CASQ2	1.47717e-72	-3.31543	3.87327e-71
TANK	1.66713e-72	-1.08394	4.3658e-71
TCF21	1.67847e-72	-1.73607	4.3899e-71
DTX1	1.86907e-72	-2.43949	4.88217e-71
GOLGA8IP	2.44125e-72	-1.26288	6.36866e-71
CCDC141	2.62561e-72	-2.298	6.83223e-71
CSN1S1	2.94067e-72	-3.07557	7.6424e-71
CLEC1A	3.04171e-72	-1.83446	7.89498e-71
NLGN1	3.55002e-72	-3.26351	9.19111e-71
HOXA7	3.66321e-72	-2.84226	9.47221e-71
RGL1	4.7993e-72	-1.71739	1.23787e-70
PPP1R1A	4.80961e-72	-4.71667	1.23897e-70
EIF4EBP2	6.28625e-72	-0.965298	1.61329e-70
CALCOCO1	6.66433e-72	-1.18551	1.70818e-70
CDADC1	7.05901e-72	-0.918896	1.80709e-70
CCDC36	7.30234e-72	-2.06932	1.86705e-70
FAM89A	1.0081e-71	-2.41142	2.56791e-70
CSF3	1.16071e-71	-2.81544	2.95299e-70
PCNX	1.41642e-71	-1.21308	3.59908e-70
TEF	1.75094e-71	-1.4577	4.4381e-70
BMPER	2.17655e-71	-3.24898	5.48977e-70
ESYT1	2.23542e-71	-0.966905	5.63133e-70
TFPI	2.44943e-71	-2.30805	6.16289e-70
TK2	3.15625e-71	-1.03795	7.89294e-70
ABLIM1	3.21609e-71	-1.65148	8.03278e-70
ECM2	3.7436e-71	-2.51077	9.32765e-70
HCAR3	3.75061e-71	-2.29192	9.33378e-70
CNKSR2	3.97209e-71	-2.85785	9.873e-70
2016-03-01	3.98234e-71	-2.24719	9.8865e-70
ADH1B	4.22828e-71	-6.88063	1.04844e-69
WASF3	4.62751e-71	-2.50363	1.14605e-69
ECSCR	4.78156e-71	-1.92172	1.18277e-69
ALAS2	5.58423e-71	-1.69676	1.37966e-69
AKR1C2	7.67158e-71	-4.62598	1.89082e-69
EPB41L2	9.79564e-71	-1.78608	2.40855e-69
PGM5P2	1.22849e-70	-1.54383	3.01701e-69
IL33	1.41988e-70	-3.90439	3.47871e-69
SLC7A3	1.59527e-70	-3.64666	3.89911e-69
SCTR	1.82159e-70	-1.26134	4.44168e-69
TMTC1	1.92557e-70	-3.0525	4.68967e-69
PELI2	2.52046e-70	-2.16925	6.12398e-69
ELANE	2.78375e-70	-1.82078	6.74771e-69
FAXDC2	3.52432e-70	-2.81443	8.51268e-69
ANK2	3.65953e-70	-2.52277	8.82888e-69
ADGRL3	3.90213e-70	-3.27947	9.40312e-69
SLCO1A2	5.29229e-70	-3.43933	1.27083e-68
CLMP	7.31249e-70	-2.59225	1.75184e-68
SMYD4	8.08556e-70	-0.842911	1.93479e-68
TMEM237	8.33592e-70	-1.1623	1.99006e-68
MBNL1-AS1	8.52238e-70	-1.91997	2.03221e-68
UTS2B	9.49316e-70	-1.67591	2.26107e-68
HAND2-AS1	1.04329e-69	-2.22692	2.48202e-68
PDE3B	1.06437e-69	-3.21081	2.52925e-68
LINC00598	1.2702e-69	-1.26658	3.01486e-68
ISM1	1.3647e-69	-2.75316	3.23541e-68
GPR182	1.71911e-69	-1.70289	4.07095e-68
STBD1	2.16452e-69	-1.59336	5.1139e-68
RGCC	2.21342e-69	-1.613	5.22341e-68
SNTG2	3.04388e-69	-2.58463	7.16674e-68
ASB1	3.28181e-69	-0.996764	7.71809e-68
RPE65	3.57056e-69	-1.66982	8.38754e-68
MAML2	3.649e-69	-2.48951	8.56202e-68
CNRIP1	4.16922e-69	-1.73892	9.77149e-68
PI16	4.35279e-69	-5.22906	1.01901e-67
CXCL12	4.76108e-69	-2.22855	1.11079e-67
STX12	4.99686e-69	-0.761838	1.16448e-67
DSC1	6.39247e-69	-2.95047	1.47964e-67
UTRN	6.6058e-69	-1.69465	1.52729e-67
N4BP2L1	6.6285e-69	-1.61078	1.53082e-67
RAX2	7.05899e-69	-0.752849	1.6284e-67
IQSEC3	7.11038e-69	-2.62444	1.63842e-67
NWD2	7.42678e-69	-2.90311	1.70941e-67
NOTCH4	7.90535e-69	-1.56143	1.81752e-67
MSRB3	9.01656e-69	-2.12925	2.06837e-67
DMRT2	9.69917e-69	-2.83801	2.22247e-67
SH3GLB1	9.9151e-69	-0.840042	2.26942e-67
XPNPEP2	1.00736e-68	-3.1105	2.30313e-67
SPARCL1	1.12238e-68	-2.10538	2.56325e-67
LETMD1	1.31338e-68	-0.972265	2.99612e-67
EMP1	1.42445e-68	-1.85888	3.24588e-67
CFD	1.61431e-68	-3.58472	3.67037e-67
HPD	2.18619e-68	-2.83446	4.95964e-67
VWCE	2.32079e-68	-2.18669	5.25919e-67
BCL2L2	2.43371e-68	-0.994462	5.50293e-67
TNNT3	2.88833e-68	-3.87688	6.51652e-67
PROKR1	3.05608e-68	-1.94247	6.88742e-67
TMEM178A	3.21586e-68	-2.5069	7.23956e-67
MIR22HG	3.82157e-68	-1.47053	8.58432e-67
LRRN3	3.8669e-68	-2.8752	8.67665e-67
ZC3H12B	4.13221e-68	-1.72382	9.26183e-67
OTC	4.69488e-68	-1.11036	1.05115e-66
LINC00982	4.87852e-68	-2.10547	1.09108e-66
MOB3C	5.46418e-68	-0.950067	1.2194e-66
C10orf10	7.55595e-68	-2.33011	1.68255e-66
WHAMMP2	8.10175e-68	-1.84508	1.80213e-66
CELF2	9.94614e-68	-2.09443	2.21e-66
BMP2	1.01004e-67	-2.65443	2.24186e-66
TBX15	1.08751e-67	-2.11003	2.41119e-66
CUTC	1.24708e-67	-0.92557	2.76201e-66
COX7A1	1.37681e-67	-2.45087	3.04277e-66
SYNPO	1.83422e-67	-1.6392	4.04059e-66
NSG1	2.07628e-67	-3.36051	4.56405e-66
ADIPOQ	2.3081e-67	-6.7725	5.06818e-66
SAMD4A	2.62233e-67	-1.82764	5.75203e-66
TACC1	2.64003e-67	-2.03261	5.78468e-66
ADGRL4	2.80071e-67	-1.70458	6.13021e-66
SAA2	3.42975e-67	-4.85281	7.49109e-66
ARL4A	3.582e-67	-1.74812	7.8153e-66
C10orf54	3.86051e-67	-1.77552	8.4051e-66
FAM150B	4.1055e-67	-3.49484	8.92903e-66
MEIS2	5.09383e-67	-2.09409	1.10551e-65
AADACL2	5.72487e-67	-1.26483	1.23984e-65
SAA1	6.18735e-67	-4.78918	1.33859e-65
LINC00961	7.02084e-67	-2.34671	1.51572e-65
CCDC85A	7.38149e-67	-2.55958	1.5919e-65
PDE11A	7.80479e-67	-2.92727	1.68143e-65
MGLL	7.88284e-67	-2.17475	1.69646e-65
C1orf140	8.29138e-67	-1.18749	1.78252e-65
SOBP	9.96196e-67	-2.06519	2.13942e-65
AKR1C3	1.24391e-66	-2.6917	2.66305e-65
RBP7	1.29384e-66	-2.55593	2.7613e-65
RECK	1.55986e-66	-1.99569	3.31869e-65
PPP2R1B	2.06746e-66	-1.223	4.39409e-65
AHNAK	2.27239e-66	-1.73211	4.82466e-65
FEZF2	2.92028e-66	-1.42149	6.18744e-65
WSCD2	3.04993e-66	-3.03513	6.45547e-65
CDH5	3.3088e-66	-1.65649	6.99618e-65
PTPRB	3.36371e-66	-2.01584	7.10497e-65
HYAL1	3.83635e-66	-2.14827	8.09497e-65
NDN	4.1317e-66	-2.03329	8.69139e-65
SLC25A27	5.05942e-66	-2.76609	1.06212e-64
MIR100HG	5.34715e-66	-2.17191	1.12137e-64
HBA1	6.46174e-66	-4.89837	1.35235e-64
SOD3	7.81721e-66	-2.83496	1.63105e-64
A2M-AS1	9.24466e-66	-1.39335	1.92497e-64
FAM110D	9.38505e-66	-2.30426	1.95222e-64
TNFRSF10D	1.07053e-65	-2.30975	2.22459e-64
CAV3	1.09805e-65	-1.34248	2.27948e-64
EIF3L	1.21542e-65	-1.01479	2.5155e-64
KANK3	1.32298e-65	-1.91908	2.7326e-64
ZFP36	1.38278e-65	-2.26645	2.85326e-64
PDE7B	1.86686e-65	-1.90077	3.84053e-64
CDH13	1.92869e-65	-1.60804	3.96375e-64
KAT2B	2.41205e-65	-1.5103	4.94722e-64
NFAT5	2.45666e-65	-1.18451	5.0337e-64
TM4SF18	3.04177e-65	-2.14519	6.22637e-64
RGN	3.06256e-65	-3.27168	6.2627e-64
LRFN5	3.06979e-65	-2.72675	6.27123e-64
ARRDC3	3.67008e-65	-1.5177	7.48267e-64
HTR4	3.91703e-65	-1.033	7.97032e-64
SMIM10L2A	4.33922e-65	-2.7207	8.81192e-64
ABCA5	6.26524e-65	-1.9376	1.26856e-63
HBG1	6.84205e-65	-1.67336	1.38398e-63
KLHL10	7.25128e-65	-1.29715	1.46532e-63
MAP7D3	8.21802e-65	-2.1062	1.65904e-63
CCM2L	1.02502e-64	-1.73643	2.06321e-63
SYNE1	1.13143e-64	-1.73996	2.27293e-63
CSRNP3	1.1551e-64	-2.54316	2.31822e-63
DGAT2	1.29531e-64	-3.0311	2.59454e-63
LINC01091	1.34125e-64	-1.69692	2.68394e-63
WDFY3-AS2	1.35065e-64	-1.8124	2.70011e-63
NPR2	1.41974e-64	-1.83198	2.83548e-63
DLC1	1.51849e-64	-1.8618	3.0268e-63
SAA4	1.52084e-64	-3.22176	3.02856e-63
CXCL3	1.53187e-64	-2.6529	3.04756e-63
SLIT3	1.60169e-64	-2.32138	3.18338e-63
ZAK	1.73574e-64	-1.47935	3.44647e-63
FBLN5	1.79956e-64	-2.11978	3.56974e-63
JPH2	1.85386e-64	-2.91964	3.6739e-63
CYP7A1	2.5631e-64	-1.17144	5.07454e-63
C10orf128	2.93978e-64	-2.35909	5.8147e-63
LINC00636	4.28562e-64	-1.09001	8.4604e-63
KLF6	4.46586e-64	-1.4208	8.80773e-63
PLAGL1	4.52735e-64	-2.20469	8.92043e-63
DAAM2	4.70523e-64	-1.92843	9.26204e-63
KLHL21	4.79511e-64	-1.31367	9.42993e-63
ADCY4	4.98735e-64	-1.97688	9.79859e-63
RUNDC3B	5.12365e-64	-2.094	1.00567e-62
SMIM10	5.75762e-64	-1.67359	1.12688e-62
ARHGEF40	6.71708e-64	-1.3382	1.31216e-62
SLCO1C1	7.26516e-64	-1.84753	1.41788e-62
MEOX1	7.30695e-64	-3.52903	1.42468e-62
ADGRD1	7.50186e-64	-2.88292	1.4613e-62
FGD4	8.0186e-64	-1.43762	1.559e-62
P2RX6	8.55903e-64	-2.27803	1.66249e-62
CMTM5	9.54594e-64	-2.69618	1.85243e-62
LCN6	1.02491e-63	-1.95188	1.98701e-62
TMOD1	1.03233e-63	-2.06523	1.9995e-62
MBNL1	1.66899e-63	-1.00409	3.2205e-62
BMP6	1.876e-63	-2.2727	3.60977e-62
ADHFE1	2.11251e-63	-2.29987	4.06105e-62
YPEL4	3.6688e-63	-1.88825	7.01995e-62
ROBO3	4.99843e-63	-2.19746	9.52858e-62
DOCK11	5.1584e-63	-2.1237	9.8244e-62
FBXO40	6.22024e-63	-1.41407	1.18248e-61
PTPN21	7.2073e-63	-1.73139	1.36759e-61
ZBED3-AS1	7.2177e-63	-1.42234	1.3683e-61
SH3TC2	8.66583e-63	-2.19184	1.6398e-61
POU6F1	9.06295e-63	-1.34557	1.71336e-61
PECAM1	9.42473e-63	-1.48514	1.78012e-61
PROX1	9.61582e-63	-2.89208	1.81454e-61
LARP6	9.74363e-63	-1.87222	1.83697e-61
PPM1F	1.01601e-62	-1.15232	1.91374e-61
LPPR1	1.2073e-62	-3.06436	2.2678e-61
STAT5A	1.22207e-62	-1.54123	2.29344e-61
WBP4	1.30946e-62	-0.802432	2.45297e-61
DBX2	1.31901e-62	-2.2906	2.4686e-61
LOXL4	1.4017e-62	-2.86573	2.61859e-61
HYMAI	1.639e-62	-1.58107	3.05634e-61
PCDH18	1.6914e-62	-2.06759	3.15119e-61
MRGPRF	1.69677e-62	-2.34508	3.15834e-61
TENM1	2.06284e-62	-2.80729	3.83278e-61
ABCB1	2.09563e-62	-2.68304	3.89019e-61
EBF2	2.29745e-62	-2.60387	4.26096e-61
WHAMMP3	2.60587e-62	-1.62371	4.82427e-61
PLA2G4A	2.80408e-62	-2.59263	5.18654e-61
AOX1	3.24468e-62	-3.06755	5.99069e-61
EFCAB1	3.80256e-62	-3.13989	7.01441e-61
TMEM43	4.03197e-62	-0.839749	7.43091e-61
RBFOX2	4.14438e-62	-0.931651	7.63123e-61
SRL	4.27355e-62	-2.06627	7.86203e-61
LURAP1	4.50984e-62	-1.82923	8.28931e-61
RCAN1	4.88687e-62	-2.14303	8.96625e-61
RGS7BP	4.99769e-62	-2.55871	9.16139e-61
GIMAP6	5.39231e-62	-1.72922	9.87595e-61
AK3	6.46749e-62	-0.968783	1.1824e-60
RETSAT	7.38331e-62	-1.29381	1.34864e-60
ALX4	7.54734e-62	-2.80528	1.37737e-60
C19orf12	8.62814e-62	-1.10122	1.57182e-60
SLC10A6	8.69494e-62	-2.35033	1.58259e-60
ABCC9	1.12725e-61	-2.20608	2.04449e-60
FBXO31	1.44853e-61	-0.874808	2.61793e-60
TF	1.75231e-61	-4.57318	3.16418e-60
PLA2R1	1.96946e-61	-1.76592	3.55004e-60
ITGB1BP1	2.007e-61	-0.976413	3.61454e-60
EGR2	2.02492e-61	-2.42906	3.64362e-60
DUSP6	2.14618e-61	-1.82108	3.85843e-60
TMBIM1	2.49516e-61	-1.06899	4.48189e-60
CD209	2.59082e-61	-2.6885	4.64967e-60
HOXA3	3.80186e-61	-2.49929	6.80524e-60
SHISA3	3.93562e-61	-2.5436	7.03852e-60
SLC6A2	4.16862e-61	-3.13036	7.44873e-60
SEMA6D	4.49275e-61	-2.60592	8.02093e-60
PARVA	4.89262e-61	-1.00293	8.71964e-60
ACAD11	5.68569e-61	-1.13125	1.01155e-59
ARHGAP19	6.54858e-61	-1.04745	1.16406e-59
GABRE	6.99411e-61	-3.57888	1.24218e-59
TEK	7.09904e-61	-2.00862	1.25973e-59
LMO2	9.26895e-61	-1.34553	1.64336e-59
PLEKHH2	9.96716e-61	-2.42219	1.76562e-59
EPM2A	1.01222e-60	-1.04739	1.79153e-59
DAB2IP	1.0149e-60	-1.2268	1.79319e-59
MEDAG	1.16834e-60	-2.43503	2.06076e-59
SCN2A	1.32334e-60	-3.28058	2.33214e-59
FOS	1.46157e-60	-3.00891	2.57134e-59
SEMA3D	1.47651e-60	-3.08525	2.5954e-59
KLF10	1.50087e-60	-1.23791	2.63596e-59
C2CD2	1.62471e-60	-1.49541	2.85102e-59
CRYBG3	1.69502e-60	-2.26213	2.97187e-59
ZBTB4	1.99089e-60	-0.978697	3.48169e-59
BMP5	2.92583e-60	-3.48552	5.09502e-59
PTPRM	3.40814e-60	-1.5846	5.92486e-59
DUSP1	3.7019e-60	-2.34391	6.42465e-59
GBE1	4.19262e-60	-1.24857	7.27015e-59
EGFR	4.38067e-60	-3.33572	7.58983e-59
WIF1	4.68714e-60	-4.95061	8.10713e-59
PIK3R1	6.56816e-60	-1.72621	1.13415e-58
AIFM2	6.75633e-60	-1.44625	1.16567e-58
ANGPTL2	7.11561e-60	-1.92957	1.22662e-58
SFRP1	7.17202e-60	-4.82425	1.23531e-58
MT1M	7.61502e-60	-2.80295	1.31051e-58
HOXA9	8.09609e-60	-2.67111	1.39213e-58
ETS2	8.22996e-60	-1.42197	1.41397e-58
LMX1A	1.03747e-59	-2.22761	1.78097e-58
WSCD1	1.41926e-59	-2.17487	2.43025e-58
FOXP2	1.89033e-59	-2.69505	3.22613e-58
IL17B	1.89608e-59	-3.09025	3.23326e-58
RAPGEF2	2.18928e-59	-1.05558	3.72704e-58
ADAMTSL4	2.27141e-59	-2.08413	3.86365e-58
HFM1	2.28772e-59	-1.84066	3.88818e-58
MPDZ	2.39436e-59	-1.41468	4.06269e-58
TMEM245	2.40016e-59	-1.03791	4.06917e-58
ID4	2.69918e-59	-3.12759	4.57234e-58
RAPGEF3	2.79934e-59	-2.01873	4.7381e-58
SNTB2	3.17169e-59	-1.06284	5.35951e-58
SLC9A9	4.13606e-59	-1.69019	6.98334e-58
HCRTR1	4.43319e-59	-0.991243	7.47887e-58
ART4	4.54636e-59	-2.47248	7.6635e-58
HLA-F-AS1	4.92238e-59	-1.68838	8.29051e-58
PTGFR	5.30096e-59	-3.09342	8.91352e-58
SLC47A2	5.88823e-59	-1.72019	9.86867e-58
CCDC152	6.51886e-59	-1.76024	1.089e-57
MAS1L	6.91552e-59	-1.21812	1.15433e-57
TRPM6	7.00901e-59	-2.84781	1.16898e-57
BOC	9.08769e-59	-2.219	1.51321e-57
NMNAT2	1.07785e-58	-2.92174	1.79185e-57
PVRL3	1.13437e-58	-2.27316	1.88429e-57
ARAP3	1.14152e-58	-1.37981	1.89463e-57
CSRP1	1.3769e-58	-1.28893	2.27977e-57
ADGRA2	1.46443e-58	-1.58336	2.42273e-57
DDR2	1.86084e-58	-2.60583	3.07114e-57
GRK5	1.86266e-58	-1.31607	3.07167e-57
OR2L13	2.02921e-58	-1.8861	3.34364e-57
NPAS4	2.03576e-58	-1.71118	3.35173e-57
AFAP1L1	2.06737e-58	-1.43103	3.40106e-57
GFRA2	2.48251e-58	-2.61682	4.07421e-57
ATP1B2	2.71318e-58	-1.99235	4.44567e-57
PTH1R	3.09738e-58	-2.6155	5.07116e-57
ALDH3A1	3.8368e-58	-3.29399	6.27675e-57
HADHA	4.26702e-58	-0.616688	6.95839e-57
PHKG1	5.11381e-58	-2.46398	8.33268e-57
PRNP	6.26561e-58	-1.6903	1.01852e-56
APOLD1	6.63752e-58	-1.85806	1.07812e-56
CPEB1	7.54793e-58	-2.41096	1.22503e-56
INPP1	7.65609e-58	-1.27469	1.2416e-56
STX11	8.22241e-58	-1.82644	1.33239e-56
FRMPD4	8.84772e-58	-1.49421	1.43146e-56
PCDHGA3	9.31514e-58	-2.21353	1.50471e-56
EMX2OS	1.20454e-57	-2.47846	1.94269e-56
ASXL3	1.37683e-57	-2.46985	2.21534e-56
PRKD1	1.42413e-57	-1.86469	2.28785e-56
CDH23	1.90076e-57	-2.35673	3.04642e-56
KCNJ2	1.9119e-57	-1.76278	3.06187e-56
CLIP4	2.03794e-57	-2.30567	3.26118e-56
FAT4	2.22846e-57	-2.27588	3.56328e-56
ARHGAP24	2.36962e-57	-1.47064	3.78605e-56
ST6GALNAC6	2.53717e-57	-1.07438	4.05059e-56
NFIB	2.55088e-57	-2.36185	4.06931e-56
CXCR2	2.55923e-57	-1.86458	4.07948e-56
TMEM47	2.67119e-57	-2.04414	4.25464e-56
PPARA	2.71847e-57	-1.66613	4.32658e-56
TRPC6	2.86137e-57	-1.71758	4.54696e-56
EDN3	3.38914e-57	-4.2887	5.38147e-56
DLK2	3.98922e-57	-2.90756	6.32452e-56
GRAMD3	4.03103e-57	-1.44953	6.38589e-56
ZHX3	4.2818e-57	-1.04416	6.7727e-56
FOXO4	4.67073e-57	-1.12958	7.38219e-56
ACSM2B	5.452e-57	-0.972233	8.59716e-56
EFEMP1	5.53818e-57	-2.52574	8.72636e-56
CCDC82	9.05251e-57	-1.60752	1.4231e-55
LHX6	9.34531e-57	-2.00198	1.46801e-55
CRHR2	1.03089e-56	-1.16218	1.61567e-55
PSD2	1.06467e-56	-2.25114	1.66606e-55
EDA	1.19446e-56	-1.66918	1.86632e-55
RNF125	1.72752e-56	-1.51676	2.69307e-55
PTGDR2	2.08174e-56	-1.97853	3.23789e-55
C5orf64	2.09271e-56	-1.71683	3.25249e-55
TINAGL1	2.61002e-56	-2.20223	4.0473e-55
PPP1R14A	2.70258e-56	-2.73737	4.18767e-55
CD200	2.80396e-56	-1.51293	4.34148e-55
IGFBP1	3.04139e-56	-2.40387	4.69848e-55
P3H2	3.16636e-56	-2.07792	4.88786e-55
SUCLA2	4.14178e-56	-0.871826	6.37921e-55
QKI	4.57669e-56	-1.26876	7.03324e-55
TBC1D4	4.63691e-56	-1.42728	7.12045e-55
PER2	4.95858e-56	-1.23212	7.60872e-55
CPA2	5.02203e-56	-1.61718	7.70031e-55
NCALD	5.14904e-56	-2.17636	7.88917e-55
SHANK3	6.06699e-56	-1.37535	9.26107e-55
DHDDS	6.09093e-56	-0.751551	9.29071e-55
TBRG1	7.32214e-56	-0.800882	1.11356e-54
2016-09-10	7.45959e-56	-1.13123	1.13363e-54
USP53	7.47496e-56	-1.43862	1.13512e-54
IRX6	7.49602e-56	-3.16502	1.13748e-54
GABRG1	7.67204e-56	-1.3331	1.16333e-54
CYP1B1-AS1	7.74693e-56	-1.69992	1.17382e-54
TESC	7.76375e-56	-2.5184	1.1755e-54
PLCXD3	8.74033e-56	-3.27006	1.32239e-54
FAM49A	8.94967e-56	-1.83465	1.35306e-54
LPAR6	8.97206e-56	-1.2535	1.35545e-54
LRIG3	1.02377e-55	-1.94558	1.54438e-54
LINC00667	1.09825e-55	-1.21448	1.65552e-54
ZC3H12C	1.40688e-55	-1.82956	2.11609e-54
PACRG	1.50768e-55	-2.20973	2.26604e-54
RUNX1T1	1.59719e-55	-2.41515	2.39882e-54
YAP1	1.84743e-55	-1.30391	2.76859e-54
TLN1	2.28401e-55	-0.837111	3.41536e-54
C4BPA	2.5022e-55	-3.6004	3.73619e-54
ITIH2	2.62433e-55	-3.27018	3.91571e-54
AMOTL1	2.74066e-55	-1.85008	4.08334e-54
PREX2	2.75246e-55	-3.00365	4.09795e-54
PCDHGB7	2.85856e-55	-2.41307	4.25283e-54
NR5A2	3.22342e-55	-1.74922	4.7818e-54
KLF3-AS1	3.54807e-55	-1.95674	5.2558e-54
NEXN	4.20117e-55	-1.78113	6.21429e-54
SEPP1	4.9567e-55	-1.9365	7.32657e-54
F3	4.98371e-55	-2.34705	7.36119e-54
TLR4	5.136e-55	-1.61499	7.58067e-54
IGF1	5.89973e-55	-2.86706	8.68919e-54
RGS2	5.9993e-55	-2.40521	8.82951e-54
PFKFB3	6.27107e-55	-1.78518	9.22288e-54
NUDT7	8.36503e-55	-1.59429	1.22849e-53
CNTFR	8.94563e-55	-4.00199	1.31188e-53
ZNF25	9.94418e-55	-0.937144	1.45623e-53
KIAA1614	1.20085e-54	-1.61353	1.75729e-53
NCAM1	1.22501e-54	-2.79824	1.79136e-53
ATF3	1.43371e-54	-2.41351	2.09357e-53
SYT15	1.6086e-54	-2.13715	2.3456e-53
SNRK	1.74516e-54	-0.911872	2.54113e-53
MOB3B	1.75079e-54	-2.00221	2.54752e-53
PTGER4	2.06361e-54	-1.73247	2.99632e-53
PCYOX1	2.29577e-54	-1.07091	3.33105e-53
RASIP1	2.31565e-54	-1.69199	3.35754e-53
CDNF	2.40603e-54	-1.47435	3.48365e-53
ZCCHC24	2.65728e-54	-1.6398	3.84472e-53
FLRT2	2.67095e-54	-2.28557	3.86178e-53
MGAM2	2.70651e-54	-2.46836	3.91043e-53
FAM212B	2.74615e-54	-1.62789	3.96492e-53
THSD7B	2.9634e-54	-2.73682	4.27559e-53
SV2B	3.31079e-54	-2.53823	4.7701e-53
LCA5	3.45758e-54	-1.52835	4.97808e-53
ARHGAP10	4.05473e-54	-1.60274	5.82967e-53
KCTD8	4.06692e-54	-1.34365	5.8431e-53
PLP1	4.14193e-54	-3.56466	5.94671e-53
KCNA6	4.25119e-54	-2.45386	6.09931e-53
RPL21P44	4.27907e-54	-1.15701	6.13503e-53
TEAD1	4.51613e-54	-1.30896	6.47039e-53
LOC100124692	4.51709e-54	-3.39239	6.46725e-53
TYRO3	5.40784e-54	-1.60835	7.73178e-53
PGA5	5.4828e-54	-1.15638	7.8335e-53
FAM219B	5.83236e-54	-0.746835	8.32713e-53
KLHL30	7.08967e-54	-2.34284	1.01082e-52
RNF180	7.29491e-54	-1.85172	1.03936e-52
IFFO2	8.0915e-54	-1.62426	1.15206e-52
ARHGAP5-AS1	9.07777e-54	-1.3707	1.29069e-52
PRDM16	9.08634e-54	-2.08145	1.29101e-52
NYAP1	1.26403e-53	-2.16395	1.79473e-52
FGF7	1.39719e-53	-2.07448	1.98243e-52
LOC100240735	1.49959e-53	-1.47718	2.12625e-52
AADACL3	1.63067e-53	-1.13168	2.30892e-52
MEF2C	1.90603e-53	-1.35945	2.69324e-52
GAS2	1.97813e-53	-2.04602	2.78935e-52
MUSTN1	2.25704e-53	-2.19194	3.18046e-52
LINC00032	2.32451e-53	-0.601838	3.27329e-52
PNPLA2	2.33555e-53	-1.4321	3.28659e-52
NRXN1	2.52757e-53	-3.28064	3.55435e-52
HSD17B11	2.592e-53	-1.48242	3.64246e-52
RHOU	2.85085e-53	-1.95441	3.998e-52
SGCZ	3.15538e-53	-1.01852	4.41904e-52
NUDT9P1	3.457e-53	-1.26642	4.83815e-52
PPP1R15A	3.47002e-53	-1.2856	4.85306e-52
LOC100128164	4.36446e-53	-1.38706	6.0957e-52
ACTG2	4.5198e-53	-3.70049	6.30408e-52
SLC14A2	4.63844e-53	-2.7281	6.46517e-52
GLDN	4.65195e-53	-2.59349	6.4796e-52
NRIP2	4.89384e-53	-1.43571	6.80728e-52
OGN	5.0197e-53	-3.84407	6.97762e-52
MFAP4	5.03561e-53	-2.99419	6.99499e-52
KCNMB2	5.46889e-53	-1.91746	7.58661e-52
CADM3	5.81504e-53	-3.50698	8.06135e-52
ADD3	5.89306e-53	-1.70736	8.1585e-52
ALDH2	6.11159e-53	-1.96678	8.44963e-52
LPCAT2	6.83195e-53	-1.52397	9.43921e-52
GPM6B	6.96052e-53	-2.29462	9.61039e-52
VKORC1L1	7.15213e-53	-0.871514	9.86168e-52
IFNGR1	7.35091e-53	-1.01565	1.0129e-51
HELQ	7.35531e-53	-0.637231	1.01282e-51
WASF2	7.4431e-53	-0.866781	1.02422e-51
RAPGEF4-AS1	7.94032e-53	-0.787356	1.09191e-51
BCL6	8.04839e-53	-1.30109	1.10603e-51
PCCA	8.14802e-53	-1.24248	1.11898e-51
KLF14	8.45288e-53	-1.78247	1.15852e-51
KLHL3	8.58149e-53	-1.47855	1.17536e-51
PTN	8.91384e-53	-3.12589	1.22007e-51
KCTD10	9.12475e-53	-0.639708	1.24727e-51
CARD6	9.83443e-53	-1.47033	1.34339e-51
PHLDB1	1.1531e-52	-1.13635	1.57305e-51
FGFBP1	1.23125e-52	-3.86937	1.67855e-51
GPR34	1.29938e-52	-1.8217	1.77024e-51
MAFF	1.62546e-52	-1.57858	2.21008e-51
LMBRD1	1.64967e-52	-0.82961	2.24151e-51
VAMP2	2.04156e-52	-1.03291	2.77218e-51
UNC13C	2.06366e-52	-1.68053	2.80033e-51
PM20D1	2.08002e-52	-1.71748	2.82067e-51
SEC14L1	2.2557e-52	-0.857216	3.05487e-51
SKAP2	2.34522e-52	-1.4291	3.17401e-51
MT1X	2.85032e-52	-2.19043	3.85253e-51
PRDM5	3.09417e-52	-1.7773	4.17937e-51
ZNF677	3.19138e-52	-2.00624	4.30784e-51
IGIP	3.21346e-52	-1.11514	4.33195e-51
TP53AIP1	3.42394e-52	-2.49271	4.61266e-51
FAM71A	3.61934e-52	-0.803371	4.8727e-51
SIRPA	3.94221e-52	-1.43019	5.30043e-51
THRB	3.95437e-52	-1.89333	5.3133e-51
SMIM10L2B	6.03479e-52	-1.93429	8.09805e-51
BNIP2	6.8157e-52	-0.789302	9.12806e-51
KLHL4	7.19912e-52	-2.02569	9.63528e-51
C2orf71	7.39043e-52	-1.90313	9.87844e-51
EPDR1	7.83647e-52	-1.8848	1.0461e-50
ASTN1	9.77958e-52	-2.90141	1.3038e-50
HABP4	1.02376e-51	-1.1658	1.36398e-50
C22orf39	1.24342e-51	-0.827045	1.65342e-50
ZFAND5	1.40433e-51	-0.783955	1.86617e-50
NEUROG2	1.42443e-51	-2.81909	1.89165e-50
C1QTNF7	1.47018e-51	-2.80919	1.95115e-50
ARHGEF10	1.65451e-51	-1.19303	2.19437e-50
OSR1	1.81271e-51	-3.48752	2.40108e-50
ACAA2	2.23166e-51	-1.14195	2.95031e-50
SHMT1	2.23872e-51	-1.04666	2.95773e-50
PDLIM3	2.28895e-51	-2.04868	3.02215e-50
GOLGA6L5P	2.57232e-51	-1.82274	3.39411e-50
PPP1R16B	2.66366e-51	-2.19693	3.51012e-50
FEZ1	2.91324e-51	-1.65116	3.83163e-50
NAT8L	3.00575e-51	-2.8033	3.95077e-50
RAB11FIP2	3.2748e-51	-0.910631	4.29616e-50
SGK1	3.39299e-51	-1.55447	4.44553e-50
PTCH1	4.68684e-51	-2.0035	6.13292e-50
MYCBP2	4.82106e-51	-1.34154	6.30453e-50
KCNA1	5.00677e-51	-2.67731	6.54322e-50
TPT1-AS1	5.0471e-51	-1.29046	6.59173e-50
HCG11	5.21053e-51	-1.52052	6.80086e-50
NDEL1	5.31723e-51	-0.653401	6.9269e-50
PTPRQ	6.22902e-51	-3.23097	8.10957e-50
C21orf62	6.84582e-51	-1.23773	8.90129e-50
ATF7	6.86014e-51	-0.780481	8.91427e-50
DUSP22	7.48581e-51	-0.869417	9.72113e-50
PIK3C2G	8.16596e-51	-3.88679	1.0591e-49
MET	9.73976e-51	-2.49527	1.26083e-49
ARHGEF6	9.83273e-51	-1.66559	1.27206e-49
PRELP	1.02064e-50	-2.50009	1.31957e-49
GABRA2	1.14726e-50	-2.42865	1.48234e-49
JAM3	1.2325e-50	-1.42555	1.59147e-49
GRIK1	1.39771e-50	-2.81455	1.80028e-49
RPL23AP32	1.59644e-50	-1.14523	2.05367e-49
KIAA1456	1.6185e-50	-2.78946	2.08075e-49
DENND2C	1.63427e-50	-1.66015	2.0997e-49
RND3	2.15623e-50	-1.82831	2.75995e-49
LILRB5	2.29409e-50	-2.50311	2.93458e-49
MYOZ2	3.07054e-50	-1.71092	3.92535e-49
CLIC2	3.42149e-50	-1.47609	4.36586e-49
MRGPRX3	3.66866e-50	-2.65972	4.67833e-49
ALDOC	3.82073e-50	-2.39947	4.86924e-49
CRB2	3.93132e-50	-2.20168	5.00707e-49
LINC00092	4.02826e-50	-2.6048	5.12418e-49
DES	4.23904e-50	-3.67439	5.3823e-49
TEX26	4.32086e-50	-0.845552	5.4828e-49
TRPC1	4.47801e-50	-1.56964	5.67869e-49
RNPC3	4.69127e-50	-0.952192	5.94546e-49
APBA1	5.18339e-50	-1.76203	6.56509e-49
DLK1	5.82047e-50	-4.26553	7.36291e-49
CPM	6.05351e-50	-1.72858	7.653e-49
ACVR2A	6.32417e-50	-1.03072	7.99025e-49
MBNL2	6.548e-50	-1.35363	8.26796e-49
ABHD6	6.55734e-50	-1.24625	8.27466e-49
GPRC5B	6.60841e-50	-1.69725	8.33399e-49
SHROOM4	6.98092e-50	-1.45212	8.79836e-49
CAMK1	7.06289e-50	-1.16064	8.89621e-49
SMAD9	7.08156e-50	-2.12368	8.91425e-49
PPP4R1L	8.4457e-50	-1.74361	1.06119e-48
PROL1	8.66133e-50	-4.33562	1.08762e-48
HPS5	8.73443e-50	-0.827664	1.09546e-48
AQP4	9.83202e-50	-2.65609	1.23236e-48
CNTN6	1.0582e-49	-1.94319	1.32556e-48
TWIST2	1.22926e-49	-2.21159	1.53703e-48
C14orf28	1.26297e-49	-0.905852	1.57822e-48
FAT2	1.32478e-49	-3.71452	1.65344e-48
PRKAR2B	1.32558e-49	-2.06149	1.65343e-48
ACSBG1	1.35447e-49	-1.5706	1.68845e-48
PTPN14	1.42933e-49	-1.75848	1.78068e-48
HRNR	1.4727e-49	-2.00877	1.8336e-48
PTGS2	1.68155e-49	-3.08037	2.09109e-48
LRP1	1.717e-49	-1.64015	2.13388e-48
THRSP	1.79313e-49	-4.01546	2.22714e-48
NODAL	1.82724e-49	-1.38743	2.26677e-48
MAF	1.92085e-49	-1.26809	2.38146e-48
NXPE4	1.97904e-49	-1.26762	2.45212e-48
ACTA2	2.51322e-49	-1.78482	3.1065e-48
DRD2	2.72441e-49	-2.91834	3.36552e-48
EYS	2.76228e-49	-1.63906	3.41024e-48
ADPRM	2.84166e-49	-0.804954	3.50613e-48
LIX1L	3.20479e-49	-1.21234	3.95181e-48
LOC401052	3.583e-49	-1.35296	4.41287e-48
CLEC14A	4.13223e-49	-1.39838	5.08322e-48
CAB39L	4.3541e-49	-1.49542	5.34334e-48
CCBE1	4.44885e-49	-2.24416	5.45636e-48
CYP46A1	4.46322e-49	-1.62629	5.47071e-48
MYOM2	4.47588e-49	-2.3623	5.48295e-48
SLC12A4	4.69973e-49	-1.05617	5.75373e-48
FTO	4.89752e-49	-1.13691	5.99231e-48
KIAA0355	5.24214e-49	-0.862008	6.40633e-48
KCNH8	5.34758e-49	-2.85256	6.5313e-48
COL4A3BP	6.26457e-49	-1.00043	7.64218e-48
TLE4	6.42168e-49	-1.62917	7.82918e-48
ARHGAP6	6.59416e-49	-1.72933	8.0347e-48
RRN3P1	6.88896e-49	-1.88789	8.38892e-48
ZEB2	7.13818e-49	-1.5269	8.68725e-48
DNAJC27	8.03751e-49	-0.842881	9.77595e-48
VIM	9.00701e-49	-1.39872	1.09292e-47
ESD	9.75616e-49	-0.741785	1.18173e-47
SPG20	9.97412e-49	-1.21887	1.20742e-47
ICAM2	1.19925e-48	-1.4609	1.45091e-47
ZFP36L2	1.25246e-48	-1.39371	1.51438e-47
UACA	1.377e-48	-0.961429	1.66203e-47
KATNAL1	1.3856e-48	-1.034	1.67143e-47
A2M	1.41307e-48	-1.46226	1.70357e-47
MGC15885	1.44366e-48	-0.712677	1.7384e-47
GREM2	1.53965e-48	-2.68165	1.85291e-47
PPP2R2B	1.66502e-48	-2.02743	2.00261e-47
WDR86	1.87003e-48	-2.49192	2.24524e-47
NTF4	2.0336e-48	-2.64139	2.43878e-47
MYL9	2.21261e-48	-1.61302	2.65191e-47
STXBP6	2.23195e-48	-2.50149	2.67352e-47
PIWIL2	2.23551e-48	-2.25166	2.67622e-47
CTNNAL1	2.38179e-48	-1.19363	2.84968e-47
KANK2	2.55559e-48	-1.09745	3.05584e-47
KIZ	2.55706e-48	-0.803474	3.05582e-47
PDP2	3.05431e-48	-1.30473	3.64158e-47
RIMS3	3.45257e-48	-1.89637	4.11403e-47
DPYD	3.67469e-48	-1.58329	4.37362e-47
P2RY14	3.79525e-48	-1.67721	4.51188e-47
IRS2	5.27893e-48	-1.93822	6.26122e-47
PTCHD1	5.92384e-48	-3.54583	7.02208e-47
SIDT2	6.00398e-48	-0.914678	7.11297e-47
MMP28	6.06332e-48	-1.99164	7.17913e-47
RMDN2	6.38068e-48	-1.22592	7.55054e-47
JUN	7.13685e-48	-1.59085	8.44048e-47
DCP1A	7.16425e-48	-0.743055	8.468e-47
SEMA6A	8.8549e-48	-1.99354	1.04243e-46
TMOD2	9.67376e-48	-1.4771	1.13753e-46
TDRD6	1.01771e-47	-1.84004	1.19535e-46
ANKAR	1.04538e-47	-1.17728	1.22714e-46
FLI1	1.07414e-47	-1.31559	1.26018e-46
PRIMA1	1.10865e-47	-2.53412	1.29918e-46
OSBPL1A	1.11357e-47	-1.14833	1.3042e-46
CEBPA	1.29949e-47	-1.61741	1.52022e-46
LDB3	1.32249e-47	-1.75913	1.54625e-46
VLDLR-AS1	1.38469e-47	-2.08816	1.61804e-46
UBE2Q2P1	1.39293e-47	-1.67781	1.62674e-46
SOGA3	1.39503e-47	-1.98116	1.62828e-46
DENND5A	1.50148e-47	-0.796213	1.75053e-46
SASH1	1.6633e-47	-1.63598	1.93589e-46
DKK4	1.72868e-47	-1.53322	2.01085e-46
ABCG2	1.85435e-47	-2.01933	2.15338e-46
CCL28	1.96848e-47	-3.21014	2.28332e-46
CC2D2A	1.98784e-47	-1.16406	2.30448e-46
PRDM8	2.08031e-47	-1.67497	2.40896e-46
RIMBP2	2.17011e-47	-2.30676	2.51011e-46
DCN	2.2109e-47	-2.34384	2.55585e-46
MYO1H	2.29617e-47	-2.02454	2.65294e-46
CYP11A1	2.35174e-47	-2.23058	2.71562e-46
ARHGAP31	2.41886e-47	-1.29181	2.79155e-46
MXI1	2.89357e-47	-1.16657	3.33378e-46
VGLL3	3.02145e-47	-2.03213	3.47916e-46
CTIF	3.07774e-47	-1.09664	3.54198e-46
ARHGEF28	3.44989e-47	-1.4651	3.96583e-46
PCDHGB6	3.48053e-47	-2.08262	3.99657e-46
CTDSP2	3.67212e-47	-0.750636	4.20951e-46
ZNF366	3.68013e-47	-2.02135	4.21633e-46
GID4	3.69186e-47	-0.809082	4.22741e-46
SLC4A4	4.2164e-47	-3.03753	4.81463e-46
CDH4	4.69931e-47	-2.04193	5.36009e-46
CHST7	4.97137e-47	-1.19992	5.66725e-46
ALDH1A3	5.27678e-47	-2.2963	6.00874e-46
PNMAL2	5.42027e-47	-1.74735	6.16872e-46
ADGRG3	5.50765e-47	-2.16906	6.26468e-46
PLD1	5.73266e-47	-1.58111	6.51701e-46
MTFR1L	5.75688e-47	-0.594225	6.54092e-46
OLFML2A	5.9073e-47	-1.32105	6.70812e-46
ECHDC1	6.08982e-47	-1.36202	6.90774e-46
MAN2A2	7.14556e-47	-0.854869	8.08741e-46
TTLL10	7.34693e-47	-1.60582	8.30615e-46
RFTN2	7.4293e-47	-1.47421	8.39466e-46
FLT4	7.43728e-47	-1.32206	8.39905e-46
ABI3BP	7.82218e-47	-2.74485	8.82887e-46
TMEM170B	7.89421e-47	-1.41715	8.90527e-46
REV1	8.35786e-47	-0.59356	9.42313e-46
TCF7L2	8.96341e-47	-1.3622	1.01003e-45
LCN10	9.11781e-47	-2.39107	1.02687e-45
H6PD	9.44213e-47	-0.922334	1.06281e-45
LOC389705	1.00524e-46	-1.40318	1.13089e-45
TIPARP	1.03923e-46	-1.27117	1.16848e-45
SLC12A6	1.07164e-46	-1.06895	1.2036e-45
ATXN1L	1.07447e-46	-0.948363	1.20612e-45
GIMAP7	1.08608e-46	-1.74073	1.21849e-45
SOX5	1.38449e-46	-2.37937	1.55074e-45
CCL23	1.60663e-46	-1.84947	1.79563e-45
CYP26B1	1.68853e-46	-2.14345	1.88614e-45
EGR3	1.74925e-46	-2.66407	1.9529e-45
ARHGAP26	1.76248e-46	-1.54026	1.9666e-45
PNRC1	1.78005e-46	-1.00745	1.98513e-45
ZNF204P	2.13397e-46	-2.31644	2.37724e-45
TMEM140	2.49623e-46	-0.911011	2.77628e-45
SAP30L	2.83657e-46	-0.757392	3.15138e-45
NEDD9	2.88469e-46	-1.61837	3.20311e-45
LRCH2	3.11926e-46	-1.74056	3.45984e-45
MID1	3.13829e-46	-2.23557	3.47907e-45
ARRDC4	3.405e-46	-1.28181	3.7727e-45
RNASE13	3.46451e-46	-0.820146	3.83656e-45
TCEAL2	3.94013e-46	-2.58121	4.35856e-45
GULP1	4.16583e-46	-1.92736	4.60079e-45
REV3L	4.18865e-46	-1.22743	4.6235e-45
SOCS5	4.21105e-46	-0.857821	4.64573e-45
B4GALT6	4.53634e-46	-1.46554	5.00191e-45
IL17RD	5.18196e-46	-1.82582	5.70154e-45
CREBL2	5.62366e-46	-0.859424	6.18422e-45
WDPCP	5.67683e-46	-0.912112	6.23934e-45
SPOCK3	5.79513e-46	-2.12278	6.36596e-45
PTPRZ1	6.12546e-46	-4.05226	6.72523e-45
STXBP1	6.12584e-46	-1.36461	6.72206e-45
NPY4R	6.83201e-46	-1.80013	7.48096e-45
NMB	7.05262e-46	-1.81946	7.71841e-45
NAALADL1	7.4125e-46	-1.4733	8.10794e-45
MDFIC	7.51533e-46	-1.2405	8.21604e-45
SEMA3A	7.89603e-46	-1.99451	8.62764e-45
BBS2	8.07537e-46	-0.810019	8.81891e-45
PTCH2	8.86249e-46	-1.95872	9.66822e-45
IL6	1.28875e-45	-3.07807	1.39848e-44
MASP2	1.41664e-45	-1.65343	1.53564e-44
PKDCC	1.43673e-45	-1.99176	1.5566e-44
LUZP2	1.50425e-45	-2.84617	1.62803e-44
FFAR4	1.88786e-45	-1.66556	2.04105e-44
STARD8	1.89725e-45	-1.21602	2.05013e-44
CCL24	1.9293e-45	-1.2114	2.08367e-44
APCDD1L	1.95818e-45	-2.65811	2.11264e-44
OR5K2	2.08881e-45	-0.826824	2.2512e-44
DNAH9	2.19862e-45	-2.42249	2.3683e-44
PCDHGA2	2.23825e-45	-2.4681	2.40847e-44
LINC00936	2.25775e-45	-1.22485	2.42818e-44
EPS8	2.28529e-45	-1.25415	2.45651e-44
NACAD	2.68348e-45	-1.92935	2.8785e-44
SLC27A6	2.83214e-45	-3.4212	3.03479e-44
ITM2B	2.85587e-45	-0.845337	3.05862e-44
HSD11B1	2.94686e-45	-2.44907	3.15278e-44
CYB5R3	3.08605e-45	-0.823129	3.29998e-44
FAM189A2	3.21209e-45	-2.83752	3.43119e-44
ALPK3	3.31524e-45	-1.42855	3.53954e-44
COBLL1	3.64109e-45	-1.41024	3.88541e-44
OR2A1	3.71293e-45	-1.13482	3.96001e-44
PTGIS	3.78758e-45	-2.18864	4.03753e-44
CSDE1	3.81113e-45	-0.712742	4.06053e-44
SPATA22	3.86395e-45	-1.72145	4.11466e-44
STX7	4.26906e-45	-0.731448	4.54371e-44
AMPD1	4.54732e-45	-2.53705	4.83736e-44
PRKCA	5.33442e-45	-1.75702	5.66293e-44
CWF19L2	5.48429e-45	-0.802108	5.81901e-44
TMEM133	5.53092e-45	-1.28795	5.86546e-44
CHST9	5.71281e-45	-3.37906	6.04898e-44
MAP3K3	6.30121e-45	-0.784062	6.66513e-44
HSPA12A	6.48713e-45	-1.54884	6.85825e-44
PPL	7.2632e-45	-1.50714	7.67083e-44
MLYCD	7.63064e-45	-0.786859	8.05473e-44
TP63	7.65036e-45	-3.41396	8.0714e-44
FAM43A	7.72913e-45	-1.25888	8.15032e-44
MOGAT1	7.74038e-45	-0.961635	8.15799e-44
CAPN3	8.60242e-45	-1.7894	9.06189e-44
ACKR1	9.09015e-45	-3.71895	9.56586e-44
RP1L1	9.26481e-45	-1.5662	9.74466e-44
ULK4P3	9.65992e-45	-1.39007	1.01498e-43
TSC22D1	9.85215e-45	-0.893851	1.03465e-43
DSG1	1.02547e-44	-3.86068	1.07638e-43
SGCB	1.03083e-44	-1.14671	1.08145e-43
SLC5A4	1.07509e-44	-1.49613	1.12616e-43
EIF1B	1.21987e-44	-0.593215	1.27586e-43
EDAR	1.295e-44	-2.42257	1.35306e-43
AK5	1.30116e-44	-3.31126	1.35881e-43
NAB1	1.45693e-44	-1.07386	1.52071e-43
EPHA2	1.45827e-44	-1.37974	1.52133e-43
MPRIP	1.55721e-44	-0.727866	1.6229e-43
KCNIP1	1.58457e-44	-1.85187	1.65057e-43
OR2A9P	1.66e-44	-1.09763	1.72827e-43
ACSL4	1.87963e-44	-1.45492	1.95495e-43
PRUNE2	1.96991e-44	-2.0143	2.04677e-43
SPATA9	2.03075e-44	-1.20904	2.10892e-43
SNX33	2.08065e-44	-0.673475	2.15965e-43
BVES	2.17445e-44	-1.63608	2.25131e-43
FAM181A	2.18913e-44	-1.01362	2.26537e-43
SMIM3	2.26009e-44	-1.24382	2.33762e-43
FAM69A	2.39764e-44	-1.17619	2.47865e-43
DKFZP434L187	2.39928e-44	-1.16943	2.4791e-43
AKAP7	2.4218e-44	-1.08002	2.5011e-43
MFSD4	2.48059e-44	-2.03391	2.56054e-43
SACS	2.52452e-44	-1.48898	2.60457e-43
MGAT3	2.57357e-44	-2.03867	2.65384e-43
SLC36A2	2.62673e-44	-1.13803	2.7073e-43
CHST3	2.86353e-44	-1.76019	2.94693e-43
CDR1	2.88038e-44	-2.4131	2.96278e-43
C1GALT1C1L	3.23304e-44	-1.73579	3.32387e-43
ANKRD35	3.25336e-44	-2.1985	3.34308e-43
MSRA	3.44172e-44	-1.24021	3.5331e-43
CYR61	3.55299e-44	-1.89645	3.64368e-43
CPS1	4.34355e-44	-2.25331	4.44997e-43
CRTAC1	4.43182e-44	-3.01456	4.53814e-43
GOLGA8G	4.57078e-44	-0.991502	4.6781e-43
CCND2	4.57092e-44	-1.39975	4.67592e-43
ATP8B4	4.6675e-44	-1.50893	4.77233e-43
MAGI1	4.83971e-44	-1.2363	4.94594e-43
TTC33	4.92803e-44	-0.810871	5.0337e-43
SHOX	5.23187e-44	-1.01523	5.3414e-43
C8orf34	5.24816e-44	-2.36573	5.35537e-43
ERVFRD-1	5.41984e-44	-1.64978	5.52232e-43
VPS36	5.9019e-44	-0.791296	6.00158e-43
RERE	6.71809e-44	-0.745176	6.82818e-43
FAM172A	7.09867e-44	-0.880702	7.20785e-43
ZNF502	8.43655e-44	-1.7114	8.55362e-43
LAMA3	8.71738e-44	-2.68662	8.82963e-43
C17orf51	8.99905e-44	-1.4693	9.11043e-43
RASL10A	9.16279e-44	-1.89908	9.26706e-43
TTC23	9.20685e-44	-1.14932	9.30704e-43
PGM1	9.21506e-44	-1.11337	9.31075e-43
SH3BP5	9.53198e-44	-1.10288	9.62622e-43
CFI	1.06668e-43	-1.68581	1.07669e-42
FRMD4A	1.08425e-43	-1.04366	1.0939e-42
EIF4E3	1.16441e-43	-1.15275	1.17419e-42
MAPKBP1	1.24313e-43	-0.787004	1.25295e-42
FAM3D	1.24523e-43	-3.34162	1.25446e-42
ZNF660	1.31986e-43	-1.49069	1.32898e-42
CDH12	1.42043e-43	-1.87802	1.42955e-42
AGPAT9	1.42059e-43	-1.85564	1.42901e-42
MEST	1.43909e-43	-1.91235	1.44621e-42
VLDLR	1.49969e-43	-1.80096	1.50637e-42
PCDHB15	1.68228e-43	-1.40411	1.68812e-42
SLC25A34	1.79984e-43	-1.44952	1.80344e-42
GIMAP5	1.85928e-43	-1.63103	1.8621e-42
FHOD3	1.88878e-43	-1.73867	1.89072e-42
RNF38	2.163e-43	-0.803623	2.16205e-42
PELI1	2.26406e-43	-1.32568	2.26196e-42
SKI	2.28247e-43	-0.777354	2.27925e-42
NGFR	2.36441e-43	-2.81592	2.35993e-42
ADGRL2	2.45694e-43	-1.65603	2.4499e-42
PDGFA	2.55308e-43	-1.22415	2.54453e-42
CDC42EP2	2.5569e-43	-1.06912	2.5471e-42
PCDHGA6	2.79843e-43	-1.81964	2.7823e-42
MYEOV	2.84588e-43	-3.22352	2.82674e-42
LRRTM4	2.89964e-43	-1.42462	2.87875e-42
PZP	2.95726e-43	-1.50666	2.93453e-42
CHD9	3.0371e-43	-1.15632	3.0123e-42
LRP4	3.16383e-43	-1.86641	3.13648e-42
ADAMTS9	3.44503e-43	-1.60737	3.41196e-42
ULK4P2	3.49353e-43	-1.22338	3.45833e-42
FRMD3	3.89827e-43	-2.31824	3.85341e-42
NOS1	3.90469e-43	-1.43434	3.8579e-42
ETFDH	3.96336e-43	-0.803827	3.91399e-42
FAM76A	4.00634e-43	-0.606956	3.95263e-42
ST3GAL3	4.53361e-43	-0.969271	4.46211e-42
KDR	4.61157e-43	-1.24741	4.53232e-42
LRRC8C	5.28929e-43	-1.30071	5.19094e-42
TRPM1	5.47104e-43	-0.812842	5.36674e-42
ZDHHC17	6.25765e-43	-0.826587	6.12665e-42
TCP11L2	6.71109e-43	-1.42327	6.56121e-42
LONRF3	6.82022e-43	-1.98721	6.66473e-42
BNC1	7.17883e-43	-2.69387	7.01183e-42
BACH2	7.39527e-43	-1.8269	7.21637e-42
RNASE4	8.13639e-43	-1.56777	7.92825e-42
TMEM71	8.17525e-43	-2.2018	7.96233e-42
BCHE	8.33162e-43	-2.581	8.11079e-42
GRM7	8.84317e-43	-1.69467	8.6047e-42
CTTNBP2	9.16416e-43	-2.43031	8.90437e-42
TTLL11	9.46932e-43	-0.764432	9.19653e-42
SULT1C4	1.0061e-42	-2.06632	9.76196e-42
COLCA1	1.03782e-42	-2.67169	1.0065e-41
TMEFF2	1.08073e-42	-0.898558	1.04712e-41
HOGA1	1.24966e-42	-2.39448	1.20795e-41
NOD1	1.28361e-42	-0.86274	1.24018e-41
RPS6KA3	1.37187e-42	-1.36042	1.32483e-41
CGB7	1.4205e-42	-1.591	1.37115e-41
NAP1L2	1.64555e-42	-2.401	1.58465e-41
HBP1	1.68257e-42	-0.64335	1.61878e-41
LAMC1	1.79124e-42	-1.20881	1.72092e-41
HSPA12B	1.82426e-42	-1.55081	1.75182e-41
LUZP1	1.94068e-42	-0.869904	1.86101e-41
AVPI1	1.99387e-42	-1.14718	1.91023e-41
FADS3	2.38835e-42	-1.25827	2.28176e-41
ADAMTS3	2.52414e-42	-1.85421	2.40814e-41
ZSCAN4	2.7968e-42	-1.18589	2.66579e-41
NKAPP1	2.85771e-42	-0.894575	2.72259e-41
ZNF280D	2.86368e-42	-0.758489	2.72701e-41
SERPING1	3.23324e-42	-1.4348	3.0775e-41
ING3	3.25672e-42	-0.790504	3.09842e-41
PIWIL4	3.26449e-42	-1.69002	3.10436e-41
ESAM	3.41493e-42	-1.12741	3.24592e-41
PDE1B	3.54866e-42	-1.53558	3.37148e-41
PCDH11X	3.92026e-42	-2.55306	3.7228e-41
GPR12	4.02114e-42	-3.11162	3.81683e-41
CD99L2	4.21841e-42	-0.955932	4.00038e-41
UFSP2	4.28509e-42	-0.623915	4.06173e-41
NRG1	4.65446e-42	-2.78341	4.40981e-41
PPAPDC3	5.03763e-42	-1.52661	4.75967e-41
KCTD14	5.59216e-42	-2.50077	5.27631e-41
KANSL1L	5.79831e-42	-0.844346	5.4658e-41
RRAGD	5.84229e-42	-1.57757	5.50221e-41
MEG3	6.33152e-42	-2.23495	5.95204e-41
LAMA4	6.53049e-42	-1.33278	6.13347e-41
RASL12	6.91298e-42	-1.4618	6.48973e-41
LRCH1	7.02497e-42	-0.900087	6.59185e-41
TIE1	7.07902e-42	-1.2726	6.63953e-41
PPARGC1A	7.09381e-42	-2.54128	6.65037e-41
TANGO6	7.77451e-42	-0.802631	7.28186e-41
SNX1	8.33801e-42	-0.783589	7.8061e-41
CCNG1	1.00079e-41	-0.86552	9.35666e-41
LATS2	1.07552e-41	-1.06995	1.00325e-40
SPTB	1.09541e-41	-1.47857	1.02134e-40
ACVRL1	1.1098e-41	-1.08072	1.03382e-40
RIC3	1.13228e-41	-2.97547	1.0538e-40
C11orf53	1.17788e-41	-1.84278	1.09475e-40
KCNJ8	1.19835e-41	-1.37982	1.11327e-40
STON1	1.35188e-41	-1.53214	1.2542e-40
GLB1L3	1.36328e-41	-1.77154	1.26421e-40
MXRA7	1.43485e-41	-1.1589	1.32878e-40
HDAC4	1.52745e-41	-0.988452	1.41389e-40
ACKR4	1.60118e-41	-1.8367	1.4808e-40
OLFML1	1.63985e-41	-1.51425	1.51588e-40
BLCAP	1.74689e-41	-0.706508	1.61338e-40
WLS	1.78393e-41	-1.87917	1.64685e-40
LRRC34	1.94378e-41	-1.18353	1.7928e-40
AKAP2	2.06393e-41	-2.01395	1.90276e-40
CD248	2.13337e-41	-1.46189	1.9659e-40
DYNC1LI2	2.18313e-41	-0.663619	2.01085e-40
SYNE2	2.18346e-41	-1.07551	2.01025e-40
TTC7B	2.29925e-41	-0.945764	2.11591e-40
ETV5	2.4326e-41	-1.357	2.23662e-40
FLNC	2.54803e-41	-2.11645	2.34065e-40
APOD	2.6533e-41	-3.32239	2.43626e-40
SLC29A4	2.67692e-41	-2.1073	2.45686e-40
MECOM	2.70199e-41	-1.43041	2.47875e-40
ANKMY2	2.74481e-41	-0.810573	2.51692e-40
CES2	2.75128e-41	-0.665562	2.52172e-40
STOX2	2.94659e-41	-2.03769	2.69712e-40
FNDC4	3.24884e-41	-1.67076	2.97246e-40
EMILIN3	3.29083e-41	-2.80776	3.00954e-40
ZNF727	3.64067e-41	-2.27619	3.32799e-40
EVC2	3.98498e-41	-1.71235	3.63948e-40
NPAS3	3.98795e-41	-1.84251	3.64058e-40
GAS2L2	4.39121e-41	-2.2822	4.00515e-40
ZNF483	4.51655e-41	-1.70408	4.11764e-40
CCDC136	4.52747e-41	-1.65037	4.12576e-40
TUBE1	4.85371e-41	-0.80153	4.41914e-40
SPIN2A	5.25686e-41	-1.18036	4.78407e-40
CCDC8	5.41309e-41	-2.08047	4.92407e-40
MYH3	5.44427e-41	-1.62054	4.95024e-40
PTCHD3	5.71111e-41	-2.35981	5.19057e-40
NOV	5.97835e-41	-1.88018	5.43104e-40
KLHDC1	6.07186e-41	-1.45114	5.51111e-40
LYRM7	6.6115e-41	-0.764683	5.99826e-40
TSSC2	7.10345e-41	-0.979189	6.43889e-40
HBG2	7.18847e-41	-1.23977	6.51309e-40
GOLGA6L10	7.19955e-41	-1.22436	6.52025e-40
LAMA2	7.3585e-41	-2.25529	6.66126e-40
NRP1	7.70861e-41	-1.18202	6.97205e-40
TMEM35	8.61428e-41	-2.05794	7.78089e-40
DDX3X	9.59828e-41	-0.610334	8.66208e-40
AMY2B	9.7379e-41	-1.80277	8.78036e-40
SEMA5A	1.08401e-40	-1.77647	9.76133e-40
SMARCA2	1.11498e-40	-0.859372	1.00314e-39
CCNL1	1.13514e-40	-0.777091	1.02083e-39
ZNF132	1.33057e-40	-1.19352	1.19397e-39
ZNF559	1.38442e-40	-1.06001	1.24175e-39
LIPT1	1.3889e-40	-0.636114	1.24522e-39
FAM166B	1.44772e-40	-2.11885	1.29739e-39
CETN4P	1.48895e-40	-1.13872	1.33317e-39
NR4A1	1.52318e-40	-2.11187	1.36323e-39
DPY19L2	1.58999e-40	-1.97953	1.4224e-39
KPNA5	1.69791e-40	-1.24535	1.51498e-39
RPS6KA2	1.82203e-40	-1.15927	1.62361e-39
CALCR	1.96265e-40	-1.90759	1.74741e-39
BDH2	2.06325e-40	-1.00886	1.83538e-39
ACSBG2	2.09133e-40	-1.05595	1.85956e-39
FIGN	2.28074e-40	-2.2472	2.02621e-39
MAP3K15	2.4054e-40	-1.24497	2.13419e-39
DTWD1	2.40629e-40	-0.685574	2.13406e-39
MAPK10	2.70526e-40	-2.3656	2.39507e-39
ALPL	2.7126e-40	-1.94399	2.40054e-39
ADCK3	2.76066e-40	-1.03902	2.44096e-39
HNMT	3.06202e-40	-1.06535	2.7051e-39
KALRN	3.50372e-40	-1.50426	3.08999e-39
PMP2	3.51445e-40	-1.60328	3.09812e-39
PHYHIPL	3.5329e-40	-2.05201	3.11304e-39
ANGPTL4	3.55257e-40	-2.5526	3.12904e-39
MRVI1	3.75232e-40	-1.37115	3.30214e-39
JAZF1	4.08218e-40	-0.969993	3.58935e-39
RBMS1	4.13984e-40	-1.12078	3.63849e-39
NLRP1	4.43961e-40	-1.44845	3.90028e-39
KIAA1683	4.52906e-40	-1.92927	3.97546e-39
PYROXD2	5.00051e-40	-1.58394	4.38742e-39
FAM184A	5.04163e-40	-1.85297	4.42161e-39
LINC01558	5.17287e-40	-1.62047	4.53477e-39
EIF4B	5.24057e-40	-0.707212	4.59215e-39
SATB1	5.51777e-40	-1.65039	4.83299e-39
ACKR3	5.67204e-40	-1.5749	4.966e-39
L3HYPDH	6.23786e-40	-0.856326	5.45673e-39
ITGA9	6.56864e-40	-1.77003	5.7412e-39
BBOX1	6.57086e-40	-3.71131	5.7407e-39
DFNB59	6.67945e-40	-1.2432	5.83308e-39
PLTP	7.37877e-40	-1.46782	6.43831e-39
EMILIN2	8.4267e-40	-1.4387	7.3402e-39
CCNDBP1	9.1443e-40	-0.808764	7.95853e-39
PTX3	9.1745e-40	-2.94727	7.98142e-39
TRIM2	9.39852e-40	-1.86662	8.17285e-39
ABHD5	1.00786e-39	-0.713261	8.7568e-39
SCN7A	1.05145e-39	-2.9366	9.13172e-39
SEC1P	1.07736e-39	-1.16664	9.35272e-39
ADAMTS18	1.08588e-39	-2.72666	9.42278e-39
AAED1	1.15037e-39	-0.887565	9.97389e-39
MAP1B	1.15979e-39	-1.5593	1.00513e-38
UST	1.21491e-39	-1.71531	1.05246e-38
ARHGAP21	1.34948e-39	-0.999303	1.16854e-38
LGR4	1.37572e-39	-1.77648	1.19077e-38
CRBN	1.40134e-39	-0.622862	1.21243e-38
ABCA1	1.59982e-39	-1.27569	1.38299e-38
SUN2	1.78242e-39	-0.955574	1.53954e-38
PDGFRA	1.82069e-39	-1.90099	1.57194e-38
DKFZp779M0652	1.85523e-39	-1.53619	1.60109e-38
C20orf203	1.97324e-39	-1.39973	1.70221e-38
LOC654342	2.02693e-39	-1.20337	1.74779e-38
LINC00312	2.08664e-39	-1.43057	1.79852e-38
KIAA1045	2.11332e-39	-2.20571	1.82076e-38
CFLAR	2.12288e-39	-0.985996	1.82823e-38
MYADM	2.16592e-39	-0.989723	1.86451e-38
MRC1	2.65901e-39	-2.2977	2.28419e-38
TPTE2P1	3.14095e-39	-1.56536	2.69594e-38
SLC26A4	3.57461e-39	-2.00593	3.06431e-38
KLF2	3.72961e-39	-1.52101	3.19585e-38
L3MBTL4	3.87258e-39	-2.17453	3.31698e-38
COL17A1	4.28324e-39	-3.99707	3.66108e-38
KMT2A	4.61026e-39	-0.917634	3.93732e-38
CAPN6	4.95573e-39	-3.67173	4.23061e-38
RASGEF1C	5.15218e-39	-2.44264	4.39466e-38
PDE8B	5.55788e-39	-2.46181	4.73874e-38
N4BP2L2	5.9461e-39	-0.710978	5.06553e-38
NR1D2	6.04067e-39	-0.974491	5.14184e-38
CCL21	6.12887e-39	-3.67265	5.21474e-38
PRICKLE2	6.31092e-39	-1.46833	5.36742e-38
KIF25	6.43267e-39	-1.82614	5.46417e-38
MRPL23-AS1	6.55259e-39	-1.70452	5.56374e-38
FLJ10038	6.70293e-39	-0.943309	5.68904e-38
SRSF5	6.74359e-39	-0.811006	5.72118e-38
RAB3C	8.38864e-39	-1.97318	7.10801e-38
BHLHE41	8.56469e-39	-1.62444	7.25419e-38
ZBTB47	9.02326e-39	-0.870349	7.63315e-38
ADPRH	9.08511e-39	-0.912303	7.67914e-38
FMNL2	9.21828e-39	-1.40278	7.7885e-38
PKNOX2	9.41413e-39	-2.21461	7.9507e-38
PDZRN3	9.64458e-39	-1.48405	8.14197e-38
GRASP	9.78448e-39	-1.4736	8.25669e-38
THRA	1.01535e-38	-1.11861	8.56102e-38
CLEC4M	1.02465e-38	-1.18187	8.63589e-38
PCDHB18P	1.05741e-38	-1.31087	8.90835e-38
GRIA1	1.18883e-38	-3.04855	1.00073e-37
MICAL3	1.26403e-38	-1.0565	1.0636e-37
PDE1A	1.2712e-38	-1.63232	1.06875e-37
FAM13A-AS1	1.2922e-38	-1.35644	1.08552e-37
LOC440173	1.35084e-38	-1.84065	1.13432e-37
PRX	1.3978e-38	-1.38889	1.17328e-37
LONRF1	1.4145e-38	-0.965276	1.1868e-37
RCAN2	1.65402e-38	-1.19184	1.38494e-37
HRASLS5	1.72449e-38	-3.26162	1.44277e-37
CCDC158	1.79577e-38	-2.30574	1.50057e-37
KCTD9	1.82996e-38	-0.943055	1.52851e-37
PRSS12	2.00126e-38	-2.83573	1.66821e-37
HRC	2.14742e-38	-1.82713	1.78859e-37
DOC2B	2.26627e-38	-2.27948	1.88376e-37
LAMB3	2.27214e-38	-2.36991	1.88788e-37
RGMA	2.31269e-38	-2.28281	1.92078e-37
HERC2P2	2.55906e-38	-1.2643	2.12455e-37
FZD5	2.69921e-38	-1.2524	2.24e-37
PCDHGA9	2.88002e-38	-1.91034	2.38618e-37
SOSTDC1	3.0593e-38	-3.59482	2.53268e-37
SLC1A7	3.33791e-38	-1.85626	2.76111e-37
RNF145	3.36307e-38	-1.31359	2.7808e-37
SOS1	3.48021e-38	-0.796244	2.8765e-37
C22orf23	3.56155e-38	-1.23912	2.94018e-37
RNF157	3.56306e-38	-1.94823	2.94024e-37
PXDC1	3.65572e-38	-1.3356	3.01549e-37
SESN1	3.65581e-38	-1.06543	3.01435e-37
PKD1L3	4.28439e-38	-0.754419	3.52556e-37
MYO16	4.29977e-38	-2.174	3.5368e-37
COL14A1	4.32015e-38	-2.35352	3.55072e-37
CYP39A1	4.95032e-38	-2.55433	4.0654e-37
EFNB1	5.30894e-38	-1.04063	4.35469e-37
ZDHHC15	5.34596e-38	-1.80818	4.38331e-37
ZNF438	5.48066e-38	-0.712016	4.49196e-37
PCSK5	5.61131e-38	-1.86586	4.59536e-37
CALN1	6.10072e-38	-2.11012	4.9902e-37
DLG2	6.51497e-38	-1.77517	5.3248e-37
SOCS2	6.6617e-38	-1.98517	5.44255e-37
SLC26A4-AS1	7.33343e-38	-2.18787	5.98897e-37
CYTL1	7.63053e-38	-1.79583	6.22665e-37
FAM168B	9.46107e-38	-0.684999	7.7112e-37
FIGNL2	1.03382e-37	-1.22928	8.4161e-37
PAXIP1-AS2	1.08589e-37	-1.00169	8.83644e-37
ADRB1	1.10956e-37	-2.60098	9.02194e-37
NES	1.17458e-37	-1.46063	9.53928e-37
DIO3OS	1.21765e-37	-1.09737	9.88519e-37
PCGF5	1.22163e-37	-0.837383	9.91354e-37
TPPP	1.22328e-37	-1.96944	9.92304e-37
CLK4	1.22846e-37	-0.83598	9.9611e-37
HOXA10	1.23165e-37	-1.85822	9.98302e-37
PLEKHM1	1.35663e-37	-0.664395	1.09874e-36
SERINC1	1.55657e-37	-0.853661	1.25967e-36
SLITRK2	1.74716e-37	-1.72422	1.41169e-36
ADGRG2	1.82706e-37	-2.26769	1.47566e-36
C6	1.98496e-37	-3.1961	1.60257e-36
MYH7B	2.09865e-37	-1.5994	1.69302e-36
FZD7	2.29853e-37	-1.50231	1.85136e-36
CACNA2D1	2.3211e-37	-2.68957	1.86881e-36
TMIE	2.38411e-37	-1.49578	1.91879e-36
TSKS	2.45117e-37	-1.33782	1.97198e-36
MITF	2.64325e-37	-1.29025	2.12568e-36
LPIN1	2.72494e-37	-1.26843	2.18966e-36
CNR1	2.91208e-37	-2.54985	2.33912e-36
ARHGEF7	2.93413e-37	-0.653607	2.35591e-36
GAS1	2.97327e-37	-1.78274	2.3864e-36
MEIS1	3.01376e-37	-1.27169	2.41795e-36
NCOA7	3.07474e-37	-1.49899	2.46495e-36
TRIM50	3.19239e-37	-1.23073	2.55627e-36
DNAH1	3.95047e-37	-1.25666	3.15469e-36
EDN1	4.14273e-37	-1.95453	3.30436e-36
SLC4A1	4.63289e-37	-1.13148	3.68817e-36
AVPR1A	4.92326e-37	-1.84839	3.9178e-36
TBC1D13	5.42899e-37	-0.605724	4.31858e-36
COLGALT2	5.60318e-37	-1.83341	4.4537e-36
MPHOSPH8	5.90945e-37	-0.720244	4.69169e-36
CNGA1	5.99157e-37	-2.41295	4.75321e-36
SETD7	6.04455e-37	-1.00096	4.79338e-36
TNNI3K	6.06167e-37	-2.03491	4.8051e-36
SNCAIP	6.06751e-37	-1.89179	4.80788e-36
NDNF	6.86357e-37	-2.38607	5.43238e-36
FXYD6	7.12694e-37	-1.41638	5.63866e-36
KCNT2	7.27812e-37	-1.59526	5.75605e-36
ZNF658	7.55903e-37	-1.10688	5.97591e-36
GSPT2	7.75051e-37	-1.66128	6.12022e-36
TNFSF12	9.39183e-37	-0.941198	7.4049e-36
IRX1	9.62388e-37	-3.10989	7.58495e-36
ALB	9.82205e-37	-3.87313	7.73816e-36
SNX18	1.06053e-36	-0.72548	8.34883e-36
IRAK3	1.09695e-36	-1.79317	8.6322e-36
DNM1P46	1.26343e-36	-1.45346	9.92708e-36
CYGB	1.32783e-36	-1.38313	1.04171e-35
NLRX1	1.48059e-36	-0.80439	1.15978e-35
RFX2	1.65125e-36	-1.35554	1.29051e-35
FAM124A	1.66172e-36	-1.41223	1.2982e-35
RTN4	1.66753e-36	-0.639383	1.30225e-35
PWARSN	1.77807e-36	-1.58323	1.38699e-35
KLF8	1.77955e-36	-1.49034	1.38762e-35
SNCG	1.97524e-36	-2.59288	1.53845e-35
KRT74	2.2126e-36	-0.791916	1.72137e-35
MYH2	2.23641e-36	-1.47636	1.73858e-35
MPPED2	2.24815e-36	-2.07987	1.74704e-35
DSEL	2.25035e-36	-1.63573	1.74809e-35
TSPYL2	2.29073e-36	-0.923551	1.77878e-35
TMEM55A	2.46606e-36	-1.19585	1.91348e-35
PEAK1	2.67627e-36	-0.978129	2.07423e-35
CALB2	2.73482e-36	-2.92024	2.11881e-35
TAGLN	2.83644e-36	-1.56077	2.19589e-35
FOLR2	2.85171e-36	-1.85885	2.20688e-35
ZNF676	2.86439e-36	-2.41332	2.21586e-35
RAG1	3.25918e-36	-1.37357	2.51746e-35
NEK7	3.52132e-36	-0.841252	2.7179e-35
SVIL	3.54558e-36	-1.06591	2.7356e-35
ARHGEF4	3.8292e-36	-2.05989	2.94999e-35
SLC25A30	4.22601e-36	-0.874736	3.25325e-35
TMCC3	4.28571e-36	-1.34726	3.29797e-35
ZDBF2	4.35062e-36	-1.88194	3.34667e-35
SGCE	4.39672e-36	-1.65069	3.38086e-35
OTUD3	4.53771e-36	-0.841687	3.48797e-35
MAP3K5	4.61353e-36	-1.19814	3.54492e-35
OTUD1	4.83115e-36	-0.727065	3.71075e-35
LINC01550	4.87423e-36	-2.02915	3.74244e-35
JMJD1C	4.92037e-36	-0.924316	3.77645e-35
ZNF154	5.13578e-36	-1.58805	3.94031e-35
BIN1	5.15662e-36	-1.47721	3.95482e-35
FGF9	5.19868e-36	-2.11748	3.98262e-35
BST1	5.55568e-36	-1.17511	4.25452e-35
GPR75	5.89589e-36	-1.40322	4.51e-35
PCDHB4	5.98388e-36	-1.63534	4.57561e-35
CPXM2	6.08587e-36	-1.71801	4.65186e-35
TECPR2	6.23187e-36	-0.630029	4.76169e-35
MROH8	6.33374e-36	-1.31011	4.83592e-35
CREBRF	6.35287e-36	-1.28666	4.84873e-35
USP31	6.36938e-36	-0.816118	4.85952e-35
EEF1A1	6.47132e-36	-0.71511	4.93363e-35
SPRR2F	6.49187e-36	-1.02975	4.94746e-35
GCNT4	6.83387e-36	-1.95051	5.20424e-35
MYLK4	6.86551e-36	-1.34883	5.22639e-35
SNX21	7.06448e-36	-0.900945	5.37587e-35
COL4A6	7.38219e-36	-2.86151	5.61139e-35
NAP1L5	7.64321e-36	-1.18072	5.80551e-35
SYCE1	7.64754e-36	-2.51902	5.80664e-35
DFNA5	7.92738e-36	-1.04912	6.01245e-35
EPHA4	7.97593e-36	-1.59741	6.04704e-35
GNG7	7.99314e-36	-1.51819	6.05785e-35
KIAA1109	8.76799e-36	-1.05978	6.6353e-35
RILP	8.7712e-36	-1.19399	6.63528e-35
ECHDC3	8.82195e-36	-1.38194	6.67121e-35
KIF26A	9.9949e-36	-1.62653	7.54986e-35
RAPGEF1	1.02693e-35	-0.624933	7.74862e-35
C1QTNF1	1.0396e-35	-1.4626	7.84134e-35
OXGR1	1.07263e-35	-2.67882	8.08744e-35
ABCC6P1	1.0932e-35	-1.85606	8.23649e-35
COLCA2	1.17362e-35	-1.84198	8.83916e-35
PLA2G5	1.19766e-35	-1.709	9.01691e-35
GDPD5	1.24586e-35	-1.45411	9.37638e-35
MT1L	1.27321e-35	-2.01675	9.57515e-35
RASD1	1.32186e-35	-2.1846	9.92654e-35
FOXN2	1.39531e-35	-1.05171	1.04704e-34
TREH	1.46121e-35	-0.70771	1.09529e-34
PHLDB2	1.55676e-35	-1.48329	1.16649e-34
SLC23A2	1.63289e-35	-0.88084	1.22264e-34
PWAR5	1.63624e-35	-2.0838	1.2247e-34
FAM124B	1.73021e-35	-1.35378	1.2941e-34
TUBB6	1.73373e-35	-1.21001	1.29626e-34
ACADS	1.74733e-35	-1.44641	1.30548e-34
DPP4	1.75009e-35	-1.96966	1.30706e-34
SELP	1.76359e-35	-2.76424	1.31619e-34
TLL1	1.93488e-35	-1.9879	1.4414e-34
EHHADH	1.94687e-35	-1.18448	1.4498e-34
TNFRSF8	1.9514e-35	-1.65219	1.45265e-34
TMEM236	1.95685e-35	-1.3358	1.45618e-34
DOPEY1	1.96368e-35	-0.77225	1.46073e-34
NTF3	1.96539e-35	-2.16414	1.46148e-34
PIGR	2.06693e-35	-4.23752	1.53643e-34
CPNE8	2.09175e-35	-1.39996	1.55431e-34
MBIP	2.09308e-35	-0.771409	1.55474e-34
RBPMS	2.26443e-35	-1.19255	1.68081e-34
TPPP2	2.34904e-35	-0.669763	1.74298e-34
ST6GALNAC1	2.35212e-35	-2.40362	1.744e-34
GNE	2.47235e-35	-1.01655	1.83248e-34
AUH	2.6322e-35	-0.673036	1.94815e-34
ARID4A	2.635e-35	-0.812249	1.94952e-34
LINC00643	2.67658e-35	-0.832197	1.97886e-34
ASPRV1	2.76877e-35	-1.10352	2.0448e-34
ATP2B4	2.79988e-35	-1.06551	2.06704e-34
PARM1	2.85597e-35	-1.57242	2.10693e-34
TTYH1	2.87951e-35	-3.26283	2.12353e-34
MROH7	2.8816e-35	-1.66079	2.12431e-34
NKAIN2	3.07839e-35	-1.68354	2.26532e-34
CSNK2A2	3.12212e-35	-0.674623	2.29668e-34
RAB6B	3.1595e-35	-1.47708	2.32334e-34
FILIP1L	3.17095e-35	-1.42184	2.33092e-34
LYSMD4	3.38031e-35	-1.02117	2.48394e-34
NTRK3	3.65513e-35	-2.85546	2.68492e-34
PNISR	3.79677e-35	-0.756259	2.78697e-34
ADGRA3	3.88522e-35	-1.12311	2.85088e-34
ADM	3.94631e-35	-1.97334	2.89467e-34
PTPN4	4.02437e-35	-0.739926	2.94981e-34
VPS13D	4.30604e-35	-0.78665	3.15515e-34
SNN	4.67773e-35	-0.802942	3.42628e-34
C1orf115	5.12547e-35	-1.66574	3.75155e-34
MAP3K8	5.22063e-35	-1.36128	3.81712e-34
FTX	5.28514e-35	-0.965456	3.86291e-34
WFIKKN2	5.4672e-35	-1.50637	3.99456e-34
SBF2	5.60576e-35	-1.12154	4.09434e-34
JPH4	6.16816e-35	-1.39035	4.5019e-34
DHRS3	6.77704e-35	-1.14661	4.93928e-34
GYPE	6.77923e-35	-1.26463	4.93912e-34
ANKRD20A20P	6.8711e-35	-0.751687	5.0025e-34
ENDOU	6.92056e-35	-1.61202	5.03673e-34
STS	7.20475e-35	-1.25593	5.2417e-34
MPZ	7.21576e-35	-1.97336	5.24785e-34
NLGN3	7.39769e-35	-1.16681	5.37635e-34
RBMXL1	8.21224e-35	-0.594218	5.962e-34
BRINP1	8.66902e-35	-2.94777	6.2914e-34
FGD5	9.19747e-35	-1.29773	6.66548e-34
SCARF1	9.27957e-35	-0.996541	6.72261e-34
DZIP1L	1.00418e-34	-1.31676	7.26201e-34
ZBTB20	1.05005e-34	-1.45358	7.58835e-34
ADRB3	1.093e-34	-1.24487	7.89601e-34
PINK1	1.1108e-34	-0.71713	8.02172e-34
DKK3	1.21261e-34	-1.4384	8.75387e-34
ZC3H6	1.26006e-34	-0.89328	9.09002e-34
CLK1	1.27875e-34	-0.841045	9.21191e-34
ANO3	1.29204e-34	-2.87787	9.30437e-34
FILIP1	1.33243e-34	-1.40401	9.58516e-34
ZNF192P1	1.35187e-34	-1.37801	9.71481e-34
KIF17	1.35386e-34	-1.24068	9.72572e-34
PCDHGA11	1.36484e-34	-1.5565	9.80113e-34
DUSP19	1.38069e-34	-0.883606	9.91152e-34
LOC100126784	1.41175e-34	-1.9102	1.01203e-33
DAB2	1.48207e-34	-1.09586	1.06133e-33
LPPR4	1.55391e-34	-1.44865	1.11162e-33
KIAA1671	1.56237e-34	-0.915727	1.11728e-33
CPAMD8	1.71499e-34	-2.1331	1.22599e-33
GPR88	1.78631e-34	-2.04431	1.27653e-33
ENPP6	1.88301e-34	-1.6742	1.34516e-33
C10orf105	2.18637e-34	-1.37221	1.55971e-33
EPB41L4A-AS1	2.20159e-34	-1.04116	1.57002e-33
SDHD	2.41114e-34	-0.624418	1.71588e-33
CA6	2.48419e-34	-2.39258	1.76603e-33
LALBA	2.49853e-34	-2.44945	1.77561e-33
NT5E	2.50561e-34	-1.41798	1.78002e-33
VSTM4	2.77761e-34	-1.4683	1.97189e-33
NR4A3	2.79172e-34	-2.03699	1.98122e-33
GINM1	2.87212e-34	-0.655948	2.03758e-33
FSTL1	3.23625e-34	-1.33337	2.29194e-33
TBC1D2B	3.70707e-34	-0.761559	2.62177e-33
PC	3.72515e-34	-1.19149	2.63274e-33
TCN2	3.73708e-34	-1.11529	2.64026e-33
FBXL5	3.79336e-34	-0.761439	2.6791e-33
HERC1	3.89612e-34	-0.870987	2.74979e-33
PHKA2	4.02425e-34	-0.588376	2.83729e-33
FLJ34503	4.29071e-34	-1.19864	3.02101e-33
RBPMS2	4.31842e-34	-1.48157	3.03947e-33
PRRG1	4.96148e-34	-1.34954	3.48969e-33
ZDHHC2	4.9955e-34	-1.51668	3.51242e-33
HCFC2	6.44046e-34	-0.746282	4.51294e-33
PICALM	7.50054e-34	-0.64336	5.25038e-33
RFXAP	7.61993e-34	-0.750805	5.33213e-33
SMAD4	7.65494e-34	-0.643882	5.35481e-33
PDE9A	7.86571e-34	-1.80181	5.50037e-33
SLC2A12	8.12543e-34	-1.4788	5.68005e-33
ITGA6	8.142e-34	-1.40577	5.6897e-33
ZNF395	8.33025e-34	-0.931174	5.81927e-33
KRBOX4	8.52495e-34	-0.597624	5.94921e-33
KDM4E	8.57087e-34	-0.866001	5.97922e-33
PI15	8.71775e-34	-3.24058	6.0755e-33
B3GALT2	8.84302e-34	-1.30424	6.16071e-33
SH3RF2	8.91456e-34	-2.21755	6.20633e-33
FGL2	8.92808e-34	-1.56139	6.21364e-33
FBXO33	8.99589e-34	-0.645339	6.25659e-33
CPNE2	9.03548e-34	-0.903008	6.282e-33
ALAD	9.35655e-34	-0.757852	6.50082e-33
SLC25A25	9.95167e-34	-0.955453	6.90496e-33
JAK1	1.04526e-33	-0.743385	7.24762e-33
CYP1A1	1.05083e-33	-1.96702	7.28376e-33
FER	1.1896e-33	-1.23355	8.24012e-33
TUBB2B	1.23886e-33	-2.71613	8.57555e-33
STAC	1.24533e-33	-2.29267	8.61739e-33
PIK3IP1	1.27311e-33	-0.912929	8.80075e-33
ZSCAN23	1.33466e-33	-2.06443	9.21693e-33
CLDN10	1.34201e-33	-2.52691	9.26454e-33
TENM2	1.39802e-33	-2.61582	9.64476e-33
RRAS2	1.47242e-33	-1.3587	1.01478e-32
LCAT	1.49263e-33	-1.29706	1.02836e-32
CARD8	1.57282e-33	-0.68663	1.08288e-32
AMT	1.6213e-33	-1.53832	1.11588e-32
CD59	1.64655e-33	-0.970501	1.13289e-32
IL17D	1.79974e-33	-1.51384	1.23663e-32
GPM6A	1.85651e-33	-2.76428	1.27478e-32
SUGT1P1	1.94632e-33	-1.20108	1.33555e-32
ZNF462	2.1002e-33	-1.83371	1.43922e-32
ZBTB38	2.32345e-33	-0.855833	1.58956e-32
PRDM11	2.33516e-33	-1.04887	1.59704e-32
SYPL2	2.35717e-33	-1.26242	1.61156e-32
STIM2	2.40891e-33	-0.618556	1.64528e-32
CTSG	2.50656e-33	-2.60137	1.71141e-32
SOX10	2.79549e-33	-4.39087	1.90615e-32
NEK9	2.87571e-33	-0.652241	1.9602e-32
KCNS1	3.05138e-33	-2.41118	2.07925e-32
ARRB1	3.2967e-33	-1.10885	2.24418e-32
ACCS	3.32492e-33	-1.13069	2.26264e-32
DOCK1	3.56846e-33	-0.85694	2.42516e-32
CLIP3	3.63977e-33	-1.10361	2.4728e-32
ZNF423	3.67669e-33	-1.57718	2.49706e-32
ARHGAP36	3.77816e-33	-3.39615	2.56513e-32
SETDB2	3.85041e-33	-0.699966	2.61245e-32
TARSL2	3.883e-33	-0.680894	2.63369e-32
MSTN	4.06704e-33	-1.5709	2.7567e-32
GRID1	4.52708e-33	-1.41668	3.06548e-32
GSTA1	4.62189e-33	-3.37255	3.12865e-32
CRK	5.42802e-33	-0.642097	3.66829e-32
VCL	6.27363e-33	-0.821776	4.23697e-32
ZFP90	6.35244e-33	-0.605271	4.28878e-32
CFH	6.75912e-33	-1.40792	4.55586e-32
CYP3A7	7.2303e-33	-0.848554	4.87185e-32
TSPAN11	7.58888e-33	-1.57374	5.10844e-32
TTN	7.75617e-33	-1.34151	5.21934e-32
LIAS	8.04388e-33	-0.691928	5.40762e-32
KLF13	8.22715e-33	-0.930965	5.52721e-32
ZNF662	9.3322e-33	-1.73756	6.26142e-32
SWAP70	9.45486e-33	-0.739735	6.33958e-32
MYOM3	9.99787e-33	-1.64069	6.69929e-32
PPBP	1.01769e-32	-1.17722	6.817e-32
ENAM	1.10624e-32	-0.760299	7.40293e-32
PHACTR2	1.11576e-32	-1.02098	7.4642e-32
WNT11	1.1814e-32	-2.38122	7.89562e-32
CCSER2	1.19948e-32	-0.674321	8.01123e-32
ANKRD65	1.20595e-32	-1.634	8.05182e-32
PHF10	1.23294e-32	-0.741057	8.22935e-32
OR7C1	1.24271e-32	-1.15721	8.28917e-32
KLHL2	1.24649e-32	-0.994157	8.3117e-32
ZNF333	1.31368e-32	-0.697938	8.75117e-32
OR52N4	1.35173e-32	-1.08834	9.00176e-32
PDE5A	1.39494e-32	-1.68971	9.28647e-32
PLCL2	1.48844e-32	-1.27995	9.90253e-32
KCNC4	1.55025e-32	-1.18299	1.03104e-31
ABCB11	1.55734e-32	-1.37089	1.03542e-31
INPP5K	1.56973e-32	-0.624336	1.04332e-31
RBM7	1.71036e-32	-0.786818	1.13532e-31
REM1	1.83791e-32	-1.41939	1.2188e-31
BNIP3L	1.95171e-32	-0.82809	1.2926e-31
SOS2	1.97014e-32	-0.681024	1.30355e-31
PGAP1	2.19147e-32	-1.29849	1.44858e-31
CDKN2C	2.31944e-32	-1.10625	1.53219e-31
YBX3P1	2.32731e-32	-1.34237	1.5369e-31
RARB	2.32974e-32	-1.40669	1.538e-31
FRMPD1	2.35797e-32	-1.94857	1.55614e-31
CYBRD1	2.4195e-32	-1.67401	1.59623e-31
CITED1	2.50282e-32	-2.73924	1.65014e-31
NAV2	2.57509e-32	-1.5856	1.6967e-31
LEPROT	2.91882e-32	-1.23109	1.92194e-31
WWC2-AS2	2.9569e-32	-1.26176	1.9464e-31
OVCH1	3.12707e-32	-0.734961	2.05709e-31
HAAO	3.20801e-32	-1.52223	2.10966e-31
ABHD14B	3.21953e-32	-0.825538	2.11656e-31
SCAPER	3.25246e-32	-0.845592	2.13753e-31
PCDHB12	3.4003e-32	-1.27424	2.23326e-31
ANKRD40	3.51511e-32	-0.767633	2.30792e-31
STAC2	3.61847e-32	-4.28587	2.37502e-31
SLC25A20	3.80029e-32	-0.782344	2.49197e-31
PJA2	3.85391e-32	-0.818983	2.52633e-31
TCF15	3.92778e-32	-1.69642	2.57311e-31
BBS10	4.41988e-32	-0.766458	2.88995e-31
LINC01554	4.47732e-32	-2.06898	2.92658e-31
EPHB6	4.47918e-32	-2.04722	2.92687e-31
CCDC80	4.49592e-32	-1.7117	2.93594e-31
ZYG11B	4.58065e-32	-0.631717	2.99031e-31
CD93	4.73973e-32	-1.08492	3.09318e-31
LINC00284	4.89753e-32	-2.20012	3.19312e-31
NFE2L2	5.58734e-32	-0.607351	3.63708e-31
MFGE8	5.59242e-32	-1.51688	3.63924e-31
SLC14A1	5.95748e-32	-1.85785	3.87557e-31
C7orf31	6.134e-32	-1.17929	3.98914e-31
CLDN2	6.33204e-32	-1.93337	4.11402e-31
EML5	6.44228e-32	-1.08426	4.183e-31
EFCAB14	6.50454e-32	-0.614161	4.22209e-31
ABLIM3	7.05578e-32	-1.97263	4.577e-31
BAALC	7.61324e-32	-1.95262	4.93706e-31
DDX26B	7.6975e-32	-1.34141	4.99013e-31
UG0898H09	8.01858e-32	-1.8567	5.19664e-31
THBD	8.2055e-32	-1.24255	5.31275e-31
WSB1	8.53123e-32	-0.739035	5.51842e-31
NPY5R	8.63393e-32	-3.02766	5.5831e-31
PIP5K1B	8.65666e-32	-2.34371	5.59603e-31
MERTK	8.8909e-32	-1.08878	5.74564e-31
PTAR1	9.37494e-32	-0.834055	6.05654e-31
LOC100129550	9.49002e-32	-0.757346	6.12896e-31
SPATA7	9.84915e-32	-0.645133	6.35889e-31
FAM13B	1.05392e-31	-0.821251	6.79376e-31
LIMCH1	1.08902e-31	-1.48489	7.01559e-31
RPS25	1.10878e-31	-0.787724	7.14067e-31
GCK	1.12735e-31	-1.26246	7.25795e-31
C12orf54	1.16844e-31	-0.892405	7.52013e-31
HIBADH	1.21289e-31	-0.662266	7.80131e-31
ZBTB44	1.24356e-31	-0.752559	7.9961e-31
RGAG4	1.25434e-31	-1.34124	8.06286e-31
[truncated: 2,502 more rows]

## Sheet: CHOL
Symbol	P value	log2(Fold change)	FDR
PLGLA	3.57683e-23	-6.15822	7.34359e-19
ARID3C	8.26796e-22	-5.63717	8.48748e-18
ADI1	3.02876e-21	-3.36208	2.07278e-17
GCDH	5.12664e-21	-3.07271	2.63138e-17
USH2A	3.45733e-20	-6.51226	1.41965e-16
GLUD1	3.66414e-20	-3.00876	1.25381e-16
LINC00238	6.94078e-20	-3.49567	2.03573e-16
TCAIM	6.9737e-20	-2.03816	1.78971e-16
DNAJC25	1.48308e-19	-2.82449	3.0449e-16
ALAS1	1.50481e-19	-3.58035	2.80866e-16
ACAA1	1.87083e-19	-3.73526	3.20084e-16
CAT	2.05077e-19	-3.83777	2.80696e-16
MSMO1	2.18086e-19	-3.5295	2.79845e-16
ZGPAT	5.17818e-19	-2.69929	6.25372e-16
KCNN2	6.79362e-19	-5.57207	7.34105e-16
PEMT	7.31535e-19	-3.31801	7.50958e-16
QDPR	9.42138e-19	-3.02369	8.79229e-16
RCL1	1.25203e-18	-3.59098	1.11763e-15
LCAT	1.43164e-18	-5.04597	1.22471e-15
SC5D	1.4731e-18	-3.72441	1.20977e-15
ACOT2	2.25969e-18	-3.19579	1.65692e-15
DNMT3L	2.58567e-18	-6.42112	1.76954e-15
TPPP2	2.85978e-18	-5.18132	1.894e-15
HEPACAM	3.9519e-18	-8.08946	2.38636e-15
HMGCL	7.21407e-18	-3.3422	4.00303e-15
DHRS1	7.5834e-18	-3.27341	4.09723e-15
LYRM5	8.65583e-18	-2.36655	4.55674e-15
ACADSB	9.31855e-18	-4.97005	4.78298e-15
CIDEB	1.14397e-17	-4.35315	5.72851e-15
DCXR	1.4147e-17	-5.4961	6.91552e-15
MTHFD1	1.50624e-17	-3.26005	7.19176e-15
PCK2	1.56484e-17	-4.92024	7.30174e-15
IVD	2.37787e-17	-2.41939	1.08489e-14
KDM8	2.80079e-17	-4.19587	1.25007e-14
DHTKD1	2.85625e-17	-3.22604	1.2477e-14
ACAD11	3.69198e-17	-3.35699	1.57917e-14
SPRYD4	4.29725e-17	-2.97611	1.76454e-14
TRPC5	4.69662e-17	-4.16519	1.89071e-14
SOD1	5.34062e-17	-2.69242	2.06884e-14
SLC6A13	5.36467e-17	-6.84203	2.03967e-14
TCTEX1D1	5.83424e-17	-4.19763	2.13898e-14
ACOT1	6.03218e-17	-3.42962	2.17275e-14
MUT	6.5721e-17	-3.0559	2.32641e-14
RANBP3L	7.06458e-17	-5.8206	2.45835e-14
SLC25A13	7.27276e-17	-2.72692	2.48862e-14
AGL	9.02772e-17	-2.39437	2.89606e-14
ISOC1	9.50481e-17	-2.24982	3.00221e-14
RMDN2	1.20379e-16	-2.8181	3.63457e-14
CDC37L1	1.364e-16	-2.30773	4.0586e-14
BMP10	1.54331e-16	-4.29406	4.4008e-14
AIG1	1.74001e-16	-2.49872	4.89372e-14
AKR1C8P	1.84379e-16	-4.39443	5.04731e-14
CPS1-IT1	1.84486e-16	-4.48638	4.9838e-14
GRHPR	1.8858e-16	-3.04251	5.02824e-14
CYP3A43	1.9646e-16	-6.78947	5.17119e-14
GPR146	1.99429e-16	-3.43565	5.18289e-14
ETFDH	2.02453e-16	-3.59166	5.13156e-14
HEPN1	2.22632e-16	-7.81353	5.50705e-14
SORD	2.29451e-16	-4.90344	5.54219e-14
EBP	2.3462e-16	-2.89461	5.60115e-14
SUCLG2	2.39559e-16	-2.40118	5.65332e-14
INSIG1	2.53437e-16	-4.8063	5.91285e-14
HDAC6	2.60743e-16	-1.83671	5.94812e-14
ADAMTS13	2.7452e-16	-3.30216	6.12627e-14
FOLH1B	3.72715e-16	-7.23396	7.97104e-14
FBP1	4.78118e-16	-5.1409	9.9154e-14
CFL2	5.19731e-16	-3.08294	1.05649e-13
ACSL1	5.30547e-16	-5.79542	1.06791e-13
HSD17B4	5.49779e-16	-2.49927	1.08534e-13
DHODH	6.47427e-16	-3.29497	1.23077e-13
ECHS1	7.3865e-16	-3.28734	1.3913e-13
HAGH	7.63684e-16	-2.75571	1.42538e-13
HADH	8.03101e-16	-2.89642	1.48545e-13
IL17RC	8.57499e-16	-2.18932	1.55799e-13
PHYH	8.75946e-16	-3.93687	1.57755e-13
ZFP1	9.50121e-16	-2.05376	1.68163e-13
MOGAT2	1.10161e-15	-7.92886	1.91671e-13
KHK	1.11741e-15	-5.2687	1.92787e-13
ST7	1.54941e-15	-1.5139	2.447e-13
ALDH5A1	1.70809e-15	-3.14686	2.63675e-13
SLC34A1	2.10786e-15	-3.47145	3.20567e-13
GPHN	2.17475e-15	-2.35212	3.28307e-13
C15orf43	2.23172e-15	-3.19271	3.32024e-13
ZG16	2.35703e-15	-8.27325	3.45658e-13
ADH7	2.45485e-15	-2.48074	3.5745e-13
HSDL2	2.66844e-15	-2.81834	3.83117e-13
SHMT1	2.7691e-15	-4.25118	3.94808e-13
CYP2A13	3.12315e-15	-5.0463	4.39187e-13
NADK2	3.2276e-15	-3.79911	4.50788e-13
CD302	3.79052e-15	-4.4356	5.02085e-13
NDST3	3.86699e-15	-3.87547	5.0893e-13
PGRMC1	3.96307e-15	-2.63171	5.14973e-13
NR1I3	5.77489e-15	-7.23273	7.36425e-13
ESR1	5.86431e-15	-5.83819	7.43211e-13
SLC27A5	6.43754e-15	-7.51333	8.05909e-13
HIBCH	6.84434e-15	-2.4101	8.41444e-13
SCP2	6.97321e-15	-2.96513	8.52185e-13
ZCCHC16	6.97878e-15	-4.35756	8.47819e-13
ACY1	7.32973e-15	-3.28164	8.80039e-13
DHRS4	7.55237e-15	-2.43175	9.01498e-13
CLEC1B	7.89699e-15	-7.41008	9.37185e-13
PIGV	8.79973e-15	-1.83133	1.03832e-12
IL27	8.88622e-15	-6.29024	1.03661e-12
TRIB1	9.83657e-15	-3.01201	1.12824e-12
CTNNA3	9.91921e-15	-3.89815	1.1314e-12
SLC25A20	1.01346e-14	-3.47732	1.14326e-12
NSUN6	1.08788e-14	-2.26137	1.20731e-12
MST1	1.14088e-14	-5.65844	1.25932e-12
ABCG2	1.19431e-14	-4.47479	1.30428e-12
GLYCTK	1.22317e-14	-4.44873	1.32173e-12
GOT2	1.24208e-14	-2.65012	1.33514e-12
CRYL1	1.37276e-14	-3.3472	1.45279e-12
CYP2A7	1.43332e-14	-9.66086	1.49378e-12
SUOX	1.44699e-14	-2.0251	1.50042e-12
SFXN1	1.48025e-14	-2.09398	1.51199e-12
MPC1	1.66198e-14	-2.98284	1.6645e-12
TUBE1	1.69576e-14	-2.68759	1.69008e-12
SRD5A2	1.70321e-14	-8.5765	1.6893e-12
DDTL	1.85084e-14	-2.98267	1.80951e-12
ABAT	1.85721e-14	-5.45278	1.80712e-12
PEBP1	1.89576e-14	-2.64455	1.83594e-12
SLC25A15	1.9836e-14	-3.88354	1.88543e-12
LOC100133669	2.76103e-14	-3.77651	2.542e-12
AFMID	3.05003e-14	-2.15262	2.7586e-12
GCH1	3.0665e-14	-3.63121	2.76133e-12
MFAP3L	3.147e-14	-4.59401	2.82144e-12
BTD	3.19572e-14	-2.59461	2.84031e-12
AADAT	3.29056e-14	-4.7192	2.89951e-12
ACAT2	3.60341e-14	-3.30531	3.10847e-12
ACOX1	3.6094e-14	-2.5949	3.10061e-12
SLC16A2	3.68262e-14	-3.68101	3.12429e-12
ALDH2	3.70017e-14	-4.33141	3.12626e-12
ANG	3.7255e-14	-5.32606	3.13477e-12
ERLIN1	3.8348e-14	-2.34263	3.21357e-12
TIGD2	4.13376e-14	-2.81499	3.45001e-12
TMEM56	4.20328e-14	-3.87787	3.47974e-12
SARDH	4.41556e-14	-6.02597	3.62623e-12
ETNK2	4.78577e-14	-4.33527	3.89907e-12
CYP1A1	5.3183e-14	-8.04729	4.26524e-12
MCEE	5.3611e-14	-2.02992	4.28283e-12
DBH	5.38702e-14	-6.62994	4.28686e-12
SEC14L3	6.29845e-14	-5.06683	4.93563e-12
CYP4A22	6.7165e-14	-8.92219	5.22335e-12
POR	6.98302e-14	-2.6819	5.38979e-12
UGT2A1	7.42925e-14	-5.19096	5.62841e-12
LGSN	7.53717e-14	-5.27713	5.68918e-12
UROC1	7.89186e-14	-9.67035	5.93508e-12
RCAN1	9.00089e-14	-3.68642	6.7199e-12
CHRNA4	9.0413e-14	-8.09336	6.72562e-12
GADD45G	9.48425e-14	-4.83819	7.02965e-12
ACOX2	9.67347e-14	-6.89199	7.1441e-12
CYP27A1	1.01343e-13	-4.82387	7.4576e-12
SEPP1	1.01387e-13	-4.38827	7.43421e-12
CD14	1.06711e-13	-4.20781	7.76905e-12
ALDH6A1	1.07608e-13	-4.95106	7.80673e-12
AK3	1.08995e-13	-1.9427	7.87953e-12
AKR1C6P	1.13002e-13	-6.45478	8.11201e-12
CECR2	1.17321e-13	-5.54161	8.36363e-12
ADRA1A	1.25436e-13	-7.25584	8.84991e-12
CMTM8	1.2698e-13	-2.4211	8.92821e-12
CNDP1	1.27969e-13	-8.11938	8.96703e-12
EHHADH	1.31294e-13	-5.51812	9.13759e-12
ALDH9A1	1.33954e-13	-1.98668	9.29122e-12
CLEC4M	1.35593e-13	-8.0237	9.37325e-12
SLCO1B7	1.44682e-13	-4.54935	9.90154e-12
SLC47A1	1.51126e-13	-6.13436	1.02402e-11
CYP2D7	1.54864e-13	-4.95206	1.04246e-11
GSTZ1	1.58441e-13	-3.72051	1.05959e-11
HACL1	1.63112e-13	-2.29939	1.08729e-11
GLS2	1.64008e-13	-6.61586	1.08973e-11
GOLGA6A	1.7623e-13	-3.505	1.15967e-11
MTHFS	1.78011e-13	-2.53541	1.16765e-11
IQGAP2	1.83411e-13	-3.13953	1.19165e-11
HIBADH	1.85923e-13	-2.36772	1.20416e-11
SEC14L2	2.08368e-13	-4.43144	1.34106e-11
EPHX1	2.16948e-13	-4.18683	1.38328e-11
ACOT13	2.45551e-13	-1.91655	1.53701e-11
SOX5	2.47768e-13	-4.75831	1.54618e-11
SDS	2.48702e-13	-7.23343	1.5473e-11
KMO	2.48782e-13	-5.92247	1.54312e-11
MEP1B	2.49039e-13	-4.93871	1.53544e-11
OXT	2.61627e-13	-5.68474	1.59865e-11
GOLGA6B	2.74255e-13	-4.11573	1.6659e-11
DCAF11	2.80656e-13	-1.98933	1.69975e-11
FCN2	2.877e-13	-8.33465	1.72712e-11
IDO2	2.88609e-13	-5.88257	1.72753e-11
MT1X	2.88905e-13	-5.59723	1.72428e-11
AQP7P3	2.93184e-13	-4.39754	1.74474e-11
FAM35DP	3.02927e-13	-1.79017	1.79751e-11
TKFC	3.14669e-13	-2.79454	1.85114e-11
HRSP12	3.14925e-13	-4.18285	1.84735e-11
ZNF385B	3.43271e-13	-6.09173	1.97414e-11
AQP7P1	3.48427e-13	-5.47289	1.9982e-11
ATF5	3.50174e-13	-5.06311	1.99706e-11
PBLD	3.51123e-13	-4.6806	1.99693e-11
ADH5	3.51608e-13	-1.69189	1.99416e-11
ACSM5	3.55334e-13	-7.99692	2.00974e-11
GMNC	3.58719e-13	-5.40639	2.02332e-11
PQLC1	3.70215e-13	-2.62359	2.08244e-11
ACACB	3.79104e-13	-3.22945	2.12081e-11
CA5A	3.81205e-13	-7.50538	2.12677e-11
CYB5A	3.84722e-13	-3.73263	2.12904e-11
APOE	3.92743e-13	-5.28215	2.16177e-11
LIN7C	3.96181e-13	-1.28523	2.17486e-11
SLC25A42	4.16039e-13	-3.76664	2.25971e-11
C11orf71	4.26134e-13	-1.77008	2.30843e-11
BCKDHB	4.53558e-13	-3.07664	2.43769e-11
ORMDL3	4.79282e-13	-2.04963	2.54267e-11
A2M	4.93908e-13	-3.94482	2.6068e-11
AQP11	5.20581e-13	-3.62499	2.73352e-11
DDT	5.59006e-13	-3.01566	2.92779e-11
SLCO2B1	5.70485e-13	-4.21888	2.98031e-11
TMEM57	5.75208e-13	-1.65619	2.99736e-11
SDHB	5.76937e-13	-2.15606	2.99876e-11
PLIN1	5.79611e-13	-5.53959	3.00505e-11
KCNJ8	5.95418e-13	-4.26987	3.06379e-11
ZNF330	6.00899e-13	-1.35368	3.07658e-11
PEX11A	6.12177e-13	-2.17966	3.12652e-11
GNMT	6.21262e-13	-7.90243	3.16504e-11
ASPDH	6.40687e-13	-9.01093	3.24789e-11
NARS2	6.72557e-13	-1.44465	3.3927e-11
TMBIM6	6.80383e-13	-1.39748	3.42376e-11
MLYCD	6.89074e-13	-2.41832	3.45058e-11
TTC36	6.99344e-13	-9.12782	3.47657e-11
HSD17B8	7.0189e-13	-2.13762	3.4808e-11
PPARA	7.07226e-13	-2.59434	3.4904e-11
TTC38	7.13702e-13	-2.36903	3.51391e-11
FAHD2A	7.15624e-13	-2.44674	3.51494e-11
NKIRAS1	7.28201e-13	-2.33029	3.56818e-11
TM7SF2	7.50603e-13	-3.47223	3.65181e-11
PANK1	7.66592e-13	-3.70552	3.69458e-11
ECI2	7.67484e-13	-2.67836	3.69022e-11
SLC16A13	8.0467e-13	-2.78661	3.8154e-11
PNPO	8.05075e-13	-2.09426	3.80852e-11
HORMAD2	8.4081e-13	-3.8903	3.95933e-11
NAT2	8.43573e-13	-7.47117	3.9542e-11
C16orf70	8.50409e-13	-1.7498	3.97716e-11
SPATA41	8.85011e-13	-3.9083	4.12022e-11
MRO	8.85737e-13	-3.97541	4.11427e-11
RIPPLY1	8.88486e-13	-3.83613	4.11772e-11
CTH	8.98306e-13	-5.53418	4.15385e-11
C2orf47	9.02734e-13	-1.46736	4.16495e-11
ATP11C	9.15252e-13	-2.71368	4.20381e-11
PFKFB1	9.52796e-13	-6.76911	4.36649e-11
FXYD1	1.00911e-12	-6.92466	4.604e-11
ACADS	1.04833e-12	-3.05174	4.76177e-11
HSD17B10	1.07978e-12	-1.55175	4.89379e-11
ACAA2	1.13484e-12	-3.04064	5.13202e-11
DECR1	1.33513e-12	-2.18219	5.97204e-11
APOC1P1	1.36996e-12	-9.03414	6.07486e-11
DHRS4L2	1.42322e-12	-2.42616	6.28392e-11
ALDH7A1	1.52294e-12	-2.3105	6.65266e-11
CYP4V2	1.52476e-12	-2.5808	6.64648e-11
MSRB1	1.54853e-12	-2.39606	6.73577e-11
ACSS2	1.63796e-12	-2.23903	7.07978e-11
GDF2	1.66883e-12	-7.21713	7.18297e-11
SLC22A10	1.67187e-12	-8.62313	7.181e-11
CLEC4G	1.72176e-12	-8.15562	7.33391e-11
RNF165	1.73285e-12	-4.4571	7.36585e-11
GUSB	1.77318e-12	-1.31616	7.52174e-11
METTL20	1.77599e-12	-2.20553	7.51812e-11
ABCA6	1.84692e-12	-6.3618	7.78627e-11
SLC22A25	1.85172e-12	-7.04626	7.79051e-11
INS-IGF2	2.01556e-12	-9.54676	8.34302e-11
ABCB11	2.12778e-12	-7.53704	8.73711e-11
MIP	2.1311e-12	-3.01144	8.71585e-11
HSD17B13	2.25011e-12	-9.04423	9.07602e-11
LINC00526	2.32254e-12	-2.16138	9.34982e-11
FAM35BP	2.3233e-12	-1.5772	9.33457e-11
CBS	2.38679e-12	-4.22583	9.57094e-11
HEY2	2.53377e-12	-2.33184	1.01011e-10
SLC31A1	2.5998e-12	-2.70624	1.03443e-10
DHRS3	2.64905e-12	-2.50741	1.04996e-10
SLC6A12	2.68221e-12	-6.79932	1.05901e-10
PTMS	2.70344e-12	-2.15538	1.0633e-10
SLC35D1	2.74366e-12	-3.0805	1.075e-10
MPPED1	2.92327e-12	-7.09686	1.14102e-10
CYP17A1	2.9637e-12	-4.18956	1.15461e-10
TMEM220	3.0363e-12	-4.60747	1.17842e-10
IDI1	3.05004e-12	-2.08886	1.18152e-10
TMEM110	3.08382e-12	-2.20642	1.19235e-10
GCK	3.08581e-12	-5.08858	1.19088e-10
CASC10	3.17442e-12	-3.90107	1.21593e-10
GYS2	3.26837e-12	-9.66558	1.24495e-10
ABHD14B	3.37391e-12	-1.9956	1.28277e-10
RNF123	3.37726e-12	-1.1656	1.28167e-10
SLC7A2	3.40935e-12	-5.1374	1.29146e-10
DBT	3.49523e-12	-1.80299	1.32156e-10
MASP2	3.58578e-12	-8.03476	1.35082e-10
FETUB	3.59132e-12	-8.94654	1.34796e-10
C14orf180	3.69124e-12	-4.66532	1.38041e-10
ACADM	3.72957e-12	-2.55355	1.38969e-10
SHD	3.74946e-12	-5.97158	1.39457e-10
BCHE	3.7574e-12	-7.03817	1.39499e-10
LOC283856	3.76647e-12	-3.04023	1.39584e-10
LYRM1	3.81112e-12	-1.58973	1.4073e-10
LINC01554	3.81706e-12	-7.85931	1.40697e-10
GALT	3.86126e-12	-2.12046	1.42071e-10
ETS2	3.91463e-12	-2.36565	1.4352e-10
PROZ	3.94845e-12	-7.90633	1.44502e-10
GNE	4.02076e-12	-3.00344	1.46887e-10
GGCX	4.03892e-12	-2.20824	1.47288e-10
HAO2	4.0463e-12	-10.0728	1.47295e-10
FDX1	4.27898e-12	-2.13484	1.54126e-10
ACAT1	4.35072e-12	-3.6738	1.56436e-10
MMAA	4.46975e-12	-1.8545	1.59597e-10
ABCA8	4.48352e-12	-5.94639	1.59811e-10
NUDT6	4.48722e-12	-3.24595	1.59666e-10
APOC1	4.90771e-12	-6.92481	1.73127e-10
RDH16	4.91063e-12	-8.625	1.72933e-10
MSRA	5.01947e-12	-2.31465	1.76464e-10
FAM99A	5.06021e-12	-8.71021	1.77289e-10
SLITRK3	5.12656e-12	-6.385	1.79307e-10
ENPP1	5.15204e-12	-4.67985	1.79892e-10
DNAJC16	5.16907e-12	-1.25763	1.8018e-10
LINC01018	5.18381e-12	-7.98553	1.80388e-10
CYP2D6	5.82187e-12	-6.83383	2.01566e-10
GLUD2	6.22976e-12	-2.99051	2.14243e-10
SLC2A9	6.23821e-12	-4.61635	2.14175e-10
ENPP3	6.68096e-12	-5.09934	2.28231e-10
GLT1D1	6.92722e-12	-6.14354	2.34691e-10
UNC93A	7.17834e-12	-6.07077	2.42399e-10
NUDT7	7.1794e-12	-2.466	2.42036e-10
MTTP	7.24565e-12	-9.39255	2.4387e-10
KLKB1	7.42416e-12	-6.06065	2.49061e-10
UGP2	7.81593e-12	-2.57823	2.60925e-10
PCCB	7.91112e-12	-2.12145	2.63674e-10
TENM1	7.91964e-12	-5.56958	2.6353e-10
UBB	7.9574e-12	-1.30979	2.63931e-10
GLYATL3	7.9886e-12	-2.79201	2.64538e-10
CPEB3	8.02124e-12	-3.1385	2.65192e-10
ABCC9	8.11346e-12	-5.24229	2.67809e-10
NR1I2	8.15523e-12	-7.48095	2.68756e-10
GREM2	8.20987e-12	-7.50694	2.6926e-10
VWCE	8.38463e-12	-4.37319	2.74116e-10
ASL	8.73413e-12	-2.70086	2.83287e-10
OXSM	8.97529e-12	-1.38739	2.89735e-10
PCTP	8.9979e-12	-2.26577	2.90009e-10
COX6A2	9.22799e-12	-5.32893	2.96031e-10
FAM213A	9.27784e-12	-1.6672	2.97166e-10
C1orf115	9.31967e-12	-2.24033	2.97577e-10
MRPS28	9.36498e-12	-1.31239	2.97635e-10
SLC17A8	9.47193e-12	-2.84689	3.00569e-10
CXorf66	9.5253e-12	-2.22374	3.01331e-10
FUOM	1.02689e-11	-4.39854	3.19441e-10
APOF	1.05795e-11	-10.4491	3.27612e-10
MMAB	1.06044e-11	-2.50893	3.27889e-10
TMEM192	1.07899e-11	-1.97443	3.33125e-10
CRYAA	1.14123e-11	-6.78624	3.51284e-10
CLPX	1.14309e-11	-1.54096	3.51329e-10
PI4K2B	1.14923e-11	-1.86748	3.52162e-10
ENPEP	1.16316e-11	-3.7253	3.55369e-10
THNSL1	1.19347e-11	-1.82813	3.63009e-10
LIME1	1.20195e-11	-4.71729	3.65047e-10
FAH	1.21103e-11	-3.37971	3.67263e-10
LPAL2	1.22464e-11	-4.86841	3.69751e-10
ALAD	1.22649e-11	-2.56159	3.69767e-10
GBP7	1.23065e-11	-8.51012	3.69393e-10
N4BP2L1	1.29702e-11	-2.67561	3.88178e-10
C19orf12	1.31201e-11	-1.28664	3.91525e-10
CPS1	1.32984e-11	-10.4096	3.95695e-10
NRBF2	1.33344e-11	-1.23985	3.96191e-10
ARSF	1.34106e-11	-4.78263	3.97881e-10
ABHD6	1.41947e-11	-4.39775	4.18723e-10
SYPL2	1.47426e-11	-3.9246	4.33639e-10
ASS1	1.47723e-11	-4.24979	4.33893e-10
FNDC5	1.48455e-11	-5.57543	4.35417e-10
SFXN5	1.48528e-11	-3.08264	4.35011e-10
MGMT	1.57715e-11	-2.47348	4.59297e-10
EIF5	1.59271e-11	-1.02153	4.63173e-10
METTL7A	1.61719e-11	-3.3625	4.68962e-10
PRDX3	1.69941e-11	-1.87775	4.90727e-10
C1RL	1.7028e-11	-2.12077	4.91014e-10
PUS10	1.73219e-11	-1.52741	4.98787e-10
ZYG11A	1.74575e-11	-4.17253	5.01288e-10
CYP2J2	1.80368e-11	-4.08925	5.14324e-10
SLC6A1	1.81385e-11	-5.59162	5.16506e-10
ECHDC2	1.86512e-11	-2.5497	5.29636e-10
HAPLN4	1.87119e-11	-4.4447	5.29896e-10
CYP1A2	1.91876e-11	-11.1233	5.39645e-10
PXMP2	1.9566e-11	-3.74974	5.48036e-10
FCGRT	2.00635e-11	-2.10482	5.61204e-10
FBXO40	2.02895e-11	-2.11328	5.65216e-10
CA14	2.03969e-11	-3.01643	5.67438e-10
SLC25A18	2.05597e-11	-6.20126	5.71192e-10
CHAD	2.10024e-11	-5.21318	5.82704e-10
FITM1	2.13686e-11	-4.34456	5.90468e-10
ECH1	2.14273e-11	-1.75808	5.91295e-10
DHCR7	2.21707e-11	-2.64411	6.09353e-10
UGT1A5	2.25245e-11	-5.14126	6.17425e-10
GPR88	2.26821e-11	-6.14474	6.19264e-10
PRG4	2.40125e-11	-7.74468	6.51256e-10
A1BG	2.64451e-11	-8.72025	7.08804e-10
AMT	2.73356e-11	-2.68027	7.28868e-10
PRDX6	2.79203e-11	-1.55262	7.41568e-10
CFHR4	2.79502e-11	-8.79062	7.41402e-10
MT2A	2.79593e-11	-4.82148	7.40686e-10
C14orf1	2.79789e-11	-1.89345	7.40251e-10
PDHB	2.85673e-11	-1.30188	7.53877e-10
CSAD	2.85906e-11	-2.03457	7.53522e-10
PHYHD1	2.89052e-11	-5.14504	7.60836e-10
DPPA4	2.9147e-11	-3.60196	7.65239e-10
LRRC28	2.92177e-11	-1.74905	7.66116e-10
DGAT2	2.93661e-11	-5.2143	7.68044e-10
CRAT	2.95239e-11	-2.46212	7.71191e-10
TDO2	3.07561e-11	-7.20433	8.00321e-10
CRHBP	3.1444e-11	-7.06293	8.15121e-10
ETNPPL	3.21462e-11	-8.86837	8.31227e-10
AASS	3.24184e-11	-4.03607	8.37209e-10
PLIN2	3.28988e-11	-3.67802	8.4855e-10
RBP5	3.30035e-11	-5.98633	8.50183e-10
IDNK	3.31887e-11	-2.63528	8.53881e-10
A1BG-AS1	3.34529e-11	-3.06658	8.59601e-10
GCGR	3.4359e-11	-8.66022	8.77394e-10
PCP4L1	3.46366e-11	-4.00144	8.81195e-10
TSKU	3.48438e-11	-4.10776	8.85368e-10
SELO	3.49187e-11	-1.93044	8.86176e-10
SMIM14	3.5093e-11	-2.64816	8.88402e-10
KCNE1	3.58822e-11	-3.41266	9.06148e-10
AKR1D1	3.61247e-11	-10.066	9.11151e-10
GLRX5	3.66307e-11	-1.4183	9.22778e-10
SLC9A3R2	3.69634e-11	-2.73997	9.2888e-10
SLC26A1	3.72029e-11	-3.00494	9.33757e-10
PLGLB2	3.74799e-11	-5.69366	9.38415e-10
SLC22A1	3.77416e-11	-9.92442	9.42668e-10
PIPOX	3.82879e-11	-7.21512	9.5399e-10
CES5A	3.93744e-11	-5.91892	9.79873e-10
PAIP2B	3.94189e-11	-3.25951	9.7861e-10
ENHO	3.9936e-11	-4.8601	9.90248e-10
UGT2B10	4.09674e-11	-9.63318	1.01094e-09
SLC25A25	4.10094e-11	-2.83321	1.01076e-09
FAM222A-AS1	4.14746e-11	-2.83864	1.021e-09
SLC46A3	4.20643e-11	-3.62158	1.03304e-09
SHBG	4.29662e-11	-7.62989	1.05142e-09
MPDZ	4.3629e-11	-2.95822	1.06636e-09
EPB41L4B	4.44555e-11	-4.01548	1.08527e-09
CDO1	4.47465e-11	-8.37478	1.09108e-09
FXN	4.48352e-11	-2.07629	1.09195e-09
GCHFR	4.56654e-11	-2.98133	1.10822e-09
MRPL32	4.59034e-11	-0.975957	1.11137e-09
GCAT	4.62525e-11	-3.19176	1.1185e-09
CYP7A1	4.63856e-11	-7.35878	1.1204e-09
LARP4	4.663e-11	-1.52237	1.12498e-09
TOLLIP	4.67889e-11	-1.40926	1.12749e-09
HAL	4.79887e-11	-7.7741	1.15369e-09
ACOT12	4.84228e-11	-9.0001	1.16141e-09
F13B	4.84838e-11	-9.06134	1.16152e-09
CDC14B	4.98758e-11	-1.99846	1.19347e-09
TAS2R60	4.99806e-11	-1.91479	1.19459e-09
NAT1	5.0886e-11	-1.85023	1.21482e-09
ADIPOR2	5.10608e-11	-1.38542	1.21757e-09
CYP2B7P	5.16361e-11	-6.65335	1.22986e-09
GPC5	5.20533e-11	-3.23735	1.23836e-09
RTP3	5.25101e-11	-7.93809	1.24778e-09
TMEM82	5.37061e-11	-7.17702	1.2674e-09
ANGPTL6	5.39195e-11	-6.20484	1.26952e-09
HAAO	5.40903e-11	-4.50268	1.27208e-09
LRRC3	5.49732e-11	-3.89008	1.28989e-09
BNIP3	5.53793e-11	-2.60521	1.29646e-09
GLYAT	5.68495e-11	-10.0979	1.32936e-09
FOLH1	5.69865e-11	-4.05451	1.33105e-09
APOC4	5.71818e-11	-9.71887	1.33409e-09
PECR	5.72717e-11	-2.83272	1.33467e-09
FAM9B	5.97648e-11	-3.70373	1.38491e-09
UGT2B28	6.01525e-11	-4.36237	1.38763e-09
APMAP	6.02309e-11	-1.80211	1.38788e-09
C2	6.02517e-11	-5.15132	1.3868e-09
CPED1	6.08783e-11	-4.19248	1.39809e-09
SLC51A	6.32649e-11	-6.29754	1.44643e-09
ADORA2A-AS1	6.50934e-11	-6.10565	1.47835e-09
EI24	6.64353e-11	-1.36289	1.50384e-09
SLC38A4	6.67346e-11	-10.0338	1.50729e-09
EPM2A	6.99188e-11	-1.94874	1.57402e-09
SORL1	7.08961e-11	-2.90893	1.59252e-09
SLC1A2	7.14879e-11	-6.96402	1.60057e-09
MT1F	7.2105e-11	-4.52095	1.61262e-09
PGM1	7.28618e-11	-2.74219	1.62777e-09
SPDYC	7.33686e-11	-4.45282	1.63554e-09
AQP9	7.34171e-11	-7.85836	1.63485e-09
RASGEF1B	7.37072e-11	-3.17514	1.63953e-09
LOC284788	7.56481e-11	-1.25547	1.67906e-09
DEPDC7	7.93456e-11	-5.2572	1.75544e-09
CYP2E1	7.96318e-11	-9.4444	1.75987e-09
HIGD1A	7.97605e-11	-2.29153	1.76082e-09
ADK	8.09464e-11	-2.32864	1.78508e-09
C16orf96	8.10106e-11	-2.88009	1.78458e-09
ETFA	8.1615e-11	-1.74682	1.79597e-09
TXNRD2	8.16333e-11	-1.60169	1.79445e-09
TPRG1L	8.33317e-11	-1.64835	1.82592e-09
MT1H	8.59916e-11	-8.51833	1.87818e-09
ASPG	8.68245e-11	-8.87443	1.89436e-09
EPHX2	8.91829e-11	-3.85947	1.93963e-09
SIGMAR1	8.98759e-11	-2.26518	1.95057e-09
COLEC10	9.15431e-11	-5.01521	1.98256e-09
DMGDH	9.24662e-11	-8.00955	2.00045e-09
AVPI1	9.61395e-11	-2.07982	2.07119e-09
THRSP	9.82969e-11	-9.53908	2.11544e-09
HFE2	9.87404e-11	-9.29819	2.12054e-09
ITIH4	1.00608e-10	-6.55377	2.15838e-09
HGFAC	1.05847e-10	-7.70399	2.259e-09
GPT2	1.06755e-10	-4.15424	2.27363e-09
CDNF	1.09919e-10	-2.24245	2.33376e-09
STARD5	1.10312e-10	-3.09741	2.33969e-09
RPP14	1.10319e-10	-1.18164	2.33743e-09
PDXP	1.11079e-10	-2.76939	2.34868e-09
ZCCHC2	1.11966e-10	-1.80551	2.36498e-09
RXRA	1.13966e-10	-2.18169	2.39984e-09
SHF	1.14113e-10	-2.93166	2.40046e-09
CYP2A6	1.14832e-10	-11.9886	2.41312e-09
PEPD	1.15287e-10	-1.91425	2.4202e-09
PEX14	1.1535e-10	-1.59321	2.41904e-09
ADRA2B	1.15398e-10	-2.98692	2.41759e-09
GPAM	1.16261e-10	-4.78227	2.43072e-09
MBL1P	1.17705e-10	-3.28717	2.4559e-09
KANK4	1.19129e-10	-5.07916	2.48056e-09
ITIH1	1.20342e-10	-7.80094	2.50329e-09
ACOT6	1.24052e-10	-3.3648	2.57264e-09
ADRB2	1.28082e-10	-4.52313	2.64819e-09
VKORC1	1.28428e-10	-1.67909	2.65267e-09
RGN	1.34169e-10	-5.02629	2.75463e-09
CLYBL	1.34191e-10	-2.8323	2.75232e-09
PDE3B	1.35166e-10	-4.47178	2.76955e-09
KLC4	1.35751e-10	-1.88507	2.776e-09
CCL16	1.38712e-10	-8.42	2.8253e-09
ARL4D	1.40118e-10	-3.3143	2.85111e-09
ENO3	1.40424e-10	-4.40816	2.85451e-09
LINC01128	1.40833e-10	-1.73805	2.85998e-09
ARMC6	1.45502e-10	-1.42152	2.93736e-09
CYP4F2	1.4603e-10	-7.159	2.94513e-09
TM6SF2	1.4997e-10	-5.7934	3.0157e-09
ACSM3	1.5962e-10	-4.09688	3.18171e-09
SYT9	1.61867e-10	-5.35025	3.22024e-09
CYP39A1	1.62057e-10	-6.70436	3.22091e-09
DAO	1.62306e-10	-8.66844	3.22273e-09
CES2	1.63724e-10	-3.6123	3.24775e-09
CNTLN	1.64916e-10	-2.08583	3.26824e-09
NMRK1	1.66168e-10	-1.68129	3.28986e-09
FMO3	1.69485e-10	-7.10716	3.3523e-09
C7orf55	1.69531e-10	-2.13805	3.35e-09
C19orf66	1.70129e-10	-1.87359	3.35858e-09
GPT	1.71778e-10	-4.84426	3.38786e-09
NRG4	1.73826e-10	-2.69045	3.42498e-09
FERMT2	1.74071e-10	-2.27915	3.4265e-09
SPP2	1.75238e-10	-9.87696	3.44618e-09
RMND5A	1.80943e-10	-1.45966	3.54818e-09
MTSS1	1.90868e-10	-2.47375	3.72502e-09
FOXRED1	1.91512e-10	-1.61833	3.73403e-09
LONP2	1.92169e-10	-1.8182	3.74328e-09
LPA	1.92388e-10	-9.64408	3.744e-09
PPP2R1B	1.94794e-10	-2.36315	3.77651e-09
TNFAIP8L1	2.00223e-10	-1.83233	3.85988e-09
LEAP2	2.01592e-10	-5.68631	3.88263e-09
PPP1R3B	2.03655e-10	-3.11119	3.91869e-09
SAR1B	2.07187e-10	-2.11314	3.98291e-09
LECT2	2.07969e-10	-9.41931	3.9942e-09
EVA1A	2.08004e-10	-5.77632	3.99115e-09
LYVE1	2.08598e-10	-3.96995	3.9988e-09
TMEM170B	2.12541e-10	-2.56964	4.0668e-09
STAB2	2.14954e-10	-5.90235	4.10915e-09
VSNL1	2.17947e-10	-5.97047	4.16248e-09
INHBC	2.20942e-10	-7.16384	4.20405e-09
UPB1	2.21595e-10	-8.84574	4.21257e-09
FAM13A	2.22053e-10	-4.09868	4.21736e-09
AGMAT	2.23977e-10	-4.53599	4.24606e-09
PPP1R1A	2.28642e-10	-6.11727	4.32252e-09
ADHFE1	2.28956e-10	-3.87186	4.32049e-09
ASB4	2.29799e-10	-2.78098	4.33243e-09
UGT1A4	2.31765e-10	-9.71496	4.36548e-09
ELFN1	2.34844e-10	-3.89182	4.41536e-09
PMPCA	2.36671e-10	-1.67644	4.44564e-09
TSLP	2.37189e-10	-4.28387	4.4513e-09
RDH5	2.40623e-10	-3.88343	4.51163e-09
LDHD	2.42267e-10	-5.18412	4.53417e-09
2016-03-02	2.4621e-10	-2.57903	4.59958e-09
SLC39A8	2.49229e-10	-2.84673	4.65174e-09
MLIP	2.50324e-10	-6.67828	4.66369e-09
CYP8B1	2.50766e-10	-10.2384	4.66771e-09
PEX11G	2.53259e-10	-2.35925	4.70984e-09
SEC62	2.56898e-10	-1.13337	4.76886e-09
ITPR2	2.578e-10	-2.92555	4.7813e-09
NOL4	2.60101e-10	-4.17577	4.81962e-09
DHRS4L1	2.60858e-10	-3.39073	4.82928e-09
TCP10L	2.69832e-10	-3.11077	4.98195e-09
VNN3	2.7215e-10	-5.01984	5.01122e-09
DPYS	2.74938e-10	-9.62512	5.05349e-09
CYP51A1	2.75381e-10	-1.90572	5.05711e-09
TTPAL	2.75397e-10	-1.95738	5.05289e-09
CFHR5	2.75519e-10	-8.94182	5.0506e-09
SHPK	2.76859e-10	-1.55622	5.07064e-09
SLC39A14	2.79321e-10	-2.61491	5.10209e-09
MT1G	2.84206e-10	-8.17027	5.17289e-09
HSD17B6	2.89034e-10	-9.05474	5.25146e-09
APOM	2.99955e-10	-5.40363	5.4211e-09
IGF1	3.0101e-10	-5.20392	5.43539e-09
MYRIP	3.03984e-10	-4.49514	5.46984e-09
CFHR3	3.0727e-10	-8.96218	5.52413e-09
TTPA	3.09318e-10	-6.02361	5.55608e-09
ACBD4	3.22356e-10	-2.08988	5.77512e-09
FAM83A-AS1	3.25716e-10	-5.55684	5.82515e-09
CYP26A1	3.25807e-10	-6.55379	5.82172e-09
ITCH	3.34441e-10	-1.1518	5.97079e-09
RETSAT	3.35301e-10	-1.79368	5.98094e-09
ACAD8	3.37781e-10	-1.19279	6.01995e-09
C3P1	3.4066e-10	-8.9111	6.05549e-09
FCN3	3.45625e-10	-5.19997	6.13843e-09
CYP3A4	3.5405e-10	-10.6938	6.2772e-09
CRLS1	3.60591e-10	-1.47655	6.38215e-09
PEX13	3.62003e-10	-1.1521	6.39611e-09
ARPP21	3.62755e-10	-3.14525	6.4039e-09
ZFAND5	3.64844e-10	-1.78171	6.42972e-09
CFP	3.72953e-10	-4.18835	6.55013e-09
TTC39C	3.75041e-10	-2.45993	6.58116e-09
F12	3.87373e-10	-6.70078	6.78019e-09
GPLD1	3.88597e-10	-5.50335	6.79582e-09
HAO1	3.9222e-10	-9.92938	6.84751e-09
COL18A1	3.98981e-10	-1.95649	6.95372e-09
CYP2C9	4.09697e-10	-7.01188	7.12234e-09
SERPINA11	4.11933e-10	-9.25895	7.14307e-09
TEX30	4.13819e-10	-1.99861	7.16972e-09
GATM	4.28526e-10	-4.56917	7.39955e-09
SAT2	4.33156e-10	-2.07474	7.46694e-09
CDA	4.37195e-10	-4.25705	7.53025e-09
CD5L	4.40237e-10	-7.91531	7.57629e-09
DHRS12	4.55486e-10	-1.65133	7.79949e-09
OXNAD1	4.5912e-10	-1.55996	7.8421e-09
LARP1B	4.75281e-10	-1.72585	8.08451e-09
NLRP14	4.76993e-10	-2.50368	8.1069e-09
FBXO8	4.81028e-10	-1.4299	8.16197e-09
GPR182	4.85073e-10	-3.76453	8.22381e-09
PROS1	5.02095e-10	-3.54371	8.49137e-09
TMEM53	5.09496e-10	-2.04839	8.59528e-09
NEU4	5.115e-10	-6.89827	8.61493e-09
ECM2	5.17716e-10	-3.4173	8.70535e-09
PINK1	5.20532e-10	-2.12735	8.74553e-09
XYLB	5.20985e-10	-3.72981	8.74598e-09
RAPGEF4	5.36446e-10	-3.38617	8.96887e-09
PCBD1	5.3688e-10	-1.87195	8.96883e-09
PCK1	5.37205e-10	-8.88772	8.95241e-09
SGK3	5.39919e-10	-1.48203	8.99033e-09
MMACHC	5.50259e-10	-2.15028	9.14027e-09
F9	5.53862e-10	-10.7875	9.19268e-09
GNAO1	5.57109e-10	-4.5793	9.23909e-09
CCRN4L	5.578e-10	-2.51855	9.24309e-09
RHOB	5.58839e-10	-2.67397	9.24538e-09
TIMM8A	5.64211e-10	-1.089	9.32674e-09
GOLGA6C	5.69421e-10	-1.46626	9.4053e-09
SYT10	5.9071e-10	-1.90059	9.73343e-09
IDH1	5.96493e-10	-2.17131	9.80513e-09
FAM151A	6.12896e-10	-7.24285	1.00186e-08
CDH23	6.22826e-10	-3.96226	1.01728e-08
TAT	6.39489e-10	-9.915	1.04036e-08
CNGA1	6.4666e-10	-4.61195	1.0487e-08
PROSC	6.49256e-10	-1.58683	1.05208e-08
ABCA1	6.6198e-10	-3.15326	1.06932e-08
CCDC152	6.65233e-10	-3.68384	1.07373e-08
LEPR	6.69264e-10	-4.04789	1.07939e-08
AKR1C4	6.69444e-10	-7.17165	1.07884e-08
F11	6.71091e-10	-5.38261	1.07979e-08
RARRES2	6.74067e-10	-3.45984	1.08288e-08
SRPR	6.74365e-10	-1.26812	1.08252e-08
PRKAG2	6.8367e-10	-1.51029	1.0966e-08
TRIM55	6.87542e-10	-6.26306	1.10195e-08
SFXN2	7.13272e-10	-2.22176	1.13874e-08
CETP	7.19975e-10	-4.11612	1.14676e-08
OIT3	7.37776e-10	-6.91988	1.17239e-08
HSD17B14	7.3785e-10	-2.64935	1.1716e-08
ADH4	7.49109e-10	-11.8616	1.18673e-08
HPR	7.5702e-10	-9.73261	1.19741e-08
MT1E	7.83217e-10	-5.08173	1.23599e-08
SIK2	7.84713e-10	-1.61118	1.2374e-08
MGST2	7.84761e-10	-2.0282	1.23653e-08
GLTPD2	7.92387e-10	-6.55159	1.24758e-08
SLC10A1	7.92703e-10	-10.0928	1.24713e-08
PDSS2	8.0182e-10	-1.49574	1.25858e-08
AMDHD1	8.28e-10	-6.67949	1.29669e-08
RAP2C	8.3768e-10	-1.28043	1.31085e-08
2016-03-01	8.46779e-10	-3.09958	1.32308e-08
KIF25	8.4789e-10	-3.15065	1.32381e-08
MIR99AHG	8.48473e-10	-3.20918	1.32371e-08
ABCC11	8.48766e-10	-4.25473	1.32316e-08
RHCE	8.59639e-10	-3.4578	1.33909e-08
ABHD15	8.69978e-10	-2.0511	1.35315e-08
TMPRSS9	8.72731e-10	-3.64822	1.35537e-08
GPD1	8.77383e-10	-5.99571	1.36054e-08
FOXN4	8.87136e-10	-3.79008	1.37463e-08
ACYP2	8.888e-10	-1.55848	1.37617e-08
C1R	8.95352e-10	-3.59823	1.38422e-08
PLA2G12B	9.01752e-10	-7.27471	1.39307e-08
AOC4P	9.0275e-10	-4.42895	1.39356e-08
LRP1	9.03536e-10	-2.34865	1.39373e-08
CYP2C8	9.03796e-10	-7.35705	1.39308e-08
NCAM2	9.32e-10	-4.25502	1.43225e-08
MOCS2	9.42725e-10	-1.45695	1.44765e-08
HINT2	9.48296e-10	-1.76975	1.45295e-08
RNASE4	9.67777e-10	-2.80134	1.47948e-08
CYP4F12	9.71142e-10	-5.42654	1.48242e-08
FMO5	9.83235e-10	-4.34856	1.49976e-08
BHMT	1.00198e-09	-10.0756	1.52608e-08
PALM2	1.00847e-09	-3.56736	1.5337e-08
NPW	1.00916e-09	-5.51891	1.5336e-08
CALML3	1.037e-09	-4.23243	1.57127e-08
C18orf42	1.04833e-09	-2.31553	1.58609e-08
PCSK6	1.05162e-09	-4.15255	1.58872e-08
MFSD2A	1.05846e-09	-5.72968	1.59788e-08
ADH1B	1.0648e-09	-8.71402	1.60627e-08
CDADC1	1.08984e-09	-1.27839	1.64043e-08
AZGP1	1.12704e-09	-5.6032	1.69394e-08
GBA3	1.12774e-09	-7.49406	1.69375e-08
BMPER	1.13015e-09	-4.80299	1.69614e-08
FMO4	1.22895e-09	-2.87659	1.83102e-08
SLCO1B3	1.23727e-09	-8.51979	1.83676e-08
AMHR2	1.24925e-09	-2.69855	1.8532e-08
PGLYRP2	1.24939e-09	-8.03192	1.85208e-08
ABHD1	1.27755e-09	-3.51919	1.88973e-08
HPX	1.28071e-09	-9.59655	1.89304e-08
ENPP7	1.28377e-09	-6.16344	1.8962e-08
SLC9B2	1.2906e-09	-4.22029	1.9049e-08
PGA3	1.31677e-09	-2.68733	1.93935e-08
GRIA3	1.34803e-09	-3.68833	1.98113e-08
SLC16A10	1.3589e-09	-3.87295	1.99282e-08
MRPL39	1.36932e-09	-1.19855	2.00524e-08
ITIH3	1.37349e-09	-7.15217	2.00992e-08
KLB	1.38008e-09	-6.246	2.01668e-08
SLC25A47	1.38345e-09	-10.0041	2.02017e-08
SMOC1	1.42186e-09	-4.45049	2.07331e-08
CFH	1.42523e-09	-4.68336	2.07381e-08
ALDH1L1	1.42528e-09	-6.70213	2.0724e-08
ST3GAL6	1.45433e-09	-4.00826	2.10867e-08
ARG1	1.47199e-09	-10.2455	2.12977e-08
LRG1	1.48412e-09	-4.00249	2.14581e-08
GCLC	1.51629e-09	-2.42983	2.18616e-08
WNK3	1.5415e-09	-3.5434	2.21784e-08
STYX	1.5559e-09	-1.47192	2.23542e-08
ELL2	1.56445e-09	-2.91803	2.24299e-08
BHMT2	1.6061e-09	-7.47627	2.2963e-08
2016-09-04	1.62354e-09	-2.63784	2.318e-08
SDC2	1.63085e-09	-3.537	2.32683e-08
CPN2	1.64964e-09	-9.99521	2.35036e-08
C9	1.67675e-09	-10.7371	2.38403e-08
RNF130	1.68892e-09	-1.38618	2.39967e-08
C8orf82	1.6974e-09	-1.66644	2.40672e-08
OSGIN1	1.70018e-09	-3.60019	2.409e-08
ADGRA3	1.72364e-09	-2.06094	2.43719e-08
AVPR1A	1.74178e-09	-5.5325	2.45946e-08
SMIM19	1.74687e-09	-1.66505	2.46495e-08
ASPA	1.75221e-09	-4.03097	2.47078e-08
FAM198A	1.77542e-09	-4.1597	2.50008e-08
GALK1	1.79174e-09	-2.2036	2.51961e-08
ALDH4A1	1.80538e-09	-3.87766	2.53704e-08
ABCG5	1.8421e-09	-6.90333	2.58335e-08
MAN1C1	1.87054e-09	-3.97155	2.61965e-08
AIFM1	1.91757e-09	-1.76483	2.68002e-08
AFM	1.93734e-09	-9.92007	2.70031e-08
LOC100133985	1.94763e-09	-3.15779	2.71281e-08
APOH	1.95917e-09	-8.15695	2.72703e-08
GLYATL1	1.96007e-09	-7.61949	2.72644e-08
CFHR2	1.97871e-09	-10.016	2.74678e-08
AHSG	1.99157e-09	-10.6692	2.76277e-08
NTF3	2.03184e-09	-3.96044	2.81482e-08
COQ10A	2.09249e-09	-1.97815	2.88328e-08
C21orf33	2.09684e-09	-1.80041	2.88734e-08
C1S	2.09782e-09	-3.84753	2.88675e-08
CFI	2.12845e-09	-3.53258	2.92107e-08
P2RX3	2.14286e-09	-2.3913	2.93888e-08
AKR1A1	2.14372e-09	-1.67294	2.9381e-08
CEBPD	2.18374e-09	-2.07178	2.98697e-08
NUGGC	2.2557e-09	-6.22793	3.07515e-08
TANGO6	2.33543e-09	-1.82375	3.16493e-08
PZP	2.34407e-09	-7.54232	3.17245e-08
ASIP	2.35455e-09	-2.19786	3.18243e-08
EXOC3L4	2.37531e-09	-3.69588	3.20839e-08
PC	2.37547e-09	-4.24206	3.20649e-08
UGT3A1	2.43485e-09	-7.38349	3.28448e-08
TGDS	2.44423e-09	-1.43831	3.29498e-08
MBL2	2.4575e-09	-8.73011	3.30852e-08
DESI1	2.49553e-09	-1.38558	3.35531e-08
SCARB1	2.4956e-09	-2.65897	3.35322e-08
LSS	2.51526e-09	-1.94756	3.37302e-08
NDUFC2	2.5701e-09	-1.21028	3.44205e-08
CPT2	2.58696e-09	-2.04523	3.46238e-08
GPER1	2.62276e-09	-3.78128	3.50116e-08
MRPL16	2.62715e-09	-1.17923	3.50475e-08
FBXO7	2.6325e-09	-0.804642	3.5096e-08
ALDOB	2.65622e-09	-9.24375	3.53434e-08
FADS6	2.66754e-09	-5.28478	3.5448e-08
NECAB2	2.71241e-09	-5.72647	3.59745e-08
ADH1A	2.71766e-09	-9.03588	3.60208e-08
OAF	2.76502e-09	-3.02584	3.65778e-08
FAM210B	2.79305e-09	-1.77685	3.69248e-08
TF	2.81875e-09	-10.012	3.71926e-08
TTR	2.82819e-09	-8.73424	3.72932e-08
ZNF680	2.84666e-09	-1.35461	3.74886e-08
CES3	2.8728e-09	-5.29968	3.77844e-08
APOC2	2.97863e-09	-7.34181	3.90263e-08
SERPINF1	3.0077e-09	-4.53692	3.93319e-08
AR	3.01579e-09	-5.44149	3.94126e-08
DGCR6L	3.09805e-09	-1.56483	4.04105e-08
SLC22A7	3.10709e-09	-9.36474	4.05027e-08
GSTA2	3.11085e-09	-9.26896	4.0526e-08
ALDH8A1	3.24851e-09	-6.5733	4.21588e-08
SERPIND1	3.35549e-09	-8.99203	4.3328e-08
COL6A6	3.38223e-09	-3.59409	4.35911e-08
RNF125	3.39184e-09	-3.90353	4.36874e-08
RMDN3	3.46037e-09	-1.01349	4.45143e-08
OTC	3.46547e-09	-8.81908	4.4552e-08
MT1M	3.51449e-09	-5.64714	4.51256e-08
NPY6R	3.55965e-09	-3.03103	4.562e-08
SERPING1	3.68898e-09	-2.75595	4.71597e-08
FH	3.84544e-09	-1.85462	4.89465e-08
TPMT	3.85369e-09	-1.83339	4.90212e-08
PTGR1	3.87093e-09	-4.59106	4.92099e-08
NDRG2	3.91159e-09	-2.50737	4.9604e-08
SERPINC1	3.93557e-09	-10.8518	4.98773e-08
SS18L1	3.98184e-09	-1.54455	5.04326e-08
FLJ34503	4.08326e-09	-1.68809	5.14315e-08
PUS3	4.09519e-09	-1.12658	5.15502e-08
SERPINF2	4.10762e-09	-6.5196	5.16749e-08
KLHL15	4.11872e-09	-1.8298	5.17829e-08
ABCB4	4.14313e-09	-6.68462	5.20578e-08
BDH2	4.20839e-09	-2.1726	5.2781e-08
SLC17A2	4.22434e-09	-6.60322	5.28841e-08
MOCS1	4.37537e-09	-2.25492	5.46083e-08
ASGR1	4.46103e-09	-6.13554	5.56099e-08
C4A	4.49038e-09	-3.64618	5.59418e-08
C10orf32	4.59533e-09	-1.65246	5.70415e-08
UGT1A3	4.69495e-09	-6.03803	5.81024e-08
SLC23A2	4.71859e-09	-1.68077	5.83598e-08
FRMD7	4.81983e-09	-1.49721	5.95761e-08
IGFBP4	4.883e-09	-2.60181	6.02481e-08
COX18	4.92902e-09	-1.08272	6.07429e-08
OLMALINC	4.97186e-09	-2.0907	6.11607e-08
C8A	5.10285e-09	-8.22006	6.26221e-08
MTFR1L	5.15005e-09	-1.3156	6.31257e-08
DHRS4-AS1	5.22079e-09	-1.81144	6.39166e-08
AFP	5.27586e-09	-4.77504	6.45138e-08
PALMD	5.2911e-09	-3.4222	6.46232e-08
RFPL1	5.37673e-09	-2.88265	6.55521e-08
LCE2D	5.45299e-09	-1.36889	6.63636e-08
ADH6	5.45384e-09	-6.9488	6.62953e-08
RNF185	5.57586e-09	-0.929552	6.76185e-08
MAN1A1	5.6017e-09	-3.34937	6.78516e-08
ZADH2	5.65333e-09	-1.23168	6.84366e-08
ID2	5.67356e-09	-2.02228	6.86006e-08
LIPG	5.68513e-09	-3.99951	6.86597e-08
ACOT4	5.78403e-09	-2.63898	6.96901e-08
TCEA3	5.82375e-09	-2.75844	7.01275e-08
SULT1B1	5.84783e-09	-4.08789	7.03762e-08
RDH11	5.86397e-09	-1.62823	7.05291e-08
SAA4	5.87607e-09	-8.78468	7.06332e-08
AOX1	6.05232e-09	-6.79902	7.26243e-08
SCD	6.16419e-09	-3.63694	7.38372e-08
KIAA2013	6.18423e-09	-1.34829	7.40341e-08
ANGPTL3	6.2402e-09	-8.86679	7.45736e-08
BPHL	6.24036e-09	-2.2905	7.45322e-08
RMND1	6.24334e-09	-1.27165	7.45244e-08
F8	6.3067e-09	-2.48566	7.5237e-08
PROC	6.40436e-09	-5.48175	7.63134e-08
CTAGE5	6.49203e-09	-1.43516	7.70896e-08
NIT2	6.54457e-09	-1.79587	7.76685e-08
TCEB3	6.62101e-09	-1.24615	7.84397e-08
GRPEL1	6.63883e-09	-1.37718	7.86054e-08
BDH1	6.69438e-09	-5.91758	7.91718e-08
CNTFR	6.86493e-09	-5.68565	8.08164e-08
CPTP	6.90194e-09	-1.65979	8.12056e-08
ABCG8	7.00163e-09	-7.5152	8.23313e-08
SIRT5	7.4496e-09	-1.11977	8.71994e-08
GHR	7.60224e-09	-5.17564	8.89354e-08
ACKR2	7.63063e-09	-3.93079	8.92167e-08
SDHD	7.68849e-09	-1.71525	8.97909e-08
COBLL1	7.7145e-09	-2.7251	9.00434e-08
HMGCS1	7.81192e-09	-2.4089	9.1077e-08
MOGAT3	7.8215e-09	-5.29134	9.11369e-08
ITSN1	7.99695e-09	-1.87456	9.30756e-08
TBX15	8.1882e-09	-5.03607	9.50322e-08
LY6E	8.20939e-09	-2.02931	9.52242e-08
HRG	8.39704e-09	-9.57604	9.71265e-08
SLC2A4RG	8.65221e-09	-1.48618	9.99092e-08
OCEL1	8.67951e-09	-1.88748	1.00168e-07
BOK	8.68275e-09	-2.24654	1.00149e-07
DMD	8.72512e-09	-3.28039	1.00581e-07
TAPT1	8.96168e-09	-1.44606	1.03193e-07
APOL5	8.9649e-09	-2.77834	1.03172e-07
UGT2B7	8.98489e-09	-7.52671	1.03344e-07
FABP1	9.06044e-09	-9.69821	1.04154e-07
MLXIPL	9.06889e-09	-4.29315	1.04135e-07
PRODH2	9.1671e-09	-7.84593	1.05204e-07
ATG2A	9.62413e-09	-1.00212	1.10018e-07
APOA5	9.83298e-09	-9.91746	1.12343e-07
CWH43	9.95697e-09	-3.96014	1.13507e-07
RAF1	9.98193e-09	-1.14038	1.13729e-07
CD300LG	1.002e-08	-3.24453	1.14036e-07
FAM69A	1.00799e-08	-2.53074	1.14527e-07
HPD	1.01081e-08	-9.13454	1.14721e-07
SEC23A	1.02345e-08	-1.86415	1.16091e-07
XBP1	1.02402e-08	-1.80801	1.16091e-07
JAGN1	1.02729e-08	-1.05613	1.16398e-07
TBX3	1.03697e-08	-3.20868	1.1743e-07
SEC24B	1.04066e-08	-1.29761	1.17783e-07
PIK3R1	1.06156e-08	-2.10659	1.19752e-07
ACO1	1.07009e-08	-2.36678	1.20582e-07
CYP4F22	1.07591e-08	-5.39107	1.20972e-07
SLC13A5	1.07965e-08	-8.95356	1.21327e-07
ST6GAL1	1.0896e-08	-3.17577	1.22377e-07
PDIA5	1.09275e-08	-1.55573	1.22664e-07
AGXT	1.09898e-08	-10.4866	1.23296e-07
HAMP	1.09898e-08	-7.57833	1.23229e-07
F2	1.10633e-08	-9.06593	1.23986e-07
C4BPA	1.11726e-08	-5.75125	1.25074e-07
GALP	1.12954e-08	-1.7373	1.26379e-07
MT1A	1.14499e-08	-4.72788	1.27968e-07
FAM99B	1.15016e-08	-4.54984	1.28407e-07
ACADL	1.1517e-08	-5.10395	1.28508e-07
RABEPK	1.15651e-08	-1.39069	1.28975e-07
NQO2	1.16369e-08	-2.08457	1.29705e-07
CES4A	1.17284e-08	-4.31415	1.30583e-07
SIGLEC11	1.18851e-08	-3.25876	1.32113e-07
NAGS	1.20184e-08	-4.86475	1.33378e-07
C8orf46	1.21926e-08	-3.32436	1.35165e-07
CD81	1.22696e-08	-1.19377	1.35946e-07
SRD5A1	1.2402e-08	-1.92514	1.37191e-07
PRKACA	1.27312e-08	-1.08776	1.40756e-07
CROCCP2	1.29308e-08	-1.60256	1.42655e-07
DERA	1.31092e-08	-1.45918	1.44313e-07
LRRC2	1.31254e-08	-4.83924	1.44415e-07
CBR1	1.32033e-08	-2.06689	1.45194e-07
RND3	1.32485e-08	-2.48286	1.45612e-07
ABCC6P1	1.33487e-08	-3.9707	1.46636e-07
PPP1R3G	1.33693e-08	-3.66205	1.46783e-07
PPP4R4	1.34562e-08	-4.09528	1.47659e-07
KLF15	1.36745e-08	-3.54609	1.49733e-07
SEPSECS	1.3801e-08	-1.74741	1.50877e-07
NR1H3	1.38535e-08	-1.45423	1.51371e-07
PON1	1.39129e-08	-7.87987	1.51777e-07
AK4	1.39236e-08	-3.75672	1.51814e-07
TACO1	1.40077e-08	-1.42703	1.52488e-07
UAP1	1.40256e-08	-1.95275	1.52602e-07
SULT2A1	1.40915e-08	-10.2213	1.53238e-07
LILRB5	1.42184e-08	-4.13661	1.54373e-07
PXDC1	1.42395e-08	-2.19938	1.5452e-07
CCL23	1.43066e-08	-3.43597	1.55083e-07
C8B	1.43528e-08	-7.55129	1.55421e-07
CYP4A11	1.4545e-08	-8.29518	1.57253e-07
UGT1A1	1.47091e-08	-8.25041	1.5886e-07
ELOVL6	1.48658e-08	-3.4471	1.60383e-07
GALM	1.50165e-08	-2.28391	1.61669e-07
IGFALS	1.53205e-08	-4.58046	1.64512e-07
MAT1A	1.54715e-08	-8.3352	1.65873e-07
ACY3	1.55475e-08	-3.04538	1.66513e-07
ABCC6	1.58557e-08	-4.19633	1.69549e-07
NT5DC1	1.62263e-08	-1.70886	1.73331e-07
GADD45B	1.64536e-08	-2.34946	1.75485e-07
HLF	1.66654e-08	-3.95118	1.7756e-07
G6PC	1.70043e-08	-6.51125	1.80608e-07
PMPCB	1.78864e-08	-0.72215	1.89e-07
SLC38A2	1.80237e-08	-1.99854	1.90059e-07
ZDHHC19	1.80582e-08	-3.45478	1.90325e-07
KLF12	1.82889e-08	-2.22863	1.92558e-07
VIPR1	1.85416e-08	-4.46264	1.94819e-07
CES1P1	1.86103e-08	-6.41085	1.95441e-07
SLC22A9	1.86346e-08	-6.58185	1.95596e-07
HSD11B1	1.87355e-08	-5.66089	1.96455e-07
TMEM176B	1.87624e-08	-3.74028	1.96637e-07
CNBP	1.92576e-08	-1.02021	2.01621e-07
MTM1	1.93223e-08	-1.5317	2.02194e-07
SMCO4	1.94334e-08	-1.43772	2.03253e-07
ACSS3	1.94612e-08	-5.01704	2.03441e-07
HMGCR	1.94873e-08	-1.70219	2.0361e-07
ABCD3	1.9926e-08	-1.67196	2.07876e-07
PCYT2	2.00287e-08	-1.97886	2.08629e-07
GATB	2.0149e-08	-1.18907	2.09564e-07
FUCA1	2.06135e-08	-1.71184	2.13962e-07
CAMK1	2.08408e-08	-1.46893	2.16211e-07
ACVR1C	2.12276e-08	-3.2099	2.19781e-07
PEX3	2.16303e-08	-2.03458	2.23837e-07
AS3MT	2.16399e-08	-2.70622	2.23823e-07
CYP2B6	2.20702e-08	-7.78898	2.27929e-07
TSPAN9	2.23057e-08	-1.54072	2.29898e-07
CMC4	2.23245e-08	-1.40542	2.29978e-07
KLHDC2	2.27575e-08	-1.16796	2.33851e-07
ALDH3A2	2.29857e-08	-1.77389	2.35724e-07
MTCH2	2.32227e-08	-1.3968	2.38036e-07
SKIDA1	2.33974e-08	-3.47848	2.39706e-07
LINC00242	2.39063e-08	-2.54888	2.44311e-07
ADAMTS17	2.39306e-08	-3.56565	2.44437e-07
SLC25A10	2.43856e-08	-2.26175	2.48838e-07
MRPL46	2.44089e-08	-1.27749	2.48951e-07
CHN2	2.44556e-08	-3.46163	2.49304e-07
ACP2	2.49113e-08	-1.16788	2.53572e-07
SHMT2	2.49763e-08	-1.47166	2.54107e-07
C1orf168	2.4991e-08	-5.31121	2.5413e-07
IFNAR1	2.51556e-08	-1.09557	2.55678e-07
SLC2A2	2.53029e-08	-8.54576	2.56921e-07
NIPSNAP1	2.5338e-08	-1.71754	2.5715e-07
APOA1	2.55766e-08	-11.1811	2.59059e-07
ABCA5	2.56467e-08	-2.10557	2.59641e-07
SULT1E1	2.62507e-08	-6.06675	2.65233e-07
CRBN	2.62654e-08	-0.969919	2.65251e-07
DIO1	2.63834e-08	-7.19865	2.66311e-07
SLC38A3	2.63985e-08	-6.82137	2.66333e-07
PON3	2.65329e-08	-5.76408	2.67426e-07
DNASE1L3	2.65813e-08	-6.12402	2.67782e-07
DBI	2.69478e-08	-1.45334	2.71076e-07
ARHGEF10L	2.81358e-08	-1.41379	2.81371e-07
SULT1A1	2.82376e-08	-2.35964	2.82115e-07
FOXN3	2.88347e-08	-1.50525	2.8766e-07
GAS2	2.93528e-08	-3.50185	2.92687e-07
HPGD	2.97676e-08	-6.61676	2.96391e-07
ABCD4	2.98496e-08	-1.13596	2.96919e-07
GSTO1	2.99742e-08	-1.94064	2.98015e-07
DENND5B	3.00719e-08	-1.75931	2.98553e-07
FTL	3.02084e-08	-2.26468	2.99618e-07
CCL14	3.0433e-08	-4.4573	3.017e-07
CFHR1	3.1251e-08	-8.93194	3.08914e-07
AGXT2	3.12515e-08	-7.78075	3.0877e-07
STARD10	3.13912e-08	-2.21781	3.09852e-07
CYP4F11	3.19821e-08	-3.02881	3.14927e-07
CNIH1	3.21598e-08	-1.39224	3.16526e-07
APOC3	3.2172e-08	-11.4653	3.16494e-07
HSPB9	3.27679e-08	-3.07416	3.21586e-07
ADCY10	3.32e-08	-3.35773	3.25515e-07
ISPD	3.35451e-08	-1.94766	3.28586e-07
ACSM2B	3.36096e-08	-8.30191	3.2906e-07
LMAN1	3.36674e-08	-1.59886	3.29468e-07
NDUFV2	3.47282e-08	-1.38042	3.39203e-07
MTFR1	3.49794e-08	-1.14719	3.41494e-07
HSD3B2	3.57929e-08	-2.5493	3.48442e-07
ADRA1B	3.79316e-08	-3.35638	3.6752e-07
TRO	3.92286e-08	-2.68764	3.78657e-07
NADK	4.13775e-08	-1.27296	3.97902e-07
ALLC	4.16346e-08	-2.20023	4e-07
LARS2	4.16792e-08	-1.10662	4.00241e-07
NRIP1	4.17217e-08	-1.47452	4.00462e-07
CCDC25	4.17267e-08	-1.12134	4.00323e-07
CCBE1	4.18362e-08	-4.14988	4.00999e-07
KIAA0922	4.27091e-08	-1.92528	4.08032e-07
SERPINA10	4.34114e-08	-6.72713	4.14163e-07
PEX19	4.39275e-08	-1.29722	4.18309e-07
PDK4	4.39612e-08	-3.96462	4.18437e-07
SLC30A1	4.40912e-08	-2.25912	4.19479e-07
GSTA1	4.41317e-08	-9.53888	4.1967e-07
FGGY	4.45132e-08	-2.22376	4.22711e-07
ABCA9	4.64878e-08	-4.05656	4.3943e-07
MYD88	4.71811e-08	-1.24206	4.45777e-07
KNG1	4.78445e-08	-9.23619	4.51008e-07
SLC16A1	4.80446e-08	-2.86899	4.52687e-07
LNP1	4.84837e-08	-1.8226	4.56405e-07
C19orf73	4.87985e-08	-1.63795	4.59157e-07
FGF21	4.90656e-08	-6.04585	4.61249e-07
APOA4	4.99326e-08	-6.59317	4.6854e-07
COQ5	5.03882e-08	-1.06777	4.71523e-07
C4orf3	5.15284e-08	-1.15493	4.81096e-07
MPLKIP	5.23378e-08	-1.1209	4.87102e-07
HP	5.26054e-08	-10.8204	4.88927e-07
PCYOX1	5.26308e-08	-1.37105	4.88943e-07
FGA	5.32256e-08	-6.75904	4.93575e-07
RAB26	5.39988e-08	-3.54776	5.00068e-07
PLIN4	5.41493e-08	-3.72488	5.01235e-07
NLRP6	5.4326e-08	-3.59511	5.02644e-07
C6	5.55832e-08	-6.53618	5.13582e-07
PEG3	5.56344e-08	-3.16468	5.13824e-07
MASP1	5.76739e-08	-5.13295	5.3075e-07
OXER1	5.82958e-08	-3.0859	5.36233e-07
FLVCR2	5.89145e-08	-2.41543	5.41681e-07
LPCAT3	5.89632e-08	-1.31977	5.41886e-07
UQCRC1	5.92943e-08	-1.35569	5.43955e-07
TST	5.97876e-08	-2.3514	5.47746e-07
SYT7	6.01035e-08	-4.54846	5.50395e-07
LIPC	6.07839e-08	-5.12634	5.56129e-07
CYP4F3	6.12663e-08	-5.96323	5.60293e-07
CHRD	6.18063e-08	-3.28114	5.6498e-07
TMEM256	6.29844e-08	-1.68293	5.75493e-07
GCSH	6.29915e-08	-3.42681	5.75301e-07
GAMT	6.34842e-08	-3.7963	5.79029e-07
MRPS31	6.58066e-08	-1.06866	5.98881e-07
LIFR	6.58685e-08	-3.12305	5.99179e-07
SLCO1B1	6.63546e-08	-8.56138	6.03334e-07
SLC25A33	6.70213e-08	-2.02748	6.08856e-07
RAD23B	6.749e-08	-1.18763	6.11761e-07
SLC22A3	6.82005e-08	-6.20068	6.17928e-07
SERPINA7	6.8423e-08	-7.16058	6.19397e-07
IL13RA1	6.89245e-08	-1.04585	6.23662e-07
LBX2-AS1	6.91969e-08	-1.51788	6.25851e-07
SNTB1	6.93136e-08	-2.52536	6.2663e-07
HHLA3	7.0793e-08	-1.75066	6.39161e-07
LOC285733	7.12936e-08	-5.41594	6.43115e-07
F10	7.21679e-08	-3.64474	6.5043e-07
PNPLA7	7.27321e-08	-2.09079	6.54653e-07
KAT2B	7.31327e-08	-2.40267	6.57682e-07
REEP6	7.32288e-08	-3.31707	6.5797e-07
DDO	7.32709e-08	-2.31844	6.58059e-07
SLC2A4	7.62129e-08	-3.27051	6.81798e-07
THPO	7.7928e-08	-4.55955	6.95626e-07
DAB1	7.81433e-08	-3.63593	6.96942e-07
ZRANB1	7.95954e-08	-1.03784	7.08661e-07
ABCA10	8.05915e-08	-3.51442	7.16598e-07
PRR18	8.30677e-08	-4.02013	7.36383e-07
SERPINA12	8.47301e-08	-2.59385	7.49179e-07
CHPT1	8.50919e-08	-2.24782	7.52054e-07
SULT1A2	8.5527e-08	-2.84773	7.55249e-07
MRPL34	8.57534e-08	-1.40096	7.56923e-07
GFRA1	8.62906e-08	-5.96544	7.61337e-07
ANXA10	8.69864e-08	-6.86995	7.66488e-07
EPO	8.83818e-08	-3.47007	7.77116e-07
ATPAF1	9.0806e-08	-1.17569	7.97407e-07
PPM1A	9.12975e-08	-1.02969	8.01381e-07
ACSM2A	9.13984e-08	-8.44825	8.01923e-07
CD1D	9.27344e-08	-3.15098	8.12603e-07
FANCC	9.7046e-08	-1.58712	8.47131e-07
ETFB	9.71316e-08	-1.86542	8.47518e-07
MARCO	9.7688e-08	-5.49452	8.51287e-07
HPS5	9.84334e-08	-1.5732	8.56692e-07
SERPINA4	9.97429e-08	-4.78102	8.66986e-07
MTHFD2L	1.00031e-07	-1.37978	8.69122e-07
SLED1	1.00317e-07	-2.0993	8.71238e-07
DDC	1.00542e-07	-5.51623	8.72825e-07
CROT	1.02093e-07	-1.5848	8.84042e-07
MTMR4	1.04462e-07	-1.20351	9.02659e-07
CMTM6	1.0474e-07	-1.66733	9.04681e-07
PER3	1.05962e-07	-2.81564	9.12925e-07
MPST	1.06212e-07	-1.72786	9.14312e-07
TRPM8	1.06716e-07	-4.81516	9.17111e-07
GFOD2	1.07351e-07	-1.08034	9.22189e-07
NCOA4	1.09583e-07	-1.29431	9.4018e-07
HGF	1.10755e-07	-3.31043	9.48647e-07
SLC13A3	1.11293e-07	-4.60129	9.52858e-07
TMEM176A	1.11351e-07	-4.05961	9.52958e-07
UGT2B4	1.11636e-07	-7.6652	9.54606e-07
DNAJB9	1.12659e-07	-1.61948	9.6255e-07
PLG	1.13809e-07	-11.1772	9.71159e-07
PDK2	1.14501e-07	-1.37542	9.7666e-07
EDEM1	1.14559e-07	-1.67042	9.76746e-07
RUNDC3B	1.15546e-07	-4.08597	9.82719e-07
CLPB	1.15931e-07	-1.57077	9.85582e-07
NAAA	1.16674e-07	-1.8373	9.90257e-07
HYAL1	1.18757e-07	-3.1807	1.00711e-06
NSDHL	1.19091e-07	-0.907365	1.00952e-06
CAMK2B	1.19629e-07	-4.15076	1.01283e-06
CAMTA1	1.20338e-07	-0.890405	1.01757e-06
MROH8	1.22862e-07	-2.24423	1.03635e-06
EBPL	1.23949e-07	-1.6531	1.04466e-06
CISH	1.24851e-07	-2.13739	1.05183e-06
ENTPD5	1.2696e-07	-3.01594	1.06829e-06
CPOX	1.3015e-07	-1.51965	1.09378e-06
STEAP3	1.30955e-07	-3.09102	1.09875e-06
FAM163B	1.31522e-07	-2.76849	1.10216e-06
CES1	1.31728e-07	-7.09114	1.10343e-06
C12orf29	1.32622e-07	-0.902729	1.11047e-06
FAM9A	1.33294e-07	-1.00742	1.11473e-06
HMGCS2	1.33569e-07	-9.21258	1.11657e-06
PPAP2B	1.33618e-07	-2.48063	1.11607e-06
CYP2C19	1.34172e-07	-5.4693	1.12024e-06
DECR2	1.34391e-07	-1.82254	1.12162e-06
ADH1C	1.3495e-07	-7.42019	1.12491e-06
UBALD1	1.35252e-07	-1.08661	1.12697e-06
HMGN5	1.42224e-07	-2.22297	1.18075e-06
FTCD	1.4248e-07	-7.18493	1.1824e-06
SLC28A1	1.4301e-07	-4.44027	1.18584e-06
DSG1	1.43095e-07	-5.59739	1.18606e-06
USP38	1.43831e-07	-1.23624	1.19072e-06
LRRFIP2	1.45378e-07	-0.847262	1.20207e-06
UPP2	1.50016e-07	-4.46252	1.23744e-06
MGST1	1.51878e-07	-3.66776	1.25078e-06
PKLR	1.54449e-07	-6.72533	1.26992e-06
COPZ2	1.57038e-07	-2.19262	1.28966e-06
APOA2	1.60389e-07	-9.77694	1.3135e-06
GCKR	1.62619e-07	-4.66935	1.32911e-06
ANKRD46	1.66723e-07	-1.56441	1.36157e-06
RBP4	1.68724e-07	-8.26023	1.37627e-06
FGB	1.70431e-07	-7.72811	1.38854e-06
LPPR1	1.7112e-07	-3.74765	1.3936e-06
CHRM2	1.7223e-07	-2.12127	1.40097e-06
FADS2	1.72329e-07	-2.94526	1.40122e-06
NDUFAF1	1.72816e-07	-1.09282	1.40463e-06
MRPL57	1.73001e-07	-1.04315	1.40558e-06
TMED5	1.77634e-07	-1.41414	1.43923e-06
LOC728989	1.78435e-07	-2.29041	1.44514e-06
TFR2	1.84368e-07	-5.8312	1.49026e-06
ERRFI1	1.87425e-07	-2.99445	1.51318e-06
ALB	1.8807e-07	-8.26657	1.5172e-06
MTMR10	1.89613e-07	-1.21494	1.52724e-06
RNF152	1.90457e-07	-2.78883	1.53284e-06
VWA8	1.92358e-07	-1.46441	1.54693e-06
LHX2	1.94314e-07	-2.75105	1.56082e-06
SYVN1	1.94909e-07	-1.04221	1.56438e-06
CTBS	1.95061e-07	-1.44044	1.56437e-06
PGRMC2	1.95697e-07	-1.16758	1.56763e-06
ALDOC	1.96792e-07	-2.99929	1.57518e-06
IGFBP2	1.99953e-07	-4.00063	1.59675e-06
GPR162	2.00812e-07	-1.91834	1.60236e-06
UBE2D4	2.01898e-07	-1.03772	1.6104e-06
TTLL2	2.02181e-07	-3.09688	1.61203e-06
TMEM70	2.04693e-07	-1.05171	1.62953e-06
CCDC38	2.05282e-07	-1.38824	1.63295e-06
DPYD	2.06208e-07	-2.98995	1.63968e-06
LIPJ	2.07676e-07	-1.31147	1.65007e-06
ZCCHC24	2.07946e-07	-2.05793	1.65158e-06
CUX2	2.08176e-07	-5.51884	1.6515e-06
PDHX	2.0855e-07	-1.00187	1.65382e-06
GADD45A	2.10963e-07	-2.26127	1.66973e-06
GNPNAT1	2.12984e-07	-2.24766	1.68443e-06
ADCY1	2.16231e-07	-3.17345	1.70813e-06
ISOC2	2.18725e-07	-1.51862	1.72651e-06
MICU3	2.20256e-07	-2.81873	1.73726e-06
BCKDK	2.21687e-07	-1.03001	1.74787e-06
TDGF1P3	2.22067e-07	-2.17363	1.75019e-06
SPIC	2.26911e-07	-1.93752	1.78563e-06
COL25A1	2.37255e-07	-2.41736	1.85706e-06
CPN1	2.43828e-07	-6.27203	1.90271e-06
CYP3A7	2.47379e-07	-5.11189	1.92749e-06
EDNRB	2.47662e-07	-2.60373	1.92897e-06
C16orf87	2.49749e-07	-1.32699	1.94301e-06
AQP7	2.50673e-07	-2.76991	1.94798e-06
PCA3	2.50908e-07	-0.950003	1.94907e-06
MCC	2.52155e-07	-2.87436	1.95801e-06
PAPSS2	2.53826e-07	-3.00726	1.96653e-06
OMA1	2.54571e-07	-0.998727	1.97156e-06
IGFBP1	2.63604e-07	-5.80669	2.03844e-06
FCAMR	2.67005e-07	-4.96787	2.06085e-06
CRADD	2.6763e-07	-1.36253	2.06335e-06
ROPN1B	2.67827e-07	-2.35469	2.0641e-06
GGH	2.68896e-07	-2.78597	2.07078e-06
IL13RA2	2.70868e-07	-3.95692	2.08519e-06
SLC2A8	2.71244e-07	-1.37257	2.0873e-06
NIPSNAP3A	2.71256e-07	-1.38408	2.08661e-06
METTL7B	2.79699e-07	-3.02484	2.14914e-06
EMC3	2.82925e-07	-0.8289	2.17311e-06
SLC25A26	2.83645e-07	-0.980645	2.17783e-06
FGFR1OP	2.86361e-07	-1.33219	2.19131e-06
MYO1B	2.92134e-07	-1.90711	2.23216e-06
PAOX	2.95615e-07	-1.44611	2.2554e-06
CTSO	3.01591e-07	-1.43047	2.29502e-06
COL26A1	3.02247e-07	-3.3267	2.29831e-06
MIA3	3.04001e-07	-1.22972	2.31079e-06
C10orf105	3.08862e-07	-2.67181	2.3434e-06
PHF7	3.09619e-07	-1.73253	2.34741e-06
IGFBP3	3.22955e-07	-2.91914	2.43951e-06
GC	3.24727e-07	-5.53841	2.44929e-06
SCUBE1	3.24919e-07	-3.75948	2.44984e-06
FAM162A	3.29454e-07	-1.82909	2.47857e-06
RSC1A1	3.38947e-07	-1.97822	2.54346e-06
ZMYND12	3.43587e-07	-2.58497	2.57358e-06
GPM6A	3.47913e-07	-4.37288	2.60218e-06
LHPP	3.53417e-07	-2.55968	2.64047e-06
ERVFRD-1	3.54522e-07	-1.68174	2.64776e-06
FAM96A	3.5715e-07	-1.29501	2.66545e-06
TBXA2R	3.60143e-07	-1.3672	2.68681e-06
BCO2	3.60189e-07	-3.33628	2.68618e-06
NIT1	3.6577e-07	-0.858554	2.72384e-06
CALR3	3.68254e-07	-1.00946	2.73836e-06
CDHR5	3.68969e-07	-5.76786	2.7417e-06
ESD	3.76618e-07	-0.939607	2.79347e-06
NTN3	3.79062e-07	-2.07535	2.80856e-06
EIF1B	3.82698e-07	-0.753543	2.83448e-06
SOAT2	3.83332e-07	-3.79481	2.83815e-06
HULC	3.88655e-07	-6.45022	2.87342e-06
CTSZ	3.90977e-07	-1.05111	2.88954e-06
PRPSAP1	3.94751e-07	-1.04966	2.91429e-06
SMIM1	3.99757e-07	-2.02093	2.947e-06
SLC25A1	4.06602e-07	-1.39078	2.99317e-06
DKFZp779M0652	4.08988e-07	-2.79933	3.0075e-06
STARD4	4.0961e-07	-2.23874	3.01099e-06
AMBP	4.21607e-07	-6.4771	3.09364e-06
CTSL	4.29968e-07	-1.3885	3.14937e-06
QPRT	4.37075e-07	-3.581	3.19572e-06
SUN2	4.39108e-07	-1.14861	3.2083e-06
ACADVL	4.41882e-07	-1.26281	3.22627e-06
CMC1	4.62095e-07	-0.975958	3.36071e-06
RFNG	4.82881e-07	-1.0116	3.49824e-06
EFHD1	4.83583e-07	-2.83308	3.50209e-06
ESPN	4.88132e-07	-3.46004	3.53255e-06
PSAT1	4.89637e-07	-4.87414	3.54219e-06
ID2B	4.99784e-07	-1.69158	3.60924e-06
GK	5.00603e-07	-1.93256	3.61388e-06
ERICH3	5.06399e-07	-2.67572	3.65187e-06
DUSP14	5.06621e-07	-1.52043	3.65219e-06
TMEM135	5.11679e-07	-1.26758	3.68735e-06
ZNF275	5.145e-07	-1.05014	3.70508e-06
MME	5.19337e-07	-5.72048	3.73337e-06
A2M-AS1	5.21975e-07	-1.59302	3.74971e-06
MANEA	5.22339e-07	-1.92283	3.75101e-06
CLU	5.22622e-07	-2.61843	3.75173e-06
GLRX	5.22993e-07	-2.27734	3.75308e-06
CSRNP1	5.23504e-07	-2.12201	3.75544e-06
PAN2	5.34592e-07	-1.05178	3.82829e-06
CREB3L3	5.3652e-07	-6.28561	3.83942e-06
HBA2	5.46538e-07	-3.39951	3.90566e-06
CD36	5.52303e-07	-3.99296	3.94274e-06
ADGRV1	5.56114e-07	-4.25067	3.96719e-06
TMEM143	5.56549e-07	-1.25905	3.96891e-06
RAPH1	5.5883e-07	-1.92908	3.9838e-06
PVALB	5.59932e-07	-3.45987	3.99027e-06
NRL	5.65263e-07	-1.33861	4.02407e-06
C4BPB	5.69921e-07	-5.25498	4.05301e-06
ACBD5	5.72066e-07	-1.13768	4.06686e-06
PAH	5.7667e-07	-5.15015	4.09392e-06
FN3K	5.77323e-07	-1.67004	4.09714e-06
F7	5.82689e-07	-6.04767	4.13236e-06
PSTK	5.83806e-07	-1.53815	4.136e-06
ACSL5	5.96357e-07	-3.58857	4.21909e-06
ACSF2	5.96807e-07	-2.09273	4.22082e-06
TM2D3	5.99901e-07	-0.595966	4.24124e-06
SEPHS2	6.20178e-07	-1.64616	4.37406e-06
GALR3	6.26057e-07	-1.32259	4.40946e-06
CDH15	6.27827e-07	-3.61553	4.4189e-06
TLR4	6.30426e-07	-2.01462	4.43414e-06
ANKRD55	6.31103e-07	-2.92554	4.43587e-06
VMO1	6.3607e-07	-1.65968	4.4662e-06
SLC25A38	6.44602e-07	-1.06363	4.52147e-06
TMCO6	6.48528e-07	-1.06822	4.54745e-06
NUDT16	6.5321e-07	-1.13339	4.57716e-06
CEBPA	6.5653e-07	-3.30843	4.59884e-06
C19orf80	6.58013e-07	-6.68187	4.60766e-06
FAM184A	6.69389e-07	-3.50232	4.68094e-06
SELENBP1	6.82229e-07	-3.82587	4.76747e-06
KLF9	6.84835e-07	-2.39944	4.78243e-06
SELK	6.87467e-07	-0.876331	4.79592e-06
RILP	6.93545e-07	-1.63222	4.82847e-06
DNAJB3	7.00501e-07	-2.20327	4.87525e-06
XDH	7.02805e-07	-4.37036	4.88797e-06
EPAS1	7.24717e-07	-1.55375	5.02505e-06
RNF144B	7.26492e-07	-1.98724	5.03396e-06
SLC27A2	7.33665e-07	-5.16673	5.08023e-06
GSTK1	7.34666e-07	-1.29034	5.08544e-06
NNMT	7.36699e-07	-3.53822	5.0978e-06
TMLHE	7.36742e-07	-0.976321	5.09638e-06
SPPL2A	7.38716e-07	-1.03073	5.10831e-06
USP30	7.39471e-07	-1.25864	5.11181e-06
MFN2	7.52022e-07	-1.1231	5.18809e-06
SEC61A2	7.57593e-07	-1.1399	5.22301e-06
GDPD4	7.66907e-07	-2.39184	5.28191e-06
ORM1	7.74578e-07	-7.41994	5.33116e-06
GOT1	7.76531e-07	-2.28642	5.34282e-06
ZCCHC6	7.89151e-07	-1.53249	5.42601e-06
RORA	7.8975e-07	-2.1445	5.42831e-06
ORM2	8.06562e-07	-7.73758	5.53091e-06
LINC00574	8.11592e-07	-3.05901	5.56168e-06
SLC25A5-AS1	8.14041e-07	-1.27578	5.57474e-06
HADHA	8.34048e-07	-0.899816	5.69845e-06
PPIF	8.43447e-07	-1.70022	5.75309e-06
MAMDC4	8.59102e-07	-2.51746	5.85793e-06
IGF2	8.6706e-07	-4.49228	5.90631e-06
LRRC47	8.80544e-07	-0.737206	5.98624e-06
C11orf24	9.0823e-07	-1.01311	6.16222e-06
PIK3C2G	9.1102e-07	-5.68589	6.1791e-06
APBA1	9.1529e-07	-2.29992	6.20397e-06
C11orf54	9.31755e-07	-1.9114	6.29893e-06
CCDC28A	9.37061e-07	-1.28231	6.32439e-06
ARRDC4	9.39753e-07	-2.33771	6.34047e-06
NTHL1	9.57917e-07	-1.47556	6.4482e-06
CP	9.74838e-07	-6.45959	6.55136e-06
NAT8	9.87355e-07	-4.70794	6.62464e-06
THRB	9.91121e-07	-3.11912	6.64339e-06
FAM20A	9.94874e-07	-3.18444	6.66419e-06
GBE1	9.95258e-07	-2.23899	6.66459e-06
ST13	1.00344e-06	-0.680085	6.71064e-06
PRDX4	1.01971e-06	-1.06188	6.81278e-06
CYB5D2	1.02382e-06	-1.12868	6.83354e-06
AGMO	1.0406e-06	-5.48548	6.93879e-06
APOL6	1.06174e-06	-1.44942	7.06829e-06
MERTK	1.06266e-06	-1.98409	7.07214e-06
ALDH1B1	1.06661e-06	-2.49355	7.0938e-06
SURF1	1.07638e-06	-1.20118	7.15184e-06
C9orf78	1.09957e-06	-0.938385	7.29178e-06
ZNF684	1.10001e-06	-1.73343	7.2923e-06
MGC27382	1.10007e-06	-2.35763	7.29035e-06
LRRC31	1.11173e-06	-3.91141	7.35811e-06
FBXO31	1.11269e-06	-1.09825	7.36213e-06
ALDH1A1	1.11482e-06	-3.60916	7.37384e-06
MGAT2	1.12438e-06	-0.980816	7.43226e-06
TMEM252	1.15497e-06	-1.9196	7.61734e-06
APOB	1.16167e-06	-6.09596	7.65659e-06
CLUH	1.1811e-06	-1.19642	7.77717e-06
MAP2K1	1.19823e-06	-0.976131	7.88237e-06
CXCR2P1	1.19933e-06	-3.80717	7.88454e-06
SAMD5	1.20355e-06	-3.16611	7.89962e-06
MEGF10	1.21909e-06	-2.64077	7.9914e-06
INVS	1.23994e-06	-0.927872	8.11516e-06
PPP3R1	1.27515e-06	-0.588441	8.32966e-06
MCHR1	1.27673e-06	-3.24539	8.33735e-06
CFB	1.27698e-06	-3.57168	8.33363e-06
SMARCA1	1.27754e-06	-2.04403	8.33469e-06
FUT5	1.30303e-06	-2.25166	8.47943e-06
XKR8	1.31432e-06	-1.12479	8.54743e-06
SLC20A2	1.31493e-06	-1.32297	8.54871e-06
SLC43A1	1.3452e-06	-2.58898	8.73723e-06
ATP5J	1.35366e-06	-1.33026	8.78658e-06
MXI1	1.38925e-06	-1.30681	8.98634e-06
HLX	1.3958e-06	-1.61924	9.02589e-06
CD4	1.40357e-06	-2.31209	9.07329e-06
URAHP	1.41065e-06	-1.77595	9.11615e-06
ASMTL	1.42436e-06	-1.32261	9.18739e-06
TPST2	1.43606e-06	-1.44805	9.25124e-06
TRMT10A	1.45521e-06	-1.04751	9.35996e-06
GNA14	1.4788e-06	-2.51654	9.50276e-06
BBOX1	1.49684e-06	-4.44035	9.60364e-06
FGG	1.50848e-06	-6.45417	9.66927e-06
COLEC11	1.51289e-06	-2.33412	9.69449e-06
LACTB	1.52643e-06	-1.1987	9.77515e-06
SLCO1A2	1.54027e-06	-4.11115	9.84844e-06
ZYG11B	1.59522e-06	-1.13243	1.01587e-05
STBD1	1.59876e-06	-2.24051	1.01748e-05
MTO1	1.61146e-06	-1.23233	1.02494e-05
UBE2DNL	1.63518e-06	-1.53634	1.03777e-05
CMBL	1.64806e-06	-4.26697	1.04465e-05
PAFAH2	1.66356e-06	-0.865614	1.05383e-05
BAAT	1.66594e-06	-4.92885	1.05468e-05
DNAJC12	1.67333e-06	-3.69137	1.05904e-05
PID1	1.6763e-06	-2.76208	1.06059e-05
SERPINA1	1.67743e-06	-4.00897	1.06098e-05
ACVR2B-AS1	1.73456e-06	-1.4533	1.09374e-05
NFIA	1.7358e-06	-2.09986	1.09419e-05
MICU1	1.75631e-06	-1.00253	1.10644e-05
MT1L	1.76836e-06	-3.26096	1.11335e-05
ADRB1	1.76916e-06	-2.75381	1.11351e-05
PSMA2	1.8143e-06	-0.844874	1.13843e-05
BLVRB	1.8186e-06	-1.5134	1.14078e-05
SLC25A48	1.82826e-06	-1.47361	1.14614e-05
C6orf120	1.86967e-06	-1.13524	1.17031e-05
NDUFB1	1.87843e-06	-1.06963	1.17507e-05
NAMPT	1.88496e-06	-1.93048	1.17844e-05
DHFR	1.90793e-06	-1.54907	1.19063e-05
MPDU1	1.91483e-06	-1.0394	1.19421e-05
UNQ6494	1.95676e-06	-1.93948	1.21556e-05
SIAH2	1.98449e-06	-1.08416	1.23167e-05
UHRF1BP1L	2.02073e-06	-1.26564	1.25302e-05
SLC5A12	2.02785e-06	-4.36774	1.2563e-05
HBB	2.07826e-06	-3.40755	1.28559e-05
HADHB	2.07974e-06	-1.12076	1.28573e-05
GPX3	2.08506e-06	-2.79505	1.28863e-05
PYGL	2.13209e-06	-3.55969	1.31414e-05
ADGRD1	2.13595e-06	-2.59803	1.31573e-05
COQ6	2.15702e-06	-0.986591	1.32672e-05
KLF10	2.16175e-06	-1.59211	1.32922e-05
ADGRG7	2.19343e-06	-5.48314	1.3471e-05
FAM46A	2.20793e-06	-2.26012	1.35519e-05
TPRG1	2.20965e-06	-2.67244	1.35584e-05
FRRS1	2.2139e-06	-3.01339	1.35763e-05
STX17	2.23764e-06	-0.898867	1.37137e-05
SUMO4	2.25212e-06	-1.40418	1.37983e-05
ERI2	2.25829e-06	-0.809121	1.38279e-05
RORC	2.28675e-06	-3.25753	1.39855e-05
PCCA	2.3189e-06	-1.55193	1.4161e-05
SLC6A2	2.33931e-06	-3.17546	1.42602e-05
DUSP1	2.34069e-06	-2.28591	1.42644e-05
ALPL	2.3424e-06	-3.98584	1.42706e-05
NYNRIN	2.39457e-06	-2.33012	1.45539e-05
ATOH7	2.41453e-06	-2.17575	1.46621e-05
MRC1	2.4339e-06	-3.44622	1.4771e-05
MCUR1	2.43551e-06	-0.878838	1.47764e-05
GYG2	2.44426e-06	-2.91086	1.48251e-05
IL18R1	2.55471e-06	-2.40461	1.54313e-05
FAM122A	2.56205e-06	-1.01096	1.54574e-05
SCCPDH	2.62001e-06	-1.80437	1.57515e-05
UBR3	2.62403e-06	-1.07123	1.57618e-05
ANKRD24	2.66412e-06	-1.97363	1.59653e-05
PCGF6	2.68446e-06	-0.906716	1.60731e-05
SLC7A9	2.6969e-06	-4.33664	1.61429e-05
POLDIP2	2.75727e-06	-0.854008	1.64562e-05
SMPD1	2.78125e-06	-1.33758	1.65897e-05
HRASLS2	2.81142e-06	-3.29711	1.67599e-05
MRPS22	2.81537e-06	-1.01441	1.67737e-05
MOGAT1	2.87985e-06	-3.10895	1.71132e-05
PSMD6	2.95054e-06	-0.732347	1.74978e-05
XG	2.95256e-06	-2.9829	1.75048e-05
YIF1A	2.95875e-06	-0.921613	1.75314e-05
SCYL1	2.97523e-06	-0.649488	1.76188e-05
CLEC4GP1	2.98798e-06	-2.47694	1.76892e-05
SPTLC3	3.05412e-06	-2.97916	1.80652e-05
HHIP	3.06453e-06	-3.89683	1.81163e-05
DCUN1D3	3.0928e-06	-1.05854	1.82676e-05
PLIN5	3.10476e-06	-3.29498	1.8333e-05
ITLN1	3.10582e-06	-3.84665	1.8334e-05
ARHGAP20	3.17701e-06	-2.90791	1.87004e-05
PNPLA8	3.18799e-06	-1.1124	1.87597e-05
SCML1	3.18803e-06	-2.38415	1.87546e-05
CPB2	3.23942e-06	-5.32792	1.90351e-05
SMPDL3A	3.31155e-06	-2.23528	1.94367e-05
AKR7A3	3.31465e-06	-5.0248	1.94493e-05
AKR7L	3.34429e-06	-3.46925	1.96008e-05
TMEM230	3.37643e-06	-0.783161	1.9761e-05
TMEM254	3.38217e-06	-1.05906	1.97889e-05
LAP3	3.38568e-06	-1.09025	1.98038e-05
MRPS25	3.48201e-06	-0.758018	2.03036e-05
TSPYL1	3.49096e-06	-1.09406	2.03501e-05
SERINC1	3.58522e-06	-1.12787	2.08699e-05
NR1H4	3.60417e-06	-2.80306	2.09683e-05
CISD3	3.60757e-06	-1.08778	2.09822e-05
DNAJC28	3.62294e-06	-1.33734	2.10656e-05
AKR7A2	3.65498e-06	-1.13756	2.12158e-05
SATL1	3.6599e-06	-1.02176	2.12384e-05
TXNDC11	3.69313e-06	-0.794138	2.14131e-05
KLF11	3.77206e-06	-1.6184	2.18276e-05
ECHDC3	3.79225e-06	-4.41103	2.19382e-05
TAF6L	3.80522e-06	-0.902736	2.19885e-05
GGACT	3.88025e-06	-1.51909	2.23717e-05
PLSCR4	3.93741e-06	-1.89947	2.26821e-05
ACTR3C	3.98611e-06	-1.88203	2.29305e-05
ZIC1	4.01377e-06	-4.52615	2.30767e-05
TDGF1	4.02725e-06	-3.51936	2.31347e-05
GLOD5	4.03136e-06	-2.80778	2.31519e-05
SCRN2	4.07738e-06	-1.02875	2.33704e-05
MAFB	4.14807e-06	-2.11966	2.37557e-05
TNN	4.15392e-06	-2.1503	2.37759e-05
ARHGEF26	4.15941e-06	-2.59726	2.38007e-05
EEFSEC	4.17889e-06	-1.03305	2.38789e-05
LPIN2	4.21077e-06	-2.39321	2.40477e-05
SAMD4A	4.24705e-06	-1.25881	2.42279e-05
TMOD1	4.28287e-06	-1.93092	2.44119e-05
MEGF9	4.28593e-06	-2.08764	2.44226e-05
ELMO1	4.3319e-06	-1.80505	2.46571e-05
TTBK1	4.34625e-06	-3.26641	2.47183e-05
DIRAS3	4.37159e-06	-3.27611	2.48486e-05
TMEM123	4.44277e-06	-0.933871	2.52043e-05
JUND	4.52056e-06	-1.4457	2.56032e-05
PNPLA3	4.52091e-06	-3.73315	2.55981e-05
RSPO3	4.52523e-06	-3.75435	2.56155e-05
ANKRD35	4.57291e-06	-2.78357	2.5864e-05
SLC22A2	4.60846e-06	-1.26506	2.60508e-05
SIDT2	4.61474e-06	-1.01472	2.60791e-05
ABCC2	4.64249e-06	-5.03671	2.62214e-05
ZFHX4-AS1	4.64994e-06	-1.85693	2.62563e-05
NT5E	4.65948e-06	-2.17659	2.63029e-05
CMAS	4.69126e-06	-0.995055	2.64605e-05
CERS4	4.69135e-06	-2.45479	2.64538e-05
FAM8A1	4.72178e-06	-1.40347	2.66107e-05
RYBP	4.74193e-06	-0.989121	2.6717e-05
REN	4.78928e-06	-1.88282	2.69541e-05
HEATR4	4.81422e-06	-2.15321	2.70796e-05
NIPAL1	4.83527e-06	-2.87624	2.71757e-05
RGSL1	4.89773e-06	-1.25567	2.75042e-05
ATP2B2	4.95228e-06	-4.8939	2.77649e-05
MINPP1	4.95755e-06	-1.07664	2.77793e-05
STRADB	4.96764e-06	-1.69289	2.78283e-05
PRR32	4.97091e-06	-1.4001	2.7839e-05
PHKA2	5.00374e-06	-0.895139	2.80076e-05
KLHL2	5.0392e-06	-1.61335	2.81907e-05
RITA1	5.05052e-06	-0.961841	2.82309e-05
RBMXL2	5.0727e-06	-1.33978	2.83318e-05
TCTA	5.10946e-06	-0.836059	2.84983e-05
RER1	5.12438e-06	-0.891566	2.85738e-05
SLC41A2	5.13056e-06	-2.23557	2.86005e-05
FOXO1	5.13309e-06	-1.69773	2.86068e-05
HS3ST3B1	5.16109e-06	-3.33307	2.87473e-05
LRRTM4	5.21632e-06	-2.75538	2.90312e-05
TFPI	5.25108e-06	-3.34408	2.9193e-05
DRD1	5.27542e-06	-2.98378	2.93204e-05
MYO16	5.36582e-06	-3.3413	2.97906e-05
DGCR6	5.37847e-06	-1.47805	2.98447e-05
NFS1	5.41999e-06	-0.799239	3.00264e-05
ACOX3	5.42984e-06	-1.20921	3.00567e-05
PGLYRP1	5.45735e-06	-1.25206	3.01926e-05
RAB33B	5.47343e-06	-1.22957	3.02734e-05
GFM1	5.4763e-06	-1.00882	3.0273e-05
G0S2	5.55525e-06	-3.26494	3.06681e-05
PROL1	5.60247e-06	-2.46564	3.09039e-05
TMEM52	5.65779e-06	-2.42674	3.11839e-05
PHYKPL	5.67818e-06	-1.01945	3.12795e-05
GK3P	5.76489e-06	-1.76213	3.17316e-05
STAB1	5.79851e-06	-1.47847	3.1891e-05
DUSP6	5.82992e-06	-1.73291	3.19781e-05
PPP1R3C	5.85367e-06	-3.06391	3.20998e-05
CCNC	5.86418e-06	-0.976492	3.21489e-05
BPIFB2	5.88808e-06	-1.77411	3.22713e-05
ECM1	5.91343e-06	-2.00622	3.23929e-05
L2HGDH	5.92593e-06	-1.65669	3.24527e-05
BZW1	5.93446e-06	-0.883345	3.24908e-05
HMGCLL1	5.95063e-06	-2.5243	3.2562e-05
PMEL	5.95617e-06	-1.56249	3.25749e-05
PRADC1	5.99042e-06	-1.51682	3.27535e-05
LIN7A	6.0212e-06	-2.97517	3.2913e-05
LCN12	6.13871e-06	-2.02405	3.35018e-05
TMEM45A	6.14998e-06	-3.1426	3.35544e-05
TBX10	6.21123e-06	-2.4018	3.38526e-05
RRBP1	6.21834e-06	-0.994378	3.38734e-05
FGL1	6.26601e-06	-5.78615	3.40968e-05
MMADHC	6.30493e-06	-0.715012	3.42905e-05
HEBP1	6.49465e-06	-1.1857	3.51547e-05
OGDHL	6.52679e-06	-4.10962	3.53007e-05
C9orf43	6.54999e-06	-1.8071	3.54169e-05
H6PD	6.63182e-06	-1.62729	3.57934e-05
SLC19A3	6.66455e-06	-3.2409	3.59605e-05
PRAP1	6.73325e-06	-6.67757	3.62931e-05
TRIM24	6.78009e-06	-1.10561	3.65264e-05
SETD3	6.90878e-06	-0.848319	3.71028e-05
STEAP4	6.93912e-06	-3.84812	3.7256e-05
SPCS1	7.06378e-06	-0.692395	3.78956e-05
IAPP	7.06379e-06	-2.51285	3.78858e-05
SLC17A1	7.08582e-06	-4.02664	3.79841e-05
FES	7.118e-06	-1.89039	3.81466e-05
PRR5	7.14815e-06	-1.40352	3.82782e-05
CAPN7	7.25668e-06	-0.978279	3.88189e-05
BCKDHA	7.28459e-06	-1.2223	3.8958e-05
CEBPB	7.36777e-06	-1.54891	3.93721e-05
GLDC	7.39938e-06	-4.09076	3.94999e-05
CTSB	7.44443e-06	-1.16732	3.96785e-05
ATP1B2	7.45324e-06	-1.98829	3.97152e-05
CCNG1	7.55837e-06	-1.05362	4.0244e-05
ST13P4	7.56795e-06	-0.599656	4.02637e-05
PTEN	7.7052e-06	-0.745337	4.09409e-05
SDSL	8.03809e-06	-1.80162	4.26214e-05
JUN	8.09946e-06	-1.50542	4.29246e-05
SRSF5	8.14721e-06	-0.79929	4.31443e-05
TSC22D2	8.18748e-06	-1.20553	4.33463e-05
ST6GALNAC6	8.38514e-06	-1.20797	4.43128e-05
DPF3	8.47683e-06	-3.00824	4.47628e-05
CACNB2	8.48671e-06	-1.78444	4.48034e-05
PIGY	8.51244e-06	-0.659526	4.49047e-05
CCM2	8.59011e-06	-1.01162	4.52795e-05
SLC31A2	8.64689e-06	-1.81156	4.55437e-05
PCOLCE	8.69616e-06	-1.70227	4.57445e-05
HDHD3	8.80119e-06	-1.30443	4.62378e-05
SNX4	8.80716e-06	-0.897501	4.62573e-05
VNN1	8.92746e-06	-3.327	4.68173e-05
PLA2G2A	9.16863e-06	-5.31808	4.79718e-05
MRPL41	9.18099e-06	-1.62502	4.80242e-05
CCDC69	9.20998e-06	-2.42962	4.81636e-05
SIVA1	9.21931e-06	-0.908105	4.81878e-05
S100A12	9.38629e-06	-2.16947	4.89858e-05
CPEB4	9.40401e-06	-1.83868	4.90658e-05
DNAJA3	9.48068e-06	-0.701922	4.94406e-05
TMEM120A	9.57457e-06	-1.09903	4.99049e-05
AUH	9.57472e-06	-1.12022	4.9893e-05
AUTS2	9.61282e-06	-1.81552	5.00661e-05
CFAP57	9.6963e-06	-1.77406	5.0437e-05
IL1RN	9.78057e-06	-3.85786	5.08238e-05
C3	9.81037e-06	-2.85443	5.09529e-05
NKX3-1	9.81832e-06	-1.82743	5.09812e-05
AGTR1	9.89382e-06	-4.16057	5.13214e-05
BLCAP	9.93246e-06	-0.739061	5.14698e-05
PGAP3	9.97137e-06	-0.986255	5.16193e-05
HGD	9.99916e-06	-3.15537	5.17501e-05
CDC14C	1.00112e-05	-1.77159	5.17866e-05
LINC00470	1.01385e-05	-2.70591	5.24052e-05
C9orf72	1.02356e-05	-1.4285	5.28539e-05
ZNHIT1	1.03159e-05	-1.05336	5.32151e-05
EHBP1	1.03405e-05	-1.25086	5.33283e-05
FECH	1.04464e-05	-1.07943	5.38476e-05
DDAH1	1.06491e-05	-1.68793	5.47961e-05
NUCB1	1.07387e-05	-0.873513	5.52297e-05
PHLDA1	1.07481e-05	-1.95464	5.52639e-05
EVI5	1.0823e-05	-1.06428	5.55936e-05
GFRA2	1.0853e-05	-2.67478	5.57199e-05
ZHX1	1.10701e-05	-1.42308	5.66783e-05
PPP6R2	1.11619e-05	-0.862794	5.71056e-05
NOTUM	1.11882e-05	-5.23027	5.72117e-05
DOLPP1	1.12134e-05	-1.10003	5.73264e-05
DNAH6	1.12511e-05	-2.44715	5.75046e-05
PCOLCE2	1.13131e-05	-3.73963	5.77929e-05
LINC00261	1.14611e-05	-4.16794	5.84762e-05
AURKAIP1	1.14891e-05	-1.12059	5.86042e-05
SACM1L	1.16317e-05	-0.909066	5.92731e-05
SORBS3	1.1675e-05	-1.16755	5.94787e-05
SLC17A3	1.18775e-05	-4.06217	6.04506e-05
ASXL3	1.18844e-05	-2.68578	6.04706e-05
MT1DP	1.19538e-05	-2.61545	6.07787e-05
ASCL1	1.19732e-05	-3.05515	6.08469e-05
TMEM97	1.21004e-05	-2.25943	6.14477e-05
GJB2	1.22744e-05	-3.12721	6.22546e-05
TMEM41B	1.2288e-05	-0.586437	6.2308e-05
CCS	1.24706e-05	-1.39418	6.30313e-05
CLRN1-AS1	1.26636e-05	-1.73485	6.3944e-05
TRUB2	1.26709e-05	-0.817753	6.39496e-05
CYP2C18	1.30598e-05	-4.03058	6.57667e-05
FBXL4	1.30668e-05	-0.977224	6.57858e-05
GOLGA6D	1.31934e-05	-0.670596	6.63742e-05
IRS1	1.32249e-05	-1.80562	6.65002e-05
PIK3R4	1.33924e-05	-0.792451	6.72766e-05
ARMT1	1.34528e-05	-1.19214	6.74811e-05
PKD1L3	1.34905e-05	-1.45654	6.76039e-05
HSD17B7	1.36262e-05	-1.11851	6.8234e-05
A1CF	1.39187e-05	-3.75994	6.95969e-05
FAXDC2	1.4105e-05	-2.57109	7.04427e-05
CTSF	1.4234e-05	-1.95724	7.10178e-05
TFB1M	1.43842e-05	-1.02837	7.16974e-05
KRT17P5	1.45642e-05	-1.85081	7.24542e-05
ABHD14A	1.46151e-05	-1.04371	7.26546e-05
FAM134B	1.47478e-05	-2.67476	7.32252e-05
MCCC2	1.47602e-05	-1.24648	7.32694e-05
MVK	1.47945e-05	-1.67584	7.3404e-05
MBIP	1.51555e-05	-1.09951	7.50679e-05
SEC63	1.52152e-05	-0.786359	7.53095e-05
PRAMEF10	1.53553e-05	-3.46352	7.59476e-05
ABHD17B	1.54282e-05	-0.908091	7.62719e-05
HBA1	1.55128e-05	-4.36565	7.66347e-05
SEC24A	1.55713e-05	-1.42322	7.69048e-05
NR3C2	1.56479e-05	-2.36882	7.72464e-05
AMACR	1.60644e-05	-2.10914	7.91121e-05
FAM160B1	1.65607e-05	-0.90155	8.13805e-05
SCAP	1.68068e-05	-0.722097	8.24914e-05
MTUS2	1.68115e-05	-3.3068	8.24943e-05
AGPAT9	1.69009e-05	-2.98681	8.2854e-05
KLRF1	1.70814e-05	-2.34736	8.36189e-05
FASN	1.70985e-05	-1.65527	8.36629e-05
ARMC5	1.74519e-05	-0.998212	8.52295e-05
LOC729603	1.7547e-05	-1.4385	8.56533e-05
SUCLG1	1.76705e-05	-1.02845	8.61537e-05
AGBL4	1.77321e-05	-2.25887	8.63923e-05
TNFRSF1A	1.7739e-05	-0.761381	8.64056e-05
GPR180	1.77472e-05	-1.20827	8.64252e-05
NAP1L5	1.78976e-05	-1.54082	8.70543e-05
UGT2B15	1.8335e-05	-4.56244	8.89919e-05
AADAC	1.84157e-05	-5.45138	8.93413e-05
NR0B2	1.84918e-05	-3.86908	8.96895e-05
LRRC40	1.8886e-05	-0.901016	9.14069e-05
NR1D2	1.89263e-05	-1.2224	9.15374e-05
KCTD6	1.89792e-05	-1.02808	9.17284e-05
WDR7	1.91833e-05	-0.944023	9.26058e-05
SLC22A24	1.92712e-05	-0.93001	9.30081e-05
ST8SIA6	1.93658e-05	-1.63055	9.33987e-05
DIAPH1	1.93836e-05	-0.902538	9.34626e-05
VTN	1.95913e-05	-4.31543	9.4398e-05
SETD7	1.96095e-05	-1.48948	9.44413e-05
ATPIF1	1.96178e-05	-1.17783	9.44589e-05
SIGLEC16	1.96806e-05	-1.7955	9.46724e-05
MFSD3	1.97971e-05	-1.17996	9.51883e-05
EXPH5	1.98672e-05	-2.00046	9.54807e-05
TTC7B	1.98762e-05	-1.26414	9.55015e-05
ABHD5	2.00317e-05	-0.988237	9.61364e-05
KANK1	2.02099e-05	-1.50775	9.69235e-05
NDUFB8	2.0249e-05	-0.896344	9.70658e-05
UGT1A9	2.03585e-05	-5.63617	9.75224e-05
PDE2A	2.03671e-05	-2.21098	9.75406e-05
CREM	2.03762e-05	-0.784554	9.75613e-05
HNF4A	2.03863e-05	-3.07871	9.75873e-05
UCK1	2.04566e-05	-0.934302	9.7901e-05
RBKS	2.07419e-05	-1.62266	9.91046e-05
MSH3	2.07936e-05	-0.804417	9.92823e-05
CADM2	2.09536e-05	-2.02433	9.99995e-05
SLC39A5	2.09856e-05	-5.30774	0.000100106
CLCN5	2.135e-05	-1.61734	0.000101655
TESK2	2.18552e-05	-1.91978	0.000103724
LDB2	2.18753e-05	-1.46109	0.000103771
PTH1R	2.21698e-05	-3.38436	0.000105022
SIK1	2.21794e-05	-1.47597	0.000105044
SOWAHB	2.21847e-05	-2.61444	0.000105021
PHGDH	2.22551e-05	-2.3481	0.000105305
DNMBP-AS1	2.25311e-05	-1.91515	0.000106513
C9orf64	2.25567e-05	-0.948772	0.00010661
NID1	2.29569e-05	-1.43158	0.000108302
BSDC1	2.29829e-05	-0.832747	0.000108399
SMIM4	2.30991e-05	-1.42656	0.000108897
GALE	2.31116e-05	-1.18931	0.000108931
LBP	2.31797e-05	-5.76784	0.000109227
SH3BGRL2	2.33966e-05	-1.9191	0.000110148
CEACAM22P	2.3406e-05	-1.8052	0.000110167
ITIH2	2.34293e-05	-5.10395	0.000110226
TOMM70A	2.37062e-05	-0.849568	0.000111274
CLEC3B	2.38705e-05	-2.30015	0.000111943
ZXDB	2.40292e-05	-1.24385	0.000112507
SUGCT	2.41832e-05	-2.78579	0.000113125
XPNPEP2	2.42567e-05	-5.18998	0.000113443
BTNL9	2.46404e-05	-2.15842	0.000115028
GLO1	2.47078e-05	-0.719963	0.00011529
ARHGAP35	2.49981e-05	-0.887211	0.000116565
DEXI	2.54381e-05	-1.16375	0.000118428
PHLPP1	2.57558e-05	-1.48124	0.000119853
CRY2	2.5823e-05	-1.29844	0.000120111
PRPS1	2.58885e-05	-0.93808	0.000120362
DPP4	2.59144e-05	-3.40396	0.000120455
ADGRB3	2.60849e-05	-1.97231	0.000121192
SEC61B	2.61513e-05	-0.897693	0.000121446
GFM2	2.63416e-05	-0.986702	0.000122219
LOC152225	2.64547e-05	-1.9989	0.000122661
GOLGA4	2.64783e-05	-1.07588	0.000122715
ANO1	2.71531e-05	-2.54503	0.000125587
MIR503HG	2.72875e-05	-1.74228	0.000126152
CITED2	2.75445e-05	-1.62648	0.000127225
TP53INP2	2.79577e-05	-1.57037	0.000129017
FNDC3A	2.81764e-05	-1.14841	0.000129881
ANXA6	2.82021e-05	-1.93926	0.00012997
PPAPDC2	2.82826e-05	-1.02789	0.000130312
BTBD16	2.82831e-05	-2.54629	0.000130285
COQ2	2.84408e-05	-1.16088	0.000130923
BMP5	2.8552e-05	-3.04246	0.000131347
SLC19A2	2.86073e-05	-1.84109	0.000131542
APOL1	2.86734e-05	-1.93846	0.000131817
FAM180A	2.86953e-05	-2.99565	0.000131888
SEBOX	2.87145e-05	-1.55435	0.000131917
CHCHD10	2.87162e-05	-1.74209	0.000131895
ACR	2.87838e-05	-1.45127	0.000132176
REPS1	2.88336e-05	-1.16367	0.000132346
CBLN4	2.89982e-05	-2.60349	0.000133012
PLA2G12A	2.90221e-05	-0.857637	0.000133092
ZAN	2.90767e-05	-1.01989	0.000133283
CCL15-CCL14	2.91077e-05	-4.33925	0.000133395
NUDT10	2.92582e-05	-2.17123	0.000134025
SNTG1	2.94334e-05	-1.14395	0.000134707
TDRD6	2.96198e-05	-2.27131	0.00013547
RSPO2	2.96731e-05	-1.96681	0.000135623
SLC37A4	3.0103e-05	-1.76106	0.000137465
ZFP36L1	3.04243e-05	-1.15822	0.000138809
KIAA2018	3.04291e-05	-1.08059	0.0001388
ANKS4B	3.08168e-05	-3.33315	0.00014035
SERPINA6	3.14255e-05	-3.89799	0.000142996
RELN	3.16547e-05	-4.12761	0.000143784
UTS2B	3.24123e-05	-2.09672	0.000146932
CXCL12	3.26467e-05	-2.35037	0.000147864
KRTAP5-6	3.30092e-05	-1.11756	0.000149374
USP2	3.30632e-05	-2.52172	0.000149586
HSD17B12	3.31509e-05	-1.56838	0.000149949
NMD3	3.33663e-05	-0.879361	0.000150858
PITHD1	3.34266e-05	-0.812433	0.000151097
NEK6	3.41236e-05	-1.2532	0.00015401
ARL6IP1	3.41486e-05	-0.915566	0.000154089
CXCL2	3.42477e-05	-2.62293	0.000154434
NAGA	3.47744e-05	-0.802694	0.000156569
HBD	3.48771e-05	-1.67082	0.000156962
AMN	3.51608e-05	-4.49778	0.0001581
GTF3A	3.51867e-05	-1.02442	0.000158147
NAGLU	3.53868e-05	-0.995302	0.000158943
CDIP1	3.57975e-05	-1.66832	0.000160541
DCUN1D4	3.65693e-05	-0.842688	0.000163752
MDN1	3.66568e-05	-1.74192	0.000164108
MBLAC2	3.6666e-05	-1.0424	0.000164114
DLC1	3.68493e-05	-1.82072	0.000164862
ENDOG	3.69036e-05	-1.83683	0.000165033
BAIAP2	3.71108e-05	-1.4702	0.000165852
AADACP1	3.78317e-05	-3.78842	0.000168853
ITGA1	3.79607e-05	-1.8335	0.000169318
CBFA2T3	3.81745e-05	-2.48466	0.000170198
KCNJ3	3.92064e-05	-3.37654	0.00017442
MT1B	3.93768e-05	-2.36653	0.000174988
VPS26B	3.95406e-05	-0.648849	0.000175564
ERMARD	3.95692e-05	-0.934317	0.000175653
NLGN4X	3.99648e-05	-2.10113	0.000177256
SDF4	4.0186e-05	-0.696149	0.000178006
CHP1	4.0374e-05	-1.16864	0.000178801
CEP104	4.04427e-05	-0.783843	0.000178989
CD244	4.04804e-05	-2.19942	0.000179117
NFIL3	4.05459e-05	-1.44803	0.000179368
DLG2	4.12032e-05	-2.58939	0.000181923
TRAPPC6B	4.14545e-05	-0.707882	0.000182915
FAM210A	4.28916e-05	-0.777423	0.000188648
ACAD10	4.31647e-05	-1.05018	0.000189808
MRPL19	4.31833e-05	-0.653915	0.000189849
IP6K3	4.40744e-05	-3.67534	0.000193477
DHCR24	4.44264e-05	-1.95462	0.000194981
NDFIP1	4.477e-05	-0.692305	0.000196404
COX16	4.49063e-05	-0.714975	0.000196918
MS4A7	4.49114e-05	-1.78269	0.000196857
CEACAM1	4.52357e-05	-2.13536	0.000198024
GRAMD1C	4.54104e-05	-1.76084	0.000198747
UBE2D3	4.57885e-05	-0.606319	0.000200274
IBTK	4.60584e-05	-1.04257	0.00020124
GNAT1	4.64721e-05	-1.44285	0.000202918
HECTD1	4.64992e-05	-0.926245	0.000202993
LINGO4	4.67231e-05	-2.47573	0.000203883
ALKBH7	4.70341e-05	-0.976754	0.00020511
UROD	4.72975e-05	-0.913312	0.000206215
CHST13	4.74632e-05	-2.97931	0.000206849
SEC24D	4.7476e-05	-1.41437	0.000206861
FADS1	4.78418e-05	-2.31795	0.000208367
NUS1	4.8355e-05	-0.926753	0.000210468
LDLRAP1	4.87267e-05	-1.37822	0.000211906
C16orf45	4.88949e-05	-1.96395	0.000212502
ISCA1P1	4.8957e-05	-0.978492	0.000212727
UCHL3	4.91921e-05	-1.01419	0.000213568
SLC22A12	4.93449e-05	-1.98626	0.000214141
MST1P2	4.98729e-05	-2.18965	0.000216158
C11orf65	4.9967e-05	-1.26812	0.000216429
C6orf203	4.99922e-05	-0.994401	0.000216492
UBXN10	5.01332e-05	-2.95981	0.000217057
JDP2	5.15145e-05	-1.01065	0.000222521
PARP16	5.21212e-05	-0.736977	0.000224953
CYP4Z1	5.29851e-05	-1.69332	0.000228393
RPUSD3	5.32048e-05	-0.842158	0.000229148
FAM214A	5.37727e-05	-1.06722	0.000231303
RASL11A	5.38526e-05	-1.87251	0.000231549
FURIN	5.41156e-05	-1.54185	0.000232534
ADSSL1	5.41411e-05	-2.50676	0.000232595
TMEM100	5.48027e-05	-2.16868	0.00023524
STAG3	5.55923e-05	-2.27643	0.00023838
CGNL1	5.56685e-05	-2.59069	0.000238657
NXF3	5.61172e-05	-2.47128	0.00024028
RGAG4	5.64222e-05	-1.72286	0.000241535
TAB2	5.64855e-05	-1.02355	0.000241756
SMDT1	5.65277e-05	-0.96809	0.000241886
CYP2U1	5.66052e-05	-1.6078	0.000242167
ADAMTSL2	5.70175e-05	-1.24848	0.000243728
SUSD3	5.70474e-05	-2.79153	0.000243805
ABHD10	5.73024e-05	-1.12986	0.000244793
ANGPTL7	5.78184e-05	-1.64345	0.000246792
POLR3GL	5.85221e-05	-0.980565	0.000249433
C1orf53	5.88418e-05	-1.3397	0.000250639
SLC35A3	5.90081e-05	-1.06579	0.000251243
IDH2	5.94646e-05	-1.28629	0.00025282
FAM20C	5.99347e-05	-1.31317	0.000254608
ITGA9	5.99903e-05	-2.35612	0.000254791
DUSP10	6.00247e-05	-1.49595	0.000254885
CAPN3	6.13323e-05	-1.68419	0.000260007
INHBE	6.23344e-05	-4.1206	0.000263928
GREB1	6.23379e-05	-2.27884	0.000263889
SNX9	6.30611e-05	-0.868005	0.000266675
SNORD115-26	6.36586e-05	-0.774901	0.000268814
GLT8D1	6.38911e-05	-0.774756	0.000269685
RBL2	6.42697e-05	-0.97606	0.000271116
OSBPL11	6.42884e-05	-1.26513	0.000271139
ATG4A	6.51387e-05	-0.857502	0.0002745
SLC35D2	6.52095e-05	-0.862977	0.000274685
ST3GAL1	6.53867e-05	-1.94318	0.000275319
FDPS	6.56225e-05	-1.11658	0.000276085
RAB27A	6.64361e-05	-0.995941	0.000279108
RHBG	6.69625e-05	-3.60868	0.000281261
C8G	6.72619e-05	-3.86839	0.000282346
LONP1	6.73584e-05	-0.651455	0.000282636
TMEM150A	6.80949e-05	-0.75509	0.000285492
COX17	6.87123e-05	-0.942155	0.000287846
HAND2-AS1	6.92452e-05	-2.05013	0.000289724
SCARNA17	6.92538e-05	-1.58304	0.0002897
HSBP1L1	6.93398e-05	-1.29827	0.000290001
C5	6.9504e-05	-3.6776	0.000290629
CISD2	6.98655e-05	-0.745256	0.000292081
ATP8B4	7.00171e-05	-1.58147	0.000292595
CHST7	7.01133e-05	-1.83648	0.000292938
NUBPL	7.04405e-05	-0.730878	0.000294125
HDC	7.11871e-05	-2.72144	0.00029676
LPIN1	7.12687e-05	-1.52167	0.00029698
MYCT1	7.19107e-05	-1.34303	0.000299411
LRRN3	7.20186e-05	-2.06051	0.000299739
FAT4	7.20204e-05	-1.97909	0.000299686
FAM45A	7.20818e-05	-0.76772	0.000299881
PTP4A1	7.29571e-05	-1.64271	0.000303338
ZFHX4	7.31872e-05	-2.88063	0.000304171
IYD	7.35279e-05	-4.32902	0.000305525
SNRK	7.35867e-05	-0.938316	0.000305646
BACE1	7.37531e-05	-0.965155	0.000306214
ZFAND2A	7.39991e-05	-1.09591	0.000307173
KIAA1161	7.41309e-05	-1.87598	0.000307657
TMPRSS6	7.49602e-05	-4.01806	0.00031066
ADGRL2	7.52264e-05	-1.81506	0.000311574
GHITM	7.52647e-05	-0.868474	0.00031167
FOS	7.63365e-05	-2.53469	0.000315536
LINC01124	7.70038e-05	-2.37844	0.00031791
ORAI3	7.78787e-05	-1.07677	0.000321199
GNAT2	7.79011e-05	-1.36312	0.000321227
IL1RAP	7.8347e-05	-2.02354	0.000322936
FOSB	7.91492e-05	-3.5686	0.000326046
GRTP1	7.97943e-05	-1.49604	0.000328374
FZD4	8.03025e-05	-1.14024	0.000330002
C4orf29	8.05687e-05	-1.02503	0.000330897
SIK3	8.07112e-05	-1.00286	0.00033135
SLC25A4	8.1308e-05	-1.27199	0.0003336
UQCRQ	8.31608e-05	-1.20395	0.000340453
RPL34-AS1	8.32179e-05	-1.26297	0.000340619
TMEM47	8.33108e-05	-1.68784	0.000340931
IL33	8.35043e-05	-2.79014	0.000341587
CCDC90B	8.35135e-05	-0.666366	0.000341557
SLC16A11	8.44764e-05	-2.82159	0.00034522
GABARAPL1	8.49974e-05	-1.27526	0.000346866
PACRG	8.55857e-05	-2.51071	0.000348989
ST3GAL3	8.57154e-05	-1.26627	0.000349449
FAM35A	8.58997e-05	-0.676893	0.00035013
SNED1	8.62963e-05	-1.24224	0.000351607
STAT3	8.68733e-05	-0.745966	0.000353678
SAA1	8.76697e-05	-5.32369	0.000356637
SGK1	8.7975e-05	-1.60924	0.000357666
EIF4EBP2	8.8545e-05	-0.722926	0.000359628
ERP44	8.91228e-05	-0.876867	0.000361617
FUBP3	8.95113e-05	-0.697085	0.00036305
SS18L2	9.01147e-05	-0.891541	0.000365352
PKP2	9.02826e-05	-1.72598	0.000365961
XPA	9.06648e-05	-0.71533	0.000367365
NHLRC3	9.12463e-05	-0.793862	0.000369503
CARKD	9.19027e-05	-0.879534	0.000371721
MAF	9.24634e-05	-1.34153	0.000373768
JAKMIP2	9.38829e-05	-2.86395	0.00037876
ZC3H14	9.47899e-05	-0.721248	0.000382269
CUTC	9.6936e-05	-0.795	0.00039031
IFRD2	9.75649e-05	-0.703512	0.000392535
CNTD2	9.79424e-05	-2.32776	0.000393822
MBNL3	9.88535e-05	-2.62922	0.000397175
C16orf52	9.91377e-05	-0.711045	0.000398083
PDE12	9.93321e-05	-0.859819	0.000398785
H19	9.94406e-05	-3.98644	0.000399143
TM4SF5	9.9963e-05	-3.53606	0.000400535
CHDH	0.000100089	-1.5694	0.000400805
DPT	0.000100423	-3.7095	0.000401987
RNFT1	0.000100749	-1.34432	0.000403135
F8A1	0.000100975	-0.676863	0.00040396
NDUFA5	0.000101312	-0.798581	0.000405151
SPRYD7	0.000101769	-0.826355	0.00040658
CLDN14	0.000101875	-3.24582	0.000406848
PKHD1L1	0.000102157	-2.34593	0.000407656
NRDE2	0.000102443	-0.93203	0.000408639
NDUFS1	0.000104548	-1.04893	0.000416466
CBR4	0.000104876	-1.25282	0.000417693
CHRNE	0.000105078	-2.04951	0.000418337
CD163	0.000105648	-2.18202	0.00042044
THAP7-AS1	0.000106281	-1.17662	0.000422715
PNRC1	0.000106395	-1.12214	0.000423004
ZNRF2	0.000106573	-1.0634	0.000423547
MPND	0.000107495	-0.963403	0.000426799
SREBF1	0.000108203	-1.22357	0.000429526
NUDT5	0.000108588	-0.798823	0.000430973
HEMK1	0.000109075	-0.800538	0.000432656
SIGLEC7	0.000109274	-1.94084	0.000433192
HBS1L	0.00010967	-0.876365	0.000434594
IL6R	0.000114246	-2.50428	0.000451159
APEH	0.000114492	-0.624419	0.000451959
[truncated: 1,201 more rows]

## Sheet: COAD
Symbol	P value	log2(Fold change)	FDR
OTOP2	6.36676e-131	-9.47766	6.5358e-127
DHRS7C	1.20426e-118	-2.75634	8.24153e-115
AADACL2	6.90308e-117	-2.76041	3.54318e-113
OTOP3	4.19689e-115	-4.66145	1.72333e-111
DAO	8.85321e-96	-5.07316	2.01961e-92
UGP2	1.6402e-94	-2.03916	3.3675e-91
BEST4	5.86894e-94	-6.95868	1.09541e-90
LGI1	1.60343e-92	-4.56804	2.74333e-89
FAM135B	2.30777e-92	-4.70988	3.64467e-89
VSTM2A	1.91635e-91	-5.46795	2.81033e-88
SLC17A8	6.54982e-88	-4.34445	8.40465e-85
FAM180B	2.18465e-87	-3.29372	2.63841e-84
CA7	1.82569e-85	-7.81201	1.9728e-82
RXRG	7.25318e-85	-4.1218	7.44575e-82
TMEFF2	8.76815e-85	-3.34255	8.57233e-82
GUCA2B	1.33657e-81	-8.79991	1.24733e-78
KHDRBS2	2.76756e-81	-2.47985	2.47047e-78
KRT24	4.38667e-80	-5.2126	3.75261e-77
GLP2R	4.61678e-80	-4.6723	3.79148e-77
SGCG	3.93648e-78	-3.19347	2.99333e-75
PYY	5.85364e-78	-8.68173	4.29218e-75
ELANE	2.42029e-77	-2.91223	1.71348e-74
SLC25A34	6.56212e-77	-4.4987	4.34603e-74
PCSK2	1.15969e-76	-5.49015	7.44049e-74
MUSK	7.27854e-76	-3.64828	4.26959e-73
GRIK1	1.02182e-75	-2.5767	5.66999e-73
RERGL	1.0724e-75	-5.2587	5.79407e-73
CMTM5	1.45175e-75	-3.38292	7.64255e-73
CHAT	2.93491e-75	-2.42105	1.50642e-72
P2RX2	2.47914e-74	-3.2599	1.21189e-71
CLEC3B	1.31691e-73	-4.31632	6.28777e-71
SULT1A2	3.53297e-73	-4.36402	1.64853e-70
SLC30A10	2.25991e-72	-6.55277	1.00866e-69
NPY2R	2.43544e-72	-3.99784	1.06387e-69
GLTP	9.69115e-72	-1.58185	3.97938e-69
TMIGD1	9.75675e-70	-8.95398	3.77954e-67
CDH10	1.02426e-69	-2.14173	3.89429e-67
PMP2	2.14959e-68	-3.79561	7.4802e-66
CDKN2B-AS1	3.02464e-68	-6.66615	1.03498e-65
APPL2	5.33712e-68	-1.82566	1.79634e-65
FEV	5.92541e-67	-4.51545	1.90085e-64
ADH1A	1.2669e-66	-4.24347	3.94101e-64
FAM151A	1.28104e-66	-4.24136	3.92552e-64
SCGN	4.18357e-66	-6.25577	1.24483e-63
FIGF	5.25266e-66	-4.34191	1.54061e-63
TAT	7.7457e-66	-3.54886	2.23982e-63
XKR4	1.94487e-65	-3.03685	5.46987e-63
PEX26	2.16544e-65	-1.99916	6.00792e-63
CIPC	3.09327e-65	-1.30138	8.46772e-63
PHLPP2	6.03986e-65	-2.52806	1.63164e-62
ABCB11	1.21566e-64	-4.5631	3.19984e-62
SST	1.46984e-64	-6.07029	3.77217e-62
GCG	1.93212e-64	-7.57396	4.89732e-62
MMP27	2.19673e-64	-1.872	5.50012e-62
ENPP6	2.40956e-64	-3.73175	5.96032e-62
ZNF575	3.00675e-64	-2.24406	7.34899e-62
STMN4	7.3103e-64	-3.37526	1.74521e-61
CNGB1	1.63218e-63	-2.76993	3.808e-61
MAS1L	2.24223e-63	-1.64489	5.17249e-61
TEX11	2.31278e-63	-4.05921	5.27595e-61
TMEM72	3.42653e-63	-5.10064	7.73078e-61
ABCG2	8.97569e-63	-5.43497	2.00304e-60
C2orf88	2.3352e-62	-4.23379	5.15527e-60
PLCD1	2.45946e-62	-2.48336	5.37183e-60
ANGPTL7	3.29174e-62	-4.58326	7.11397e-60
MYOT	6.45515e-62	-4.2391	1.38053e-59
RETSAT	8.91298e-62	-1.90133	1.88652e-59
SLC30A8	1.16847e-61	-2.18401	2.42322e-59
ETFDH	1.84327e-61	-1.91852	3.78441e-59
SPPL2A	2.17215e-61	-1.82523	4.41548e-59
ASPA	3.02055e-61	-4.00076	5.96297e-59
PRKG2	3.17874e-61	-4.37038	6.21549e-59
AMPD1	8.50848e-61	-4.793	1.6326e-58
SLC22A5	9.46008e-61	-1.98089	1.79838e-58
MIER3	2.23812e-60	-1.85501	4.17734e-58
GNA11	3.70424e-60	-1.87202	6.8515e-58
MYOC	4.4958e-60	-5.58276	8.24136e-58
ARPP21	7.73e-60	-1.96704	1.39215e-57
MS4A10	1.35869e-59	-3.94761	2.42567e-57
PDCD4	1.93442e-59	-1.96674	3.42376e-57
USP2	2.23067e-59	-4.52527	3.91435e-57
HPSE2	2.26164e-59	-3.71009	3.93506e-57
CTNND2	2.56357e-59	-3.73132	4.42291e-57
GSG1L	6.97753e-59	-2.3483	1.16468e-56
SH2D7	2.01753e-58	-4.30521	3.34048e-56
SYT10	2.17688e-58	-2.43187	3.54711e-56
FUCA1	2.36644e-58	-1.8945	3.82563e-56
PLP1	4.90416e-58	-6.46233	7.80521e-56
CLDN23	4.91808e-58	-3.32027	7.76716e-56
CLDN8	6.80294e-58	-7.48292	1.06619e-55
PHOX2B	8.26133e-58	-4.29541	1.27529e-55
HMGCLL1	1.01816e-57	-2.58486	1.55999e-55
HIGD1A	1.20365e-57	-1.81544	1.83053e-55
LRRC7	2.05498e-57	-2.89215	3.10226e-55
AVPR1B	6.49594e-57	-1.61956	9.7349e-55
CMA1	8.04721e-57	-4.29325	1.19723e-54
CNNM2	9.36421e-57	-1.76146	1.38314e-54
ACADS	9.83271e-57	-2.46293	1.44197e-54
RSPO2	1.35964e-56	-4.82191	1.97977e-54
NGB	1.50445e-56	-3.54094	2.1752e-54
DHRS11	2.9021e-56	-2.89652	4.08103e-54
GCNT2	4.03744e-56	-4.42357	5.60086e-54
CA1	7.22579e-56	-10.5101	9.89018e-54
HTR3E	8.83402e-56	-3.85239	1.20113e-53
SLC17A7	1.21336e-55	-3.21032	1.63892e-53
ZBTB7B	2.10416e-55	-1.50444	2.80523e-53
GFRA2	2.56367e-55	-4.42551	3.35253e-53
SPHKAP	4.32593e-55	-1.96581	5.62124e-53
C2orf71	6.27149e-55	-0.92275	8.09812e-53
ST8SIA3	1.23274e-54	-2.88567	1.57202e-52
MOBP	2.21622e-54	-2.63453	2.79149e-52
CASR	2.87222e-54	-2.52699	3.57391e-52
KRTAP13-2	3.08656e-54	-3.69075	3.81748e-52
CA2	3.1844e-54	-5.92186	3.91491e-52
MAGEE2	4.0462e-54	-2.01213	4.91553e-52
SMPDL3A	7.90486e-54	-2.85109	9.54675e-52
PRDX6	9.06115e-54	-1.36765	1.08792e-51
CADM2	1.33627e-53	-3.59691	1.59505e-51
PHOX2A	1.98109e-53	-3.06132	2.35108e-51
PKIB	2.7284e-53	-4.853	3.21936e-51
ATP6V0D1	3.32568e-53	-1.16595	3.90169e-51
ANGPTL5	4.46638e-53	-1.88724	5.15164e-51
ZER1	4.9176e-53	-1.26891	5.6404e-51
NPY	7.4245e-53	-3.26923	8.37541e-51
C2orf40	1.17568e-52	-4.85291	1.31184e-50
NRXN1	1.58011e-52	-5.26071	1.74415e-50
GRAMD3	1.60725e-52	-1.59856	1.76462e-50
SPIB	6.44157e-52	-5.61871	6.92419e-50
ABCA8	1.01152e-51	-6.46642	1.07049e-49
KCTD4	1.13629e-51	-2.9998	1.19636e-49
MXI1	1.16416e-51	-1.61533	1.21326e-49
SLC25A23	2.84776e-51	-1.69804	2.93806e-49
BMP3	2.88179e-51	-6.72933	2.9583e-49
NAAA	4.63526e-51	-2.28141	4.73466e-49
GUCA2A	5.18991e-51	-7.19709	5.27495e-49
SLC25A20	5.24454e-51	-1.73617	5.30422e-49
DMRTA1	5.77541e-51	-3.94935	5.81249e-49
CD177	6.81667e-51	-7.85834	6.82697e-49
MAMDC2	1.32652e-50	-5.87535	1.31569e-48
CITED2	1.38299e-50	-1.88491	1.3651e-48
CCNYL1	1.61036e-50	-1.36384	1.58192e-48
CCL23	1.89458e-50	-3.92317	1.85226e-48
PPAP2A	2.08928e-50	-2.11522	2.03294e-48
MGAT4C	2.11122e-50	-1.80576	2.04459e-48
HADHA	2.73327e-50	-0.925849	2.62228e-48
GPR119	3.02251e-50	-1.42747	2.88628e-48
DUSP21	4.32494e-50	-1.21812	4.1109e-48
SCARA5	8.50517e-50	-6.31988	7.9735e-48
KIAA0408	1.24766e-49	-4.94878	1.15908e-47
ENDOD1	1.31516e-49	-1.67902	1.21629e-47
TPH1	1.33564e-49	-4.0005	1.22968e-47
INSL5	1.41304e-49	-5.18858	1.28939e-47
PGM5-AS1	1.55487e-49	-3.64834	1.41252e-47
LRRC3B	1.58098e-49	-1.89148	1.42991e-47
SLC6A19	1.62674e-49	-6.76493	1.46485e-47
AQP8	1.73419e-49	-9.27978	1.55479e-47
ELAVL3	1.73883e-49	-2.71476	1.55217e-47
CNTN2	1.91466e-49	-4.14031	1.70172e-47
PABPC1L2B	2.45071e-49	-1.09232	2.16878e-47
ROPN1	3.00367e-49	-2.58631	2.62418e-47
PI16	5.6506e-49	-5.94685	4.87447e-47
KCNIP4	7.15564e-49	-2.12862	6.12136e-47
HS3ST6	1.10035e-48	-2.87222	9.25868e-47
HSD3B2	1.5072e-48	-5.71999	1.2579e-46
CD160	1.94508e-48	-2.58279	1.6038e-46
STBD1	2.19199e-48	-1.91012	1.80015e-46
AP3S2	2.37663e-48	-1.12028	1.94401e-46
LYVE1	2.58119e-48	-4.81032	2.09464e-46
PKHD1L1	4.71814e-48	-4.01045	3.78391e-46
ADHFE1	5.29508e-48	-3.39709	4.19742e-46
LINC00092	5.61431e-48	-2.61406	4.43336e-46
STIM1	5.64941e-48	-1.1092	4.44399e-46
C1orf177	8.34597e-48	-2.56026	6.46608e-46
MAL	1.06323e-47	-4.07948	8.17575e-46
CHST9	1.17785e-47	-2.94031	9.02328e-46
CLEC9A	1.36005e-47	-2.90345	1.03804e-45
GBA3	1.38061e-47	-5.57193	1.04982e-45
SLC27A6	1.38118e-47	-2.88416	1.04638e-45
IL6R	1.69222e-47	-3.25096	1.27263e-45
CDKN2B	2.01045e-47	-3.51023	1.49553e-45
TP53INP2	2.07578e-47	-2.71204	1.53855e-45
ADGRB3	2.1678e-47	-3.48234	1.60097e-45
CYB561A3	2.51759e-47	-1.02044	1.85264e-45
DHDDS	2.79967e-47	-1.30255	2.04556e-45
ASTN1	2.9086e-47	-3.54065	2.1176e-45
CHAD	3.11242e-47	-3.73889	2.25799e-45
GNG3	3.66904e-47	-2.7179	2.64313e-45
NCOA4	4.55512e-47	-1.06327	3.24726e-45
SLC36A1	7.09211e-47	-1.88929	4.96956e-45
LINC00908	8.58318e-47	-1.86788	5.99392e-45
PLD5	9.1015e-47	-1.67041	6.33434e-45
FBLIM1	9.77052e-47	-1.3029	6.77698e-45
MPND	1.14539e-46	-1.18357	7.91786e-45
BRINP3	1.15236e-46	-5.75304	7.93929e-45
CRHBP	1.26255e-46	-2.39047	8.66934e-45
ETHE1	1.3312e-46	-1.91485	9.11031e-45
PLAC9	1.50445e-46	-4.01557	1.02618e-44
GALR1	2.05156e-46	-1.72622	1.39012e-44
RMDN2	2.5234e-46	-2.0602	1.68755e-44
TMEM100	2.871e-46	-4.40193	1.90759e-44
ACOX1	2.88625e-46	-1.6004	1.91154e-44
ENTPD5	2.98586e-46	-2.66118	1.97115e-44
MT1M	3.31048e-46	-5.84168	2.16457e-44
PXMP2	3.34173e-46	-1.72534	2.17807e-44
MAB21L1	3.70134e-46	-3.09397	2.38969e-44
CA4	3.8577e-46	-8.72331	2.48283e-44
PCAT18	4.08824e-46	-2.82341	2.59863e-44
CDC14A	4.55036e-46	-1.9462	2.86575e-44
ALPI	4.90502e-46	-5.4426	3.07966e-44
SCN11A	5.30581e-46	-3.38396	3.31105e-44
UGDH	5.61505e-46	-1.85205	3.49341e-44
CHP1	5.64219e-46	-1.52902	3.49969e-44
TDP2	6.36429e-46	-1.92692	3.9357e-44
SLC7A14	7.12623e-46	-3.93734	4.36742e-44
ZNF536	8.7475e-46	-3.70961	5.26672e-44
CPT2	1.0058e-45	-1.39967	6.03805e-44
HPGDS	1.03697e-45	-3.83264	6.20703e-44
RNF152	1.11445e-45	-3.08201	6.65141e-44
SLC2A13	2.22513e-45	-1.85388	1.31655e-43
TEF	2.25536e-45	-1.81977	1.3306e-43
MCHR2	2.43438e-45	-0.95792	1.42801e-43
FOXD3	3.06104e-45	-2.98706	1.79049e-43
CNTFR	3.54802e-45	-5.88918	2.06945e-43
GPD1L	3.55697e-45	-1.54612	2.06878e-43
SYT9	3.9981e-45	-1.84086	2.31878e-43
MT1F	4.11721e-45	-3.47441	2.38114e-43
ERVFRD-1	4.20949e-45	-2.20112	2.42767e-43
MIER1	4.59709e-45	-1.22894	2.63639e-43
GNA13	5.7252e-45	-1.02363	3.27421e-43
PIRT	6.14005e-45	-4.51262	3.50171e-43
SLC26A2	6.93618e-45	-4.958	3.93389e-43
MS4A12	7.77156e-45	-8.52233	4.39554e-43
KIAA2022	8.14085e-45	-3.7948	4.59175e-43
NAP1L2	8.84557e-45	-3.84465	4.97557e-43
TTC22	9.43045e-45	-2.1129	5.29007e-43
NRG2	9.72621e-45	-2.64445	5.44111e-43
ZZEF1	1.02097e-44	-1.75423	5.69606e-43
KLF4	1.11688e-44	-2.84829	6.21428e-43
P2RX4	1.49516e-44	-1.58683	8.29654e-43
CADM3	1.83913e-44	-5.91486	1.01503e-42
PPM1A	1.98584e-44	-0.998866	1.09307e-42
UNC5C	3.5332e-44	-3.48821	1.90394e-42
PACSIN2	3.55944e-44	-1.23558	1.91306e-42
TMEM37	4.35928e-44	-3.44261	2.31866e-42
HMP19	4.61227e-44	-4.57847	2.44058e-42
DPP6	4.69362e-44	-4.49578	2.47724e-42
FAM107A	4.72769e-44	-3.78308	2.48883e-42
PRIMA1	6.3071e-44	-5.54831	3.30334e-42
PDE6A	8.12961e-44	-4.63129	4.23627e-42
CALCOCO2	8.21008e-44	-0.87935	4.26737e-42
AHCYL2	8.52534e-44	-2.89846	4.42004e-42
SLC16A12	9.49784e-44	-2.31128	4.91184e-42
CASP7	1.08425e-43	-1.72628	5.59313e-42
GPT	1.29649e-43	-4.24939	6.65454e-42
ADCYAP1R1	1.37311e-43	-2.14556	7.01279e-42
SQRDL	1.37434e-43	-1.72815	7.00164e-42
GPR12	1.54257e-43	-1.48903	7.83923e-42
SCN7A	1.70542e-43	-5.53152	8.60296e-42
ELAVL4	2.16883e-43	-3.20187	1.08341e-41
CLEC4M	2.31742e-43	-1.91488	1.15483e-41
SEMA3E	2.59544e-43	-4.65832	1.29024e-41
ABHD5	2.68012e-43	-1.22238	1.32912e-41
CBLN2	2.72542e-43	-3.3278	1.34833e-41
SLC51A	2.80388e-43	-4.95075	1.38381e-41
PTGDR2	2.97067e-43	-3.35548	1.45911e-41
FXYD1	3.08132e-43	-4.62072	1.50985e-41
SOX10	3.53053e-43	-4.83725	1.72174e-41
TMEM82	3.58213e-43	-4.52957	1.74276e-41
SLC22A18AS	3.80605e-43	-2.69807	1.84733e-41
SCN9A	3.91935e-43	-4.32981	1.89783e-41
GABRG1	4.07467e-43	-1.26472	1.9684e-41
CAB39	4.15746e-43	-0.868626	1.99899e-41
ACO2	5.57671e-43	-1.15088	2.65651e-41
NPY6R	8.34812e-43	-4.7701	3.93109e-41
ASPG	8.55963e-43	-4.78041	4.02146e-41
METTL7A	9.43154e-43	-2.73168	4.41091e-41
RASGEF1C	1.1037e-42	-2.75392	5.13832e-41
ASB8	1.15275e-42	-0.760403	5.33044e-41
CNNM4	1.18476e-42	-1.62149	5.46613e-41
CHGA	1.22686e-42	-8.01989	5.64767e-41
NAALADL1	1.30274e-42	-3.41021	5.98356e-41
SLC5A7	1.31439e-42	-3.30243	6.02359e-41
PCDH11X	1.49585e-42	-1.87851	6.83992e-41
SPOCK3	1.56886e-42	-3.10939	7.15783e-41
LRRC1	1.71848e-42	-1.14834	7.82309e-41
P2RY4	1.76576e-42	-2.67314	8.02055e-41
ZG16	1.774e-42	-9.12079	8.04019e-41
PINK1	2.21944e-42	-1.52204	1.00148e-40
KCNE2	2.80099e-42	-2.3001	1.25562e-40
AGPAT9	2.85928e-42	-2.89527	1.27895e-40
NR3C2	2.91033e-42	-3.10133	1.29896e-40
RIMS4	3.15424e-42	-3.66101	1.3987e-40
ABHD3	3.86195e-42	-1.94987	1.7015e-40
CLCA4	3.94224e-42	-9.05315	1.73315e-40
LIFR	4.04898e-42	-3.80747	1.77627e-40
CDKL1	4.86581e-42	-2.12059	2.13006e-40
GABRG2	5.49974e-42	-2.7992	2.38721e-40
SFRP1	5.56835e-42	-5.83756	2.41189e-40
GPR15	7.12655e-42	-4.85479	3.06741e-40
GLRA4	8.24638e-42	-2.57473	3.54198e-40
SPINK2	8.94827e-42	-3.26176	3.83542e-40
TMEM220	9.36268e-42	-3.28071	4.00469e-40
VIT	9.40336e-42	-3.32041	4.01373e-40
WISP2	9.6059e-42	-5.21772	4.09168e-40
B3GALT1	9.64762e-42	-4.2882	4.10094e-40
TNFRSF13B	1.28052e-41	-3.94301	5.42068e-40
C16orf89	1.35787e-41	-4.69349	5.73629e-40
MEP1B	1.56037e-41	-5.18618	6.57822e-40
TINCR	2.31552e-41	-3.83575	9.643e-40
MUSTN1	2.51287e-41	-2.89185	1.04437e-39
SMPD1	2.51897e-41	-1.93518	1.04479e-39
CCR10	2.78495e-41	-2.63096	1.15046e-39
CDH19	2.8492e-41	-4.2906	1.17464e-39
PRPH	3.04616e-41	-5.02439	1.25081e-39
HSD11B2	3.27184e-41	-2.78101	1.3408e-39
TMEM127	3.99129e-41	-0.947799	1.63237e-39
RNF185	4.37149e-41	-0.80503	1.78078e-39
SLC4A4	4.60663e-41	-6.24565	1.87285e-39
LRRN2	5.17943e-41	-4.33871	2.09742e-39
MPZ	5.27917e-41	-2.97336	2.13359e-39
PTPN21	5.60831e-41	-1.52467	2.25773e-39
SMIM14	6.11937e-41	-1.90345	2.45384e-39
LVRN	6.89326e-41	-2.80544	2.75878e-39
GINM1	7.60199e-41	-1.01611	3.03061e-39
HADHB	8.39831e-41	-0.994912	3.33512e-39
SCNN1B	8.79012e-41	-6.02697	3.48398e-39
SLCO4C1	1.15772e-40	-4.02867	4.55346e-39
NBPF1	1.33012e-40	-1.59151	5.22156e-39
C1orf210	1.33803e-40	-1.6664	5.24259e-39
ANK3	1.35942e-40	-1.72431	5.31624e-39
RILP	1.41849e-40	-1.87647	5.53671e-39
UGT1A8	1.67366e-40	-5.48435	6.45899e-39
ITM2C	2.04022e-40	-2.69537	7.85888e-39
ABCC13	2.17847e-40	-4.11652	8.37568e-39
RAP1A	2.27487e-40	-1.0678	8.71369e-39
SH2D6	2.84864e-40	-3.82392	1.08106e-38
CNR1	3.22632e-40	-4.39978	1.21764e-38
SLC4A10	3.70364e-40	-4.26	1.39012e-38
EGLN1	3.89383e-40	-1.00296	1.45618e-38
LMX1A	3.90093e-40	-2.94691	1.45618e-38
ATCAY	4.57995e-40	-3.21819	1.70038e-38
HSD17B11	4.69579e-40	-1.34519	1.74024e-38
LINC00294	5.77262e-40	-1.19796	2.11262e-38
CPEB3	6.16284e-40	-1.45302	2.25141e-38
TESK2	6.55022e-40	-1.4881	2.38868e-38
SULT1A1	6.82388e-40	-2.65803	2.47966e-38
BEX1	6.93366e-40	-3.50731	2.5151e-38
PPP2R3A	7.40342e-40	-2.25002	2.68077e-38
MTM1	7.72012e-40	-1.38053	2.78562e-38
COL19A1	7.93263e-40	-2.59193	2.85728e-38
TMEM253	8.10347e-40	-3.05159	2.9137e-38
TMCC3	8.64709e-40	-2.4885	3.10373e-38
RDH5	8.93965e-40	-2.56352	3.20314e-38
BCHE	9.21863e-40	-4.5586	3.29735e-38
SUCLG2	9.61937e-40	-1.27793	3.42279e-38
MT1H	9.80394e-40	-4.98627	3.48243e-38
ANKS1B	1.02579e-39	-2.77952	3.63112e-38
OLFM3	1.03327e-39	-2.8289	3.65132e-38
IGSF11	1.15093e-39	-2.78109	4.04619e-38
UNC5D	1.32855e-39	-2.35799	4.65468e-38
BCAR3	1.33806e-39	-1.57148	4.68001e-38
CPEB1	1.33838e-39	-3.25497	4.67319e-38
GSTM5	1.50021e-39	-3.44594	5.22048e-38
ST6GALNAC6	1.71356e-39	-2.6996	5.9128e-38
TMEM236	1.79814e-39	-4.67315	6.19421e-38
TRAK2	2.62569e-39	-1.02293	8.93996e-38
C1orf186	2.62576e-39	-3.16813	8.92541e-38
SRI	2.93234e-39	-1.69901	9.91825e-38
PDE8A	3.36273e-39	-1.21769	1.13367e-37
ANKRD13A	3.80206e-39	-0.974893	1.27758e-37
PDK4	3.96505e-39	-3.37243	1.32584e-37
TST	4.23829e-39	-1.71637	1.41031e-37
RBM47	4.5165e-39	-1.26769	1.49803e-37
KLB	5.04164e-39	-2.60238	1.66683e-37
STX12	5.17024e-39	-1.00707	1.70659e-37
ADH1B	5.83208e-39	-6.81514	1.91276e-37
PLCE1	6.55785e-39	-2.36985	2.14736e-37
NBEAL1	7.89487e-39	-2.12134	2.57285e-37
SLC51B	9.01276e-39	-5.08709	2.9325e-37
SPECC1L	9.92329e-39	-1.13447	3.22366e-37
NEFM	1.13872e-38	-3.30406	3.67019e-37
DUSP26	1.30056e-38	-3.10175	4.18524e-37
GRIN2A	1.52105e-38	-3.12711	4.86429e-37
G6PC	1.77999e-38	-2.89688	5.6659e-37
CPT1A	1.80456e-38	-1.43457	5.73521e-37
GNG7	1.84705e-38	-3.07447	5.86119e-37
CAV3	1.87595e-38	-1.16758	5.94368e-37
ATP1A2	1.97884e-38	-5.49186	6.26002e-37
SCG3	2.12127e-38	-3.99145	6.70028e-37
LGALS4	2.15759e-38	-2.16212	6.80453e-37
DCAF12L1	2.36474e-38	-0.643409	7.44638e-37
ADD1	2.40427e-38	-0.808015	7.55928e-37
CALM1	2.5519e-38	-0.873654	7.99895e-37
FGFBP2	2.77785e-38	-2.81026	8.6939e-37
C11orf86	2.84405e-38	-5.51756	8.88756e-37
FRMPD4	3.0537e-38	-2.55485	9.5282e-37
C10orf54	3.12758e-38	-1.89493	9.74391e-37
RIOK3	3.38363e-38	-1.4891	1.04939e-36
PDCD4-AS1	5.51753e-38	-1.44806	1.69328e-36
ATP8B1	6.84577e-38	-1.63514	2.08842e-36
PJA2	7.26961e-38	-1.35066	2.21443e-36
P2RY12	7.43747e-38	-3.01364	2.25552e-36
PGM1	7.6005e-38	-1.73284	2.30156e-36
HTR7	7.79668e-38	-2.68969	2.35749e-36
ACKR2	8.31098e-38	-2.70919	2.5093e-36
NUPR1L	8.51888e-38	-2.1322	2.5683e-36
ANPEP	8.81889e-38	-5.02912	2.65485e-36
ACAA2	9.26873e-38	-1.87351	2.78211e-36
NEDD4L	9.39547e-38	-1.38698	2.81603e-36
TNXB	9.41071e-38	-4.33954	2.81649e-36
ATP6V1G2	9.53854e-38	-2.3036	2.85059e-36
SLITRK3	9.65771e-38	-3.82161	2.88201e-36
ADRA1A	9.70422e-38	-1.90569	2.8875e-36
SLC30A4	1.24776e-37	-2.00017	3.70733e-36
HSD17B2	1.31472e-37	-4.39853	3.90066e-36
TRANK1	1.36734e-37	-2.15056	4.03925e-36
P2RY14	1.37521e-37	-2.99705	4.05667e-36
NLGN1	1.4383e-37	-3.29853	4.23668e-36
SCP2	1.63488e-37	-0.96665	4.80196e-36
MGST3	1.68739e-37	-1.09183	4.94204e-36
PEX11A	1.87376e-37	-1.33983	5.48009e-36
BEST2	1.91318e-37	-6.12851	5.58741e-36
GDPD2	1.9406e-37	-4.57063	5.6514e-36
GFRA3	2.00862e-37	-3.91673	5.83294e-36
SEMA6D	2.07208e-37	-3.70042	6.00026e-36
CTSG	2.5528e-37	-4.79395	7.3819e-36
RPH3A	2.97192e-37	-2.14103	8.55772e-36
SORCS1	3.0639e-37	-4.26518	8.81022e-36
C14orf180	3.13169e-37	-3.12	8.99255e-36
VWC2	3.43426e-37	-2.18003	9.83386e-36
PKNOX2	4.43235e-37	-3.07167	1.2639e-35
GFI1B	4.49912e-37	-3.18633	1.28116e-35
GAB1	4.89644e-37	-1.22266	1.39044e-35
ENHO	5.01427e-37	-3.10012	1.42193e-35
MYT1L	5.1361e-37	-1.87103	1.45447e-35
GRIK3	6.61691e-37	-3.60514	1.86098e-35
CALY	6.831e-37	-2.9602	1.91595e-35
CNST	7.14062e-37	-0.940602	2.00006e-35
MPP5	7.41471e-37	-0.974891	2.074e-35
LCN6	7.85376e-37	-1.66031	2.19084e-35
ALK	7.8791e-37	-2.25309	2.19492e-35
MT1DP	8.64629e-37	-2.24633	2.40538e-35
LDHD	8.72715e-37	-3.75386	2.42459e-35
P2RX1	8.963e-37	-3.05471	2.48675e-35
P2RY1	9.03672e-37	-3.12631	2.50382e-35
PYGM	9.29595e-37	-3.83276	2.57217e-35
TMEM59L	9.42236e-37	-3.57047	2.60364e-35
SEPP1	9.47644e-37	-3.61165	2.61506e-35
CRADD	1.21334e-36	-1.08009	3.3259e-35
GCSAML	1.33639e-36	-2.56804	3.65345e-35
C1orf115	1.49425e-36	-2.46599	4.07415e-35
PPAP2B	1.49924e-36	-1.60288	4.08233e-35
CFD	1.6238e-36	-3.86912	4.40982e-35
NDRG2	1.63583e-36	-1.64372	4.43662e-35
HECTD3	1.65382e-36	-1.00851	4.47951e-35
TRPM6	1.68947e-36	-5.23191	4.57002e-35
NKX2-3	2.16849e-36	-3.15401	5.8427e-35
EIF4E3	2.20799e-36	-2.1383	5.94132e-35
BMX	2.64642e-36	-3.7519	7.09316e-35
MYOM1	3.18408e-36	-3.48168	8.48991e-35
PIANP	3.31589e-36	-2.77764	8.82989e-35
STMN2	3.46573e-36	-4.58882	9.21695e-35
ABCD3	3.76378e-36	-1.12868	9.95802e-35
ANO10	3.83061e-36	-1.22981	1.01218e-34
MADCAM1	4.32999e-36	-4.21194	1.13973e-34
PDZD4	4.42605e-36	-3.4995	1.16352e-34
SSTR2	4.51308e-36	-2.81419	1.18489e-34
SCAMP2	5.6319e-36	-1.01969	1.46551e-34
NR5A2	6.16922e-36	-2.72878	1.59925e-34
FAM163B	6.17307e-36	-2.07623	1.59823e-34
RAB27A	7.24891e-36	-1.70352	1.86969e-34
GNG13	7.93129e-36	-3.33446	2.03293e-34
NIT1	8.1888e-36	-0.862282	2.0911e-34
TCP11L1	8.74284e-36	-1.21517	2.22704e-34
TAGLN3	9.36623e-36	-3.45996	2.37993e-34
PPY	1.01249e-35	-1.72527	2.56319e-34
CDHR5	1.11261e-35	-2.91895	2.80283e-34
CUX2	1.20776e-35	-2.07204	3.03137e-34
SLC17A4	1.35381e-35	-4.27524	3.39377e-34
B4GALNT2	1.61145e-35	-6.66463	4.02e-34
TRPV3	1.65569e-35	-3.50304	4.12536e-34
STAB2	1.70741e-35	-3.01853	4.24907e-34
SLC10A2	1.7308e-35	-3.0116	4.30207e-34
SDHD	1.82699e-35	-0.990666	4.53567e-34
CWH43	2.16735e-35	-6.1627	5.36118e-34
NRSN1	2.30379e-35	-2.47895	5.69182e-34
ADAMDEC1	2.31549e-35	-4.2548	5.71385e-34
GREM2	2.34728e-35	-5.04326	5.78535e-34
MBNL1	2.39889e-35	-0.787399	5.90547e-34
HRASLS2	2.54006e-35	-3.95223	6.2455e-34
HPGD	2.55572e-35	-3.54113	6.27651e-34
NCR2	2.95641e-35	-1.04525	7.22597e-34
ANO5	2.97724e-35	-4.58242	7.26822e-34
TMEM9B	3.18052e-35	-0.83513	7.74605e-34
HTR3C	3.20723e-35	-2.68472	7.79261e-34
EMILIN3	3.68882e-35	-2.49162	8.94157e-34
B3GALT5-AS1	3.85963e-35	-3.95553	9.33358e-34
B3GALT4	4.08306e-35	-1.71156	9.85068e-34
CNGA3	4.09672e-35	-3.57577	9.87203e-34
PHYKPL	4.71952e-35	-1.25893	1.13329e-33
PTPRH	4.8921e-35	-2.28507	1.17199e-33
PAFAH2	6.1625e-35	-1.19952	1.46778e-33
FAM150B	6.19767e-35	-3.06437	1.47444e-33
NOVA1	6.50939e-35	-3.64042	1.54502e-33
CPM	6.82034e-35	-2.9286	1.61696e-33
MALL	6.98969e-35	-2.30052	1.65329e-33
RALYL	7.10745e-35	-1.58878	1.67728e-33
WDR78	7.83039e-35	-2.72555	1.84153e-33
METTL24	8.27218e-35	-2.83597	1.9432e-33
JOSD1	1.00673e-34	-0.955267	2.35412e-33
ATP2B3	1.05936e-34	-2.16282	2.47156e-33
SNTG2	1.09159e-34	-1.48858	2.54385e-33
SNAP91	1.12079e-34	-2.97691	2.60894e-33
SGK1	1.13983e-34	-2.51103	2.64726e-33
TMEM131	1.20804e-34	-0.950278	2.78991e-33
SLC35G1	1.4055e-34	-1.51131	3.235e-33
FGL2	1.42559e-34	-3.2549	3.27759e-33
MARVELD3	1.45513e-34	-1.30193	3.34176e-33
GSN	1.45774e-34	-2.05787	3.34402e-33
JPH4	1.50139e-34	-2.6998	3.43646e-33
ASB7	1.68336e-34	-0.848156	3.84866e-33
DNASE1L3	1.7159e-34	-5.11702	3.91871e-33
ABCA9	2.0092e-34	-3.50944	4.57326e-33
BEND4	2.06138e-34	-2.79407	4.68684e-33
SPATA31C1	2.07693e-34	-1.06313	4.71697e-33
CASD1	2.09809e-34	-1.23738	4.75976e-33
MPC1	2.27103e-34	-1.33747	5.12943e-33
ACSM5	2.41331e-34	-2.65342	5.43286e-33
CHODL	2.52312e-34	-3.36443	5.66763e-33
FMO4	2.61634e-34	-2.02588	5.86419e-33
CD163L1	2.66085e-34	-3.73027	5.95746e-33
HTR4	2.94838e-34	-4.11806	6.57255e-33
AFF3	2.97624e-34	-3.38863	6.62747e-33
LITAF	3.03141e-34	-1.23932	6.74299e-33
BAALC	3.09609e-34	-2.97634	6.87942e-33
ADCY9	3.66825e-34	-1.55522	8.13313e-33
FHL1	3.73863e-34	-3.34713	8.27132e-33
GNG12	3.96574e-34	-1.18898	8.7549e-33
TNFRSF1A	4.08744e-34	-0.946389	9.01388e-33
SPATA31E1	4.76358e-34	-0.966957	1.04712e-32
RXRA	5.75347e-34	-1.07808	1.26201e-32
CLEC4G	5.8052e-34	-2.87784	1.272e-32
ARHGAP20	7.16179e-34	-3.08331	1.56591e-32
ABCB5	7.45587e-34	-2.89256	1.62674e-32
TSPAN7	7.69918e-34	-3.32077	1.67627e-32
ANGPTL1	8.05573e-34	-4.91996	1.74833e-32
PADI2	8.77069e-34	-4.16181	1.90149e-32
EDN3	9.02918e-34	-4.54314	1.95547e-32
SECTM1	9.71579e-34	-3.49093	2.09753e-32
NEFL	9.87112e-34	-4.28287	2.12882e-32
KCNS2	9.96135e-34	-1.86812	2.14603e-32
GRIA3	1.0213e-33	-2.47642	2.19794e-32
CEACAM1	1.05822e-33	-2.40083	2.27502e-32
PBLD	1.14313e-33	-2.52085	2.45499e-32
WSCD1	1.18603e-33	-3.79299	2.54446e-32
FAM19A2	1.32954e-33	-2.16484	2.84341e-32
FLJ41941	1.37052e-33	-1.4724	2.928e-32
CBX7	1.39239e-33	-1.72032	2.97163e-32
MPPE1	1.45671e-33	-1.1362	3.09604e-32
RELL1	1.51004e-33	-1.67739	3.20607e-32
PTPRZ1	1.5502e-33	-3.63502	3.28454e-32
CXCL12	1.58602e-33	-2.93404	3.35696e-32
PDE2A	1.59516e-33	-2.92616	3.36937e-32
RBKS	1.67437e-33	-1.47766	3.52941e-32
MPPED1	1.7022e-33	-1.15271	3.58441e-32
VAMP2	1.78644e-33	-1.32234	3.75408e-32
MT1G	2.08441e-33	-4.03887	4.36685e-32
SIAE	2.12387e-33	-1.68245	4.44498e-32
ABI3BP	2.19701e-33	-3.87846	4.59336e-32
SCN2B	2.2612e-33	-3.61624	4.71795e-32
ATG4D	2.30205e-33	-0.998008	4.79832e-32
2016-03-08	2.35075e-33	-1.55152	4.89485e-32
SFRP5	2.36112e-33	-3.97016	4.91146e-32
DIRAS2	2.53769e-33	-2.47554	5.27341e-32
SEC14L5	2.70518e-33	-2.82732	5.59879e-32
PTN	2.85774e-33	-2.87945	5.90859e-32
DPYSL5	3.05045e-33	-2.72354	6.28804e-32
CLIC5	3.14353e-33	-2.3316	6.46045e-32
PKD1L2	3.52241e-33	-2.22917	7.21743e-32
DNAJC28	3.82943e-33	-1.54665	7.83089e-32
MIR22HG	4.45366e-33	-1.97166	9.09833e-32
MAPK3	4.46577e-33	-1.22113	9.10494e-32
RNF112	4.92231e-33	-2.51631	1.00258e-31
NR1H4	5.08945e-33	-4.83153	1.03559e-31
CA10	5.3085e-33	-2.35453	1.0791e-31
GDPD3	5.50311e-33	-2.80822	1.11755e-31
CCDC69	6.46896e-33	-2.66908	1.3098e-31
FLVCR2	7.1199e-33	-2.47868	1.43877e-31
TMEM196	7.12432e-33	-1.01876	1.43824e-31
MMP28	7.94163e-33	-3.50619	1.59852e-31
IL10RB	8.18475e-33	-1.13094	1.64424e-31
PTGS1	8.32718e-33	-2.83122	1.67121e-31
EFHC2	8.35498e-33	-2.97519	1.67516e-31
MYPN	9.18545e-33	-2.91134	1.83628e-31
PIK3C2G	9.35117e-33	-1.32462	1.8676e-31
MT1X	9.95253e-33	-2.39574	1.98191e-31
ADH1C	1.00996e-32	-5.92304	2.00926e-31
TOM1L2	1.03691e-32	-1.22861	2.06086e-31
DYRK2	1.04548e-32	-1.06454	2.0759e-31
TMEM54	1.0485e-32	-1.5423	2.07988e-31
TAB2	1.04887e-32	-0.747921	2.0786e-31
MFSD11	1.05436e-32	-0.815372	2.08545e-31
HAPLN1	1.05772e-32	-2.94255	2.09008e-31
SLC13A1	1.06628e-32	-2.14411	2.10497e-31
PPP1CB	1.17382e-32	-0.700603	2.31062e-31
SYT4	1.18088e-32	-3.47601	2.32229e-31
KCNB1	1.27355e-32	-3.08662	2.49736e-31
MGLL	1.46082e-32	-1.50601	2.8564e-31
MAPK4	1.49965e-32	-3.77833	2.92952e-31
GPM6A	1.57631e-32	-5.00792	3.07051e-31
PLCL2	1.57717e-32	-2.94623	3.06928e-31
LPAR1	1.58409e-32	-2.67757	3.07983e-31
SYNJ2BP	1.69959e-32	-0.831382	3.30126e-31
SLC23A1	1.76267e-32	-3.54569	3.42054e-31
ACVRL1	1.78544e-32	-2.01927	3.46145e-31
RUNDC3B	1.89717e-32	-2.91522	3.67113e-31
TMEM171	1.9281e-32	-2.69129	3.72749e-31
SRPX	2.01627e-32	-3.01209	3.89427e-31
DSCR3	2.09421e-32	-0.838216	4.03721e-31
STOX2	2.14855e-32	-2.48404	4.13419e-31
SLC9A9	2.15489e-32	-2.70992	4.14252e-31
KIAA1161	2.38027e-32	-1.43577	4.56723e-31
MYL6	2.42684e-32	-1.07181	4.65223e-31
ASAP3	2.64129e-32	-2.23352	5.05391e-31
STPG1	2.76492e-32	-1.17248	5.2757e-31
AQP7	2.76546e-32	-2.99897	5.27184e-31
FEZ2	2.78967e-32	-0.855494	5.31306e-31
EPHA5	2.83969e-32	-2.04502	5.4033e-31
LINC01140	2.85219e-32	-2.75183	5.42207e-31
SLC8A3	2.99039e-32	-2.17749	5.66904e-31
SDCBP2	3.06818e-32	-2.80712	5.81115e-31
HAND2-AS1	3.31824e-32	-4.32018	6.27319e-31
CCL14	3.4096e-32	-3.48972	6.43996e-31
OGN	3.42816e-32	-5.5848	6.46908e-31
LILRB5	3.4414e-32	-3.62333	6.48214e-31
SESN2	3.5488e-32	-1.28525	6.67831e-31
LTC4S	3.59372e-32	-2.3985	6.75047e-31
CCDC68	3.63182e-32	-2.38499	6.81581e-31
ACAT1	3.68438e-32	-1.42275	6.90183e-31
PGA3	3.70062e-32	-2.04494	6.92593e-31
KCNG3	3.9867e-32	-2.71781	7.44099e-31
RAB1B	4.06602e-32	-0.64879	7.57526e-31
GPX3	4.2377e-32	-2.92182	7.88797e-31
SLC9A1	4.32052e-32	-1.41827	8.03484e-31
ARHGAP17	4.47603e-32	-0.776316	8.3165e-31
ADGRL3	4.67349e-32	-3.18258	8.67553e-31
WASL	4.71195e-32	-0.995835	8.73903e-31
EPB41L3	4.83002e-32	-3.5346	8.94992e-31
CPNE8	5.27504e-32	-2.60397	9.74814e-31
MUL1	5.3499e-32	-0.78729	9.85985e-31
SOS2	5.93793e-32	-1.02569	1.09142e-30
MAGI3	6.21769e-32	-1.14141	1.14182e-30
NEGR1	6.24163e-32	-3.21248	1.14519e-30
HEPACAM	6.44332e-32	-2.008	1.18114e-30
SVOPL	6.82789e-32	-3.39706	1.24941e-30
MXD1	6.87212e-32	-1.80888	1.25638e-30
PCDH10	7.82438e-32	-2.76013	1.42793e-30
CCDC152	8.33171e-32	-2.91537	1.51917e-30
KAT2B	8.48301e-32	-1.80846	1.54538e-30
ASB2	9.3618e-32	-3.45719	1.70245e-30
KRT9	1.0539e-31	-1.58716	1.91145e-30
TNFRSF17	1.18016e-31	-4.38206	2.13292e-30
CAND2	1.23841e-31	-2.12086	2.23622e-30
ERICH3	1.29974e-31	-1.94535	2.34079e-30
CNTN1	1.46396e-31	-3.92615	2.62504e-30
TM6SF2	1.56982e-31	-3.3057	2.80994e-30
C20orf166-AS1	1.62333e-31	-3.11985	2.90066e-30
BTD	1.64524e-31	-1.11082	2.93726e-30
CES2	1.6846e-31	-2.35989	3.00492e-30
TSPAN1	1.75038e-31	-2.71949	3.11683e-30
ANK2	1.88862e-31	-3.51841	3.35717e-30
C10orf76	1.93356e-31	-0.61061	3.43408e-30
CPNE5	2.01077e-31	-2.42845	3.56504e-30
DPF3	2.01504e-31	-2.9943	3.56952e-30
FRRS1L	2.3061e-31	-1.3675	4.07458e-30
PP7080	2.3355e-31	-2.67599	4.12297e-30
INPP5A	2.41086e-31	-0.888583	4.24871e-30
DCAF11	2.45767e-31	-0.758187	4.32748e-30
LOC389033	2.59824e-31	-0.666513	4.56717e-30
C4orf19	2.64486e-31	-1.79672	4.63324e-30
ELMSAN1	2.71677e-31	-1.17292	4.74706e-30
EPHA6	2.81237e-31	-2.42832	4.90575e-30
PTH1R	2.9311e-31	-2.79196	5.10419e-30
KIF1A	3.00537e-31	-4.27226	5.22909e-30
FNDC9	3.0203e-31	-1.82169	5.25062e-30
OCEL1	3.15254e-31	-1.33451	5.46663e-30
CNTN4	3.29529e-31	-3.00921	5.70933e-30
UGT1A10	3.48366e-31	-4.63223	6.02553e-30
MOCS1	3.5391e-31	-2.13756	6.11626e-30
PLSCR4	3.55513e-31	-1.71202	6.13881e-30
OAF	3.67264e-31	-1.04772	6.33638e-30
MT2A	3.71968e-31	-2.67359	6.41216e-30
ZSWIM6	4.4368e-31	-1.05393	7.60366e-30
PLS1	4.61875e-31	-1.38707	7.90888e-30
RIC3	4.88136e-31	-3.04578	8.34464e-30
DNER	5.60225e-31	-3.41445	9.56108e-30
ACAA1	5.64514e-31	-1.09104	9.62628e-30
TADA2B	5.68933e-31	-0.707312	9.69358e-30
GLIPR2	5.74785e-31	-2.14472	9.78517e-30
RCAN2	5.84543e-31	-2.18989	9.93482e-30
TMEM170A	6.09939e-31	-0.830438	1.03408e-29
SSTR3	6.13984e-31	-1.74331	1.04007e-29
SYNPO	6.63245e-31	-1.82055	1.11891e-29
MOB3B	6.6613e-31	-1.64945	1.12285e-29
SLC5A11	6.76296e-31	-2.94288	1.13905e-29
PRADC1	6.829e-31	-1.14978	1.14923e-29
CYP1B1-AS1	7.18986e-31	-2.05302	1.20798e-29
EPHA7	7.57935e-31	-4.02256	1.27134e-29
DSC2	7.60715e-31	-1.63665	1.27392e-29
SLC35D1	8.71793e-31	-1.26618	1.45519e-29
HRCT1	9.16374e-31	-2.81151	1.52588e-29
NTN1	9.86264e-31	-2.93523	1.63959e-29
KLRF1	1.01181e-30	-1.89888	1.67934e-29
FAM63A	1.01416e-30	-1.19445	1.68188e-29
FCRL4	1.0804e-30	-2.46185	1.7903e-29
RHAG	1.12147e-30	-1.00162	1.85385e-29
FAM181B	1.16024e-30	-2.64868	1.9164e-29
ASB5	1.20587e-30	-3.30697	1.98857e-29
B3GNT7	1.27909e-30	-4.12307	2.10593e-29
CLDN5	1.32981e-30	-2.7086	2.18768e-29
PQLC1	1.38334e-30	-1.15981	2.27392e-29
FAM126B	1.42152e-30	-0.955188	2.33109e-29
CRYBA2	1.50355e-30	-3.12365	2.46363e-29
PDCD6IP	1.5221e-30	-0.751839	2.49204e-29
PRSS36	1.55549e-30	-1.65938	2.54468e-29
PSEN1	1.58481e-30	-0.792247	2.59058e-29
PCOLCE2	1.71274e-30	-4.51623	2.79081e-29
SUGCT	1.84042e-30	-2.70682	2.99411e-29
RYR3	1.84211e-30	-2.1472	2.99448e-29
GNG2	1.97707e-30	-2.07113	3.21133e-29
INA	2.00061e-30	-3.42734	3.24443e-29
LYPD8	2.37668e-30	-5.43379	3.83312e-29
MBNL1-AS1	2.40926e-30	-2.29349	3.88261e-29
BTBD3	2.46331e-30	-1.26417	3.9635e-29
CEACAM7	2.55216e-30	-6.07472	4.10324e-29
TMEM59	2.57997e-30	-1.05993	4.14471e-29
NPTX1	2.68264e-30	-4.38397	4.30291e-29
SHOC2	2.90195e-30	-0.696802	4.64742e-29
TLR3	2.92829e-30	-2.44015	4.68229e-29
ABCA6	2.95368e-30	-3.47342	4.71922e-29
CTXN2	3.14804e-30	-1.21732	5.01804e-29
GPM6B	3.18249e-30	-2.77179	5.06902e-29
TCEAL5	3.21143e-30	-2.10947	5.10719e-29
PDE7B	3.39821e-30	-2.54738	5.40005e-29
CACFD1	3.40719e-30	-1.18758	5.41014e-29
JCHAIN	3.42078e-30	-5.83292	5.42752e-29
PHGR1	3.45743e-30	-3.21997	5.48143e-29
DCLK1	3.51016e-30	-3.46389	5.56073e-29
KIAA0513	3.76009e-30	-2.22946	5.93834e-29
PAG1	4.20548e-30	-1.88708	6.60618e-29
MAPK10	4.34507e-30	-2.66243	6.81503e-29
SYP	4.3472e-30	-2.2746	6.81316e-29
ARRDC4	4.37456e-30	-1.70235	6.8508e-29
AKAP9	4.45769e-30	-1.14655	6.97568e-29
FAM21C	4.514e-30	-0.850874	7.05841e-29
NEUROD1	4.71905e-30	-3.88802	7.36783e-29
HMX2	4.74347e-30	-2.10929	7.40032e-29
SLITRK2	5.11341e-30	-2.31303	7.95329e-29
CLEC10A	5.12345e-30	-3.83659	7.96287e-29
MRPL35	5.53159e-30	-0.714649	8.59071e-29
C15orf48	5.56876e-30	-2.9032	8.64189e-29
TP53I3	5.70629e-30	-1.26535	8.84863e-29
BTNL8	6.15454e-30	-4.32818	9.52933e-29
GALNT16	6.17476e-30	-3.37445	9.55343e-29
RNF11	6.55367e-30	-0.922492	1.0132e-28
FAM129A	6.72106e-30	-2.9253	1.03752e-28
UNC80	7.37911e-30	-1.9052	1.13654e-28
SCUBE1	7.40693e-30	-3.08878	1.13997e-28
RAB4B	7.79389e-30	-1.04058	1.19594e-28
ADCY5	7.99173e-30	-3.94785	1.22538e-28
LDB3	8.11351e-30	-3.73038	1.24312e-28
LRRFIP2	8.30529e-30	-0.758154	1.27061e-28
LAMA1	8.85572e-30	-3.15751	1.3528e-28
FAM120AOS	1.03706e-29	-0.801023	1.58069e-28
CAPN5	1.0411e-29	-1.59312	1.58567e-28
ATP13A4	1.13764e-29	-3.48716	1.72758e-28
TNFSF10	1.17154e-29	-1.48059	1.77511e-28
NEU4	1.23745e-29	-3.47335	1.87222e-28
ATP2B2	1.25775e-29	-1.89944	1.90014e-28
VPS4B	1.35709e-29	-0.996543	2.0472e-28
CDC42SE2	1.38629e-29	-0.868695	2.08971e-28
PLAC8	1.56842e-29	-3.98031	2.36079e-28
APOBEC3A	1.60727e-29	-2.66288	2.41751e-28
ADTRP	1.63904e-29	-4.62417	2.45987e-28
GPR108	1.64029e-29	-0.822775	2.45995e-28
ATP1B2	1.65363e-29	-2.56102	2.47815e-28
CPTP	1.68319e-29	-1.08018	2.51878e-28
LIPC	1.74791e-29	-3.39057	2.61372e-28
KLHL1	1.76029e-29	-0.894055	2.63031e-28
SLC32A1	1.94695e-29	-1.14827	2.90289e-28
UG0898H09	1.95821e-29	-2.89303	2.91757e-28
GGTA1P	2.00024e-29	-2.9054	2.97371e-28
AMN	2.0598e-29	-2.8122	3.05342e-28
GRIA4	2.08305e-29	-2.64611	3.08342e-28
RNASEL	2.10106e-29	-1.34545	3.10785e-28
DSCAML1	2.10404e-29	-3.20508	3.11002e-28
SIGLEC6	2.2607e-29	-2.66078	3.33437e-28
CLMN	2.42449e-29	-1.40535	3.57339e-28
RIT2	2.46162e-29	-0.615277	3.62551e-28
SLCO2A1	2.46501e-29	-2.4349	3.6253e-28
TUBB4A	2.49672e-29	-1.50553	3.66931e-28
C7orf31	2.50974e-29	-1.86525	3.68581e-28
CCBE1	2.61119e-29	-3.71984	3.83205e-28
SIGLEC11	2.70027e-29	-2.40029	3.95995e-28
DHRS9	2.73277e-29	-5.05453	4.00475e-28
TMEM35	2.73714e-29	-3.73337	4.00829e-28
C5orf30	3.02878e-29	-1.44092	4.42906e-28
AOC1	3.13558e-29	-2.18555	4.58197e-28
TRIM40	3.13877e-29	-3.27177	4.58336e-28
C1QTNF2	3.49059e-29	-1.93184	5.09349e-28
RGS9	3.5361e-29	-2.59101	5.15623e-28
SLC25A42	3.58405e-29	-1.27916	5.21873e-28
PROB1	3.67664e-29	-1.49974	5.34976e-28
SCN4B	3.85121e-29	-2.64492	5.59981e-28
FMN2	3.98208e-29	-3.80739	5.78599e-28
FAM162A	4.09737e-29	-1.12274	5.9493e-28
SLC26A3	4.32486e-29	-7.41949	6.26632e-28
MRGPRX2	4.57733e-29	-0.89977	6.61811e-28
ACACB	4.65344e-29	-2.07572	6.72342e-28
HMGCL	4.73651e-29	-1.00667	6.83863e-28
NCAM1	4.73906e-29	-3.22621	6.83751e-28
FCER2	5.12822e-29	-3.83375	7.37823e-28
KCNK3	5.65669e-29	-3.45364	8.12719e-28
SDPR	5.68694e-29	-2.85024	8.16494e-28
DPT	5.96996e-29	-4.54272	8.55333e-28
SLC35F1	6.10205e-29	-2.27997	8.73648e-28
FMO5	6.20071e-29	-2.35193	8.86538e-28
TRIM3	6.26042e-29	-1.07751	8.94451e-28
CHP2	6.3453e-29	-5.80535	9.05948e-28
TCF21	6.60944e-29	-2.62303	9.42349e-28
IGFBP6	6.90833e-29	-2.53349	9.83599e-28
ACTL6B	7.28064e-29	-1.36047	1.03446e-27
PPP1R14A	7.43676e-29	-2.34469	1.05591e-27
PAPSS2	7.7169e-29	-2.26826	1.09493e-27
TXNDC11	7.79517e-29	-0.771709	1.10527e-27
GPBP1L1	8.00445e-29	-0.640506	1.13416e-27
CLDN7	8.4542e-29	-1.26717	1.19623e-27
KIF5A	8.53176e-29	-3.36485	1.20554e-27
KRT27	9.14498e-29	-0.864216	1.29042e-27
C1QTNF7	9.91341e-29	-3.1806	1.39406e-27
MBOAT1	1.02636e-28	-1.33931	1.44231e-27
ARRB1	1.08678e-28	-1.25472	1.52618e-27
ZADH2	1.18064e-28	-0.948917	1.65459e-27
NEURL1B	1.2183e-28	-1.63646	1.7062e-27
ACSBG1	1.23365e-28	-1.47526	1.72652e-27
LPCAT3	1.31245e-28	-1.12746	1.83305e-27
GPR142	1.3377e-28	-1.35452	1.86578e-27
SCUBE2	1.39234e-28	-3.21234	1.93935e-27
MMRN1	1.51572e-28	-4.19561	2.10692e-27
CD209	1.57759e-28	-3.21612	2.18996e-27
MARCKS	1.66587e-28	-1.124	2.30939e-27
SEZ6	1.68755e-28	-2.43088	2.33628e-27
ZDHHC22	1.7634e-28	-2.05972	2.43637e-27
SLC22A23	1.85949e-28	-1.59526	2.5674e-27
POLD4	1.90658e-28	-1.05556	2.63064e-27
PDE9A	2.01231e-28	-2.93541	2.7728e-27
CD36	2.11889e-28	-3.40454	2.91771e-27
BAD	2.31729e-28	-0.871996	3.18876e-27
GHITM	2.32647e-28	-0.822076	3.19925e-27
DISP2	2.5536e-28	-2.37987	3.50924e-27
GLYATL3	2.57958e-28	-1.38247	3.5402e-27
CYP4B1	2.69004e-28	-2.89153	3.6844e-27
CASQ2	2.81903e-28	-4.88667	3.85081e-27
SNX15	2.8636e-28	-0.757707	3.90909e-27
LGR4	2.88708e-28	-1.27885	3.93851e-27
MGAT4A	2.92014e-28	-1.297	3.98096e-27
CNTN3	3.08801e-28	-3.86545	4.20424e-27
SLC23A3	3.11107e-28	-2.58144	4.23002e-27
CD300LG	3.1986e-28	-2.84411	4.34616e-27
GRIN3A	3.29774e-28	-1.97782	4.47495e-27
GAP43	3.36386e-28	-3.63578	4.55864e-27
SCNN1G	3.46634e-28	-4.01493	4.69442e-27
KIAA1683	3.51617e-28	-2.35424	4.75876e-27
SCIN	3.53875e-28	-3.31934	4.78617e-27
TUBAL3	3.59561e-28	-3.29256	4.85988e-27
BEND5	3.61995e-28	-2.62414	4.88634e-27
SYNDIG1L	3.69571e-28	-1.93305	4.98205e-27
WDR7	3.70688e-28	-1.18684	4.99384e-27
EIF4EBP2	3.7514e-28	-0.802123	5.0505e-27
CCDC13	3.81684e-28	-1.63473	5.13187e-27
HBB	3.84827e-28	-3.66894	5.16736e-27
PTGER4	3.89885e-28	-1.86927	5.22502e-27
CD1D	3.94063e-28	-2.17724	5.27757e-27
IGSF10	4.00804e-28	-3.22124	5.35736e-27
ARHGEF37	4.03816e-28	-1.77991	5.39411e-27
LCN10	4.16248e-28	-2.49493	5.55656e-27
FOLR2	4.28084e-28	-3.25898	5.70344e-27
PLCXD3	4.5316e-28	-3.35172	6.02189e-27
C7	4.5593e-28	-4.77764	6.05478e-27
PIGS	4.7214e-28	-0.831968	6.26196e-27
DIRC3	4.87884e-28	-1.96147	6.46658e-27
GNAO1	5.09341e-28	-3.44897	6.74663e-27
C10orf105	5.11229e-28	-2.08692	6.76727e-27
ZNF835	5.14357e-28	-2.11129	6.80429e-27
ARHGEF18	5.40673e-28	-1.01009	7.14321e-27
INCA1	5.55392e-28	-1.39454	7.33296e-27
OPN3	5.67822e-28	-1.59707	7.48745e-27
KCTD9	6.27747e-28	-1.2332	8.26701e-27
UGT1A7	6.28468e-28	-2.39364	8.27121e-27
GPER1	6.32573e-28	-2.82796	8.31989e-27
GALNT12	6.71723e-28	-1.54326	8.82351e-27
BSG	6.74018e-28	-0.953913	8.84799e-27
RBPMS2	6.75215e-28	-3.28371	8.85805e-27
LUZP2	6.89436e-28	-2.97305	9.03884e-27
ITGA8	6.94078e-28	-3.13504	9.09388e-27
CHMP1B	7.05951e-28	-0.943269	9.23177e-27
FCER1A	7.19294e-28	-3.05674	9.40028e-27
LONRF2	7.58891e-28	-3.96962	9.89257e-27
ADORA3	7.6701e-28	-2.53836	9.99206e-27
WDR17	7.79489e-28	-2.72518	1.01482e-26
UGT1A5	8.14571e-28	-1.77256	1.05982e-26
EYA2	8.37307e-28	-4.1	1.08802e-26
ABHD6	8.4845e-28	-1.10067	1.1018e-26
SFTA1P	8.5077e-28	-2.097	1.10412e-26
CFP	8.62935e-28	-2.44597	1.1192e-26
CEND1	8.9043e-28	-2.05135	1.15268e-26
LGALS9C	9.44656e-28	-2.81738	1.21979e-26
C8orf46	9.94068e-28	-1.95622	1.28279e-26
LGI4	1.10094e-27	-2.75824	1.41626e-26
FAM214A	1.12968e-27	-1.19173	1.45141e-26
PSKH1	1.14617e-27	-0.796675	1.47075e-26
NIM1K	1.19447e-27	-1.77522	1.53177e-26
DPEP3	1.23202e-27	-1.60008	1.57893e-26
ATP5A1	1.24207e-27	-1.05089	1.59083e-26
RGS13	1.2526e-27	-3.19635	1.60331e-26
STYK1	1.27555e-27	-1.87954	1.63065e-26
TLX2	1.27659e-27	-1.93334	1.63097e-26
CELF4	1.33282e-27	-2.37494	1.70174e-26
FRMD3	1.3711e-27	-2.9549	1.74845e-26
TDRD10	1.51486e-27	-1.8484	1.92699e-26
BTNL3	1.59429e-27	-3.74977	2.02677e-26
EAPP	1.66055e-27	-0.903453	2.10839e-26
TPRG1L	1.71984e-27	-0.890805	2.18098e-26
NMNAT1	1.72761e-27	-0.969146	2.18813e-26
SLC41A2	1.93778e-27	-1.78493	2.44828e-26
ABCC8	2.05833e-27	-2.51788	2.599e-26
LETM1	2.08705e-27	-1.0178	2.63201e-26
HEPN1	2.21294e-27	-1.66595	2.78565e-26
LIMA1	2.23776e-27	-1.40897	2.81516e-26
ARL14	2.304e-27	-2.35765	2.89672e-26
SLC20A1	2.36637e-27	-1.24728	2.97149e-26
BLOC1S1	2.39814e-27	-0.912537	3.00955e-26
CTNNA3	2.5053e-27	-1.87279	3.14211e-26
PAQR5	2.50819e-27	-2.33057	3.14381e-26
GFRA1	2.72471e-27	-3.71432	3.41312e-26
PRKCB	3.04295e-27	-3.08792	3.80481e-26
FAM189A2	3.04512e-27	-3.03346	3.8052e-26
ALAD	3.0809e-27	-0.808194	3.84756e-26
PTP4A1	3.16048e-27	-1.06528	3.94455e-26
CNPPD1	3.28613e-27	-0.693894	4.09639e-26
DKFZp779M0652	3.32753e-27	-1.41457	4.14548e-26
SEMA6A	3.39432e-27	-2.97957	4.22357e-26
HOXD1	3.46398e-27	-2.95882	4.30502e-26
COL4A6	3.54326e-27	-3.18512	4.40089e-26
IGSF9	3.80205e-27	-1.91948	4.70807e-26
PAMR1	3.987e-27	-2.0954	4.92522e-26
LRMP	4.10932e-27	-3.21424	5.07021e-26
HIST1H1C	4.45386e-27	-2.04727	5.48873e-26
CORO2B	4.46992e-27	-2.78292	5.50522e-26
GRIK5	4.56665e-27	-3.09385	5.62097e-26
CCNDBP1	4.93191e-27	-0.978402	6.05604e-26
PTX3	5.58749e-27	-2.33271	6.83652e-26
SHOX	6.91992e-27	-1.96688	8.44164e-26
FOXF2	6.98825e-27	-2.48385	8.51993e-26
ERBB4	7.14258e-27	-1.5649	8.70293e-26
PEG3	7.49124e-27	-2.79079	9.11693e-26
OR2L13	8.11078e-27	-0.82481	9.8534e-26
SCGB2A1	8.11304e-27	-3.52411	9.85031e-26
SCN3A	8.35589e-27	-2.63373	1.01272e-25
TTLL6	8.48394e-27	-2.82413	1.02763e-25
TMEM179	8.72004e-27	-1.20697	1.05499e-25
RPL10L	9.04221e-27	-2.6265	1.09332e-25
PAQR8	9.55931e-27	-1.71854	1.15448e-25
RCAN1	9.71068e-27	-1.24864	1.1707e-25
ACADM	9.89034e-27	-1.30638	1.19166e-25
RASD2	1.00634e-26	-2.62688	1.2118e-25
SLC6A15	1.0205e-26	-2.59638	1.22813e-25
ZBTB16	1.04259e-26	-3.55485	1.25397e-25
CGRRF1	1.05371e-26	-1.06996	1.26661e-25
CHGB	1.20161e-26	-4.42421	1.4427e-25
ROGDI	1.24977e-26	-0.934299	1.4979e-25
ARHGAP44	1.27843e-26	-2.64355	1.53046e-25
GDF1	1.29448e-26	-1.67191	1.54877e-25
IDH3A	1.32823e-26	-0.909688	1.58823e-25
NUGGC	1.33625e-26	-3.16515	1.59689e-25
SIDT2	1.34597e-26	-1.08851	1.60757e-25
MFN2	1.40371e-26	-0.765742	1.67458e-25
TBC1D10A	1.41226e-26	-0.962453	1.68381e-25
SDHA	1.43819e-26	-0.939608	1.71273e-25
PLEKHB2	1.57007e-26	-0.736771	1.86545e-25
KIAA1045	1.82911e-26	-2.15276	2.16446e-25
CSRP1	1.91632e-26	-1.525	2.26636e-25
ADRB2	1.98349e-26	-2.48057	2.34444e-25
MYLK	2.12613e-26	-2.90615	2.50727e-25
KIAA1211	2.347e-26	-2.19343	2.76297e-25
SLC18A3	2.38079e-26	-2.32551	2.80115e-25
GBA2	2.41535e-26	-0.901468	2.83855e-25
RAVER2	2.60839e-26	-1.15429	3.06191e-25
ATP2B1	2.70185e-26	-0.925987	3.16981e-25
JPH3	2.76843e-26	-2.26648	3.24607e-25
VAT1L	2.78168e-26	-2.51035	3.25974e-25
RHOU	2.93935e-26	-1.52728	3.43862e-25
PDLIM2	3.11228e-26	-1.40703	3.63678e-25
ITM2A	3.13741e-26	-2.53838	3.66406e-25
SULT1B1	3.31785e-26	-3.2713	3.86819e-25
LINC00341	3.48528e-26	-1.94736	4.05878e-25
UGT2A3	3.59206e-26	-5.40096	4.18076e-25
MYH11	3.66083e-26	-4.4324	4.25598e-25
HERPUD1	3.75601e-26	-0.920286	4.36416e-25
TMEM30B	3.86015e-26	-1.12777	4.48263e-25
KIF5C	4.44493e-26	-2.38475	5.14714e-25
STK17B	4.57506e-26	-1.17454	5.29485e-25
F2RL1	4.68377e-26	-1.25442	5.41761e-25
TCN2	4.86371e-26	-1.87136	5.62257e-25
RBM20	5.17484e-26	-2.32961	5.97552e-25
CLCN2	5.21835e-26	-1.60059	6.02237e-25
NUMB	5.28527e-26	-0.686256	6.09618e-25
CHL1	5.35542e-26	-3.35373	6.17362e-25
MAOA	5.38582e-26	-2.35717	6.20518e-25
SLC10A1	5.45667e-26	-1.25024	6.27976e-25
ACSF2	5.47205e-26	-1.77225	6.29394e-25
VAPA	5.56924e-26	-0.912713	6.39855e-25
MOB3A	5.63766e-26	-0.908161	6.46991e-25
ZMAT4	5.77793e-26	-1.67912	6.62348e-25
RIPK1	5.79134e-26	-0.710335	6.63516e-25
PCDH11Y	5.83072e-26	-1.33268	6.67655e-25
ZNF132	6.13488e-26	-1.31889	7.01701e-25
DIRC2	6.57983e-26	-0.988469	7.51337e-25
CTNND1	6.63976e-26	-0.697092	7.57338e-25
FUT9	6.68724e-26	-1.69241	7.6233e-25
JAM2	6.82126e-26	-2.91988	7.76745e-25
PDK2	7.05665e-26	-1.15911	8.03105e-25
UQCRFS1	8.2311e-26	-0.876236	9.33662e-25
EPB41L4B	8.42915e-26	-1.42205	9.54544e-25
HHLA2	8.7134e-26	-3.45331	9.86189e-25
HERC3	8.86669e-26	-0.968455	1.00299e-24
LPP	9.07652e-26	-1.51718	1.02616e-24
PLCD3	9.14079e-26	-1.6829	1.03229e-24
FAM46C	9.19652e-26	-2.40422	1.03801e-24
PDZRN4	9.26547e-26	-3.85976	1.04522e-24
DIRAS1	9.5123e-26	-2.78011	1.07188e-24
SYNM	9.80213e-26	-3.96687	1.10394e-24
KIF1C	1.00179e-25	-0.990583	1.12762e-24
PLD1	1.0621e-25	-1.3576	1.19419e-24
PANK3	1.06336e-25	-1.11295	1.1943e-24
TMPRSS2	1.06429e-25	-1.45226	1.1947e-24
AGTR1	1.06902e-25	-3.62929	1.19935e-24
ACER3	1.07041e-25	-0.916642	1.20025e-24
EFCAB1	1.08492e-25	-1.46283	1.21586e-24
FAM13B	1.13313e-25	-0.977568	1.26781e-24
STAP2	1.15726e-25	-1.2316	1.2934e-24
PRKACB	1.16062e-25	-2.29414	1.29574e-24
ZDHHC7	1.16961e-25	-0.676126	1.30365e-24
CAPN2	1.2122e-25	-1.24805	1.35039e-24
AMER2	1.22114e-25	-0.811988	1.35887e-24
ZFYVE28	1.24624e-25	-1.55725	1.3853e-24
EPAS1	1.28429e-25	-1.29529	1.42683e-24
SYN2	1.37595e-25	-2.92175	1.52536e-24
SELENBP1	1.38561e-25	-2.7626	1.53524e-24
HEATR5A	1.38922e-25	-0.995655	1.5384e-24
HMOX1	1.47313e-25	-1.85868	1.62869e-24
ZNF676	1.47798e-25	-1.59718	1.63318e-24
FNBP1	1.49747e-25	-1.84774	1.65293e-24
PTK2B	1.50405e-25	-1.3017	1.6593e-24
GPR27	1.75433e-25	-1.68147	1.93335e-24
LRRC19	1.84641e-25	-3.47365	2.03263e-24
SNX32	1.91351e-25	-2.6143	2.10425e-24
RPS6KA5	1.94747e-25	-1.40958	2.1393e-24
VIPR1	1.97898e-25	-2.11992	2.17275e-24
CD200R1	1.98493e-25	-2.32885	2.17812e-24
TDRD7	2.06563e-25	-0.859327	2.26426e-24
HADH	2.21936e-25	-1.05745	2.42629e-24
NUDT16	2.31007e-25	-0.847297	2.52411e-24
BCAS1	2.31293e-25	-3.05398	2.52589e-24
ENTPD8	2.34836e-25	-3.56273	2.56186e-24
MORN5	2.40132e-25	-3.01668	2.61824e-24
PROKR1	2.43898e-25	-1.07999	2.65789e-24
ACSS2	2.51843e-25	-1.20084	2.74302e-24
STAP1	2.58194e-25	-2.80019	2.8107e-24
CHST8	2.60886e-25	-1.82289	2.83851e-24
ADGRG4	2.6809e-25	-1.25135	2.91379e-24
SLC6A9	2.68901e-25	-1.72251	2.92107e-24
PGA4	2.72103e-25	-0.921568	2.95428e-24
CGN	2.78573e-25	-1.30484	3.02133e-24
TMEM140	2.90295e-25	-1.32338	3.14681e-24
VIP	2.96295e-25	-4.99063	3.21015e-24
SEMA3D	3.0209e-25	-3.38658	3.26949e-24
2016-03-02	3.13574e-25	-1.07495	3.39198e-24
NTRK3	3.39252e-25	-2.52186	3.66588e-24
DMXL1	3.43953e-25	-0.836476	3.71473e-24
SNCG	3.51373e-25	-2.45708	3.79287e-24
ADRB3	3.55164e-25	-2.11823	3.82977e-24
SNAP25	3.5928e-25	-3.17103	3.87211e-24
KCNAB1	3.65352e-25	-1.71005	3.93343e-24
TMEM255A	3.70752e-25	-2.74689	3.98947e-24
FBXW5	3.7353e-25	-0.82854	4.01516e-24
PRRT1	3.86968e-25	-1.70063	4.15743e-24
CREB3L3	4.15067e-25	-3.66086	4.45465e-24
RELN	4.16192e-25	-3.68006	4.46439e-24
AARD	4.20094e-25	-1.94157	4.50389e-24
PLA2G10	4.42322e-25	-2.43505	4.73972e-24
PTGDR	4.48141e-25	-3.78015	4.79957e-24
LHFPL4	4.50508e-25	-3.39069	4.8199e-24
DPP10	4.53759e-25	-4.3049	4.85214e-24
PAFAH1B1	4.84748e-25	-0.756637	5.17813e-24
NAA60	4.9206e-25	-0.61063	5.2535e-24
SEZ6L	4.93904e-25	-2.25699	5.27045e-24
GRIA2	5.00785e-25	-1.24231	5.3411e-24
CCL28	5.01046e-25	-2.75706	5.34111e-24
AP5M1	5.02586e-25	-0.835621	5.35474e-24
SIGLEC8	5.08912e-25	-2.87393	5.41933e-24
ZNF671	5.21324e-25	-2.01831	5.54576e-24
CAMK2G	5.31253e-25	-0.781453	5.64552e-24
SLCO1C1	5.34431e-25	-1.48634	5.67636e-24
GDE1	5.6288e-25	-0.75895	5.97543e-24
KLHL34	5.65103e-25	-3.20778	5.99594e-24
TCEAL2	5.95305e-25	-3.59135	6.30986e-24
GYPC	6.18647e-25	-2.0533	6.54376e-24
GDNF	6.19614e-25	-1.63942	6.55061e-24
SLC44A1	6.27463e-25	-0.795237	6.63019e-24
FZD5	6.61301e-25	-1.02437	6.98414e-24
BMP6	6.66772e-25	-1.96402	7.03831e-24
LMOD1	6.91794e-25	-3.38291	7.29868e-24
ADAMTSL1	6.9593e-25	-2.58808	7.33854e-24
TRHDE	7.22231e-25	-3.18268	7.61197e-24
GNPTAB	7.28022e-25	-0.907281	7.66907e-24
LINC00461	7.28618e-25	-1.7148	7.67142e-24
MUT	7.37498e-25	-0.777657	7.76093e-24
B3GNT8	7.45453e-25	-1.78079	7.84062e-24
CYP2B7P	8.02661e-25	-2.62327	8.42507e-24
BMP2	8.68904e-25	-2.20952	9.10642e-24
SEC1P	8.88697e-25	-1.27793	9.3091e-24
IGSF3	9.78486e-25	-1.29106	1.02288e-23
SLC35A4	1.00336e-24	-0.609562	1.04728e-23
TLR9	1.00824e-24	-2.15351	1.05131e-23
AUH	1.03419e-24	-0.821021	1.07781e-23
KRT25	1.0386e-24	-0.619076	1.08186e-23
BMP5	1.07653e-24	-3.64794	1.1191e-23
MICALCL	1.07947e-24	-1.64486	1.12159e-23
SAP30L	1.08767e-24	-0.762694	1.12954e-23
RSPO1	1.10338e-24	-2.44394	1.14527e-23
SLC10A4	1.12546e-24	-2.12844	1.16701e-23
GRIA1	1.14561e-24	-2.07052	1.1873e-23
LRRC4B	1.14758e-24	-1.77641	1.18875e-23
MSMP	1.16277e-24	-1.02611	1.20387e-23
SNRK	1.20258e-24	-0.794808	1.24384e-23
LMBRD1	1.23688e-24	-0.86143	1.27867e-23
HS6ST3	1.26159e-24	-2.25373	1.3029e-23
LGALS2	1.27537e-24	-3.74209	1.31647e-23
PCK1	1.34028e-24	-3.58344	1.38278e-23
TAS1R1	1.36503e-24	-1.71187	1.4069e-23
FAM161B	1.41294e-24	-1.5269	1.45482e-23
CAMTA2	1.44842e-24	-0.952502	1.4906e-23
XDH	1.48183e-24	-2.96468	1.52346e-23
ADAMTSL3	1.49028e-24	-3.44046	1.53137e-23
SYNPO2	1.51123e-24	-3.62938	1.55213e-23
TLL1	1.52568e-24	-2.88206	1.5654e-23
ARF3	1.5909e-24	-0.668964	1.63151e-23
SNX24	1.6705e-24	-1.58073	1.71058e-23
LY9	1.67825e-24	-2.86469	1.71766e-23
SECISBP2L	1.70929e-24	-0.942514	1.74681e-23
AKR1B10	1.71576e-24	-4.46202	1.75255e-23
CAMK2A	1.72492e-24	-1.93621	1.76103e-23
MPEG1	1.74557e-24	-2.63928	1.78123e-23
FOXN3	1.74759e-24	-1.20266	1.78241e-23
GPA33	1.76698e-24	-2.28274	1.80129e-23
TRIM9	1.77336e-24	-2.81255	1.80689e-23
PRKCD	1.80919e-24	-0.858742	1.84157e-23
KLC4	1.90614e-24	-1.24506	1.93546e-23
SLC2A4	1.90889e-24	-2.37228	1.93729e-23
TRAF3IP2	1.94709e-24	-0.922757	1.97508e-23
ATG4A	2.04052e-24	-0.924346	2.06782e-23
FNIP2	2.07898e-24	-1.19188	2.10368e-23
GCNT4	2.18438e-24	-2.5015	2.20273e-23
XRCC6BP1	2.29145e-24	-0.90358	2.30729e-23
SGCA	2.36687e-24	-3.45831	2.3809e-23
RIPK3	2.5834e-24	-0.991971	2.59617e-23
OR8D1	2.78338e-24	-0.708672	2.7944e-23
VPREB3	2.87518e-24	-2.67122	2.88515e-23
MT1E	2.89643e-24	-3.45897	2.90507e-23
PGR	2.90822e-24	-2.66516	2.91546e-23
SMIM6	2.91232e-24	-1.94006	2.91815e-23
KCNA3	3.01609e-24	-2.87258	3.02065e-23
WDR1	3.10195e-24	-0.593401	3.10513e-23
MOGAT2	3.14466e-24	-4.04803	3.14635e-23
TJP3	3.48005e-24	-1.39472	3.48022e-23
CFL2	3.65067e-24	-1.923	3.64907e-23
CCL13	3.78653e-24	-3.88504	3.78119e-23
PDE5A	3.93884e-24	-1.89317	3.92947e-23
ASXL3	4.05737e-24	-3.04874	4.04377e-23
ZNF229	4.27606e-24	-2.19236	4.25967e-23
RHOC	4.33016e-24	-1.02169	4.30938e-23
PTPRF	4.381e-24	-1.03137	4.35787e-23
GPR18	4.43013e-24	-1.96352	4.4046e-23
UAP1	4.49003e-24	-0.851772	4.45984e-23
LTBP4	4.55991e-24	-1.66836	4.52706e-23
NHSL1	4.61406e-24	-1.16856	4.5786e-23
DAAM2	4.73117e-24	-2.14855	4.69254e-23
SERINC1	4.75888e-24	-0.807788	4.71775e-23
HCFC2	4.8018e-24	-1.19476	4.75342e-23
TMOD1	4.97939e-24	-1.86622	4.92447e-23
C17orf59	4.98637e-24	-0.933016	4.92899e-23
AGFG2	5.03338e-24	-1.12604	4.96829e-23
IRF4	5.04297e-24	-3.2396	4.97536e-23
MAPK7	5.20751e-24	-0.880957	5.13029e-23
GIPC1	5.45348e-24	-0.901295	5.36747e-23
ZNF540	5.66034e-24	-1.56046	5.5684e-23
CD101	5.78273e-24	-1.67145	5.68335e-23
NRIP1	5.89341e-24	-0.772497	5.78936e-23
FBXO8	6.33565e-24	-0.773927	6.21487e-23
S100B	6.39774e-24	-2.6229	6.26979e-23
NWD2	6.98322e-24	-2.61607	6.82727e-23
MPI	7.0142e-24	-1.07378	6.85429e-23
C6orf136	7.37715e-24	-0.826285	7.19185e-23
HTR3A	7.56744e-24	-2.86112	7.37385e-23
BRPF3	7.69149e-24	-0.906271	7.48408e-23
LEAP2	8.35266e-24	-1.89746	8.11972e-23
RBP5	8.39958e-24	-2.26017	8.16146e-23
TMEM120A	8.40737e-24	-1.05216	8.16517e-23
GBA	8.44772e-24	-0.831714	8.20048e-23
FAM8A1	8.4883e-24	-0.795875	8.23209e-23
CRY2	8.49628e-24	-0.823103	8.23593e-23
NIPAL1	8.52868e-24	-1.53429	8.26344e-23
ARPIN	8.58054e-24	-1.00932	8.30977e-23
C1QL1	8.68217e-24	-2.08553	8.40027e-23
ZFP91	8.73046e-24	-0.585611	8.43903e-23
IMPA2	8.8186e-24	-1.22267	8.52022e-23
SH3BP1	9.20042e-24	-1.12725	8.87242e-23
SH3BGRL2	9.43957e-24	-1.10313	9.0945e-23
KCNA4	9.51368e-24	-0.802883	9.1616e-23
NAT1	9.54571e-24	-1.6762	9.18814e-23
LOC283856	1.0375e-23	-1.38276	9.97234e-23
KLF9	1.05041e-23	-1.84433	1.0087e-22
TCF7L1	1.05938e-23	-1.47164	1.01683e-22
MIXL1	1.07759e-23	-1.36286	1.03335e-22
PTCHD1	1.14307e-23	-3.08913	1.0941e-22
CYP11A1	1.16545e-23	-2.0239	1.115e-22
EPM2A	1.2142e-23	-1.18519	1.15948e-22
NHEJ1	1.2245e-23	-0.741037	1.16877e-22
SVOP	1.23551e-23	-2.39504	1.17818e-22
NR3C1	1.2438e-23	-2.08631	1.18553e-22
BLK	1.293e-23	-3.46433	1.23015e-22
GPR88	1.3278e-23	-1.8442	1.26267e-22
KCNC1	1.37521e-23	-1.66041	1.30715e-22
RBFOX3	1.38016e-23	-3.40919	1.31125e-22
LOC100128164	1.45248e-23	-1.25793	1.37677e-22
ATP2A3	1.50267e-23	-2.13727	1.42303e-22
TSHZ1	1.50477e-23	-1.1694	1.42436e-22
SOWAHB	1.51761e-23	-1.25233	1.4352e-22
BEX4	1.60356e-23	-2.27028	1.51299e-22
NRG3	1.70463e-23	-1.40205	1.60688e-22
SHE	1.71521e-23	-2.10997	1.61611e-22
RCSD1	1.73752e-23	-2.03728	1.63488e-22
PDE1C	2.07389e-23	-2.06475	1.94781e-22
NDN	2.11144e-23	-2.13628	1.98036e-22
HSPB8	2.2176e-23	-3.04239	2.07897e-22
CDK15	2.22168e-23	-1.1446	2.08185e-22
HPCA	2.27486e-23	-1.88105	2.13071e-22
LRRC66	2.28503e-23	-2.04022	2.13926e-22
UNC79	2.40509e-23	-1.50871	2.2496e-22
C2CD2L	2.46125e-23	-0.87125	2.29899e-22
NAALAD2	2.49395e-23	-1.53177	2.32848e-22
VILL	2.56593e-23	-1.89324	2.39459e-22
CCR2	2.77837e-23	-2.97099	2.58697e-22
OTUD7A	2.89262e-23	-2.11878	2.69213e-22
LRRC75A	3.04416e-23	-1.38194	2.83188e-22
PGM5P2	3.06397e-23	-2.12436	2.84902e-22
ABCD2	3.24913e-23	-2.28404	3.01572e-22
TBPL2	3.37359e-23	-0.879461	3.127e-22
MAST2	3.3969e-23	-0.966656	3.14719e-22
PPP1R12B	3.42899e-23	-2.12037	3.17549e-22
CHMP6	3.45666e-23	-0.745339	3.19967e-22
IL2	3.57892e-23	-0.684035	3.31135e-22
PGM5	3.73538e-23	-3.63948	3.453e-22
F13A1	3.82207e-23	-3.69254	3.53154e-22
PHF7	3.86198e-23	-1.25115	3.56522e-22
ENTPD3	3.96996e-23	-3.04785	3.66325e-22
GSTA1	4.08583e-23	-3.92702	3.76678e-22
ATRNL1	4.15895e-23	-2.83444	3.83247e-22
MYOCD	4.1726e-23	-3.21736	3.84332e-22
COL6A5	4.17299e-23	-2.41008	3.84196e-22
HSPB3	4.26554e-23	-3.18028	3.9254e-22
C1orf95	4.34005e-23	-3.75573	3.9904e-22
MAST3	4.35585e-23	-0.959619	4.00314e-22
MCF2L2	4.48135e-23	-1.17602	4.11479e-22
ATP5B	4.61698e-23	-0.78728	4.23554e-22
HSPB6	4.65506e-23	-3.86533	4.26856e-22
FLT3	4.80529e-23	-2.34723	4.40042e-22
C8G	4.86725e-23	-2.8672	4.45121e-22
BTBD9	5.00732e-23	-0.859995	4.57726e-22
LRAT	5.02303e-23	-2.24351	4.58958e-22
PPP1R1A	5.11006e-23	-3.56074	4.66702e-22
SLC35B3	5.13222e-23	-0.751462	4.68518e-22
SLC27A4	5.19993e-23	-0.827176	4.74488e-22
UGT1A9	5.21579e-23	-3.75463	4.75724e-22
ACP2	5.44242e-23	-0.782849	4.95953e-22
HLF	5.69389e-23	-2.2433	5.18409e-22
UGT1A1	5.73452e-23	-4.02973	5.21646e-22
ATP1B3	5.74367e-23	-0.859312	5.22016e-22
PRRG3	5.76081e-23	-1.27992	5.23342e-22
WSCD2	5.77702e-23	-2.93227	5.24582e-22
SIRT6	5.90412e-23	-0.894303	5.35413e-22
SLC52A1	5.9206e-23	-2.82855	5.3667e-22
SLIT3	6.30338e-23	-2.84791	5.70611e-22
SYNGR1	6.44012e-23	-2.61064	5.82476e-22
EHHADH	6.45449e-23	-1.21959	5.83519e-22
TPO	6.78567e-23	-2.51237	6.12112e-22
MVP	6.87809e-23	-0.934265	6.20176e-22
CEACAM3	6.93575e-23	-2.33061	6.251e-22
MYO1C	7.01435e-23	-0.962232	6.3163e-22
SLMAP	7.02087e-23	-0.872365	6.3194e-22
CAT	7.1828e-23	-1.0055	6.45949e-22
MGAM	7.36121e-23	-2.54104	6.61414e-22
COX5A	7.58042e-23	-0.917145	6.80514e-22
TACR2	7.70541e-23	-3.32859	6.91131e-22
KCNMA1	7.82304e-23	-3.56571	7.01069e-22
NTNG1	7.92747e-23	-2.3902	7.09498e-22
CNTNAP3	7.9629e-23	-2.69829	7.12359e-22
CLEC4F	8.01157e-23	-1.77079	7.16401e-22
MFSD4	8.15686e-23	-2.42985	7.28757e-22
NECAB1	8.57669e-23	-2.32508	7.656e-22
SH3GL2	8.81789e-23	-2.50763	7.86789e-22
MAN1A1	8.82992e-23	-1.63537	7.87519e-22
EDIL3	9.08284e-23	-2.64189	8.09725e-22
BDKRB1	1.09168e-22	-1.89734	9.69853e-22
PRKAR2B	1.15969e-22	-2.51636	1.02938e-21
IMPA1	1.2606e-22	-1.09044	1.11702e-21
GUCD1	1.26073e-22	-0.682886	1.11665e-21
IL16	1.3454e-22	-1.87454	1.19114e-21
CA14	1.35004e-22	-1.89073	1.19473e-21
LARGE	1.36526e-22	-1.34012	1.20768e-21
TAPT1	1.37451e-22	-0.677535	1.21533e-21
CD302	1.37485e-22	-1.2135	1.21511e-21
KIRREL3	1.4286e-22	-2.44077	1.26153e-21
TMEM108	1.44342e-22	-1.90774	1.27298e-21
OSBPL11	1.51623e-22	-0.616021	1.33604e-21
GPR82	1.53314e-22	-1.92598	1.35036e-21
LMO3	1.54655e-22	-3.87302	1.36159e-21
MS4A2	1.55475e-22	-2.90763	1.36764e-21
FAM73B	1.58919e-22	-0.906487	1.39673e-21
MIEF2	1.67815e-22	-0.849201	1.47429e-21
HIF3A	1.72819e-22	-2.74907	1.5176e-21
FAM218A	1.74628e-22	-1.87408	1.53283e-21
WNT2B	1.82004e-22	-2.04396	1.59417e-21
PPARD	1.82758e-22	-0.958693	1.5994e-21
KRT1	1.89523e-22	-2.4808	1.65649e-21
SETBP1	1.92403e-22	-2.25531	1.68095e-21
TRAPPC8	1.96053e-22	-0.701281	1.71138e-21
NACAD	1.96565e-22	-2.18104	1.71512e-21
CA12	1.98839e-22	-2.69065	1.73349e-21
ATL1	2.04925e-22	-1.43664	1.78352e-21
ZNF492	2.06412e-22	-2.2012	1.7957e-21
SLC9A3R1	2.0992e-22	-1.17929	1.82544e-21
REP15	2.12467e-22	-3.41664	1.84603e-21
SH2D1B	2.13148e-22	-2.11959	1.85116e-21
ATP6V1D	2.13674e-22	-0.664344	1.85494e-21
RGS22	2.20532e-22	-1.52728	1.91205e-21
SUN2	2.22822e-22	-0.926225	1.93028e-21
CCNG2	2.23313e-22	-0.987175	1.93372e-21
EDN2	2.42788e-22	-2.77365	2.09617e-21
TCEAL7	2.45206e-22	-2.12833	2.11526e-21
OLFM1	2.60497e-22	-2.55097	2.2434e-21
FEM1B	2.65602e-22	-0.652418	2.2864e-21
TMEM63B	2.69325e-22	-0.779284	2.31748e-21
LYNX1	2.69527e-22	-2.54813	2.31825e-21
MTFR1L	2.69673e-22	-0.6499	2.31853e-21
SLC35A3	2.71944e-22	-1.1097	2.33708e-21
CLECL1	2.79105e-22	-1.9787	2.39762e-21
CYSLTR1	2.8287e-22	-2.25971	2.42792e-21
CCL8	2.89589e-22	-3.36109	2.48352e-21
VAMP8	2.91124e-22	-0.838909	2.49564e-21
AQP11	2.98288e-22	-1.31431	2.55493e-21
KIR2DL4	2.98583e-22	-2.56421	2.55639e-21
CTSS	3.06829e-22	-1.20325	2.6237e-21
CACNB1	3.11318e-22	-1.33634	2.65987e-21
NFE2L1	3.30945e-22	-0.697567	2.82286e-21
CCDC158	3.38367e-22	-1.19285	2.88497e-21
STAB1	3.51482e-22	-2.01099	2.99431e-21
CCDC85C	3.53568e-22	-0.975172	3.01083e-21
BCL2L11	3.5893e-22	-1.0489	3.05269e-21
SOCS6	3.60602e-22	-0.981824	3.06564e-21
PCP4L1	3.60991e-22	-2.9235	3.06768e-21
RND2	3.69927e-22	-2.26948	3.14232e-21
PDGFD	3.87904e-22	-1.92018	3.29229e-21
RRAGC	3.90159e-22	-0.889324	3.31006e-21
SIGLEC17P	3.92938e-22	-2.1927	3.33226e-21
CP	4.07783e-22	-3.95162	3.4553e-21
FABP2	4.10406e-22	-4.2417	3.47466e-21
CLU	4.36777e-22	-2.7209	3.69336e-21
SLC9A3	4.41977e-22	-5.0089	3.73425e-21
RNF150	4.45027e-22	-3.0155	3.75848e-21
PLEKHA7	4.72772e-22	-0.996213	3.98623e-21
PLCG2	4.75628e-22	-2.27997	4.00867e-21
KIAA1644	4.78506e-22	-2.96686	4.03127e-21
TMEM132D	5.06363e-22	-1.93977	4.26421e-21
PLXNA2	5.10428e-22	-1.16164	4.29491e-21
KRT222	5.11377e-22	-0.998173	4.30114e-21
ICAM3	5.14837e-22	-1.00353	4.32847e-21
ZIK1	5.19477e-22	-1.82327	4.36569e-21
FCRL2	5.25516e-22	-3.00717	4.41464e-21
ECI2	5.29313e-22	-1.53828	4.44289e-21
CTDSP2	5.42426e-22	-0.748007	4.54738e-21
GIMAP7	5.42602e-22	-1.89819	4.547e-21
B3GALT5	5.49566e-22	-3.53295	4.60348e-21
CPEB2	5.55535e-22	-0.874866	4.65159e-21
BCL2	5.77499e-22	-1.89239	4.82959e-21
FCRLA	5.90388e-22	-3.23152	4.93537e-21
TXNIP	5.99324e-22	-1.66906	5.00599e-21
CLCNKB	6.12266e-22	-1.56661	5.10578e-21
EMP1	6.2124e-22	-1.85464	5.17851e-21
WBP1L	6.38354e-22	-0.790119	5.31254e-21
FAM118B	6.39026e-22	-0.821777	5.31598e-21
RASGRP4	6.42311e-22	-2.26351	5.34115e-21
GOLM1	6.69441e-22	-1.35561	5.56449e-21
PNOC	6.70797e-22	-2.72962	5.57351e-21
CIDEB	6.80667e-22	-1.04773	5.65322e-21
CES3	7.19039e-22	-2.86198	5.96468e-21
NRG4	7.32613e-22	-2.05078	6.07237e-21
PSD	7.44981e-22	-3.29291	6.1724e-21
KCNQ5	8.2193e-22	-2.46263	6.79624e-21
LRRN4CL	8.26294e-22	-2.17484	6.82682e-21
TPSG1	8.28397e-22	-4.00313	6.84144e-21
CDH18	8.41671e-22	-0.611389	6.94548e-21
RGP1	8.67634e-22	-1.01854	7.15397e-21
FAM95B1	9.02896e-22	-2.58587	7.44173e-21
FGD4	9.1896e-22	-0.871713	7.5711e-21
GRAMD4	9.94526e-22	-1.0148	8.17071e-21
AMICA1	9.99612e-22	-2.21011	8.20922e-21
GPR34	1.00508e-21	-2.20242	8.25082e-21
RAB37	1.01182e-21	-1.89706	8.30281e-21
TNIP1	1.02215e-21	-0.711829	8.38427e-21
PCSK7	1.05331e-21	-1.02394	8.63296e-21
ZBTB22	1.05804e-21	-0.629463	8.66822e-21
CCDC129	1.09594e-21	-2.41053	8.97515e-21
REEP2	1.10014e-21	-2.2727	9.00594e-21
LOC389332	1.10172e-21	-3.27421	9.01172e-21
FAM163A	1.14421e-21	-2.11411	9.3481e-21
EPB41L4A-AS2	1.18931e-21	-1.68579	9.69728e-21
TAX1BP3	1.20445e-21	-0.890932	9.81681e-21
NPTN	1.24022e-21	-0.754866	1.00923e-20
BCL2L2	1.24729e-21	-0.796969	1.01458e-20
MEF2C	1.24995e-21	-1.8181	1.01635e-20
LGI3	1.27247e-21	-2.18306	1.03425e-20
ANKRD53	1.29115e-21	-1.74465	1.04901e-20
KCNIP1	1.3675e-21	-1.46688	1.1106e-20
LINC01105	1.392e-21	-1.06775	1.12872e-20
ARL4D	1.40026e-21	-1.88917	1.13497e-20
EAF2	1.44634e-21	-1.1056	1.17139e-20
HAND2	1.48578e-21	-3.75526	1.20286e-20
LILRP2	1.48979e-21	-1.47011	1.20563e-20
GIMAP5	1.49686e-21	-1.94684	1.21088e-20
SHISA3	1.50051e-21	-3.06377	1.21335e-20
CNRIP1	1.51361e-21	-1.7754	1.22346e-20
OR2W3	1.56318e-21	-2.53026	1.26253e-20
KCNA1	1.57305e-21	-2.13563	1.27e-20
SCN3B	1.59724e-21	-2.39436	1.28852e-20
GIMAP8	1.62047e-21	-1.85562	1.30675e-20
FLJ36777	1.63268e-21	-1.34601	1.31608e-20
SLC22A17	1.65923e-21	-2.14043	1.33696e-20
TMEM130	1.7051e-21	-2.62889	1.37176e-20
SUCLG1	1.75891e-21	-0.83092	1.4134e-20
KCNA5	1.82679e-21	-1.99425	1.46679e-20
MT1IP	1.84228e-21	-0.813263	1.47865e-20
HSPA2	1.84565e-21	-2.07891	1.48077e-20
CPAMD8	1.92375e-21	-1.68944	1.54163e-20
TRIM50	2.00973e-21	-1.17531	1.60927e-20
METTL20	2.02868e-21	-1.03817	1.62382e-20
KCNG1	2.12125e-21	-3.0643	1.69526e-20
CAMK2D	2.16199e-21	-0.936283	1.72648e-20
CLVS2	2.20497e-21	-1.01971	1.76012e-20
SSBP2	2.2157e-21	-2.14061	1.76799e-20
TNK1	2.2301e-21	-0.904447	1.7788e-20
KANK2	2.3846e-21	-1.48064	1.89981e-20
CHRM4	2.38495e-21	-2.03984	1.89936e-20
TSPYL1	2.41296e-21	-0.591454	1.92017e-20
PIGZ	2.52144e-21	-2.22894	2.00417e-20
UQCR10	2.61214e-21	-0.856672	2.07546e-20
GPR37L1	2.62692e-21	-1.6531	2.08639e-20
DCANP1	2.63613e-21	-2.37431	2.0929e-20
SLC18A2	2.63795e-21	-1.80438	2.09353e-20
DNM2	2.64945e-21	-0.709557	2.10104e-20
POU3F3	2.77055e-21	-1.46574	2.19453e-20
CPED1	2.81456e-21	-2.51919	2.22681e-20
NAP1L6	2.87172e-21	-1.46918	2.26941e-20
EPHX2	2.94452e-21	-1.78729	2.32605e-20
KCNK2	3.05409e-21	-2.4499	2.40982e-20
FXYD3	3.07132e-21	-1.87888	2.42155e-20
SMCHD1	3.10972e-21	-1.10892	2.44995e-20
CASZ1	3.13677e-21	-0.998513	2.47031e-20
LHX4	3.17678e-21	-1.33724	2.50086e-20
SIK3	3.18952e-21	-0.712358	2.50993e-20
FGFR2	3.29419e-21	-2.85	2.5913e-20
TMEM151B	3.3527e-21	-1.63762	2.63531e-20
CNR2	3.38108e-21	-2.12219	2.6566e-20
DENND2A	3.4547e-21	-1.61617	2.71237e-20
KIF13B	3.47756e-21	-1.23613	2.72928e-20
MTMR3	3.75411e-21	-0.725927	2.94294e-20
SYT5	3.96153e-21	-2.25762	3.09962e-20
GHR	3.98972e-21	-2.72697	3.1205e-20
GIMAP1	4.04013e-21	-1.86799	3.15872e-20
ZNF385B	4.11731e-21	-2.39101	3.21538e-20
BDH1	4.37209e-21	-1.09109	3.40916e-20
BDKRB2	4.40599e-21	-1.44924	3.43429e-20
ANKRD35	4.66952e-21	-2.17722	3.63833e-20
KIAA0125	4.67986e-21	-3.38048	3.64362e-20
LRP10	4.73289e-21	-1.07331	3.68351e-20
CILP	4.73407e-21	-4.09238	3.68303e-20
LYSMD3	4.91296e-21	-0.675208	3.81931e-20
NCOA1	4.96897e-21	-0.825609	3.86139e-20
ACTG2	4.99e-21	-3.56229	3.8748e-20
OMD	5.09516e-21	-3.40092	3.95346e-20
MYO1A	5.20034e-21	-2.36134	4.03203e-20
CLDN19	5.20969e-21	-1.19184	4.03776e-20
CRK	5.26882e-21	-0.853858	4.07897e-20
SERPINA9	5.37516e-21	-2.46407	4.15659e-20
LILRA4	5.61065e-21	-2.19548	4.33543e-20
RIMKLA	5.63572e-21	-1.63118	4.35152e-20
SEMA3G	5.75589e-21	-2.09756	4.44097e-20
OGDH	5.78502e-21	-0.659175	4.46177e-20
OSR1	5.80616e-21	-3.03989	4.47639e-20
FBXL5	5.81361e-21	-0.815031	4.48045e-20
PTPN9	5.83968e-21	-0.590394	4.49717e-20
ECE1	5.88048e-21	-1.01997	4.52519e-20
GPR146	6.08052e-21	-1.39672	4.67737e-20
KCNMB1	6.23592e-21	-2.91976	4.79512e-20
PDE3A	6.28399e-21	-2.90505	4.83027e-20
SLC9A2	6.32544e-21	-2.7349	4.86032e-20
XCL2	6.39392e-21	-2.02583	4.91109e-20
SLC44A4	6.72802e-21	-1.72101	5.16578e-20
KLF3	6.9073e-21	-0.65652	5.29749e-20
SYT15	6.94745e-21	-1.77311	5.32629e-20
CNN1	7.08364e-21	-3.50346	5.42665e-20
FAM107B	7.51102e-21	-1.57818	5.74977e-20
CHRDL1	7.56047e-21	-4.40853	5.78546e-20
EIF2AK3	7.72675e-21	-0.661265	5.9105e-20
KCNK10	7.76315e-21	-2.6002	5.93614e-20
UGT2B15	7.79491e-21	-4.54904	5.9582e-20
RAB30	7.9796e-21	-1.46392	6.09484e-20
DLGAP2	8.13084e-21	-1.46506	6.20804e-20
CATSPERG	8.30382e-21	-1.68042	6.33776e-20
LPCAT4	8.48444e-21	-1.02674	6.4636e-20
CCDC178	8.56522e-21	-1.53377	6.52272e-20
CYP21A2	8.82783e-21	-1.92318	6.72021e-20
ZYG11B	8.83177e-21	-0.605171	6.72072e-20
ZDHHC15	8.84959e-21	-2.00253	6.73179e-20
FABP4	9.1975e-21	-4.09605	6.99125e-20
CACNG7	9.68521e-21	-1.10335	7.34024e-20
APOBR	9.70532e-21	-2.16071	7.35277e-20
LIMS2	1.00271e-20	-2.1452	7.57699e-20
PCDH9	1.00957e-20	-2.33807	7.62598e-20
TTC38	1.02186e-20	-1.13872	7.71602e-20
RPS6KA1	1.03718e-20	-0.960561	7.81734e-20
DCAF12L2	1.04528e-20	-1.35729	7.87546e-20
GPS2	1.10746e-20	-0.641271	8.33475e-20
URAD	1.14798e-20	-2.1412	8.63339e-20
ATP6V0D2	1.178e-20	-2.4674	8.85589e-20
VWA3B	1.20476e-20	-2.12155	9.04717e-20
NPR1	1.26032e-20	-2.15809	9.45405e-20
STAM2	1.2772e-20	-0.587671	9.57365e-20
KLRB1	1.2968e-20	-2.62676	9.71345e-20
KIAA1522	1.32904e-20	-0.897868	9.95133e-20
PPP1R16B	1.36336e-20	-2.17783	1.02008e-19
MB	1.3816e-20	-3.19787	1.03336e-19
ITFG1	1.46448e-20	-0.610468	1.09415e-19
RNF138P1	1.49263e-20	-0.868013	1.11437e-19
CLCA1	1.53956e-20	-7.03759	1.14732e-19
DAB2IP	1.54917e-20	-0.880088	1.15364e-19
BVES	1.5504e-20	-2.30001	1.15414e-19
ARHGAP42	1.55444e-20	-1.16268	1.15673e-19
AMHR2	1.64561e-20	-0.802116	1.2228e-19
MKNK2	1.65742e-20	-0.732469	1.23069e-19
BMP2K	1.66676e-20	-0.911031	1.23672e-19
ABCA5	1.73893e-20	-1.4554	1.28842e-19
UCN3	1.7473e-20	-3.04349	1.29415e-19
SMPD3	1.77579e-20	-1.5696	1.31478e-19
MSRA	1.84217e-20	-1.1209	1.36294e-19
NKX2-2	1.86781e-20	-2.50389	1.38141e-19
KIT	1.89915e-20	-2.48629	1.40409e-19
DERA	1.91961e-20	-0.783893	1.4187e-19
ADCY6	1.98745e-20	-0.867855	1.46726e-19
RAB6B	1.98905e-20	-1.78035	1.46791e-19
SALL2	2.00995e-20	-2.27844	1.4828e-19
ADAM33	2.11966e-20	-2.97876	1.56261e-19
MCOLN1	2.14345e-20	-0.788892	1.57901e-19
CLEC17A	2.28403e-20	-2.22742	1.67896e-19
HEPACAM2	2.29431e-20	-4.65766	1.68592e-19
SLC46A3	2.36363e-20	-1.48881	1.73499e-19
C14orf142	2.41407e-20	-0.886197	1.77075e-19
FLNB	2.43602e-20	-1.02042	1.78621e-19
FBXL22	2.48217e-20	-1.70188	1.81875e-19
TNNT3	2.49165e-20	-1.57159	1.82505e-19
CCL15-CCL14	2.68097e-20	-2.11014	1.96232e-19
PDLIM1	2.68234e-20	-0.748634	1.96262e-19
GRAMD1C	2.73023e-20	-1.61354	1.99552e-19
BAHD1	2.75717e-20	-0.700206	2.0145e-19
LOC407835	2.93695e-20	-0.671947	2.1428e-19
ARSA	3.03405e-20	-1.10943	2.21286e-19
PTPRT	3.07268e-20	-2.14953	2.23945e-19
MST1L	3.20952e-20	-2.67272	2.33669e-19
CLDN11	3.25546e-20	-2.60277	2.36846e-19
SH3BGR	3.26407e-20	-1.5457	2.37388e-19
WSB2	3.33352e-20	-0.634875	2.42267e-19
AKAP5	3.33476e-20	-1.84687	2.42271e-19
PDE4D	3.35873e-20	-1.35076	2.43841e-19
UBE2QL1	3.36595e-20	-2.36436	2.44278e-19
PIP5K1B	3.50856e-20	-1.20605	2.54358e-19
SLC15A2	3.51749e-20	-1.29098	2.54826e-19
CRYZL1	3.66598e-20	-0.673596	2.65396e-19
TRPM4	3.72772e-20	-1.29235	2.69675e-19
CD79B	3.74029e-20	-2.53333	2.70489e-19
PCSK5	3.90783e-20	-2.19986	2.82208e-19
VWA5A	4.15259e-20	-1.76477	2.99357e-19
SMDT1	4.29141e-20	-0.757106	3.09039e-19
SIPA1L2	4.33008e-20	-1.39927	3.11714e-19
LANCL3	4.35095e-20	-1.93922	3.13107e-19
USP30	4.49154e-20	-0.681705	3.22885e-19
CAV1	4.59328e-20	-1.81887	3.30082e-19
RAB39B	4.73146e-20	-2.00784	3.39656e-19
PAPPA2	4.75747e-20	-2.39123	3.41404e-19
LMO2	4.89217e-20	-1.47525	3.50702e-19
TLR10	4.96252e-20	-2.5977	3.55621e-19
FBXO32	5.10535e-20	-1.56045	3.65602e-19
SCG2	5.13272e-20	-2.7518	3.67434e-19
DOK4	5.2143e-20	-0.96323	3.73143e-19
CYBRD1	5.3823e-20	-2.19321	3.84897e-19
ZFYVE1	5.48679e-20	-0.914671	3.92096e-19
CRYAB	5.53065e-20	-2.34981	3.95093e-19
LXN	5.66068e-20	-1.43232	4.04241e-19
NLGN4X	5.97385e-20	-2.28873	4.25865e-19
KCNMB2	6.08824e-20	-1.71531	4.33869e-19
EPB41L4A	6.22011e-20	-1.56568	4.43112e-19
CASP5	6.23666e-20	-2.61437	4.44137e-19
RNF14	6.32987e-20	-0.621047	4.50619e-19
CHCHD10	6.42885e-20	-1.28956	4.5719e-19
CYS1	6.47429e-20	-2.24	4.60262e-19
HDAC9	6.8953e-20	-2.30139	4.89345e-19
NMT2	6.93761e-20	-0.790467	4.92177e-19
SEMA4G	7.08292e-20	-1.18226	5.02313e-19
BTLA	7.14863e-20	-2.13253	5.06623e-19
KY	7.15607e-20	-2.02396	5.06975e-19
ANO3	7.1861e-20	-1.83162	5.08926e-19
MEIS3P1	7.50101e-20	-2.08856	5.31045e-19
AKAP6	7.5493e-20	-1.83799	5.3428e-19
IL5RA	7.59034e-20	-1.6175	5.37e-19
LINC00472	7.69686e-20	-1.27544	5.44161e-19
VSIG2	7.75321e-20	-4.92323	5.47956e-19
RHOG	7.8183e-20	-0.604846	5.52366e-19
SKIDA1	7.88098e-20	-1.6338	5.5622e-19
PPP2R2B	8.00331e-20	-2.14294	5.6466e-19
SOCS2	8.01206e-20	-1.41987	5.65083e-19
ACOT11	8.03874e-20	-1.17444	5.6677e-19
FER1L6	8.40516e-20	-4.36194	5.92401e-19
MFAP4	8.61676e-20	-2.76485	6.06689e-19
MAF	8.639e-20	-1.77333	6.08047e-19
CRABP1	8.68571e-20	-3.12426	6.11125e-19
PRR5L	8.80581e-20	-1.28517	6.19151e-19
ITPKA	8.97172e-20	-2.00506	6.306e-19
KRT20	9.02219e-20	-3.61084	6.33931e-19
FRMD4B	9.1447e-20	-1.04013	6.42319e-19
CROT	9.3702e-20	-1.40228	6.57483e-19
ADH5	9.48867e-20	-0.682677	6.65568e-19
LGALSL	9.66995e-20	-0.878702	6.7759e-19
NPY1R	9.95941e-20	-3.23171	6.97397e-19
MAP3K11	9.99048e-20	-0.618033	6.99334e-19
GNG8	1.00672e-19	-0.644899	7.04465e-19
CD48	1.02164e-19	-2.29195	7.1442e-19
RASGRP2	1.03002e-19	-2.2503	7.20034e-19
TOMM40L	1.03811e-19	-0.831617	7.25439e-19
MRGPRE	1.04552e-19	-1.04326	7.30372e-19
STRADB	1.06712e-19	-0.98703	7.45207e-19
GATA1	1.06846e-19	-1.23111	7.45891e-19
CDH23	1.08044e-19	-2.08543	7.53991e-19
GAREM	1.09209e-19	-1.2152	7.61865e-19
CDC42EP4	1.13855e-19	-0.693341	7.93198e-19
UQCRC2	1.15951e-19	-0.681367	8.07528e-19
UQCRC1	1.18069e-19	-0.755726	8.21723e-19
LGALS3	1.23123e-19	-1.23033	8.56025e-19
CLIP4	1.24178e-19	-2.31166	8.62775e-19
NXPE4	1.25131e-19	-4.99886	8.69102e-19
WDR37	1.29002e-19	-0.713865	8.95384e-19
SEC23A	1.29765e-19	-0.840861	9.00376e-19
SORCS3	1.33788e-19	-1.54193	9.27036e-19
BTG1	1.48977e-19	-0.87614	1.03054e-18
ASCL1	1.52897e-19	-1.52351	1.05694e-18
MEF2D	1.67563e-19	-0.854798	1.15599e-18
JPH2	1.67624e-19	-2.74075	1.15602e-18
AK5	1.68184e-19	-1.98136	1.15911e-18
ZFAND2B	1.68911e-19	-0.631148	1.16295e-18
C21orf33	1.69579e-19	-0.729918	1.16716e-18
GCNT3	1.72627e-19	-3.10923	1.18655e-18
CD79A	1.74056e-19	-3.44457	1.19597e-18
SPECC1	1.74355e-19	-1.37659	1.19762e-18
STK32B	1.75794e-19	-1.89133	1.20669e-18
APLP2	1.96403e-19	-0.685751	1.34546e-18
MED9	2.0123e-19	-0.61777	1.37761e-18
DENND1C	2.0381e-19	-0.913188	1.39434e-18
KTN1	2.04781e-19	-0.606843	1.39959e-18
NMRK2	2.05978e-19	-0.760977	1.4073e-18
NAPEPLD	2.07553e-19	-0.71311	1.41759e-18
CDKL2	2.09674e-19	-1.99253	1.4316e-18
PTTG1IP	2.11741e-19	-0.676384	1.44523e-18
PPP2CB	2.17004e-19	-0.854527	1.47968e-18
TEP1	2.21551e-19	-0.931033	1.51018e-18
PPP1R12C	2.22717e-19	-0.697423	1.51763e-18
KLK15	2.26967e-19	-2.68966	1.54607e-18
GAPT	2.38724e-19	-2.25181	1.62401e-18
TLR7	2.40995e-19	-2.33443	1.63782e-18
SLC24A4	2.46248e-19	-1.44544	1.67186e-18
CAST	2.54473e-19	-0.767213	1.72714e-18
NPAS4	2.55143e-19	-1.61303	1.73111e-18
ZNF219	2.57624e-19	-1.045	1.74737e-18
ATP5F1	2.61373e-19	-0.754667	1.77221e-18
RGMA	2.71324e-19	-2.89513	1.83665e-18
DES	2.72812e-19	-4.74893	1.84611e-18
CYB561D1	2.72884e-19	-0.980182	1.84599e-18
TPSB2	2.79722e-19	-2.86644	1.89162e-18
GPRIN2	2.80811e-19	-1.75604	1.89837e-18
PLN	2.85938e-19	-3.18024	1.93175e-18
TRIM55	2.88387e-19	-0.943124	1.94766e-18
TP53INP1	2.89152e-19	-1.19844	1.95218e-18
IL11RA	2.91121e-19	-1.35115	1.96418e-18
PDXP	2.93739e-19	-0.920653	1.98119e-18
NR2F6	2.96879e-19	-0.784484	2.0004e-18
INPP5K	2.97462e-19	-0.860687	2.00367e-18
NTAN1	2.99152e-19	-0.830083	2.01373e-18
STXBP5L	3.16176e-19	-2.09017	2.12624e-18
GIMAP6	3.20351e-19	-1.85872	2.15361e-18
NCF1C	3.25504e-19	-2.65759	2.18753e-18
KLHDC1	3.41744e-19	-1.40292	2.29443e-18
PC	3.44685e-19	-1.24365	2.31341e-18
ZBTB7C	3.46192e-19	-3.10261	2.32277e-18
MYL9	3.50322e-19	-2.37891	2.34894e-18
FECH	3.52704e-19	-1.07374	2.36337e-18
NIPAL3	3.52765e-19	-0.747332	2.363e-18
NUTM2D	3.5726e-19	-1.02577	2.39234e-18
ZNF684	3.58313e-19	-0.752292	2.39861e-18
CD27	3.59148e-19	-2.44333	2.40341e-18
SHROOM3	3.63295e-19	-0.991529	2.43037e-18
ADIPOQ	3.71699e-19	-4.40571	2.48578e-18
MYO1D	3.75207e-19	-1.09805	2.50679e-18
IL1R2	3.80034e-19	-2.76476	2.53739e-18
KCNB2	3.83639e-19	-1.40177	2.55979e-18
RNF103	3.89344e-19	-0.729682	2.59702e-18
ARMCX1	4.04806e-19	-1.89402	2.69752e-18
EDNRB	4.05972e-19	-1.71338	2.70442e-18
HDHD2	4.17864e-19	-0.709922	2.78273e-18
C18orf32	4.2868e-19	-0.836644	2.85199e-18
FCGRT	4.36019e-19	-1.39073	2.89799e-18
ACADVL	4.37307e-19	-0.858269	2.90561e-18
TSPAN3	4.39031e-19	-0.923295	2.91612e-18
KCNN3	4.4745e-19	-2.12643	2.97109e-18
BPNT1	4.49383e-19	-0.832249	2.98295e-18
SLC44A2	4.53015e-19	-0.667227	3.00512e-18
THRB	4.56981e-19	-3.02987	3.03045e-18
ZNF257	4.57577e-19	-2.20853	3.03343e-18
DHRS1	4.63257e-19	-1.04282	3.07008e-18
CYP8B1	4.66299e-19	-1.23297	3.08925e-18
CNKSR2	4.78248e-19	-1.42272	3.16535e-18
EXOC6B	4.82e-19	-1.03831	3.18915e-18
CHRM2	4.93136e-19	-3.35814	3.25863e-18
TARP	4.9316e-19	-2.00675	3.25774e-18
FTH1P3	5.10845e-19	-0.985157	3.37348e-18
CAMK4	5.23334e-19	-1.86597	3.45485e-18
FGF10	5.24993e-19	-1.76936	3.46357e-18
SUSD6	5.41059e-19	-0.973294	3.56727e-18
CRB1	5.53403e-19	-0.942545	3.64631e-18
ETFA	5.5581e-19	-0.820682	3.661e-18
EEF1A2	5.59882e-19	-2.98215	3.68546e-18
GNAL	5.83822e-19	-1.95188	3.84058e-18
PCSK6	5.92887e-19	-1.17724	3.89896e-18
SI	5.95072e-19	-4.97474	3.91083e-18
CACNB2	5.95884e-19	-1.93116	3.91491e-18
ARHGAP36	5.98635e-19	-1.46755	3.93047e-18
VDR	6.04321e-19	-1.01678	3.96653e-18
SVIL	6.16428e-19	-1.37922	4.04341e-18
FEM1C	6.32384e-19	-0.694006	4.14675e-18
CLCA2	6.44265e-19	-2.85063	4.21792e-18
SPARCL1	6.46265e-19	-2.16117	4.22966e-18
PARM1	6.60317e-19	-1.76008	4.31888e-18
CORO2A	6.67533e-19	-1.06126	4.36469e-18
FCGBP	6.99516e-19	-4.44407	4.5709e-18
SCRG1	7.08668e-19	-2.99526	4.62775e-18
EPHA10	7.15194e-19	-1.53448	4.6674e-18
GPC5	7.25032e-19	-1.80955	4.7286e-18
ZNF821	7.35097e-19	-0.849069	4.7912e-18
ARHGAP15	7.46226e-19	-1.92623	4.86065e-18
TRIM36	7.75229e-19	-1.76082	5.04636e-18
FXYD6	7.7981e-19	-2.20801	5.07457e-18
PPARGC1A	7.80935e-19	-2.2412	5.08028e-18
CCR9	7.84274e-19	-1.76937	5.10039e-18
DACT3	8.18998e-19	-2.23488	5.32284e-18
CDKN1A	8.4216e-19	-1.39669	5.47164e-18
MAB21L2	8.43639e-19	-2.94985	5.47778e-18
YPEL5	8.5486e-19	-0.763978	5.54889e-18
MFAP5	8.61679e-19	-3.49628	5.59138e-18
MEI1	8.64253e-19	-2.0988	5.60631e-18
ITM2B	8.73743e-19	-0.827884	5.66429e-18
TUSC5	9.12579e-19	-3.11714	5.91233e-18
CERS1	9.50537e-19	-1.8028	6.15048e-18
AHNAK	9.59212e-19	-1.47671	6.20466e-18
AOX1	9.74057e-19	-2.73553	6.29077e-18
EML1	9.77202e-19	-2.10415	6.30711e-18
C14orf132	9.95139e-19	-2.32598	6.42087e-18
IL17B	9.98056e-19	-1.30556	6.43767e-18
DPYD	1.02131e-18	-2.43958	6.58561e-18
GJA9	1.1115e-18	-1.58451	7.15818e-18
PACSIN1	1.13256e-18	-1.87628	7.29147e-18
ETNK1	1.13918e-18	-0.927636	7.33182e-18
DDX60	1.16083e-18	-1.64979	7.46182e-18
PTPRCAP	1.16309e-18	-2.05102	7.47402e-18
RNF138	1.18006e-18	-0.73087	7.5783e-18
GRIK1-AS1	1.19097e-18	-0.686062	7.64595e-18
GNAQ	1.22049e-18	-0.912953	7.82571e-18
SCTR	1.26723e-18	-1.31014	8.1178e-18
LRFN5	1.26727e-18	-2.0769	8.11554e-18
PALM	1.28403e-18	-2.25538	8.2177e-18
P2RY8	1.36643e-18	-1.86006	8.73417e-18
MESP2	1.44431e-18	-1.82287	9.22048e-18
PPARGC1B	1.45827e-18	-1.27911	9.30673e-18
CX3CR1	1.50596e-18	-1.97821	9.60216e-18
NDUFS2	1.5983e-18	-0.590438	1.01846e-17
FAM132A	1.64526e-18	-2.48902	1.04708e-17
ATP8B4	1.6784e-18	-1.47177	1.06718e-17
ANKRD36BP2	1.68198e-18	-2.6757	1.06912e-17
A2M-AS1	1.70358e-18	-1.38108	1.08252e-17
AKR1C2	1.78251e-18	-2.19718	1.13197e-17
AFF1	1.82137e-18	-0.775923	1.1563e-17
FAM110D	1.82728e-18	-1.49683	1.15969e-17
PIK3CG	1.83892e-18	-2.44329	1.16671e-17
AOC3	1.85802e-18	-2.51767	1.17847e-17
FAM13C	1.86142e-18	-2.06661	1.18026e-17
VTI1B	1.9433e-18	-0.606489	1.23142e-17
ZFR2	1.98651e-18	-1.13128	1.25802e-17
SOX15	2.08791e-18	-1.59155	1.3206e-17
CAMK2N1	2.08893e-18	-1.22657	1.32084e-17
NRAP	2.11539e-18	-2.50691	1.33716e-17
PSMG3-AS1	2.16732e-18	-1.24399	1.36957e-17
TMEM155	2.17019e-18	-1.4881	1.37096e-17
SYNJ1	2.18644e-18	-0.817697	1.3808e-17
C11orf54	2.26544e-18	-0.937607	1.42849e-17
TP73-AS1	2.28213e-18	-1.83881	1.43858e-17
TBC1D12	2.29306e-18	-0.657384	1.44502e-17
GPR162	2.31277e-18	-1.47121	1.45655e-17
CDH22	2.38978e-18	-1.83018	1.50366e-17
KIAA1671	2.44313e-18	-0.805684	1.53676e-17
CCNJL	2.45328e-18	-1.89578	1.54268e-17
CASP10	2.45417e-18	-1.04308	1.54276e-17
MEGF10	2.46145e-18	-1.95292	1.54687e-17
APBA1	2.46192e-18	-1.61327	1.54669e-17
TMEM251	2.50215e-18	-0.694824	1.57148e-17
ACKR1	2.52124e-18	-3.3833	1.58298e-17
OSBPL1A	2.56272e-18	-1.74962	1.60804e-17
NBEA	2.58607e-18	-2.68676	1.6222e-17
STAR	2.59705e-18	-1.16116	1.62809e-17
HPS1	2.64532e-18	-0.651321	1.65785e-17
ADRA1B	2.69765e-18	-1.82205	1.6891e-17
C1QTNF9	2.80309e-18	-1.7313	1.75405e-17
SDHB	2.80917e-18	-0.684842	1.75731e-17
ARNTL	2.8867e-18	-0.902584	1.80416e-17
AQP4	2.91121e-18	-1.46264	1.81893e-17
MASP1	3.09678e-18	-3.72587	1.9337e-17
CDHR2	3.14841e-18	-3.05893	1.96474e-17
C16orf62	3.23037e-18	-1.77935	2.01344e-17
SERINC2	3.32212e-18	-1.1414	2.06749e-17
ARHGEF9	3.3314e-18	-0.949378	2.07264e-17
KBTBD11	3.5403e-18	-1.32673	2.20127e-17
B3GNT6	3.55723e-18	-4.82476	2.21113e-17
KRAS	3.63389e-18	-0.647798	2.25741e-17
ITLN1	3.64934e-18	-5.8631	2.26632e-17
DNAJB5	3.80386e-18	-1.86393	2.36086e-17
SLC1A1	3.80559e-18	-2.13238	2.36121e-17
HYI	3.87518e-18	-0.914374	2.40222e-17
CETN4P	3.87753e-18	-0.906438	2.40295e-17
SLC20A2	3.9808e-18	-0.970177	2.46545e-17
DSEL	4.13783e-18	-1.89532	2.55731e-17
BIN2	4.25765e-18	-1.32343	2.62978e-17
NPAS3	4.37986e-18	-2.01234	2.70364e-17
CCDC107	4.42732e-18	-0.804253	2.73211e-17
TMIGD2	4.7253e-18	-1.94985	2.91162e-17
LRRN3	4.7678e-18	-1.91263	2.93692e-17
HBA2	4.98214e-18	-2.61094	3.0662e-17
FAM216B	5.00468e-18	-1.47294	3.07914e-17
LRRC55	5.0171e-18	-1.95537	3.08586e-17
LRRTM2	5.02144e-18	-1.49157	3.08761e-17
TACR1	5.06614e-18	-2.42229	3.11416e-17
BCL10	5.43402e-18	-0.861443	3.3363e-17
FILIP1	5.43765e-18	-2.08952	3.33753e-17
CHMP2A	5.74638e-18	-0.585462	3.52597e-17
LINC00689	5.8274e-18	-1.71151	3.57355e-17
ZNF542P	5.84675e-18	-1.80935	3.58434e-17
PID1	5.95691e-18	-2.32706	3.64861e-17
ZNF727	5.98655e-18	-1.52859	3.66567e-17
CHRNA3	5.99829e-18	-2.80882	3.67176e-17
MPP2	6.15554e-18	-1.76086	3.7669e-17
TMBIM4	6.21492e-18	-0.678677	3.80097e-17
RALGAPA1	6.21748e-18	-0.74516	3.8014e-17
C16orf54	6.27359e-18	-2.38198	3.83342e-17
PRKAA2	6.30816e-18	-3.39063	3.8534e-17
LINC00488	6.37855e-18	-1.37681	3.89408e-17
WNT9A	6.5285e-18	-1.96926	3.98207e-17
CSMD1	6.57276e-18	-1.49669	4.00788e-17
PHYH	6.60705e-18	-1.13873	4.0252e-17
ZNF568	6.80282e-18	-1.76495	4.13956e-17
C14orf28	7.04611e-18	-0.766764	4.27999e-17
CXCR5	7.27187e-18	-2.77584	4.41451e-17
TMEM133	7.43271e-18	-0.915582	4.50949e-17
GCK	7.48666e-18	-1.27618	4.54087e-17
SH3RF1	7.50539e-18	-0.806828	4.55089e-17
RAB9B	7.55681e-18	-1.71615	4.57802e-17
GNAI1	7.95467e-18	-1.64414	4.81194e-17
DOLPP1	8.60853e-18	-1.02379	5.19982e-17
ARHGAP35	8.93214e-18	-0.722314	5.3937e-17
DIXDC1	9.04734e-18	-1.23668	5.46166e-17
ZNF396	9.31257e-18	-1.12165	5.62012e-17
GLOD5	9.36309e-18	-1.75642	5.64895e-17
GCOM1	9.88216e-18	-1.39727	5.95511e-17
TSPAN11	9.9283e-18	-2.00067	5.98116e-17
ATP5J	9.99218e-18	-0.736588	6.01788e-17
ACOT2	1.00284e-17	-1.02516	6.03791e-17
TENM1	1.01724e-17	-2.18192	6.12282e-17
MTMR10	1.02199e-17	-0.662787	6.14959e-17
SMIM10L2B	1.02903e-17	-1.50491	6.18834e-17
RNF5	1.06841e-17	-0.623138	6.41766e-17
RGL1	1.1196e-17	-1.46178	6.71923e-17
C20orf194	1.12739e-17	-2.01645	6.76204e-17
SMIM12	1.14244e-17	-0.598671	6.85031e-17
FAS	1.15522e-17	-1.43444	6.9249e-17
PTPRR	1.15637e-17	-2.42782	6.9298e-17
NAGA	1.1693e-17	-0.625513	7.00113e-17
B2M	1.17465e-17	-1.14263	7.03115e-17
CTAGE5	1.18853e-17	-0.734366	7.10797e-17
FOXP2	1.20645e-17	-3.11213	7.20888e-17
TMEM74	1.20969e-17	-1.54404	7.22613e-17
LHFPL2	1.22616e-17	-0.877741	7.32026e-17
CKMT1B	1.22715e-17	-1.35581	7.324e-17
NANS	1.23109e-17	-0.854045	7.34538e-17
OTUD7B	1.23301e-17	-0.651076	7.35474e-17
IL17RC	1.23635e-17	-0.80632	7.37252e-17
AFG3L2	1.28748e-17	-0.806434	7.67291e-17
CIDEC	1.32472e-17	-2.9328	7.88803e-17
SLC31A2	1.32639e-17	-1.23044	7.89564e-17
TMTC1	1.3398e-17	-2.00021	7.97314e-17
METRNL	1.34334e-17	-1.1511	7.99191e-17
NEFH	1.36111e-17	-1.85702	8.09296e-17
LINC01550	1.37316e-17	-2.24528	8.16225e-17
FKBP1B	1.38948e-17	-2.09612	8.25686e-17
DNAJB4	1.39511e-17	-1.11899	8.28553e-17
MICU3	1.40506e-17	-1.71694	8.3398e-17
LOC400043	1.44759e-17	-1.78424	8.58476e-17
C14orf159	1.45545e-17	-1.13728	8.62887e-17
PCK2	1.47371e-17	-0.948173	8.73462e-17
SGCE	1.50904e-17	-1.89662	8.93887e-17
ABHD11-AS1	1.53979e-17	-1.92986	9.11573e-17
MRGPRF	1.54353e-17	-2.30736	9.13525e-17
GABARAP	1.54374e-17	-0.682464	9.13387e-17
ZNF677	1.55059e-17	-1.66623	9.16913e-17
CHST5	1.55958e-17	-3.75928	9.21964e-17
SORBS3	1.56033e-17	-0.959138	9.22143e-17
GALM	1.57487e-17	-0.865203	9.30463e-17
IL1RAPL1	1.58513e-17	-0.86078	9.36256e-17
YPEL4	1.61874e-17	-1.73917	9.55558e-17
LSP1	1.63868e-17	-1.72844	9.66773e-17
ERBB2IP	1.6485e-17	-0.848655	9.7173e-17
ADORA2A	1.68318e-17	-1.30766	9.91602e-17
NRG1	1.7006e-17	-2.37889	1.00158e-16
ADAM6	1.75785e-17	-3.89889	1.03411e-16
MFNG	1.79148e-17	-1.31447	1.05329e-16
RERG	1.81211e-17	-2.34355	1.06511e-16
RAB9A	1.8122e-17	-0.698074	1.06486e-16
TMEM45B	1.8875e-17	-1.36731	1.10689e-16
IL4R	1.89391e-17	-0.697992	1.11001e-16
COX8A	1.90071e-17	-0.7157	1.11368e-16
LINC00961	1.90929e-17	-1.1462	1.11839e-16
DLG2	1.94919e-17	-2.23245	1.14014e-16
KCNT2	2.06159e-17	-1.74067	1.20485e-16
GPIHBP1	2.06412e-17	-2.23273	1.20599e-16
FTH1	2.06822e-17	-0.903653	1.20804e-16
TUB	2.20624e-17	-2.19113	1.28646e-16
CALB2	2.21498e-17	-3.4792	1.29119e-16
CYP3A4	2.23063e-17	-2.93313	1.29884e-16
ZMIZ1	2.23802e-17	-0.817073	1.30277e-16
SLC6A16	2.27265e-17	-1.53106	1.32218e-16
PKIG	2.32846e-17	-1.05144	1.35274e-16
GLDN	2.34426e-17	-2.06325	1.36153e-16
SLC25A11	2.39856e-17	-0.659298	1.39228e-16
COLEC11	2.43466e-17	-1.83558	1.41283e-16
MEP1A	2.43595e-17	-3.2593	1.41318e-16
LRCH2	2.45192e-17	-2.09744	1.42164e-16
GOT1	2.46101e-17	-0.820382	1.42611e-16
WIPF2	2.49315e-17	-0.689294	1.44432e-16
TNFAIP8L3	2.54381e-17	-1.81014	1.47326e-16
DPEP2	2.6013e-17	-2.0685	1.50528e-16
SLC25A4	2.62815e-17	-0.856969	1.51953e-16
HACD4	2.67439e-17	-1.67559	1.5454e-16
ATP8A1	2.68179e-17	-1.51649	1.54923e-16
RNF125	2.73396e-17	-1.69277	1.57849e-16
CCM2L	2.81746e-17	-1.37009	1.62487e-16
USP38	2.83836e-17	-0.632915	1.63646e-16
DENND1B	2.86542e-17	-1.05209	1.65113e-16
[truncated: 2,980 more rows]

## Sheet: ESCA
Symbol	P value	log2(Fold change)	FDR
LINC00671	3.16188e-33	-3.74697	3.24583e-29
ASB11	2.95003e-32	-4.39479	1.21134e-28
HTR1E	3.20039e-30	-4.01736	8.21339e-27
CCKAR	5.25634e-30	-6.29511	8.99317e-27
CELA2A	7.286e-28	-1.5974	5.54033e-25
CHIA	1.82964e-27	-7.90383	1.21175e-24
PDILT	2.54271e-26	-5.70349	1.1601e-23
PGA5	1.68562e-24	-10.555	5.58184e-22
DCAF12L1	2.53981e-24	-3.93231	8.02229e-22
ATP4B	6.08634e-24	-9.08471	1.73554e-21
C16orf89	3.01002e-23	-7.13524	7.72483e-21
PEBP4	4.42781e-23	-4.5212	1.0695e-20
ATP4A	1.93867e-22	-9.57128	4.14612e-20
GUCA1C	6.40481e-22	-3.38045	1.34181e-19
TRIM50	7.69753e-22	-5.84095	1.58038e-19
STX12	1.57544e-21	-1.7333	3.05144e-19
CKMT2	2.05316e-21	-5.84642	3.83213e-19
CCKBR	5.06297e-21	-6.56803	8.80913e-19
ADCYAP1R1	1.74625e-20	-3.23956	2.91481e-18
NKX6-2	2.45913e-20	-4.71116	4.03907e-18
ESRRB	3.10284e-20	-4.31218	4.93833e-18
AQP4	3.9632e-20	-6.43975	6.16428e-18
PGA3	8.77956e-20	-11.6471	1.29679e-17
CD300LG	2.41397e-19	-3.50009	3.44176e-17
CKM	2.84905e-19	-5.43222	4.03406e-17
PTF1A	6.41057e-19	-2.24283	8.83325e-17
MYBPC3	7.10069e-19	-3.36935	9.65459e-17
PGA4	7.18831e-19	-12.1048	9.70942e-17
SYT4	1.14347e-18	-4.10483	1.51461e-16
LOC400940	1.2779e-18	-3.01585	1.68183e-16
TMEM132C	2.24742e-18	-4.58145	2.86594e-16
LINC00643	2.50666e-18	-2.40676	3.1768e-16
CLCNKA	3.07635e-18	-4.39842	3.82791e-16
PIRT	5.23334e-18	-3.43758	6.35773e-16
RGMB	5.63946e-18	-2.40265	6.81081e-16
LINC01105	6.36063e-18	-5.03504	7.54856e-16
ADIPOQ	7.20961e-18	-4.1809	8.45831e-16
GKN1	7.70502e-18	-9.67145	8.93739e-16
C14orf180	9.81371e-18	-2.33447	1.12562e-15
GRIA4	1.07736e-17	-4.53507	1.22885e-15
SH3GL2	1.13977e-17	-5.67865	1.29285e-15
ETNPPL	1.21326e-17	-5.33486	1.36865e-15
CELA3A	1.22135e-17	-3.58985	1.37024e-15
GHRL	1.64219e-17	-5.99686	1.81267e-15
SIGLEC11	3.16166e-17	-4.62263	3.36332e-15
CFC1B	3.28183e-17	-4.05831	3.47315e-15
KCTD8	3.63129e-17	-3.99619	3.82328e-15
GPR155	4.4416e-17	-3.8383	4.55952e-15
CRY2	4.91891e-17	-1.71053	4.97488e-15
HMP19	7.29618e-17	-3.74005	7.16737e-15
CADM2	1.65817e-16	-5.08441	1.60584e-14
GIF	2.14161e-16	-8.71156	2.03562e-14
ACSM6	2.23597e-16	-1.79659	2.10581e-14
NPY2R	3.80946e-16	-1.77787	3.4916e-14
ESRRG	4.99088e-16	-6.09203	4.55413e-14
VSTM2A	6.23735e-16	-2.90576	5.64137e-14
HDC	6.3591e-16	-4.54177	5.72626e-14
CKB	7.85075e-16	-4.06227	6.97765e-14
LRRC52	8.07734e-16	-1.29683	7.1481e-14
MTURN	8.54592e-16	-2.49158	7.49813e-14
GKN2	1.30752e-15	-7.66415	1.12793e-13
SLC5A7	1.38622e-15	-4.23991	1.18585e-13
SIK2	1.91821e-15	-1.80615	1.61405e-13
B3GAT1	2.57121e-15	-4.93522	2.14591e-13
P2RX2	2.77045e-15	-3.8057	2.2752e-13
RAB11FIP2	2.82722e-15	-1.75722	2.31257e-13
PLCXD3	2.86849e-15	-5.92213	2.33702e-13
GPER1	3.17908e-15	-3.75785	2.56968e-13
FAM180B	3.25095e-15	-2.08522	2.61746e-13
LINC00314	3.52797e-15	-0.614386	2.8294e-13
SLC25A4	3.74559e-15	-2.34534	2.99224e-13
ALAD	4.37743e-15	-1.55492	3.45665e-13
LIPF	5.64698e-15	-11.3729	4.44208e-13
LGI1	5.73185e-15	-3.39838	4.49163e-13
EPHA5	7.47548e-15	-3.79958	5.8136e-13
CAB39L	8.52662e-15	-2.73204	6.55655e-13
DPP10	1.22178e-14	-4.13423	9.18838e-13
ASPA	1.27932e-14	-3.97975	9.55117e-13
LCN6	1.44595e-14	-2.42137	1.07561e-12
GALR1	1.89276e-14	-2.20625	1.39785e-12
KCNE2	2.45683e-14	-5.88879	1.7761e-12
SPINK13	2.49693e-14	-2.46126	1.79875e-12
FAM135B	2.56463e-14	-3.66986	1.84107e-12
MYOC	2.59684e-14	-6.80102	1.85769e-12
SST	2.6756e-14	-6.13511	1.90739e-12
CPA2	3.29474e-14	-6.31891	2.33256e-12
CTIF	3.43345e-14	-1.9194	2.42241e-12
SLC7A14	4.17705e-14	-3.24554	2.93695e-12
CALY	4.28743e-14	-2.98533	3.00428e-12
KIAA1191	5.30332e-14	-1.1628	3.62942e-12
ACSM5	7.23025e-14	-2.82521	4.88304e-12
MLYCD	7.61677e-14	-1.3296	5.12721e-12
MTFR1L	9.22683e-14	-1.23767	6.15052e-12
PPP1R1A	1.28028e-13	-4.67931	8.47915e-12
SRRM4	1.50961e-13	-3.0554	9.90219e-12
SLC1A2	1.5101e-13	-4.22456	9.87382e-12
DPT	1.75676e-13	-4.75919	1.13779e-11
CELA3B	1.76032e-13	-3.03176	1.13652e-11
MAS1L	2.2805e-13	-1.4164	1.46315e-11
CPB1	2.44063e-13	-2.64355	1.56101e-11
SNORD116-20	2.53227e-13	-2.90723	1.6096e-11
FNDC5	3.27422e-13	-3.7842	2.0684e-11
PLA2G1B	3.49164e-13	-2.85565	2.19226e-11
CMA1	3.55139e-13	-2.97182	2.22297e-11
PLP1	3.67757e-13	-5.51333	2.28109e-11
RANBP3L	3.82733e-13	-4.18682	2.36683e-11
GSTA3	3.85603e-13	-2.89835	2.37742e-11
P2RY14	4.60937e-13	-3.39731	2.81652e-11
RD3	4.85388e-13	-1.97832	2.95712e-11
C2orf40	4.97819e-13	-5.59658	3.01496e-11
HIST2H2BA	4.99612e-13	-2.57144	3.01692e-11
SMIM11	5.33781e-13	-1.77896	3.2138e-11
NT5C1A	5.87328e-13	-1.89601	3.51557e-11
TMEM161B	5.97931e-13	-1.42106	3.56864e-11
ARHGDIG	6.77832e-13	-4.63247	4.01054e-11
ST8SIA3	6.85715e-13	-3.09123	4.03393e-11
PI16	7.51434e-13	-6.05129	4.39536e-11
AFM	8.27992e-13	-1.79697	4.81572e-11
VIP	8.30079e-13	-4.31531	4.81422e-11
SV2C	8.93086e-13	-2.18223	5.15055e-11
DNER	9.53806e-13	-5.5124	5.48532e-11
RBPJL	9.69863e-13	-2.58174	5.56208e-11
XKR4	1.3351e-12	-3.6065	7.5512e-11
ALDH6A1	1.36664e-12	-2.12612	7.70837e-11
KL	1.37499e-12	-3.39827	7.73424e-11
TMED6	1.54174e-12	-3.62548	8.6249e-11
GPR146	1.7382e-12	-2.01518	9.69754e-11
GUCA2B	1.7383e-12	-3.72443	9.67182e-11
ZBTB16	1.76991e-12	-5.53339	9.79463e-11
SYNJ2BP	1.94097e-12	-1.36811	1.07124e-10
CMTM5	1.96621e-12	-1.79091	1.08226e-10
ACAT1	2.00708e-12	-1.641	1.1018e-10
SORCS1	2.17977e-12	-4.4026	1.18708e-10
MYRIP	2.28584e-12	-4.92671	1.24155e-10
SIDT2	2.43009e-12	-1.65629	1.31642e-10
CLEC3B	3.4027e-12	-3.50376	1.80987e-10
LOC100240734	3.55498e-12	-2.39639	1.88112e-10
MT1M	3.62119e-12	-4.56945	1.91123e-10
ENAM	3.6398e-12	-3.96306	1.91612e-10
PTGER3	3.9692e-12	-4.39857	2.07358e-10
C3orf18	4.1374e-12	-2.52819	2.15596e-10
PBXIP1	4.14379e-12	-1.69166	2.15383e-10
CNTN3	4.24916e-12	-4.19463	2.20302e-10
FAM107A	4.32894e-12	-4.3034	2.2331e-10
APOBEC2	4.3583e-12	-3.1672	2.24261e-10
PCAT18	4.63745e-12	-3.58702	2.38029e-10
ACO2	4.68516e-12	-1.13552	2.39878e-10
SECISBP2L	4.78692e-12	-1.37885	2.44478e-10
PM20D1	5.2207e-12	-2.93323	2.64657e-10
FXYD1	7.71504e-12	-4.10706	3.8446e-10
ZHX3	7.73729e-12	-1.40851	3.84635e-10
RBPMS2	7.76304e-12	-3.71785	3.84983e-10
ABCC8	8.99724e-12	-4.59157	4.40865e-10
PGM5-AS1	9.2942e-12	-3.18066	4.53252e-10
MUSK	9.4208e-12	-3.10334	4.58338e-10
GSTM5	1.00185e-11	-3.28841	4.85117e-10
AVPR1B	1.13391e-11	-2.06762	5.45206e-10
TRPM3	1.16068e-11	-2.88501	5.56772e-10
CUX2	1.18617e-11	-4.32774	5.66357e-10
AR	1.21914e-11	-3.39507	5.80745e-10
DUSP19	1.26571e-11	-2.15014	5.98761e-10
TUSC5	1.33522e-11	-2.08703	6.27308e-10
TMEM100	1.44109e-11	-3.53027	6.73965e-10
LEPR	1.47932e-11	-2.81716	6.88704e-10
LCN10	1.71872e-11	-3.36739	7.92968e-10
KLF15	1.78303e-11	-4.37027	8.18959e-10
ANGPTL3	1.8375e-11	-3.49101	8.40218e-10
GREM2	1.91822e-11	-5.0292	8.73235e-10
LINC00982	2.16047e-11	-5.07662	9.70606e-10
NCAM1	2.28983e-11	-4.65861	1.02201e-09
AFF3	2.30424e-11	-4.19457	1.02399e-09
C14orf159	2.34399e-11	-1.4947	1.03941e-09
GNG7	2.65257e-11	-3.39883	1.16617e-09
ERBB4	2.69587e-11	-3.89165	1.18267e-09
PMP2	2.89066e-11	-3.09943	1.25737e-09
SYCN	3.03359e-11	-1.46168	1.31676e-09
FIGF	3.27358e-11	-3.35012	1.40901e-09
ASXL3	3.55644e-11	-3.44661	1.5212e-09
C6	4.25342e-11	-4.64685	1.81176e-09
MYH13	4.97372e-11	-2.36964	2.10547e-09
ZCWPW2	5.24463e-11	-2.17238	2.20199e-09
KCNA5	5.74444e-11	-3.32617	2.40202e-09
RAF1	5.77888e-11	-0.846191	2.41151e-09
FAM167A-AS1	5.90243e-11	-2.03647	2.45807e-09
INSRR	6.15437e-11	-2.37889	2.5578e-09
CIRBP	6.90903e-11	-1.18681	2.85987e-09
DBT	7.19839e-11	-1.38202	2.97365e-09
RIMS4	7.36113e-11	-4.31931	3.03477e-09
GLP2R	7.4895e-11	-2.49636	3.0815e-09
ACADSB	7.5879e-11	-1.84886	3.11574e-09
GRIK1	7.89913e-11	-1.94104	3.23707e-09
TCEAL5	9.09593e-11	-2.12001	3.7127e-09
SCARA5	9.63985e-11	-5.3556	3.91912e-09
CBX7	1.0058e-10	-2.10431	4.04903e-09
C8orf46	1.05355e-10	-2.843	4.22469e-09
ADGRD1	1.15257e-10	-4.54303	4.57707e-09
ZNF536	1.15559e-10	-3.73795	4.58019e-09
CARNS1	1.2063e-10	-2.93351	4.75367e-09
SNX1	1.23356e-10	-0.832227	4.83325e-09
GRIK3	1.29714e-10	-4.35517	5.06302e-09
FHL1	1.34856e-10	-3.39085	5.25376e-09
PHOX2B	1.37069e-10	-1.88076	5.31976e-09
HSPB6	1.37357e-10	-4.26285	5.3209e-09
PCSK2	1.41421e-10	-4.2783	5.44748e-09
CGNL1	1.45663e-10	-3.57311	5.60039e-09
SLC2A4	1.45784e-10	-3.88353	5.59458e-09
RAB27A	1.48718e-10	-1.60418	5.68591e-09
RCAN2	1.5574e-10	-2.80176	5.93229e-09
VIPR2	1.59615e-10	-3.88987	6.05742e-09
FRMD1	1.67392e-10	-5.09427	6.34081e-09
TBC1D14	1.82587e-10	-1.30881	6.84067e-09
G6PC2	1.96797e-10	-1.86647	7.31965e-09
UBL3	2.03001e-10	-1.8717	7.52313e-09
PLIN4	2.13735e-10	-3.8741	7.87827e-09
PTH	2.16053e-10	-1.19614	7.94944e-09
EFCAB14	2.20104e-10	-1.01693	8.08399e-09
BCL2L2	2.25193e-10	-1.15273	8.25614e-09
FYCO1	2.38817e-10	-1.507	8.70898e-09
DPP6	2.4943e-10	-3.55499	9.06382e-09
SEC14L5	2.70263e-10	-2.8705	9.80347e-09
ACADL	2.70507e-10	-3.80459	9.79503e-09
TNS2	2.83948e-10	-1.97406	1.02456e-08
UG0898H09	2.94348e-10	-3.34516	1.05836e-08
PARK2	2.9629e-10	-2.96473	1.06163e-08
SPHAR	3.30657e-10	-1.30408	1.17655e-08
ZNF471	3.7227e-10	-3.2384	1.31324e-08
GATA5	3.91395e-10	-4.82346	1.37363e-08
SCUBE2	4.03434e-10	-3.71504	1.41106e-08
LIFR	4.08679e-10	-3.60369	1.42697e-08
INPP5A	4.10573e-10	-1.13742	1.42873e-08
SYT9	4.21552e-10	-2.63249	1.45951e-08
LOC100240735	4.217e-10	-2.59862	1.45756e-08
PPP1R12C	4.52186e-10	-1.12	1.55508e-08
TMEM211	4.6331e-10	-2.45474	1.59067e-08
PRX	4.65027e-10	-1.65666	1.59125e-08
GNMT	4.79087e-10	-2.82281	1.6312e-08
LIPJ	4.80714e-10	-1.20594	1.63403e-08
KIAA2022	4.83731e-10	-4.53383	1.64157e-08
ELANE	5.00612e-10	-1.81791	1.69605e-08
FOXN3	5.05552e-10	-1.31863	1.70996e-08
SLC26A7	5.11774e-10	-3.98937	1.72532e-08
PTPN21	5.19324e-10	-1.39253	1.74505e-08
LOC100192426	5.22066e-10	-1.2848	1.74854e-08
CADM3	5.2487e-10	-4.94581	1.75506e-08
TNXB	5.25605e-10	-4.44185	1.75467e-08
NMRK2	5.46275e-10	-1.53034	1.81776e-08
HRH2	5.48284e-10	-3.06924	1.82149e-08
CFD	5.58065e-10	-3.16167	1.84801e-08
PNPLA7	5.78776e-10	-3.25924	1.9135e-08
CAPZA3	5.84835e-10	-2.15705	1.92733e-08
ZNF385B	5.94185e-10	-4.21832	1.955e-08
ADAMTSL1	6.039e-10	-3.73991	1.98379e-08
SORBS1	6.80906e-10	-3.42228	2.22253e-08
PKNOX2	7.5245e-10	-3.0121	2.44439e-08
MT1A	7.58878e-10	-4.05637	2.46138e-08
MYT1L	7.88895e-10	-1.46844	2.54667e-08
ACACB	8.18696e-10	-2.82831	2.63458e-08
C20orf166-AS1	8.36406e-10	-3.03566	2.68736e-08
MAP1LC3C	8.68544e-10	-2.02045	2.78192e-08
ADH1B	9.15659e-10	-5.85074	2.91916e-08
GRIP2	9.35946e-10	-3.34468	2.96542e-08
C1orf95	9.61913e-10	-4.16804	3.043e-08
FAM150B	1.02265e-09	-3.23647	3.22519e-08
PINK1	1.03185e-09	-1.21736	3.24922e-08
PKHD1L1	1.07191e-09	-3.65206	3.37021e-08
CARTPT	1.07232e-09	-2.66512	3.36634e-08
MYH2	1.07448e-09	-1.1558	3.36797e-08
NFIC	1.0989e-09	-1.50495	3.43402e-08
PLIN5	1.11209e-09	-3.62073	3.46995e-08
ARHGEF37	1.14327e-09	-2.17283	3.55104e-08
NRXN1	1.22005e-09	-4.39084	3.77241e-08
KLF9	1.3287e-09	-2.29373	4.06551e-08
MITF	1.33709e-09	-2.32927	4.0851e-08
CNTD1	1.36319e-09	-1.7336	4.15865e-08
IQCF6	1.39074e-09	-0.870081	4.23013e-08
RNF180	1.40029e-09	-2.81902	4.25287e-08
LRRC3B	1.42021e-09	-2.16226	4.30699e-08
SPRYD3	1.42724e-09	-0.92618	4.32193e-08
C6orf201	1.43108e-09	-1.95414	4.32718e-08
SCG3	1.43397e-09	-3.96028	4.32953e-08
LINC00906	1.47558e-09	-1.50527	4.4421e-08
LYVE1	1.50763e-09	-3.21402	4.52532e-08
NIM1K	1.5197e-09	-2.29841	4.55488e-08
ETFDH	1.53669e-09	-1.47161	4.5991e-08
DLG2	1.53728e-09	-3.70837	4.59417e-08
SUCLG2	1.55797e-09	-1.58854	4.64247e-08
LRRC7	1.60449e-09	-2.42064	4.76726e-08
FAM110D	1.60975e-09	-2.35651	4.77597e-08
FAXDC2	1.63175e-09	-2.48382	4.8273e-08
GLUL	1.64122e-09	-2.2076	4.84834e-08
TREH	1.65314e-09	-2.91107	4.87653e-08
KIF1C	1.68982e-09	-1.16197	4.97043e-08
TCEB3	1.75054e-09	-0.868859	5.13432e-08
TSPYL4	1.9103e-09	-1.3856	5.56317e-08
TCEAL6	1.96309e-09	-1.81359	5.70073e-08
PDCD4	2.04656e-09	-1.55468	5.91803e-08
SLC16A7	2.11357e-09	-3.42107	6.10318e-08
SERTM1	2.24218e-09	-2.77406	6.43835e-08
TADA2B	2.31436e-09	-0.990954	6.61785e-08
RERGL	2.37862e-09	-3.14487	6.79213e-08
NPY	2.48906e-09	-3.17466	7.08778e-08
CHGA	2.59762e-09	-6.21594	7.36626e-08
TMOD1	2.71814e-09	-2.84901	7.68679e-08
STK32A	2.79832e-09	-2.51443	7.90266e-08
ATOH8	2.8261e-09	-3.00995	7.9592e-08
MFSD4	2.8862e-09	-4.49301	8.10623e-08
KIT	2.90678e-09	-3.28176	8.15289e-08
SORCS3	2.9303e-09	-2.36163	8.19646e-08
HADHB	2.95084e-09	-0.771759	8.24269e-08
NME5	3.20921e-09	-2.72288	8.91588e-08
GSN	3.23834e-09	-1.73369	8.97251e-08
LINC00092	3.25367e-09	-2.82084	9.00283e-08
NR2E3	3.34551e-09	-1.80792	9.23207e-08
RAB4A	3.49821e-09	-0.927217	9.58901e-08
IGIP	3.64734e-09	-1.46143	9.95793e-08
CCNI	3.68446e-09	-1.01147	1.00326e-07
DLGAP2	3.69177e-09	-2.16802	1.00392e-07
ANGPTL1	3.80312e-09	-3.89313	1.03147e-07
METTL7A	3.92936e-09	-2.80834	1.0615e-07
FBXL5	4.11799e-09	-0.890183	1.10953e-07
PXMP2	4.12775e-09	-1.59511	1.11071e-07
ZNF677	4.28125e-09	-2.5314	1.149e-07
KCNK2	4.29763e-09	-4.14903	1.15189e-07
DGKD	4.37673e-09	-2.05936	1.17156e-07
RNF14	4.39331e-09	-0.801832	1.17447e-07
KIAA0430	4.39602e-09	-0.854014	1.17366e-07
TSC22D3	4.4048e-09	-2.1828	1.17296e-07
PCBD2	4.5522e-09	-0.992803	1.20907e-07
ZBTB47	4.61045e-09	-1.47938	1.22296e-07
GFRA1	4.61605e-09	-4.20683	1.22287e-07
FBXL13	4.6269e-09	-3.01686	1.22416e-07
MAMDC2	4.70756e-09	-4.06195	1.2439e-07
KAT2B	5.01663e-09	-1.89996	1.31709e-07
CCBE1	5.04057e-09	-3.39234	1.32e-07
HSPB7	5.28587e-09	-4.15903	1.38071e-07
UMOD	5.37076e-09	-1.19806	1.40111e-07
WDFY3-AS2	5.37289e-09	-1.71843	1.39988e-07
CTNND2	5.42405e-09	-3.55892	1.41142e-07
RPS6KA6	5.4256e-09	-3.99982	1.41004e-07
NEGR1	5.60744e-09	-3.29287	1.45545e-07
PDE1C	5.74391e-09	-3.15964	1.48712e-07
FAM63A	5.83205e-09	-1.64459	1.50047e-07
FKBP5	5.8653e-09	-2.33403	1.50714e-07
FGF10	5.87744e-09	-2.3036	1.50837e-07
SLC25A18	5.96743e-09	-1.49733	1.52765e-07
SNTG2	5.9943e-09	-1.62862	1.53261e-07
CPEB3	6.07952e-09	-1.51658	1.55054e-07
CLCNKB	6.45237e-09	-2.42034	1.63953e-07
TCEAL2	6.45862e-09	-4.13062	1.63908e-07
ADHFE1	6.49565e-09	-3.71028	1.64645e-07
SYNPO2	6.7769e-09	-4.20123	1.7114e-07
GABRA1	7.13625e-09	-1.86544	1.79552e-07
ERO1LB	7.14365e-09	-2.47103	1.79518e-07
AK3	7.27482e-09	-1.02114	1.82591e-07
XYLT2	7.31201e-09	-1.43259	1.833e-07
CNGA3	7.43759e-09	-2.81341	1.86221e-07
SMIM14	7.59484e-09	-1.37998	1.89695e-07
SULT2A1	7.64912e-09	-4.20702	1.90819e-07
PDK4	8.09006e-09	-4.59751	2.01086e-07
LDB3	8.09716e-09	-3.42442	2.01019e-07
ATP1A2	8.17326e-09	-4.80966	2.02663e-07
PLIN1	8.24114e-09	-2.2803	2.041e-07
PCDH9	8.94045e-09	-4.02282	2.19828e-07
HS6ST3	8.96324e-09	-4.01235	2.20125e-07
GPHA2	9.08331e-09	-1.74453	2.22807e-07
USP53	9.41618e-09	-1.39299	2.30421e-07
DAAM2	9.69907e-09	-2.85211	2.36498e-07
ITPR1	9.95124e-09	-2.13521	2.415e-07
SLC18A2	1.00604e-08	-2.46739	2.4386e-07
EPM2A	1.02577e-08	-1.56989	2.47766e-07
TOR1AIP1	1.10582e-08	-0.877199	2.64612e-07
CHRM2	1.15501e-08	-2.95571	2.74462e-07
SCN7A	1.24777e-08	-4.63427	2.94122e-07
ABCA8	1.26537e-08	-4.88456	2.97587e-07
SCTR	1.26578e-08	-3.28338	2.97343e-07
MT1G	1.26835e-08	-4.08376	2.97605e-07
GPIHBP1	1.27311e-08	-2.55357	2.98041e-07
NPAS4	1.27911e-08	-2.42756	2.99105e-07
DDI1	1.28811e-08	-1.71231	3.00525e-07
BTD	1.33449e-08	-1.47271	3.10992e-07
ADRA1A	1.34397e-08	-2.1596	3.12846e-07
GPD1L	1.34945e-08	-1.77368	3.13766e-07
PHYHD1	1.37888e-08	-3.4356	3.19884e-07
KAT6B	1.39113e-08	-0.977501	3.21998e-07
CSRNP1	1.4377e-08	-1.70556	3.31656e-07
LOC100130417	1.46195e-08	-0.683995	3.36872e-07
PRKACB	1.46753e-08	-1.98802	3.37399e-07
RGS11	1.4803e-08	-3.13547	3.39955e-07
C1QTNF7	1.48265e-08	-3.0963	3.40116e-07
KIAA0141	1.49064e-08	-0.868107	3.41185e-07
C7	1.55479e-08	-5.91023	3.54288e-07
LOC148696	1.6001e-08	-2.18458	3.62601e-07
PLAC9	1.63409e-08	-2.72241	3.69489e-07
C21orf62	1.64517e-08	-2.26531	3.71175e-07
C22orf23	1.68936e-08	-2.34126	3.80726e-07
KCNB1	1.74733e-08	-3.76564	3.91642e-07
ATPAF1	1.80929e-08	-0.789234	4.05087e-07
SLMAP	1.81023e-08	-1.08069	4.04857e-07
SLC9A4	1.82027e-08	-5.29889	4.06216e-07
RPRM	1.82971e-08	-3.65773	4.07881e-07
CTSG	1.87443e-08	-3.36437	4.17395e-07
DNMBP-AS1	2.00868e-08	-2.55032	4.45841e-07
SLC16A12	2.09825e-08	-2.45435	4.64216e-07
JADE1	2.10524e-08	-1.75614	4.6476e-07
GCNT4	2.13434e-08	-2.77415	4.70678e-07
TPCN2	2.15069e-08	-1.89468	4.73774e-07
OGN	2.15734e-08	-4.14296	4.74731e-07
FAM19A2	2.2362e-08	-2.62341	4.89984e-07
SYNE1	2.28721e-08	-2.63577	5.00626e-07
ZNF540	2.31556e-08	-2.42219	5.05754e-07
ACSM1	2.33659e-08	-2.55496	5.09804e-07
ABL1	2.35785e-08	-0.942466	5.13897e-07
SYPL2	2.37627e-08	-2.57671	5.17362e-07
CAMTA2	2.43319e-08	-0.781556	5.29193e-07
GTF2IRD2	2.53988e-08	-1.33992	5.51813e-07
LURAP1	2.55221e-08	-2.51459	5.53905e-07
C10orf120	2.55571e-08	-0.842453	5.54078e-07
ARHGAP24	2.58124e-08	-1.96101	5.58434e-07
SDPR	2.63187e-08	-2.71726	5.6819e-07
NICN1	2.68696e-08	-1.15846	5.79475e-07
ITIH5	2.74241e-08	-2.79656	5.90812e-07
DIXDC1	2.75778e-08	-1.86786	5.935e-07
MICU3	2.76733e-08	-2.75175	5.94311e-07
FBP2	2.89294e-08	-3.80887	6.19344e-07
GRIA3	2.93033e-08	-2.5934	6.25392e-07
KCNJ13	2.94068e-08	-2.21154	6.26949e-07
PDIA2	2.95023e-08	-5.09837	6.28332e-07
SH3BGR	2.96665e-08	-2.1289	6.31174e-07
SGSM2	2.96951e-08	-1.08033	6.31128e-07
LRIG1	3.06702e-08	-2.06285	6.50505e-07
CALCOCO1	3.08175e-08	-1.24448	6.52955e-07
FRMPD4	3.10759e-08	-1.8097	6.57075e-07
CHAD	3.19275e-08	-3.07851	6.73693e-07
TRIM3	3.28815e-08	-0.914083	6.9169e-07
GPR6	3.2923e-08	-0.591675	6.91855e-07
PDE2A	3.34925e-08	-2.3892	7.02385e-07
MYOCD	3.35577e-08	-4.11449	7.03033e-07
TAPT1	3.43736e-08	-0.947422	7.19392e-07
SYT10	3.50929e-08	-1.86754	7.32207e-07
RXRG	3.57668e-08	-2.69171	7.43247e-07
TMEM8B	3.60107e-08	-1.79081	7.4756e-07
NDST3	3.63612e-08	-2.67104	7.52552e-07
UNC79	3.74568e-08	-1.89755	7.72889e-07
ADGRG2	3.87947e-08	-3.066	7.98091e-07
DCLK2	3.92914e-08	-2.31939	8.06691e-07
ZNF626	3.93336e-08	-3.0407	8.06751e-07
MYOT	3.99343e-08	-2.67152	8.17439e-07
PGM5	4.01249e-08	-4.16177	8.19705e-07
GBGT1	4.0466e-08	-2.33328	8.25853e-07
KCNJ16	4.13228e-08	-4.85702	8.39999e-07
LINC01184	4.14417e-08	-1.06146	8.41583e-07
DMGDH	4.32699e-08	-2.44561	8.76109e-07
FRRS1L	4.35414e-08	-2.54747	8.80738e-07
DEAF1	4.44319e-08	-0.929452	8.96983e-07
SORBS2	4.51484e-08	-3.37378	9.09658e-07
MPC1	4.6684e-08	-1.40956	9.38755e-07
LGI4	4.78598e-08	-2.25041	9.5958e-07
HERC1	4.8016e-08	-0.922602	9.60834e-07
PCCA	4.98494e-08	-1.52783	9.92685e-07
SGSM3	5.20205e-08	-1.05446	1.03291e-06
TOM1L2	5.31583e-08	-1.44723	1.05144e-06
NEUROD1	5.42717e-08	-3.22553	1.06934e-06
IP6K3	5.46119e-08	-2.7897	1.07398e-06
SPHKAP	5.66454e-08	-1.83773	1.11184e-06
NKAPL	5.84649e-08	-1.67358	1.14427e-06
PWAR5	5.90981e-08	-3.01706	1.15556e-06
ZNF582	5.91038e-08	-2.22224	1.15458e-06
ADGRB3	5.91255e-08	-2.79172	1.1539e-06
ZNF662	6.14465e-08	-2.72498	1.19692e-06
GFRA2	6.38219e-08	-2.44838	1.23849e-06
CNKSR2	6.66822e-08	-3.57853	1.29278e-06
LOC400043	6.71324e-08	-2.98313	1.30028e-06
RAI2	6.74882e-08	-2.49535	1.30471e-06
PTCHD1	6.97929e-08	-3.10525	1.34673e-06
RBSN	6.98096e-08	-0.843547	1.34579e-06
FAM114A2	6.99119e-08	-0.795466	1.34649e-06
LRRC2	7.06227e-08	-3.30784	1.35764e-06
MYO18B	7.13208e-08	-3.96044	1.36849e-06
HCFC2	7.14768e-08	-1.0317	1.37021e-06
ADAM33	7.25049e-08	-3.19481	1.38603e-06
PLA2G12A	7.31616e-08	-0.880862	1.39728e-06
GTF2IRD2P1	7.33265e-08	-1.55953	1.39913e-06
LMOD2	7.80612e-08	-1.32596	1.48121e-06
LY6H	8.02104e-08	-2.83571	1.51779e-06
EIF4E3	8.07225e-08	-1.56386	1.52607e-06
HPGD	8.14657e-08	-3.76648	1.5387e-06
AUH	8.49843e-08	-0.952136	1.60075e-06
HCN1	8.57873e-08	-2.09058	1.61439e-06
DMD	8.81416e-08	-2.76295	1.65566e-06
LINC00889	8.86438e-08	-2.3451	1.65902e-06
MOAP1	9.08771e-08	-1.01416	1.69772e-06
SNORD116-28	9.2344e-08	-3.01104	1.72043e-06
STMN2	9.37455e-08	-3.23768	1.73865e-06
CNTN2	1.0298e-07	-2.77693	1.89792e-06
ITGA8	1.03646e-07	-3.91908	1.90677e-06
LMOD1	1.04201e-07	-3.56617	1.91356e-06
RYR2	1.07033e-07	-3.83181	1.95855e-06
ARHGEF28	1.07913e-07	-1.58909	1.9729e-06
BMX	1.09374e-07	-2.7744	1.99427e-06
ZNF132	1.12254e-07	-1.48442	2.04136e-06
CNN1	1.12563e-07	-3.6486	2.04516e-06
LONRF2	1.13599e-07	-4.48294	2.06215e-06
ACADVL	1.16607e-07	-0.941119	2.1149e-06
VAMP2	1.2212e-07	-1.17257	2.20127e-06
ACADM	1.25726e-07	-1.11899	2.2623e-06
SCGN	1.27624e-07	-3.30514	2.29042e-06
ELL2	1.32668e-07	-1.79858	2.36853e-06
RGN	1.35747e-07	-3.62385	2.4172e-06
ECI2	1.36196e-07	-1.48707	2.42099e-06
GNAZ	1.39272e-07	-2.77149	2.47352e-06
HPR	1.39688e-07	-1.45978	2.47877e-06
PTGDR2	1.40368e-07	-2.65678	2.48868e-06
CRBN	1.40389e-07	-0.860092	2.48691e-06
NAA60	1.44496e-07	-0.663934	2.55745e-06
RELN	1.45368e-07	-3.82301	2.57067e-06
SLC2A12	1.45704e-07	-2.4969	2.56776e-06
ZNF778	1.47171e-07	-0.977591	2.5914e-06
FAM217A	1.48222e-07	-1.16743	2.60543e-06
DMRTC1B	1.52612e-07	-2.43187	2.67345e-06
FAM172A	1.53023e-07	-1.05822	2.67609e-06
CLN8	1.57352e-07	-1.14913	2.7471e-06
PTPRN	1.5753e-07	-3.9112	2.74787e-06
FBXW11	1.58438e-07	-0.818999	2.76137e-06
RSPO2	1.63692e-07	-3.32904	2.8457e-06
GADD45B	1.71541e-07	-1.89865	2.96457e-06
NISCH	1.72077e-07	-0.945252	2.96883e-06
FLNC	1.75621e-07	-3.38311	3.0249e-06
GC	1.76062e-07	-4.70216	3.02996e-06
PPP1R12B	1.8052e-07	-2.33554	3.09888e-06
CACNA2D2	1.82698e-07	-2.92082	3.13364e-06
PBLD	1.86141e-07	-2.33014	3.18738e-06
CCL14	1.89278e-07	-3.75259	3.23838e-06
TMEM47	1.9125e-07	-2.18995	3.26669e-06
AAMDC	1.91487e-07	-1.19559	3.26801e-06
NUCB2	1.95668e-07	-1.33557	3.32829e-06
SBSPON	1.97696e-07	-2.6912	3.35723e-06
LINC00950	1.97877e-07	-2.87675	3.35754e-06
CDHR3	2.00264e-07	-2.86073	3.38684e-06
BCKDHB	2.0079e-07	-1.3941	3.39015e-06
CDH19	2.015e-07	-3.99461	3.39933e-06
RAB9B	2.03199e-07	-2.38254	3.41677e-06
BDH2	2.09601e-07	-1.28101	3.51292e-06
FEM1C	2.11048e-07	-0.964309	3.53428e-06
HIF3A	2.15079e-07	-4.11775	3.59007e-06
GPRASP1	2.21268e-07	-2.00972	3.68141e-06
ACADS	2.27695e-07	-1.30554	3.77914e-06
PRICKLE2	2.29668e-07	-2.14472	3.80881e-06
MMRN1	2.32981e-07	-3.44249	3.85131e-06
LAMB2	2.35688e-07	-1.45169	3.89293e-06
CEP85L	2.48396e-07	-1.68798	4.07333e-06
INE2	2.51202e-07	-2.27629	4.1095e-06
SLC4A2	2.52987e-07	-1.27021	4.13212e-06
MT3	2.59146e-07	-2.02613	4.22935e-06
MYOZ2	2.65149e-07	-1.72071	4.31703e-06
GIN1	2.68602e-07	-0.690956	4.36633e-06
KLHL41	2.69592e-07	-2.11398	4.37895e-06
UNC80	2.80996e-07	-2.7864	4.54621e-06
SBF1P1	2.82017e-07	-1.51092	4.55913e-06
TMEM220	2.84939e-07	-1.91206	4.60275e-06
CPED1	2.85013e-07	-2.73886	4.60031e-06
CPEB1	2.85646e-07	-2.91691	4.60691e-06
GPT2	2.90951e-07	-1.89499	4.68511e-06
FAM189A2	3.04884e-07	-3.60026	4.89028e-06
ABCC12	3.0735e-07	-1.55941	4.92216e-06
COL2A1	3.08676e-07	-4.48648	4.93953e-06
WBP1L	3.11459e-07	-0.826211	4.97632e-06
GRIA2	3.16024e-07	-2.47879	5.04533e-06
CDH2	3.16243e-07	-3.78694	5.04489e-06
GABARAPL1	3.1882e-07	-1.48043	5.07812e-06
C9orf106	3.21731e-07	-1.47262	5.12051e-06
PDGFD	3.2219e-07	-2.38886	5.12385e-06
ASAP3	3.27293e-07	-1.72116	5.19293e-06
SLC8A3	3.28057e-07	-2.00796	5.20104e-06
ZSCAN18	3.30021e-07	-2.64842	5.22813e-06
ENPP3	3.32444e-07	-2.41451	5.26245e-06
PLCL1	3.3676e-07	-2.10922	5.32257e-06
REP15	3.42268e-07	-2.1757	5.40547e-06
FGD4	3.46297e-07	-1.86753	5.46069e-06
KCNMB2	3.50209e-07	-2.42802	5.51391e-06
ST5	3.50225e-07	-1.12784	5.50994e-06
ADGRG4	3.50794e-07	-2.18644	5.51467e-06
ABI3BP	3.5735e-07	-3.73885	5.60913e-06
RIC3	3.57456e-07	-3.26339	5.60651e-06
MMD2	3.62206e-07	-1.09662	5.67235e-06
VPS13D	3.63082e-07	-0.974549	5.67741e-06
AOC3	3.66486e-07	-2.58	5.72628e-06
TCF21	3.66756e-07	-2.29142	5.72613e-06
PMM1	3.67951e-07	-1.18225	5.74043e-06
ARHGAP10	3.68715e-07	-1.49861	5.74798e-06
CELF3	3.79146e-07	-3.21356	5.89716e-06
PDE8B	3.81699e-07	-2.03363	5.93237e-06
TPTEP1	3.88352e-07	-2.83823	6.02665e-06
MAGI1	4.09211e-07	-1.74903	6.30745e-06
KANK3	4.14556e-07	-1.57788	6.38025e-06
OLFM3	4.19624e-07	-2.19867	6.4534e-06
KLHDC1	4.2289e-07	-1.78077	6.49876e-06
ACTG2	4.24235e-07	-3.59095	6.50969e-06
CASQ2	4.29642e-07	-3.97827	6.58773e-06
FBXO9	4.36681e-07	-0.851044	6.68569e-06
CCDC160	4.42531e-07	-1.85841	6.76013e-06
WLS	4.43071e-07	-1.34515	6.75329e-06
KIAA0232	4.45465e-07	-1.04401	6.78475e-06
KCNA2	4.45558e-07	-2.45807	6.78114e-06
PWARSN	4.48193e-07	-2.80711	6.81619e-06
PACRG	4.53944e-07	-2.54547	6.88835e-06
KCNIP4	4.55545e-07	-1.25798	6.90753e-06
COX6A2	4.58004e-07	-0.870996	6.93458e-06
LINC01554	4.62689e-07	-1.92504	6.99519e-06
NFIA	4.83912e-07	-1.40226	7.29456e-06
CITED2	4.85885e-07	-1.446	7.31894e-06
PGRMC2	4.9122e-07	-0.720232	7.39387e-06
TGFBR3	4.96141e-07	-2.53292	7.46246e-06
DMXL1	4.99578e-07	-1.02759	7.50318e-06
TRIM74	5.00277e-07	-2.3434	7.50817e-06
PSCA	5.01206e-07	-5.50888	7.51663e-06
TTC37	5.05594e-07	-0.818022	7.5769e-06
WISP2	5.13077e-07	-3.84881	7.67224e-06
MPZ	5.16307e-07	-2.16551	7.71491e-06
TNS1	5.27196e-07	-2.37917	7.86618e-06
FXYD4	5.30522e-07	-3.28341	7.90432e-06
PWAR1	5.31082e-07	-1.15217	7.90692e-06
DUSP3	5.43038e-07	-0.869806	8.06154e-06
MYLK3	5.51292e-07	-1.63643	8.16636e-06
SLC26A4-AS1	5.53221e-07	-1.84902	8.18902e-06
LTBP4	5.54563e-07	-1.57323	8.20298e-06
SEC14L1	5.66372e-07	-0.968879	8.35358e-06
PAK3	5.77017e-07	-2.98563	8.50448e-06
PYGM	5.91031e-07	-3.01495	8.69231e-06
CYFIP2	5.92153e-07	-2.49699	8.70257e-06
ADAMTS8	6.06407e-07	-3.2635	8.88027e-06
COL4A3BP	6.15121e-07	-0.809449	8.98865e-06
PRLHR	6.24234e-07	-1.62368	9.11533e-06
BVES	6.334e-07	-2.76436	9.2426e-06
PER1	6.35968e-07	-1.83282	9.27348e-06
ZNF300P1	6.42937e-07	-2.30923	9.35517e-06
NMUR1	6.4585e-07	-2.30407	9.3909e-06
NECAB1	6.51048e-07	-2.66809	9.4464e-06
TMCO5A	6.59682e-07	-1.03034	9.55817e-06
MUSTN1	6.67601e-07	-2.00848	9.66609e-06
KLHDC2	6.7102e-07	-0.787431	9.7019e-06
GALNT16	6.90516e-07	-3.08983	9.96975e-06
SLC25A26	6.91082e-07	-0.676228	9.9709e-06
WSCD1	6.94258e-07	-2.57761	1.00097e-05
GCOM1	6.97084e-07	-3.23928	1.00434e-05
NTN4	7.05312e-07	-2.03439	1.01477e-05
RIMS3	7.12884e-07	-2.49929	1.02495e-05
ISCU	7.15228e-07	-0.771326	1.02688e-05
SERPINA5	7.2911e-07	-4.06881	1.04316e-05
ADAMTS1	7.42052e-07	-2.1862	1.06094e-05
PIP5K1C	7.5638e-07	-0.855113	1.07842e-05
FZD4	7.75611e-07	-1.75975	1.10277e-05
HS3ST4	7.89923e-07	-2.87325	1.12079e-05
BBS1	8.03648e-07	-0.871442	1.13713e-05
C16orf45	8.31696e-07	-1.71202	1.17519e-05
PDHB	8.55921e-07	-0.746472	1.20528e-05
ROR1	8.56189e-07	-2.67368	1.20483e-05
KCNAB1	8.62342e-07	-1.44186	1.21182e-05
CRISPLD2	8.66239e-07	-2.00521	1.21647e-05
GALNTL6	8.74868e-07	-2.12223	1.22775e-05
LAMA2	8.79311e-07	-2.56437	1.23062e-05
ANK2	8.86763e-07	-3.17349	1.2402e-05
UPRT	9.15667e-07	-1.21299	1.27888e-05
AMT	9.17737e-07	-1.82199	1.2809e-05
PAIP2B	9.18748e-07	-2.80402	1.28144e-05
SLITRK2	9.31016e-07	-2.23913	1.29503e-05
ASAH2	9.35779e-07	-2.82486	1.30078e-05
LOC100128164	9.40581e-07	-1.79311	1.30657e-05
PEG3	9.4636e-07	-2.41206	1.31371e-05
IL33	9.67798e-07	-3.33084	1.33984e-05
SEZ6L	9.71031e-07	-2.22776	1.34341e-05
IPW	9.72192e-07	-2.82642	1.34411e-05
RMDN1	9.78182e-07	-0.636501	1.35058e-05
DSCR3	9.78403e-07	-0.687675	1.34997e-05
PRKAB1	9.8471e-07	-0.939982	1.35685e-05
ITM2A	9.90339e-07	-2.2532	1.36278e-05
NEXN	9.90438e-07	-2.23163	1.362e-05
JPH4	9.90499e-07	-2.27885	1.36117e-05
NPR1	1.00585e-06	-2.17652	1.38042e-05
JAM2	1.00592e-06	-2.30341	1.37959e-05
CT62	1.02935e-06	-1.6525	1.40891e-05
FILIP1L	1.03173e-06	-1.94473	1.41122e-05
CHRDL1	1.03833e-06	-4.87574	1.41931e-05
DUSP26	1.04011e-06	-2.43762	1.4208e-05
CSRP1	1.04262e-06	-1.3113	1.42233e-05
GALNT15	1.05774e-06	-2.64724	1.44009e-05
ANKS1B	1.06334e-06	-2.48228	1.44675e-05
KCNK3	1.06414e-06	-2.69872	1.44688e-05
HPCAL4	1.06908e-06	-2.6736	1.45264e-05
GRIA1	1.07662e-06	-1.90196	1.45902e-05
FAM219B	1.09063e-06	-0.789001	1.47508e-05
GPR17	1.10584e-06	-2.40995	1.49368e-05
CCDC107	1.10802e-06	-1.2055	1.49565e-05
ARPP21	1.10933e-06	-1.25343	1.49544e-05
NTRK3	1.11775e-06	-3.04441	1.50581e-05
SIK3	1.12405e-06	-0.704677	1.5133e-05
TCP11L2	1.16926e-06	-1.41991	1.57107e-05
RBM5	1.17374e-06	-0.822257	1.57504e-05
PSAPL1	1.17814e-06	-4.39337	1.57991e-05
SCGB2A1	1.1782e-06	-3.08365	1.57895e-05
ASTN1	1.19923e-06	-3.1296	1.60505e-05
COBLL1	1.20067e-06	-1.48266	1.60593e-05
ZNF285	1.2133e-06	-2.37387	1.62071e-05
SMIM10L2B	1.22237e-06	-2.00982	1.63176e-05
ERGIC1	1.22609e-06	-0.875611	1.63353e-05
OPCML	1.22962e-06	-2.22763	1.63719e-05
BEND5	1.25354e-06	-2.53865	1.66256e-05
FOXO3	1.27519e-06	-0.834951	1.68692e-05
TMEM245	1.3328e-06	-0.897057	1.75634e-05
MTMR10	1.39423e-06	-0.825248	1.8279e-05
SLC5A5	1.40107e-06	-4.6198	1.83569e-05
MAGI3	1.42303e-06	-1.17509	1.86209e-05
ZNF415	1.43254e-06	-2.47116	1.87215e-05
SACM1L	1.46433e-06	-0.720128	1.90763e-05
TOB2	1.47595e-06	-0.803827	1.92033e-05
CARKD	1.51378e-06	-0.848379	1.96705e-05
FBXL17	1.51832e-06	-0.910374	1.97046e-05
COL14A1	1.52256e-06	-2.40958	1.97471e-05
TSPYL2	1.52667e-06	-1.38545	1.97879e-05
IL11RA	1.53091e-06	-1.55206	1.98303e-05
C22orf39	1.54043e-06	-0.884574	1.99286e-05
CELF4	1.55753e-06	-2.71553	2.0137e-05
PDZRN4	1.56215e-06	-3.37978	2.01714e-05
PRELP	1.56286e-06	-3.15311	2.01679e-05
SNORD116-4	1.59332e-06	-3.63921	2.05222e-05
PPAP2B	1.59944e-06	-1.46613	2.05881e-05
PSKH1	1.60969e-06	-0.881712	2.06941e-05
CCSER2	1.61871e-06	-0.789196	2.07971e-05
MOCS2	1.64816e-06	-0.777994	2.1149e-05
ATCAY	1.65553e-06	-2.06287	2.12303e-05
NATD1	1.65716e-06	-1.29784	2.1238e-05
RSPO1	1.65736e-06	-2.04938	2.12272e-05
ABRA	1.66972e-06	-1.80496	2.13456e-05
MYH11	1.67803e-06	-4.2212	2.14385e-05
POU6F1	1.6798e-06	-1.44887	2.14478e-05
TXNIP	1.68114e-06	-2.05896	2.14515e-05
MYL4	1.71746e-06	-1.32042	2.18742e-05
ANKDD1A	1.7332e-06	-1.47398	2.2061e-05
FGG	1.73854e-06	-4.12861	2.21152e-05
WDR37	1.7417e-06	-0.868748	2.21417e-05
NR2F2	1.74524e-06	-1.73394	2.21592e-05
CCNG1	1.75824e-06	-1.11865	2.23105e-05
MTMR12	1.79331e-06	-0.908385	2.27275e-05
NDUFA5	1.85832e-06	-0.876291	2.34789e-05
F10	1.89919e-06	-2.56074	2.39657e-05
MPRIP	1.92256e-06	-0.738772	2.42458e-05
GLYATL1	1.95092e-06	-2.39779	2.45431e-05
GDF7	1.95224e-06	-2.09913	2.45447e-05
GPX3	1.96308e-06	-2.56123	2.46508e-05
APLP1	1.97879e-06	-3.1413	2.48176e-05
ZBTB4	1.97944e-06	-0.994297	2.48106e-05
FABP3	2.00151e-06	-2.24711	2.5072e-05
GTF2IRD2B	2.03401e-06	-1.4976	2.54481e-05
TBC1D9	2.05053e-06	-1.40598	2.56079e-05
IGFALS	2.08981e-06	-3.3165	2.60827e-05
NFIX	2.13435e-06	-1.25919	2.659e-05
AMHR2	2.17602e-06	-1.63793	2.70927e-05
SCN4A	2.17666e-06	-2.33548	2.70843e-05
ANGPTL7	2.18529e-06	-2.15477	2.71751e-05
GNAO1	2.19142e-06	-2.50107	2.72349e-05
SLC7A3	2.19528e-06	-1.93895	2.72499e-05
AGO4	2.2321e-06	-0.941781	2.76568e-05
CTNNA2	2.24684e-06	-2.24552	2.78226e-05
DEFB132	2.26535e-06	-0.693615	2.80349e-05
KANK2	2.32428e-06	-1.69469	2.86434e-05
COL19A1	2.35429e-06	-2.6526	2.8961e-05
ANGPTL5	2.35821e-06	-1.23221	2.89919e-05
LOC283856	2.36502e-06	-1.34148	2.90582e-05
FAM149A	2.37288e-06	-2.79043	2.91199e-05
LINC00472	2.38444e-06	-2.23621	2.92094e-05
LMF1	2.40465e-06	-1.34104	2.94219e-05
KCNH7	2.41613e-06	-1.79086	2.95272e-05
ADCYAP1	2.48589e-06	-2.75811	3.02536e-05
UTRN	2.4943e-06	-1.31755	3.0302e-05
NECAB3	2.53365e-06	-1.04825	3.07437e-05
XPA	2.53979e-06	-0.974839	3.08e-05
ATP5A1	2.54818e-06	-0.954766	3.08653e-05
RECK	2.55915e-06	-1.89918	3.09798e-05
NDUFS1	2.58908e-06	-0.736568	3.12869e-05
TTLL7	2.5998e-06	-2.6744	3.13795e-05
TMEM196	2.6761e-06	-1.19344	3.21492e-05
PDE4D	2.6885e-06	-1.47707	3.22793e-05
SOX10	2.70884e-06	-3.43169	3.24855e-05
GARNL3	2.72854e-06	-1.54025	3.26836e-05
PXK	2.75358e-06	-0.862453	3.29259e-05
ZNF135	2.79343e-06	-2.19229	3.33636e-05
TMEM72	2.81965e-06	-1.16111	3.36376e-05
PRKAG2	2.84766e-06	-1.08027	3.39125e-05
PGC	2.91344e-06	-8.53261	3.46156e-05
GNAQ	2.92755e-06	-0.83535	3.47431e-05
REEP1	3.01131e-06	-2.66865	3.56341e-05
C1QTNF3	3.01485e-06	-2.20171	3.56555e-05
GRIN2A	3.02678e-06	-3.3625	3.57554e-05
SMIM10L2A	3.05685e-06	-2.74195	3.60276e-05
SCN11A	3.09511e-06	-2.10248	3.6395e-05
MAP6	3.16079e-06	-2.52223	3.70824e-05
TCEAL3	3.1762e-06	-1.53918	3.72419e-05
CYP2C8	3.19238e-06	-2.44897	3.73889e-05
ZFP2	3.20812e-06	-1.812	3.75519e-05
ITGA9	3.21761e-06	-2.63609	3.76414e-05
HERC3	3.36297e-06	-1.05344	3.91857e-05
GHR	3.39529e-06	-2.79113	3.95399e-05
CIPC	3.40846e-06	-0.791534	3.96482e-05
WASF3	3.46811e-06	-2.61265	4.02964e-05
ASB16	3.51686e-06	-1.15502	4.07936e-05
B4GALNT2	3.55217e-06	-3.50491	4.11334e-05
BHLHA15	3.55961e-06	-2.40889	4.11963e-05
AMER3	3.64771e-06	-2.47972	4.21685e-05
HIGD1A	3.6616e-06	-0.888199	4.22814e-05
THRB	3.66639e-06	-2.40362	4.23129e-05
KLF2	3.67526e-06	-1.92235	4.23677e-05
TMEM229A	3.6761e-06	-3.0241	4.23298e-05
SOCS2	3.68762e-06	-1.67728	4.24149e-05
TMC3	3.72142e-06	-1.18944	4.27797e-05
HAND2-AS1	3.75233e-06	-3.27016	4.30868e-05
TSPYL1	3.75502e-06	-0.773179	4.30935e-05
BMPER	3.79225e-06	-2.70096	4.3448e-05
ASB1	3.81105e-06	-0.71968	4.3639e-05
PITPNM2	3.81736e-06	-1.22941	4.36868e-05
OBFC1	3.88699e-06	-0.980697	4.43848e-05
KIAA0408	3.91398e-06	-3.44224	4.46433e-05
IGFBP5	3.93869e-06	-2.20912	4.49002e-05
NACC2	3.97277e-06	-1.09895	4.52635e-05
MFAP4	3.99175e-06	-2.54187	4.54546e-05
MRVI1	4.02019e-06	-2.13299	4.5753e-05
ADAMTSL3	4.03741e-06	-3.00951	4.59235e-05
ALG9	4.0464e-06	-0.666737	4.60004e-05
TTC28	4.05589e-06	-1.66471	4.60573e-05
NRTN	4.12548e-06	-1.68738	4.6744e-05
NBAS	4.15033e-06	-0.642881	4.69738e-05
ZNF835	4.1595e-06	-1.82758	4.70516e-05
GRIK5	4.16087e-06	-2.6139	4.70412e-05
COL4A3	4.21727e-06	-3.27986	4.76002e-05
MAPT	4.35758e-06	-2.68994	4.89685e-05
SPTBN4	4.43215e-06	-2.55665	4.96976e-05
SLIT3	4.49163e-06	-2.25595	5.03096e-05
C18orf32	4.73e-06	-0.861961	5.27494e-05
RERE	4.7723e-06	-0.906726	5.31633e-05
CDC37L1	4.78484e-06	-0.801047	5.32741e-05
GNRH2	4.891e-06	-0.673911	5.43089e-05
MBOAT4	4.92251e-06	-1.59323	5.46292e-05
SESN1	4.94816e-06	-1.30465	5.48249e-05
SHISA3	4.94861e-06	-2.97444	5.48004e-05
KIAA0513	4.94868e-06	-1.53859	5.47716e-05
KCNMB1	4.94929e-06	-2.45519	5.47489e-05
DNAJC28	4.9936e-06	-1.30325	5.51202e-05
TMEFF2	5.01877e-06	-2.49662	5.53683e-05
MOCS1	5.16218e-06	-1.3736	5.68893e-05
CCDC149	5.17113e-06	-1.52338	5.69574e-05
RPL34-AS1	5.18371e-06	-1.47378	5.70653e-05
ACER2	5.27248e-06	-2.04632	5.79183e-05
AOX1	5.27347e-06	-3.38309	5.78982e-05
YPEL1	5.27407e-06	-1.57261	5.78738e-05
ZNF467	5.30948e-06	-1.58645	5.82002e-05
SGCA	5.38449e-06	-3.2022	5.89594e-05
CA5B	5.45543e-06	-1.10849	5.96091e-05
PRKAR2B	5.58729e-06	-2.27563	6.08878e-05
LINC00689	5.6575e-06	-2.52154	6.15875e-05
BHMT	5.73318e-06	-2.6645	6.23123e-05
SLITRK3	5.75643e-06	-3.30882	6.25319e-05
TMEM178A	5.76392e-06	-2.05327	6.25471e-05
NPY5R	5.7656e-06	-1.29501	6.25322e-05
CMTM4	5.77708e-06	-1.47287	6.26236e-05
PLN	5.81556e-06	-3.2568	6.29411e-05
DPCR1	5.89332e-06	-6.42889	6.36819e-05
ATP6V0A2	5.90575e-06	-0.687364	6.37492e-05
ME3	6.10824e-06	-2.27241	6.57276e-05
PTGIS	6.14615e-06	-3.87635	6.61009e-05
CFL2	6.16851e-06	-1.44032	6.6272e-05
MROH7	6.23731e-06	-2.33518	6.68712e-05
ZCCHC24	6.25424e-06	-1.64737	6.70176e-05
KCNS2	6.32152e-06	-1.46573	6.75622e-05
SNRPN	6.33697e-06	-2.06667	6.76922e-05
ENPP6	6.36909e-06	-2.4568	6.79645e-05
FAM129A	6.37931e-06	-1.95947	6.8003e-05
ANAPC16	6.3833e-06	-0.664958	6.80102e-05
TEX2	6.42304e-06	-0.702172	6.83981e-05
DMPK	6.43414e-06	-1.21088	6.84807e-05
RYR3	6.60686e-06	-2.2438	7.00286e-05
CPEB4	6.61876e-06	-1.14348	7.01186e-05
CCPG1	6.67706e-06	-1.20589	7.06632e-05
DSCAML1	6.70364e-06	-2.76264	7.0908e-05
DIRC3	6.72492e-06	-2.24763	7.10965e-05
OXCT1	6.77121e-06	-1.77673	7.1549e-05
TSC2	6.77455e-06	-0.626197	7.15475e-05
TDRD9	6.80425e-06	-2.4818	7.18242e-05
TRPC5	6.80722e-06	-1.17526	7.18187e-05
TSSC2	6.80826e-06	-2.05646	7.17926e-05
PIFO	6.86987e-06	-2.7706	7.24052e-05
ZBTB3	6.94081e-06	-0.744388	7.31153e-05
FAM13A	7.03086e-06	-1.3776	7.39501e-05
ADD1	7.06431e-06	-0.673527	7.42259e-05
SLITRK5	7.09228e-06	-2.68895	7.44435e-05
DIRAS1	7.20225e-06	-3.09828	7.55592e-05
PTTG1IP	7.23506e-06	-0.718561	7.58647e-05
ZMYND11	7.2939e-06	-0.751567	7.64426e-05
GPR12	7.51316e-06	-1.64211	7.84203e-05
PACSIN2	7.56807e-06	-0.804132	7.88331e-05
DES	7.58291e-06	-4.89893	7.89476e-05
SLC35F1	7.59996e-06	-1.99766	7.90851e-05
CCDC110	7.62397e-06	-2.24632	7.92546e-05
CPNE6	7.86571e-06	-1.76742	8.15611e-05
ROGDI	7.8936e-06	-0.948709	8.1809e-05
GDF10	7.9646e-06	-2.20418	8.25031e-05
TMEM232	7.97942e-06	-1.67011	8.26149e-05
GRK4	8.0164e-06	-0.977687	8.29142e-05
SMTN	8.04327e-06	-1.24933	8.31084e-05
ZNF470	8.09037e-06	-2.25472	8.3553e-05
CXCL12	8.14466e-06	-2.22658	8.40292e-05
SAP30L	8.20859e-06	-0.668638	8.45189e-05
RELL1	8.25077e-06	-1.06841	8.4868e-05
FHL5	8.3448e-06	-2.1498	8.57064e-05
FUT9	8.34514e-06	-4.68131	8.56243e-05
KIAA1109	8.3727e-06	-0.929228	8.58641e-05
ZFP28	8.39107e-06	-2.25168	8.60095e-05
PDE1A	8.39239e-06	-2.11784	8.59801e-05
SPARCL1	8.41171e-06	-1.99627	8.61351e-05
HECTD4	8.47043e-06	-0.795777	8.65637e-05
LMO3	8.64612e-06	-2.81727	8.82274e-05
PPP1R3C	8.65082e-06	-2.97519	8.82314e-05
PRIMA1	8.68812e-06	-3.53523	8.85679e-05
NACAD	8.69126e-06	-2.14185	8.85559e-05
RBM20	8.69927e-06	-2.48531	8.85936e-05
UBE2U	8.73189e-06	-1.46006	8.88377e-05
ZNF106	8.74563e-06	-0.722144	8.89334e-05
RGAG4	8.81112e-06	-1.97553	8.9555e-05
CTDSPL	8.8471e-06	-0.878821	8.98318e-05
AZI2	8.92896e-06	-0.590275	9.05734e-05
SMDT1	8.93573e-06	-0.74401	9.05525e-05
UBE2QL1	9.00185e-06	-2.60924	9.11776e-05
ZNF542P	9.0592e-06	-1.99936	9.16681e-05
PPM1K	9.13614e-06	-1.39504	9.22193e-05
KLHDC8A	9.14515e-06	-2.15156	9.22649e-05
GINM1	9.17216e-06	-0.658921	9.24466e-05
2016-03-02	9.25531e-06	-1.77142	9.32389e-05
ID4	9.32578e-06	-2.02699	9.38567e-05
CPQ	9.34369e-06	-1.6165	9.39448e-05
NNT	9.37005e-06	-1.185	9.41638e-05
BHMT2	9.41433e-06	-2.38979	9.45624e-05
FAHD2CP	9.42427e-06	-1.34666	9.4616e-05
UNC13C	9.53699e-06	-1.93406	9.54675e-05
SCN2B	9.57178e-06	-2.35352	9.57691e-05
NRSN1	9.61497e-06	-1.62042	9.61544e-05
CNTFR	9.66132e-06	-3.39075	9.64769e-05
DEPTOR	9.68343e-06	-2.50253	9.66508e-05
ZER1	9.70102e-06	-0.715071	9.67792e-05
CCDC69	9.79586e-06	-1.90191	9.75831e-05
FOXP1	9.80093e-06	-1.11959	9.75863e-05
SLC25A23	9.81206e-06	-1.19721	9.76497e-05
MAB21L1	9.81489e-06	-2.28639	9.76306e-05
ZNF57	9.81657e-06	-1.02327	9.76e-05
SLC44A2	9.86982e-06	-0.91336	9.80345e-05
ZNF425	1.00043e-05	-1.41332	9.92738e-05
IL6ST	1.0011e-05	-1.41959	9.92923e-05
KCNMA1	1.01469e-05	-3.19844	0.000100592
SNAP91	1.0352e-05	-2.34746	0.000102576
MIR22HG	1.03908e-05	-1.33884	0.000102812
PJA2	1.05396e-05	-0.831835	0.000104083
PURA	1.06798e-05	-0.632309	0.000105366
AGTR1	1.0724e-05	-2.76653	0.000105701
NOVA1	1.07685e-05	-2.66189	0.000106088
BEX1	1.08581e-05	-3.15835	0.00010692
TMEM132D	1.10409e-05	-1.90687	0.000108668
SYNM	1.12958e-05	-2.92423	0.000110911
ATXN7	1.13416e-05	-0.730182	0.000111307
SNTB1	1.15225e-05	-2.07403	0.00011292
ADCY5	1.17087e-05	-3.39785	0.000114472
RAP1A	1.19055e-05	-0.762352	0.00011623
PDZRN3	1.19532e-05	-2.21679	0.00011653
ST6GALNAC6	1.19868e-05	-1.08419	0.000116801
ANKRD53	1.20119e-05	-1.76607	0.00011699
MBL1P	1.20899e-05	-1.61624	0.000117583
VIT	1.21965e-05	-3.50354	0.000118507
CELF2	1.22349e-05	-2.04803	0.000118768
SOBP	1.25111e-05	-2.00508	0.000121335
SATL1	1.25263e-05	-0.893801	0.000121425
HIPK3	1.26648e-05	-1.00675	0.000122594
PSMG3-AS1	1.27898e-05	-1.43085	0.000123629
DYNC1LI2	1.28976e-05	-0.598011	0.000124612
PTPRM	1.29075e-05	-1.55909	0.00012465
FAM13B	1.31039e-05	-0.905481	0.000126308
ATP5O	1.31128e-05	-0.736958	0.000126334
LOC646471	1.31725e-05	-1.15245	0.00012685
STK32B	1.36071e-05	-2.23831	0.000130668
EIF4B	1.36158e-05	-0.608797	0.00013069
PTPN5	1.37255e-05	-1.99072	0.000131682
ATP8A2	1.37862e-05	-2.52897	0.00013214
CYP4B1	1.38754e-05	-3.72856	0.000132933
CCDC85A	1.38909e-05	-1.88716	0.00013302
FGA	1.40434e-05	-4.24434	0.000134417
SLC41A1	1.40959e-05	-0.815641	0.000134857
PARVA	1.41217e-05	-0.858922	0.000135041
ZNF25	1.42448e-05	-1.07098	0.000136027
SCN3A	1.42953e-05	-2.24559	0.000136446
SENP8	1.43933e-05	-0.837408	0.000137
EPB41L4A	1.44885e-05	-1.68134	0.000137778
RAPGEF3	1.4544e-05	-1.55818	0.000138178
HIPK2	1.46496e-05	-1.17037	0.000139053
FMOD	1.47227e-05	-1.98095	0.000139682
SVOP	1.48133e-05	-2.05506	0.000140477
ABCA9	1.49108e-05	-2.689	0.000141271
CALM1	1.49112e-05	-0.690976	0.00014121
ABCA6	1.51754e-05	-2.76048	0.000143645
PHOX2A	1.51818e-05	-1.72116	0.000143639
SLC19A2	1.51995e-05	-1.08663	0.00014374
PDZD4	1.55675e-05	-2.51755	0.00014695
USP54	1.59368e-05	-1.20908	0.000150091
DSTN	1.62408e-05	-0.85676	0.000152743
C20orf194	1.65887e-05	-1.55628	0.000155518
INMT	1.6629e-05	-2.04946	0.000155753
ACSL3	1.67098e-05	-0.811093	0.000156438
SNX18	1.67134e-05	-0.834947	0.0001564
CHP1	1.67748e-05	-0.831525	0.000156904
HRASLS5	1.67943e-05	-3.06218	0.000156943
BTG2	1.69412e-05	-1.53531	0.0001581
AK9	1.70251e-05	-1.31018	0.000158811
DHRS7	1.70402e-05	-1.02478	0.000158879
APOLD1	1.7248e-05	-1.49882	0.000160671
CACNB2	1.73553e-05	-2.04033	0.000161378
ATP5J	1.75186e-05	-0.807064	0.000162822
UMODL1-AS1	1.76283e-05	-0.858601	0.000163546
REEP5	1.77372e-05	-0.618242	0.000164408
LDHD	1.78868e-05	-2.36605	0.00016557
ITGA7	1.83394e-05	-1.86661	0.000169454
MYOM1	1.83412e-05	-2.81268	0.000169394
MAPK4	1.83711e-05	-3.31657	0.000169442
ECHDC2	1.84006e-05	-1.40244	0.000169638
LIMS2	1.85527e-05	-1.81791	0.000170886
CACNA1H	1.88316e-05	-2.21033	0.000173222
ACKR1	1.89074e-05	-3.39679	0.000173841
SATB1	1.90672e-05	-1.33896	0.000174997
GDF9	1.91819e-05	-1.19532	0.000175658
MIR143HG	1.92049e-05	-2.26462	0.000175789
SASH1	1.92155e-05	-1.42494	0.000175808
C11orf96	1.94189e-05	-1.83474	0.000177432
LINC00908	1.94494e-05	-1.33514	0.000177631
ZMAT1	1.95235e-05	-2.58099	0.00017815
UFSP2	1.95754e-05	-0.718132	0.000178544
ZNF568	1.98697e-05	-2.21066	0.000180987
CNR1	2.01867e-05	-3.09263	0.000183549
WIPF3	2.02547e-05	-2.34324	0.000184086
CD36	2.0284e-05	-2.33331	0.000184271
CRYZL1	2.03016e-05	-0.703975	0.000184267
TRIM63	2.06293e-05	-1.59141	0.000186994
AFF4	2.0916e-05	-0.81177	0.000189425
VSIG2	2.09947e-05	-4.91672	0.000190054
IDH2	2.11674e-05	-1.15836	0.000191364
MADCAM1	2.12986e-05	-2.43928	0.000192297
CDH10	2.13584e-05	-1.87985	0.000192751
ZNF676	2.13852e-05	-2.11358	0.000192908
C14orf37	2.16283e-05	-1.73137	0.000194844
RFX2	2.17553e-05	-1.27034	0.000195731
CTSF	2.20007e-05	-1.97155	0.000197852
NEK1	2.21815e-05	-0.900016	0.00019939
THSD4	2.2346e-05	-1.94515	0.000200693
STARD13	2.24778e-05	-1.51647	0.000201525
RASGEF1C	2.27732e-05	-2.03893	0.000203817
ATP9B	2.28711e-05	-0.782663	0.000204604
MYO9A	2.29216e-05	-0.864108	0.000204967
ZNF844	2.39372e-05	-2.31023	0.00021349
NEDD4L	2.39737e-05	-1.29338	0.000213723
MXI1	2.41207e-05	-1.00549	0.000214846
DUSP22	2.42943e-05	-0.888167	0.000216112
PRUNE2	2.43803e-05	-3.26898	0.000216783
AOC4P	2.44011e-05	-1.39511	0.000216874
PTPRN2	2.45285e-05	-3.16914	0.000217912
CYP4A11	2.45779e-05	-1.31507	0.000218162
FAM188A	2.46892e-05	-0.69662	0.000219055
LRRTM1	2.47754e-05	-2.36835	0.000219725
ZNF583	2.47897e-05	-1.77047	0.000219757
SEMA3E	2.4846e-05	-3.67387	0.000220161
SNAI3	2.48625e-05	-1.48147	0.000220212
GSTA2	2.48822e-05	-2.86385	0.000220292
LOC284578	2.4933e-05	-2.5434	0.000220551
SMPD1	2.53575e-05	-0.926327	0.000224017
S1PR1	2.53627e-05	-1.73185	0.000223967
ZNF491	2.54497e-05	-1.57505	0.000224638
ZDHHC15	2.57666e-05	-2.19333	0.000227142
C14orf132	2.59186e-05	-2.03785	0.000228286
MROH8	2.61064e-05	-1.46925	0.000229546
ATP6V1G2	2.61085e-05	-1.48631	0.000229466
FITM1	2.61313e-05	-1.02937	0.000229568
FOXF1	2.62466e-05	-1.77765	0.000230286
APBB1	2.66337e-05	-1.7728	0.000232985
C21orf2	2.67312e-05	-0.904512	0.000233739
TP73-AS1	2.67951e-05	-1.66493	0.000234098
SLC6A16	2.74523e-05	-1.96972	0.000239229
CYP4Z2P	2.75143e-05	-1.73368	0.000239668
AFF1	2.75431e-05	-0.841763	0.000239817
ZNF454	2.75658e-05	-1.69041	0.000239913
CILP	2.80163e-05	-3.48013	0.000243626
HCRTR1	2.87972e-05	-1.01117	0.000249888
CYB5D2	2.99544e-05	-0.944329	0.000259163
CLEC3A	3.00301e-05	-1.07306	0.000259708
TOX	3.01723e-05	-2.31242	0.000260719
LINC00930	3.03502e-05	-1.8681	0.000262035
ARRDC4	3.05478e-05	-1.73448	0.00026352
RBPMS	3.11878e-05	-1.39212	0.000268027
FAM110B	3.12481e-05	-1.93085	0.000268321
UAP1	3.15967e-05	-0.725817	0.00027086
REC8	3.23211e-05	-1.54986	0.000276609
ZNF483	3.26005e-05	-1.99548	0.000278535
WDTC1	3.31558e-05	-0.680499	0.000282574
CRTC1	3.34017e-05	-0.848718	0.000284316
MS4A2	3.36863e-05	-2.30031	0.00028662
MON2	3.38557e-05	-0.602368	0.000287942
PTH1R	3.42722e-05	-1.94907	0.000291243
SLC30A9	3.43273e-05	-0.621892	0.00029147
ACOX3	3.4806e-05	-0.991823	0.000294925
PEG3-AS1	3.4811e-05	-0.641363	0.000294845
TLN1	3.51136e-05	-0.890749	0.000297286
TMEM35	3.51235e-05	-2.59398	0.000297247
FAHD2B	3.54951e-05	-1.54273	0.000300267
ZSWIM6	3.61939e-05	-0.83606	0.000305424
CYP1B1-AS1	3.64957e-05	-1.26805	0.000307844
TACC1	3.69367e-05	-1.31149	0.000311053
HEMK1	3.69409e-05	-0.854654	0.000310961
BZRAP1	3.71969e-05	-2.13579	0.000312859
CHRFAM7A	3.74557e-05	-2.14908	0.000314521
GALNT12	3.76513e-05	-1.74749	0.000316034
SCNN1B	3.76589e-05	-4.00114	0.000315969
UGT2B15	3.7661e-05	-3.95573	0.000315857
PRKAA2	3.77571e-05	-3.55047	0.000316534
SEC22C	3.87156e-05	-0.665845	0.000323776
ZNF570	3.92092e-05	-1.86862	0.000327238
TNFSF12	3.92232e-05	-1.21492	0.000327221
ZKSCAN3	3.98523e-05	-0.994215	0.00033193
NTN1	3.99556e-05	-2.21854	0.00033252
MT1X	3.99939e-05	-1.97171	0.000332705
PLD5	3.99978e-05	-2.05144	0.000332602
TMEM25	4.04604e-05	-1.29884	0.000335633
TSPAN16	4.08797e-05	-0.6341	0.000338838
KMT2C	4.15968e-05	-0.75982	0.000344364
CCL23	4.16811e-05	-1.68182	0.000344784
GFRA3	4.17831e-05	-2.80066	0.000345489
PDE7B	4.25446e-05	-1.61239	0.000350656
HDHD2	4.28264e-05	-0.793222	0.000352695
PDK2	4.28565e-05	-0.807874	0.000352801
TPO	4.28576e-05	-2.27864	0.000352669
WFIKKN2	4.36521e-05	-1.5731	0.000358202
CCDC159	4.39416e-05	-0.886759	0.00036029
CORO2B	4.39818e-05	-1.94788	0.000360476
B3GNT6	4.45243e-05	-3.93324	0.000364485
CA4	4.48623e-05	-3.40433	0.000366667
TECPR2	4.48801e-05	-0.676766	0.000366667
RPS6KA2	4.55888e-05	-1.31347	0.000372013
P2RX1	4.56559e-05	-2.33503	0.000372412
ZNF790	4.5982e-05	-1.87788	0.000374626
TM7SF2	4.64958e-05	-1.49167	0.000378211
GMPR	4.69922e-05	-2.05812	0.000381795
FAM229B	4.74252e-05	-1.51604	0.000385008
ARHGEF9	4.75323e-05	-1.33901	0.000385573
FRY	4.75929e-05	-1.80881	0.000385912
TTC3	4.79089e-05	-0.822641	0.000387862
FERMT2	4.79591e-05	-1.65475	0.000388115
C14orf28	4.82568e-05	-0.797757	0.000390063
TMTC2	4.82899e-05	-1.11654	0.000390177
STARD8	4.85154e-05	-1.37803	0.000391845
SRPX	4.91053e-05	-2.0483	0.000396142
FAM174B	4.9232e-05	-1.84337	0.000397008
AKAP12	4.94665e-05	-2.06643	0.000398742
TCEA3	4.95845e-05	-1.57845	0.00039938
MAOA	4.98532e-05	-1.88474	0.000401387
FAM66A	5.00774e-05	-1.25248	0.000402718
TUBE1	5.04143e-05	-0.770193	0.000405268
PLCZ1	5.0488e-05	-1.038	0.000405702
JAM3	5.06119e-05	-1.44396	0.000406539
MYOM2	5.12347e-05	-2.20311	0.000410898
PRSS1	5.21199e-05	-3.62434	0.000417509
SCUBE1	5.22321e-05	-2.9954	0.000418244
DPF3	5.22514e-05	-1.66917	0.000418235
LINC00663	5.2524e-05	-1.29483	0.00042009
MYEF2	5.2558e-05	-2.76361	0.000420198
NIPAL3	5.32287e-05	-0.710376	0.000425229
PNPLA1	5.33063e-05	-2.46959	0.000425187
SYTL4	5.33619e-05	-1.22089	0.000425465
PIK3R1	5.34719e-05	-1.08756	0.000426177
SRL	5.37458e-05	-1.78946	0.000428028
SLC25A42	5.41806e-05	-1.13576	0.000430821
ATP1B2	5.43848e-05	-1.82091	0.000432111
BTBD3	5.45461e-05	-1.10505	0.000433225
HIPK4	5.47739e-05	-1.22796	0.000434362
FNIP2	5.58991e-05	-1.22551	0.000441579
DCLK1	5.6074e-05	-2.48212	0.00044262
CABP1	5.60799e-05	-1.87776	0.000442497
DCTN1-AS1	5.63335e-05	-1.41853	0.000444327
RPS6KA5	5.66887e-05	-1.13137	0.000446957
UBAP1L	5.71995e-05	-1.12663	0.000450465
TTR	5.7534e-05	-3.55381	0.000452579
MAL	5.77946e-05	-4.88104	0.000453933
CAPN7	5.78861e-05	-0.597714	0.000454304
KLHDC10	5.85709e-05	-0.616297	0.000459328
ATP2B3	5.8794e-05	-1.30928	0.000460901
CHADL	5.90059e-05	-1.40848	0.000462209
PHYHIP	5.91281e-05	-1.95697	0.000462813
PNLIP	5.93021e-05	-0.760954	0.000463822
GOLGA4	5.9336e-05	-0.913816	0.00046391
LRRFIP2	5.94895e-05	-0.671393	0.000464933
ART4	5.97403e-05	-1.51953	0.000466716
DNAJC27	5.98282e-05	-0.678222	0.000467047
CNST	5.9986e-05	-0.752361	0.000467923
CDKN1C	6.03182e-05	-1.62117	0.000470335
APOOL	6.07093e-05	-0.809576	0.000473205
RGS13	6.07947e-05	-1.91532	0.000473691
LRP2BP	6.1106e-05	-1.0601	0.000475756
FOXO3B	6.1184e-05	-0.665511	0.000476183
TAGLN	6.11999e-05	-1.98875	0.000476125
MPHOSPH8	6.13497e-05	-0.734006	0.00047711
PACSIN1	6.17719e-05	-2.42291	0.00048003
NBPF11	6.17788e-05	-0.806832	0.000479901
ZNF625	6.19287e-05	-1.79625	0.000480703
MAATS1	6.19423e-05	-2.94844	0.000480626
EEF2	6.4323e-05	-0.698316	0.000498158
NBEA	6.46392e-05	-2.6666	0.000500041
NDRG2	6.48382e-05	-1.55673	0.000501391
UNC13B	6.54684e-05	-1.3159	0.000505693
ERN1	6.55513e-05	-1.15766	0.000505952
HSPB2	6.60149e-05	-1.49158	0.000508766
NPY1R	6.62411e-05	-2.57021	0.000510126
PTGS1	6.73521e-05	-1.78379	0.000517905
SLIT2	6.73826e-05	-3.07216	0.000517946
SMAD9	6.77465e-05	-2.21568	0.000520547
ANO5	6.77831e-05	-3.13797	0.000520634
LOC100128239	6.81414e-05	-1.34576	0.000522799
ZNF665	6.83775e-05	-1.93034	0.000524415
CYP1B1	6.84247e-05	-2.58835	0.000524581
CYBRD1	6.87578e-05	-1.75029	0.000526545
AAK1	6.90651e-05	-0.706202	0.000528701
HAGH	6.91775e-05	-0.690142	0.000529364
HMGCL	6.95134e-05	-0.703555	0.000531736
FILIP1	6.96754e-05	-1.72345	0.000532777
PCA3	6.98626e-05	-1.85711	0.000533811
SMARCD3	7.04478e-05	-1.64098	0.000537882
NWD1	7.09545e-05	-2.71435	0.000541348
TIMM10B	7.146e-05	-0.658173	0.000544597
NLGN1	7.28614e-05	-2.57634	0.00055466
CHGB	7.32279e-05	-3.04737	0.000557037
SMOC2	7.35937e-05	-2.30058	0.000559612
DCX	7.3692e-05	-1.83916	0.000560152
MYL3	7.37273e-05	-1.16361	0.000560213
CPLX2	7.46893e-05	-3.56449	0.000566893
TTLL11	7.48336e-05	-0.847307	0.000567569
LMBRD1	7.55371e-05	-0.709935	0.000571848
CLIP3	7.57806e-05	-1.67693	0.00057348
SOGA3	7.62631e-05	-1.86209	0.000576494
PIK3C2G	7.66264e-05	-4.07085	0.000578814
NR3C2	7.7445e-05	-2.64875	0.000584567
LAMB4	7.7959e-05	-2.29191	0.000587799
SELENBP1	7.82294e-05	-2.68745	0.000589405
KCNJ11	7.85319e-05	-2.24692	0.000591033
C5orf49	7.85671e-05	-1.45531	0.000591081
MASP1	7.96596e-05	-2.39835	0.000598642
FAM214A	7.99042e-05	-0.844222	0.000600041
RAB40A	8.00092e-05	-1.51514	0.000600611
CDADC1	8.07433e-05	-0.702465	0.000605899
ITGA10	8.08526e-05	-1.50491	0.000606498
CYSTM1	8.15304e-05	-2.22967	0.000611135
TPM2	8.19415e-05	-1.57371	0.000613545
LARGE	8.23596e-05	-1.43588	0.000616002
DGKK	8.29499e-05	-0.975587	0.00061974
PRKAB2	8.29616e-05	-0.82954	0.000619601
MSRB3	8.41741e-05	-1.81125	0.000627744
LRRN4CL	8.45334e-05	-1.59263	0.000630194
DLC1	8.48351e-05	-1.41653	0.000631985
RIMS1	8.52355e-05	-2.60172	0.000634507
CSDE1	8.58588e-05	-0.618069	0.000638683
QSOX1	8.60174e-05	-1.17496	0.000639632
MAP7D2	8.60862e-05	-3.45779	0.000639912
ZNF660	8.77817e-05	-1.53658	0.000651571
LINC00476	8.78365e-05	-1.20036	0.000651742
SLC26A9	8.80161e-05	-3.58361	0.000652839
FABP5P3	8.81341e-05	-1.03502	0.000653478
PTX3	8.84721e-05	-2.44104	0.000655747
PKD1	8.851e-05	-0.947637	0.000655791
FNBP1	8.8663e-05	-1.37603	0.000656688
ACOX2	8.90596e-05	-1.83188	0.000658675
EIF2AK3	8.90719e-05	-0.760023	0.000658529
PARD3B	8.92927e-05	-1.95958	0.000659924
C10orf11	9.11462e-05	-1.88264	0.000672654
TSC22D1	9.18372e-05	-0.862143	0.000677267
PRKCE	9.2198e-05	-0.793084	0.000679683
RNASE4	9.24858e-05	-2.02938	0.00068156
CLVS2	9.32095e-05	-1.14284	0.000686647
IGFBP2	9.36125e-05	-2.27412	0.000688627
MYL9	9.48971e-05	-1.96556	0.00069633
FLJ36777	9.49267e-05	-1.24927	0.000696299
PRPH2	9.49418e-05	-1.38635	0.000696161
TMEM70	9.50676e-05	-0.599522	0.000696834
LINC01018	9.62342e-05	-2.61722	0.000705134
FZD8	9.65264e-05	-1.66353	0.00070677
EVI5	9.6661e-05	-0.679445	0.000707503
CLUL1	9.67833e-05	-2.12837	0.000707894
RGS7BP	9.67838e-05	-2.32538	0.000707646
LINGO2	9.71163e-05	-2.23057	0.000709824
HPSE2	9.78877e-05	-2.9058	0.000714698
ZNF85	9.83723e-05	-1.85064	0.000717726
RAP1GAP2	0.000100692	-1.34848	0.000732568
SFRP5	0.000100895	-2.59766	0.000733784
HBB	0.000101751	-2.6061	0.000739223
NRAP	0.000102087	-1.17135	0.000741138
ARHGAP6	0.00010243	-1.97806	0.000743107
ZC3H6	0.000102473	-1.08161	0.000743157
GPM6B	0.000102932	-1.59867	0.000745429
LOC728989	0.00010353	-1.35619	0.000748443
ZNF528	0.000103969	-1.96796	0.000751089
ACTA2	0.000105048	-1.8067	0.000757816
LIMCH1	0.000105157	-1.79202	0.000758336
FMN2	0.000105281	-2.40775	0.000758697
MXD4	0.00010537	-0.824034	0.000758802
GPR150	0.000105545	-1.46665	0.000759799
EDA	0.00010586	-1.96659	0.000761528
CRELD1	0.000106434	-0.880992	0.000764057
SCNN1G	0.000107327	-3.38894	0.00076966
KIAA0319L	0.000107582	-0.678063	0.000770948
WDR13	0.000108068	-0.679509	0.000773623
NUPR1L	0.0001082	-2.48627	0.000774296
KIRREL3	0.000108612	-1.97435	0.000776432
PER2	0.000108626	-1.0707	0.000776263
EEF1DP3	0.000108659	-1.39829	0.000776231
ZNF610	0.000108719	-1.7553	0.000776384
METTL24	0.000109713	-2.11042	0.000782122
RGS7	0.000109954	-2.16217	0.000783568
CLIC6	0.000110019	-3.11749	0.000783763
HEPN1	0.000110547	-1.20305	0.000787246
DDR2	0.000110821	-1.98054	0.000788653
OSR1	0.000111246	-1.90795	0.000791129
PAFAH2	0.000111375	-0.938298	0.00079177
ZNF229	0.000111867	-2.50516	0.000794724
SHISA6	0.000112779	-2.43429	0.000800643
IKZF4	0.000113438	-0.726262	0.000804213
FOXI2	0.000114388	-1.86609	0.000810109
CRADD	0.000114429	-0.652877	0.000810119
SYTL3	0.000115395	-1.29479	0.000815273
BCKDHA	0.000115468	-0.80307	0.000815508
NXPH3	0.000115757	-1.9841	0.000817265
SERINC1	0.000115772	-0.658187	0.00081709
DISP1	0.000117962	-1.31836	0.00082998
ACO1	0.000118769	-1.09293	0.000835085
RHOU	0.000119089	-1.9297	0.00083676
FAM163A	0.000119749	-1.75301	0.000840248
MAPKAPK3	0.000120185	-0.730239	0.000842733
SERPIND1	0.000120841	-1.82783	0.000846463
CHD5	0.000121084	-2.64426	0.000847301
LEPROT	0.000121237	-0.69848	0.000847795
LYRM7	0.000121856	-0.682438	0.000851254
CMAHP	0.0001226	-1.58406	0.000855571
ZNF418	0.000123867	-2.06725	0.000863242
ARRB1	0.000123892	-1.73143	0.000863126
NCOA1	0.000125646	-0.640409	0.000874453
ATP6AP1L	0.000126189	-1.24576	0.000877339
ABCD3	0.000126989	-0.816751	0.000882604
COL25A1	0.000127112	-1.62597	0.000882858
KALRN	0.00012768	-1.77451	0.000885904
SNAP25	0.0001281	-2.26368	0.000888218
AKAP2	0.00012826	-1.75374	0.000889026
KIAA1456	0.000128436	-2.46191	0.000889946
CHRNA7	0.000128853	-2.41593	0.000892235
KIAA0895	0.000129838	-1.25107	0.000898151
ISOC1	0.000130912	-0.648259	0.000904355
OR52H1	0.000130947	-0.606541	0.000904295
TACR2	0.000131519	-2.2379	0.000907634
MIR600HG	0.000131725	-1.20151	0.000908752
APOD	0.000131845	-2.79136	0.000909273
CTRB1	0.000132121	-0.730175	0.000910874
ADPRM	0.000132472	-0.67451	0.000912679
PRDM16	0.000132774	-2.89209	0.000914454
DACT3	0.000133496	-1.80165	0.000919115
MEGF8	0.000134632	-0.933998	0.000925693
STS	0.000135933	-1.58077	0.000933394
SVEP1	0.000136252	-1.69525	0.000935269
TAL1	0.000136734	-1.4826	0.000938261
R3HCC1	0.000137163	-0.639744	0.000940577
EFCAB6	0.000137747	-1.78169	0.00094427
SNTA1	0.000138015	-1.15339	0.000945791
EZH1	0.000138811	-0.711138	0.000950296
ZNF737	0.000138866	-2.20982	0.000950353
MAOB	0.0001389	-2.63027	0.000950269
CAPN9	0.000139492	-3.75047	0.000954002
MORN5	0.00014057	-1.08565	0.000961052
ZZEF1	0.000143287	-0.727366	0.000977348
LYRM9	0.000143487	-1.22676	0.000977742
BMP3	0.000143695	-3.10792	0.000978831
WFDC1	0.000144095	-1.70643	0.000980907
IL1RL1	0.000144225	-2.39851	0.000981464
ILK	0.000147557	-0.681468	0.00100049
SYP	0.000147756	-1.75755	0.00100118
ZNF181	0.000148191	-0.789527	0.00100347
WIF1	0.000148798	-3.09772	0.00100658
DTNA	0.000149003	-2.46484	0.00100763
PGR	0.000149784	-2.06114	0.00101225
SYN2	0.00014998	-3.09977	0.00101324
SURF1	0.000150528	-0.636942	0.00101594
SIGLEC16	0.000150955	-1.3034	0.00101815
ZKSCAN7	0.000151283	-1.55525	0.0010197
XKR8	0.000151675	-0.65051	0.00102133
APC2	0.000152207	-1.4697	0.00102458
PODN	0.0001529	-2.12011	0.00102823
FLRT1	0.000153615	-1.29231	0.00103237
GRM6	0.000154046	-1.39288	0.00103458
C1orf140	0.00015414	-0.859998	0.00103487
EEF1A2	0.000154319	-3.42146	0.00103574
LOC728743	0.000155724	-1.22964	0.00104381
CD59	0.000155727	-0.910658	0.00104348
NKX2-3	0.00015594	-1.87269	0.00104457
GAB2	0.000155946	-1.22701	0.00104427
CLK4	0.000157209	-0.875514	0.0010517
AES	0.000158444	-0.645899	0.00105927
GCNT2	0.000158497	-1.89758	0.00105928
PPP1R9A	0.000159433	-3.40392	0.00106484
AKAP13	0.000159651	-0.788356	0.0010656
CASQ1	0.000160749	-1.51185	0.00107189
SSC5D	0.000161957	-1.9646	0.00107784
RBFOX3	0.000162453	-1.94881	0.00108044
MCEE	0.000162587	-0.756872	0.00108098
MKNK2	0.000163192	-0.953679	0.0010829
PDE1B	0.000164653	-1.75707	0.00108978
HPN	0.000164956	-3.72984	0.00109108
CYB5R1	0.000165161	-1.01084	0.00109209
VEGFB	0.000165295	-0.797919	0.00109226
EPB41L4A-AS2	0.000165417	-1.23435	0.00109272
TGFBR2	0.000168793	-1.32987	0.00111109
PHKA1	0.000172795	-0.862603	0.00113416
NRG2	0.000172919	-1.99484	0.00113461
WDR17	0.000175503	-2.62545	0.00115083
N6AMT1	0.000175513	-0.745819	0.00115053
WBSCR17	0.000175628	-2.07015	0.00115092
DCUN1D4	0.000176729	-0.66504	0.00115666
ABLIM1	0.000177191	-1.28732	0.00115894
RFX6	0.000178962	-2.61587	0.00116829
GAS6	0.000179388	-1.16525	0.00117032
KCNE4	0.000180144	-1.67349	0.00117488
SLC25A34	0.00018025	-1.35973	0.0011752
RHOB	0.000180447	-1.17798	0.00117574
DPH3	0.000181911	-0.646179	0.00118453
LINC00341	0.000182149	-1.38672	0.0011857
SERP2	0.000182569	-1.78634	0.00118768
TRIP11	0.00018289	-0.710163	0.00118939
PPAP2A	0.000183371	-1.00703	0.00119177
CPEB2	0.000183638	-1.10834	0.00119313
KCNT2	0.000184104	-2.18135	0.00119539
HINT3	0.000184382	-0.718506	0.00119682
KCNK16	0.00018563	-1.07409	0.00120416
MEDAG	0.0001868	-1.92602	0.00120984
SFRP1	0.000187242	-3.6046	0.00121232
HTR1B	0.000187591	-1.76172	0.00121381
ZFYVE28	0.000188448	-1.32745	0.00121859
ZNF347	0.000188614	-2.02337	0.00121928
CRAT	0.00018902	-1.42023	0.00122152
MFAP5	0.000189585	-3.19685	0.00122479
FAM13C	0.000189908	-1.67948	0.00122571
TCEAL7	0.000190745	-1.43674	0.00123034
ZNF397	0.000191694	-0.793738	0.00123569
SPCS3	0.000192999	-0.606697	0.00124293
SUOX	0.000193778	-0.793432	0.00124756
TLE2	0.00019413	-1.70043	0.00124943
METTL20	0.000194454	-0.91449	0.00125073
ARMCX1	0.000194794	-1.551	0.00125253
C11orf54	0.000194882	-0.960118	0.0012527
AGAP11	0.00019512	-1.67473	0.00125384
MTMR3	0.000196221	-0.621363	0.00126013
ACOX1	0.000196601	-0.876737	0.00126217
MPP7	0.000197733	-1.46745	0.00126825
TXNDC15	0.000198854	-0.621581	0.00127464
FICD	0.000201217	-0.875444	0.00128938
C10orf32	0.000202219	-0.714059	0.0012954
TCEAL1	0.000203415	-0.950182	0.00130225
C9orf47	0.000203816	-1.74747	0.001304
ADCY2	0.000204208	-2.52927	0.0013061
CCBL2	0.000204266	-0.650133	0.00130607
SIGLEC6	0.000205357	-1.81367	0.00131223
MFSD7	0.000205463	-1.50666	0.00131249
HSDL2	0.000207869	-0.690965	0.00132622
CCDC178	0.0002085	-1.37245	0.00132941
MAGI2	0.000212905	-1.49261	0.00135455
JPH2	0.000213309	-2.24356	0.00135671
HACD1	0.000213352	-1.71572	0.00135656
RAB33B	0.00021502	-0.607892	0.00136547
SH3BGRL	0.000215569	-1.04973	0.00136853
CLEC4GP1	0.000216477	-1.14624	0.00137388
QRFP	0.000217874	-0.918426	0.00138189
DEXI	0.000218155	-0.612696	0.00138325
RGS22	0.000219052	-1.28045	0.00138807
TNNI3K	0.000220947	-1.91358	0.00139835
GAS2	0.000221717	-2.32007	0.00140236
IQSEC3	0.000222213	-1.59379	0.0014042
SSTR2	0.000222759	-1.59909	0.00140722
LHCGR	0.000223799	-1.25936	0.00141249
KCNQ4	0.000229477	-2.07683	0.00144344
PRPH	0.000229511	-2.02568	0.00144321
ZNF667	0.000230831	-1.76843	0.00145018
ANKRD12	0.000231691	-0.867454	0.00145514
SETBP1	0.000235536	-1.92978	0.00147793
TBRG1	0.000235557	-0.661833	0.00147761
SH3GLB2	0.000236083	-0.636814	0.00148046
LRRC70	0.000236166	-1.045	0.00148053
IDNK	0.00023652	-0.958929	0.00148229
C8orf34	0.00023713	-1.52332	0.00148521
LOC285593	0.000237776	-1.03307	0.00148835
SLC22A8	0.000238378	-0.913868	0.00149166
HADH	0.000240423	-0.794373	0.001504
ATL1	0.000241265	-1.12259	0.00150881
TMEM50B	0.000241532	-0.727427	0.0015091
HPGDS	0.000241931	-1.74933	0.00151067
SERHL2	0.000243438	-0.898064	0.00151915
FBXL22	0.000243789	-1.15075	0.00152088
ALPK3	0.000244356	-1.55903	0.0015235
SNED1	0.000245137	-1.48506	0.0015279
TRIM23	0.000245834	-0.677554	0.00153132
AKAP6	0.000246945	-1.69631	0.00153777
FMO5	0.000248142	-2.84723	0.00154429
TPM1	0.000248592	-1.19328	0.00154615
NCALD	0.000248779	-1.44416	0.00154637
FGF2	0.000250042	-1.84178	0.00155329
ZNF493	0.000250706	-1.85124	0.00155694
PRADC1	0.000253495	-0.69909	0.00157236
FAM177B	0.000253562	-3.18349	0.0015723
ENOX1	0.00025475	-1.72221	0.00157728
GIPC3	0.000256681	-1.21957	0.00158828
INPP5J	0.000257922	-1.54105	0.00159548
ANGPTL6	0.000258098	-1.47211	0.00159609
CST3	0.0002625	-0.977525	0.00162087
FGF13	0.000263765	-2.23853	0.0016277
FAIM2	0.000265082	-2.463	0.00163435
ABCA2	0.000265319	-1.32144	0.00163532
MTERF2	0.000265503	-0.775175	0.00163597
F8	0.000267804	-1.24881	0.00164866
HERPUD1	0.000270143	-0.952388	0.00166157
IQSEC1	0.000270912	-0.77742	0.0016653
IBA57	0.000271099	-0.628799	0.00166595
ZNF429	0.000271123	-1.85695	0.0016656
GPRASP2	0.000272461	-1.0825	0.00167132
RPL3	0.000274006	-0.613571	0.00167929
NALCN	0.00027509	-2.10935	0.00168493
USP25	0.000275773	-0.675032	0.00168861
ALDH1A2	0.000276657	-2.4434	0.0016915
ASTN2	0.000276683	-1.89452	0.00169115
FOLR1	0.000278096	-3.30654	0.00169827
FAM212B	0.000278139	-1.00522	0.00169803
ADAM21P1	0.000278194	-0.733546	0.00169786
RGS5	0.00027881	-1.75253	0.00170061
CACNB4	0.000280871	-2.01029	0.00171115
NRIP2	0.000280954	-1.04933	0.00171114
CASP12	0.000283551	-0.859162	0.00172594
EIF4EBP3	0.00028419	-1.23195	0.0017288
UNC5D	0.000284581	-1.6669	0.00173066
CPT2	0.000284903	-0.590676	0.00173211
ADARB1	0.000285002	-1.17961	0.0017322
GAB1	0.00028563	-0.942419	0.0017355
PID1	0.000285762	-1.79966	0.00173579
ARSK	0.000286715	-0.832176	0.00174055
LHFPL4	0.00028704	-1.68238	0.00174201
SLC7A2	0.000288727	-2.38423	0.00175121
MTHFR	0.000289572	-0.960158	0.00175478
FHIT	0.000290161	-1.70584	0.00175784
SSBP3	0.000290602	-0.804625	0.00175947
PDE4C	0.000292616	-2.51196	0.00177009
WNK3	0.000293211	-1.91808	0.00177317
UQCRQ	0.00029418	-0.698102	0.00177851
PCDH11Y	0.000295796	-1.07054	0.00178775
KY	0.000295921	-2.21789	0.00178798
ACAD8	0.000298176	-0.776778	0.00180054
MASP2	0.000302252	-1.3476	0.00182248
TFF2	0.000302331	-5.14104	0.00182242
EIF3L	0.000302687	-0.590367	0.00182403
GALNT10	0.000303588	-1.07186	0.00182892
KCNJ12	0.000303875	-2.11305	0.00183011
GABRB3	0.000307117	-3.41334	0.00184747
TRAK2	0.000308352	-0.752163	0.00185382
HSPB8	0.000309131	-2.40061	0.00185795
MUT	0.000312103	-0.615723	0.00187253
ZBED3	0.000315663	-1.49822	0.00189112
CYYR1	0.000317725	-1.22395	0.00190126
CSDC2	0.00031793	-1.76328	0.00190137
STAB2	0.000317949	-1.63255	0.00190093
MMP21	0.000321668	-0.717308	0.00192037
CHIAP2	0.000321763	-0.747368	0.00192038
TXNRD2	0.000324887	-0.648466	0.0019379
SLC22A17	0.000328815	-1.61221	0.00195848
ASPDH	0.000329463	-0.794549	0.00196178
PPFIA2	0.000336177	-1.76231	0.0020006
SNPH	0.00033943	-1.5822	0.00201703
CDH23	0.000340048	-1.99829	0.00202012
TUBA8	0.000340284	-0.987642	0.00202093
HLF	0.000341228	-2.36376	0.00202537
FRMD3	0.00034328	-1.96657	0.00203696
ZNF829	0.000343939	-1.80081	0.00204028
PDZD9	0.000344171	-0.725471	0.00204048
SEMA3G	0.000344326	-1.49811	0.00204081
PCMTD1	0.00034458	-0.709371	0.00204172
SCAPER	0.000347085	-0.719305	0.00205597
PIGP	0.000348918	-0.694738	0.00206505
ZNF862	0.000349057	-1.15004	0.00206527
ZNF10	0.000350034	-1.17238	0.00207046
CNRIP1	0.00035013	-1.17727	0.00207043
CCDC186	0.000351435	-0.898191	0.00207695
MEF2D	0.000351963	-0.59453	0.00207947
ZNF793	0.000352777	-2.14322	0.00208368
TDRD1	0.000355538	-2.29274	0.00209938
TRIOBP	0.00035566	-0.613169	0.0020995
CLPS	0.000356651	-1.21274	0.00210475
RSG1	0.000357173	-0.650627	0.00210722
TIMP3	0.000357421	-1.69721	0.00210808
NPAS3	0.000358818	-1.93711	0.0021151
POLI	0.00035902	-0.901974	0.00211568
PLCE1	0.000360354	-1.88628	0.00212232
MUC6	0.000360448	-5.40128	0.00212227
USP2	0.000360992	-1.62835	0.00212426
RNLS	0.000361512	-2.15482	0.00212671
SYNGR1	0.000362298	-2.01409	0.00213072
OMD	0.00036252	-2.47363	0.00213141
MYLK	0.000362899	-1.77568	0.00213242
ZNF569	0.000364343	-1.62783	0.00213846
CAPN6	0.000364509	-3.47331	0.00213882
SLC8A2	0.000365068	-2.03584	0.00214149
ATP8A1	0.000365242	-2.2895	0.0021419
EML1	0.00036628	-1.42435	0.00214676
FAM102A	0.000366768	-0.944167	0.00214901
KCNA4	0.000368017	-0.999972	0.00215448
MSTN	0.000369742	-1.4609	0.00216273
KIAA1161	0.000371657	-1.44923	0.00217269
PEX7	0.000373234	-0.81293	0.00217881
GOT1	0.000373541	-0.684687	0.00217998
SMIM1	0.000375748	-1.39824	0.00219099
MKL2	0.000375968	-0.585369	0.00219165
DMRTA1	0.000376996	-2.48604	0.00219702
PNPLA4	0.000377289	-1.28295	0.00219811
ARID5B	0.000379371	-0.960021	0.0022096
FAM198A	0.000385354	-2.06418	0.00223874
PRMT9	0.000386609	-0.621457	0.00224476
ARHGEF26	0.000387868	-1.96657	0.0022508
SOX17	0.000389388	-1.29725	0.00225706
ODAM	0.000391763	-3.25275	0.00226827
GPR148	0.000392119	-0.75998	0.00226969
DNAJC6	0.00039349	-1.95272	0.0022757
MAN2B2	0.000393675	-0.655474	0.00227613
SEMA3B	0.000393772	-1.98258	0.00227605
G6PC	0.000394706	-1.09747	0.00228016
MAB21L2	0.000395104	-1.39942	0.00228183
SHE	0.000395523	-1.399	0.0022836
HBA1	0.00039727	-2.17776	0.0022924
PTGDS	0.000399916	-2.09743	0.00230572
DNAJC4	0.000401127	-0.674701	0.00230881
CLDN5	0.000403805	-1.55946	0.00232162
WDR60	0.000406597	-0.803086	0.00233637
CETN4P	0.00040726	-0.938378	0.00233952
DHRS12	0.000409383	-0.805507	0.00234909
ZNF439	0.000409445	-1.46527	0.00234879
KLHL38	0.000410377	-1.54998	0.00235348
IL17RC	0.000410782	-0.674215	0.00235448
C5	0.000411165	-1.69254	0.00235602
RASGRP2	0.000412394	-1.76149	0.00236241
ANKAR	0.000413469	-0.890021	0.00236658
FBLN1	0.000414089	-2.08696	0.00236947
INSIG1	0.000414326	-1.0716	0.0023695
RDH12	0.000415046	-2.65331	0.0023723
ZFAND5	0.000416439	-0.604674	0.0023796
C11orf21	0.000416627	-1.44915	0.00238001
NR4A3	0.000418272	-1.96397	0.00238742
AQP7P3	0.000420077	-0.891503	0.00239572
LOC100499484-C9ORF174	0.0004221	-2.02088	0.00240526
TIMP4	0.000422864	-1.84933	0.00240827
MAPRE2	0.000423103	-0.849529	0.0024083
ZNF843	0.000423536	-1.15979	0.00241009
ZNF682	0.000424376	-1.94448	0.00241287
RAB3C	0.000425832	-1.99647	0.00242048
CRY1	0.000428572	-0.615228	0.0024347
ATG4A	0.00042867	-0.672901	0.00243459
CYB561D1	0.000433567	-0.790059	0.00245968
RGS9	0.000436084	-1.82351	0.00247191
WDR7	0.000436424	-0.686087	0.00247315
ZNF404	0.000439131	-1.24394	0.00248574
PHF1	0.000439422	-0.61389	0.00248602
SCMH1	0.000444757	-0.721057	0.00251412
ADAMTSL4	0.000445038	-1.64768	0.00251433
GID4	0.000445069	-0.6866	0.00251381
NKIRAS1	0.000445668	-0.604396	0.00251651
ANKRD30B	0.000445831	-0.969108	0.00251674
SNX29P2	0.000447387	-1.18955	0.00252343
PHKB	0.000448836	-0.631179	0.00252883
PIGN	0.000449423	-0.803646	0.00253144
SMAD4	0.000450127	-0.802721	0.00253402
KLHL15	0.00045221	-0.855146	0.00254365
LMOD3	0.000452838	-1.45	0.00254649
LOC286367	0.000453328	-1.2205	0.00254855
KIAA1958	0.000458639	-1.09518	0.00257629
FAR1	0.000459314	-0.6749	0.00257937
LRP1B	0.000460487	-2.44125	0.00258525
SPATA6	0.0004665	-1.40551	0.00261472
TECTA	0.000467655	-1.34894	0.00262048
PYROXD1	0.000467746	-0.686729	0.00262027
FAM13A-AS1	0.000469834	-1.13405	0.00263125
FAM19A4	0.000471344	-1.25984	0.00263826
RGS2	0.000471667	-1.5102	0.00263936
ZNF331	0.000474522	-1.78452	0.00265461
POPDC2	0.000480085	-1.31944	0.00268207
EPN1	0.000480896	-0.614987	0.00268587
ADAMTS15	0.000482056	-2.11043	0.00269089
WSCD2	0.000483048	-2.97289	0.0026957
STIM1	0.000483214	-0.742349	0.00269589
RASSF3	0.00048933	-1.10848	0.00272779
TMEM108	0.000489411	-1.9105	0.0027275
P2RY12	0.000494299	-1.4907	0.00275026
COX7A1	0.000495414	-1.19953	0.00275571
MIA3	0.000504316	-0.593387	0.00279539
KBTBD12	0.000504954	-2.99738	0.00279817
VLDLR	0.000505097	-1.87656	0.00279821
AVPR2	0.00050573	-1.47295	0.0028002
CDO1	0.000506304	-2.27961	0.00280262
TMEM129	0.000507135	-0.721991	0.00280647
DNALI1	0.000511645	-2.22599	0.00282685
RNF150	0.000512482	-2.2823	0.00282996
ME2	0.000524123	-0.709043	0.00288415
HAS1	0.000524913	-2.03642	0.00288772
ABCC9	0.000530063	-1.82585	0.00291294
GCKR	0.000532588	-2.4774	0.00292603
FAT4	0.000534109	-1.61803	0.00293203
SNRK	0.000534332	-0.661368	0.00293169
ABHD5	0.000534587	-0.701836	0.0029323
CRYL1	0.000535463	-1.189	0.00293554
OXR1	0.000537659	-0.60998	0.002946
DIRAS3	0.000539387	-1.48438	0.00295468
CPO	0.000540173	-0.898917	0.0029582
RMND5B	0.000540629	-0.723814	0.00295991
KDM4C	0.000540746	-0.619067	0.00295976
STBD1	0.000545043	-1.17607	0.00298089
FGL2	0.000549719	-1.97206	0.00300247
ZNF710	0.000551779	-0.641837	0.00301132
CRYBG3	0.000552075	-0.804155	0.00301213
MSANTD1	0.000552791	-1.05722	0.00301524
LPP	0.000556302	-0.849633	0.00303036
ZNF652	0.00056204	-0.646304	0.00305756
TRIM58	0.000569608	-1.92624	0.00309545
C18orf42	0.00057062	-0.754641	0.00309849
MAP3K3	0.000570727	-0.618848	0.00309825
LDB2	0.000572334	-1.12456	0.00310616
ORM2	0.000572395	-2.7564	0.00310567
RSAD1	0.000572584	-0.615941	0.00310505
UGCG	0.000574318	-0.894985	0.00311199
GYPC	0.000574497	-1.32443	0.00311213
MMP27	0.000577051	-0.963238	0.00312515
SLC24A5	0.000581552	-1.34543	0.00314455
ACAD10	0.000582431	-0.659335	0.00314847
ADCY1	0.000582595	-1.61594	0.0031477
C1QTNF2	0.000585253	-1.188	0.00316123
CAT	0.000585861	-0.838114	0.00316368
AASS	0.000586276	-1.26164	0.00316509
NTNG1	0.000587388	-1.86532	0.00317026
GPRC5C	0.000592066	-1.76858	0.00319299
ZNF33A	0.000592117	-0.724389	0.00319243
DCN	0.000592762	-1.59018	0.00319506
SLC4A4	0.000593457	-3.39694	0.00319713
AHNAK	0.000594596	-1.0802	0.00320159
RUFY3	0.000597345	-0.638411	0.00321217
MRGPRF	0.000602202	-1.61677	0.0032349
TAC1	0.000604764	-1.30954	0.00324782
SLC9A3R2	0.000605599	-0.799544	0.00325145
CD302	0.000610286	-1.21232	0.0032749
HTT	0.000610709	-0.599111	0.00327632
DIP2C	0.000611267	-0.950303	0.0032776
NHSL2	0.000611985	-1.59266	0.00328059
LOC202181	0.000622456	-1.57282	0.00332716
SLAIN1	0.000622736	-2.32836	0.0033278
CAND2	0.000624665	-1.80102	0.00333637
FAM161B	0.000627413	-0.895805	0.00335018
NLGN3	0.000628366	-1.33451	0.00335439
PXMP4	0.000631191	-0.709623	0.00336684
CYB5A	0.000634101	-0.98002	0.00338149
WNK4	0.000639998	-2.77085	0.00340851
CTXN2	0.000641812	-0.611895	0.00341728
CFAP126	0.000646586	-0.891214	0.00344092
SLC13A3	0.000649588	-2.11509	0.00345331
MEG3	0.000652009	-1.60214	0.00346528
FAM180A	0.000652623	-1.65506	0.00346765
BTC	0.000655146	-1.68281	0.00347746
GABRG1	0.000662526	-1.09915	0.00351118
SNX21	0.000663322	-0.669308	0.00351449
NKX2-2	0.000664303	-2.47776	0.00351788
PPP2R3A	0.000666265	-1.66434	0.00352736
PLXNA4	0.000682954	-2.06912	0.00360641
MUM1L1	0.000688842	-2.55121	0.00363377
PDLIM3	0.000691546	-1.74051	0.00364335
LRRC4C	0.000693231	-1.71173	0.00364942
TGFBRAP1	0.00069451	-0.617301	0.00365334
GPT	0.00069536	-2.21305	0.00365688
SCN4B	0.000700195	-1.58876	0.00367665
KLHL3	0.000707152	-1.28223	0.00371129
BRD7P3	0.000707473	-1.13638	0.00371202
SHC2	0.000720389	-1.36672	0.003774
DSEL	0.000724553	-1.47089	0.00379485
REV3L	0.000725027	-0.665366	0.00379636
POLR3GL	0.000730124	-0.713557	0.0038211
TMEM61	0.000732188	-1.71963	0.00383093
PAM	0.000733888	-0.809632	0.00383884
ADCK3	0.00073442	-1.12809	0.00384064
TNRC6C	0.000737396	-0.816585	0.00385424
PPP3CC	0.000737775	-0.66774	0.00385426
ZNF43	0.000737989	-1.7496	0.0038544
PPFIBP2	0.000745284	-1.05498	0.00388855
NDUFS4	0.000751357	-0.622119	0.00391724
TRAM1L1	0.000752481	-1.69365	0.00392012
ZNF345	0.000752847	-1.65564	0.00392103
MAN1C1	0.000758924	-1.47555	0.00394967
RAP1GAP	0.000759603	-1.74198	0.00395221
AHCYL2	0.000759789	-1.308	0.00395217
KIF13B	0.00076392	-1.39961	0.00396964
FBXL7	0.000764549	-1.30207	0.0039719
FAM47E	0.000764951	-1.99388	0.00397298
CHRD	0.000767686	-1.58048	0.00398416
CTGF	0.000768726	-1.46261	0.00398855
RNF11	0.000769601	-0.605553	0.00399108
FGF14	0.000770978	-2.12216	0.0039962
SGSM1	0.000772704	-2.30697	0.00400414
NDNF	0.000774212	-2.08644	0.00401094
SLC17A7	0.000775322	-1.59436	0.00401567
TEF	0.00078198	-0.982593	0.00404914
S100A1	0.000782002	-1.44503	0.00404823
TEK	0.000782191	-1.41735	0.00404717
C15orf52	0.000785523	-1.46235	0.00406236
SH3BGRL2	0.000786099	-2.24243	0.00406432
CACNA1C	0.000792682	-1.45719	0.00409423
MALAT1	0.00079388	-1.08385	0.00409732
SGMS2	0.00079717	-1.09987	0.00411223
TSPAN32	0.00080055	-1.26267	0.00412553
FAM107B	0.000800667	-1.51564	0.00412509
ACCS	0.000803081	-0.900682	0.00413546
ZNF71	0.000806954	-1.47841	0.00414811
TDRD10	0.000807781	-1.40204	0.00415133
CCDC125	0.000808373	-0.785852	0.00415333
CLU	0.000813719	-1.90425	0.00417453
ALDH2	0.000815896	-1.16738	0.00418465
LOH12CR2	0.000817108	-0.953911	0.00418877
ZNF287	0.000819621	-1.57816	0.00420061
MICALL1	0.000821536	-1.27716	0.00420832
CISH	0.000832263	-0.71928	0.0042569
C17orf51	0.000836154	-1.17851	0.00427574
SNX9	0.000836853	-0.692448	0.00427824
FAM228B	0.000843054	-1.27171	0.00430673
CHPT1	0.000844396	-1.2741	0.00431251
NADK2	0.000844409	-0.657405	0.0043115
LARP1B	0.000850489	-0.608263	0.00433823
NAP1L5	0.000853898	-1.18841	0.00435346
SNX19	0.000855011	-0.735237	0.00435697
FEV	0.000861873	-1.78348	0.00438758
ZNF204P	0.000862023	-1.3131	0.00438725
LINC01140	0.000862102	-1.35661	0.00438657
PCDH10	0.000863483	-2.17946	0.00439034
NRG4	0.000865221	-1.86115	0.00439808
KCNA6	0.000866691	-1.81229	0.00440446
ARMCX2	0.000866863	-1.55761	0.00440425
PPM1L	0.000868104	-1.33615	0.00440946
ABHD6	0.000870073	-0.811915	0.00441728
TDRD3	0.000873121	-0.631036	0.00443165
DACH2	0.000874161	-1.33808	0.00443474
HAND2	0.00087532	-2.64003	0.00443952
PDHA1	0.00087746	-0.623881	0.00444818
ANKRD29	0.000880024	-1.81642	0.00445898
GPR20	0.00088834	-1.3469	0.00449556
ARID4A	0.000891184	-0.667914	0.00450884
SRR	0.000891319	-0.786761	0.00450842
KBTBD3	0.000893588	-0.798199	0.00451656
KIAA1683	0.000897108	-1.62447	0.004531
PSD	0.000899558	-1.63626	0.00454226
MAT2A	0.000903709	-0.605487	0.0045621
KIF5C	0.000905535	-1.66668	0.00457019
CYP21A2	0.000909517	-1.60128	0.00458916
SPATA18	0.000910509	-1.2538	0.00459304
ADCY6	0.000916643	-1.24299	0.00462171
ZNF219	0.000919378	-0.778095	0.00463208
PCP4	0.000920223	-2.76057	0.00463407
2016-03-02	0.000921479	-0.67738	0.00463812
RPL23AP32	0.000922121	-0.90377	0.00463908
TACR1	0.000929576	-1.92329	0.00466401
ALB	0.000931427	-2.65021	0.00467215
DRAIC	0.00094102	-2.20563	0.00471566
FAM63B	0.000944597	-0.717109	0.00473013
HOMER2	0.000949371	-2.37104	0.00474824
HMGN5	0.000953168	-1.59653	0.00476491
SLC45A1	0.000954808	-1.3718	0.00476963
ZNF33B	0.000955946	-0.674026	0.00477415
LRFN5	0.000958631	-1.69754	0.00478523
RHOBTB2	0.000960507	-0.964452	0.00479226
ATP2B2	0.000973694	-1.60862	0.00484628
ZNF880	0.000977358	-1.77545	0.00486334
GCSAML	0.000987574	-1.30224	0.00490941
CDC42BPA	0.000994008	-0.95515	0.00493901
TRAK1	0.000996822	-0.791506	0.00495059
EPB41L1	0.000998672	-1.18332	0.00495858
EEPD1	0.00100624	-1.30131	0.00499011
ZNF649	0.00101358	-1.29113	0.00502045
SPATA8	0.00102039	-0.661971	0.00504687
TPSB2	0.00102428	-1.842	0.00506245
NOSTRIN	0.00102709	-2.24583	0.00507393
FGFR1	0.00103157	-1.47313	0.00509235
HDX	0.0010442	-1.34358	0.00514851
HDAC5	0.00104734	-0.609222	0.00516276
MMRN2	0.00105204	-1.0098	0.00518344
CRH	0.00105344	-0.603331	0.00518909
SETD7	0.00105489	-0.616149	0.00519501
WDFY3	0.00106413	-0.604126	0.00523672
SENP7	0.00106489	-0.968367	0.00523921
TMEM143	0.00106613	-0.64679	0.00524281
LTC4S	0.00106725	-1.18125	0.00524705
HHIP	0.00106871	-2.40257	0.0052517
PLLP	0.00107779	-1.81979	0.00529253
FAM46C	0.00107876	-1.90674	0.00529477
MSRA	0.00108071	-1.04641	0.00530305
MLXIP	0.00108194	-0.61006	0.00530783
CYP20A1	0.00109038	-0.610332	0.00534412
GPBAR1	0.00109043	-1.30349	0.00534312
NUDT12	0.00109626	-1.05942	0.00537039
ARHGAP20	0.00109689	-1.56	0.00537219
PAXIP1-AS2	0.00109822	-0.869128	0.00537742
BOC	0.00110893	-1.81229	0.00541955
SHROOM3	0.00111271	-1.92915	0.0054367
ADAMTS13	0.00111979	-1.2961	0.0054661
DLG4	0.00112091	-0.997987	0.00547027
BBS2	0.00112757	-0.619461	0.00550017
RHAG	0.00113355	-1.09155	0.00552539
COBL	0.00114199	-2.4978	0.00556521
RGS9BP	0.00114637	-1.36398	0.00558388
SGCD	0.00114691	-1.77518	0.00558519
ZNF358	0.00115041	-0.876283	0.00560092
LVRN	0.00115116	-1.73487	0.00560326
GPM6A	0.0011614	-2.79426	0.00565038
GKAP1	0.00116418	-1.37299	0.00566125
PCGF5	0.00116782	-0.620598	0.00567494
ZIC3	0.00117271	-1.28643	0.00569328
CREBRF	0.00117494	-0.786261	0.00570277
LINC00473	0.00117779	-1.92536	0.00571388
PPP1R16B	0.00118258	-1.4498	0.00573309
SSTR1	0.00118358	-3.69566	0.00573523
MT1E	0.00118418	-1.84137	0.0057354
ZNF853	0.00118419	-1.69007	0.00573412
ZNF441	0.0011843	-0.875548	0.0057333
FBXL21	0.00118924	-1.41513	0.00575313
LMCD1	0.00121778	-1.05424	0.00588149
DNMBP	0.00122206	-0.836642	0.00589938
PAQR8	0.001225	-1.89854	0.00591218
CACFD1	0.00122986	-0.987027	0.00593008
CCDC106	0.00123783	-1.18809	0.00596571
FOXO4	0.00123882	-0.802229	0.00596625
PP7080	0.00124468	-1.43027	0.00598608
SLITRK4	0.00124617	-1.69939	0.00599185
EMCN	0.00126494	-1.32958	0.00607637
STKLD1	0.00128155	-0.889625	0.00614612
CSGALNACT1	0.00128503	-1.16533	0.00615703
RAPGEF2	0.00129326	-0.735507	0.0061936
GULP1	0.00129407	-1.57989	0.00619605
ENPP4	0.00129701	-1.95524	0.00620719
DENND2A	0.00130161	-1.26473	0.00622633
ERRFI1	0.00130203	-1.15486	0.00622688
APOH	0.0013037	-2.24382	0.00623341
MAGEE2	0.00130428	-0.98772	0.00623475
HMOX2	0.00130502	-0.706013	0.0062339
TMEM88	0.00130742	-1.04526	0.00624102
FLJ44635	0.00130948	-0.854036	0.00624938
CHST3	0.00131441	-1.47416	0.00627004
SYBU	0.00131463	-2.15501	0.0062696
ALK	0.00131525	-1.33888	0.00627111
CCDC80	0.001317	-1.8118	0.006278
RASIP1	0.0013214	-1.11697	0.00629311
GLIPR1L2	0.00132531	-1.08904	0.00631027
VSIG1	0.00132624	-3.30394	0.00631326
SLC2A11	0.00133374	-1.08995	0.00634455
BEX4	0.00134041	-1.58518	0.00637331
PART1	0.00134458	-2.13894	0.00638724
COX7C	0.00134715	-0.591979	0.00639797
REPS2	0.00135272	-1.76412	0.00641552
LIX1	0.00135536	-1.58115	0.00642652
LTBP3	0.0013693	-0.988619	0.00647917
ARSD	0.00136956	-1.12557	0.00647891
RSPO3	0.00136959	-2.42655	0.00647754
CLOCK	0.00137427	-0.685802	0.00649821
LRCH2	0.00138099	-1.48436	0.00652694
CBLN1	0.00138187	-1.21922	0.00652811
ZNF577	0.00138685	-1.39954	0.00654861
GBA2	0.00138802	-0.761122	0.00655265
N4BP3	0.0014129	-1.05061	0.00665784
PER3	0.00141994	-1.37457	0.0066895
XK	0.00143948	-2.15787	0.00676756
DENND4C	0.00143959	-0.636383	0.00676654
LRRC17	0.00144566	-2.00277	0.00679353
CALD1	0.00144788	-1.31821	0.00680241
NLRP9	0.00146936	-1.37781	0.00689382
PABPC5	0.00147173	-1.25719	0.00690182
PPP1R32	0.00147179	-1.21113	0.00690052
ST8SIA5	0.0014821	-1.27889	0.00694567
HYAL1	0.00148597	-1.7186	0.00695905
CASKIN2	0.00148962	-0.591163	0.00697137
GMPPB	0.00150646	-0.679381	0.00703415
PAK7	0.00151006	-2.27828	0.00704776
SMIM5	0.00151759	-1.816	0.00707002
FAM20A	0.00151813	-1.62179	0.00707095
PCDH7	0.00152799	-1.72232	0.00710719
MMEL1	0.00153018	-2.0718	0.00711416
TMEM179	0.00153157	-0.810039	0.0071174
GDAP1L1	0.00153603	-1.07501	0.00713492
MTR	0.00153944	-0.630812	0.00714912
NRG3	0.00155523	-1.58109	0.0072094
XPNPEP2	0.00156257	-2.79889	0.00723854
[truncated: 798 more rows]

## Sheet: GBM
Symbol	P value	log2(Fold change)	FDR
FTH1P3	1.21189e-51	-6.30765	2.48813e-47
KRT33B	5.22666e-43	-2.52132	5.36543e-39
GPR78	3.55813e-40	-2.87948	2.43507e-36
CLPSL1	1.07056e-39	-1.62831	5.49493e-36
GOLGA6L1	8.4689e-37	-2.76871	3.4775e-33
GPR148	2.69958e-34	-1.06849	6.92813e-31
CYP2C18	4.98852e-33	-2.83585	1.02419e-29
UQCRBP1	8.22159e-33	-3.94891	1.53452e-29
TOP1P2	1.41284e-32	-1.83319	2.41725e-29
NPHS1	2.75641e-32	-3.6642	4.35322e-29
SNORD115-13	2.15735e-31	-2.25208	2.95283e-28
LOC441601	1.08954e-30	-1.57506	1.31585e-27
NACAP1	2.85127e-30	-3.7863	3.08102e-27
KIF12	3.54253e-30	-5.62227	3.63659e-27
GOLGA6L6	1.17648e-29	-3.18626	1.09793e-26
LOC643387	4.67139e-29	-4.12645	3.83633e-26
CCDC166	2.35062e-28	-1.65302	1.78743e-25
GUCA1C	5.52904e-28	-2.02135	3.78389e-25
SLC22A8	9.63046e-28	-4.20917	6.17884e-25
LOXHD1	5.10692e-27	-4.02586	2.75922e-24
LOC340017	8.52553e-27	-2.13336	4.26921e-24
SYT10	1.59808e-26	-3.72676	7.63027e-24
SNORD115-7	2.67967e-26	-1.13861	1.22259e-23
OPRM1	4.99466e-26	-2.99033	2.22925e-23
PROKR2	7.69749e-26	-4.32718	3.36249e-23
PWAR4	1.01277e-25	-3.53845	4.24351e-23
SLC22A9	2.44379e-25	-3.31531	1.00347e-22
HTR3B	9.73541e-25	-4.93842	3.77128e-22
MAS1	1.62096e-24	-2.69416	5.73791e-22
C5orf52	2.72302e-24	-0.65898	9.31772e-22
MAPK9	3.16487e-24	-2.05	1.04803e-21
GPR52	3.56066e-24	-4.04194	1.16038e-21
NSF	4.40908e-24	-2.70935	1.41442e-21
SLC5A7	4.50359e-24	-1.90362	1.42251e-21
KRT31	5.31512e-24	-4.14104	1.6534e-21
GLP2R	7.58463e-24	-5.54337	2.32418e-21
DMBT1P1	1.2419e-23	-0.757442	3.69528e-21
NPBWR1	1.86455e-23	-2.32088	5.46872e-21
MYH13	2.89707e-23	-1.82837	8.14792e-21
LOC644669	5.14122e-23	-1.90233	1.37084e-20
SLC22A10	7.16168e-23	-2.39032	1.88508e-20
IFNA2	8.55961e-23	-0.970947	2.22452e-20
PPIAL4C	8.74184e-23	-3.30435	2.24348e-20
PRAP1	4.22847e-22	-2.46513	1.02135e-19
SLC5A8	5.03811e-22	-1.20311	1.17543e-19
CAMKK2	1.06754e-21	-2.34273	2.35675e-19
HSPB1P1	1.21195e-21	-3.99169	2.64708e-19
KIAA0513	1.83799e-21	-4.24897	3.97219e-19
HCRTR2	2.07668e-21	-2.87325	4.3955e-19
TRIM72	2.79503e-21	-2.79184	5.79644e-19
CRHR2	3.07181e-21	-4.66418	6.24429e-19
FAM153C	3.19557e-21	-4.45072	6.43218e-19
EXD1	3.79777e-21	-3.04263	7.5701e-19
SLC6A5	5.33961e-21	-2.69467	1.05411e-18
TSPYL1	5.99715e-21	-2.449	1.16158e-18
DGKZ	7.81764e-21	-3.05015	1.50004e-18
TACR3	8.28792e-21	-2.57053	1.57555e-18
LOC644936	1.12897e-20	-3.59625	2.1265e-18
TPH2	2.02354e-20	-3.54148	3.61264e-18
GOT1	2.02907e-20	-2.8675	3.59128e-18
WDR7	3.21348e-20	-2.11476	5.59118e-18
PREPL	3.43553e-20	-2.10665	5.9273e-18
ABCG8	3.79167e-20	-2.37497	6.38088e-18
ATXN7L3	6.14915e-20	-1.76157	1.00197e-17
TOLLIP	6.15522e-20	-2.12013	9.95061e-18
MAST3	6.94785e-20	-3.84682	1.11442e-17
C2CD2L	7.30737e-20	-2.27368	1.15406e-17
YWHAEP7	1.00714e-19	-2.01207	1.5547e-17
PRRT1	1.1061e-19	-3.75985	1.69473e-17
PPP3CB	1.70178e-19	-2.56939	2.51361e-17
SYNJ1	2.17373e-19	-2.48469	3.16517e-17
NCDN	2.40575e-19	-3.73474	3.45402e-17
HNRNPA1P33	2.49783e-19	-3.51771	3.53676e-17
PRKCE	2.62626e-19	-3.32549	3.69313e-17
PLEKHA1	2.92685e-19	-2.4566	4.03296e-17
SPRR2G	3.2358e-19	-1.56472	4.37068e-17
ANKRD30B	3.47171e-19	-3.65753	4.62843e-17
SYNGR1	3.64257e-19	-3.58252	4.82488e-17
ATP6V1H	5.5088e-19	-1.76478	7.11328e-17
PPP3R1	5.55763e-19	-1.85405	7.13149e-17
PPP3CA	6.21976e-19	-2.04381	7.93155e-17
ATP6V1A	7.58129e-19	-1.91498	9.49094e-17
SSTR4	8.617e-19	-3.31908	1.07222e-16
ATP6V1C1	8.7355e-19	-1.7953	1.08041e-16
FAM153B	8.79258e-19	-5.5855	1.08096e-16
GALNTL6	8.93098e-19	-5.14861	1.09144e-16
PAK1	1.0009e-18	-2.93256	1.21594e-16
OR14I1	1.28785e-18	-3.87378	1.55534e-16
[truncated: 4,173 more rows]

## Sheet: HNSC
Symbol	P value	log2(Fold change)	FDR
[truncated: 3,649 more rows]

[truncated: 12 more sheets: KICH, KIRC, KIRP, LIHC, LUAD, LUSC, PAAD, PRAD, READ, STAD, THCA, UCEC]
