# Supplementary material for: Transcriptional landscape of human cancers
Source: Oncotarget. 2017 Mar 2;8(21):34534–51. doi: 10.18632/oncotarget.15837 (PMC5470989; doi:10.18632/oncotarget.15837)
Supplement: Supplementary file 4 [file oncotarget-08-34534-s004.xlsx]

## Sheet: Table S3
"1" indicates that the gene is more highly expressed in cancers than in normal tisssue, otherwise is "0" (fold change > 1.5, FDR < 0.05).
"Sum" indicates the number of cancers in which the gene is more highly expressed in cancers than in normal tisssue.
Gene	BLCA	BRCA	CHOL	COAD	ESCA	GBM	HNSC	KICH	KIRC	KIRP	LIHC	LUAD	LUSC	PRAD	READ	STAD	THCA	UCEC	Sum
UBE2C	1	1	1	1	1	1	1	1	1	1	1	1	1	1	1	1	1	1	18
KIF18B	1	1	1	1	1	1	1	1	1	1	1	1	1	1	1	1	1	1	18
TROAP	1	1	1	1	1	1	1	1	1	1	1	1	1	1	1	1	1	1	18
UHRF1	1	1	1	1	1	1	1	1	1	1	1	1	1	1	1	1	1	1	18
KIF20A	1	1	1	1	1	1	1	1	1	1	1	1	1	1	1	1	1	1	18
HJURP	1	1	1	1	1	1	1	1	1	1	1	1	1	1	1	1	1	1	18
IQGAP3	1	1	1	1	1	1	1	1	1	1	1	1	1	1	1	1	1	1	18
CDT1	1	1	1	1	1	1	1	1	1	1	1	1	1	1	1	1	1	1	18
GTSE1	1	1	1	1	1	1	1	1	1	1	1	1	1	1	1	1	1	1	18
SKA3	1	1	1	1	1	1	1	1	1	1	1	1	1	1	1	1	1	1	18
TTK	1	1	1	1	1	1	1	1	1	1	1	1	1	1	1	1	1	1	18
ASF1B	1	1	1	1	1	1	1	1	1	1	1	1	1	1	1	1	1	1	18
NEK2	1	1	1	1	1	1	1	1	1	1	1	1	1	1	1	1	1	1	18
CDC25C	1	1	1	1	1	1	1	1	1	1	1	1	1	1	1	1	1	1	18
AURKB	1	1	1	1	1	1	1	1	1	1	1	1	1	1	1	1	1	1	18
NCAPG	1	1	1	1	1	1	1	1	1	1	1	1	1	1	1	1	1	1	18
PKMYT1	1	1	1	1	1	1	1	1	1	1	1	1	1	1	1	1	1	1	18
CDC45	1	1	1	1	1	1	1	1	1	1	1	1	1	1	1	1	1	1	18
TPX2	1	1	1	1	1	1	1	1	1	1	1	1	1	1	1	1	1	1	18
BIRC5	1	1	1	1	1	1	1	1	1	1	1	1	1	1	1	1	1	1	18
CCNB2	1	1	1	1	1	1	1	1	1	1	1	1	1	1	1	1	1	1	18
FANCA	1	1	1	1	1	1	1	1	1	1	1	1	1	1	1	1	1	1	18
ORC6	1	1	1	1	1	1	1	1	1	1	1	1	1	1	1	1	1	1	18
MYBL2	1	1	1	1	1	1	1	1	1	1	1	1	1	1	1	1	1	1	18
TOP2A	1	1	1	1	1	1	1	1	1	1	1	1	1	1	1	1	1	1	18
POLQ	1	1	1	1	1	1	1	1	1	1	1	1	1	1	1	1	1	1	18
BUB1B	1	1	1	1	1	1	1	1	1	1	1	1	1	1	1	1	1	1	18
NCAPH	1	1	1	1	1	1	1	1	1	1	1	1	1	1	1	1	1	1	18
MELK	1	1	1	1	1	1	1	1	1	1	1	1	1	1	1	1	1	1	18
KIF4A	1	1	1	1	1	1	1	1	1	1	1	1	1	1	1	1	1	1	18
MKI67	1	1	1	1	1	1	1	1	1	1	1	1	1	1	1	1	1	1	18
DLGAP5	1	1	1	1	1	1	1	1	1	1	1	1	1	1	1	1	1	1	18
CENPA	1	1	1	1	1	1	1	1	1	1	1	1	1	1	1	1	1	1	18
MTFR2	1	1	1	1	1	1	1	1	1	1	1	1	1	1	1	1	1	1	18
CEP55	1	1	1	1	1	1	1	1	1	1	1	1	1	1	1	1	1	1	18
FOXM1	1	1	1	1	1	1	1	1	1	1	1	1	1	1	1	1	1	1	18
SPC25	1	1	1	1	1	1	1	1	1	1	1	1	1	1	1	1	1	1	18
ASPM	1	1	1	1	1	1	1	1	1	1	1	1	1	1	1	1	1	1	18
BUB1	1	1	1	1	1	1	1	1	1	1	1	1	1	1	1	1	1	1	18
MCM10	1	1	1	1	1	1	1	1	1	1	1	1	1	1	1	1	1	1	18
CENPF	1	1	1	1	1	1	1	1	1	1	1	1	1	1	1	1	1	1	18
FAM64A	1	1	1	1	1	1	1	1	1	1	1	1	1	1	1	1	1	1	18
KIF14	1	1	1	1	1	1	1	1	1	1	1	1	1	1	1	1	1	1	18
EZH2	1	1	1	1	1	1	1	1	1	1	1	1	1	1	1	1	1	1	18
ERCC6L	1	1	1	1	1	1	1	1	1	1	1	1	1	1	1	1	1	1	18
FAM111B	1	1	1	1	1	1	1	1	1	1	1	1	1	1	1	1	1	1	18
E2F1	1	1	1	1	1	1	1	1	1	1	1	1	1	1	1	1	1	1	18
MND1	1	1	1	1	1	1	1	1	1	1	1	1	1	1	1	1	1	1	18
CLSPN	1	1	1	1	1	1	1	1	1	1	1	1	1	1	1	1	1	1	18
GPC2	1	1	1	1	1	1	1	1	1	1	1	1	1	1	1	1	1	1	18
MMP9	1	1	1	1	1	1	1	1	1	1	1	1	1	1	1	1	1	1	18
C16orf59	1	1	1	1	1	0	1	1	1	1	1	1	1	1	1	1	1	1	17
CDCA8	1	1	1	1	1	1	1	1	1	1	1	1	1	1	1	1	0	1	17
KIF2C	1	1	1	1	1	1	1	1	1	1	1	1	1	1	1	1	0	1	17
CDC20	1	1	1	1	1	1	1	1	1	1	1	1	1	1	1	1	0	1	17
EME1	1	1	1	1	1	1	1	0	1	1	1	1	1	1	1	1	1	1	17
CDCA3	1	1	1	1	1	1	1	1	1	1	1	1	1	1	1	1	0	1	17
NUF2	1	1	1	1	1	1	1	0	1	1	1	1	1	1	1	1	1	1	17
SKA1	1	1	1	1	1	1	1	1	1	1	1	1	1	1	1	1	0	1	17
KIAA0101	1	1	1	1	1	1	1	1	1	1	1	1	1	1	0	1	1	1	17
AURKA	1	1	1	1	1	1	1	1	1	1	1	1	1	1	1	1	0	1	17
CDC6	1	1	1	1	1	1	1	0	1	1	1	1	1	1	1	1	1	1	17
NUSAP1	1	1	1	1	1	1	1	0	1	1	1	1	1	1	1	1	1	1	17
FANCI	1	1	1	1	1	1	1	1	1	1	1	1	1	0	1	1	1	1	17
SGOL1	1	1	1	1	1	1	1	1	1	1	1	1	1	1	1	1	0	1	17
HMMR	1	1	1	1	1	1	1	1	1	1	1	1	1	1	1	1	0	1	17
PLK1	1	1	1	1	1	1	1	1	1	1	1	1	1	1	1	1	0	1	17
UBE2T	1	1	1	1	1	1	1	0	1	1	1	1	1	1	1	1	1	1	17
CCNA2	1	1	1	1	1	1	1	1	1	1	1	1	1	1	1	1	0	1	17
DTL	1	1	1	1	1	1	1	1	1	1	1	1	1	0	1	1	1	1	17
KIFC1	1	1	1	1	1	1	1	1	1	1	1	1	1	1	1	1	0	1	17
CDCA5	1	1	1	1	1	1	1	1	1	1	1	1	1	1	1	1	0	1	17
CDCA2	1	1	1	1	1	1	1	1	1	1	1	1	1	1	1	1	0	1	17
CKAP2L	1	1	1	1	1	1	1	1	1	1	1	1	1	1	1	1	0	1	17
RRM2	1	1	1	1	1	1	1	0	1	1	1	1	1	1	1	1	1	1	17
PBK	1	1	1	1	1	1	1	1	1	1	1	1	1	1	0	1	1	1	17
GINS2	1	1	1	1	1	1	1	1	1	1	1	1	1	0	1	1	1	1	17
KIF15	1	1	1	1	1	1	1	0	1	1	1	1	1	1	1	1	1	1	17
NDC80	1	1	1	1	1	1	1	1	1	1	1	1	1	0	1	1	1	1	17
PAQR4	1	1	1	1	1	0	1	1	1	1	1	1	1	1	1	1	1	1	17
TACC3	1	1	1	1	1	1	1	1	1	1	1	1	1	1	1	1	0	1	17
CENPU	1	1	1	1	1	1	1	1	1	1	1	1	1	1	0	1	1	1	17
PTTG1	1	1	1	1	1	1	1	1	1	1	1	1	1	1	1	1	0	1	17
PRC1	1	1	1	1	1	1	1	1	1	1	1	1	1	1	1	1	0	1	17
CKS2	1	1	1	1	1	1	1	1	1	1	1	1	1	0	1	1	1	1	17
KNTC1	1	1	1	1	1	1	1	1	1	1	1	1	1	0	1	1	1	1	17
CENPE	1	1	1	1	1	1	1	1	1	1	1	1	1	1	1	1	0	1	17
C19orf48	1	1	1	1	1	1	1	1	1	1	1	1	1	1	1	1	0	1	17
ARHGAP11A	1	1	1	1	1	1	1	1	1	1	1	1	1	1	1	1	0	1	17
PPP1R14B	1	1	1	1	1	1	1	1	1	1	1	1	1	1	1	0	1	1	17
EPR1	1	1	1	1	1	1	1	1	1	1	1	1	1	1	0	1	1	1	17
NEIL3	1	1	1	1	1	1	1	1	1	1	1	1	1	1	1	1	0	1	17
GSG2	1	1	1	1	1	1	1	1	1	1	1	1	1	1	1	1	0	1	17
DBF4	1	1	1	1	1	1	1	1	1	1	1	1	1	1	1	1	0	1	17
CDKN3	1	1	1	1	1	1	1	1	1	1	1	1	1	1	1	1	0	1	17
RDM1	1	1	1	1	1	1	1	0	1	1	1	1	1	1	1	1	1	1	17
SPC24	1	1	1	1	1	1	1	1	1	1	1	1	1	1	0	1	1	1	17
E2F7	1	1	1	1	1	1	1	1	1	1	1	1	1	0	1	1	1	1	17
ANLN	1	1	1	1	1	0	1	1	1	1	1	1	1	1	1	1	1	1	17
CCNE2	1	1	1	1	1	1	1	1	1	1	1	1	1	1	0	1	1	1	17
MMP11	1	1	1	1	1	1	1	0	1	1	1	1	1	1	1	1	1	1	17
NFE2L3	1	1	1	1	1	1	1	0	1	1	1	1	1	1	1	1	1	1	17
TUBB3	1	1	1	1	1	0	1	1	1	1	1	1	1	1	1	1	1	1	17
TK1	1	1	1	1	1	1	1	0	1	1	1	1	1	1	0	1	1	1	16
RAD51	1	1	1	1	1	1	1	0	1	1	1	1	1	1	0	1	1	1	16
RAD54L	1	1	1	1	1	1	1	0	1	1	1	1	1	1	1	1	0	1	16
RECQL4	1	1	1	1	1	1	1	1	1	1	1	1	1	0	1	1	0	1	16
BLM	1	1	1	1	1	1	1	0	1	1	1	1	1	1	1	1	0	1	16
CENPM	1	1	1	0	1	1	1	1	1	1	1	1	1	1	0	1	1	1	16
RCC2	1	1	1	1	1	1	1	0	0	1	1	1	1	1	1	1	1	1	16
EXO1	1	1	1	1	1	1	1	0	1	1	1	1	1	1	1	1	0	1	16
FAM72B	1	1	1	1	1	1	1	0	1	1	1	1	1	1	1	1	0	1	16
OIP5	1	1	1	1	1	1	1	1	1	1	1	1	1	1	0	1	0	1	16
FAM72D	1	1	1	1	1	1	1	0	1	1	1	1	1	1	1	1	0	1	16
CCNB1	1	1	1	1	1	1	1	0	1	1	1	1	1	1	1	1	0	1	16
PLK4	1	1	1	1	1	1	1	1	1	1	1	1	1	0	1	1	0	1	16
STIL	1	1	1	1	1	1	1	0	1	1	1	1	1	1	1	1	0	1	16
TONSL	1	1	1	1	1	1	1	0	1	1	1	1	1	1	1	1	0	1	16
NME1	1	1	1	1	1	1	1	0	1	1	1	1	1	1	1	1	0	1	16
CHTF18	1	1	1	1	1	0	1	1	1	1	1	1	1	1	1	1	0	1	16
C17orf53	1	1	1	1	1	1	1	0	1	1	1	1	1	0	1	1	1	1	16
XRCC2	1	1	1	1	1	1	1	1	1	1	1	1	1	0	1	1	0	1	16
TRIP13	1	1	1	1	1	1	1	0	1	1	1	1	1	1	1	1	0	1	16
WDR62	1	1	1	1	1	1	0	1	1	1	1	1	1	1	1	1	0	1	16
LMNB1	1	1	1	1	1	1	1	0	1	1	1	1	1	1	1	1	0	1	16
DDX12P	1	1	1	1	1	1	1	1	1	1	1	1	1	0	1	1	0	1	16
RAD51AP1	1	1	1	1	1	1	1	1	1	1	1	1	1	0	1	1	0	1	16
POLE2	1	1	0	1	1	1	1	1	1	1	1	1	1	0	1	1	1	1	16
FAM72A	1	1	1	1	1	1	1	0	1	1	1	1	1	1	1	1	0	1	16
E2F8	1	1	1	1	1	1	0	1	1	1	1	1	1	0	1	1	1	1	16
TICRR	1	1	1	1	1	1	1	1	1	1	1	1	1	0	1	1	0	1	16
ESCO2	1	1	1	1	1	1	1	1	1	1	1	1	1	1	0	1	0	1	16
DDX39A	1	1	1	1	1	1	1	0	1	1	1	1	1	1	1	1	0	1	16
PIF1	1	1	1	1	1	1	1	1	1	1	1	1	1	0	1	1	0	1	16
CENPI	1	1	1	1	1	1	1	1	1	1	1	1	1	0	1	1	0	1	16
BRIP1	1	1	0	1	1	1	1	1	1	1	1	1	1	0	1	1	1	1	16
RMI2	1	1	1	1	1	1	1	1	0	1	1	1	1	0	1	1	1	1	16
MEX3A	1	1	1	1	1	1	1	0	0	1	1	1	1	1	1	1	1	1	16
PPP1R35	1	1	1	1	1	1	1	0	1	1	1	1	1	1	1	0	1	1	16
NUDT1	1	1	1	1	1	1	1	1	1	1	1	1	1	0	1	0	1	1	16
C1QTNF6	1	1	1	1	1	1	1	0	1	1	1	1	1	0	1	1	1	1	16
GPRIN1	1	1	1	1	1	0	1	0	1	1	1	1	1	1	1	1	1	1	16
CST1	1	1	1	1	1	0	1	1	1	1	1	1	1	0	1	1	1	1	16
SNHG3	1	1	1	1	1	1	1	0	1	1	1	1	1	1	1	1	0	1	16
CELSR3	1	1	1	1	1	0	1	1	1	1	1	1	1	1	1	1	0	1	16
SOX4	1	1	1	1	1	1	1	0	0	1	1	1	1	1	1	1	1	1	16
KIFC2	1	1	1	1	0	0	1	1	1	1	1	1	1	1	1	1	1	1	16
SUV420H2	1	1	1	1	1	0	1	1	1	1	1	1	1	1	1	1	0	1	16
LIMK1	1	1	1	1	1	0	1	1	1	1	1	1	1	0	1	1	1	1	16
SPP1	1	1	1	1	1	1	1	0	0	1	1	1	1	1	1	1	1	1	16
GPR19	1	1	1	1	1	0	1	0	1	1	1	1	1	1	1	1	1	1	16
IBSP	1	1	1	1	1	1	1	1	1	1	1	1	1	0	1	1	1	0	16
CHRNA5	1	0	1	1	1	1	1	1	1	1	1	1	1	1	0	1	0	1	15
HAGHL	1	1	1	1	1	0	1	1	0	1	1	1	1	1	1	1	1	1	16
GABRD	1	1	1	1	1	0	1	1	1	1	1	1	0	1	1	1	1	1	16
MIR4435-2HG	1	1	1	1	1	1	1	0	1	1	1	1	1	0	1	1	1	1	16
TRPM2	1	1	1	1	1	0	1	1	1	1	0	1	1	1	1	1	1	1	16
SERPINH1	1	1	1	1	1	1	1	0	1	1	1	1	1	0	1	1	1	1	16
CDKN2A	1	1	1	1	0	0	1	1	1	1	1	1	1	1	1	1	1	1	16
LINC00152	1	1	1	1	1	1	1	0	1	1	1	1	1	0	1	1	1	1	16
CTHRC1	0	1	1	1	1	1	1	0	1	1	1	1	1	1	1	1	1	1	16
CDK1	1	1	1	1	1	1	1	0	1	0	1	1	1	1	1	1	0	1	15
GINS1	1	1	1	1	1	1	1	0	0	1	1	1	1	0	1	1	1	1	15
DEPDC1B	1	1	1	1	1	1	1	0	0	0	1	1	1	1	1	1	1	1	15
LIG1	1	1	1	1	1	1	1	0	1	1	1	1	1	0	1	1	0	1	15
SLC52A2	1	1	1	1	1	1	1	1	0	1	1	1	1	0	1	1	0	1	15
CENPK	1	1	1	1	1	1	1	0	1	1	1	1	1	0	0	1	1	1	15
TMEM132A	1	1	1	1	0	0	1	0	1	1	1	1	1	1	1	1	1	1	15
SAPCD2	1	1	1	1	1	0	1	1	0	0	1	1	1	1	1	1	1	1	15
FANCD2	1	1	1	1	1	1	1	0	0	1	1	1	1	1	1	1	0	1	15
KIF11	1	1	1	1	1	1	1	0	1	0	1	1	1	1	1	1	0	1	15
FBXL6	1	1	0	1	1	0	1	1	1	1	1	1	1	1	1	1	0	1	15
DEPDC1	1	1	1	1	1	1	1	1	1	1	1	1	1	0	0	1	0	1	15
TRAIP	1	1	1	1	1	1	1	1	0	1	1	1	1	0	1	1	0	1	15
PAFAH1B3	1	1	1	1	1	0	1	0	0	1	1	1	1	1	1	1	1	1	15
ORC1	1	1	1	1	1	1	1	0	1	1	1	1	1	0	0	1	1	1	15
RNASEH2A	1	1	1	1	1	1	1	0	1	1	1	1	1	0	1	1	0	1	15
C21orf58	1	1	1	1	1	1	1	0	1	1	1	0	1	1	1	1	0	1	15
SHCBP1	1	1	1	1	1	1	1	0	0	0	1	1	1	1	1	1	1	1	15
PABPC1L	1	0	1	1	1	1	1	0	1	1	1	1	1	1	1	1	0	1	15
SHMT2	1	1	0	1	1	1	1	1	1	0	0	1	1	1	1	1	1	1	15
TTYH3	1	1	1	1	1	0	1	0	1	1	1	1	1	1	1	1	0	1	15
XRCC3	1	0	1	1	1	1	1	1	1	1	1	1	1	0	1	1	0	1	15
H2AFX	1	1	1	1	1	1	1	0	0	0	1	1	1	1	1	1	1	1	15
KIF18A	1	1	1	1	1	1	1	0	1	1	1	1	1	0	1	1	0	1	15
MCM2	1	1	1	1	1	1	1	1	0	1	1	1	1	0	1	1	0	1	15
MRGBP	1	1	1	1	1	1	1	1	1	0	1	1	1	0	1	1	0	1	15
DDX11	1	1	1	1	1	1	1	0	1	1	1	1	1	0	1	1	0	1	15
CCNE1	1	1	1	1	1	0	1	1	1	1	1	1	1	0	1	1	0	1	15
SNHG1	1	0	1	1	1	1	1	1	1	1	1	1	1	1	1	1	0	0	15
CENPH	1	1	1	1	1	1	1	0	1	1	1	1	1	0	1	1	0	1	15
PSRC1	1	1	1	1	1	1	1	0	1	1	1	1	1	0	1	1	0	1	15
RHBDF2	1	1	1	1	1	0	1	1	1	1	1	1	1	0	1	1	0	1	15
RAD54B	1	1	1	1	1	1	1	0	1	1	1	1	1	0	1	1	0	1	15
HIST3H2A	1	1	1	1	1	0	0	1	1	1	1	1	1	1	1	0	1	1	15
SNRPB	1	1	1	1	1	1	1	1	0	1	1	1	1	0	1	1	0	1	15
MAD2L1	1	1	1	1	1	1	1	1	1	0	1	1	1	0	1	1	0	1	15
CDCA4	1	1	1	1	1	1	1	0	1	1	1	1	1	0	1	1	0	1	15
GINS4	1	1	1	1	1	1	1	1	0	1	1	1	1	0	1	1	0	1	15
ETV4	1	0	1	1	1	1	1	1	0	0	1	1	1	0	1	1	1	1	14
DSN1	1	1	1	1	1	1	1	0	1	1	1	1	1	0	1	1	0	1	15
TLCD1	1	1	1	1	1	0	0	0	0	1	1	1	1	1	1	1	1	1	14
ATAD5	1	1	1	1	1	1	1	0	1	1	1	1	1	0	1	1	0	1	15
MSH5	1	0	1	1	1	1	1	0	1	1	1	1	1	1	1	1	0	1	15
MTHFD1L	1	0	1	1	1	0	1	0	1	1	1	1	1	1	1	1	1	1	15
CHAF1A	1	1	1	1	1	1	1	1	1	0	1	1	1	0	1	1	0	1	15
BRCA1	1	1	1	1	1	1	1	0	1	1	1	1	1	0	1	1	0	1	15
RFC4	1	1	1	1	1	1	1	0	1	1	1	1	1	0	1	1	0	1	15
CEP131	1	1	1	1	1	0	1	1	1	1	1	1	1	0	1	1	0	1	15
CBX2	1	1	1	1	1	1	1	0	0	0	1	1	1	1	1	1	1	1	15
DSCC1	1	1	1	1	1	1	1	0	1	1	1	1	1	0	1	1	0	1	15
LMNB2	1	1	1	1	1	1	1	1	0	1	1	1	1	0	1	1	0	1	15
RACGAP1	1	1	1	1	1	1	1	1	1	0	1	1	1	0	1	1	0	1	15
NXPH4	1	1	1	1	1	0	1	1	1	0	1	1	1	0	1	1	1	1	15
PYCR1	1	1	1	1	0	1	0	1	1	1	1	1	1	1	1	1	0	1	15
ARHGAP11B	1	1	1	1	1	1	1	1	1	1	1	1	1	0	0	1	0	1	15
ATAD2	1	1	0	1	1	1	1	1	1	0	1	1	1	0	1	1	1	1	15
PSMC3IP	1	1	1	1	1	1	1	0	1	1	1	1	1	0	1	1	0	1	15
TERT	1	1	1	1	1	1	1	0	1	1	1	1	1	1	0	1	0	1	15
BRCA2	1	1	1	1	1	1	1	0	1	1	1	1	1	0	1	1	0	1	15
KIF4B	1	1	1	1	1	1	1	1	1	0	1	1	1	0	1	1	0	1	15
RNFT2	1	1	1	1	1	0	1	0	0	1	1	1	1	1	1	1	1	1	15
CDH24	1	1	1	1	1	0	1	0	1	1	1	1	1	0	1	1	1	1	15
TMEM249	1	1	0	1	1	0	1	1	1	1	1	1	1	1	1	1	0	1	15
HIST1H2BJ	1	1	1	0	1	1	1	1	1	1	1	1	1	1	0	1	0	1	15
AURKAPS1	1	1	1	1	1	1	1	0	1	0	1	1	1	1	1	1	0	1	15
MNX1	1	1	1	1	0	1	1	0	1	1	1	1	1	1	1	1	0	1	15
KREMEN2	1	1	1	1	1	0	1	1	1	1	1	1	1	0	1	1	1	0	15
C11orf84	1	1	1	1	1	0	1	1	1	1	1	1	1	0	1	1	0	1	15
CENPW	1	1	1	1	1	1	1	0	1	1	1	1	1	0	1	1	0	1	15
TRIB3	1	1	0	1	1	1	1	1	1	1	0	1	1	1	1	1	0	1	15
NSUN5P1	1	0	1	1	0	1	1	1	1	1	1	1	1	1	1	1	0	1	15
CDCA7	1	0	1	1	1	1	1	0	1	1	1	1	1	0	1	1	1	1	15
PRR7	1	1	1	1	1	0	0	0	1	1	1	1	1	1	1	1	1	1	15
BBC3	1	1	1	1	1	0	1	1	1	1	1	1	0	0	1	1	1	1	15
CST2	1	1	1	1	1	0	0	0	1	1	1	1	1	1	1	1	1	1	15
PLXNA3	1	1	1	1	1	1	1	1	1	1	1	1	0	0	1	1	1	0	15
FBXO43	1	1	1	1	1	1	1	0	1	1	1	1	1	1	0	1	0	1	15
P3H1	1	1	0	1	1	1	1	0	1	1	1	1	1	0	1	1	1	1	15
CD276	1	1	0	1	1	1	1	1	1	1	0	1	1	0	1	1	1	1	15
ASPHD1	1	1	1	1	0	0	1	0	1	1	1	1	1	1	1	1	1	0	14
PLEKHN1	1	1	1	1	1	0	0	0	1	1	1	1	1	1	1	1	1	1	15
DMBX1	1	1	1	1	1	1	1	0	0	0	1	1	1	1	1	1	1	1	15
AMH	1	1	1	1	1	0	1	1	1	1	1	0	1	1	1	1	0	1	15
DLX4	1	1	1	1	1	0	1	0	1	1	1	1	1	0	1	1	1	1	15
PVT1	1	1	1	1	1	1	0	1	1	1	1	1	1	1	1	1	0	0	15
MTHFD2	1	1	1	1	1	1	1	1	1	0	0	1	1	1	1	1	0	1	15
LINC00669	1	1	1	0	1	1	1	1	1	1	1	1	1	0	0	1	1	1	15
ADAMTS7	1	1	1	1	1	1	1	1	1	1	1	0	0	0	1	1	1	1	15
IL4I1	1	1	1	0	1	1	1	0	1	1	1	1	1	1	0	1	1	1	15
MMP14	1	1	1	1	1	1	1	0	1	1	1	1	1	0	1	1	1	0	15
GPR84	1	1	1	1	1	1	1	0	1	1	0	1	1	0	1	1	1	1	15
MC1R	1	1	1	1	1	0	1	1	1	1	1	1	1	1	1	1	0	0	15
OR51E1	1	0	1	1	0	1	1	1	1	0	1	1	1	1	1	1	1	1	15
LOXL2	1	0	1	1	1	1	1	0	1	1	1	1	1	0	1	1	1	1	15
ADAMTS14	0	1	1	1	1	0	1	1	1	1	1	1	1	0	1	1	1	1	15
ADAM12	0	1	1	1	1	1	1	0	1	1	1	1	1	0	1	1	1	1	15
ZWINT	1	1	1	1	1	1	1	0	0	0	1	1	1	1	1	1	0	1	14
RCC1	1	1	0	1	1	1	1	0	1	1	0	1	1	0	1	1	1	1	14
ESM1	1	1	1	1	1	1	1	1	1	0	1	0	0	0	1	1	1	1	14
HMGB3	1	1	0	1	1	1	1	1	0	1	0	1	1	1	1	1	0	1	14
CCNF	1	1	1	1	1	0	1	0	1	1	1	1	1	0	1	1	0	1	14
KIF23	1	1	1	1	1	1	1	0	0	0	1	1	1	0	1	1	1	1	14
CDC25A	1	1	1	1	1	1	1	0	0	0	1	1	1	1	1	1	0	1	14
BORA	1	0	1	1	1	1	1	0	1	1	1	1	1	0	1	1	0	1	14
HELLS	1	1	1	1	1	1	1	0	0	0	1	1	1	0	1	1	1	1	14
ESPL1	1	1	1	1	1	1	0	0	0	0	1	1	1	1	1	1	1	1	14
POC1A	1	1	0	1	1	1	1	1	0	0	1	1	1	1	0	1	1	1	14
PARPBP	1	1	1	1	1	1	1	1	0	0	1	1	1	0	1	1	0	1	14
YDJC	1	1	1	1	1	0	1	1	0	1	1	1	1	0	1	1	0	1	14
CENPO	1	1	1	1	1	1	1	0	0	0	1	1	1	1	1	1	0	1	14
BCL2L12	1	1	0	1	1	1	1	0	0	1	1	1	1	1	1	1	0	1	14
POLD1	1	1	1	1	1	1	1	0	1	1	1	0	1	0	1	1	0	1	14
CBX8	1	1	1	1	1	1	1	0	0	0	1	1	1	1	1	1	0	1	14
DNA2	1	1	1	1	1	0	1	0	1	1	1	1	1	0	1	1	0	1	14
DDIAS	1	1	1	1	1	1	1	0	1	1	1	0	1	0	1	1	0	1	14
CYP27B1	1	1	1	1	1	1	1	0	0	0	1	1	1	1	1	1	0	1	14
C19orf40	1	1	1	1	1	1	1	1	0	1	1	1	1	0	0	1	0	1	14
CDC7	1	1	1	1	1	0	1	0	1	1	1	1	1	0	1	1	0	1	14
DTYMK	1	1	1	1	1	1	1	0	0	1	1	1	1	0	1	1	0	1	14
E2F2	1	1	1	0	1	1	0	1	1	1	1	1	1	1	0	1	0	1	14
ARHGEF39	1	1	1	1	0	1	1	0	1	1	1	1	1	0	1	1	0	1	14
ECT2	1	1	1	1	1	1	1	0	0	0	1	1	1	1	1	1	0	1	14
LBX2	1	1	0	1	1	1	1	0	1	1	0	1	1	0	1	1	1	1	14
KPNA2	1	1	1	1	1	1	1	0	0	0	1	1	1	1	1	1	0	1	14
DNMT3B	1	1	1	1	1	1	1	0	0	1	1	1	1	0	1	1	0	1	14
CHAF1B	1	1	1	1	1	0	1	1	0	0	1	1	1	0	1	1	1	1	14
MTBP	1	1	1	1	1	1	1	0	1	0	1	1	1	0	1	1	0	1	14
TCF3	1	1	1	1	1	1	1	1	0	0	1	1	1	0	1	1	0	1	14
UBE2S	1	1	1	1	1	0	1	1	0	0	1	1	1	1	1	1	0	1	14
DIAPH3	1	1	1	1	1	1	1	0	0	0	1	0	1	1	1	1	1	1	14
SNHG12	1	0	1	1	1	1	1	0	1	1	1	1	1	1	1	1	0	0	14
ULBP2	1	1	1	1	1	0	1	0	1	1	0	0	1	1	1	1	1	1	14
B3GNT4	1	1	1	1	1	0	1	0	1	0	1	1	1	1	0	1	1	1	14
DONSON	1	1	0	1	1	1	1	0	1	1	1	1	1	0	1	1	0	1	14
NR2C2AP	1	1	1	1	1	1	0	0	1	1	1	1	1	0	1	1	0	1	14
HMGA1	1	1	1	1	1	0	1	0	0	1	1	1	1	0	1	1	1	1	14
RAET1K	1	1	1	1	1	1	1	0	0	0	1	1	1	1	1	1	0	1	14
KIAA1524	1	1	1	1	1	1	1	0	1	0	1	1	1	0	1	1	0	1	14
TYMS	1	1	1	0	1	1	1	0	1	1	1	1	1	0	0	1	1	1	14
C1orf112	1	1	1	1	1	1	1	0	1	0	1	1	1	0	1	1	0	1	14
WDHD1	1	1	1	1	1	1	1	0	0	0	1	1	1	0	1	1	1	1	14
FANCG	1	1	1	1	1	1	1	0	1	0	1	1	1	0	1	1	0	1	14
TUBA1C	1	1	1	0	1	1	1	1	1	1	1	1	1	0	0	1	0	1	14
RUVBL1	1	1	1	1	1	1	1	0	0	0	1	1	1	1	1	1	0	1	14
MCM7	1	0	1	1	1	1	1	0	1	1	1	1	1	0	1	1	0	1	14
SMC4	1	1	1	1	1	1	1	1	1	0	1	0	1	0	1	1	0	1	14
PUS1	1	1	0	1	1	0	1	0	1	1	1	1	1	1	1	1	0	1	14
EFNA3	1	1	1	1	1	0	0	0	1	1	1	1	1	0	1	1	1	1	14
NCAPG2	1	1	1	1	1	1	1	0	1	0	1	1	1	0	1	1	0	1	14
NOP2	1	1	1	1	1	1	1	0	1	1	0	1	1	0	1	1	0	1	14
CAMK2N2	1	1	1	1	0	0	1	0	1	1	1	1	1	1	0	1	1	1	14
EIF4EBP1	1	1	0	1	1	1	1	0	1	1	0	1	1	1	1	0	1	1	14
CHEK2	1	1	0	1	1	1	1	0	1	1	1	1	1	0	1	1	0	1	14
HIST1H2AM	1	1	0	0	1	1	1	1	1	1	1	1	1	1	0	1	0	1	14
WDR90	1	1	1	1	1	0	0	0	1	1	1	1	1	1	1	1	0	1	14
STRIP2	1	1	1	1	1	0	1	1	0	0	1	1	1	0	1	1	1	1	14
PRR11	1	1	1	1	1	1	1	0	1	0	1	1	1	0	1	1	0	1	14
MCM4	1	1	1	1	1	1	1	0	0	0	1	1	1	0	1	1	1	1	14
LOC642846	1	0	1	1	1	1	1	0	1	1	1	1	1	0	1	1	0	1	14
DNASE1L2	1	1	1	1	0	0	0	0	1	1	1	1	1	1	1	1	1	1	14
FOXD2-AS1	1	1	1	0	1	1	1	0	1	1	1	1	1	0	0	1	1	1	14
SOX11	1	1	1	1	1	1	1	1	1	0	1	1	1	0	0	1	1	0	14
ZFP69B	1	1	1	1	1	0	1	0	0	0	1	1	1	1	1	1	1	1	14
P3H4	1	1	1	1	1	1	1	0	0	1	1	1	1	0	1	1	0	1	14
MEX3D	1	1	1	1	1	1	1	0	1	0	0	1	1	1	1	0	1	1	14
ADM2	1	1	1	1	0	1	0	1	1	0	1	1	1	1	1	1	0	1	14
COL11A1	1	1	1	1	1	0	1	0	1	0	1	1	1	0	1	1	1	1	14
KLHL17	1	1	1	1	0	0	0	0	1	1	1	1	1	1	1	1	1	1	14
LOC399815	1	1	1	1	1	0	1	0	1	1	1	1	1	1	1	1	0	0	14
SAMD10	1	1	1	1	0	0	0	1	0	1	1	1	1	1	1	1	1	1	14
SIX1	1	1	0	1	1	1	0	1	1	0	1	1	1	1	1	1	0	1	14
TMEM145	1	1	1	1	0	0	1	1	1	1	1	1	1	1	0	1	0	1	14
MDK	1	1	1	0	1	1	1	0	1	1	1	1	1	0	0	1	1	1	14
C2orf48	1	1	1	1	1	1	1	0	1	0	1	1	1	0	1	1	0	1	14
C5orf34	1	1	1	1	1	1	1	0	0	1	1	1	1	0	1	1	0	1	14
TP73	1	0	1	1	1	1	1	0	1	1	1	1	1	0	1	1	0	1	14
SCRIB	1	1	1	1	1	0	0	1	0	0	1	1	1	1	1	1	1	1	14
SNHG17	1	0	1	1	1	1	0	0	1	1	1	1	1	1	1	1	0	1	14
APOBEC3B	1	1	1	0	1	1	1	1	1	1	1	1	1	0	0	1	0	1	14
TNNI3	1	1	1	1	1	0	0	1	0	1	1	1	1	0	1	1	1	1	14
PLAU	1	1	1	1	1	1	1	0	0	0	1	1	1	0	1	1	1	1	14
MMP1	1	1	1	1	1	0	1	0	1	0	1	1	1	0	1	1	1	1	14
C17orf96	1	0	0	1	1	0	1	1	1	1	0	1	1	1	1	1	1	1	14
RPL36A	1	0	1	1	1	0	1	1	1	1	1	1	1	1	1	1	0	0	14
ZP3	1	1	1	1	1	0	1	0	1	1	1	1	1	1	1	1	0	0	14
PERM1	1	1	1	1	1	0	0	0	1	1	1	1	1	1	1	0	1	1	14
DLEU2	1	1	0	1	1	1	1	0	1	0	1	1	1	0	1	1	1	1	14
LPCAT1	1	1	1	1	1	1	1	0	1	1	1	0	0	1	1	1	0	1	14
ZIC2	1	1	1	1	1	0	1	0	1	0	1	1	1	1	1	1	0	1	14
IGF2BP3	1	0	1	1	1	1	1	1	1	1	1	1	1	0	0	1	0	1	14
HMGA2	1	1	1	1	1	1	1	0	0	1	1	1	1	0	0	1	1	1	14
KISS1R	1	1	1	1	1	0	1	0	1	0	1	1	1	1	0	1	1	1	14
HES6	1	1	0	1	0	1	1	0	0	1	1	1	1	1	1	1	1	1	14
BOP1	1	1	1	1	1	0	1	1	0	0	1	1	1	1	1	1	0	1	14
TREM2	1	1	1	1	1	1	1	1	1	1	1	0	0	1	0	1	1	0	14
HES4	1	1	1	1	1	0	1	0	1	1	1	0	1	1	0	1	1	1	14
SYCE2	1	1	0	1	0	1	1	1	1	1	1	1	1	1	0	1	0	1	14
GNGT1	1	1	0	1	1	0	1	1	1	1	1	1	1	0	1	1	0	1	14
VAX2	1	0	1	0	1	1	1	1	1	0	1	1	1	1	0	1	1	1	14
CXCL10	1	1	0	1	1	1	1	1	1	0	0	1	1	1	1	1	0	1	14
NOX4	1	1	1	1	1	1	1	0	0	0	1	1	1	1	1	1	1	0	14
RCOR2	1	1	1	1	1	0	1	1	0	0	1	1	1	0	1	1	1	1	14
GAD1	1	1	1	1	1	0	1	1	0	0	1	1	1	1	1	1	0	1	14
PMFBP1	1	0	1	1	1	1	1	0	1	1	1	1	1	0	1	1	0	1	14
ACAN	1	1	1	1	1	0	1	0	1	0	1	1	0	1	1	1	1	1	14
PRAME	1	1	1	0	1	1	1	0	1	1	1	1	1	1	0	1	0	1	14
ADAMDEC1	0	1	1	0	1	1	1	1	1	1	1	1	1	1	0	1	0	1	14
CPNE7	0	1	1	1	1	0	1	0	1	1	1	1	1	1	1	1	0	1	14
SLC7A11	0	1	1	1	0	0	1	1	1	1	1	1	1	1	1	1	0	1	14
HOXB13	0	1	1	1	1	1	1	0	1	1	1	1	1	1	0	1	0	1	14
CABYR	0	1	1	1	1	0	1	0	1	1	1	1	1	0	1	1	1	1	14
SPAG5	1	1	0	1	1	1	1	0	0	0	1	1	1	1	1	1	0	1	13
ZNF695	1	1	1	1	1	0	1	0	0	0	1	1	1	1	1	1	0	1	13
HGH1	1	1	0	1	1	1	0	1	0	0	1	1	1	1	1	1	0	1	13
ALG3	1	1	0	1	1	1	1	0	0	1	1	1	1	0	1	1	0	1	13
KNOP1	1	1	1	1	1	0	0	1	0	1	0	1	1	0	1	1	1	1	13
PSMG3	1	1	1	1	1	1	1	0	0	1	1	1	1	0	1	0	0	1	13
FAM83H	1	1	1	1	1	0	1	0	0	0	1	1	1	1	1	1	0	1	13
PDIA4	1	1	0	1	1	1	1	0	1	1	0	1	1	0	1	1	0	1	13
CIT	1	1	1	1	1	0	1	0	0	0	0	1	1	1	1	1	1	1	13
CBX3	1	1	1	1	1	1	1	0	0	1	0	1	1	0	1	1	0	1	13
C4orf48	1	1	1	0	1	0	1	0	0	1	1	1	0	1	1	1	1	1	13
ZWILCH	1	1	1	1	1	1	1	0	0	0	1	1	1	0	1	1	0	1	13
SAC3D1	1	1	0	0	1	0	1	0	0	1	1	1	1	1	1	1	1	1	13
CKS1B	1	1	1	1	1	1	1	0	0	0	1	1	1	0	1	1	0	1	13
FANCB	1	1	1	1	1	1	1	0	0	0	1	1	1	0	1	1	0	1	13
RELL2	1	1	1	1	1	0	1	0	0	1	1	0	1	1	1	1	0	1	13
STMN1	1	1	1	1	1	0	1	0	0	0	1	1	1	0	1	1	1	1	13
FEN1	1	1	1	1	1	0	1	1	0	0	1	1	1	0	1	1	0	1	13
KIF24	1	1	1	1	1	1	1	0	0	0	1	1	1	0	1	1	0	1	13
PCNA	1	1	1	1	1	1	1	0	0	0	1	1	1	0	1	1	0	1	13
CHEK1	1	1	1	1	1	1	1	0	0	0	1	1	1	0	1	1	0	1	13
SLC12A8	1	1	1	1	1	0	1	0	0	1	0	1	1	1	1	1	0	1	13
RFC2	1	1	1	1	1	1	1	0	1	1	0	1	1	0	1	0	0	1	13
RHEBL1	1	1	1	1	1	0	1	0	1	1	1	1	1	0	1	1	0	0	13
MTFP1	1	1	0	0	0	1	1	1	1	1	1	1	1	0	0	1	1	1	13
CKAP2	1	1	1	1	1	1	1	0	0	0	1	1	1	0	1	1	0	1	13
KAT2A	1	0	1	1	1	0	1	0	1	1	1	1	1	1	1	1	0	0	13
CCDC18	1	0	0	1	1	1	1	0	1	1	1	1	1	0	1	1	0	1	13
SGOL2	1	1	1	1	1	1	1	0	0	0	1	1	1	0	1	1	0	1	13
ZGRF1	1	0	1	1	1	0	1	0	1	1	1	1	1	0	1	1	0	1	13
MXD3	1	1	1	0	1	1	0	0	1	1	1	1	1	1	0	1	0	1	13
MIF	1	1	0	1	1	0	1	1	1	0	1	1	1	1	1	0	0	1	13
MFSD2B	1	1	1	1	1	0	0	0	0	1	1	1	1	0	1	1	1	1	13
TRAF2	1	1	1	0	1	0	1	1	1	1	1	1	0	0	1	1	0	1	13
HIST2H2AA3	1	1	1	0	1	0	1	0	1	0	1	1	1	1	0	1	1	1	13
CASC5	1	1	0	1	1	1	1	0	0	0	1	1	1	1	1	1	0	1	13
SHFM1	1	1	0	1	1	1	1	1	1	1	0	1	1	0	1	0	0	1	13
MTL5	1	1	1	1	1	0	0	1	0	0	1	1	1	1	1	1	0	1	13
GRIN2D	1	1	1	1	1	0	1	0	1	1	0	1	1	0	1	1	0	1	13
LINC00634	1	1	1	1	1	0	1	1	0	0	1	1	1	1	0	1	0	1	13
MARCKSL1	1	1	1	1	1	0	1	0	1	0	0	1	1	1	1	1	0	1	13
SNORA71E	1	0	1	1	0	0	1	1	1	1	1	1	1	1	1	1	0	0	13
GINS3	1	0	1	1	1	1	1	0	0	1	1	1	1	0	1	1	0	1	13
KIF20B	1	1	1	1	1	1	1	0	0	0	1	1	1	0	1	1	0	1	13
SPAG4	1	1	0	0	0	1	1	1	1	1	1	1	1	0	1	0	1	1	13
ATAD3B	1	0	0	1	1	0	1	0	1	1	1	1	1	1	1	1	0	1	13
PDCD5	1	0	0	1	1	1	0	1	1	1	1	1	1	1	1	0	0	1	13
XPO5	1	1	1	1	1	1	0	0	0	1	1	1	1	0	1	1	0	1	13
HIST1H2AE	1	1	1	0	1	1	1	0	1	1	1	1	1	1	0	0	0	1	13
NSUN5P2	1	0	1	1	0	0	0	1	1	1	1	1	1	1	1	1	0	1	13
NCAPD2	1	1	1	1	1	1	1	0	0	0	1	1	1	0	1	1	0	1	13
TUBB	1	1	1	1	1	1	1	0	1	1	0	1	1	0	0	1	0	1	13
TRIM59	1	1	1	1	1	0	1	0	1	1	1	1	1	0	1	1	0	0	13
APOC1	1	1	0	1	1	1	1	1	1	1	0	0	0	1	0	1	1	1	13
FBXO41	1	1	1	1	1	0	1	0	1	1	0	1	1	0	1	1	1	0	13
CENPN	1	1	0	1	1	1	1	1	0	0	0	1	1	1	1	1	0	1	13
MFSD10	1	1	1	1	1	1	1	0	1	1	1	0	0	1	1	0	0	1	13
NFE2L3P2	1	0	1	1	0	0	1	0	1	1	1	1	1	1	1	1	1	0	13
RHPN1-AS1	1	1	1	1	1	0	0	0	0	1	1	1	1	1	1	1	0	1	13
NMB	1	0	1	1	1	1	1	0	1	0	1	0	1	0	1	1	1	1	13
RFC3	1	1	1	1	1	1	1	0	0	0	1	1	1	0	1	1	0	1	13
INTS8	1	1	1	1	1	1	1	0	1	0	1	1	1	0	1	1	0	0	13
ZNF692	1	1	1	1	0	0	0	0	1	1	1	1	1	1	1	1	0	1	13
MAD2L2	1	1	0	1	1	1	1	1	0	0	0	1	1	1	1	0	1	1	13
EXOSC5	1	1	0	1	1	0	0	0	1	1	1	1	1	1	1	1	0	1	13
TCF19	1	1	1	1	1	1	1	0	1	0	1	1	1	0	0	1	0	1	13
PRIM2	1	1	1	1	1	1	1	0	0	1	1	1	1	0	1	1	0	0	13
SNORD1C	1	1	0	1	1	1	1	0	1	1	0	1	1	0	1	1	0	1	13
MCM3	1	1	1	1	1	1	1	0	0	0	1	1	1	0	1	1	0	1	13
F12	1	1	0	1	1	0	0	0	1	1	0	1	1	1	1	1	1	1	13
CNIH2	1	1	1	0	0	0	1	1	1	1	1	1	1	1	0	0	1	1	13
MCM6	1	1	1	1	1	1	1	0	0	0	1	1	1	0	1	1	0	1	13
UCN2	1	0	1	1	1	1	1	0	0	0	1	1	1	0	1	1	1	1	13
LINC00176	1	1	1	1	1	0	1	0	1	0	1	1	1	1	1	1	0	0	13
DCAF13	1	1	1	1	1	1	1	0	0	0	1	1	1	0	1	1	0	1	13
CST4	1	1	1	1	1	0	0	1	0	1	1	1	1	0	1	1	0	1	13
HIST1H1B	1	1	1	1	1	1	1	0	0	0	1	1	1	0	1	1	0	1	13
SCARNA12	1	0	1	1	1	0	1	1	1	1	0	1	1	1	1	0	0	1	13
SEC61G	1	1	0	0	1	1	1	1	1	1	0	1	1	1	1	0	0	1	13
ETV7	1	1	1	1	1	1	1	0	1	1	0	1	0	0	1	1	1	0	13
SNORA8	1	0	1	1	1	0	1	0	1	1	1	1	1	1	1	1	0	0	13
CBX4	1	1	1	1	1	0	0	0	0	0	1	1	1	1	1	1	1	1	13
SEZ6L2	1	1	1	1	0	0	1	0	1	1	1	1	0	1	1	1	1	0	13
CCDC78	1	1	1	1	0	0	1	1	1	1	1	0	0	1	1	1	1	0	13
C5orf46	1	1	1	1	1	0	0	1	1	0	1	1	1	0	1	1	0	1	13
MDFI	1	0	1	1	1	1	1	0	0	0	1	1	1	0	1	1	1	1	13
2016-09-03	1	1	1	0	0	0	1	1	0	1	1	1	1	1	0	1	1	1	13
PLOD3	1	1	1	1	1	1	1	1	1	1	1	0	0	0	1	1	0	0	13
FER1L4	1	1	1	1	0	0	1	0	1	1	1	1	1	0	1	0	1	1	13
CENPP	1	1	1	1	1	0	0	1	1	0	1	1	1	0	1	1	0	1	13
APOC2	1	1	0	1	1	1	1	0	1	1	0	0	0	1	1	1	1	1	13
HOXC13	1	1	0	1	1	1	1	0	1	1	1	1	1	1	0	1	0	0	13
SLC16A3	1	1	1	0	1	1	1	0	1	1	1	1	1	0	0	1	0	1	13
ABCA12	1	1	1	1	1	0	1	0	1	1	0	1	1	0	0	0	1	1	12
CEP250	1	1	1	1	1	0	0	1	1	1	1	1	1	0	1	1	0	0	13
MMP13	1	1	0	1	1	0	1	1	1	0	0	1	1	0	1	1	1	1	13
DPF1	1	1	1	1	1	0	1	0	0	0	1	1	1	1	1	1	0	1	13
MFAP2	1	1	1	1	1	1	1	0	0	0	0	1	1	0	1	1	1	1	13
FOXS1	1	1	1	1	1	1	1	0	1	0	1	0	0	1	1	1	1	0	13
SNHG4	1	0	1	1	1	1	0	0	1	1	1	1	1	1	1	1	0	0	13
IRAK1	1	1	1	1	1	1	0	1	0	0	1	1	1	0	1	1	0	1	13
E2F3	1	1	1	1	1	0	1	1	0	0	1	1	1	0	1	1	0	1	13
MSL3P1	1	0	1	1	1	0	1	0	0	1	1	1	1	1	1	1	0	1	13
KDELR3	1	1	1	1	0	1	1	0	0	1	1	1	1	0	0	1	1	1	13
RELT	1	1	1	1	1	0	1	1	1	1	0	0	0	0	1	1	1	1	13
STRA6	1	1	1	1	1	0	1	0	0	0	1	1	1	0	1	1	1	1	13
TNFRSF18	1	1	1	0	1	0	1	0	1	1	1	1	1	1	0	0	1	1	13
SRRM5	1	1	1	1	0	1	0	1	1	1	1	1	1	0	1	0	0	1	13
DLX5	1	1	1	1	1	0	1	1	1	0	1	1	1	0	0	0	1	1	13
TEAD4	1	1	1	1	1	1	1	0	1	1	1	0	0	0	1	1	0	1	13
RFX8	1	0	1	1	1	0	1	1	1	0	1	1	1	0	1	1	1	0	13
CDC25B	1	1	1	1	1	1	1	0	1	0	1	0	1	0	1	1	0	1	13
PPEF1	1	1	1	1	0	0	1	0	1	0	1	1	1	1	1	1	1	0	13
WBSCR28	1	1	1	1	1	0	1	0	0	1	1	1	1	0	1	1	0	1	13
SH2D5	1	1	1	1	1	0	1	0	1	1	1	1	1	0	1	1	0	0	13
TNFRSF12A	1	1	1	1	1	1	1	0	1	1	0	0	0	0	1	1	1	1	13
TAP1	1	1	1	0	1	1	1	0	1	1	1	0	0	0	1	1	1	1	13
SOX12	0	1	1	1	1	1	1	1	0	1	1	1	1	1	1	0	0	0	13
COL1A1	0	1	1	1	1	1	1	0	1	0	1	1	1	0	1	1	1	0	13
IL11	0	1	1	1	1	0	1	0	0	0	1	1	1	1	1	1	1	1	13
FAP	0	1	1	1	1	0	1	0	1	0	1	1	1	1	1	1	1	0	13
MMP10	0	1	1	1	1	0	1	0	0	0	1	1	1	1	1	1	1	1	13
SLMO1	0	1	1	1	1	0	1	0	1	1	1	1	1	0	1	1	1	0	13
ASNS	0	1	1	1	0	0	1	1	1	1	1	1	1	1	1	0	0	1	13
TNFRSF6B	0	1	1	1	1	0	1	0	1	1	1	1	1	0	1	1	0	1	13
UBD	0	1	1	1	1	1	0	0	1	0	1	1	1	1	1	1	0	1	13
HAPLN3	0	0	1	1	1	1	1	0	1	0	1	1	1	0	1	1	1	1	13
RPL22L1	0	0	1	1	1	1	0	0	1	1	1	1	1	1	1	1	0	1	13
TMEM206	1	1	1	1	1	0	1	0	0	0	1	1	1	0	1	1	0	1	12
CCDC150	1	1	0	1	1	0	1	0	1	0	0	1	1	1	1	1	0	1	12
FAM110A	1	1	1	0	1	1	0	0	1	1	1	0	1	0	1	0	1	1	12
OTX1	1	1	1	1	1	0	0	0	0	0	1	1	1	1	1	1	0	1	12
EFNA4	1	1	1	0	1	1	0	0	0	1	1	1	1	0	1	1	0	1	12
TIMELESS	1	1	0	1	1	1	1	0	0	0	1	1	1	0	1	1	0	1	12
PRR19	1	1	1	1	1	0	0	0	0	0	1	1	1	1	1	1	0	1	12
GTPBP3	1	1	1	1	1	0	0	1	1	1	1	1	1	0	1	0	0	0	12
NUP85	1	0	1	1	1	1	1	0	1	1	0	1	1	0	1	1	0	0	12
HIST1H3D	1	1	1	0	1	0	1	0	1	1	1	1	1	1	0	0	0	1	12
ACTL6A	1	1	1	1	1	1	1	0	0	0	0	1	1	0	1	1	0	1	12
KNSTRN	1	1	0	1	1	0	1	1	0	0	1	1	1	0	1	1	0	1	12
IER5L	1	1	0	1	1	0	1	0	0	1	0	1	1	0	1	1	1	1	12
MIS18A	1	1	1	1	1	1	1	0	0	0	1	1	1	0	0	1	0	1	12
UCK2	1	1	1	0	1	1	0	0	1	0	1	1	1	1	0	1	0	1	12
PYCRL	1	1	0	1	1	0	1	0	0	0	1	1	1	1	1	1	0	1	12
CENPL	1	1	1	1	1	1	1	0	0	0	1	1	1	0	0	1	0	1	12
BID	1	0	0	1	1	1	1	0	1	1	0	0	1	0	1	1	1	1	12
BOLA2	1	1	1	0	1	0	1	1	0	1	1	1	1	1	0	0	0	1	12
HIST1H2AG	1	1	0	0	1	1	1	1	1	1	1	1	1	0	0	0	0	1	12
ST14	1	1	1	0	1	1	0	1	0	0	0	1	1	1	0	1	1	1	12
SASS6	1	0	1	1	1	1	1	0	0	0	1	1	1	0	1	1	0	1	12
FIRRE	1	0	0	1	1	1	1	0	1	0	1	1	1	1	1	1	0	0	12
C1orf159	1	1	1	0	1	0	1	0	1	1	1	1	1	0	1	0	0	1	12
LIN9	1	1	1	1	1	1	1	0	0	0	1	1	1	0	1	1	0	0	12
PDRG1	1	1	1	1	1	1	0	1	0	0	1	1	1	0	1	0	0	1	12
ZNF252P-AS1	1	1	1	1	0	0	1	1	0	0	1	1	1	1	1	1	0	0	12
TOMM40	1	1	1	1	1	0	0	1	0	0	1	1	1	0	1	1	0	1	12
RTKN2	1	1	1	1	1	1	0	0	0	1	1	0	0	1	1	1	0	1	12
RPUSD1	1	1	1	1	0	0	0	1	0	1	1	1	1	1	1	0	0	1	12
POLA2	1	1	1	1	1	1	1	0	0	0	1	1	1	0	1	0	0	1	12
TBC1D31	1	1	1	1	1	0	1	1	0	0	1	1	1	0	1	1	0	0	12
CA9	1	1	1	1	0	1	1	0	1	1	0	1	1	0	1	0	0	1	12
CKLF	1	0	1	0	1	1	1	0	1	1	1	1	0	0	0	1	1	1	12
DNAJC9	1	1	1	1	1	0	1	1	0	0	1	1	1	0	0	1	0	1	12
KIAA0907	1	0	1	1	0	1	1	0	1	0	1	1	1	0	1	1	0	1	12
SNRPF	1	1	0	1	1	1	0	0	0	1	0	1	1	1	1	1	0	1	12
ZMYND19	1	1	0	1	1	0	0	1	0	0	1	1	1	1	1	1	0	1	12
TBRG4	1	1	0	1	1	1	0	1	0	1	0	1	1	0	1	1	0	1	12
MCM5	1	0	1	0	1	1	1	0	1	1	1	1	1	0	0	1	0	1	12
ITPA	1	1	1	1	1	1	0	0	0	1	1	1	1	0	1	0	0	1	12
SIX4	1	1	1	1	0	0	0	1	0	0	1	1	1	1	1	1	0	1	12
MTERF3	1	1	0	1	1	1	1	1	0	0	1	1	1	0	1	1	0	0	12
PLXNA1	1	0	1	1	1	0	1	1	1	1	1	0	1	0	1	1	0	0	12
POLG2	1	0	1	1	1	1	0	0	1	1	1	1	1	0	1	1	0	0	12
TDO2	1	1	0	1	1	0	1	1	1	0	0	1	1	0	0	1	1	1	12
PASK	1	1	1	1	1	0	0	0	0	0	1	1	1	0	1	1	1	1	12
TYMSOS	1	1	0	0	1	0	1	0	1	1	1	1	1	0	0	1	1	1	12
TARBP1	1	1	1	1	1	0	0	0	0	0	1	1	1	1	1	1	0	1	12
MAZ	1	1	1	0	1	0	1	0	1	1	1	1	1	1	0	0	0	1	12
FBXO22-AS1	1	1	0	1	1	1	1	1	0	0	0	1	1	0	1	1	0	1	12
MAFG-AS1	1	1	1	1	1	1	0	0	0	1	1	1	1	0	1	1	0	0	12
SPDL1	1	1	1	1	1	1	0	0	0	0	1	1	1	0	1	1	0	1	12
PLEK2	1	1	0	1	1	1	1	1	0	0	0	1	1	0	1	1	0	1	12
VARS	1	1	1	1	1	0	0	0	0	0	1	1	1	1	1	1	0	1	12
LSM7	1	1	1	1	1	1	0	0	0	1	0	1	1	1	1	0	0	1	12
SNRPA	1	0	1	1	1	1	0	0	1	1	1	1	1	0	1	0	0	1	12
CCT5	1	1	1	1	1	0	1	0	0	0	1	1	1	0	1	1	0	1	12
HIST1H2BH	1	1	0	0	1	1	1	0	1	1	1	1	1	0	0	1	0	1	12
S100A11	1	1	1	1	1	1	0	0	1	1	0	0	1	0	1	0	1	1	12
C4orf46	1	0	1	1	1	1	1	0	0	1	1	1	1	0	0	1	0	1	12
HIST1H2BO	1	1	1	0	1	1	1	0	0	0	1	1	1	1	0	1	0	1	12
LRP8	1	1	1	1	1	0	1	0	0	0	1	1	1	0	1	1	0	1	12
PPP1R13L	1	0	1	1	1	1	0	0	1	1	1	0	1	0	1	0	1	1	12
TFR2	1	1	0	1	0	0	1	0	1	1	0	1	1	0	1	1	1	1	12
SNRPE	1	1	1	1	1	1	0	0	0	0	1	1	1	0	1	1	0	1	12
HSF2BP	1	1	1	1	1	1	1	0	0	0	1	1	1	0	1	1	0	0	12
DNMT1	1	1	1	1	1	0	1	0	0	0	1	1	1	0	1	1	0	1	12
COL10A1	1	1	1	1	1	0	1	0	0	0	0	1	1	1	1	1	1	0	12
BMP8A	1	1	1	0	1	0	1	0	1	0	1	1	1	1	1	1	0	0	12
SRM	1	0	0	1	1	1	0	0	1	1	1	1	1	1	1	0	0	1	12
CCDC14	1	0	1	1	0	1	1	0	1	1	1	0	1	1	0	1	0	1	12
PTRH2	1	1	0	1	1	0	0	0	1	1	0	1	1	1	1	1	0	1	12
MAGOHB	1	1	0	1	1	1	1	1	0	1	0	1	1	0	1	0	0	1	12
RHPN1	1	1	1	1	0	0	0	0	0	1	1	1	0	1	1	1	1	1	12
PUS7	1	0	1	1	1	1	0	0	1	0	1	1	1	0	1	1	0	1	12
IKBKE	1	1	1	0	1	1	0	0	0	1	1	1	1	0	0	1	1	1	12
CAD	1	0	1	1	1	1	1	0	0	1	1	1	1	0	1	1	0	0	12
TNNT1	1	1	1	1	1	0	0	0	1	1	1	1	1	0	0	1	1	0	12
FOXH1	1	1	1	0	0	0	1	0	1	1	1	1	1	1	0	1	0	1	12
HIST1H1E	1	1	1	1	1	0	1	0	0	0	1	1	1	1	1	0	0	1	12
DBNDD1	1	1	1	1	0	0	0	0	0	1	1	1	1	1	1	0	1	1	12
RPLP0P2	1	1	1	1	1	0	0	0	0	0	1	1	1	1	1	1	1	0	12
HIST1H4E	1	1	1	0	1	0	1	0	1	0	1	1	1	1	1	0	0	1	12
ULBP1	1	1	1	1	1	0	1	0	0	0	1	0	0	1	1	1	1	1	12
B3GNTL1	1	1	1	1	1	0	0	0	1	1	1	1	0	1	1	1	0	0	12
COL7A1	1	0	1	1	1	0	1	0	0	0	1	1	1	0	1	1	1	1	12
MMS22L	1	0	1	1	1	1	1	0	1	0	1	1	1	0	1	1	0	0	12
CMTM1	1	0	1	0	1	1	1	0	1	1	1	1	0	0	1	1	1	0	12
HSPE1	1	1	0	1	1	1	0	0	0	1	0	1	1	1	1	1	0	1	12
CCDC138	1	0	1	1	1	1	0	0	0	0	1	1	1	1	1	1	0	1	12
PPAP2C	1	1	1	1	1	0	0	0	0	1	0	1	1	0	1	1	1	1	12
DUSP5P1	1	0	1	1	1	0	1	0	1	1	1	1	1	0	1	1	0	0	12
NSUN5	1	1	1	1	1	0	0	1	0	1	1	1	1	0	1	0	0	1	12
RIPK2	1	1	1	1	1	1	1	0	1	0	0	0	0	1	1	1	0	1	12
NME2	1	0	1	1	1	1	0	0	0	1	1	1	1	1	1	0	0	1	12
TFAP2A	1	1	1	1	1	1	1	0	0	0	1	1	1	0	0	1	0	1	12
C15orf48	1	1	1	0	0	1	0	0	1	1	1	1	1	1	0	0	1	1	12
KLHDC7B	1	1	0	0	1	1	1	1	0	0	1	1	1	0	0	1	1	1	12
SMC1B	1	1	1	1	0	0	1	1	1	0	1	1	1	1	0	1	0	0	12
HMGB2	1	1	1	1	1	1	1	0	0	0	1	1	1	0	0	1	0	1	12
TELO2	1	1	1	1	0	0	0	1	0	1	1	1	1	1	1	0	0	1	12
ZNF107	1	0	1	1	1	1	0	1	0	0	1	1	1	0	1	1	0	1	12
COLGALT1	1	1	1	1	1	1	1	0	1	1	0	0	0	0	1	1	0	1	12
CARD14	1	1	1	1	1	0	0	0	1	1	0	1	1	1	1	1	0	0	12
WDR76	1	1	1	0	1	1	1	0	1	0	1	1	1	0	0	1	0	1	12
C10orf2	1	0	1	1	1	0	0	0	0	1	1	1	1	1	1	1	0	1	12
BRICD5	1	1	1	1	0	0	1	0	1	1	1	1	0	1	1	0	0	1	12
POP1	1	1	1	1	1	0	1	0	0	0	1	1	1	0	1	1	0	1	12
CYP2D7	1	0	0	1	1	0	1	0	1	1	0	1	1	1	1	1	0	1	12
OAS3	1	1	1	1	1	1	1	0	1	0	0	1	0	0	1	1	0	1	12
APLN	1	0	1	1	0	1	1	0	1	0	1	0	0	1	1	1	1	1	12
LAMP3	1	1	1	1	1	1	1	1	1	0	0	0	0	0	0	1	1	1	12
DLX6	1	0	1	1	1	0	1	0	1	0	1	1	1	0	1	1	0	1	12
CLEC5A	1	1	1	1	1	1	0	0	1	1	0	0	0	0	1	1	1	1	12
INTS7	1	1	1	1	1	1	0	0	0	0	1	1	1	0	1	1	0	1	12
LOC256880	1	0	1	1	0	0	1	0	1	1	1	1	1	1	1	1	0	0	12
TRMT1	1	0	1	1	1	0	0	1	1	1	1	1	1	1	1	0	0	0	12
SPDYA	1	0	1	1	0	1	1	0	1	1	1	1	1	1	0	1	0	0	12
AHSA2	1	0	1	1	0	0	1	0	1	1	1	1	1	1	1	1	0	0	12
OR2B6	1	1	1	0	1	1	1	0	0	0	1	1	1	1	0	1	0	1	12
NPM3	1	0	1	1	1	0	0	0	0	1	1	1	1	1	1	1	0	1	12
STX1A	1	1	1	1	1	0	1	0	0	1	1	1	1	0	1	0	0	0	11
MCM8	1	0	1	1	1	1	1	0	0	0	1	1	1	0	1	1	0	1	12
ANKRD13D	1	1	1	1	1	0	0	0	1	1	1	1	0	0	1	0	1	1	12
DNAH14	1	1	1	1	0	0	1	0	0	0	1	1	1	1	1	1	0	1	12
ATG9B	1	1	1	1	0	0	0	1	1	1	1	1	1	1	1	0	0	0	12
NETO2	1	0	1	0	1	0	1	1	1	0	1	1	1	1	0	1	0	1	12
PILRB	1	0	0	1	0	0	1	0	1	1	1	1	1	1	1	1	0	1	12
NOP16	1	1	0	1	0	1	0	1	1	1	0	1	1	1	1	0	0	1	12
CHPF	1	1	0	1	0	1	1	0	1	1	0	1	1	0	1	1	0	1	12
NME2P1	1	0	1	1	1	1	0	0	0	1	1	1	1	1	0	1	0	1	12
TIGD1	1	0	1	1	1	1	0	0	0	1	1	1	1	0	1	1	0	1	12
DTX2	1	1	1	1	1	1	0	0	1	1	0	1	1	0	1	0	0	1	12
DNAAF3	1	1	1	1	1	1	1	0	0	1	0	0	0	1	1	1	0	1	12
PRDM12	1	1	1	1	1	0	0	0	0	1	1	1	1	1	1	1	0	0	12
TEX19	1	1	1	1	1	0	1	0	0	0	1	1	1	0	1	1	0	1	12
TIGD3	1	1	1	1	1	0	1	0	0	0	1	1	1	1	1	0	0	1	12
KRT80	1	1	1	1	1	0	0	0	0	1	0	1	1	0	1	1	1	1	12
FABP6	1	1	1	1	1	0	1	1	1	1	1	0	0	0	1	1	0	0	12
C2orf27A	1	1	1	1	1	0	1	0	1	0	1	1	1	0	1	1	0	0	12
SEMA3F	1	1	1	1	0	1	0	1	1	0	1	0	1	0	1	0	1	1	12
KRT17	1	0	1	1	1	0	1	0	0	0	1	1	1	0	1	1	1	1	12
ZIC5	1	0	1	1	1	0	1	0	1	0	1	1	1	1	1	1	0	0	12
ABHD11	1	1	1	0	1	1	0	1	0	1	0	1	1	1	0	1	0	1	12
EN1	1	0	0	1	1	1	1	1	1	1	1	0	1	0	0	1	1	0	12
NOTCH3	1	0	1	1	1	1	0	0	1	0	1	1	1	0	1	1	1	0	12
FAM57B	1	1	1	0	0	0	0	1	1	1	1	1	1	1	0	0	1	1	12
RUNX1	1	0	1	1	1	1	0	1	1	1	0	0	0	0	1	1	1	1	12
GAPDH	1	1	1	0	1	1	0	1	1	1	0	1	1	0	0	0	1	1	12
ARID3A	1	1	1	1	1	0	1	1	0	0	1	0	1	1	1	0	0	1	12
CDK5R1	1	1	1	0	1	0	1	1	1	1	1	1	1	1	0	0	0	0	12
ONECUT2	1	1	0	1	1	0	1	0	0	1	0	1	1	1	1	1	0	1	12
OLR1	1	1	1	1	1	0	1	0	1	1	0	0	0	1	1	1	1	0	12
C10orf91	1	1	1	1	1	0	1	0	0	0	1	1	1	0	1	1	1	0	12
ZNF367	1	1	0	1	1	1	1	0	0	0	0	1	1	0	1	1	1	1	12
TSPAN10	1	1	0	0	1	1	1	0	0	1	1	1	1	1	0	0	1	1	12
LYPD1	1	1	1	0	1	1	1	0	0	0	1	1	1	1	0	1	1	0	12
PAEP	1	0	1	1	1	0	1	0	1	1	1	1	1	0	1	1	0	0	12
FJX1	1	0	1	1	1	1	1	0	1	1	0	0	1	0	1	1	1	0	12
PMCH	1	1	1	1	1	0	0	1	1	0	1	1	1	0	0	1	0	1	12
BAIAP2L2	1	0	1	0	1	0	1	0	1	0	1	1	1	1	0	1	0	1	11
ARNTL2	1	0	1	1	1	0	0	0	1	1	0	1	1	0	1	1	1	1	12
C1QL4	1	0	1	0	1	0	1	0	1	0	1	1	1	0	1	1	1	1	12
ATHL1	1	0	0	1	1	1	1	0	1	1	1	1	0	0	1	1	0	1	12
PODNL1	1	1	1	1	1	0	1	0	1	0	1	1	1	0	1	1	0	0	12
STRC	1	0	1	1	0	0	0	1	1	1	1	1	1	1	1	1	0	0	12
CILP2	1	1	0	1	1	0	1	0	1	1	0	1	1	0	1	1	0	1	12
GBX2	1	1	0	1	0	1	1	0	1	0	0	1	1	0	1	1	1	1	12
C10orf55	1	0	1	1	1	1	1	0	0	0	1	1	1	0	1	1	1	0	12
CSMD2	1	1	1	1	0	0	1	0	1	0	1	1	1	0	1	1	1	0	12
PGF	1	0	1	1	1	1	1	0	1	0	1	1	1	0	1	1	0	0	12
LGALS17A	1	1	1	1	1	0	1	0	1	0	1	1	0	1	1	1	0	0	12
SLC2A1	1	1	1	1	1	0	1	0	1	0	0	1	1	0	1	1	0	1	12
SHOX2	1	0	1	1	1	1	1	0	1	0	1	1	1	1	0	1	0	0	12
HN1L	0	1	1	1	1	1	0	0	0	1	0	1	1	1	1	1	0	1	12
PITX1	0	1	1	1	0	1	0	1	1	0	1	1	1	0	1	0	0	1	11
FCGR1A	0	1	1	1	1	1	1	1	1	1	0	0	0	0	0	1	1	1	12
LEF1	0	1	1	1	1	1	0	0	0	0	1	1	1	1	1	1	1	0	12
COL5A1	0	1	1	1	1	1	1	0	1	0	0	1	1	0	1	1	1	0	12
SPOCD1	0	1	1	1	1	1	1	0	1	1	1	0	0	0	1	1	1	0	12
CCR8	0	1	0	1	1	0	1	0	1	0	1	1	1	0	1	1	1	1	12
COL5A2	0	1	1	1	1	1	1	0	1	0	0	1	1	0	1	1	1	0	12
RRS1	0	1	1	1	1	0	0	1	0	1	1	1	1	1	1	1	0	0	12
TNFRSF4	0	1	1	0	1	1	1	0	1	0	1	1	0	0	1	1	1	1	12
VCAN	0	1	1	1	0	1	1	0	1	1	0	1	1	0	0	1	1	1	12
COL1A2	0	1	1	1	1	1	1	0	1	0	1	1	1	0	1	1	0	0	12
GMPS	0	1	1	1	1	1	1	1	0	0	1	1	1	0	1	1	0	0	12
PHLDA2	0	1	1	1	1	1	0	0	0	0	1	1	1	0	1	1	1	1	12
GJA3	0	1	1	1	1	1	1	0	0	0	0	1	1	1	1	1	1	0	12
F2RL2	0	1	0	1	1	1	1	0	1	0	0	1	1	1	1	1	1	0	12
ZNF469	0	1	1	1	1	0	1	1	1	0	0	1	1	0	1	1	1	0	12
HTRA4	0	1	1	1	1	1	1	1	1	1	1	0	0	1	0	1	0	0	12
CCL20	0	1	1	1	1	0	1	0	1	0	1	1	0	0	1	1	1	1	12
LAPTM4B	0	1	1	1	1	1	1	0	0	0	1	1	1	0	1	1	0	1	12
THBS2	0	1	1	1	1	0	1	0	1	1	0	1	1	1	1	1	0	0	12
MMP12	0	1	1	1	1	0	1	0	0	0	1	1	1	1	0	1	1	1	12
TCOF1	0	0	1	1	1	0	1	1	1	1	1	1	1	0	1	1	0	0	12
ANKRD13B	0	0	1	1	1	0	1	0	1	1	1	1	1	1	1	1	0	0	12
GAS5	0	0	1	1	1	1	0	0	1	1	1	1	1	1	1	0	1	0	12
STC2	0	0	1	1	1	1	1	1	1	0	1	0	1	0	1	1	0	1	12
RPS2	0	0	1	1	1	1	0	1	1	1	0	1	1	1	1	0	0	1	12
ATP2A1	0	0	1	1	1	0	0	1	1	1	1	1	1	0	1	1	0	1	12
DLX6-AS1	0	0	1	1	1	0	1	0	1	0	1	1	1	1	1	1	0	1	12
TBX15	0	0	0	1	1	1	0	1	1	1	0	1	1	1	1	1	0	1	12
ARHGAP39	1	1	1	1	1	0	0	0	0	0	1	1	1	0	1	1	0	1	11
HN1	1	1	1	0	1	0	0	0	0	1	1	1	1	0	0	1	1	1	11
EIF2AK1	1	1	0	0	1	1	0	1	0	0	0	1	1	1	1	1	0	1	11
CASP2	1	0	1	1	1	1	0	0	0	1	1	0	1	0	1	1	0	1	11
ECE2	1	1	0	1	1	0	1	0	0	0	0	1	1	1	1	1	0	1	11
AUNIP	1	1	0	1	1	0	1	0	0	0	1	1	1	0	1	1	0	1	11
SLC26A6	1	1	1	0	0	1	1	0	0	0	1	1	1	1	0	1	0	1	11
MYO19	1	1	1	0	0	1	0	1	0	0	1	1	1	1	0	1	0	1	11
PFKFB4	1	1	1	0	1	1	1	0	1	1	1	0	1	0	0	0	0	1	11
GEN1	1	1	0	0	1	1	1	0	1	0	0	1	1	0	1	1	0	1	11
LPAR2	1	1	1	0	0	1	1	0	0	1	0	1	1	0	1	1	0	1	11
MGME1	1	0	1	1	1	1	1	0	0	0	0	1	1	0	1	1	0	1	11
CCDC137	1	1	1	1	1	0	0	0	0	1	1	1	1	0	1	0	0	1	11
AGRN	1	1	1	1	1	0	1	0	0	0	1	0	0	0	1	1	1	1	11
CDK5	1	1	1	1	1	0	0	0	0	1	1	1	1	0	1	0	0	1	11
NAT9	1	1	1	1	0	1	0	0	0	1	1	1	1	0	1	1	0	0	11
TSEN54	1	1	1	0	1	1	0	0	0	0	1	1	1	0	1	1	0	1	11
KLC3	1	1	1	1	1	0	0	0	0	0	1	1	1	0	1	0	1	1	11
C1orf35	1	1	1	1	1	0	0	0	1	0	1	1	1	0	1	0	0	1	11
PKP3	1	1	1	0	1	0	0	0	0	0	0	1	1	1	1	1	0	1	10
DDX55	1	0	1	1	1	0	1	0	1	1	0	1	1	0	1	1	0	0	11
DBF4B	1	0	1	1	1	0	1	0	0	1	1	1	1	0	1	1	0	0	11
MRM1	1	1	1	0	1	0	0	1	0	1	1	1	1	0	1	1	0	0	11
BAX	1	1	1	0	1	1	1	0	1	1	1	0	0	0	0	0	1	1	11
SLC25A22	1	1	0	1	1	0	1	0	0	0	0	1	1	1	1	1	0	1	11
MARVELD3	1	1	0	0	1	1	1	0	0	0	0	1	1	1	0	1	0	1	10
DARS2	1	1	1	0	1	1	1	0	0	0	1	1	1	0	0	1	0	1	11
DHX37	1	0	1	1	0	0	0	1	0	1	1	1	1	0	1	1	0	1	11
TMEM191A	1	1	0	1	1	0	0	1	1	1	0	0	0	1	1	1	0	1	11
GRB7	1	1	1	1	1	0	0	0	0	0	0	1	1	0	1	1	1	1	11
GGCT	1	1	0	1	1	0	0	0	0	0	0	1	1	1	1	1	1	1	11
LOC146880	1	0	1	1	0	0	0	0	1	1	1	1	0	1	1	1	0	1	11
SALL4	1	1	0	1	1	0	1	1	1	0	0	1	1	0	1	1	0	0	11
TSTA3	1	1	1	1	0	0	0	0	0	1	0	1	1	1	1	0	1	1	11
MRPL17	1	1	1	1	1	1	0	0	0	0	0	1	1	1	1	0	0	1	11
TIGD5	1	1	1	0	1	1	1	1	0	0	1	1	1	0	1	0	0	0	11
CCDC167	1	1	0	1	1	1	0	0	1	1	1	1	1	0	0	0	0	1	11
TSACC	1	1	0	1	1	0	0	0	0	0	1	1	1	1	1	1	0	1	11
WDR4	1	1	1	1	1	0	0	0	0	0	1	1	1	0	1	1	0	1	11
RANBP1	1	1	0	1	1	1	1	0	0	0	0	1	1	0	1	1	0	1	11
GGH	1	1	0	1	1	1	1	0	0	0	0	1	1	0	1	1	0	1	11
ARHGAP8	1	1	1	1	1	0	0	0	0	0	0	1	1	1	1	1	0	1	11
STAP2	1	1	0	0	1	1	0	0	1	1	0	1	1	1	0	0	1	1	11
RIBC2	1	1	1	1	1	0	1	0	0	1	1	1	0	0	0	1	0	1	11
CCNO	1	1	1	1	0	0	0	0	0	1	1	1	1	0	1	1	0	1	11
CCDC34	1	0	1	1	1	1	0	1	0	0	1	1	1	0	1	1	0	0	11
SPNS1	1	1	1	0	1	1	1	0	1	1	1	0	0	0	1	0	0	1	11
RTN4R	1	1	0	1	1	0	1	1	1	1	0	0	1	0	0	1	1	0	11
METTL1	1	1	1	1	1	1	0	0	0	0	0	1	1	0	1	1	0	1	11
PIGU	1	1	1	1	1	1	0	0	0	0	1	1	1	0	1	1	0	0	11
PPIA	1	1	1	1	1	1	0	0	0	1	1	0	1	0	1	0	0	1	11
AP1G2	1	1	1	0	1	0	0	0	1	1	0	1	0	1	1	1	0	1	11
TNFRSF25	1	0	1	0	1	0	1	0	1	0	1	1	1	0	0	1	1	1	11
CTU1	1	1	0	1	1	0	1	1	1	0	1	0	1	1	1	0	0	0	11
INCENP	1	1	1	1	1	0	0	0	0	0	1	1	1	0	1	1	0	1	11
SNHG10	1	0	1	1	1	1	1	0	0	0	1	0	1	1	0	1	0	1	11
CHKB-AS1	1	1	0	0	1	0	1	1	0	1	1	1	1	1	0	0	0	1	11
PMM2	1	1	0	0	0	1	0	1	1	1	0	1	1	1	0	1	0	1	11
CDCP1	1	1	1	0	1	1	0	1	0	0	0	1	1	0	0	1	0	1	10
RFWD3	1	0	1	1	1	1	1	0	0	0	0	1	1	0	1	1	0	1	11
HIST2H3C	1	1	1	0	1	0	1	0	0	0	1	1	1	1	0	1	0	1	11
ANO9	1	1	1	0	1	0	0	0	1	1	1	1	0	0	1	1	0	1	11
REEP4	1	1	1	0	1	1	0	1	1	1	1	0	1	0	0	0	0	1	11
PRR5-ARHGAP8	1	1	1	1	1	0	0	0	0	0	0	1	1	1	1	1	0	1	11
SNRPD1	1	1	1	1	1	1	0	0	0	0	1	1	1	0	0	1	0	1	11
CACYBP	1	1	1	1	1	0	0	0	0	0	1	1	1	0	1	1	0	1	11
SH3D21	1	1	1	0	1	0	1	0	1	0	1	1	0	1	0	1	0	1	11
EXOSC4	1	1	0	1	1	0	1	0	0	0	1	1	1	1	1	0	0	1	11
ILF2	1	1	1	1	1	1	0	0	0	0	1	1	1	0	0	1	0	1	11
NUP37	1	0	1	1	1	1	1	0	0	0	1	1	1	0	1	1	0	0	11
ZC3H3	1	1	1	0	1	0	0	1	0	0	1	1	1	0	1	1	0	1	11
ATXN2L	1	0	1	0	1	0	0	1	1	1	1	1	1	0	1	1	0	0	11
FCHO1	1	0	1	1	1	0	1	0	1	1	0	1	0	0	1	1	1	0	11
CPOX	1	0	0	1	1	0	1	1	1	1	0	1	1	0	1	1	0	0	11
CDK4	1	0	1	1	1	1	1	0	0	0	1	1	1	0	1	1	0	0	11
CTSV	1	0	1	1	1	0	1	0	0	0	1	1	1	0	1	1	0	1	11
PAICS	1	1	0	1	1	1	0	0	0	0	0	1	1	1	1	1	0	1	11
ISG15	1	1	0	0	1	0	1	0	1	1	0	1	0	1	0	1	1	1	11
PPM1G	1	1	1	1	1	1	0	0	0	0	1	1	1	0	1	0	0	1	11
TTF2	1	0	1	1	1	1	0	0	0	0	1	1	1	0	1	1	0	1	11
ARFGAP1	1	1	1	1	0	0	1	1	0	0	1	1	0	0	1	1	0	1	11
ADAM8	1	1	1	0	1	1	1	0	1	1	0	1	0	0	0	1	0	1	11
CEP152	1	0	1	1	1	1	0	1	0	0	1	0	1	0	1	1	0	1	11
PVRL4	1	1	1	1	1	0	0	0	0	0	0	1	1	0	1	1	1	1	11
C1orf106	1	1	1	0	1	1	0	0	0	0	1	1	1	0	0	1	1	1	11
PRIM1	1	0	1	1	1	1	1	0	1	0	1	1	1	0	0	1	0	0	11
SFN	1	1	1	0	1	0	1	0	0	1	1	1	1	0	0	0	1	1	11
PIDD1	1	1	1	0	0	0	0	1	1	1	1	1	1	1	0	0	0	1	11
KIAA1875	1	0	0	1	0	0	1	0	1	1	1	1	1	1	1	1	0	0	11
TIPIN	1	0	1	1	1	1	1	0	0	0	1	1	1	0	0	1	0	1	11
RRP1	1	1	0	1	1	0	0	0	1	0	1	1	1	1	1	0	0	1	11
KIF26B	1	1	1	1	1	0	1	0	0	0	0	1	1	0	1	1	0	1	11
THOP1	1	1	0	1	1	0	0	1	1	1	0	1	1	0	1	0	0	1	11
MASTL	1	0	1	1	1	0	1	0	0	0	1	1	1	0	1	1	0	1	11
CCDC77	1	0	1	1	1	1	1	0	0	0	1	0	1	0	1	1	0	1	11
TMEM147	1	1	1	1	0	1	0	1	0	0	1	1	1	0	1	0	0	1	11
OTUB2	1	1	1	1	0	0	0	1	0	0	1	1	1	1	1	0	0	1	11
HOMER3	1	1	1	0	0	1	1	0	0	1	1	1	1	1	0	0	0	1	11
GARS	1	1	1	1	0	0	0	1	0	0	0	1	1	0	1	1	1	1	11
LAGE3	1	1	0	1	1	0	1	0	0	0	1	1	1	0	1	0	1	1	11
TTLL4	1	0	1	1	1	1	0	0	0	0	1	1	1	0	1	1	0	1	11
HCN3	1	1	0	0	1	0	0	1	1	1	1	1	1	0	1	1	0	0	11
CEP72	1	0	1	1	1	0	1	0	0	0	1	1	1	0	1	1	0	1	11
EFCAB10	1	1	1	1	0	0	0	1	1	1	1	0	0	1	1	1	0	0	11
HIST1H3H	1	1	0	0	1	1	1	0	1	0	1	1	1	1	0	0	0	1	11
FAM24B	1	0	1	1	1	0	1	1	0	0	1	1	1	0	0	1	1	0	11
LOC148709	1	1	0	1	1	0	0	0	0	0	1	1	1	1	1	1	0	1	11
PRSS22	1	1	1	1	1	0	0	0	0	0	0	1	1	0	1	1	1	1	11
AIM1L	1	1	1	0	1	0	0	0	1	0	1	0	1	0	0	1	1	1	10
PMS2P3	1	0	1	1	0	0	0	0	1	1	1	1	1	1	1	1	0	0	11
STIP1	1	1	1	1	1	0	0	0	0	0	1	1	1	0	1	1	0	1	11
SCD	1	0	0	1	1	0	1	1	1	1	0	0	0	0	1	1	1	1	11
GLA	1	0	1	1	1	1	1	0	0	1	1	0	0	0	1	1	0	1	11
C19orf24	1	1	0	1	1	1	0	1	1	0	0	0	1	1	1	0	0	1	11
HIST1H2BK	1	1	0	0	1	1	1	0	1	1	1	1	1	1	0	0	0	0	11
ARPC1B	1	1	1	0	1	1	1	0	1	1	1	0	0	0	0	1	0	1	11
HPRT1	1	1	0	1	1	0	1	1	0	0	0	1	1	0	1	1	0	1	11
PRDX4	1	1	0	1	0	1	0	0	1	1	0	1	1	1	1	0	0	1	11
MRPS17	1	0	0	1	1	0	1	1	0	0	1	1	1	0	1	1	0	1	11
ADGRG1	1	0	1	1	0	0	0	1	0	0	1	1	1	0	1	1	1	1	11
RRP9	1	0	0	1	1	1	0	0	0	1	1	0	1	1	1	1	0	1	11
VGF	1	1	1	1	0	0	1	0	0	0	1	1	1	1	0	0	1	1	11
TMSB10	1	1	1	0	1	0	1	0	1	1	1	0	0	1	0	0	1	1	11
WHSC1	1	1	1	0	1	0	1	1	0	0	1	1	1	0	0	1	0	1	11
BEND3	1	1	1	1	0	0	0	0	0	0	1	1	1	1	1	1	0	1	11
RAN	1	1	1	1	1	1	0	0	0	0	1	1	1	0	1	0	0	1	11
BRAT1	1	1	0	1	1	1	1	0	1	0	0	1	1	0	1	1	0	0	11
SCNM1	1	1	1	0	1	1	0	0	1	1	1	1	1	0	0	0	0	1	11
DHX34	1	1	1	1	1	0	0	0	0	0	1	1	1	0	1	1	0	1	11
HIST1H2BF	1	1	1	0	1	0	0	0	1	0	1	1	1	1	0	1	0	1	11
H2AFZ	1	1	1	1	1	1	1	0	0	0	1	1	1	0	0	0	0	1	11
NUP107	1	0	1	1	1	1	1	0	0	0	1	1	1	0	1	1	0	0	11
ALYREF	1	1	1	1	1	1	0	0	0	0	1	1	1	0	1	0	0	1	11
LINC00896	1	1	0	1	0	0	1	0	1	1	1	1	1	0	1	1	0	0	11
RTKN	1	1	0	1	1	0	1	0	0	0	0	1	1	0	1	1	1	1	11
CATSPER1	1	1	1	1	1	1	1	0	1	1	0	0	0	0	1	0	1	0	11
TM4SF19	1	0	0	1	1	0	1	0	1	1	1	0	1	1	1	1	0	0	11
PSPH	1	1	1	1	1	1	1	0	0	0	1	1	1	0	1	0	0	0	11
CPNE1	1	0	1	1	1	1	1	0	1	1	0	0	1	0	1	1	0	0	11
HOXC6	1	0	1	1	1	1	1	0	0	0	1	1	1	1	0	1	0	0	11
ATAT1	1	0	1	1	1	0	0	0	0	0	1	1	1	1	1	1	0	1	11
SUV39H2	1	1	0	1	1	1	0	0	0	0	1	1	1	0	1	1	0	1	11
GUCY1B2	1	1	0	1	1	0	1	0	0	0	1	1	1	0	1	1	0	1	11
MROH6	1	1	0	1	1	1	0	0	0	1	1	1	0	0	1	1	1	0	11
PTK7	1	1	1	1	1	1	1	0	0	0	1	0	0	0	1	1	1	0	11
SNRPD2	1	0	1	1	1	1	0	0	0	1	1	1	1	0	1	0	0	1	11
SRMS	1	1	1	1	0	0	1	0	0	0	0	1	1	1	1	1	0	1	11
FOXD2	1	1	1	0	1	1	1	0	0	0	1	1	1	0	0	1	1	0	11
ALDH3B2	1	1	1	1	1	0	0	0	0	0	0	1	1	1	1	0	1	1	11
SYNGR4	1	1	0	0	1	0	1	0	1	1	1	1	1	0	0	1	0	1	11
PPAPDC1A	1	1	0	1	1	0	1	0	0	0	0	1	1	0	1	1	1	1	11
PDE7A	1	0	1	1	0	0	1	1	1	1	1	0	0	0	1	1	0	1	11
HIST1H2BL	1	1	0	0	1	0	1	0	1	0	1	1	1	1	0	1	0	1	11
SAPCD1	1	0	1	1	0	1	0	0	0	1	1	1	0	1	1	1	1	0	11
GYLTL1B	1	1	1	1	1	0	1	0	0	0	0	1	1	0	1	1	0	1	11
IGFL2	1	1	1	1	1	0	1	0	1	0	0	1	1	0	0	1	1	0	11
RBL1	1	0	1	1	1	1	1	0	0	0	1	1	1	0	1	1	0	0	11
HIST1H2BN	1	1	0	0	1	0	1	0	1	0	1	1	1	1	0	1	0	1	11
GSDMB	1	0	0	0	0	0	1	0	1	1	1	1	1	1	0	1	1	1	11
STAC3	1	1	1	0	1	1	0	1	1	1	0	0	0	0	0	1	1	1	11
PPAN	1	1	0	1	1	0	0	1	1	0	0	1	1	1	1	0	0	1	11
DCUN1D5	1	0	1	1	1	1	1	1	0	0	0	1	1	0	1	0	0	1	11
WNT7B	1	1	1	1	1	0	1	0	0	0	0	0	1	0	1	1	1	1	11
PTGES2-AS1	1	0	1	1	1	0	1	0	0	1	1	1	1	0	1	1	0	0	11
MIOX	1	1	1	1	0	0	1	0	0	0	1	1	1	1	0	1	0	1	11
CARD11	1	1	1	0	1	0	1	0	1	1	0	1	1	0	0	1	1	0	11
LINC00628	1	1	1	1	0	0	0	0	1	1	1	1	0	0	1	1	0	1	11
HOXC9	1	0	1	1	1	1	1	0	0	0	1	1	1	1	0	1	0	0	11
CEMIP	1	1	1	1	1	0	0	0	0	0	1	1	1	0	1	1	1	0	11
GJB3	1	0	1	1	1	0	1	0	0	1	0	1	1	0	0	1	1	1	11
EPHB2	1	1	1	1	1	0	1	0	0	0	1	1	1	0	1	1	0	0	11
ANKRD22	1	1	1	1	0	1	0	0	0	0	0	1	1	1	1	0	1	1	11
IGF2BP1	1	1	1	1	1	0	1	0	0	0	1	1	1	0	1	1	0	0	11
HIST1H3J	1	1	1	1	1	0	1	0	0	0	0	1	1	1	0	1	0	1	11
CAPN12	1	0	0	1	0	0	0	0	1	1	1	1	1	0	1	1	1	1	11
PVRL1	1	0	1	1	1	0	0	0	0	0	1	1	1	0	1	1	1	1	11
DLL3	1	1	0	1	1	0	1	0	0	1	0	1	1	1	0	1	0	1	11
HIST1H4J	1	1	0	0	1	1	1	0	1	1	0	1	1	1	0	0	0	1	11
KCP	1	0	1	1	0	0	1	0	0	1	1	1	1	0	1	1	1	0	11
TMEM79	1	1	1	0	0	1	0	0	0	1	1	1	1	0	1	0	1	1	11
KCNN4	1	0	1	1	0	0	0	0	1	1	0	1	1	0	1	1	1	1	11
DCAF4L1	1	0	1	1	1	0	1	1	1	0	1	0	0	1	1	1	0	0	11
KCNK9	1	1	1	1	1	0	1	0	1	0	1	1	1	0	0	1	0	0	11
CCDC28B	1	1	1	1	1	1	0	1	0	0	1	1	1	0	0	0	0	1	11
CXCL11	1	1	0	1	1	1	1	0	1	0	0	0	0	1	1	1	0	1	11
PAQR6	1	1	1	0	0	0	0	0	1	1	1	1	1	1	0	0	1	1	11
CXCL5	1	0	1	1	1	0	1	0	1	1	0	0	0	0	1	1	1	1	11
PYY2	1	1	1	0	1	0	1	0	0	0	1	1	1	0	1	1	0	1	11
LINC00894	1	0	1	1	0	0	1	0	1	1	1	1	0	1	1	1	0	0	11
MSTO2P	1	0	1	1	0	0	1	0	1	0	1	1	1	1	1	0	0	1	11
NUP155	1	0	1	1	1	1	1	0	0	0	1	1	1	0	1	1	0	0	11
LINGO1	1	1	1	0	1	0	1	0	1	0	1	1	1	0	0	1	1	0	11
SYCE3	1	1	0	1	1	0	0	0	0	1	1	1	1	0	0	1	1	1	11
SMC2	1	0	1	1	1	1	1	0	0	0	1	0	1	0	1	1	0	1	11
HSH2D	1	1	1	0	0	1	1	0	1	1	0	1	0	1	0	1	0	1	11
LEMD1	1	0	1	1	0	1	1	0	0	1	0	1	1	0	1	1	1	0	11
IFI30	1	1	0	0	1	1	1	1	1	1	0	0	0	1	0	1	0	1	11
HOXB9	1	1	1	0	1	1	1	0	0	0	1	1	1	0	0	1	0	1	11
KIAA0895L	1	0	1	1	0	0	0	0	1	1	1	1	1	1	1	0	0	1	11
LHX2	1	1	0	0	1	0	1	0	1	1	0	1	1	1	0	1	0	1	11
MYADML2	1	1	1	1	0	0	0	0	0	0	1	1	1	1	1	1	0	1	11
NMU	1	1	0	1	1	0	0	0	1	0	0	1	1	0	0	1	1	1	10
TRIM46	1	1	1	0	0	0	1	0	1	0	1	1	1	0	1	1	1	0	11
WBSCR27	1	1	1	1	1	0	0	0	1	1	1	1	0	0	1	1	0	0	11
FOXP3	1	1	0	1	1	0	1	0	1	0	0	1	1	0	1	1	0	1	11
IL23A	1	0	1	1	1	0	1	0	0	0	0	1	1	0	1	1	1	1	11
HIST1H4H	1	1	1	0	1	0	1	0	1	0	1	1	1	1	0	0	0	1	11
KRT86	1	1	1	0	1	0	1	0	1	1	1	1	1	0	0	0	0	1	11
YJEFN3	1	0	1	0	0	0	1	0	1	1	1	1	1	1	0	1	0	1	11
C2CD4D	1	1	1	0	1	0	0	0	0	0	1	1	1	1	1	1	0	1	11
SLC11A1	1	1	0	1	1	1	1	0	1	1	0	0	0	0	1	1	0	1	11
KRT6B	1	0	1	1	1	0	1	0	1	0	0	1	1	0	1	0	1	1	11
FOXD4	1	1	1	1	0	0	1	0	1	1	1	0	0	1	0	1	0	1	11
SDS	0	1	0	0	1	0	1	1	1	1	0	1	1	1	0	1	0	1	11
GTF2IRD1	0	1	1	1	0	1	0	0	0	0	1	1	1	0	1	0	1	1	10
HTR1D	0	1	1	1	1	0	1	0	0	1	1	1	0	0	1	1	1	0	11
UBE2I	0	1	1	1	1	1	0	1	1	1	0	1	1	0	1	0	0	0	11
IPO4	0	1	1	1	1	1	0	0	0	0	0	1	1	1	1	1	0	1	11
BYSL	0	1	1	1	1	1	0	0	0	0	0	1	1	1	1	1	0	1	11
TIMP1	0	1	1	1	1	1	0	0	1	1	0	1	0	0	1	1	1	0	11
PMAIP1	0	1	1	1	1	0	0	1	0	0	0	1	1	0	1	1	1	1	11
TREM1	0	1	0	1	1	1	1	0	1	1	0	0	0	0	1	1	1	1	11
COL3A1	0	1	1	1	1	1	1	0	1	0	0	1	1	0	0	1	1	0	11
SLC1A4	0	1	0	1	0	0	1	1	1	1	1	1	1	0	1	0	1	0	11
LRFN4	0	1	1	1	1	0	1	1	0	0	0	1	1	0	1	1	0	1	11
KRTAP5-1	0	1	1	1	0	0	0	1	0	1	1	1	0	1	1	1	0	1	11
SLCO5A1	0	1	1	1	0	0	0	0	1	1	1	1	1	1	1	0	0	1	11
DCSTAMP	0	1	0	1	1	0	1	0	1	1	0	0	0	1	1	1	1	1	11
UCN	0	1	0	1	0	0	1	0	1	1	1	1	0	1	1	1	1	0	11
MCEMP1	0	1	1	1	1	0	1	0	1	1	0	0	0	0	1	1	1	1	11
LINC00887	0	1	1	1	1	0	0	0	1	1	1	1	1	0	1	0	1	0	11
CTLA4	0	1	0	1	1	0	1	0	1	1	1	1	0	1	0	1	0	1	11
TMEM158	0	1	1	1	1	1	1	0	0	0	0	1	1	0	1	1	1	0	11
GSDMC	0	1	1	1	1	0	0	1	1	0	1	1	1	0	1	0	0	1	11
SMOX	0	0	1	1	0	1	1	0	1	1	1	1	1	0	1	0	0	1	11
S100A2	0	0	1	1	1	1	1	0	0	0	1	1	1	0	1	0	1	1	11
COL4A1	0	0	1	1	1	1	1	0	1	0	1	0	0	0	1	1	1	1	11
SLC22A20	0	0	1	1	1	0	1	1	0	1	1	1	1	0	1	1	0	0	11
MMP7	0	0	1	1	1	1	1	0	0	1	0	1	1	0	1	1	1	0	11
LFNG	0	0	1	1	0	1	1	0	1	1	0	1	0	1	1	1	0	1	11
RPS19	0	0	1	1	1	1	0	0	1	1	1	0	1	1	1	0	0	1	11
SPHK1	0	0	1	1	1	0	1	0	1	1	1	0	1	0	1	1	1	0	11
GJB4	0	0	1	1	1	0	1	0	0	1	0	1	1	0	1	1	1	1	11
BIRC7	0	0	1	1	1	0	0	1	1	1	0	0	0	1	1	1	1	1	11
TMEM194A	0	0	1	1	1	1	1	1	1	0	0	1	1	0	1	1	0	0	11
NDUFA4L2	0	0	1	1	0	1	1	1	1	0	1	0	1	0	1	0	1	1	11
TREML3P	0	0	1	1	1	1	1	1	1	1	1	0	0	0	1	1	0	0	11
DPY19L1	0	0	0	1	1	1	1	1	1	1	0	1	0	0	1	1	1	0	11
TNFRSF10B	0	0	0	1	1	1	1	1	1	1	0	0	0	0	1	1	1	1	11
BRI3BP	1	1	1	0	1	0	1	1	0	0	0	1	1	0	0	1	0	1	10
POLR2H	1	1	1	0	1	1	1	0	0	0	0	1	1	1	0	0	0	1	10
DPP3	1	1	1	0	1	1	0	1	0	0	0	1	1	0	0	1	0	1	10
LRRC45	1	1	0	0	0	0	0	0	1	1	1	1	1	1	0	1	0	1	10
SLC25A39	1	1	0	0	1	1	0	1	0	0	1	1	1	1	0	0	0	1	10
SNRPA1	1	1	0	1	1	0	1	0	0	0	0	1	1	0	1	1	0	1	10
FLAD1	1	1	1	0	1	1	0	0	0	0	1	1	1	0	1	0	0	1	10
POP7	1	1	0	1	1	0	0	1	0	1	0	1	1	0	1	0	0	1	10
CLCN2	1	1	1	0	1	0	1	0	0	0	1	1	1	0	0	1	0	1	10
NUDT5	1	1	0	1	1	1	0	0	0	0	0	1	1	0	1	1	0	1	10
TMPO-AS1	1	1	0	0	1	1	1	0	0	0	1	1	1	0	0	1	0	1	10
DNAJB11	1	1	0	0	1	1	1	0	0	0	1	1	1	0	0	1	0	1	10
KIF22	1	1	0	0	1	1	1	0	0	0	1	1	1	0	0	1	0	1	10
TFAP4	1	0	1	1	1	0	0	0	0	1	1	1	1	0	1	1	0	0	10
OCIAD2	1	1	0	0	1	0	1	0	0	1	0	1	1	0	1	0	1	1	10
LRRC46	1	1	1	1	1	1	0	0	0	1	1	0	0	0	1	1	0	0	10
DHCR7	1	1	0	1	1	0	1	1	0	0	0	0	1	0	1	1	0	1	10
KRT18	1	1	0	1	0	0	0	0	1	1	0	1	0	1	1	1	0	1	10
TUBG1	1	1	1	1	1	0	1	0	0	0	1	1	1	0	0	0	0	1	10
BAIAP2L1	1	1	0	0	0	0	1	1	0	0	0	1	1	1	0	1	0	1	9
SQLE	1	1	0	1	1	0	1	0	0	0	1	0	1	0	1	1	0	1	10
HM13	1	1	0	1	0	1	0	0	0	1	1	1	1	0	1	0	0	1	10
HAUS8	1	1	1	0	1	1	1	0	0	1	0	1	1	0	0	0	0	1	10
EPCAM	1	1	1	0	1	0	1	0	0	0	0	1	0	1	0	1	0	1	9
ABCB9	1	1	1	0	0	0	1	1	0	0	1	1	1	0	0	0	1	1	10
RHNO1	1	1	1	0	1	1	0	0	0	1	1	1	1	0	0	0	0	1	10
ATAD3A	1	1	0	1	1	0	0	0	0	0	0	1	1	1	1	1	0	1	10
PFDN6	1	1	0	1	1	0	0	0	0	1	1	1	1	0	1	0	0	1	10
SMYD2	1	0	1	1	0	0	0	1	1	1	1	0	0	1	1	0	0	1	10
CHMP4C	1	1	1	1	0	0	0	0	0	0	0	1	1	1	1	1	0	1	10
C1orf53	1	1	0	0	1	1	0	1	0	1	0	1	0	1	0	1	0	1	10
MYLK2	1	1	1	1	0	0	0	0	0	0	1	1	1	0	1	1	0	1	10
ACYP1	1	0	1	1	1	0	1	0	0	1	1	0	1	0	1	1	0	0	10
MANF	1	1	0	1	0	1	0	1	0	0	1	1	1	0	1	0	0	1	10
ESRP1	1	1	1	0	1	0	0	0	0	0	0	1	1	1	0	1	0	1	9
ALKBH6	1	1	0	0	1	0	1	1	1	1	1	0	1	0	0	0	0	1	10
CCSAP	1	0	1	1	1	0	1	0	1	0	1	0	1	0	1	1	0	0	10
SLC25A15	1	1	0	1	0	1	0	0	0	0	0	1	1	1	1	1	0	1	10
HDGF	1	1	0	1	1	1	0	0	0	0	0	1	1	0	1	1	0	1	10
BUB3	1	1	1	1	1	0	1	0	0	0	0	1	1	0	0	1	0	1	10
MRPS23	1	1	1	1	0	1	0	0	0	1	1	1	1	0	1	0	0	0	10
ZNF92	1	0	1	1	0	1	0	1	0	0	1	1	1	0	1	1	0	0	10
SPTBN2	1	1	0	1	0	0	0	0	0	0	0	1	1	1	1	1	1	1	10
MRPS12	1	1	1	0	1	1	0	1	0	0	1	1	1	0	0	0	0	1	10
TMEM74B	1	0	0	1	0	0	1	1	1	1	1	0	0	0	1	1	1	0	10
DKC1	1	0	1	1	1	1	0	0	0	0	0	1	1	0	1	1	0	1	10
RPN2	1	1	0	1	1	1	0	0	0	0	0	1	1	0	1	1	0	1	10
PDCD2L	1	0	0	1	1	0	0	0	0	0	1	1	1	1	1	1	0	1	10
LAD1	1	1	1	0	1	0	0	0	0	0	0	1	1	0	1	1	1	1	10
DPM2	1	1	0	1	0	1	0	1	0	1	1	1	0	0	1	0	0	1	10
MAPK15	1	1	1	1	1	0	1	0	1	1	0	0	0	0	1	1	0	0	10
ZSWIM4	1	1	1	1	1	1	0	0	0	0	0	1	0	0	1	1	0	1	10
PUSL1	1	1	0	1	1	1	0	0	0	0	1	1	1	0	0	0	1	1	10
HILPDA	1	0	1	1	0	1	0	0	1	1	0	1	1	0	1	0	0	1	10
GMNN	1	0	1	0	1	1	1	0	0	0	1	1	1	0	0	1	0	1	10
CEP85	1	1	0	1	1	0	0	1	0	0	1	1	1	0	0	1	0	1	10
WDR34	1	1	1	1	1	1	0	0	0	0	0	1	0	0	1	1	0	1	10
GRHL2	1	1	1	1	1	0	0	0	0	0	0	1	1	0	1	1	0	1	10
IRF3	1	0	0	0	1	0	1	0	1	1	1	1	1	0	1	0	0	1	10
FIGNL1	1	0	1	1	1	1	0	0	0	0	1	1	1	0	1	1	0	0	10
TMEM44	1	0	1	0	1	0	1	0	1	1	0	0	1	0	0	1	1	1	10
UQCC2	1	1	1	1	0	0	0	0	0	1	1	1	1	0	1	0	0	1	10
FBXL19	1	1	1	0	1	0	0	0	0	1	1	1	1	0	1	0	0	1	10
HIST1H3G	1	1	0	0	1	1	1	1	0	0	1	1	1	0	0	0	0	1	10
C11orf80	1	1	1	0	1	0	0	0	0	0	1	1	1	1	0	0	1	1	10
NDUFB2-AS1	1	1	1	1	0	0	0	0	0	1	1	0	1	1	1	0	0	1	10
SLC29A2	1	0	1	1	0	0	0	1	0	0	1	1	1	0	1	1	0	1	10
CCDC64	1	1	1	1	0	0	0	0	0	0	1	1	1	1	1	0	0	1	10
DPH2	1	0	1	1	1	0	0	0	0	0	1	1	1	0	1	1	0	1	10
C7orf61	1	0	1	0	1	1	1	0	1	1	0	1	1	0	0	0	1	0	10
HOXB7	1	0	1	0	1	1	1	0	0	0	1	1	1	0	0	1	0	1	10
UBXN11	1	0	1	1	1	0	0	0	1	1	1	0	0	1	1	1	0	0	10
RANGAP1	1	1	1	1	1	0	0	0	0	0	0	1	1	1	1	0	0	1	10
CLDN7	1	1	1	0	1	1	0	0	0	0	0	1	0	1	0	1	1	1	10
MRPL3	1	1	0	1	1	1	0	0	0	0	0	1	1	0	1	1	0	1	10
SKP2	1	0	0	1	1	1	1	0	0	0	0	1	1	0	1	1	0	1	10
C20orf24	1	1	0	1	1	1	0	0	0	1	0	1	1	0	1	0	0	1	10
PSMD14	1	1	0	1	1	1	0	0	0	0	0	1	1	0	1	1	0	1	10
SLC38A7	1	0	0	1	1	0	1	1	0	0	0	1	1	0	1	1	0	1	10
FAM49B	1	1	1	1	1	0	1	0	0	0	1	0	1	0	0	1	0	1	10
MRPL13	1	1	0	0	1	1	1	0	0	0	1	1	1	0	0	1	0	1	10
ACLY	1	0	1	1	1	0	1	0	1	0	1	0	0	1	1	0	0	1	10
SNRNP70	1	0	0	1	0	0	0	0	1	1	1	1	1	1	1	0	0	1	10
TOPBP1	1	0	1	1	1	0	1	0	0	0	1	1	1	0	1	1	0	0	10
AHCY	1	1	0	1	1	1	0	0	0	0	0	1	1	0	1	1	0	1	10
RIPPLY3	1	1	0	1	1	0	0	0	0	0	0	1	1	1	1	0	1	1	10
LINC00115	1	0	0	1	0	0	1	0	1	1	0	1	1	1	1	0	0	1	10
ZBTB9	1	0	1	1	1	1	0	0	0	0	1	1	1	0	1	1	0	0	10
CDH3	1	0	1	1	1	0	1	0	0	0	0	1	1	0	1	1	1	0	10
CHRNA1	1	1	0	0	1	1	0	1	1	1	0	1	0	0	0	1	0	1	10
HAUS5	1	0	1	1	1	1	0	0	1	0	1	1	1	0	1	0	0	0	10
MFSD12	1	1	1	1	1	0	1	0	0	0	0	0	0	1	1	1	0	1	10
SPATA17	1	1	1	1	1	1	0	0	0	0	1	0	0	0	1	1	0	1	10
HIST1H2BG	1	1	1	0	1	0	1	0	0	0	1	1	1	1	0	0	0	1	10
SGK494	1	0	1	0	0	0	1	0	0	0	1	1	1	1	1	1	0	1	10
NCAPD3	1	0	0	1	1	1	0	1	0	0	0	1	1	0	1	1	0	1	10
MSH2	1	0	1	1	1	0	0	0	0	0	1	1	1	0	1	1	0	1	10
POLR3K	1	1	1	1	1	0	0	1	0	0	0	1	1	0	1	0	0	1	10
HIST3H2BB	1	1	1	1	1	0	0	1	0	1	0	0	0	1	0	1	1	0	10
SUV39H1	1	1	0	1	1	0	1	0	0	0	1	0	1	0	1	1	0	1	10
SLC4A11	1	0	1	1	1	0	0	0	0	0	1	1	1	0	1	1	0	1	10
PAM16	1	1	0	1	0	0	0	0	1	1	0	1	1	1	1	0	0	1	10
PPIH	1	1	1	1	1	1	0	0	0	0	1	1	1	0	0	0	0	1	10
CSE1L	1	1	1	1	1	0	0	0	0	0	1	1	1	0	1	1	0	0	10
ARHGEF19	1	1	1	1	0	1	0	0	0	0	0	1	1	0	1	1	0	1	10
RGS20	1	0	1	1	1	0	1	0	1	1	1	1	1	0	0	0	0	0	10
KLHL35	1	1	1	1	0	0	0	0	0	0	1	1	0	1	1	1	0	1	10
POLR1C	1	0	1	1	1	1	0	0	0	0	0	1	1	0	1	1	0	1	10
NASP	1	0	0	1	1	1	1	0	1	0	0	1	1	0	0	1	0	1	10
ZGLP1	1	0	0	1	0	0	1	0	1	1	1	0	0	1	1	1	0	1	10
HSP90B1	1	0	0	1	1	1	1	0	0	0	0	1	1	0	1	1	0	1	10
AGTRAP	1	1	1	1	1	1	1	0	0	0	0	0	0	0	1	0	1	1	10
ZNF581	1	0	1	0	0	1	0	0	1	1	1	1	1	1	0	0	1	0	10
BRIX1	1	0	1	1	1	1	1	0	0	0	0	1	1	0	1	1	0	0	10
YEATS2	1	0	1	1	1	0	1	0	1	0	1	0	1	0	1	1	0	0	10
SPATA33	1	1	1	1	1	0	1	0	0	1	0	0	0	0	1	1	0	1	10
RPP40	1	0	0	1	1	1	0	0	0	0	0	1	1	1	1	1	0	1	10
MZT2A	1	1	1	1	0	0	0	0	1	1	0	1	1	1	1	0	0	0	10
TOB2P1	1	0	1	0	0	1	1	1	1	0	1	1	1	0	0	0	0	1	10
LBX2-AS1	1	1	0	0	0	1	1	0	1	1	0	1	0	0	0	1	1	1	10
CCNL2	1	0	0	1	0	0	1	0	1	1	1	1	0	1	1	1	0	0	10
PPAT	1	1	0	1	1	0	1	0	0	0	0	1	1	1	1	1	0	0	10
NAA10	1	1	0	1	1	1	0	0	0	0	1	1	1	0	1	0	0	1	10
GALNT6	1	1	1	1	0	0	1	0	0	0	0	1	1	0	1	1	0	1	10
SH2D2A	1	1	0	1	1	0	1	0	1	1	0	0	0	0	1	1	0	1	10
FERMT1	1	0	1	1	1	0	1	0	0	0	1	1	1	0	1	1	0	0	10
TAGLN2	1	1	1	0	0	1	1	0	1	1	1	0	0	0	1	0	0	1	10
SH3BP1	1	1	1	0	1	0	1	0	1	1	0	0	1	0	0	0	1	1	10
NOP56	1	1	1	1	1	0	0	0	0	0	1	1	1	0	1	1	0	0	10
SMCO2	1	1	1	1	0	0	1	0	0	1	0	1	1	0	1	1	0	0	10
HIST1H3B	1	1	0	0	1	1	1	0	0	0	1	1	1	0	0	1	0	1	10
YKT6	1	1	1	0	0	1	1	1	0	0	1	1	1	0	0	0	0	1	10
CSTF2	1	1	1	0	1	1	0	0	0	0	1	1	1	0	1	0	0	1	10
FAM111A	1	0	1	1	0	1	1	0	1	0	1	0	0	1	1	1	0	0	10
SH2B2	1	1	1	0	0	1	0	0	1	1	1	0	0	1	1	0	0	1	10
THOC6	1	1	1	0	1	1	0	0	1	1	0	0	1	0	1	0	0	1	10
PLOD1	1	0	0	1	1	1	1	0	1	0	0	1	1	0	1	0	0	1	10
SBK1	1	1	1	1	0	0	0	0	0	1	0	1	1	1	0	1	0	1	10
PTTG3P	1	1	1	1	0	0	1	0	0	0	1	1	1	0	1	1	0	0	10
MICB	1	1	1	0	1	1	1	0	1	0	1	0	0	0	0	1	0	1	10
SLC9A5	1	0	1	1	0	0	1	0	1	0	0	1	0	1	1	1	1	0	10
CHKB-CPT1B	1	0	1	0	0	0	1	0	1	1	1	1	1	1	1	0	0	0	10
C9orf117	1	1	1	1	1	0	0	0	0	1	1	0	0	1	1	1	0	0	10
TET3	1	1	1	0	1	0	0	0	1	0	0	0	1	1	0	1	1	1	10
NFKBIE	1	1	1	0	1	0	1	0	1	1	0	1	0	0	0	1	0	1	10
NUDCD1	1	0	1	1	1	0	1	0	0	0	1	1	1	0	1	1	0	0	10
PBX4	1	0	1	1	1	0	1	0	1	1	0	0	0	0	1	1	0	1	10
RTEL1	1	0	1	1	0	0	0	0	1	1	1	1	0	0	1	1	0	1	10
FBXO5	1	1	0	1	1	1	1	0	0	0	0	1	1	0	1	1	0	0	10
NT5DC2	1	0	1	1	1	1	0	0	0	0	1	1	1	0	1	0	0	1	10
PPFIA4	1	1	1	1	0	0	0	0	1	0	1	1	1	0	0	0	1	1	10
ASMTL-AS1	1	0	0	1	0	0	1	1	1	0	1	1	0	1	1	1	0	0	10
CKMT1A	1	1	1	0	0	0	0	1	0	0	1	1	1	1	0	0	0	1	9
DDR1	1	1	1	0	1	1	0	1	0	0	0	1	1	0	0	1	0	1	10
HIST1H2AL	1	1	0	0	1	1	1	0	0	0	1	1	1	0	0	1	0	1	10
ATP6V0D2	1	1	1	0	1	1	1	1	0	0	1	0	0	0	0	1	0	1	10
ADGRF4	1	1	1	0	1	0	0	0	1	1	0	1	1	0	0	1	1	0	10
RBM12B-AS1	1	0	1	1	1	0	1	0	0	0	1	1	1	0	1	1	0	0	10
SP6	1	1	1	1	1	1	0	0	0	0	1	0	1	0	1	1	0	0	10
HES2	1	1	1	0	1	0	1	0	0	0	1	0	1	0	0	1	1	1	10
MEST	1	0	0	1	1	1	1	0	0	0	0	1	1	0	1	1	0	1	10
DRAXIN	1	1	1	0	1	0	1	1	0	0	0	0	1	0	0	1	1	1	10
SUZ12P1	1	0	1	1	0	0	0	0	1	1	1	1	1	0	1	1	0	0	10
PDIA2	1	0	1	0	0	0	1	0	0	1	1	1	1	1	1	0	0	1	10
LAMC2	1	0	1	1	1	0	1	0	0	0	0	0	1	0	1	1	1	1	10
CMTM7	1	0	1	1	1	1	0	0	1	1	0	0	0	0	1	1	0	1	10
HIST1H2BE	1	1	1	0	1	0	1	0	1	0	0	1	1	0	0	1	0	1	10
CNTD2	1	1	0	1	1	0	1	0	0	0	0	1	1	0	1	1	1	0	10
ATP6V1C2	1	0	0	1	1	1	0	0	0	0	1	1	1	0	1	1	0	1	10
BAK1	1	1	1	0	1	1	1	0	0	0	1	1	1	0	0	0	0	1	10
DDN	1	1	1	1	0	0	0	0	0	0	1	1	1	0	1	1	0	1	10
PYCARD	1	1	1	0	1	1	1	0	1	1	0	0	0	0	0	0	1	1	10
DQX1	1	1	1	0	1	0	1	0	1	0	1	1	1	0	0	0	0	1	10
TTC26	1	1	1	1	1	1	0	0	0	1	1	0	0	0	1	1	0	0	10
EN2	1	0	0	1	0	1	1	0	0	0	1	1	1	1	1	1	0	0	10
AIFM3	1	1	0	0	1	0	1	1	0	1	1	0	1	0	0	1	0	1	10
MYB	1	1	1	0	1	0	0	0	1	1	1	0	0	1	0	1	0	1	10
POLD2	1	1	0	1	1	1	0	0	0	1	0	1	1	1	1	0	0	0	10
FLJ12825	1	1	1	0	0	1	1	0	0	0	1	1	1	1	0	1	0	0	10
HK2	1	0	1	0	0	1	0	0	1	1	0	0	1	1	0	1	1	1	10
AGAP6	1	0	1	1	0	0	0	0	1	1	1	0	0	1	1	1	0	1	10
BIK	1	1	1	0	1	0	0	0	0	0	1	1	1	1	0	1	0	1	10
FAM86JP	1	0	1	1	1	0	1	0	0	0	1	1	1	0	1	1	0	0	10
LRGUK	1	1	1	1	0	1	0	0	1	1	1	0	0	1	0	1	0	0	10
C2orf82	1	0	0	0	1	0	0	0	1	1	1	1	1	1	0	1	0	1	10
GRIN1	1	0	1	0	0	0	0	1	0	1	1	1	1	1	0	0	1	1	10
QSOX2	1	0	1	1	1	0	1	0	1	0	0	0	1	1	1	1	0	0	10
OAZ3	1	1	1	0	0	0	0	0	1	1	1	1	0	1	0	0	1	1	10
TOP1MT	1	1	0	1	1	0	1	0	1	0	0	1	1	0	1	1	0	0	10
P4HA1	1	1	0	1	0	1	1	0	1	0	0	1	1	0	1	1	0	0	10
RBAKDN	1	1	0	1	1	0	1	1	1	1	0	1	1	0	0	0	0	0	10
AMMECR1	1	1	0	1	1	1	0	0	0	0	0	1	1	0	1	1	0	1	10
TCTE3	1	0	1	1	0	0	1	0	0	0	1	1	1	1	1	1	0	0	10
COL6A4P1	1	0	0	1	1	0	1	0	0	0	1	1	1	0	1	1	0	1	10
CKMT1B	1	1	1	0	1	0	0	1	0	0	1	1	1	0	0	0	0	1	9
TFRC	1	1	1	0	1	0	1	1	0	0	1	0	1	0	0	1	0	1	10
SLC4A5	1	1	1	1	0	0	0	1	1	0	0	0	0	1	1	1	0	1	10
LYG1	1	0	0	1	0	0	1	0	0	1	1	1	1	1	0	1	0	1	10
DGCR5	1	0	0	1	1	0	0	0	1	1	0	1	1	1	0	1	1	0	10
SLC39A10	1	0	1	1	1	0	1	0	0	0	1	1	0	0	1	1	1	0	10
MYEOV	1	0	0	1	0	0	0	0	1	1	0	1	1	0	1	1	0	1	9
IRF7	1	1	0	0	1	1	1	0	1	0	0	1	0	1	0	1	0	1	10
GOLGA8A	1	0	0	1	0	0	1	0	1	1	1	0	1	1	1	1	0	0	10
PTCHD2	1	1	1	0	0	0	1	0	1	0	1	1	1	1	0	0	1	0	10
KRT16	1	0	0	1	1	0	1	0	0	0	0	1	1	0	1	1	1	1	10
OXTR	1	0	1	1	1	0	1	0	0	1	1	0	0	0	1	1	1	0	10
HOXC8	1	0	1	1	1	1	1	0	0	0	1	1	1	0	0	1	0	0	10
MET	1	0	0	1	1	0	1	1	1	1	0	0	0	0	1	1	1	0	10
PLEKHG5	1	0	1	1	1	0	0	0	1	0	1	0	1	0	1	1	1	0	10
MICALL2	1	1	1	0	0	0	1	0	1	1	0	1	1	1	0	0	1	0	10
SCARB1	1	0	0	1	1	0	1	1	1	1	0	0	0	1	1	1	0	0	10
ACBD7	1	0	1	1	1	0	0	0	0	0	1	1	0	0	1	1	1	1	10
PERP	1	0	0	1	1	0	0	0	0	1	0	1	1	0	1	0	1	1	9
CSAG1	1	1	0	1	0	0	1	1	1	0	1	1	1	0	0	1	0	0	10
ANKRD23	1	0	1	1	0	0	0	0	1	1	1	1	1	0	1	1	0	0	10
DNASE1	1	1	1	1	0	0	0	0	0	0	1	1	1	1	1	0	0	1	10
ALG1L	1	1	0	1	1	0	1	0	0	0	1	1	1	0	1	1	0	0	10
POU5F1B	1	0	1	1	0	1	0	0	1	1	0	0	0	1	1	1	0	1	10
ITGB4	1	0	1	0	1	0	1	0	0	1	1	1	1	0	0	1	1	0	10
HELZ2	1	1	0	1	1	1	1	0	1	0	0	0	0	1	1	1	0	0	10
EPYC	1	1	0	1	0	0	1	0	1	0	0	1	1	0	1	1	1	0	10
C19orf45	1	1	0	1	0	0	0	0	0	0	1	1	1	1	1	1	0	1	10
CGREF1	1	0	0	1	0	0	0	0	1	1	1	1	1	1	1	1	0	0	10
TLX1	1	1	0	1	1	1	0	0	0	0	1	1	1	0	1	1	0	0	10
TBC1D3H	1	0	1	0	0	0	0	0	1	1	1	1	1	1	0	1	0	1	10
LRRC69	1	0	1	1	1	0	1	0	0	0	1	1	1	0	1	1	0	0	10
CLEC18B	1	1	1	1	0	1	0	0	1	0	1	0	1	1	0	0	0	1	10
IMPDH1	1	1	1	1	0	0	1	0	1	1	0	0	0	0	1	0	1	1	10
PABPC1	1	0	1	1	1	1	0	0	1	0	1	1	1	0	1	0	0	0	10
RIN1	1	0	1	1	1	0	0	0	1	1	0	0	1	0	1	1	1	0	10
C12orf75	1	0	1	1	0	0	1	1	0	1	1	0	1	0	0	1	0	1	10
UCA1	1	0	1	1	1	0	0	0	0	0	0	1	1	0	1	1	1	1	10
ERBB3	1	1	0	0	0	0	0	0	0	0	1	1	0	1	1	1	1	1	9
ABHD17C	1	1	1	0	1	0	0	0	0	0	0	0	1	1	0	1	1	1	9
UCKL1-AS1	1	1	1	1	0	0	0	1	1	1	1	0	0	1	1	0	0	0	10
SRCIN1	1	1	0	1	0	0	0	0	1	1	0	1	0	1	1	1	1	0	10
IGFBP3	1	0	0	1	1	1	1	0	1	0	0	1	1	0	0	1	1	0	10
SAA4	1	0	0	1	1	0	0	1	1	1	0	1	0	0	1	1	0	1	10
ARHGAP33	1	1	1	1	0	0	1	0	1	0	1	1	1	0	1	0	0	0	10
SYNGR3	1	1	1	0	0	0	1	1	0	0	1	1	1	0	0	0	1	1	10
P2RY6	1	1	0	0	1	0	1	0	1	0	0	1	1	0	0	1	1	1	10
FAR2P1	1	0	1	0	1	0	1	0	0	0	1	1	1	1	0	1	0	1	10
LINC01001	1	0	0	1	1	0	0	0	1	1	1	1	1	0	1	0	0	1	10
FAM83D	0	1	1	1	0	1	0	0	1	0	1	1	1	0	1	0	0	1	10
COMP	0	1	1	1	0	0	0	0	0	0	1	1	0	1	1	1	1	1	10
BGN	0	1	0	1	1	1	1	0	1	0	0	0	0	1	1	1	1	0	10
CCT3	0	1	1	1	1	0	0	0	0	0	1	1	1	0	1	1	0	1	10
ATIC	0	1	1	1	1	0	0	0	0	0	0	1	1	0	1	1	1	1	10
PLAUR	0	1	1	0	1	1	1	0	1	1	0	0	0	0	0	1	1	1	10
PKM	0	1	1	1	1	0	0	0	1	1	1	1	1	0	0	0	0	1	10
RRP12	0	1	1	1	1	0	0	0	0	0	1	1	0	1	1	1	0	1	10
SMS	0	1	0	1	1	0	1	0	0	0	0	1	1	1	1	1	0	1	10
FOXD4L1	0	1	1	1	0	0	1	0	1	1	1	0	0	1	0	1	0	1	10
PDZD11	0	1	1	0	1	1	0	1	0	1	1	1	1	0	0	0	0	1	10
RHBDL1	0	1	1	1	0	0	1	0	1	0	1	1	1	0	0	0	1	1	10
TNFRSF9	0	1	0	1	1	1	1	0	1	1	0	1	0	0	0	1	0	1	10
BZW2	0	1	1	1	0	1	0	0	0	0	1	1	1	0	1	1	0	1	10
E2F5	0	1	1	1	0	1	0	0	0	0	1	1	0	1	1	1	0	1	10
GPSM2	0	1	1	1	1	0	0	1	0	0	1	1	1	0	1	0	0	1	10
CCT6A	0	1	1	1	1	0	0	0	0	0	1	1	1	0	1	1	0	1	10
FKBP10	0	1	1	1	0	1	1	0	1	0	0	1	1	0	1	1	0	0	10
HOXC11	0	1	0	1	1	1	1	0	0	1	0	1	1	0	1	1	0	0	10
CKAP5	0	1	1	1	1	0	0	1	0	0	1	1	1	0	1	1	0	0	10
MMP3	0	1	0	1	1	0	1	0	0	0	0	1	1	0	1	1	1	1	10
PTP4A3	0	1	1	1	0	1	0	1	1	0	1	0	0	1	1	0	1	0	10
COL22A1	0	1	1	1	0	1	1	0	0	0	1	1	1	0	1	1	0	0	10
CD300LF	0	1	0	0	1	1	1	1	1	1	0	0	0	0	0	1	1	1	10
THY1	0	1	1	1	1	0	1	0	0	0	1	1	1	0	1	1	0	0	10
SLC17A9	0	1	0	1	0	0	1	0	1	1	0	1	1	0	1	1	1	0	10
FOXRED2	0	1	0	1	1	0	1	0	0	0	1	1	1	1	1	1	0	0	10
RNASE2	0	1	0	0	1	1	1	0	1	1	0	1	0	0	0	1	1	1	10
NKD2	0	1	1	1	1	0	1	0	1	0	0	0	0	0	1	1	1	1	10
CDIPT-AS1	0	1	1	1	1	0	0	0	0	0	1	1	1	0	1	1	0	1	10
RUFY4	0	1	1	0	1	0	1	0	1	1	1	1	1	0	0	1	0	0	10
LILRB4	0	1	0	0	1	1	1	1	1	1	0	0	0	1	0	1	0	1	10
FBXL19-AS1	0	1	1	1	0	0	0	0	0	1	1	1	0	1	1	1	0	1	10
GNB1L	0	1	1	1	1	0	1	1	1	0	1	0	1	0	1	0	0	0	10
HOTAIR	0	1	0	1	1	1	1	0	1	1	0	1	1	0	0	1	0	0	10
G6PD	0	1	1	0	1	0	0	1	0	1	1	1	1	0	1	0	0	1	10
TRAF5	0	1	1	1	0	1	1	0	1	0	1	1	0	0	1	1	0	0	10
HAMP	0	1	0	1	1	0	1	1	1	1	0	1	1	0	0	1	0	0	10
SEMA5B	0	1	1	1	1	0	1	0	1	0	1	0	1	0	1	1	0	0	10
VSIG1	0	1	1	1	0	0	1	0	1	1	1	1	0	0	0	0	1	1	10
APC2	0	1	1	0	0	0	1	1	1	1	1	1	1	1	0	0	0	0	10
TNFAIP6	0	1	1	1	0	1	1	0	1	1	0	0	0	0	0	1	1	1	10
CCDC154	0	1	1	1	0	0	1	0	1	1	1	1	0	1	0	0	1	0	10
IL32	0	1	0	0	1	1	1	0	1	1	1	0	0	0	1	1	0	1	10
TNFSF11	0	1	0	1	1	0	1	0	1	0	0	1	1	0	0	1	1	1	10
HK3	0	1	0	0	1	1	1	0	1	1	0	0	0	1	0	1	1	1	10
PCNXL2	0	0	1	1	0	0	1	0	0	1	1	1	1	0	1	1	1	0	10
JAG2	0	0	1	1	1	0	1	0	1	0	1	0	1	0	1	1	1	0	10
GOLGA7B	0	0	1	1	0	0	1	1	1	1	0	1	1	0	1	0	1	0	10
PLEKHG2	0	0	1	0	1	1	1	0	1	0	1	1	0	0	0	1	1	1	10
PLEKHG4	0	0	1	1	1	0	0	0	1	0	1	1	1	0	1	1	1	0	10
SOX9	0	0	1	1	1	1	0	0	1	1	0	0	1	0	1	1	0	1	10
ZMIZ2	0	0	1	1	0	0	0	1	1	1	1	1	0	0	1	1	0	1	10
ZFAS1	0	0	1	1	1	1	0	0	1	1	1	0	1	1	1	0	0	0	10
LINC00265	0	0	1	1	0	0	0	1	1	1	1	1	1	0	1	1	0	0	10
SNHG15	0	0	1	1	1	0	0	0	1	1	0	1	1	1	1	1	0	0	10
CEP95	0	0	1	1	0	1	0	0	1	1	1	1	1	0	1	1	0	0	10
ITGA6	0	0	1	1	1	0	1	1	0	0	1	0	1	0	1	1	1	0	10
TAF1D	0	0	1	1	1	0	0	0	1	1	0	1	1	1	1	1	0	0	10
CENPJ	0	0	1	1	1	0	1	0	1	0	1	0	1	0	1	1	0	1	10
SLC1A5	0	0	1	1	1	1	1	0	0	0	0	1	1	0	1	1	1	0	10
TAF1A	0	0	1	1	1	1	1	0	0	0	1	1	1	0	1	1	0	0	10
CPXM1	0	0	1	1	1	1	1	0	0	0	1	1	1	0	1	1	0	0	10
KRT15	0	0	1	1	1	0	0	0	1	1	0	1	1	0	1	0	1	1	10
PA2G4P4	0	0	1	1	1	1	0	0	1	0	1	0	1	0	1	1	0	1	10
WDR12	0	0	1	1	1	1	0	0	0	0	1	1	1	0	1	1	0	1	10
FXYD5	0	0	1	1	1	1	1	0	1	1	0	0	0	0	1	1	1	0	10
ANKZF1	0	0	1	1	0	0	0	0	1	1	1	1	1	1	1	0	0	1	10
SAAL1	0	0	1	1	1	1	1	1	0	0	1	1	1	1	0	0	0	0	10
CRYM-AS1	0	0	1	1	1	0	1	0	1	1	0	1	1	0	1	1	0	0	10
SPARC	0	0	1	1	1	1	1	0	1	0	1	0	0	0	1	1	1	0	10
AGO2	0	0	1	1	1	0	1	0	0	0	1	1	1	0	1	1	0	1	10
PRMT3	0	0	1	1	1	1	0	1	0	0	1	1	1	0	1	1	0	0	10
PADI3	0	0	1	1	1	0	1	0	1	1	1	1	1	0	0	0	0	1	10
EPHX4	0	0	1	1	0	0	1	0	1	0	1	1	1	0	1	1	1	0	10
CREG2	0	0	1	1	1	0	1	1	1	1	0	1	1	0	0	1	0	0	10
RPS21	0	0	1	1	1	1	0	0	1	1	1	0	1	1	1	0	0	0	10
ANGPT2	0	0	1	1	1	1	1	0	1	0	1	0	0	0	1	1	0	1	10
PLEKHS1	0	0	1	1	0	1	0	0	0	0	1	1	0	1	1	1	1	1	10
MSX1	0	0	1	1	0	1	1	0	1	0	1	0	0	1	1	1	0	1	10
HSF4	0	0	1	1	0	0	0	1	1	1	1	1	1	1	1	0	0	0	10
ADAMTS12	0	0	1	1	1	1	1	0	1	0	0	1	1	0	1	1	0	0	10
IL2RA	0	0	1	0	1	1	1	0	1	0	0	1	1	1	0	1	0	1	10
SERPINB5	0	0	1	1	1	0	0	0	0	0	0	1	1	0	1	1	1	1	9
DCLK3	0	0	1	1	1	0	1	1	1	0	1	0	0	0	1	1	1	0	10
RPL37	0	0	1	0	1	1	0	0	1	1	0	1	1	1	1	0	0	1	10
CD70	0	0	1	0	1	1	1	0	1	1	1	1	0	0	0	0	1	1	10
SDCCAG3	0	0	0	1	1	1	1	0	0	0	0	1	1	1	1	1	0	1	10
EIF3B	0	0	0	1	1	1	0	0	1	1	0	1	1	1	1	1	0	0	10
PTCD1	0	0	0	1	1	0	0	1	0	1	1	1	1	0	1	1	0	1	10
C2	0	0	0	1	1	1	1	0	1	1	0	0	0	1	1	1	1	0	10
SPON2	0	0	0	1	1	1	1	0	1	1	1	0	0	1	1	1	0	0	10
GSC	0	0	0	1	1	1	0	0	1	0	1	1	1	1	1	0	0	1	10
MOGS	1	1	0	0	0	1	1	0	0	0	0	1	1	1	1	0	0	1	9
MAPK13	1	1	1	0	1	0	0	0	0	0	0	1	1	0	0	1	1	1	9
ADPGK	1	0	1	0	1	1	1	1	1	0	0	0	0	0	0	1	0	1	9
GEMIN6	1	1	0	1	1	1	0	0	0	0	0	1	1	0	1	0	0	1	9
DUS1L	1	1	0	1	0	0	0	0	0	1	0	1	1	1	1	0	0	1	9
RAC3	1	1	0	1	0	0	1	0	0	0	1	1	1	1	0	0	0	1	9
TMC6	1	1	1	0	1	0	0	0	1	1	0	0	0	0	0	1	1	1	9
SPINT1	1	1	1	0	1	0	0	0	0	0	0	1	1	0	0	1	1	1	9
C16orf93	1	1	1	1	1	0	0	0	0	1	1	0	0	0	1	0	0	1	9
EFTUD2	1	0	1	1	1	1	0	0	0	0	0	0	1	0	1	1	0	1	9
OXLD1	1	1	1	0	0	0	0	0	0	1	1	1	1	1	0	0	0	1	9
CCDC58	1	1	0	1	1	1	0	0	0	0	0	1	1	0	1	0	0	1	9
ISL2	1	0	1	0	1	1	1	0	0	0	1	1	1	0	0	0	0	1	9
P4HB	1	1	0	0	0	1	0	0	1	1	0	1	1	1	0	0	0	1	9
FBXW9	1	1	1	0	1	1	0	0	0	0	1	0	1	1	0	0	0	1	9
ATP5J2	1	1	0	0	1	1	0	0	0	1	1	1	1	0	0	0	0	1	9
PCGF1	1	0	1	0	1	1	0	0	1	1	1	0	1	0	0	0	0	1	9
SIRT7	1	1	1	0	0	0	0	0	1	1	1	1	1	0	0	0	0	1	9
PDF	1	1	0	1	0	1	0	0	0	1	0	1	1	0	1	0	0	1	9
LBHD1	1	1	0	0	1	1	0	0	0	1	0	1	1	1	0	0	0	1	9
LRRC8E	1	1	0	1	0	0	0	0	0	1	0	0	1	0	1	1	1	1	9
SERINC2	1	1	0	0	1	1	0	0	0	0	0	1	1	0	0	1	1	1	9
HIST1H2BD	1	1	0	0	1	0	1	0	1	0	0	1	1	1	0	0	0	1	9
ZNF707	1	1	1	1	0	0	1	0	0	0	1	0	1	0	1	0	0	1	9
MREG	1	1	0	0	1	1	0	1	0	1	0	0	1	0	0	0	1	1	9
AP1S1	1	1	0	1	1	0	0	0	0	0	0	1	1	0	1	0	1	1	9
SNRPG	1	1	0	1	1	1	0	0	0	0	0	1	1	0	0	1	0	1	9
DDX56	1	0	0	1	1	1	0	0	0	1	0	1	1	0	1	0	0	1	9
RPA3	1	1	0	1	1	1	1	0	0	0	0	1	1	0	1	0	0	0	9
CLN6	1	1	1	0	1	0	0	1	1	0	1	0	0	0	0	1	0	1	9
MRPL12	1	1	0	0	1	1	0	0	0	1	0	1	1	1	0	0	0	1	9
TRIM11	1	1	1	0	1	0	0	0	0	0	1	1	1	0	1	0	0	1	9
MIIP	1	0	0	1	1	1	1	0	0	0	1	0	0	0	1	0	1	1	9
C8orf76	1	1	0	0	1	1	0	0	0	0	1	1	1	0	0	1	0	1	9
SMPD4	1	0	1	1	1	0	0	0	0	0	1	1	1	0	1	1	0	0	9
LSR	1	1	0	0	1	0	1	0	0	0	0	1	1	0	0	1	1	1	9
PPP4C	1	1	0	0	1	1	0	0	0	1	0	1	1	0	0	0	1	1	9
ENTPD6	1	0	1	0	0	0	0	1	0	0	1	1	1	1	0	1	0	1	9
NELFCD	1	0	0	1	1	1	0	0	0	0	0	1	1	0	1	1	0	1	9
MTX1	1	1	0	0	1	0	0	0	0	1	1	1	1	0	0	1	0	1	9
RGS19	1	1	1	0	1	1	1	0	1	1	0	0	0	0	0	0	0	1	9
TOR3A	1	1	1	0	1	1	0	0	0	0	1	1	1	0	0	0	0	1	9
PIGW	1	0	0	1	1	1	0	0	0	0	0	1	1	1	0	1	0	1	9
ABRACL	1	1	0	0	1	1	0	0	0	1	0	1	1	0	0	1	0	1	9
EFCAB11	1	0	1	1	1	1	0	0	0	0	1	1	1	0	0	0	0	1	9
RAE1	1	1	1	1	1	0	0	0	0	0	0	1	1	0	1	1	0	0	9
SNRPC	1	1	0	1	1	1	0	0	0	0	1	1	1	0	0	0	0	1	9
C9orf163	1	1	1	1	0	0	0	0	0	0	1	0	1	1	1	0	0	1	9
NCLN	1	1	0	0	1	0	1	1	1	0	0	0	0	1	1	0	0	1	9
BRMS1	1	1	1	0	1	1	1	0	0	0	1	0	1	0	0	0	0	1	9
AP5Z1	1	0	1	0	1	0	1	1	1	1	1	0	0	0	1	0	0	0	9
AGMAT	1	1	0	0	1	0	0	0	0	0	0	1	1	1	1	1	0	1	9
EPHA1	1	1	0	1	1	0	0	0	0	0	0	1	1	0	1	1	0	1	9
SLC25A19	1	1	1	1	0	1	0	0	0	1	1	0	0	0	0	1	0	1	9
HMBS	1	0	0	0	1	1	0	1	0	1	0	1	1	0	0	1	0	1	9
RAD9A	1	0	1	0	1	0	1	0	1	1	1	1	1	0	0	0	0	0	9
EEF1E1	1	0	1	1	0	0	0	0	0	0	1	1	1	0	1	1	0	1	9
CPSF3	1	0	0	1	1	1	0	0	0	0	0	1	1	0	1	1	0	1	9
POLE	1	1	0	0	0	1	1	0	0	1	0	1	1	0	0	1	0	1	9
RALY	1	1	1	0	1	1	0	1	0	1	1	0	0	0	0	0	0	1	9
CLK2	1	0	1	0	0	0	0	0	1	1	1	1	1	0	1	0	0	1	9
CBFB	1	0	1	1	1	1	0	0	1	1	0	0	0	0	1	1	0	0	9
EPT1	1	1	0	0	1	0	0	1	0	0	0	1	1	0	1	1	0	1	9
FTSJ1	1	0	1	1	1	1	0	0	0	0	0	1	1	0	1	0	0	1	9
C14orf80	1	1	0	0	1	0	1	0	1	1	0	0	1	0	0	1	0	1	9
C18orf54	1	0	1	0	1	1	1	0	1	0	1	0	1	0	0	1	0	0	9
TRAF4	1	1	0	0	1	1	0	0	0	0	0	1	1	1	0	1	0	1	9
ABCC10	1	0	1	1	0	0	0	0	0	0	1	1	1	0	1	1	0	1	9
PPIL1	1	1	0	1	1	1	0	0	0	0	0	1	1	0	1	1	0	0	9
ITPR3	1	1	1	0	1	0	1	0	0	1	0	0	0	0	1	1	0	1	9
STK31	1	0	0	1	1	0	1	0	0	0	0	1	1	0	1	1	0	1	9
ELMO3	1	1	1	0	1	0	0	0	0	0	0	1	1	0	0	1	1	1	9
GBAP1	1	1	1	0	1	0	0	0	0	1	1	1	0	0	0	1	0	1	9
ZNF205	1	1	1	0	0	0	0	1	1	1	1	0	0	0	1	0	0	1	9
NABP2	1	1	1	1	1	0	0	0	0	0	1	1	1	0	0	0	0	1	9
S1PR5	1	0	0	1	1	0	1	0	1	0	0	0	1	0	1	0	1	1	9
DUS4L	1	0	0	1	1	1	0	1	0	0	0	1	1	0	1	1	0	0	9
PPIB	1	1	0	0	1	1	0	0	1	1	0	1	0	1	0	0	0	1	9
ZNF296	1	1	1	0	1	0	0	0	1	0	1	1	1	0	0	0	0	1	9
QPCTL	1	1	0	1	1	0	0	0	1	0	0	1	0	1	1	0	0	1	9
TBL2	1	1	1	1	0	1	0	1	1	0	0	1	0	0	1	0	0	0	9
HIST1H3C	1	1	0	0	1	1	1	0	0	0	1	1	1	0	0	0	0	1	9
NOC2L	1	1	0	1	1	0	0	0	0	0	0	1	1	0	1	1	0	1	9
PDSS1	1	1	1	0	1	1	0	0	0	0	1	0	1	0	0	1	0	1	9
EIF6	1	1	0	1	1	1	0	0	0	0	0	1	1	0	1	0	0	1	9
SMYD5	1	0	1	1	1	0	0	0	0	0	1	1	1	0	1	1	0	0	9
DNAJC2	1	0	0	1	1	1	0	0	0	0	0	1	1	0	1	1	0	1	9
SAMD1	1	1	1	0	1	0	1	0	0	0	1	0	1	0	0	0	1	1	9
C10orf95	1	1	1	1	0	0	0	0	0	0	1	0	0	1	1	1	1	0	9
PFDN2	1	1	0	1	1	0	1	0	0	0	0	1	1	0	1	0	0	1	9
NACC1	1	1	1	0	0	0	0	1	0	0	1	1	1	0	0	0	1	1	9
HIST1H1D	1	1	1	0	1	1	1	0	0	0	0	1	1	0	0	0	0	1	9
MATN3	1	1	1	1	0	0	1	0	0	0	1	0	0	0	1	1	1	0	9
PIGL	1	0	0	1	0	0	1	1	1	1	0	1	0	1	1	0	0	0	9
ATP6V1F	1	1	1	1	0	0	0	1	0	1	1	0	0	0	1	0	0	1	9
C12orf73	1	0	0	1	0	0	0	1	0	1	1	0	1	1	1	0	0	1	9
CDK2	1	0	1	1	1	1	1	0	0	0	0	0	1	0	1	1	0	0	9
SPRN	1	1	0	0	0	0	0	0	0	0	1	1	1	1	1	1	0	1	9
SOWAHD	1	1	1	0	0	0	1	0	1	1	0	0	0	0	0	1	1	1	9
UMPS	1	0	0	1	1	1	1	0	0	0	0	0	1	0	1	1	0	1	9
SDC1	1	1	0	0	1	1	0	0	0	0	0	1	1	0	0	1	1	1	9
ZNF696	1	0	1	1	0	0	1	0	0	0	1	1	1	0	1	1	0	0	9
CBLC	1	1	0	0	1	0	0	0	0	0	0	1	1	1	0	1	0	1	8
HIST2H2AC	1	1	0	0	1	0	0	0	0	0	1	1	1	1	0	1	0	1	9
FAM227A	1	0	1	1	0	0	0	0	0	1	1	1	0	1	1	1	0	0	9
RAB25	1	1	1	0	1	0	0	0	0	0	0	1	1	0	0	1	0	1	8
GNPNAT1	1	1	0	1	0	0	0	1	0	0	0	1	1	1	0	1	0	1	9
MRPL36	1	1	0	1	1	1	0	0	0	0	0	1	1	0	1	0	0	1	9
ZNF74	1	0	1	1	0	0	0	1	0	0	1	0	1	1	1	0	0	1	9
TRMT112	1	1	0	1	1	0	1	0	1	1	0	0	1	0	1	0	0	0	9
PDZD7	1	1	1	1	0	0	1	0	0	0	1	1	0	0	1	0	1	0	9
FAM171A2	1	1	1	0	1	0	0	0	0	0	1	1	1	0	0	0	1	1	9
RUSC1-AS1	1	0	0	1	0	0	1	0	1	1	1	0	0	1	1	1	0	0	9
MGC72080	1	1	0	1	1	0	0	0	0	0	0	1	1	1	1	0	0	1	9
MRPL9	1	1	1	1	1	0	0	0	0	0	1	1	1	0	0	0	0	1	9
LSM2	1	0	1	1	1	1	0	0	0	0	1	1	1	0	0	0	0	1	9
EVA1A	1	0	0	1	1	1	1	0	0	0	0	0	0	0	1	1	1	1	9
CCDC86	1	0	1	1	1	0	0	0	0	0	1	1	1	0	1	1	0	0	9
SSC4D	1	0	0	1	1	0	1	0	0	0	1	1	1	0	1	1	0	0	9
PFDN4	1	0	1	1	1	0	0	0	0	1	1	1	1	0	1	0	0	0	9
DCTPP1	1	1	1	0	1	1	0	0	0	1	0	1	1	0	0	0	0	1	9
ZNF485	1	0	1	1	0	0	0	0	1	0	0	1	1	1	1	1	0	0	9
SYTL1	1	1	1	1	0	0	0	0	1	0	0	1	1	0	0	0	1	1	9
PCED1A	1	0	0	1	0	0	1	1	1	1	1	0	0	1	1	0	0	0	9
KIAA1024	1	1	1	1	0	0	0	0	0	0	1	1	1	0	0	1	0	1	9
PPIAL4G	1	0	1	0	1	1	0	0	0	1	0	0	1	1	0	1	0	1	9
SPATS2	1	1	1	0	0	0	1	0	0	0	1	1	1	0	0	0	1	1	9
TMEM184A	1	1	0	0	0	0	0	1	0	0	0	1	1	1	1	0	1	1	9
EVPL	1	1	1	1	1	0	0	0	0	0	0	0	0	0	1	1	1	1	9
SMPDL3B	1	1	1	0	0	0	0	0	0	1	0	1	0	1	0	1	1	1	9
UNC93B1	1	1	1	0	1	1	0	0	1	1	0	0	0	0	0	1	0	1	9
DSG2	1	0	1	0	1	0	1	1	0	0	0	1	1	0	0	1	0	1	9
HIST2H4A	1	1	1	0	1	1	1	0	0	0	1	1	1	0	0	0	0	0	9
RBCK1	1	0	1	1	0	1	0	1	1	1	1	0	0	0	1	0	0	0	9
MAST1	1	1	0	0	0	0	1	0	0	1	1	1	1	0	0	0	1	1	9
C9orf116	1	1	1	1	0	0	0	0	0	1	0	0	0	1	1	1	0	1	9
RPIA	1	0	1	1	1	1	0	0	0	0	1	0	0	0	1	1	0	1	9
PSAT1	1	0	0	1	1	0	0	0	0	0	0	1	1	1	1	1	0	1	9
CDK5RAP3	1	0	1	1	0	0	0	0	1	1	1	1	0	1	1	0	0	0	9
XPOT	1	0	1	1	1	0	0	1	0	0	0	1	1	0	1	1	0	0	9
LRR1	1	1	0	0	1	1	1	0	0	0	1	1	1	0	0	0	0	1	9
RBBP8NL	1	1	1	1	0	0	0	0	0	0	0	1	1	1	1	0	0	1	9
C10orf35	1	1	1	1	0	0	1	0	0	0	0	1	1	0	1	0	0	1	9
ANO7	1	1	0	0	0	0	1	0	1	1	0	1	1	1	0	0	1	0	9
TAF4	1	0	1	1	1	0	0	1	0	0	0	1	1	0	1	1	0	0	9
KCNMB3	1	0	1	0	0	1	1	0	0	0	1	1	1	0	1	1	0	0	9
NUP62CL	1	0	1	1	1	0	1	0	0	0	0	1	1	0	1	1	0	0	9
VRK1	1	0	1	1	1	0	1	0	0	0	1	0	1	0	0	1	0	1	9
PGAM5	1	1	0	1	1	0	0	0	0	0	0	1	1	0	1	1	0	1	9
C16orf13	1	1	0	1	0	0	0	0	1	1	0	1	0	1	1	0	0	1	9
NAT14	1	1	1	1	1	0	1	0	0	1	1	0	0	0	0	0	0	1	9
MYBBP1A	1	0	0	1	1	0	0	1	0	1	0	1	1	0	1	1	0	0	9
C2orf15	1	1	1	1	0	0	0	0	0	0	0	1	0	1	1	1	0	1	9
PPFIA3	1	1	0	0	1	0	0	0	0	0	1	0	1	1	1	1	0	1	9
OSBPL3	1	0	1	1	1	1	1	0	0	0	1	0	0	0	1	1	0	0	9
UPF3B	1	0	1	1	0	0	0	0	0	0	1	1	1	0	1	1	0	1	9
ZNF593	1	1	0	1	0	1	0	0	0	0	0	1	1	1	1	0	0	1	9
FLVCR1	1	1	1	0	1	0	0	0	0	0	1	1	1	0	1	0	0	1	9
NOXO1	1	1	0	0	1	0	0	1	0	0	0	1	1	0	0	1	1	1	9
TMEM52B	1	1	1	1	0	0	1	0	0	0	1	0	0	0	0	1	1	1	9
FBXO45	1	1	0	1	1	0	1	0	0	0	0	1	1	0	1	1	0	0	9
TMEM106C	1	1	1	0	0	1	1	1	0	0	1	1	1	0	0	0	0	0	9
SNHG20	1	0	1	1	0	0	0	0	1	0	1	0	1	1	1	1	0	0	9
CREB3L4	1	1	1	0	0	1	0	0	0	0	1	1	1	1	0	0	0	1	9
KRT19	1	1	1	0	0	0	0	0	0	0	0	1	1	0	0	1	1	1	8
CYP2D6	1	0	0	0	1	0	1	0	1	1	0	1	1	1	0	0	0	1	9
P2RY11	1	1	1	0	0	0	0	1	1	1	0	0	1	1	0	1	0	0	9
NUP210	1	1	0	1	0	0	0	0	0	0	1	1	1	1	1	0	0	1	9
POLB	1	1	0	1	1	0	0	0	0	0	0	1	1	1	1	0	0	1	9
FAM60A	1	0	1	1	1	1	0	0	0	0	0	1	1	0	1	1	0	0	9
PARP14	1	0	0	0	1	1	1	0	1	1	0	0	0	0	1	1	1	0	9
KIF12	1	1	1	1	0	0	1	0	0	0	0	0	0	1	1	1	0	1	9
CENPQ	1	0	1	1	1	1	1	0	0	0	1	0	1	0	0	1	0	0	9
WDR66	1	0	1	1	1	0	1	0	0	0	0	1	1	0	1	1	0	0	9
FAM83A	1	1	0	1	1	0	1	0	0	0	0	1	1	0	1	0	0	0	8
PODXL2	1	1	0	1	0	0	0	0	0	0	0	1	1	1	1	1	0	1	9
C6orf223	1	0	1	1	1	0	1	0	1	0	0	0	0	0	1	1	0	1	9
GJB2	1	1	0	0	1	0	0	0	1	0	0	1	1	1	0	1	0	1	9
DSCR9	1	0	1	1	1	0	0	0	1	0	1	1	1	0	1	0	0	0	9
DUSP9	1	0	0	1	1	0	1	0	0	0	1	1	1	0	1	1	0	0	9
SBNO2	1	1	1	0	0	1	0	1	1	0	0	0	0	0	1	1	0	1	9
HIST1H2AD	1	1	1	0	1	0	0	0	0	0	1	1	1	1	0	0	0	1	9
ZC3H8	1	0	1	1	1	0	0	0	0	0	1	1	1	0	1	1	0	0	9
REM2	1	1	1	1	0	0	0	0	0	1	0	1	1	0	1	0	0	1	9
NRM	1	0	1	0	1	1	1	0	1	1	1	0	1	0	0	0	0	0	9
DTX3L	1	1	0	0	1	1	1	1	1	1	0	0	0	0	0	1	0	0	9
SPERT	1	0	0	1	1	0	1	0	0	0	1	1	1	0	1	1	0	0	9
TMEM241	1	1	0	1	1	0	0	0	0	0	0	1	0	1	1	1	0	1	9
RHBDL2	1	1	1	0	0	0	0	0	1	1	0	1	1	0	0	0	1	1	9
ULBP3	1	0	1	1	1	0	1	0	0	0	0	0	1	0	1	1	0	1	9
MYOM3	1	0	1	1	1	0	0	0	0	0	1	0	1	0	1	1	1	0	9
GOLGA8B	1	0	0	1	0	0	1	0	1	1	1	0	0	1	1	1	0	0	9
SLC2A6	1	1	1	0	1	0	1	0	1	0	1	0	0	0	0	1	0	1	9
GOLM1	1	1	1	0	0	0	0	1	0	0	1	1	1	1	0	0	0	1	9
PROC	1	1	0	0	0	0	1	0	0	0	0	1	1	1	0	1	1	1	9
PPP1R14D	1	1	1	0	0	0	0	0	1	0	1	1	1	0	0	0	1	0	8
FAM71E1	1	1	0	1	0	0	0	1	0	0	0	0	1	1	1	0	1	1	9
IFI6	1	1	0	1	1	0	1	0	1	0	0	0	0	1	0	1	0	1	9
XPR1	1	0	1	0	1	1	1	0	0	0	0	1	1	0	0	1	1	0	9
CYBA	1	1	1	0	1	1	0	0	1	1	0	0	0	0	0	1	0	1	9
CDKN2B-AS1	1	1	1	0	0	0	1	1	1	1	1	0	0	0	0	0	1	0	9
TYMP	1	1	0	0	1	1	1	0	1	1	0	0	0	0	0	1	0	1	9
CLEC18A	1	1	1	0	0	1	0	0	1	0	1	0	1	1	0	0	0	1	9
ARTN	1	1	1	0	0	0	1	1	0	0	1	1	1	0	0	0	0	1	9
ZNF273	1	0	1	1	1	0	0	1	0	1	1	1	1	0	0	0	0	0	9
FRMD5	1	0	1	1	0	0	1	0	0	1	0	1	1	0	0	1	1	0	9
RTBDN	1	1	0	0	0	0	1	1	0	0	1	1	1	0	0	0	1	1	9
FKBP11	1	1	0	0	0	0	0	0	1	1	1	1	1	1	0	0	0	1	9
NFYC-AS1	1	0	1	1	0	0	0	0	0	0	1	1	1	1	1	1	0	0	9
RPSAP52	1	0	1	1	1	0	1	0	0	0	0	1	1	0	0	1	1	0	9
MACC1	1	0	1	1	0	1	0	0	0	1	0	0	0	0	1	1	1	1	9
PTK6	1	1	0	0	0	0	0	0	1	1	0	1	1	1	0	0	1	1	9
ATP6V1B1	1	0	1	1	1	1	0	1	0	0	1	0	0	0	0	1	1	0	9
AGAP4	1	0	1	1	0	0	0	0	1	1	1	0	0	1	1	1	0	0	9
CASP8	1	0	1	0	1	1	1	0	1	1	0	0	0	0	0	1	0	1	9
DCST2	1	0	0	0	0	0	0	0	1	1	1	1	1	1	0	1	1	0	9
RNF213	1	0	1	0	1	0	1	0	1	1	1	0	0	0	1	1	0	0	9
RAB42	1	0	1	0	1	1	1	0	1	1	0	0	0	0	0	1	0	1	9
CDH15	1	1	0	1	0	1	0	1	0	0	0	1	0	1	0	0	1	1	9
PACSIN1	1	1	0	0	0	0	1	0	0	0	1	1	1	1	0	0	1	1	9
CFAP74	1	0	0	1	1	0	0	0	1	1	1	0	0	0	1	1	1	0	9
FAM84B	1	1	1	1	0	1	0	0	0	0	0	0	0	1	1	1	1	0	9
NME1-NME2	1	1	0	1	0	0	0	0	1	1	0	1	1	1	0	0	0	1	9
RUNX2	1	1	0	0	1	0	0	0	1	1	0	1	1	0	0	1	1	0	9
TCAM1P	1	1	0	1	1	0	1	0	0	0	1	1	1	0	0	1	0	0	9
ZNF579	1	1	1	1	0	0	0	0	0	1	1	0	0	1	1	0	1	0	9
MAGEA6	1	1	0	1	1	0	1	0	0	0	1	1	1	0	0	1	0	0	9
KISS1	1	1	0	1	0	0	0	0	0	0	1	1	0	0	1	1	1	1	9
INHA	1	1	1	1	0	0	1	0	0	0	1	1	1	1	0	0	0	0	9
SPDYC	1	1	0	1	1	0	1	0	0	0	0	0	1	0	1	1	0	1	9
CNFN	1	1	1	0	0	0	0	0	0	1	1	1	1	0	0	0	1	1	9
POU4F1	1	0	0	1	0	0	1	0	1	0	0	1	1	1	1	0	0	1	9
UPP1	1	0	0	0	1	1	1	1	1	1	0	0	0	0	0	0	1	1	9
LINC00174	1	0	0	1	0	0	1	0	1	1	0	1	1	0	1	1	0	0	9
NPIPB3	1	0	1	0	0	0	1	1	1	1	0	0	0	1	1	1	0	0	9
POU5F1	1	0	1	0	0	0	1	0	1	1	1	0	0	0	1	1	0	1	9
MAGEA3	1	1	0	1	1	0	1	0	0	0	1	1	1	0	0	1	0	0	9
CHI3L1	1	0	0	1	1	1	0	0	0	0	0	1	0	1	1	1	1	0	9
ZNF841	1	0	1	1	0	0	0	1	1	0	1	1	0	0	1	1	0	0	9
CDR2L	1	1	1	1	0	0	1	0	0	1	0	0	0	0	1	0	1	1	9
ASCL2	1	1	0	1	1	0	1	0	0	0	0	0	1	0	1	1	0	1	9
CTSC	1	0	1	0	1	1	1	0	0	1	0	0	0	0	0	1	1	1	9
HAPLN1	1	1	1	0	0	0	1	0	1	0	1	0	1	0	0	0	1	1	9
PLA2G7	1	0	0	0	1	0	1	1	1	1	0	1	0	1	0	1	0	0	9
TNS4	1	0	0	1	1	0	1	0	0	0	0	1	1	0	1	1	0	1	9
BATF	1	1	1	0	0	1	0	0	1	1	0	1	0	0	0	1	0	1	9
ALOXE3	1	0	1	1	1	0	1	0	0	1	0	1	1	0	0	1	0	0	9
CHIT1	1	0	0	0	1	0	1	1	1	1	0	0	0	1	0	1	1	0	9
CDX1	1	1	1	0	1	0	1	0	0	0	1	1	1	0	0	1	0	0	9
KRT6A	1	0	0	1	0	0	1	0	1	0	0	1	1	0	1	0	1	1	9
MAGEA12	1	1	0	1	0	1	1	0	0	0	1	1	1	0	0	1	0	0	9
DHDH	1	1	1	0	0	0	1	0	0	0	1	0	0	1	1	0	1	1	9
NXPH1	1	1	0	1	1	0	0	0	0	0	0	1	1	1	1	1	0	0	9
MAGEA2	1	1	0	1	1	0	1	0	0	0	1	1	1	0	0	1	0	0	9
LY6E	1	1	0	1	1	0	1	0	1	0	0	0	0	0	1	1	1	0	9
PRSS1	1	1	1	1	0	0	0	1	0	0	0	1	1	0	0	0	1	1	9
NLN	1	0	0	1	1	1	0	0	0	0	0	1	1	0	1	1	0	1	9
SYT12	1	0	0	1	0	0	1	0	1	1	0	1	1	0	1	0	1	0	9
CORO2A	1	1	1	0	1	0	0	0	1	0	0	0	1	1	0	0	1	1	9
KRT81	1	0	1	0	1	0	0	0	1	1	1	1	1	0	0	0	0	1	9
FCGR1C	1	1	1	0	0	0	0	1	1	1	0	0	0	0	0	1	1	1	9
ANKLE1	1	0	1	0	0	0	1	0	1	1	1	1	1	0	0	0	0	1	9
ACTL10	1	1	1	1	0	0	0	0	0	1	1	1	0	1	1	0	0	0	9
TMEM92	1	1	0	1	0	0	1	0	1	1	0	1	0	0	0	0	1	1	9
B4GALNT4	1	1	1	1	0	0	0	0	1	0	0	1	1	1	1	0	0	0	9
ZNF572	1	0	0	1	0	1	1	0	0	0	1	1	1	0	1	1	0	0	9
ACTL8	1	1	0	0	1	0	1	0	0	0	1	1	1	0	0	1	0	1	9
RPP25	1	1	1	0	1	0	1	0	0	0	0	0	1	0	1	1	0	1	9
S100A16	1	1	0	0	1	1	0	0	1	1	0	1	1	0	0	0	1	0	9
SLAMF9	1	0	0	1	0	1	1	0	0	1	0	1	1	0	1	1	0	0	9
TCN1	1	0	1	1	0	0	0	0	1	1	0	1	1	0	1	0	1	0	9
CYP26A1	1	0	0	1	0	0	0	1	0	0	0	1	1	0	1	1	1	1	9
SLC28A3	1	0	1	1	1	0	1	0	0	0	0	1	1	0	0	1	1	0	9
CDK5R2	1	1	1	0	0	0	1	0	1	1	0	1	1	0	0	0	0	1	9
HPDL	1	1	1	1	1	0	0	0	0	0	1	1	1	0	0	1	0	0	9
EPSTI1	1	1	0	1	1	1	1	0	1	0	0	0	0	0	1	1	0	0	9
FCN3	1	0	0	1	0	1	1	0	1	0	0	0	0	0	1	1	1	1	9
CD80	1	1	0	0	1	1	1	0	1	1	0	0	0	0	0	1	0	1	9
C4orf47	1	0	1	1	0	1	1	0	1	1	0	0	0	1	1	0	0	0	9
MOV10L1	1	0	0	1	1	0	1	0	1	0	0	1	1	1	0	1	0	0	9
SLC6A10P	1	0	1	0	0	0	1	1	1	0	1	1	1	0	0	0	0	1	9
WISP1	0	1	0	1	1	1	1	0	0	0	0	1	1	0	1	1	0	0	9
P4HA3	0	1	0	1	1	0	1	0	1	0	0	1	1	0	1	1	0	0	9
PLAC1	0	1	0	1	1	1	1	0	0	0	0	1	1	0	1	1	0	0	9
GRAMD1A	0	1	1	1	0	0	0	0	1	1	1	0	0	1	1	0	1	0	9
CHRNA6	0	1	1	0	1	0	1	0	1	1	0	1	1	0	0	1	0	0	9
HCN2	0	1	1	0	0	0	0	1	0	0	1	1	1	1	0	0	1	1	9
MARS	0	1	1	1	0	0	0	1	0	0	1	1	1	0	1	0	0	1	9
ACBD6	0	1	1	1	0	1	0	0	0	0	1	1	1	0	1	0	0	1	9
KCTD13	0	1	1	0	1	0	0	1	1	1	0	1	1	0	0	0	1	0	9
CHPF2	0	1	0	0	0	1	1	1	1	1	0	1	0	0	0	0	1	1	9
ITPKA	0	1	0	0	0	0	1	1	1	1	1	1	1	0	0	0	1	0	9
DNAAF5	0	1	1	1	1	1	0	0	0	0	0	1	1	0	1	1	0	0	9
TUBA1B	0	1	1	0	1	0	1	1	1	1	1	0	0	0	0	0	0	1	9
DPEP1	0	1	1	1	0	1	1	0	0	0	0	1	0	0	1	0	1	1	9
CTPS1	0	1	0	1	1	0	1	0	0	1	0	1	1	0	1	1	0	0	9
ALDOA	0	1	1	0	0	0	0	1	1	1	1	1	1	0	0	0	0	1	9
WBSCR22	0	1	0	1	1	1	0	0	0	0	0	1	1	0	1	1	0	1	9
ZBTB12	0	1	1	1	1	0	0	0	0	1	1	1	1	0	1	0	0	0	9
SLC7A5	0	1	1	1	0	0	1	0	0	0	0	1	1	0	1	0	1	1	9
NKAIN1	0	1	1	0	0	0	0	1	1	1	0	1	1	1	0	0	0	1	9
EHMT2	0	1	1	1	1	0	0	0	0	0	1	1	1	0	1	1	0	0	9
CNPY3	0	1	0	1	1	1	1	0	1	1	0	0	0	0	1	0	0	1	9
SEMA7A	0	1	1	0	1	0	1	0	0	0	1	1	0	0	0	1	1	1	9
CLDN14	0	1	0	1	1	0	1	0	0	0	0	1	1	0	1	1	0	1	9
POSTN	0	1	1	0	0	1	1	0	1	0	0	1	1	0	0	1	1	0	9
GPATCH4	0	1	1	1	0	0	0	0	0	0	1	1	1	0	1	1	0	1	9
SULF1	0	1	1	1	1	0	1	0	1	0	0	1	1	0	0	1	0	0	9
SRPK1	0	1	1	1	1	0	0	0	0	0	0	1	1	0	1	1	0	1	9
IRX5	0	1	1	1	0	1	0	0	0	1	1	0	0	0	1	0	1	0	8
OLFML2B	0	1	1	1	1	1	1	0	1	0	1	0	0	0	0	1	0	0	9
ITGAX	0	1	0	0	1	0	1	1	1	1	0	0	0	1	0	1	1	0	9
MSI2	0	1	1	1	0	1	0	0	0	0	1	1	1	0	1	1	0	0	9
ANKRD39	0	1	0	1	1	0	0	0	1	1	1	1	1	0	0	0	0	1	9
SIGLEC7	0	1	0	0	1	1	1	0	1	1	0	0	0	0	0	1	1	1	9
HSPB1	0	1	1	0	0	1	0	1	1	1	1	1	1	0	0	0	0	0	9
FCGR3A	0	1	0	0	1	1	1	1	1	1	0	0	0	0	0	1	1	0	9
DNAJC5B	0	1	0	0	0	1	0	1	1	1	0	0	0	1	0	1	1	1	9
HSPH1	0	1	1	1	1	0	1	1	0	0	0	0	1	0	1	1	0	0	9
EME2	0	1	1	1	0	0	0	0	1	1	1	1	0	1	0	0	0	1	9
CXCL9	0	1	0	0	1	1	1	0	1	0	0	1	0	1	0	1	0	1	9
OSM	0	1	0	1	1	0	1	0	1	1	0	0	0	0	1	1	1	0	9
CDH11	0	1	1	1	0	1	1	0	1	0	1	0	0	0	1	1	0	0	9
CEACAM6	0	1	1	1	1	0	0	0	0	0	0	1	0	0	1	1	1	1	9
CXCR2P1	0	1	0	0	1	1	1	0	1	1	0	0	0	1	0	1	0	1	9
SYT5	0	1	1	0	0	0	1	0	0	1	1	1	1	0	0	0	1	1	9
FIBCD1	0	1	1	0	1	0	1	0	1	0	1	0	0	0	0	1	1	1	9
GDF15	0	1	0	1	0	1	0	0	0	0	0	1	0	1	1	1	1	1	9
CXCL13	0	1	0	0	1	0	1	1	1	0	0	1	1	0	0	1	0	1	9
BRSK1	0	1	1	0	0	0	1	0	1	1	1	1	1	0	0	0	1	0	9
OSBP2	0	1	1	1	0	0	0	1	0	0	1	1	1	0	1	0	0	1	9
PNCK	0	1	1	0	0	0	1	1	1	1	1	1	1	0	0	0	0	0	9
BRSK2	0	1	1	1	0	0	1	0	0	0	1	1	1	1	1	0	0	0	9
LTB	0	1	1	0	1	0	1	0	1	0	0	1	0	1	0	1	0	1	9
TMPRSS4	0	1	1	0	1	0	0	0	0	0	0	1	1	0	0	1	1	1	8
SLC24A5	0	1	1	0	0	1	0	0	1	1	1	0	0	1	0	0	1	1	9
ABCG1	0	1	1	0	0	0	1	1	1	1	0	0	0	1	0	0	1	1	9
KCNJ11	0	1	1	1	0	0	0	1	0	0	1	0	0	1	1	1	0	1	9
AIM2	0	1	0	0	0	1	1	0	1	1	0	1	1	0	0	1	0	1	9
CHML	0	1	1	1	1	0	1	0	0	0	1	1	0	0	1	1	0	0	9
RCN3	0	1	0	0	1	1	1	0	1	0	0	1	1	0	1	1	0	0	9
LAIR2	0	1	0	1	1	0	1	0	1	0	1	0	0	0	1	1	0	1	9
MIAT	0	1	1	0	0	0	1	0	1	1	1	1	1	1	0	0	0	0	9
F2R	0	1	0	1	1	1	1	0	1	0	0	0	0	0	1	1	1	0	9
GRHL3	0	1	0	1	1	1	0	0	0	0	0	1	1	0	1	0	1	1	9
ATP8B3	0	1	1	0	0	1	1	0	1	1	1	1	1	0	0	0	0	0	9
COL8A1	0	1	1	1	0	1	1	0	1	0	1	0	0	0	0	1	1	0	9
KRT75	0	1	0	1	1	0	1	0	0	0	0	1	1	1	1	0	0	1	9
JPH1	0	1	1	1	1	0	0	0	0	0	1	0	0	0	1	1	1	0	8
UNC5A	0	1	1	1	0	0	0	1	1	1	1	0	0	1	0	1	0	0	9
APOE	0	1	0	0	1	1	1	0	1	0	0	0	0	1	0	1	1	1	9
ELFN2	0	1	1	1	0	0	1	0	0	1	1	0	0	1	0	1	1	0	9
RNF43	0	1	0	1	1	0	0	0	0	0	1	1	1	0	1	1	0	1	9
RUNDC3A	0	1	1	0	0	0	1	1	0	1	1	1	1	0	0	0	1	0	9
IDO1	0	1	0	0	1	1	1	1	1	1	0	0	0	0	0	1	0	1	9
TBC1D3G	0	1	1	0	0	0	0	0	1	1	0	1	0	1	0	1	1	1	9
PLP2	0	0	1	0	1	1	0	0	1	1	1	0	1	0	1	0	1	0	9
SEL1L3	0	0	1	0	0	0	1	0	1	1	0	1	0	1	0	1	1	1	9
SPATA12	0	0	1	1	1	1	0	0	0	1	0	0	0	0	1	1	1	1	9
MFI2	0	0	1	1	1	0	1	0	0	0	0	1	1	0	1	1	1	0	9
PMEPA1	0	0	1	1	1	0	1	0	1	0	0	0	0	1	1	1	1	0	9
RRP7BP	0	0	1	1	0	0	1	0	1	0	1	1	1	1	1	0	0	0	9
FAM57A	0	0	1	1	0	1	0	0	1	1	0	1	1	0	0	0	1	1	9
SH3PXD2B	0	0	1	1	0	1	1	0	1	1	1	1	0	0	1	0	0	0	9
S100A3	0	0	1	1	1	1	0	0	1	0	1	0	0	0	0	1	1	1	9
MORC2	0	0	1	1	1	0	1	0	0	0	1	1	1	0	1	1	0	0	9
HKDC1	0	0	1	1	0	1	1	0	0	0	1	1	0	0	1	1	0	1	9
ITGA2	0	0	1	1	1	0	0	0	0	0	1	1	1	0	1	1	1	0	9
DUSP4	0	0	1	1	0	0	0	1	1	0	0	1	0	0	1	1	1	1	9
AGAP2-AS1	0	0	1	1	1	1	1	0	1	0	0	0	1	0	1	1	0	0	9
CRACR2B	0	0	1	0	0	0	0	1	1	1	0	1	0	1	0	1	1	1	9
BICD1	0	0	1	1	1	0	1	0	0	0	1	0	1	1	1	1	0	0	9
LOC100129637	0	0	1	1	0	0	0	1	1	1	1	1	0	0	1	1	0	0	9
ASIC1	0	0	1	1	0	0	0	1	0	0	1	1	1	1	1	0	1	0	9
NUP205	0	0	1	1	1	1	0	1	0	0	1	0	1	0	1	1	0	0	9
HEATR1	0	0	1	1	1	1	0	0	0	0	1	1	1	0	1	1	0	0	9
PLEKHA8P1	0	0	1	1	0	1	1	1	0	0	1	0	0	0	1	1	1	0	9
KCNJ14	0	0	1	1	1	0	0	1	1	0	1	0	1	0	1	1	0	0	9
RNF24	0	0	1	1	0	0	0	0	0	0	1	1	1	0	1	1	1	1	9
ENTPD2	0	0	1	0	0	0	0	0	1	1	1	1	1	0	1	0	1	1	9
NKPD1	0	0	1	1	0	0	0	0	1	1	1	1	1	0	1	0	0	1	9
IGF2BP2	0	0	1	0	1	1	1	0	0	0	1	0	1	0	1	1	1	0	9
KIAA1549L	0	0	1	1	1	0	1	0	0	0	0	1	1	0	0	1	1	1	9
ZC3HAV1L	0	0	1	1	1	0	1	0	1	0	0	1	1	0	1	1	0	0	9
NPM1	0	0	1	1	1	1	0	0	1	0	1	1	1	0	1	0	0	0	9
GAL3ST4	0	0	1	0	1	1	0	1	1	1	1	0	1	0	0	0	1	0	9
DGCR9	0	0	1	0	1	0	0	0	1	1	1	1	1	1	0	1	0	0	9
LOC150776	0	0	1	1	0	0	1	0	1	0	1	1	1	0	1	1	0	0	9
DRAM1	0	0	1	1	0	1	1	0	1	1	0	0	0	0	1	1	1	0	9
PRKDC	0	0	1	1	1	0	1	0	0	0	1	1	1	0	1	1	0	0	9
EGFL6	0	0	1	1	1	0	1	0	0	0	1	0	0	0	1	1	1	1	9
R3HDM1	0	0	1	1	1	0	0	0	0	0	1	1	1	0	1	1	0	1	9
CCL26	0	0	1	1	1	0	1	0	0	0	1	1	1	0	0	1	1	0	9
CDH6	0	0	1	1	0	1	1	0	1	1	0	0	0	0	1	1	1	0	9
NIFK	0	0	1	1	1	1	0	0	1	0	0	1	1	0	1	1	0	0	9
HCP5	0	0	1	0	1	1	1	1	1	1	1	0	0	0	0	1	0	0	9
RPL8	0	0	1	1	0	1	0	1	1	0	1	1	1	0	1	0	0	0	9
PCDHB9	0	0	1	1	1	1	1	0	1	1	0	0	0	1	0	1	0	0	9
GPX8	0	0	1	1	0	1	1	0	1	1	0	1	1	0	0	1	0	0	9
CCT2	0	0	1	1	1	1	0	0	0	0	0	1	1	0	1	1	0	1	9
MPP4	0	0	1	1	1	0	1	0	0	0	1	0	1	0	1	1	0	1	9
LIF	0	0	1	1	1	1	0	0	1	1	0	1	0	0	1	1	0	0	9
MSX2	0	0	1	1	1	0	0	0	0	1	0	1	1	0	1	1	0	1	9
AEN	0	0	1	1	0	1	0	1	1	1	0	0	0	0	1	1	0	1	9
SNHG7	0	0	1	1	0	1	0	1	1	0	1	0	0	1	1	0	1	0	9
NLRC5	0	0	1	0	1	1	1	1	1	0	1	0	0	0	1	1	0	0	9
CERS1	0	0	1	0	0	0	0	1	1	0	1	1	1	1	0	0	1	1	9
NEB	0	0	1	1	1	0	0	0	0	0	1	1	1	0	1	1	0	1	9
SNHG6	0	0	1	1	1	0	0	1	1	1	1	0	1	0	1	0	0	0	9
DLX1	0	0	1	0	0	0	1	1	1	1	1	1	1	1	0	0	0	0	9
TWIST1	0	0	1	1	1	0	1	0	1	0	0	1	1	1	1	0	0	0	9
ADAMTS18	0	0	1	1	0	0	0	0	1	0	1	1	1	0	1	1	1	0	9
RPL28	0	0	1	0	1	1	0	0	1	1	0	0	0	1	1	0	1	1	9
TGIF1	0	0	1	1	1	1	1	0	0	1	0	0	1	0	1	1	0	0	9
CBR3	0	0	1	0	0	1	0	1	1	0	1	1	1	1	0	0	1	0	9
CALU	0	0	1	1	0	1	1	0	1	1	0	1	1	0	0	1	0	0	9
ZNF280C	0	0	1	1	1	0	1	0	0	0	1	1	1	0	1	1	0	0	9
HOXA10	0	0	1	0	1	1	1	0	0	0	1	1	1	0	0	1	0	1	9
C6orf222	0	0	1	1	0	0	0	1	0	0	1	1	1	1	1	1	0	0	9
SPTBN5	0	0	1	1	0	0	0	0	1	0	1	1	1	0	1	1	0	1	9
HOXB8	0	0	1	1	1	0	1	0	0	0	1	1	1	0	1	0	0	1	9
CXCL8	0	0	1	1	1	0	1	0	0	1	0	0	0	0	1	1	1	1	9
MESP2	0	0	1	0	1	0	1	0	0	1	1	1	1	0	0	1	0	1	9
MEF2B	0	0	1	0	0	0	1	1	1	1	1	1	1	1	0	0	0	0	9
CD44	0	0	1	1	1	1	0	1	1	1	0	0	0	0	1	0	1	0	9
HOXA13	0	0	1	0	1	1	1	0	1	0	1	1	1	0	0	1	0	0	9
GNL3	0	0	0	1	0	1	0	0	0	1	0	1	1	1	1	1	0	1	9
FOSL1	0	0	0	1	0	1	1	0	1	0	0	0	1	0	1	1	1	1	9
ALKBH2	0	0	0	1	1	1	0	0	1	0	1	1	1	1	1	0	0	0	9
BTBD16	0	0	0	1	1	0	1	0	1	1	0	1	1	0	1	1	0	0	9
NEK6	0	0	0	1	0	1	1	0	1	1	0	1	0	0	1	1	0	1	9
DDIT4	0	0	0	1	0	1	1	0	1	0	0	1	1	0	1	0	1	1	9
KDELC1	0	0	0	1	1	1	1	0	1	1	0	0	1	0	1	1	0	0	9
INHBE	0	0	0	1	1	0	1	0	1	1	0	1	1	0	0	1	0	1	9
BTN2A3P	0	0	0	1	1	1	1	0	1	1	1	0	0	0	1	1	0	0	9
COL27A1	0	0	0	1	1	0	1	0	1	1	0	1	1	0	1	1	0	0	9
GRM2	0	0	0	1	0	0	1	1	1	0	1	1	0	0	1	1	0	1	9
NR1D1	0	0	0	1	1	0	0	1	1	1	0	1	1	0	1	0	1	0	9
SLC22A11	0	0	0	1	0	0	1	0	1	0	1	1	1	1	1	1	0	0	9
COL5A3	0	0	0	1	1	0	1	1	1	0	1	0	0	0	1	1	1	0	9
SP8	0	0	0	1	1	0	1	0	0	0	1	1	1	0	1	1	0	1	9
LRP5L	0	0	0	1	0	0	1	1	0	0	0	1	1	0	1	1	1	1	9
CPLX1	0	0	0	1	0	0	0	1	1	1	1	1	0	1	1	1	0	0	9
SAA2	0	0	0	1	1	1	0	0	0	1	0	1	0	0	1	1	1	1	9
LCN2	0	0	0	1	1	0	0	1	0	1	1	1	0	0	1	0	1	1	9
ADA	0	0	0	1	0	0	1	0	1	1	1	1	1	0	1	0	0	1	9
SAA1	0	0	0	1	1	1	0	0	1	1	0	1	1	0	0	0	1	1	9
HOXA11	0	0	0	0	1	1	1	0	0	0	1	1	1	0	0	1	1	1	9
HOXA11-AS	0	0	0	0	1	1	1	0	0	0	1	1	1	1	0	1	0	1	9
CCL18	0	0	0	0	1	0	1	1	1	1	0	0	0	1	0	1	1	1	9
HEY1	0	0	0	0	0	1	1	1	1	0	1	0	1	0	0	1	1	1	9
TRPM8	0	0	0	0	0	1	0	0	1	1	0	1	1	1	0	1	1	1	9
LOC653786	0	0	0	0	0	0	1	1	1	1	1	0	0	1	0	1	1	1	9
SLC19A1	1	1	0	1	0	0	1	0	0	0	0	0	0	1	1	1	0	1	8
CALR	1	1	0	0	1	1	1	0	0	0	0	1	1	0	0	0	0	1	8
TARBP2	1	1	0	1	0	1	0	0	0	1	0	1	1	0	0	0	0	1	8
SLC5A6	1	0	0	1	1	0	0	0	0	0	0	1	1	0	1	1	0	1	8
SLC35A2	1	1	1	0	1	0	0	0	0	0	0	1	1	0	0	1	0	1	8
BLOC1S3	1	1	1	0	0	0	1	1	1	0	1	0	0	0	1	0	0	0	8
LSM4	1	1	1	0	1	0	0	0	0	0	1	1	1	0	0	0	0	1	8
NAA40	1	0	1	0	0	1	0	0	0	0	1	1	1	0	0	1	0	1	8
TBC1D7	1	1	1	0	1	0	0	0	0	0	1	1	1	0	0	0	0	1	8
MFSD3	1	1	0	0	0	0	0	1	0	0	0	1	1	1	1	0	0	1	8
ATP13A1	1	1	1	0	0	0	0	1	0	0	1	0	0	0	1	1	0	1	8
PDIA3	1	1	0	0	0	1	1	0	0	0	0	1	1	0	0	1	0	1	8
STRA13	1	1	0	0	0	1	0	0	0	0	1	1	1	1	0	0	0	1	8
IGSF9	1	1	0	0	1	0	1	0	0	0	0	1	1	0	0	0	1	1	8
ENTHD2	1	0	1	0	0	0	0	0	1	1	1	1	1	0	1	0	0	0	8
CHAC1	1	1	0	1	0	0	0	1	0	0	0	1	1	0	1	0	0	1	8
APEX2	1	1	1	0	1	1	0	0	0	0	0	0	1	0	1	0	0	1	8
RFC5	1	0	0	1	1	1	1	0	0	0	0	1	1	0	0	1	0	0	8
SLC50A1	1	1	0	0	1	1	0	0	0	0	1	1	1	0	0	0	0	1	8
KDF1	1	1	1	0	1	0	0	0	0	0	0	1	1	0	0	1	0	1	8
AP1M2	1	1	1	0	1	0	0	0	0	0	0	1	0	0	0	1	0	1	7
CNKSR1	1	1	1	0	1	0	0	0	0	0	0	1	0	0	1	1	0	1	8
NIT2	1	0	0	1	1	0	0	0	0	1	0	1	1	0	1	0	0	1	8
MRTO4	1	0	0	1	1	0	0	0	0	0	0	1	1	0	1	1	0	1	8
C17orf62	1	1	1	0	0	1	0	0	1	1	0	1	0	0	0	0	0	1	8
HGS	1	1	1	0	0	0	0	0	0	1	1	1	1	0	0	0	0	1	8
HSD17B7	1	1	0	1	1	1	0	0	1	0	0	0	0	0	1	0	0	1	8
FANCL	1	0	0	1	1	0	0	0	1	0	0	1	1	0	1	1	0	0	8
KIAA1841	1	0	1	0	1	0	0	0	1	1	1	0	0	0	0	1	0	1	8
ADCK5	1	1	0	0	1	0	1	0	0	0	1	1	1	0	0	0	0	1	8
CCZ1	1	0	1	0	1	1	0	0	0	1	0	1	1	0	0	0	0	1	8
PALB2	1	0	1	1	1	0	0	0	0	0	0	1	1	0	1	1	0	0	8
TMEM201	1	0	1	1	1	0	0	0	0	0	1	0	1	0	1	1	0	0	8
GIT1	1	0	1	1	1	0	0	0	1	1	1	0	0	0	1	0	0	0	8
GPR89A	1	1	0	1	0	1	0	0	0	0	0	1	1	0	1	0	0	1	8
RHBDD3	1	1	0	0	1	0	1	1	0	0	0	1	1	0	0	0	0	1	8
RUVBL2	1	1	0	1	1	0	0	0	0	1	0	0	1	0	1	0	0	1	8
PSMB3	1	1	0	0	1	1	0	0	0	1	0	1	1	0	0	0	0	1	8
MSTO1	1	0	1	1	0	0	0	0	0	0	1	1	1	0	1	0	0	1	8
FGF11	1	0	1	0	0	1	1	0	1	0	0	1	1	0	0	0	0	1	8
RSRP1	1	0	0	0	0	0	0	0	0	1	1	1	1	1	1	0	0	1	8
ICT1	1	1	0	1	0	1	0	0	0	1	0	1	1	0	0	0	0	1	8
GTPBP2	1	0	1	0	0	1	0	0	1	1	1	1	0	0	0	0	0	1	8
TFG	1	1	0	0	1	1	0	1	0	0	0	1	1	0	0	0	0	1	8
YARS2	1	0	0	1	1	0	0	1	0	1	0	1	1	0	0	0	0	1	8
ALG8	1	0	0	1	0	1	0	0	0	0	0	1	1	0	1	1	0	1	8
ZNF668	1	1	1	0	0	0	0	1	1	1	1	0	0	0	0	0	0	1	8
THOC3	1	1	0	1	1	0	0	0	0	0	0	1	1	0	1	0	0	1	8
RUSC1	1	1	1	0	0	0	0	0	0	0	1	1	1	1	0	0	0	1	8
CCDC134	1	0	1	0	0	1	0	1	0	0	1	1	1	0	0	0	0	1	8
RABIF	1	1	1	0	1	0	0	0	0	0	1	1	1	0	0	0	0	1	8
DHRS13	1	1	1	0	0	1	0	0	0	0	1	1	1	0	0	0	0	1	8
HIST1H1C	1	1	0	0	0	1	0	0	0	0	1	1	1	1	0	0	0	1	8
ANAPC11	1	1	0	0	0	1	0	0	0	1	1	1	1	0	0	0	0	1	8
TMEM161A	1	0	0	1	1	1	0	1	0	0	0	0	1	1	1	0	0	0	8
CNGB3	1	0	0	0	1	0	1	1	0	0	1	1	1	0	0	1	0	0	8
CDH1	1	1	1	0	1	0	0	0	0	0	0	1	1	0	0	1	0	1	8
DDX49	1	1	0	0	1	1	0	0	1	0	1	0	1	0	0	0	0	1	8
TMEM234	1	0	1	0	0	1	0	0	1	1	1	0	0	0	1	0	0	1	8
RBM28	1	0	0	1	0	1	0	0	0	0	0	1	1	0	1	1	0	1	8
NOC4L	1	1	0	1	1	0	0	0	0	0	0	0	1	0	1	1	0	1	8
CLSTN3	1	1	0	0	0	0	1	0	1	0	0	1	0	0	1	1	0	1	8
TOMM34	1	1	0	1	1	0	0	0	0	0	0	0	1	0	1	1	1	0	8
KDM1A	1	0	0	1	1	1	0	0	0	0	0	1	1	0	1	0	0	1	8
SRD5A1	1	1	0	1	1	0	0	1	0	0	0	1	1	0	1	0	0	0	8
SEMA4F	1	0	1	1	1	0	1	0	0	0	1	0	0	0	1	1	0	0	8
MRPL47	1	1	0	0	1	1	1	0	0	0	0	0	1	0	0	1	0	1	8
ADRM1	1	1	0	1	1	0	0	0	0	0	0	1	1	0	1	0	0	1	8
EFNA1	1	1	0	0	1	1	0	0	1	0	1	0	0	0	0	1	0	1	8
SLC12A9	1	0	1	1	1	1	0	0	0	0	1	0	0	0	1	1	0	0	8
C17orf70	1	1	0	0	0	1	0	0	1	1	0	1	0	1	0	0	0	1	8
STYXL1	1	1	0	0	1	1	0	0	0	1	0	1	1	0	0	0	0	1	8
PTPN6	1	1	0	0	1	1	0	0	1	1	0	0	0	0	0	1	0	1	8
FZD2	1	1	1	0	1	1	1	0	0	0	0	0	0	0	0	1	0	1	8
ORMDL2	1	1	1	0	1	1	0	0	0	1	1	0	0	0	0	0	0	1	8
ZDHHC9	1	0	0	1	0	0	0	0	0	0	0	1	0	1	1	1	0	1	7
FASN	1	0	0	1	0	0	0	1	0	0	1	0	0	1	1	1	0	1	8
GMIP	1	1	1	0	0	1	0	0	1	1	0	0	0	0	0	1	0	1	8
RP9	1	0	1	1	0	1	0	1	0	1	0	0	0	0	1	1	0	0	8
SRPRB	1	1	0	1	0	1	0	0	0	0	0	1	1	0	1	0	0	1	8
USP18	1	1	0	0	1	1	1	0	0	0	0	1	0	0	0	1	0	1	8
FAM71D	1	1	1	0	0	0	0	0	0	0	1	1	1	0	0	1	0	1	8
PCGF2	1	1	1	0	0	1	1	0	0	0	1	0	0	0	0	1	1	0	8
CDK16	1	1	1	0	0	0	0	1	0	0	1	1	1	0	0	0	0	1	8
FANCF	1	1	1	0	0	1	0	0	0	0	0	1	1	0	1	1	0	0	8
SIRT6	1	1	1	0	1	1	0	0	0	1	1	0	0	0	0	0	0	1	8
PSMB4	1	1	0	0	1	1	0	0	0	0	1	1	1	0	0	0	0	1	8
CPSF1	1	1	0	1	0	0	1	0	0	0	1	1	1	0	1	0	0	0	8
MZT1	1	0	1	1	1	0	0	0	0	0	1	0	1	0	1	1	0	0	8
TMED3	1	1	1	0	0	1	0	0	0	1	0	1	1	0	0	0	0	1	8
HIST1H4I	1	1	1	0	1	0	1	0	0	1	1	0	0	0	0	0	0	1	8
RCCD1	1	0	0	1	1	0	0	0	0	0	1	1	1	0	1	1	0	0	8
TTC13	1	1	1	0	0	0	0	0	1	0	1	1	0	0	0	1	0	1	8
PSMA7	1	1	0	1	1	1	0	0	0	0	0	0	1	0	1	0	0	1	8
TIMM8A	1	0	0	1	1	0	0	1	0	0	0	1	1	0	1	1	0	0	8
NUTF2	1	0	1	1	1	0	1	0	0	1	0	0	0	0	1	0	0	1	8
POC5	1	0	1	1	1	1	0	0	0	1	1	0	0	0	0	1	0	0	8
DCLRE1B	1	0	1	1	1	1	1	0	0	0	1	0	0	0	0	1	0	0	8
SPSB2	1	1	1	0	1	1	0	0	0	1	1	0	0	0	0	0	0	1	8
SF3B4	1	1	1	0	1	1	0	0	0	0	1	1	1	0	0	0	0	0	8
SMARCA4	1	1	1	1	0	0	0	0	0	0	1	0	0	0	1	0	1	1	8
ROMO1	1	1	0	0	1	1	0	0	0	1	0	1	1	0	0	0	0	1	8
HIST2H3D	1	1	1	0	0	0	0	0	0	0	0	1	1	1	0	1	0	1	8
SLC35F2	1	1	1	0	0	1	0	0	0	0	0	1	1	0	0	1	1	0	8
FADD	1	1	0	0	1	1	1	0	0	1	0	1	1	0	0	0	0	0	8
RPP21	1	1	1	0	1	0	0	0	0	0	1	1	1	0	0	0	0	1	8
COX19	1	0	1	1	0	0	0	1	0	1	1	0	0	0	1	1	0	0	8
MAL2	1	1	1	0	1	0	0	0	0	0	0	0	0	1	0	1	0	1	7
ENO1	1	0	0	1	1	0	0	0	1	0	0	1	1	0	1	0	0	1	8
TRABD	1	1	0	0	1	1	0	0	0	0	0	1	1	1	0	0	0	1	8
LIPG	1	0	0	1	1	1	1	0	0	0	0	0	0	0	1	1	0	1	8
TIMM50	1	0	0	1	0	0	0	1	0	0	1	1	1	0	1	0	0	1	8
ZFP64	1	0	1	0	1	0	1	1	0	0	0	1	1	0	1	0	0	0	8
ZNF473	1	0	1	1	0	1	0	0	0	0	1	0	1	0	1	1	0	0	8
TBCE	1	1	0	0	1	1	0	0	0	0	1	1	1	0	0	0	0	1	8
XXYLT1	1	0	1	0	1	1	1	0	0	0	1	0	1	0	0	0	0	1	8
SIM2	1	1	1	1	0	0	0	0	0	0	0	0	1	1	1	0	0	1	8
WDR54	1	1	1	1	1	0	1	0	1	1	0	0	0	0	0	0	0	0	8
STX6	1	1	1	0	1	0	0	0	0	0	1	0	1	0	1	0	0	1	8
HIST1H2AH	1	0	0	1	1	0	1	0	0	0	0	0	1	0	1	1	0	1	8
CACNB3	1	1	1	0	1	0	0	0	0	1	1	1	0	0	0	0	1	0	8
TMEM189	1	0	0	1	1	0	1	0	1	0	0	0	1	0	1	0	0	1	8
APRT	1	0	0	0	0	1	0	1	0	1	0	1	1	1	0	0	0	1	8
ZNF165	1	1	1	0	1	0	0	1	0	0	1	0	0	0	0	1	0	1	8
TNNI1	1	0	1	0	1	0	0	0	0	0	0	1	1	0	0	1	1	1	8
EBNA1BP2	1	1	0	1	1	0	0	0	0	0	1	1	1	0	1	0	0	0	8
CD3EAP	1	0	1	1	1	0	0	0	0	0	1	0	1	0	1	1	0	0	8
FASTK	1	1	0	0	0	0	0	1	0	1	1	1	1	0	0	0	0	1	8
CAPN15	1	1	1	0	0	0	0	1	1	1	0	1	0	0	0	0	0	1	8
KCNAB3	1	0	1	0	0	0	1	0	1	0	0	1	1	1	0	1	0	0	8
COPG2	1	0	1	1	0	1	0	0	0	1	1	0	1	0	1	0	0	0	8
CAPG	1	1	1	0	1	1	0	0	0	1	1	0	0	0	0	0	0	1	8
SPINT2	1	1	1	0	1	0	0	0	0	0	0	1	1	0	0	1	0	1	8
RACGAP1P	1	1	1	1	0	0	1	1	0	0	0	0	1	0	0	0	0	1	8
SCX	1	1	1	0	0	0	0	0	0	1	1	1	0	1	0	0	0	1	8
TUBB8	1	1	1	0	0	0	0	0	0	0	1	1	1	0	0	1	0	1	8
NAA20	1	1	0	1	1	1	0	0	0	0	1	0	1	0	1	0	0	0	8
TMEM9	1	1	1	1	0	0	0	0	0	0	1	1	0	0	1	0	0	1	8
TMEM165	1	1	1	1	0	1	0	0	0	0	1	1	0	0	0	0	0	1	8
ABHD16B	1	0	0	1	1	0	0	1	1	1	0	0	0	0	1	1	0	0	8
NKX3-2	1	1	1	0	0	1	1	0	0	0	1	1	1	0	0	0	0	0	8
TTC39A	1	1	1	0	0	0	0	0	1	1	1	0	0	0	0	0	1	1	8
BCL2L1	1	0	1	1	0	0	0	1	0	1	0	0	0	0	1	1	1	0	8
HOXB6	1	0	1	0	1	1	1	0	0	0	0	0	0	0	0	1	1	1	8
DNAJC22	1	1	0	0	0	1	0	0	1	0	0	1	1	0	0	1	0	1	8
MAP6D1	1	1	1	1	1	0	0	0	1	0	0	0	1	0	0	0	0	1	8
PXYLP1	1	0	0	1	0	1	1	0	0	0	0	0	1	0	1	1	1	0	8
ZSCAN16	1	1	1	0	0	1	0	0	0	0	1	1	0	1	0	0	0	1	8
TBX19	1	0	1	0	1	1	0	0	1	1	1	0	0	0	0	1	0	0	8
TDRKH	1	1	0	1	0	0	0	0	0	0	1	1	0	0	1	1	0	1	8
PSMG1	1	0	0	1	1	0	0	0	0	0	0	1	1	0	1	1	0	1	8
CRYGS	1	0	1	0	0	1	0	0	1	1	1	0	1	1	0	0	0	0	8
SGPL1	1	1	0	0	1	1	0	0	0	0	0	1	1	0	0	1	0	1	8
ARL6IP6	1	0	1	0	1	1	1	0	1	0	0	0	1	0	0	1	0	0	8
CTSA	1	0	0	0	1	1	0	1	0	0	1	0	0	0	0	1	1	1	8
SNX8	1	0	0	0	1	1	0	1	1	0	1	0	0	0	0	1	0	1	8
CBWD3	1	1	0	1	1	0	1	0	0	0	0	0	1	0	1	0	0	1	8
ADAT2	1	0	0	1	0	0	0	0	1	1	1	0	0	1	1	1	0	0	8
GGN	1	0	1	1	0	0	0	1	0	0	1	1	0	0	1	0	1	0	8
RDH16	1	1	0	1	1	0	1	0	0	0	0	0	1	0	1	1	0	0	8
TMEM52	1	0	0	1	0	0	0	1	0	0	0	1	1	1	1	0	0	1	8
ARHGEF16	1	1	1	0	0	0	0	0	0	0	0	1	1	0	0	1	0	1	7
TMEM54	1	1	1	0	0	1	0	0	1	1	0	1	1	0	0	0	0	0	8
PPP2R3B	1	0	1	1	0	0	0	0	0	0	1	1	1	0	1	0	0	1	8
C3orf67	1	1	0	1	1	0	0	0	1	1	0	1	1	0	0	0	0	0	8
SLC3A2	1	0	0	1	1	1	1	1	0	0	0	0	1	0	1	0	0	0	8
PRICKLE3	1	0	1	0	1	1	0	1	0	0	0	1	1	0	1	0	0	0	8
ZNRD1	1	0	0	1	0	1	0	0	0	0	1	1	1	0	1	0	0	1	8
TP53I13	1	1	0	0	1	1	1	0	1	1	0	0	1	0	0	0	0	0	8
OAS1	1	1	0	0	1	1	1	0	1	1	0	1	0	0	0	0	0	0	8
C8orf44	1	0	1	0	0	0	1	0	0	0	1	1	1	0	1	1	0	0	8
ITIH6	1	1	0	1	1	0	0	1	0	0	0	1	1	0	0	1	0	0	8
CEP83-AS1	1	0	0	0	1	1	1	0	0	0	1	1	1	0	0	1	0	0	8
NARF	1	0	1	0	0	0	0	0	1	1	1	1	1	0	0	0	0	1	8
LMNTD2	1	1	0	0	0	0	0	1	1	1	0	0	0	1	0	1	0	1	8
FXYD3	1	1	1	0	1	0	0	0	0	0	0	0	1	0	0	0	1	1	7
LOC100132287	1	0	0	1	0	0	0	0	1	0	0	1	1	0	1	1	0	1	8
LYPLA1	1	1	0	0	0	1	0	0	0	0	0	1	1	1	0	1	0	1	8
WDR93	1	0	1	1	1	1	0	0	0	1	0	0	0	0	1	1	0	0	8
CCDC24	1	1	1	0	1	0	1	0	0	0	1	1	0	0	0	0	0	1	8
PHF6	1	0	1	1	1	0	0	0	0	0	0	1	1	0	1	1	0	0	8
FSCN1	1	0	1	1	1	0	1	0	1	0	0	0	1	0	0	1	0	0	8
LHX4	1	1	1	0	1	0	0	0	0	0	1	1	1	0	0	1	0	0	8
IGSF3	1	1	1	0	0	0	1	0	0	0	1	0	1	0	0	0	1	1	8
ENGASE	1	0	0	1	0	0	1	0	1	1	1	0	0	0	1	1	0	0	8
FAM132A	1	0	0	0	1	0	1	0	0	0	1	1	1	0	0	0	1	1	8
AFG3L1P	1	0	1	0	0	0	0	1	1	1	1	0	0	0	1	1	0	0	8
CD24	1	1	1	0	0	0	0	0	0	1	0	1	1	0	0	1	0	1	8
CPA4	1	0	1	1	0	0	0	0	1	1	0	0	1	0	1	0	0	1	8
LCN12	1	1	0	1	0	0	0	0	0	0	0	1	1	0	1	1	1	0	8
SLC24A2	1	1	0	1	0	0	1	1	0	0	0	1	1	0	0	1	0	0	8
DPCD	1	1	1	1	0	0	0	0	1	1	1	0	0	0	0	0	0	1	8
HIST1H2AJ	1	1	0	0	1	0	1	0	0	0	0	1	1	0	0	1	0	1	8
SNX22	1	1	0	0	0	0	0	0	1	1	1	0	0	1	0	0	1	1	8
TGFA	1	0	1	0	1	0	0	0	1	0	0	1	1	0	0	0	1	1	8
THUMPD3-AS1	1	0	1	1	0	0	0	0	0	0	1	1	0	1	1	1	0	0	8
CGB5	1	0	0	1	1	0	1	0	0	0	0	1	1	0	0	1	0	1	8
MANEAL	1	1	0	1	0	0	0	0	0	0	1	1	0	1	0	1	1	0	8
CCDC64B	1	1	1	0	0	0	0	0	0	0	0	1	0	1	0	1	1	1	8
SEC14L2	1	0	0	1	0	0	0	0	1	0	0	1	1	0	1	0	1	1	8
GNRH1	1	0	1	0	0	0	1	1	1	1	1	0	0	0	0	1	0	0	8
METTL7B	1	0	0	0	0	1	0	0	1	1	0	1	0	0	0	1	1	1	8
B3GNT3	1	0	1	0	0	0	0	0	0	0	0	1	1	0	0	1	1	1	7
PAK6	1	1	1	1	0	0	0	0	0	0	0	1	1	0	1	0	0	1	8
MURC	1	0	1	1	0	0	0	1	1	0	1	0	0	0	0	1	0	1	8
PRSS53	1	0	0	1	0	0	1	0	1	1	0	1	1	0	1	0	0	0	8
AGAP8	1	0	0	1	0	0	0	0	1	1	1	1	0	0	1	1	0	0	8
THEM6	1	1	0	1	1	0	0	1	0	0	0	0	0	0	1	1	0	1	8
IL36RN	1	1	0	1	0	0	0	0	0	0	0	1	1	1	1	0	1	0	8
GLI4	1	0	1	0	0	0	0	1	1	1	1	1	1	0	0	0	0	0	8
CSAG2	1	1	0	0	1	0	1	0	0	0	1	1	1	0	0	1	0	0	8
LOC100128842	1	0	0	0	0	0	1	0	1	0	1	1	0	1	1	1	0	0	8
ERO1L	1	0	0	1	0	0	0	1	1	0	0	1	1	0	1	0	0	1	8
ESPNP	1	1	0	1	0	0	0	0	0	0	0	1	1	0	1	1	1	0	8
ASPHD2	1	1	1	0	0	0	1	1	0	0	0	1	1	0	0	0	0	1	8
CGB	1	0	0	1	1	0	1	0	0	0	0	1	1	0	0	1	0	1	8
GRHL1	1	0	0	1	0	0	0	0	0	0	0	1	1	0	1	1	1	1	8
EDARADD	1	0	0	0	0	1	1	1	0	0	1	1	1	0	0	0	0	1	8
TDRD5	1	0	1	0	1	0	1	0	0	0	1	1	1	0	0	1	0	0	8
FAM225A	1	0	0	0	1	0	1	1	1	1	0	0	0	0	1	1	0	0	8
ADCY10P1	1	0	0	1	0	0	0	0	1	0	1	0	1	1	1	1	0	0	8
RNF207	1	0	1	0	0	0	0	0	1	1	1	1	1	0	0	1	0	0	8
LPIN3	1	0	0	0	1	0	0	1	1	1	0	1	1	0	1	0	0	0	8
SLC52A3	1	1	1	0	0	0	0	0	0	0	0	1	1	0	0	1	1	1	8
PSORS1C2	1	0	1	1	0	0	0	0	1	1	0	0	1	0	1	0	1	0	8
LINC01512	1	1	1	0	0	0	0	1	0	0	1	1	1	0	0	1	0	0	8
GPR89C	1	0	0	0	0	1	0	0	0	0	0	1	1	1	1	1	0	1	8
PANX2	1	1	0	1	1	0	0	0	0	0	0	1	1	1	1	0	0	0	8
COL2A1	1	0	0	0	0	0	1	0	0	0	1	1	1	1	0	0	1	1	8
LOC100133331	1	0	0	1	0	0	0	0	1	0	0	1	1	0	1	1	0	1	8
ELF3	1	1	1	0	0	0	0	0	0	1	0	1	0	0	0	1	1	1	8
TBC1D3B	1	0	1	0	0	0	0	0	1	1	1	1	0	1	0	0	0	1	8
SLC27A2	1	1	0	0	1	0	0	0	0	0	0	1	0	1	0	1	1	1	8
HIST1H3E	1	1	1	0	0	0	0	0	1	0	1	1	1	1	0	0	0	0	8
LINC00336	1	0	1	0	0	0	0	1	0	1	0	1	0	0	1	1	0	1	8
PROZ	1	1	0	1	0	0	0	0	0	0	0	0	1	1	1	1	0	1	8
ZBED6CL	1	0	0	1	0	0	0	1	1	1	1	0	0	0	1	1	0	0	8
LTB4R	1	0	0	1	1	1	0	0	1	1	0	0	1	0	1	0	0	0	8
HOXC5	1	0	1	0	0	1	1	0	0	0	1	1	1	1	0	0	0	0	8
MSI1	1	0	0	0	0	1	1	0	0	0	1	1	1	1	0	0	0	1	8
NANOS3	1	0	1	1	1	0	1	0	0	0	0	0	0	0	1	0	1	1	8
CASKIN1	1	1	1	0	0	0	0	0	0	0	1	1	1	1	0	0	0	1	8
ADAMTS20	1	1	0	0	1	0	1	0	1	0	0	1	1	0	0	1	0	0	8
TTC9	1	1	1	1	0	0	0	0	0	1	1	0	0	0	1	0	0	1	8
TRIM45	1	1	1	0	0	1	0	0	0	1	1	1	1	0	0	0	0	0	8
CSAG3	1	1	0	0	1	0	1	0	0	0	1	1	1	0	0	1	0	0	8
SH3TC2	1	0	1	1	0	0	0	0	1	1	0	0	0	0	1	1	1	0	8
GRM4	1	1	0	0	0	0	1	0	0	0	1	1	1	1	0	0	1	0	8
P2RX4	1	1	1	0	0	1	1	0	1	1	0	0	0	0	0	0	0	1	8
TXN	1	1	0	0	1	0	0	0	0	1	0	1	1	1	0	0	0	1	8
BEST4	1	0	1	0	1	0	1	0	1	1	1	1	0	0	0	0	0	0	8
TMSB15A	1	0	1	0	0	1	1	0	0	0	1	0	0	1	0	1	0	1	8
HOXC4	1	0	1	0	0	1	1	0	0	0	1	1	1	1	0	0	0	0	8
ECEL1	1	0	0	1	0	0	1	0	0	0	1	1	1	1	0	1	0	0	8
[truncated: 12,897 more rows]

## Sheet: Table S4
The genes with higher expression levels in cancers than in normal tisssue in at least 17 of the 18 cancer types are highlighted in red, while the genes with lower expression levels in cancers than in normal tisssue in at least 17 of the 18 cancer types are highlighted in blue (fold change > 1.5, FDR < 0.05).
The inforamtion on these genes were obtained from the web tool SOURCE (http://source-search.princeton.edu/cgi-bin/source/sourceBatchSearch).
Symbol	Name	Chromosome	Cytoband	Gene ontology	Enzymatic Function	Subcellular Location
UBE2C	ubiquitin-conjugating enzyme E2C	20	20q13.12	ATP binding|ligase activity|protein binding|ubiquitin conjugating enzyme activity|ubiquitin protein ligase activity|ubiquitin protein ligase binding|ubiquitin-protein transferase activity|ubiquitin-protein transferase activity|activation of anaphase-promoting complex activity|anaphase-promoting complex-dependent proteasomal ubiquitin-dependent protein catabolic process|anaphase-promoting complex-…	accepts ubiquitin from the e1 complex and catalyzes its covalent attachment to other proteins. in vitro catalyzes 'lys- 11'- and 'lys-48'-linked polyubiquitination. acts as an essential factor of the anaphase promoting complex/cyclosome (apc/c), a cell cycle-regulated ubiquitin ligase that controls progression through mitosis. acts by initiating 'lys-11'-linked polyubiquitin chains on apc/c subst…
KIF18B	kinesin family member 18B	17	17q21.31	ATP binding|ATP-dependent microtubule motor activity, plus-end-directed|kinesin binding|microtubule binding|motor activity|protein binding|cell division|metabolic process|metabolic process|metabolic process|microtubule depolymerization|microtubule-based movement|mitotic cell cycle|mitotic sister chromatid segregation|regulation of cell division|astral microtubule|cytoplasm|kinesin complex|microtu…	in complex with kif2c, constitutes the major microtubule plus-end depolymerizing activity in mitotic cells. its major role may be to transport kif2c and/or mapre1 along microtubules. {eco:0000269|pubmed:20600703, eco:0000269|pubmed:21820309}.	nucleus. cytoplasm. cytoplasm, cytoskeleton. note=present predominantly in the nucleus and to a lesser extent in the cytoplasm of interphase cells. during mitosis, found to be closely associated with astral microtubule plus ends emanating from the spindle pole during prometaphase and metaphase.
TROAP	trophinin associated protein	12	12q13.12	protein binding|cell adhesion|cytoplasm	could be involved with bystin and trophinin in a cell adhesion molecule complex that mediates an initial attachment of the blastocyst to uterine epithelial cells at the time of the embryo implantation.	cytoplasm.
UHRF1	ubiquitin-like with PHD and ring finger domains 1	19	19p13.3	core promoter proximal region sequence-specific DNA binding|hemi-methylated DNA-binding|histone binding|identical protein binding|ligase activity|methyl-CpG binding|methylated histone binding|nucleosomal histone binding|protein binding|sequence-specific DNA binding transcription factor activity|ubiquitin protein ligase activity|ubiquitin-protein transferase activity|zinc ion binding|DNA methylati…	multidomain protein that acts as a key epigenetic regulator by bridging dna methylation and chromatin modification. specifically recognizes and binds hemimethylated dna at replication forks via its ydg domain and recruits dnmt1 methyltransferase to ensure faithful propagation of the dna methylation patterns through dna replication. in addition to its role in maintenance of dna methylation, also p…	nucleus {eco:0000255|prosite- prorule:pru00358, eco:0000269|pubmed:10646863, eco:0000269|pubmed:17673620, eco:0000269|pubmed:17967883, eco:0000269|pubmed:19056828, eco:0000269|pubmed:21777816}. note=localizes to replication foci. enriched in pericentric heterochromatin. also localizes to euchromatic regions.
KIF20A	kinesin family member 20A	5	5q31	ATP binding|ATPase activity|microtubule binding|microtubule motor activity|protein binding|protein kinase binding|transporter activity|cell separation after cytokinesis|cytokinesis|metabolic process|metabolic process|microtubule bundle formation|microtubule-based movement|mitotic cell cycle|mitotic cytokinesis|protein transport|vesicle-mediated transport|Golgi apparatus|kinesin complex|microtubul…	mitotic kinesin required for chromosome passenger complex (cpc)-mediated cytokinesis. following phosphorylation by plk1, involved in recruitment of plk1 to the central spindle. interacts with guanosine triphosphate (gtp)-bound forms of rab6a and rab6b. may act as a motor required for the retrograde rab6 regulated transport of golgi membranes and associated vesicles along microtubules. has a micro…	golgi apparatus {eco:0000250}. cytoplasm, cytoskeleton, spindle {eco:0000269|pubmed:12939256}.
HJURP	Holliday junction recognition protein	2	2q37.1	DNA binding|histone binding|histone binding|identical protein binding|protein binding|CENP-A containing nucleosome assembly|CENP-A containing nucleosome assembly|cell cycle|chromosome segregation|nucleosome assembly|regulation of DNA binding|regulation of protein complex assembly|chromosome, centromeric region|condensed chromosome kinetochore|cytoplasm|nucleolus|nucleoplasm|nucleus	centromeric protein that plays a central role in the incorporation and maintenance of histone h3-like variant cenpa at centromeres. acts as a specific chaperone for cenpa and is required for the incorporation of newly synthesized cenpa molecules into nucleosomes at replicated centromeres. prevents cenpa-h4 tetramerization and prevents premature dna binding by the cenpa-h4 tetramer. directly binds…	nucleus, nucleolus. chromosome, centromere. note=localizes in centromeres during late telophase and early g1, when cenpa nucleosomes are assembled. localizes to nucleolus during s phase, nucleolus site being often related to storage.
IQGAP3	IQ motif containing GTPase activating protein 3	1	1q21.3	GTPase activator activity|Rho GTPase binding|calmodulin binding|myosin VI light chain binding|ERK1 and ERK2 cascade|G1/S transition of mitotic cell cycle|Ras protein signal transduction|activation of MAPK activity|cellular response to organic substance|negative regulation of gene expression|positive regulation of GTPase activity|positive regulation of gene expression|positive regulation of mammar…
CDT1	chromatin licensing and DNA replication factor 1	16	16q24.3	DNA binding|protein binding|DNA replication|DNA replication checkpoint|G1/S transition of mitotic cell cycle|mitotic cell cycle|regulation of DNA-dependent DNA replication initiation|regulation of nuclear cell cycle DNA replication|regulation of transcription involved in G1/S transition of mitotic cell cycle|cytosol|nucleoplasm|nucleoplasm|nucleus	cooperates with cdc6 to promote the loading of the mini- chromosome maintenance complex onto chromatin to form the pre- replication complex necessary to initiate dna replication. binds dna in a sequence-, strand-, and conformation-independent manner. potential oncogene. {eco:0000250|uniprotkb:q8r4e9, eco:0000269|pubmed:11125146, eco:0000269|pubmed:14672932, eco:0000269|pubmed:14993212, eco:000026…	nucleus {eco:0000269|pubmed:11125146}.
GTSE1	G-2 and S-phase expressed 1	22	22q13.2-q13.3	molecular_function|protein binding|DNA damage response, signal transduction by p53 class mediator resulting in cell cycle arrest|microtubule-based process|cytoplasmic microtubule|membrane	may be involved in p53-induced cell cycle arrest in g2/m phase by interfering with microtubule rearrangements that are required to enter mitosis. overexpression delays g2/m phase progression.	cytoplasm, cytoskeleton. note=associated with microtubules.
SKA3	spindle and kinetochore associated complex subunit 3	13	13q12.11	protein binding|cell division|chromosome segregation|mitotic nuclear division|regulation of microtubule polymerization or depolymerization|condensed chromosome outer kinetochore|cytoplasm|spindle microtubule	component of the ska1 complex, a microtubule-binding subcomplex of the outer kinetochore that is essential for proper chromosome segregation. the ska1 complex is a direct component of the kinetochore-microtubule interface and directly associates with microtubules as oligomeric assemblies. the complex facilitates the processive movement of microspheres along a microtubule in a depolymerization-cou…	cytoplasm, cytoskeleton, spindle. chromosome, centromere, kinetochore. note=localizes to the outer kinetochore and spindle microtubules during mitosis in a ndc80 complex-dependent manner.
TTK	TTK protein kinase	6	6q14.1	ATP binding|protein binding|protein serine/threonine kinase activity|protein serine/threonine/tyrosine kinase activity|protein tyrosine kinase activity|chromosome separation|mitotic spindle assembly checkpoint|mitotic spindle organization|peptidyl-tyrosine phosphorylation|peptidyl-tyrosine phosphorylation|positive regulation of cell proliferation|positive regulation of pathway-restricted SMAD pro…	phosphorylates proteins on serine, threonine, and tyrosine. probably associated with cell proliferation. essential for chromosome alignment by enhancing aurkb activity (via direct cdca8 phosphorylation) at the centromere, and for the mitotic checkpoint. {eco:0000269|pubmed:18243099}.
ASF1B	anti-silencing function 1B histone chaperone	19	19p13.12	histone binding|protein binding|DNA replication-dependent nucleosome assembly|DNA replication-independent nucleosome assembly|cell differentiation|chromatin modification|multicellular organismal development|regulation of transcription, DNA-templated|spermatogenesis|transcription, DNA-templated|nuclear chromatin|nucleoplasm|protein complex	histone chaperone that facilitates histone deposition and histone exchange and removal during nucleosome assembly and disassembly. cooperates with chromatin assembly factor 1 (caf-1) to promote replication-dependent chromatin assembly. does not participate in replication-independent nucleosome deposition which is mediated by asf1a and hira. required for spermatogenesis. {eco:0000269|pubmed:118976…	nucleus {eco:0000269|pubmed:12842904}.
NEK2	NIMA-related kinase 2	1	1q32.3	ATP binding|metal ion binding|protein binding|protein kinase activity|protein kinase activity|protein phosphatase binding|protein serine/threonine kinase activity|G2/M transition of mitotic cell cycle|anaphase-promoting complex-dependent proteasomal ubiquitin-dependent protein catabolic process|blastocyst development|cell division|centrosome separation|chromosome segregation|meiotic cell cycle|mi…	protein kinase which is involved in the control of centrosome separation and bipolar spindle formation in mitotic cells and chromatin condensation in meiotic cells. regulates centrosome separation (essential for the formation of bipolar spindles and high-fidelity chromosome separation) by phosphorylating centrosomal proteins such as crocc, cep250 and ninl, resulting in their displacement from the…	isoform 4: nucleus. cytoplasm, cytoskeleton, microtubule organizing center, centrosome. note=predominantly nuclear.
CDC25C	cell division cycle 25C	5	5q31	WW domain binding|protein binding|protein kinase binding|protein tyrosine phosphatase activity|DNA replication|G2/M transition of mitotic cell cycle|G2/M transition of mitotic cell cycle|cell division|cell proliferation|mitotic cell cycle|mitotic nuclear division|peptidyl-tyrosine dephosphorylation|peptidyl-tyrosine dephosphorylation|regulation of cell cycle|regulation of cyclin-dependent protein…	functions as a dosage-dependent inducer in mitotic control. tyrosine protein phosphatase required for progression of the cell cycle. when phosphorylated, highly effective in activating g2 cells into prophase. directly dephosphorylates cdk1 and activates its kinase activity. {eco:0000269|pubmed:8119945}.	nucleus {eco:0000269|pubmed:14968113, eco:0000269|pubmed:8119945}.
AURKB	aurora kinase B	17	17p13.1	ATP binding|histone serine kinase activity|histone serine kinase activity|metal ion binding|protein binding|protein serine/threonine kinase activity|protein serine/threonine/tyrosine kinase activity|abscission|aging|anaphase-promoting complex-dependent proteasomal ubiquitin-dependent protein catabolic process|attachment of spindle microtubules to kinetochore|cell proliferation|cellular response t…	serine/threonine-protein kinase component of the chromosomal passenger complex (cpc), a complex that acts as a key regulator of mitosis. the cpc complex has essential functions at the centromere in ensuring correct chromosome alignment and segregation and is required for chromatin-induced microtubule stabilization and spindle assembly. involved in the bipolar attachment of spindle microtubules to…	nucleus. chromosome. chromosome, centromere. cytoplasm, cytoskeleton, spindle. midbody. note=localizes on chromosome arms and inner centromeres from prophase through metaphase and then transferring to the spindle midzone and midbody from anaphase through cytokinesis. colocalized with gamma tubulin in the mid-body. proper localization of the active, thr-232- phosphorylated form during metaphase ma…
NCAPG	non-SMC condensin I complex, subunit G	4	4p15.33	protein binding|cell division|mitotic cell cycle|mitotic chromosome condensation|mitotic chromosome condensation|actin cytoskeleton|centrosome|condensin complex|cytoplasm|cytosol|membrane|nucleus	regulatory subunit of the condensin complex, a complex required for conversion of interphase chromatin into mitotic-like condense chromosomes. the condensin complex probably introduces positive supercoils into relaxed dna in the presence of type i topoisomerases and converts nicked dna into positive knotted forms in the presence of type ii topoisomerases. {eco:0000269|pubmed:11136719}.	nucleus. cytoplasm. chromosome. note=in interphase cells, the majority of the condensin complex is found in the cytoplasm, while a minority of the complex is associated with chromatin. a subpopulation of the complex however remains associated with chromosome foci in interphase cells. during mitosis, most of the condensin complex is associated with the chromatin. at the onset of prophase, the regu…
PKMYT1	protein kinase, membrane associated tyrosine/threonine 1	16	16p13.3	ATP binding|kinase activity|metal ion binding|protein binding|protein kinase activity|protein serine/threonine kinase activity|G1/S transition of mitotic cell cycle|G2/M transition of mitotic cell cycle|mitotic cell cycle|mitotic nuclear division|negative regulation of phosphatase activity|protein phosphorylation|regulation of cell cycle|regulation of cyclin-dependent protein serine/threonine kin…	acts as a negative regulator of entry into mitosis (g2 to m transition) by phosphorylation of the cdk1 kinase specifically when cdk1 is complexed to cyclins. mediates phosphorylation of cdk1 predominantly on 'thr-14'. also involved in golgi fragmentation. may be involved in phosphorylation of cdk1 on 'tyr-15' to a lesser degree, however tyrosine kinase activity is unclear and may be indirect. may…	endoplasmic reticulum membrane {eco:0000269|pubmed:9001210}; peripheral membrane protein {eco:0000269|pubmed:9001210}. golgi apparatus membrane {eco:0000269|pubmed:9001210}; peripheral membrane protein {eco:0000269|pubmed:9001210}.
CDC45	cell division cycle 45	22	22q11.21	3'-5' DNA helicase activity|DNA replication origin binding|chromatin binding|protein binding|single-stranded DNA binding|DNA duplex unwinding|DNA replication|DNA replication checkpoint|DNA replication initiation|DNA strand elongation involved in DNA replication|G1/S transition of mitotic cell cycle|double-strand break repair via break-induced replication|mitotic DNA replication preinitiation comp…	required for initiation of chromosomal dna replication.	cytoplasm. nucleus.
TPX2	TPX2, microtubule-associated	20	20q11.2	ATP binding|GTP binding|protein binding|protein kinase binding|activation of protein kinase activity|apoptotic process|cell division|cell proliferation|mitotic nuclear division|regulation of mitotic spindle organization|axon hillock|cytoplasm|microtubule|microtubule cytoskeleton|nucleoplasm|nucleus|spindle|spindle pole	spindle assembly factor. required for normal assembly of mitotic spindles. required for normal assembly of microtubules during apoptosis. required for chromatin and/or kinetochore dependent microtubule nucleation. mediates aurka localization to spindle microtubules. activates aurka by promoting its autophosphorylation at 'thr-288' and protects this residue against dephosphorylation. {eco:0000269|…	nucleus. cytoplasm, cytoskeleton, spindle. cytoplasm, cytoskeleton, spindle pole. note=during mitosis it is strictly associated with the spindle pole and with the mitotic spindle, whereas during s and g2, it is diffusely distributed throughout the nucleus. is released from the nucleus in apoptotic cells and is detected on apoptotic microtubules.
BIRC5	baculoviral IAP repeat containing 5	17	17q25	Ran GTPase binding|chaperone binding|cobalt ion binding|cofactor binding|cysteine-type endopeptidase inhibitor activity|cysteine-type endopeptidase inhibitor activity involved in apoptotic process|enzyme binding|identical protein binding|metal ion binding|microtubule binding|microtubule binding|protein binding|protein heterodimerization activity|protein homodimerization activity|protein homodimer…	multitasking protein that has dual roles in promoting cell proliferation and preventing apoptosis. component of a chromosome passage protein complex (cpc) which is essential for chromosome alignment and segregation during mitosis and cytokinesis. acts as an important regulator of the localization of this complex; directs cpc movement to different locations from the inner centromere during prometa…	cytoplasm. nucleus. chromosome. chromosome, centromere. cytoplasm, cytoskeleton, spindle. chromosome, centromere, kinetochore. midbody. note=localizes on chromosome arms and inner centromeres from prophase through metaphase. localizes to kinetochores in metaphase, distributes to the midzone microtubules in anaphase and at telophase, localizes exclusively to the midbody. colocalizes with aurkb at …
CCNB2	cyclin B2	15	15q22.2	protein binding|G2/M transition of mitotic cell cycle|T cell homeostasis|cell division|growth|in utero embryonic development|mitotic cell cycle|mitotic nuclear division|mitotic nuclear envelope disassembly|regulation of cell cycle|thymus development|centrosome|cytosol|membrane|microtubule cytoskeleton|nucleoplasm	essential for the control of the cell cycle at the g2/m (mitosis) transition.
FANCA	Fanconi anemia, complementation group A	16	16q24.3	protein binding|DNA repair|female gonad development|male gonad development|male meiosis|protein complex assembly|regulation of cell proliferation|Fanconi anaemia nuclear complex|cytoplasm|nucleolus|nucleoplasm|nucleus	dna repair protein that may operate in a postreplication repair or a cell cycle checkpoint function. may be involved in interstrand dna cross-link repair and in the maintenance of normal chromosome stability.	nucleus. cytoplasm. note=the major form is nuclear. the minor form is cytoplasmic.
ORC6	origin recognition complex, subunit 6	16	16q12	DNA binding|protein binding|DNA replication|DNA-dependent DNA replication|G1/S transition of mitotic cell cycle|mitotic cell cycle|membrane|nuclear origin of replication recognition complex|nucleoplasm|nucleus|origin recognition complex|plasma membrane	component of the origin recognition complex (orc) that binds origins of replication. dna-binding is atp-dependent. the specific dna sequences that define origins of replication have not been identified yet. orc is required to assemble the pre- replication complex necessary to initiate dna replication. does not bind histone h3 and h4 trimethylation marks h3k9me3, h3k27me3 and h4k20me3. {eco:000026…	nucleus.
MYBL2	v-myb avian myeloblastosis viral oncogene homolog-like 2	20	20q13.1	RNA polymerase II core promoter proximal region sequence-specific DNA binding|RNA polymerase II core promoter proximal region sequence-specific DNA binding transcription factor activity involved in positive regulation of transcription|chromatin binding|protein binding|sequence-specific DNA binding transcription factor activity|G2/M transition of mitotic cell cycle|mitotic cell cycle|mitotic spind…	transcription factor involved in the regulation of cell survival, proliferation, and differentiation. transactivates the expression of the clu gene. {eco:0000269|pubmed:10770937}.	nucleus.
TOP2A	topoisomerase (DNA) II alpha 170kDa	17	17q21-q22	ATP binding|DNA binding|DNA binding, bending|DNA topoisomerase type II (ATP-hydrolyzing) activity|DNA-dependent ATPase activity|chromatin binding|drug binding|enzyme binding|histone deacetylase binding|magnesium ion binding|poly(A) RNA binding|protein C-terminus binding|protein binding|protein heterodimerization activity|protein homodimerization activity|protein kinase C binding|ubiquitin binding…	control of topological states of dna by transient breakage and subsequent rejoining of dna strands. topoisomerase ii makes double-strand breaks. essential during mitosis and meiosis for proper segregation of daughter chromosomes. may play a role in regulating the period length of arntl/bmal1 transcriptional oscillation (by similarity). {eco:0000250|uniprotkb:q01320, eco:0000269|pubmed:18790802, e…	cytoplasm {eco:0000269|pubmed:22013166}. nucleus, nucleoplasm {eco:0000269|pubmed:22013166}. note=generally located in the nucleoplasm.
POLQ	polymerase (DNA directed), theta	3	3q13.33	5'-deoxyribose-5-phosphate lyase activity|ATP binding|DNA-directed DNA polymerase activity|DNA-directed DNA polymerase activity|chromatin binding|damaged DNA binding|protein binding|single-stranded DNA-dependent ATPase activity|DNA biosynthetic process|DNA biosynthetic process|DNA biosynthetic process|DNA biosynthetic process|DNA repair|DNA-dependent DNA replication|base-excision repair|cellular …	dna polymerase that promotes microhomology-mediated end- joining (mmej), an alternative non-homologous end-joining (nhej) machinery triggered in response to double-strand breaks in dna (pubmed:25642963, pubmed:25643323). mmej is an error-prone repair pathway that produces deletions of sequences from the strand being repaired and promotes genomic rearrangements, such as telomere fusions, some of t…	nucleus {eco:0000250|uniprotkb:o18475}. chromosome {eco:0000269|pubmed:25642963}. note=enriched in chromatin in response to ultaviolet (uv) light (pubmed:25642963). binds to chromatin during early g1 (pubmed:24989122). {eco:0000269|pubmed:24989122, eco:0000269|pubmed:25642963}.
BUB1B	BUB1 mitotic checkpoint serine/threonine kinase B	15	15q15	ATP binding|protein binding|protein kinase activity|protein serine/threonine kinase activity|anaphase-promoting complex-dependent proteasomal ubiquitin-dependent protein catabolic process|apoptotic process|cell division|cell proliferation|metaphase/anaphase transition of mitotic cell cycle|mitotic cell cycle|mitotic cell cycle checkpoint|mitotic nuclear division|mitotic spindle assembly checkpoin…	essential component of the mitotic checkpoint. required for normal mitosis progression. the mitotic checkpoint delays anaphase until all chromosomes are properly attached to the mitotic spindle. one of its checkpoint functions is to inhibit the activity of the anaphase-promoting complex/cyclosome (apc/c) by blocking the binding of cdc20 to apc/c, independently of its kinase activity. the other is…	cytoplasm. nucleus. chromosome, centromere, kinetochore. cytoplasm, cytoskeleton, microtubule organizing center, centrosome. note=cytoplasmic in interphase cells. associates with the kinetochores in early prophase. kinetochore localization requires bub1, plk1 and casc5.
NCAPH	non-SMC condensin I complex, subunit H	2	2q11.2	protein binding|cell division|mitotic cell cycle|mitotic chromosome condensation|condensin complex|cytoplasm|cytosol|membrane|nucleus	regulatory subunit of the condensin complex, a complex required for conversion of interphase chromatin into mitotic-like condense chromosomes. the condensin complex probably introduces positive supercoils into relaxed dna in the presence of type i topoisomerases and converts nicked dna into positive knotted forms in the presence of type ii topoisomerases. {eco:0000269|pubmed:11136719}.	nucleus {eco:0000269|pubmed:11694586}. cytoplasm {eco:0000269|pubmed:11694586}. chromosome {eco:0000269|pubmed:11694586}. note=in interphase cells, the majority of the condensin complex is found in the cytoplasm, while a minority of the complex is associated with chromatin. a subpopulation of the complex however remains associated with chromosome foci in interphase cells. during mitosis, most of …
MELK	maternal embryonic leucine zipper kinase	9	9p13.2	ATP binding|calcium ion binding|lipid binding|non-membrane spanning protein tyrosine kinase activity|protein binding|protein serine/threonine kinase activity|G2/M transition of mitotic cell cycle|apoptotic process|cell proliferation|hemopoiesis|intracellular signal transduction|intrinsic apoptotic signaling pathway in response to oxidative stress|neural precursor cell proliferation|peptidyl-tyros…	serine/threonine-protein kinase involved in various processes such as cell cycle regulation, self-renewal of stem cells, apoptosis and splicing regulation. has a broad substrate specificity; phosphorylates bcl2l14, cdc25b, map3k5/ask1 and znf622. acts as an activator of apoptosis by phosphorylating and activating map3k5/ask1. acts as a regulator of cell cycle, notably by mediating phosphorylation…	cell membrane {eco:0000269|pubmed:16159311, eco:0000269|pubmed:21145462}; peripheral membrane protein {eco:0000269|pubmed:16159311, eco:0000269|pubmed:21145462}.
KIF4A	kinesin family member 4A	X	Xq13.1	ATP binding|ATPase activity|DNA binding|microtubule binding|microtubule motor activity|protein binding|anterograde axon cargo transport|antigen processing and presentation of exogenous peptide antigen via MHC class II|axon guidance|blood coagulation|metabolic process|metabolic process|metabolic process|microtubule-based movement|mitotic cytokinesis|mitotic spindle midzone assembly|organelle organ…	motor protein that translocates prc1 to the plus ends of interdigitating spindle microtubules during the metaphase to anaphase transition, an essential step for the formation of an organized central spindle midzone and midbody and for successful cytokinesis. may play a role in mitotic chromosomal positioning and bipolar spindle stabilization. {eco:0000269|pubmed:15297875, eco:0000269|pubmed:15625…	nucleus matrix. cytoplasm, cytoskeleton, spindle. midbody. chromosome. note=not present in the nucleolus. in early mitosis, associated with the mitotic spindle, in anaphase, localized to the spindle midzone and, in telophase and cytokinesis, to the midbody. in late cytokinesis, found in the center of the midbody. associated with chromosomes at all stages of mitosis.
MKI67	marker of proliferation Ki-67	10	10q26.2	ATP binding|poly(A) RNA binding|protein C-terminus binding|protein binding|cell proliferation|meiotic nuclear division|chromosome, centromeric region|condensed chromosome|cytoplasm|membrane|nucleolus|nucleus	thought to be required for maintaining cell proliferation.	nucleus {eco:0000269|pubmed:22002106}. nucleus, nucleolus {eco:0000269|pubmed:22002106}. chromosome {eco:0000269|pubmed:22002106}. note=predominantly localized in the g1 phase in the perinucleolar region, in the later phases it is also detected throughout the nuclear interior, being predominantly localized in the nuclear matrix. in mitosis, it is present on all chromosomes.
DLGAP5	discs, large (Drosophila) homolog-associated protein 5	14	14q22.3	phosphoprotein phosphatase activity|phosphoprotein phosphatase activity|protein binding|cell proliferation|dephosphorylation|dephosphorylation|mitotic chromosome movement towards spindle pole|positive regulation of mitotic metaphase/anaphase transition|signaling|cytoplasm|microtubule organizing center|nucleus|nucleus|spindle pole centrosome|spindle pole centrosome	potential cell cycle regulator that may play a role in carcinogenesis of cancer cells. mitotic phosphoprotein regulated by the ubiquitin-proteasome pathway. key regulator of adherens junction integrity and differentiation that may be involved in cdh1-mediated adhesion and signaling in epithelial cells. {eco:0000269|pubmed:12527899, eco:0000269|pubmed:14699157, eco:0000269|pubmed:15145941}.	nucleus. cytoplasm. cytoplasm, cytoskeleton, spindle. note=localizes to the spindle in mitotic cells. colocalizes with cdh1 at sites of cell-cell contact in intestinal epithelial cells.
CENPA	centromere protein A	2	2p23.3	DNA binding|chromatin binding|protein binding|protein heterodimerization activity|CENP-A containing nucleosome assembly|establishment of mitotic spindle orientation|kinetochore assembly|mitotic cell cycle|nucleosome assembly|protein localization to chromosome, centromeric region|small GTPase mediated signal transduction|viral process|chromosome, centromeric region|condensed chromosome inner kinet…	histone h3-like variant which exclusively replaces conventional h3 in the nucleosome core of centromeric chromatin at the inner plate of the kinetochore. required for recruitment and assembly of kinetochore proteins, mitotic progression and chromosome segregation. may serve as an epigenetic mark that propagates centromere identity through replication and cell division. the cenpa-h4 heterotetramer…	nucleus. chromosome, centromere, kinetochore. note=localizes exclusively in the kinetochore domain of centromeres. occupies a compact domain at the inner kinetochore plate stretching across 2 thirds of the length of the constriction but encompassing only one third of the constriction width and height.
MTFR2	mitochondrial fission regulator 2	6	6q23.3	protein binding|aerobic respiration|aerobic respiration|mitochondrial fission|mitochondrial fission|mitochondrion organization|mitochondrion|mitochondrion	may play a role in mitochondrial aerobic respiration essentially in the testis. can also promote mitochondrial fission (by similarity). {eco:0000250}.	mitochondrion {eco:0000250}. note=associated with membranes. {eco:0000250}.
CEP55	centrosomal protein 55kDa	10	10q23.33	protein binding|cell separation after cytokinesis|establishment of protein localization|mitotic cytokinesis|mitotic metaphase plate congression|nucleus organization|centriole|centrosome|cleavage furrow|intercellular bridge|membrane|midbody	plays a role in mitotic exit and cytokinesis. not required for microtubule nucleation. recruits pdcd6ip and tsg101 to midbody during cytokinesis. {eco:0000269|pubmed:16198290, eco:0000269|pubmed:17853893}.	cytoplasm, cytoskeleton, microtubule organizing center, centrosome, centriole. cytoplasm, cytoskeleton, microtubule organizing center, centrosome. cleavage furrow. midbody. note=present at the centrosomes at interphase. a small portion is associated preferentially with the mother centriole, whereas the majority localizes to the pericentriolar material. during mitosis, loss of affinity for the cen…
FOXM1	forkhead box M1	12	12p13	DNA binding|DNA binding|protein binding|protein kinase binding|sequence-specific DNA binding|sequence-specific DNA binding RNA polymerase II transcription factor activity|sequence-specific DNA binding transcription factor activity|sequence-specific DNA binding transcription factor activity|transcription regulatory region DNA binding|DNA damage response, signal transduction by p53 class mediator r…	transcriptional factor regulating the expression of cell cycle genes essential for dna replication and mitosis. plays a role in the control of cell proliferation. plays also a role in dna breaks repair participating in the dna damage checkpoint response. {eco:0000269|pubmed:17101782, eco:0000269|pubmed:19160488, eco:0000269|pubmed:20360045}.	nucleus.
SPC25	SPC25, NDC80 kinetochore complex component	2	2q31.1	protein binding|cell division|chromosome segregation|mitotic cell cycle|mitotic nuclear division|mitotic spindle organization|small GTPase mediated signal transduction|Ndc80 complex|condensed chromosome kinetochore|cytosol|nucleus	acts as a component of the essential kinetochore- associated ndc80 complex, which is required for chromosome segregation and spindle checkpoint activity. required for kinetochore integrity and the organization of stable microtubule binding sites in the outer plate of the kinetochore. {eco:0000269|pubmed:14699129, eco:0000269|pubmed:14738735}.	nucleus. chromosome, centromere, kinetochore. note=localizes to kinetochores from late prophase to anaphase. localizes specifically to the outer plate of the kinetochore.
ASPM	asp (abnormal spindle) homolog, microcephaly associated (Drosophila)	1	1q31	calmodulin binding|cerebral cortex development|developmental growth|forebrain neuroblast division|maintenance of centrosome location|male gonad development|mitotic nuclear division|negative regulation of asymmetric cell division|negative regulation of neuron differentiation|neuron migration|neuronal stem cell maintenance|oogenesis|positive regulation of canonical Wnt signaling pathway|positive re…	probable role in mitotic spindle regulation and coordination of mitotic processes. may have a preferential role in regulating neurogenesis. {eco:0000269|pubmed:12355089, eco:0000269|pubmed:15972725}.	cytoplasm {eco:0000250}. cytoplasm, cytoskeleton, spindle {eco:0000269|pubmed:15972725}. nucleus {eco:0000250}. note=the nuclear-cytoplasmic distribution could be regulated by the availability of calmodulin (by similarity). localizes to spindle poles during mitosis. {eco:0000250}.
BUB1	BUB1 mitotic checkpoint serine/threonine kinase	2	2q14	ATP binding|protein binding|protein kinase activity|protein serine/threonine kinase activity|apoptotic process|cell division|cell proliferation|chromosome segregation|mitotic cell cycle|mitotic cell cycle checkpoint|mitotic nuclear division|mitotic spindle assembly checkpoint|positive regulation of intrinsic apoptotic signaling pathway|protein phosphorylation|regulation of chromosome segregation|…	serine/threonine-protein kinase that performs 2 crucial functions during mitosis: it is essential for spindle-assembly checkpoint signaling and for correct chromosome alignment. has a key role in the assembly of checkpoint proteins at the kinetochore, being required for the subsequent localization of cenpf, bub1b, cenpe and mad2l1. required for the kinetochore localization of plk1. plays an impor…	nucleus. chromosome, centromere, kinetochore. note=nuclear in interphase cells. accumulates gradually during g1 and s phase of the cell cycle, peaks at g2/m, and drops dramatically after mitosis. localizes to the outer kinetochore. kinetochore localization is required for normal mitotic timing and checkpoint response to spindle damage and occurs very early in prophase. aurkb, casc5 and incenp are…
MCM10	minichromosome maintenance complex component 10	10	10p13	DNA replication origin binding|double-stranded DNA binding|identical protein binding|metal ion binding|protein binding|single-stranded DNA binding|DNA replication|DNA replication initiation|G1/S transition of mitotic cell cycle|cell proliferation|mitotic cell cycle|cytoplasm|nucleolus|nucleoplasm|nucleus|replication fork protection complex	acts as a replication initiation factor that brings together the mcm2-7 helicase and the dna polymerase alpha/primase complex in order to initiate dna replication. additionally, plays a role in preventing dna damage during replication. {eco:0000269|pubmed:11095689, eco:0000269|pubmed:15136575, eco:0000269|pubmed:17699597, eco:0000269|pubmed:19608746}.	nucleus {eco:0000269|pubmed:11095689, eco:0000269|pubmed:15136575}. note=colocalizes with orc2 in nuclei foci. associated with chromatin in s phase. from early to mid-s phase located in discrete nuclear foci. in early s phase, several hundred foci appeared throughout the nucleus. in mid-s phase, the foci appeared at the nuclear periphery and nucleolar regions. in the late s and g phases localized…
CENPF	centromere protein F, 350/400kDa	1	1q41	chromatin binding|dynein binding|protein C-terminus binding|protein binding|protein homodimerization activity|transcription factor binding|DNA biosynthetic process|G2/M transition of mitotic cell cycle|cell differentiation|cell division|cell proliferation|chromosome segregation|chromosome segregation|kinetochore assembly|metaphase plate congression|mitotic cell cycle|mitotic cell cycle|mitotic nu…	required for kinetochore function and chromosome segregation in mitosis. required for kinetochore localization of dynein, lis1, nde1 and ndel1. regulates recycling of the plasma membrane by acting as a link between recycling vesicles and the microtubule network though its association with stx4 and snap25. acts as a potential inhibitor of pocket protein-mediated cellular processes during developme…	cytoplasm, perinuclear region. nucleus matrix. chromosome, centromere, kinetochore. cytoplasm, cytoskeleton, spindle. note=relocalizes to the kinetochore/centromere (coronal surface of the outer plate) and the spindle during mitosis. observed in nucleus during interphase but not in the nucleolus. at metaphase becomes localized to areas including kinetochore and mitotic apparatus as well as cytopl…
FAM64A	family with sequence similarity 64, member A	17	17p13.2	protein binding|cell division|mitotic nuclear division|cytoplasm|nucleolus|nucleus	during mitosis, may play a role in the control of metaphase-to-anaphase transition. {eco:0000269|pubmed:18757745}.	nucleus. nucleus, nucleolus. note=partially localizes to the nucleolus.
KIF14	kinesin family member 14	1	1q32.1	ATP binding|ATP-dependent microtubule motor activity, plus-end-directed|ATPase activity|ATPase activity|PDZ domain binding|microtubule binding|microtubule motor activity|protein binding|protein kinase binding|tubulin binding|SCF-dependent proteasomal ubiquitin-dependent protein catabolic process|activation of protein kinase activity|cell proliferation in forebrain|cerebellar Purkinje cell layer s…	microtubule motor protein that binds to microtubules with high affinity through each tubulin heterodimer and has an atpase activity (by similarity). plays a role in many processes like cell division, cytokinesis and also in cell proliferation and apoptosis (pubmed:24784001, pubmed:16648480). during cytokinesis, targets to central spindle and midbody through its interaction with prc1 and cit respe…	nucleus {eco:0000269|pubmed:16431929}. cytoplasm {eco:0000269|pubmed:16648480}. cytoplasm, cytoskeleton, spindle {eco:0000269|pubmed:16431929}. midbody {eco:0000269|pubmed:16431929, eco:0000269|pubmed:20309963}. note=nuclear localization observed during interphase (pubmed:16431929). nuclear localization triggered by entry into mitosis (pubmed:16648480). cytoplasmic in interphase (pubmed:16648480)…
EZH2	enhancer of zeste 2 polycomb repressive complex 2 subunit	7	7q35-q36	DNA binding|RNA binding|chromatin DNA binding|chromatin binding|core promoter binding|histone methyltransferase activity|histone methyltransferase activity (H3-K27 specific)|histone-lysine N-methyltransferase activity|histone-lysine N-methyltransferase activity|protein binding|protein-lysine N-methyltransferase activity|sequence-specific DNA binding|DNA methylation|G1 to G0 transition|cellular re…	polycomb group (pcg) protein. catalytic subunit of the prc2/eed-ezh2 complex, which methylates 'lys-9' (h3k9me) and 'lys- 27' (h3k27me) of histone h3, leading to transcriptional repression of the affected target gene. able to mono-, di- and trimethylate 'lys-27' of histone h3 to form h3k27me1, h3k27me2 and h3k27me3, respectively. compared to ezh2-containing complexes, it is more abundant in embry…	nucleus {eco:0000269|pubmed:12101246, eco:0000269|pubmed:14532106, eco:0000269|pubmed:15231737, eco:0000269|pubmed:9584199}.
ERCC6L	excision repair cross-complementation group 6-like	X	Xq13.1	ATP binding|DNA binding|helicase activity|protein binding|cell division|metabolic process|mitotic cell cycle|mitotic nuclear division|small GTPase mediated signal transduction|centrosome|condensed chromosome kinetochore|cytoplasm|cytosol|membrane|nucleoplasm|plasma membrane	dna helicase that acts as an essential component of the spindle assembly checkpoint. contributes to the mitotic checkpoint by recruiting mad2 to kinetochores and monitoring tension on centromeric chromatin. acts as a tension sensor that associates with catenated dna which is stretched under tension until it is resolved during anaphase. {eco:0000269|pubmed:17218258}.	chromosome, centromere. chromosome, centromere, kinetochore. note=localizes to kinetochores, inner centromeres and thin threads connecting separating chromosomes even during anaphase. in prometaphase cells, it mostly concentrates in between kinetochores. in metaphase, it localizes to numerous thin threads that stretch between sister kinetochores of the aligned chromosomes and are composed of cate…
FAM111B	family with sequence similarity 111, member B	11	11q12.1	protein binding
E2F1	E2F transcription factor 1	20	20q11.2	DNA binding|DNA binding|core promoter binding|protein binding|sequence-specific DNA binding|sequence-specific DNA binding transcription factor activity|sequence-specific DNA binding transcription factor activity|transcription factor binding|DNA damage checkpoint|G1/S transition of mitotic cell cycle|Notch signaling pathway|anoikis|apoptotic process|cellular response to fatty acid|cellular respons…	transcription activator that binds dna cooperatively with dp proteins through the e2 recognition site, 5'-tttc[cg]cgc- 3' found in the promoter region of a number of genes whose products are involved in cell cycle regulation or in dna replication. the drtf1/e2f complex functions in the control of cell-cycle progression from g1 to s phase. e2f1 binds preferentially rb1 in a cell-cycle dependent ma…	nucleus.
MND1	meiotic nuclear divisions 1 homolog (S. cerevisiae)	4	4q31.3	DNA binding|DNA recombination|meiotic cell cycle|nucleus	required for proper homologous chromosome pairing and efficient cross-over and intragenic recombination during meiosis (by similarity). stimulates both dmc1- and rad51-mediated homologous strand assimilation, which is required for the resolution of meiotic double-strand breaks. {eco:0000250|uniprotkb:q8k396, eco:0000269|pubmed:16407260}.	nucleus {eco:0000305}.
CLSPN	claspin	1	1p34.2	DNA binding|anaphase-promoting complex binding|protein binding|DNA damage checkpoint|DNA repair|DNA replication|G2 DNA damage checkpoint|activation of protein kinase activity|apoptotic process|cellular component disassembly involved in execution phase of apoptosis|mitotic DNA replication checkpoint|peptidyl-serine phosphorylation|programmed cell death|nucleoplasm	required for checkpoint mediated cell cycle arrest in response to inhibition of dna replication or to dna damage induced by both ionizing and uv irradiation. adapter protein which binds to brca1 and the checkpoint kinase chek1 and facilitates the atr- dependent phosphorylation of both proteins. can also bind specifically to branched dna structures and may associate with s- phase chromatin followi…	nucleus {eco:0000269|pubmed:12766152}.
GPC2	glypican 2	7	7q22.1	heparan sulfate proteoglycan binding|carbohydrate metabolic process|chondroitin sulfate metabolic process|glycosaminoglycan biosynthetic process|glycosaminoglycan catabolic process|glycosaminoglycan metabolic process|neuron differentiation|phototransduction, visible light|retinoid metabolic process|small molecule metabolic process|smoothened signaling pathway|Golgi lumen|anchored component of mem…	cell surface proteoglycan that bears heparan sulfate. may fulfill a function related to the motile behaviors of developing neurons (by similarity). {eco:0000250}.	secreted glypican-2: secreted, extracellular space {eco:0000250}.
MMP9	matrix metallopeptidase 9	20	20q13.12	collagen binding|endopeptidase activity|identical protein binding|metalloendopeptidase activity|metallopeptidase activity|protein binding|zinc ion binding|axon guidance|collagen catabolic process|embryo implantation|endodermal cell differentiation|ephrin receptor signaling pathway|extracellular matrix disassembly|extracellular matrix organization|leukocyte migration|macrophage differentiation|neg…	may play an essential role in local proteolysis of the extracellular matrix and in leukocyte migration. could play a role in bone osteoclastic resorption. cleaves kiss1 at a gly-|-leu bond. cleaves type iv and type v collagen into large c-terminal three quarter fragments and shorter n-terminal one quarter fragments. degrades fibronectin but not laminin or pz-peptide. {eco:0000269|pubmed:1480034}.	secreted, extracellular space, extracellular matrix {eco:0000305}.
C16orf59	chromosome 16 open reading frame 59	16	16p13.3	protein binding
CDCA8	cell division cycle associated 8	1	1p34.3	protein binding|cell division|chromosome organization|mitotic cell cycle|mitotic metaphase plate congression|small GTPase mediated signal transduction|chromocenter|chromosome passenger complex|chromosome, centromeric region|cytosol|intercellular bridge|midbody|nucleolus|nucleus|protein complex|spindle	component of the chromosomal passenger complex (cpc), a complex that acts as a key regulator of mitosis. the cpc complex has essential functions at the centromere in ensuring correct chromosome alignment and segregation and is required for chromatin-induced microtubule stabilization and spindle assembly. in the complex, it may be required to direct the cpc to centromeric dna. major effector of th…	nucleus, nucleolus. cytoplasm. cytoplasm, cytoskeleton, spindle. chromosome, centromere. note=localizes on chromosome arms and inner centromeres from prophase through metaphase and then transferring to the spindle midzone and midbody from anaphase through cytokinesis. colocalizes with senp3 in the nucleolus in interphase cells.
KIF2C	kinesin family member 2C	1	1p34.1	ATP binding|ATPase activity|centromeric DNA binding|microtubule motor activity|microtubule plus-end binding|protein binding|antigen processing and presentation of exogenous peptide antigen via MHC class II|blood coagulation|cell division|cell proliferation|establishment or maintenance of microtubule cytoskeleton polarity|metabolic process|metabolic process|metabolic process|microtubule depolymeri…	in complex with kif18b, constitutes the major microtubule plus-end depolymerizing activity in mitotic cells. regulates the turnover of microtubules at the kinetochore and functions in chromosome segregation during mitosis. {eco:0000269|pubmed:19060894, eco:0000269|pubmed:21820309}.	cytoplasm, cytoskeleton {eco:0000250}. nucleus {eco:0000250}. chromosome, centromere. chromosome, centromere, kinetochore. note=associates with the microtubule network at the growing distal tip (the plus-end) of microtubules, probably through interaction with mtus2/tip150 and mapre1 (by similarity). association with microtubule plus ends is also mediated by interaction with kif18b. centromeric lo…
CDC20	cell division cycle 20	1	1p34.1	enzyme binding|protein C-terminus binding|protein binding|activation of anaphase-promoting complex activity|anaphase-promoting complex-dependent proteasomal ubiquitin-dependent protein catabolic process|anaphase-promoting complex-dependent proteasomal ubiquitin-dependent protein catabolic process|cell cycle|cell division|mitotic cell cycle|mitotic nuclear division|mitotic spindle assembly checkpo…	required for full ubiquitin ligase activity of the anaphase promoting complex/cyclosome (apc/c) and may confer substrate specificity upon the complex. is regulated by mad2l1: in metaphase the mad2l1-cdc20-apc/c ternary complex is inactive and in anaphase the cdc20-apc/c binary complex is active in degrading substrates. the cdc20-apc/c complex positively regulates the formation of synaptic vesicle…	cytoplasm, cytoskeleton, microtubule organizing center, centrosome {eco:0000269|pubmed:20034488}. cytoplasm, cytoskeleton, spindle pole {eco:0000269|pubmed:20034488}.
EME1	essential meiotic structure-specific endonuclease 1	17	17q21.33	DNA binding|endonuclease activity|metal ion binding|protein binding|DNA recombination|DNA repair|nucleic acid phosphodiester bond hydrolysis|response to intra-S DNA damage checkpoint signaling|cytoplasm|nuclear heterochromatin|nucleolus|nucleus	interacts with mus81 to form a dna structure-specific endonuclease with substrate preference for branched dna structures with a 5'-end at the branch nick. typical substrates include 3'- flap structures, replication forks and nicked holliday junctions. may be required in mitosis for the processing of stalled or collapsed replication forks. {eco:0000269|pubmed:12686547, eco:0000269|pubmed:12721304,…	nucleus, nucleolus {eco:0000269|pubmed:14617801}. note=recruited to regions of dna damage in s-phase cells.
CDCA3	cell division cycle associated 3	12	12p13	molecular_function|protein binding|biological_process|cell division|mitotic nuclear division|protein ubiquitination|cellular_component|cytosol	f-box-like protein which is required for entry into mitosis. acts by participating in e3 ligase complexes that mediate the ubiquitination and degradation of wee1 kinase at g2/m phase (by similarity). {eco:0000250}.	cytoplasm, cytosol {eco:0000250}.
NUF2	NUF2, NDC80 kinetochore complex component	1	1q23.3	molecular_function|protein binding|cell division|chromosome segregation|mitotic cell cycle|mitotic nuclear division|small GTPase mediated signal transduction|Ndc80 complex|chromosome, centromeric region|condensed chromosome kinetochore|cytosol|membrane|nucleus	acts as a component of the essential kinetochore- associated ndc80 complex, which is required for chromosome segregation and spindle checkpoint activity. required for kinetochore integrity and the organization of stable microtubule binding sites in the outer plate of the kinetochore. {eco:0000269|pubmed:12438418, eco:0000269|pubmed:14654001, eco:0000269|pubmed:15062103, eco:0000269|pubmed:1523579…	nucleus. chromosome, centromere, kinetochore. note=localizes to kinetochores from late prophase to anaphase. localizes specifically to the outer plate of the kinetochore. ndc80 is required for efficient kinetochore localization.
SKA1	spindle and kinetochore associated complex subunit 1	18	18q21.1	microtubule binding|protein binding|cell division|chromosome segregation|mitotic cell cycle|mitotic nuclear division|regulation of microtubule polymerization or depolymerization|small GTPase mediated signal transduction|condensed chromosome outer kinetochore|cytosol|microtubule cytoskeleton|spindle microtubule	component of the ska1 complex, a microtubule-binding subcomplex of the outer kinetochore that is essential for proper chromosome segregation. required for timely anaphase onset during mitosis, when chromosomes undergo bipolar attachment on spindle microtubules leading to silencing of the spindle checkpoint. the ska1 complex is a direct component of the kinetochore-microtubule interface and direct…	cytoplasm, cytoskeleton, spindle. chromosome, centromere, kinetochore. note=localizes to the outer kinetochore and spindle microtubules during mitosis in a ndc80 complex-dependent manner. localizes to both the mitotic spindle and kinetochore-associated proteins. associates with kinetochores following microtubule attachment from prometaphase, through mid- anaphase and then vanishes in telophase.
KIAA0101	KIAA0101	15	15q22.31	chromatin binding|protein binding|DNA repair|DNA replication|cellular response to DNA damage stimulus|centrosome organization|regulation of cell cycle|response to UV|translesion synthesis|translesion synthesis|cytoplasm|nucleoplasm|nucleus|perinuclear region of cytoplasm	pcna-binding protein that acts as a regulator of dna repair during dna replication. following dna damage, the interaction with pcna is disrupted, facilitating the interaction between monoubiquitinated pcna and the translesion dna synthesis dna polymerase eta (polh) at stalled replisomes, facilitating the bypass of replication-fork-blocking lesions. also acts as a regulator of centrosome number. {…	nucleus. cytoplasm, perinuclear region. note=following dna damage, localizes to dna damage sites. colocalizes with centrosomes in perinuclear region.
AURKA	aurora kinase A	20	20q13	ATP binding|histone serine kinase activity|protein binding|protein kinase activity|protein kinase binding|protein serine/threonine kinase activity|protein serine/threonine/tyrosine kinase activity|ubiquitin protein ligase binding|G2/M transition of mitotic cell cycle|anaphase-promoting complex-dependent proteasomal ubiquitin-dependent protein catabolic process|anterior/posterior axis specificatio…	mitotic serine/threonine kinases that contributes to the regulation of cell cycle progression. associates with the centrosome and the spindle microtubules during mitosis and plays a critical role in various mitotic events including the establishment of mitotic spindle, centrosome duplication, centrosome separation as well as maturation, chromosomal alignment, spindle assembly checkpoint, and cyto…	cytoplasm, cytoskeleton, microtubule organizing center, centrosome. cytoplasm, cytoskeleton, spindle pole. note=detected at the neurite hillock in developing neurons (by similarity). localizes at the centrosome in mitotic cells from early prophase until telophase, but also localizes to the spindle pole mts from prophase to anaphase. colocalized with sirt2 at centrosome. moves to the midbody durin…
CDC6	cell division cycle 6	17	17q21.3	ATP binding|chromatin binding|kinase binding|nucleotide binding|protein binding|DNA replication|DNA replication checkpoint|G1/S transition of mitotic cell cycle|cell division|mitotic cell cycle|mitotic nuclear division|negative regulation of DNA replication|negative regulation of cell proliferation|positive regulation of chromosome segregation|positive regulation of cytokinesis|regulation of cycl…	involved in the initiation of dna replication. also participates in checkpoint controls that ensure dna replication is completed before mitosis is initiated.	nucleus {eco:0000269|pubmed:9566895}. cytoplasm {eco:0000269|pubmed:9566895}. note=the protein is nuclear in g1 and cytoplasmic in s-phase cells.
NUSAP1	nucleolar and spindle associated protein 1	15	15q15.1	DNA binding|microtubule binding|poly(A) RNA binding|protein binding|establishment of mitotic spindle localization|mitotic chromosome condensation|mitotic cytokinesis|mitotic sister chromatid segregation|positive regulation of mitotic nuclear division|chromosome|cytoplasm|nucleolus|nucleus|spindle microtubule	microtubule-associated protein with the capacity to bundle and stabilize microtubules (by similarity). may associate with chromosomes and promote the organization of mitotic spindle microtubules around them. {eco:0000250, eco:0000269|pubmed:12963707}.	cytoplasm {eco:0000250}. nucleus, nucleolus {eco:0000250}. cytoplasm, cytoskeleton, spindle {eco:0000250}. chromosome {eco:0000250}. note=found in the cytoplasm and nucleolus during interphase and redistributes to the mitotic spindle in prometaphase (by similarity). localizes to the mitotic spindle during anaphase and telophase then disappears from around the chromosomes during cytokinesis (by si…
FANCI	Fanconi anemia, complementation group I	15	15q26.1	DNA binding|DNA polymerase binding|protein binding|DNA repair|cell cycle|positive regulation of protein ubiquitination|cytoplasm|membrane|nucleoplasm|nucleoplasm|nucleus|plasma membrane	plays an essential role in the repair of dna double- strand breaks by homologous recombination and in the repair of interstrand dna cross-links (icls) by promoting fancd2 monoubiquitination by fancl and participating in recruitment to dna repair sites. required for maintenance of chromosomal stability. specifically binds branched dna: binds both single- stranded dna (ssdna) and double-stranded dn…	nucleus {eco:0000269|pubmed:17412408, eco:0000269|pubmed:17460694, eco:0000269|pubmed:19465922}. note=observed in spots localized in pairs on the sister chromatids of mitotic chromosome arms and not centromeres, one on each chromatids. these foci coincide with common fragile sites. they are frequently interlinked through blm-associated ultra-fine dna bridges.
SGOL1	shugoshin-like 1 (S. pombe)	3	3p24.3	kinase binding|protein binding|attachment of spindle microtubules to kinetochore|cell division|centriole-centriole cohesion|centriole-centriole cohesion|chromosome segregation|meiotic chromosome segregation|mitotic cell cycle|mitotic nuclear division|small GTPase mediated signal transduction|centrosome|chromosome, centromeric region|condensed chromosome kinetochore|condensed chromosome, centromer…	plays a central role in chromosome cohesion during mitosis by preventing premature dissociation of cohesin complex from centromeres after prophase, when most of cohesin complex dissociates from chromosomes arms. may act by preventing phosphorylation of the stag2 subunit of cohesin complex at the centromere, ensuring cohesin persistence at centromere until cohesin cleavage by espl1/separase at ana…	nucleus. chromosome, centromere. chromosome, centromere, kinetochore. cytoplasm, cytoskeleton, spindle pole. cytoplasm, cytoskeleton, microtubule organizing center, centrosome. note=localizes to the inner centromere throughout prophase until metaphase and disappears at anaphase. during prometaphase, it localizes to a single focus, while at metaphase, it localizes to 2 spots corresponding to the 2…
HMMR	hyaluronan-mediated motility receptor (RHAMM)	5	5q34	hyaluronic acid binding|protein binding|carbohydrate metabolic process|glycosaminoglycan metabolic process|hyaluronan catabolic process|hyaluronan metabolic process|small molecule metabolic process|cell surface|cytoplasm|membrane|plasma membrane	involved in cell motility. when hyaluronan binds to hmmr, the phosphorylation of a number of proteins, including ptk2/fak1 occurs. may also be involved in cellular transformation and metastasis formation, and in regulating extracellular- regulated kinase (erk) activity.	cell surface. cytoplasm {eco:0000250}.
PLK1	polo-like kinase 1	16	16p12.2	ATP binding|anaphase-promoting complex binding|kinase activity|microtubule binding|protein binding|protein kinase activity|protein kinase binding|protein serine/threonine kinase activity|protein serine/threonine kinase activity|protein serine/threonine kinase activity|G2 DNA damage checkpoint|G2/M transition of mitotic cell cycle|G2/M transition of mitotic cell cycle|activation of APC-Cdc20 compl…	serine/threonine-protein kinase that performs several important functions throughout m phase of the cell cycle, including the regulation of centrosome maturation and spindle assembly, the removal of cohesins from chromosome arms, the inactivation of anaphase-promoting complex/cyclosome (apc/c) inhibitors, and the regulation of mitotic exit and cytokinesis. polo-like kinase proteins acts by bindin…	nucleus. chromosome, centromere, kinetochore. cytoplasm, cytoskeleton, microtubule organizing center, centrosome. cytoplasm, cytoskeleton, spindle. midbody. note=during early stages of mitosis, the phosphorylated form is detected on centrosomes and kinetochores. localizes to the outer kinetochore. presence of sgol1 and interaction with the phosphorylated form of bub1 is required for the kinetocho…
UBE2T	ubiquitin-conjugating enzyme E2T	1	1q32.1	ATP binding|chromatin binding|ligase activity|ubiquitin conjugating enzyme activity|ubiquitin protein ligase activity|ubiquitin protein ligase binding|ubiquitin-protein transferase activity|DNA repair|DNA repair|cellular response to DNA damage stimulus|protein K11-linked ubiquitination|protein K27-linked ubiquitination|protein K29-linked ubiquitination|protein K48-linked ubiquitination|protein K6…	accepts ubiquitin from the e1 complex and catalyzes its covalent attachment to other proteins. catalyzes monoubiquitination. involved in mitomycin-c (mmc)-induced dna repair: acts as a specific e2 ubiquitin-conjugating enzyme for the fanconi anemia complex by associating with e3 ubiquitin-protein ligase fancl and catalyzing monoubiquitination of fancd2, a key step in the dna damage pathway. also …	nucleus {eco:0000269|pubmed:17938197, eco:0000269|pubmed:19887602}. note=accumulates to chromatin.
CCNA2	cyclin A2	4	4q27	protein binding|protein kinase binding|G2/M transition of mitotic cell cycle|Ras protein signal transduction|cell division|mitotic G2 DNA damage checkpoint|mitotic cell cycle|mitotic nuclear division|organ regeneration|positive regulation of fibroblast proliferation|positive regulation of transcription, DNA-templated|regulation of G2/M transition of mitotic cell cycle|regulation of cyclin-depende…	essential for the control of the cell cycle at the g1/s (start) and the g2/m (mitosis) transitions.	nucleus {eco:0000269|pubmed:17698606}. cytoplasm {eco:0000269|pubmed:17698606}. note=cytoplasmic when associated with scaper.
DTL	denticleless E3 ubiquitin protein ligase homolog (Drosophila)	1	1q32	protein binding|ubiquitin-protein transferase activity|DNA damage response, detection of DNA damage|DNA repair|DNA replication|G2 DNA damage checkpoint|cellular response to DNA damage stimulus|protein monoubiquitination|protein polyubiquitination|protein polyubiquitination|regulation of cell cycle|response to UV|translesion synthesis|translesion synthesis|ubiquitin-dependent protein catabolic pro…	substrate-specific adapter of a dcx (ddb1-cul4-x-box) e3 ubiquitin-protein ligase complex required for cell cycle control, dna damage response and translesion dna synthesis. the dcx(dtl) complex, also named crl4(cdt2) complex, mediates the polyubiquitination and subsequent degradation of cdt1, cdkn1a/p21(cip1) and setd8. cdt1 degradation in response to dna damage is necessary to ensure proper cel…	nucleus. nucleus membrane; peripheral membrane protein; nucleoplasmic side. cytoplasm, cytoskeleton, microtubule organizing center, centrosome. chromosome. note=nuclear matrix-associated protein. translocates from the interphase nucleus to the metaphase cytoplasm during mitosis.
KIFC1	kinesin family member C1	6	6p21.3	ATP binding|ATP-dependent microtubule motor activity, minus-end-directed|microtubule binding|microtubule motor activity|blood coagulation|cell division|metabolic process|metabolic process|metabolic process|microtubule-based movement|microtubule-based movement|mitotic metaphase plate congression|mitotic sister chromatid segregation|mitotic sister chromatid segregation|mitotic spindle assembly|earl…	minus end-directed microtubule-dependent motor required for bipolar spindle formation. may contribute to movement of early endocytic vesicles. {eco:0000269|pubmed:15843429}.	nucleus {eco:0000250}. cytoplasm, cytoskeleton, microtubule organizing center, centrosome {eco:0000250}. cytoplasm, cytoskeleton, spindle {eco:0000250}. early endosome {eco:0000250}. note=associated with nucleus during interphase, centrosomes in early and spindle in later mitosis. {eco:0000250}.
CDCA5	cell division cycle associated 5	11	11q12.1	chromatin binding|protein binding|G1/S transition of mitotic cell cycle|cell division|double-strand break repair|mitotic cell cycle|mitotic chromosome condensation|mitotic metaphase plate congression|mitotic nuclear division|mitotic sister chromatid cohesion|mitotic sister chromatid cohesion|positive regulation of cell cycle phase transition|positive regulation of exit from mitosis|regulation of …	regulator of sister chromatid cohesion in mitosis stabilizing cohesin complex association with chromatin. may antagonize the action of wapal which stimulates cohesin dissociation from chromatin. cohesion ensures that chromosome partitioning is accurate in both meiotic and mitotic cells and plays an important role in dna repair. required for efficient dna double-stranded break repair. {eco:0000269…	nucleus {eco:0000269|pubmed:15837422}. chromosome {eco:0000269|pubmed:15837422}. cytoplasm {eco:0000269|pubmed:15837422}. note=associates with nuclear chromatin from s phase until metaphase and is released in the cytoplasm upon nuclear envelope breakdown.
CDCA2	cell division cycle associated 2	8	8p21.2	cell division|chromosome segregation|mitotic nuclear division|positive regulation of protein dephosphorylation|chromosome|cytoplasm|nucleoplasm	regulator of chromosome structure during mitosis required for condensin-depleted chromosomes to retain their compact architecture through anaphase. acts by mediating the recruitment of phopsphatase pp1-gamma subunit (ppp1cc) to chromatin at anaphase and into the following interphase. at anaphase onset, its association with chromatin targets a pool of ppp1cc to dephosphorylate substrates. {eco:000…	nucleus {eco:0000269|pubmed:16492807}. note=excluded from the nucleolus. present in nucleoplasm throughout the g1, s and g2 stages of the cell cycle. during m phase, it becomes diffuse throughout the cell as the nuclear membrane breaks down, and faintly accumulates later on metaphase chromatin. as the cell progresses to anaphase, it accumulates on chromatin.
CKAP2L	cytoskeleton associated protein 2-like	2	2q13	centrosome|cytoplasm|spindle pole	microtubule-associated protein required for mitotic spindle formation and cell-cycle progression in neural progenitor cells. {eco:0000269|pubmed:25439729}.	cytoplasm, cytoskeleton, spindle pole {eco:0000269|pubmed:25439729}. note=uniformly distributed along each microtubule bundle of spindles in addition to centrioles during mitosis, expression promptly diminishes at interphase. {eco:0000269|pubmed:25439729}.
RRM2	ribonucleotide reductase M2	2	2p25-p24	metal ion binding|protein binding|ribonucleoside-diphosphate reductase activity, thioredoxin disulfide as acceptor|ribonucleoside-diphosphate reductase activity, thioredoxin disulfide as acceptor|DNA replication|G1/S transition of mitotic cell cycle|deoxyribonucleoside diphosphate metabolic process|deoxyribonucleotide biosynthetic process|mitotic cell cycle|nucleobase-containing small molecule in…	provides the precursors necessary for dna synthesis. catalyzes the biosynthesis of deoxyribonucleotides from the corresponding ribonucleotides. inhibits wnt signaling.	cytoplasm.
PBK	PDZ binding kinase	8	8p21.2	ATP binding|protein binding|protein serine/threonine kinase activity|cellular response to UV|mitotic nuclear division|negative regulation of inflammatory response|negative regulation of proteasomal ubiquitin-dependent protein catabolic process|negative regulation of stress-activated MAPK cascade|protein phosphorylation|cellular_component	phosphorylates map kinase p38. seems to be active only in mitosis. may also play a role in the activation of lymphoid cells. when phosphorylated, forms a complex with tp53, leading to tp53 destabilization and attenuation of g2/m checkpoint during doxorubicin-induced dna damage. {eco:0000269|pubmed:10781613, eco:0000269|pubmed:17482142}.
GINS2	GINS complex subunit 2 (Psf2 homolog)	16	16q24.1	3'-5' DNA helicase activity|protein binding|DNA duplex unwinding|DNA strand elongation involved in DNA replication|double-strand break repair via break-induced replication|mitotic DNA replication initiation|mitotic cell cycle|GINS complex|nucleoplasm|replication fork protection complex	the gins complex plays an essential role in the initiation of dna replication, and progression of dna replication forks. gins complex seems to bind preferentially to single- stranded dna. {eco:0000269|pubmed:17417653}.	nucleus {eco:0000250}.
KIF15	kinesin family member 15	3	3p21.31	ATP binding|ATPase activity|DNA binding|microtubule binding|microtubule motor activity|motor activity|antigen processing and presentation of exogenous peptide antigen via MHC class II|blood coagulation|cell proliferation|metabolic process|metabolic process|metabolic process|microtubule-based movement|microtubule-based movement|mitotic nuclear division|centrosome|cytosol|membrane|microtubule|plus-…	plus-end directed kinesin-like motor enzyme involved in mitotic spindle assembly. {eco:0000250}.	cytoplasm. cytoplasm, cytoskeleton, spindle. note=detected during the interphase in the cytoplasm as finely punctuate pattern and irregularly shaped dots. detected during mitosis on the mitotic spindle. colocalizes with tpx2 in mitosis. localizes at the central spindle at anaphase (by similarity). localizes at the sites of invaginating cell membranes, a position that corresponds to the location o…
NDC80	NDC80 kinetochore complex component	18	18p11.32	identical protein binding|protein binding|structural constituent of cytoskeleton|attachment of mitotic spindle microtubules to kinetochore|attachment of spindle microtubules to kinetochore|cell division|chromosome segregation|establishment of mitotic spindle orientation|mitotic cell cycle|mitotic nuclear division|mitotic sister chromatid segregation|mitotic spindle organization|small GTPase media…	acts as a component of the essential kinetochore- associated ndc80 complex, which is required for chromosome segregation and spindle checkpoint activity. required for kinetochore integrity and the organization of stable microtubule binding sites in the outer plate of the kinetochore. {eco:0000269|pubmed:12351790, eco:0000269|pubmed:14654001, eco:0000269|pubmed:14699129, eco:0000269|pubmed:1506210…	nucleus. chromosome, centromere, kinetochore. note=localizes to kinetochores from late prophase to anaphase. localizes specifically to the outer plate of the kinetochore.
PAQR4	progestin and adipoQ receptor family member IV	16	16p13.3	receptor activity|integral component of membrane		membrane {eco:0000305}; multi-pass membrane protein {eco:0000305}.
TACC3	transforming, acidic coiled-coil containing protein 3	4	4p16.3	protein binding|protein domain specific binding|astral microtubule organization|cell proliferation|cerebral cortex development|cytoplasmic sequestering of transcription factor|hemopoiesis|interkinetic nuclear migration|microtubule cytoskeleton organization|neurogenesis|regulation of cell cycle|regulation of microtubule-based process|response to hypoxia|centrosome|cytoplasm|microtubule cytoskeleton	plays a role in the microtubule-dependent coupling of the nucleus and the centrosome. involved in the processes that regulate centrosome-mediated interkinetic nuclear migration (inm) of neural progenitors (by similarity). may be involved in the control of cell growth and differentiation. may contribute to cancer. {eco:0000250}.	cytoplasm {eco:0000250}.
CENPU	centromere protein U	4	4q35.1	protein binding|CENP-A containing nucleosome assembly|chordate embryonic development|mitotic cell cycle|nucleosome assembly|regulation of transcription, DNA-templated|small GTPase mediated signal transduction|transcription, DNA-templated|viral process|condensed chromosome kinetochore|cytosol|microtubule organizing center|nucleoplasm|nucleus	component of the cenpa-nac (nucleosome-associated) complex, a complex that plays a central role in assembly of kinetochore proteins, mitotic progression and chromosome segregation. the cenpa-nac complex recruits the cenpa-cad (nucleosome distal) complex and may be involved in incorporation of newly synthesized cenpa into centromeres. plays an important role in the correct plk1 localization to the…	cytoplasm. nucleus. chromosome, centromere, kinetochore. note=localizes in the kinetochore domain of centromeres. colocalizes with plk1 at the interzone between the inner and the outer kinetochore plates.
PTTG1	pituitary tumor-transforming 1	5	5q35.1	SH3 domain binding|cysteine-type endopeptidase inhibitor activity|protein binding|sequence-specific DNA binding transcription factor activity|DNA repair|anaphase-promoting complex-dependent proteasomal ubiquitin-dependent protein catabolic process|cell division|chromosome organization|chromosome segregation|mitotic cell cycle|mitotic nuclear division|negative regulation of endopeptidase activity|…	regulatory protein, which plays a central role in chromosome stability, in the p53/tp53 pathway, and dna repair. probably acts by blocking the action of key proteins. during the mitosis, it blocks separase/espl1 function, preventing the proteolysis of the cohesin complex and the subsequent segregation of the chromosomes. at the onset of anaphase, it is ubiquitinated, conducting to its destruction…	cytoplasm. nucleus.
PRC1	protein regulator of cytokinesis 1	15	15q26.1	identical protein binding|kinesin binding|microtubule binding|protein binding|protein kinase binding|cytokinesis|mitotic spindle elongation|small GTPase mediated signal transduction|cytoplasm|cytosol|microtubule cytoskeleton|nucleoplasm|nucleus|plasma membrane|spindle|spindle microtubule|spindle pole	key regulator of cytokinesis that cross-links antiparrallel microtubules at an average distance of 35 nm. essential for controlling the spatiotemporal formation of the midzone and successful cytokinesis. required for kif14 localization to the central spindle and midbody. required to recruit plk1 to the spindle. stimulates plk1 phosphorylation of racgap1 to allow recruitment of ect2 to the central…	nucleus. cytoplasm. cytoplasm, cytoskeleton, spindle pole. note=predominantly localized to the nucleus of interphase cells. during mitosis becomes associated with the mitotic spindle poles and localizes with the cell midbody during cytokinesis.
CKS2	CDC28 protein kinase regulatory subunit 2	9	9q22	cyclin-dependent protein serine/threonine kinase regulator activity|cell division|cell proliferation|meiosis I|regulation of cyclin-dependent protein serine/threonine kinase activity	binds to the catalytic subunit of the cyclin dependent kinases and is essential for their biological function.
KNTC1	kinetochore associated 1	12	12q24.31	protein binding|cell division|mitotic cell cycle|mitotic cell cycle checkpoint|mitotic nuclear division|protein complex assembly|regulation of exit from mitosis|small GTPase mediated signal transduction|actin cytoskeleton|condensed chromosome kinetochore|cytoplasm|cytosol|kinetochore microtubule|nucleus|plasma membrane|spindle pole	essential component of the mitotic checkpoint, which prevents cells from prematurely exiting mitosis. required for the assembly of the dynein-dynactin and mad1-mad2 complexes onto kinetochores. {eco:0000269|pubmed:11146660, eco:0000269|pubmed:11590237, eco:0000269|pubmed:15824131}.	cytoplasm. nucleus. chromosome, centromere, kinetochore. cytoplasm, cytoskeleton, spindle. note=dynamic pattern of localization during the cell cycle. at interphase, uniformly distributed throughout the cytoplasm and nucleus. by prophase and until late stages of prometaphase, a fraction of the total pool is concentrated at kinetochores. by metaphase, detected at kinetochores, along spindle fibers…
CENPE	centromere protein E, 312kDa	4	4q24-q25	ATP binding|ATPase activity|kinetochore binding|microtubule binding|microtubule motor activity|protein binding|antigen processing and presentation of exogenous peptide antigen via MHC class II|attachment of mitotic spindle microtubules to kinetochore|blood coagulation|cell division|chromosome segregation|kinetochore assembly|metabolic process|metabolic process|metabolic process|microtubule-based …	essential for the maintenance of chromosomal stability through efficient stabilization of microtubule capture at kinetochores. plays a key role in the movement of chromosomes toward the metaphase plate during mitosis. is a slow plus end- directed motor whose activity is essential for metaphase chromosome alignment. couples chromosome position to microtubule depolymerizing activity. the highly pro…	chromosome, centromere, kinetochore. cytoplasm, cytoskeleton, spindle. note=associates with kinetochores during congression (as early as prometaphase), relocates to the spindle midzone at anaphase, and is quantitatively discarded at the end of the cell division.
C19orf48	chromosome 19 open reading frame 48	19	19q13.33
ARHGAP11A	Rho GTPase activating protein 11A	15	15q13.2	GTPase activator activity|positive regulation of GTPase activity|regulation of small GTPase mediated signal transduction|small GTPase mediated signal transduction|cytosol
PPP1R14B	protein phosphatase 1, regulatory (inhibitor) subunit 14B	11	11q13	protein phosphatase inhibitor activity|innate immune response|negative regulation of catalytic activity|regulation of phosphorylation|cytoplasm	inhibitor of ppp1ca. has over 50-fold higher inhibitory activity when phosphorylated (by similarity). {eco:0000250}.	cytoplasm {eco:0000305}.
EPR1	effector cell peptidase receptor 1 (non-protein coding)	17	17q25
NEIL3	nei endonuclease VIII-like 3 (E. coli)	4	4q34.3	DNA N-glycosylase activity|DNA N-glycosylase activity|DNA-(apurinic or apyrimidinic site) lyase activity|bubble DNA binding|damaged DNA binding|double-stranded DNA binding|single-stranded DNA binding|zinc ion binding|base-excision repair|nucleotide-excision repair|nucleus	dna glycosylase which prefers single-stranded dna (ssdna), or partially ssdna structures such as bubble and fork structures, to double-stranded dna (dsdna). in vitro, displays strong glycosylase activity towards the hydantoin lesions spiroiminodihydantoin (sp) and guanidinohydantoin (gh) in both ssdna and dsdna; also recognizes fapya, fapyg, 5-ohu, 5-ohc, 5- ohmh, tg and 8-oxoa lesions in ssdna. …	nucleus {eco:0000269|pubmed:12433996}.
GSG2	germ cell associated 2 (haspin)	17	17p13	ATP binding|DNA binding|histone kinase activity (H3-T3 specific)|protein binding|protein kinase activity|histone H3-T3 phosphorylation involved in chromosome passenger complex localization to kinetochore|intracellular signal transduction|mitotic sister chromatid cohesion|negative regulation of G1/S transition of mitotic cell cycle|protein localization to chromosome, centromeric region|protein pho…	serine/threonine-protein kinase that phosphorylates histone h3 at 'ser-3' (h3t3ph) during mitosis. this positions and activates aurkb and other components of the chromosomal passenger complex (cpc) at centromeres to ensure proper chromatid cohesion, metaphase alignment and normal progression through the cell cycle. {eco:0000269|pubmed:11228240, eco:0000269|pubmed:15681610, eco:0000269|pubmed:1708…	nucleus. chromosome. cytoplasm, cytoskeleton, spindle. note=nuclear during interphase and associates with the chromosomes and spindle apparatus during mitosis.
DBF4	DBF4 zinc finger	7	7q21.3	enzyme activator activity|nucleic acid binding|zinc ion binding|DNA replication|G1/S transition of mitotic cell cycle|mitotic cell cycle|positive regulation of catalytic activity|nucleoplasm	regulatory subunit for cdc7 which activates its kinase activity thereby playing a central role in dna replication and cell proliferation. required for progression of s phase. the complex cdc7-dbf4a selectively phosphorylates mcm2 subunit at 'ser-40' and 'ser-53' and then is involved in regulating the initiation of dna replication during cell cycle. {eco:0000269|pubmed:10373557, eco:0000269|pubmed…	nucleus {eco:0000269|pubmed:10373557}.
CDKN3	cyclin-dependent kinase inhibitor 3	14	14q22	protein binding|protein serine/threonine phosphatase activity|protein tyrosine phosphatase activity|protein tyrosine/serine/threonine phosphatase activity|G1/S transition of mitotic cell cycle|cell cycle arrest|negative regulation of cell proliferation|peptidyl-tyrosine dephosphorylation|peptidyl-tyrosine dephosphorylation|regulation of cyclin-dependent protein serine/threonine kinase activity|cy…	may play a role in cell cycle regulation. dual specificity phosphatase active toward substrates containing either phosphotyrosine or phosphoserine residues. dephosphorylates cdk2 at 'thr-160' in a cyclin-dependent manner. {eco:0000269|pubmed:7569954, eco:0000269|pubmed:8127873, eco:0000269|pubmed:8242750}.	cytoplasm, perinuclear region {eco:0000269|pubmed:10669749}.
RDM1	RAD52 motif containing 1	17	17q11.2	DNA binding|RNA binding|nucleotide binding|protein binding|DNA recombination|DNA repair|Cajal body|PML body|cytoplasm|nucleolus	may confer resistance to the antitumor agent cisplatin. binds to dna and rna. {eco:0000269|pubmed:15611051}.	isoform 1: cytoplasm. nucleus, pml body. nucleus, cajal body. note=isoform 1 is predominantly cytoplasmic. isoform 1 colocalized with nuclear promyelocytic leukemia (pml) and cajal bodies (cb); this association with nuclear bodies is enhanced in response to proteotoxic stress.
SPC24	SPC24, NDC80 kinetochore complex component	19	19p13.2	protein binding|cell division|mitotic cell cycle|mitotic nuclear division|small GTPase mediated signal transduction|Ndc80 complex|condensed chromosome kinetochore|cytosol|nucleolus|nucleus	acts as a component of the essential kinetochore- associated ndc80 complex, which is required for chromosome segregation and spindle checkpoint activity. required for kinetochore integrity and the organization of stable microtubule binding sites in the outer plate of the kinetochore. {eco:0000269|pubmed:14738735}.	nucleus. chromosome, centromere, kinetochore. note=localizes to kinetochores from late prophase to anaphase. localizes specifically to the outer plate of the kinetochore.
E2F7	E2F transcription factor 7	12	12q21.2	RNA polymerase II regulatory region sequence-specific DNA binding|RNA polymerase II transcription regulatory region sequence-specific DNA binding transcription factor activity involved in negative regulation of transcription|core promoter binding|identical protein binding|protein binding|sequence-specific DNA binding transcription factor activity|sequence-specific DNA binding transcription factor…	atypical e2f transcription factor that participates in various processes such as angiogenesis, polyploidization of specialized cells and dna damage response. mainly acts as a transcription repressor that binds dna independently of dp proteins and specifically recognizes the e2 recognition site 5'- tttc[cg]cgc-3'. directly represses transcription of classical e2f transcription factors such as e2f1…	nucleus {eco:0000269|pubmed:15133492}.
ANLN	anillin, actin binding protein	7	7p15-p14	actin binding|protein binding|glomerular visceral epithelial cell migration|hematopoietic progenitor cell differentiation|mitotic cytokinesis|mitotic nuclear division|regulation of exit from mitosis|septin ring assembly|actin cytoskeleton|actomyosin contractile ring|intracellular membrane-bounded organelle|nucleoplasm	required for cytokinesis (pubmed:16040610). essential for the structural integrity of the cleavage furrow and for completion of cleavage furrow ingression. may play a significant role in podocyte cell migration (pubmed:24676636). {eco:0000269|pubmed:10931866, eco:0000269|pubmed:12479805, eco:0000269|pubmed:15496454, eco:0000269|pubmed:16040610, eco:0000269|pubmed:16357138, eco:0000269|pubmed:2467…	nucleus. cytoplasm, cytoskeleton. cytoplasm, cell cortex. note=mainly found in the nucleus during interphase. colocalizes with cortical f-actin upon nuclear envelope breakdown in mitosis and subsequently concentrates in the area of the prospective contractile ring in anaphase. this pattern persists until telophase, when the protein becomes concentrated in the midbody.
CCNE2	cyclin E2	8	8q22.1	cyclin-dependent protein serine/threonine kinase regulator activity|protein binding|DNA replication initiation|G1/S transition of mitotic cell cycle|cell cycle checkpoint|cell division|mitotic cell cycle|regulation of cyclin-dependent protein serine/threonine kinase activity|cytosol|nucleoplasm	essential for the control of the cell cycle at the late g1 and early s phase.	nucleus {eco:0000269|pubmed:9840943}.
MMP11	matrix metallopeptidase 11	22	22q11.23	calcium ion binding|metalloendopeptidase activity|zinc ion binding|basement membrane organization|collagen catabolic process|collagen fibril organization|extracellular matrix disassembly|extracellular matrix organization|multicellular organismal development|negative regulation of fat cell differentiation|proteolysis|Golgi lumen|extracellular region|proteinaceous extracellular matrix	may play an important role in the progression of epithelial malignancies.	secreted, extracellular space, extracellular matrix {eco:0000305}.
NFE2L3	nuclear factor, erythroid 2-like 3	7	7p15.2	RNA polymerase II core promoter proximal region sequence-specific DNA binding|RNA polymerase II core promoter proximal region sequence-specific DNA binding transcription factor activity involved in negative regulation of transcription|sequence-specific DNA binding transcription factor activity|transcription coactivator activity|negative regulation of transcription from RNA polymerase II promoter|…	activates erythroid-specific, globin gene expression.	nucleus {eco:0000255|prosite- prorule:pru00978}.
TUBB3	tubulin, beta 3 class III	16	16q24.3	GTP binding|GTPase activity|peptide binding|protein binding|structural constituent of cytoskeleton|'de novo' posttranslational protein folding|axon guidance|cellular protein metabolic process|microtubule-based process|mitotic nuclear division|protein folding|protein polymerization|axon|cell periphery|cytoplasm|dendrite|extracellular exosome|microtubule|neuronal cell body|nucleus	tubulin is the major constituent of microtubules. it binds two moles of gtp, one at an exchangeable site on the beta chain and one at a non-exchangeable site on the alpha chain. tubb3 plays a critical role in proper axon guidance and mantainance. {eco:0000269|pubmed:20074521}.	cytoplasm, cytoskeleton.
PLP1	proteolipid protein 1	X	Xq22	protein binding|structural constituent of myelin sheath|structural molecule activity|astrocyte development|axon development|axon ensheathment|cell maturation|central nervous system myelination|inflammatory response|integrin-mediated signaling pathway|long-chain fatty acid biosynthetic process|positive regulation of gene expression|substantia nigra development|synaptic transmission|integral compon…	this is the major myelin protein from the central nervous system. it plays an important role in the formation or maintenance of the multilamellar structure of myelin.	cell membrane {eco:0000269|pubmed:24103481}; multi-pass membrane protein {eco:0000269|pubmed:24103481}. myelin membrane {eco:0000250}. note=colocalizes with sirt2 in internodal regions, at paranodal axoglial junction and schmidt-lanterman incisures of myelin sheat. {eco:0000250}.
SCARA5	scavenger receptor class A, member 5	8	8p21.1	ferritin receptor activity|scavenger receptor activity|cellular iron ion homeostasis|cellular response to heat|endocytosis|iron ion transmembrane transport|protein homotrimerization|receptor-mediated endocytosis|regulation of blood coagulation|regulation of gene expression|cell surface|integral component of plasma membrane	ferritin receptor that mediates non-transferrin- dependent delivery of iron. mediates cellular uptake of ferritin- bound iron by stimulating ferritin endocytosis from the cell surface with consequent iron delivery within the cell. delivery of iron to cells by ferritin is required for the development of specific cell types, suggesting the existence of cell type- specific mechanisms of iron traffic…	cell membrane {eco:0000250}; single-pass type ii membrane protein {eco:0000250}.
MYOM1	myomesin 1	18	18p11.31	identical protein binding|protein binding|protein homodimerization activity|structural constituent of muscle|activation of mitophagy in response to mitochondrial depolarization|muscle contraction|positive regulation of defense response to virus by host|M band|striated muscle myosin thick filament	major component of the vertebrate myofibrillar m band. binds myosin, titin, and light meromyosin. this binding is dose dependent.	cytoplasm, myofibril, sarcomere, m line {eco:0000250}.
HMGCLL1	3-hydroxymethyl-3-methylglutaryl-CoA lyase-like 1	6	6p12.1	hydroxymethylglutaryl-CoA lyase activity|hydroxymethylglutaryl-CoA lyase activity|metal ion binding|metal ion binding|ketone body biosynthetic process|cytosol|endoplasmic reticulum|endoplasmic reticulum membrane|membrane|perinuclear region of cytoplasm	non-mitochondrial 3-hydroxymethyl-3-methylglutaryl-coa lyase that catalyzes a cation-dependent cleavage of (s)-3-hydroxy- 3-methylglutaryl-coa into acetyl-coa and acetoacetate, a key step in ketogenesis, the products of which support energy production in nonhepatic animal tissues. {eco:0000269|pubmed:22847177, eco:0000269|pubmed:22865860}.	cytoplasm, cytosol. endoplasmic reticulum membrane; peripheral membrane protein.
ADH1B	alcohol dehydrogenase 1B (class I), beta polypeptide	4	4q23	alcohol dehydrogenase activity, zinc-dependent|zinc ion binding|ethanol oxidation|ethanol oxidation|small molecule metabolic process|xenobiotic metabolic process|cytosol		cytoplasm.
NKAPL	NFKB activating protein-like	6	6p22.1
SYNE1	spectrin repeat containing, nuclear envelope 1	6	6q25	actin binding|actin filament binding|lamin binding|poly(A) RNA binding|protein binding|protein homodimerization activity|Golgi organization|cytoskeletal anchoring at nuclear membrane|establishment of nucleus localization|muscle cell differentiation|nuclear matrix anchoring at nuclear membrane|nucleus organization|Golgi apparatus|LINC complex|cytoplasm|cytoskeleton|integral component of membrane|n…	multi-isomeric modular protein which forms a linking network between organelles and the actin cytoskeleton to maintain the subcellular spatial organization. component of sun-protein- containing multivariate complexes also called linc complexes which link the nucleoskeleton and cytoskeleton by providing versatile outer nuclear membrane attachment sites for cytoskeletal filaments. may be involved i…	isoform gsrp-56: golgi apparatus {eco:0000269|pubmed:16875688}.
PEG3	paternally expressed 3	19	19q13.4	metal ion binding|nucleic acid binding|sequence-specific DNA binding RNA polymerase II transcription factor activity|apoptotic process|genetic imprinting|in utero embryonic development|multicellular organism growth|regulation of transcription from RNA polymerase II promoter|transcription from RNA polymerase II promoter|cytoplasm|nucleoplasm|nucleus	induces apoptosis in cooperation with siah1a. acts as a mediator between p53/tp53 and bax in a neuronal death pathway that is activated by dna damage. acts synergistically with traf2 and inhibits tnf induced apoptosis through activation of nf-kappa-b (by similarity). possesses a tumor suppressing activity in glioma cells. {eco:0000250, eco:0000269|pubmed:11260267}.	nucleus {eco:0000255|prosite- prorule:pru00187}. cytoplasm {eco:0000250}.
USP2	ubiquitin specific peptidase 2	11	11q23.3	cyclin binding|cysteine-type endopeptidase activity|identical protein binding|metal ion binding|protein binding|ubiquitin protein ligase binding|ubiquitin-specific protease activity|cell cycle|circadian behavior|circadian regulation of gene expression|entrainment of circadian clock by photoperiod|locomotor rhythm|muscle organ development|negative regulation of skeletal muscle tissue development|n…	hydrolase that deubiquitinates polyubiquitinated target proteins such as mdm2, mdm4 and ccnd1. isoform 1 and isoform 4 possess both ubiquitin-specific peptidase and isopeptidase activities. deubiquitinates mdm2 without reversing mdm2-mediated p53/tp53 ubiquitination and thus indirectly promotes p53/tp53 degradation and limits p53 activity. has no deubiquitinase activity against p53/tp53. prevents…	isoform 4: nucleus {eco:0000250|uniprotkb:q5u349}.
PCDH9	protocadherin 9	13	13q21.32	calcium ion binding|forebrain development|homophilic cell adhesion via plasma membrane adhesion molecules|cell-cell contact zone|growth cone|integral component of membrane|plasma membrane	potential calcium-dependent cell-adhesion protein.	cell membrane {eco:0000250}; single-pass type i membrane protein {eco:0000250}.
SLC5A7	solute carrier family 5 (sodium/choline cotransporter), member 7	2	2q12	choline binding|choline transmembrane transporter activity|choline:sodium symporter activity|acetylcholine biosynthetic process|choline transport|neuromuscular synaptic transmission|neurotransmitter secretion|sodium ion transport|synaptic transmission|synaptic transmission, cholinergic|transmembrane transport|integral component of membrane|neuronal cell body|plasma membrane|plasma membrane	imports choline from the extracellular space to the neuron with high affinity. choline uptake is the rate-limiting step in acetylcholine synthesis. sodium ion- and chloride ion- dependent. {eco:0000269|pubmed:11027560}.	membrane {eco:0000269|pubmed:11027560}; multi-pass membrane protein {eco:0000269|pubmed:11027560}.
SORCS1	sortilin-related VPS10 domain containing receptor 1	10	10q23-q25	neuropeptide receptor activity|protein binding|neuropeptide signaling pathway|integral component of membrane|membrane		membrane; single-pass type i membrane protein.
NRXN1	neurexin 1	2	2p16.3	acetylcholine receptor binding|calcium channel regulator activity|calcium ion binding|calcium-dependent protein binding|cell adhesion molecule binding|metal ion binding|neuroligin family protein binding|protein binding|receptor activity|receptor binding|transmembrane signaling receptor activity|N-methyl-D-aspartate receptor clustering|adult behavior|angiogenesis|axon guidance|calcium-dependent ce…	neuronal cell surface protein that may be involved in cell recognition and cell adhesion by forming intracellular junctions through binding to neuroligins. may play a role in formation or maintenance of synaptic junctions. may mediate intracellular signaling. may play a role in angiogenesis (by similarity). {eco:0000250}.	cell membrane; single-pass type i membrane protein. cell junction, synapse. note=localized on the pre- synaptic membrane. {eco:0000250}.
HLF	hepatic leukemia factor	17	17q22	DNA binding|double-stranded DNA binding|sequence-specific DNA binding|sequence-specific DNA binding transcription factor activity|multicellular organismal development|regulation of transcription, DNA-templated|rhythmic process|skeletal muscle cell differentiation|transcription from RNA polymerase II promoter|nucleus		nucleus {eco:0000305}.
SCN7A	sodium channel, voltage gated, type VII alpha subunit	2	2q21-q23	voltage-gated sodium channel activity|membrane depolarization during action potential|muscle contraction|neuronal action potential|regulation of ion transmembrane transport|sodium ion homeostasis|sodium ion transmembrane transport|sodium ion transport|glial cell projection|plasma membrane|voltage-gated sodium channel complex	mediates the voltage-dependent sodium ion permeability of excitable membranes. assuming opened or closed conformations in response to the voltage difference across the membrane, the protein forms a sodium-selective channel through which na(+) ions may pass in accordance with their electrochemical gradient.	membrane; multi-pass membrane protein.
TMEM132C	transmembrane protein 132C	12	12q24.32	molecular_function|biological_process|cellular_component|integral component of membrane		membrane {eco:0000305}; single-pass type i membrane protein {eco:0000305}.
CD300LG	CD300 molecule-like family member g	17	17q21.31	IgM binding|protein binding|immune system process|immunoglobulin transcytosis in epithelial cells|apical plasma membrane|basolateral plasma membrane|extracellular exosome|integral component of membrane|multivesicular body membrane	receptor which may mediate l-selectin-dependent lymphocyte rollings. binds sell in a calcium dependent manner. binds lymphocyte (by similarity). {eco:0000250}.	apical cell membrane; single-pass type i membrane protein. basolateral cell membrane; single-pass type i membrane protein. endosome, multivesicular body membrane {eco:0000250}; single-pass type i membrane protein {eco:0000250}.
FXYD1	FXYD domain containing ion transport regulator 1	19	19q13.1	chloride channel activity|ion channel binding|sodium channel regulator activity|sodium channel regulator activity|cellular calcium ion homeostasis|chloride transmembrane transport|chloride transmembrane transport|chloride transport|ion transmembrane transport|muscle contraction|positive regulation of sodium ion export from cell|regulation of cardiac muscle cell membrane potential|regulation of he…	may have a functional role in muscle contraction. induces a hyperpolarization-activated chloride current when exogenously expressed.	membrane; single-pass type i membrane protein.
SYNPO2	synaptopodin 2	4	4q26	14-3-3 protein binding|actin binding|muscle alpha-actinin binding|protein binding|Z disc|actin cytoskeleton|focal adhesion|nucleus	has an actin-binding and actin-bundling activity. {eco:0000250}.	nucleus {eco:0000250}. cytoplasm {eco:0000250}. note=shuttles between the nucleus and the cytoplasm in a differentiation-dependent and stress-induced fashion. localizes to the z-disk in mature striated muscle. the nuclear export is xpo1-dependent (by similarity). localized in a fiber- like pattern. partly overlapping with filamentous actin. {eco:0000250, eco:0000269|pubmed:18371299}.
ADAMTSL3	ADAMTS-like 3	15	15q25.2	metallopeptidase activity|protein binding|zinc ion binding|proteolysis|proteinaceous extracellular matrix		secreted, extracellular space, extracellular matrix {eco:0000269|pubmed:14667842}.
ADGRB3	adhesion G protein-coupled receptor B3	6	6q12	G-protein coupled receptor activity|protein binding|G-protein coupled receptor signaling pathway|negative regulation of angiogenesis|integral component of membrane|plasma membrane	may regulate the number of excitatory synapses that are formed on hippocampus neurons. has no effect on inhibitory synapses. might be involved in angiogenesis inhibition and suppression of glioblastoma.	cell membrane {eco:0000269|pubmed:21262840, eco:0000269|pubmed:22333914}; multi-pass membrane protein {eco:0000269|pubmed:21262840, eco:0000269|pubmed:22333914}.
EPM2A	epilepsy, progressive myoclonus type 2A, Lafora disease (laforin)	6	6q24	carbohydrate phosphatase activity|carbohydrate phosphatase activity|phosphatidylinositol-4,5-bisphosphate 5-phosphatase activity|protein binding|protein serine/threonine phosphatase activity|protein serine/threonine phosphatase activity|protein tyrosine phosphatase activity|protein tyrosine phosphatase activity|protein tyrosine/serine/threonine phosphatase activity|starch binding|autophagy|carboh…	has both dual-specificity protein phosphatase and glucan phosphatase activities. together with the e3 ubiquitin ligase nhlrc1/malin, appears to be involved in the clearance of toxic polyglucosan and protein aggregates via multiple pathways. dephosphorylates phosphotyrosine, phosphoserine and phosphothreonine substrates in vitro. has also been shown to dephosphorylate mapt. shows strong phosphatas…	isoform 7: cytoplasm.
ASPA	aspartoacylase	17	17p13.3	aminoacylase activity|aspartoacylase activity|hydrolase activity, acting on ester bonds|metal ion binding|protein binding|aspartate catabolic process|central nervous system myelination|positive regulation of oligodendrocyte differentiation|cytoplasm|extracellular exosome|nucleus	catalyzes the deacetylation of n-acetylaspartic acid (naa) to produce acetate and l-aspartate. naa occurs in high concentration in brain and its hydrolysis naa plays a significant part in the maintenance of intact white matter. in other tissues it act as a scavenger of naa from body fluids.	cytoplasm. nucleus {eco:0000250}.
GPRASP1	G protein-coupled receptor associated sorting protein 1	X	Xq22.1	protein binding|G-protein coupled receptor catabolic process|G-protein coupled receptor catabolic process|endosome to lysosome transport|cytoplasm	modulates lysosomal sorting and functional down- regulation of a variety of g-protein coupled receptors. targets receptors for degradation in lysosomes via its interaction with becn2. {eco:0000269|pubmed:12142540, eco:0000269|pubmed:15452121, eco:0000269|pubmed:23954414}.	cytoplasm {eco:0000269|pubmed:15452121}.
PID1	phosphotyrosine interaction domain containing 1	2	2q36.3	protein binding|cellular response to cytokine stimulus|cellular response to fatty acid|cellular response to interleukin-6|cellular response to leptin stimulus|cellular response to tumor necrosis factor|cellular response to tumor necrosis factor|energy reserve metabolic process|fat cell differentiation|mitochondrion morphogenesis|negative regulation of ATP biosynthetic process|negative regulation …	increases proliferation of preadipocytes without affecting adipocytic differentiation. {eco:0000269|pubmed:16815647}.	cytoplasm {eco:0000269|pubmed:16815647}.
PGM5	phosphoglucomutase 5	9	9q13	magnesium ion binding|phosphoglucomutase activity|structural molecule activity|cell adhesion|galactose catabolic process|glucose metabolic process|glycogen biosynthetic process|Z disc|cell-cell adherens junction|costamere|cytoplasmic side of plasma membrane|cytosol|dystrophin-associated glycoprotein complex|dystrophin-associated glycoprotein complex|focal adhesion|intercalated disc|sarcolemma|spo…	component of adherens-type cell-cell and cell-matrix junctions. lacks phosphoglucomutase activity.	cell junction, adherens junction {eco:0000269|pubmed:8175905}. cytoplasm, cytoskeleton {eco:0000269|pubmed:8175905}. note=adherens-type cellular junctions. concentrated in focal contacts at the ends of actin bundles, and associated with actin filaments.
NEGR1	neuronal growth regulator 1	1	1p31.1	protein binding|feeding behavior|locomotory behavior|positive regulation of neuron projection development|regulation of neurogenesis|single organismal cell-cell adhesion|anchored component of membrane|cell surface|cell-cell junction|extracellular exosome|neuron projection|neuronal cell body|plasma membrane	may be involved in cell-adhesion. may function as a trans-neural growth-promoting factor in regenerative axon sprouting in the mammalian brain (by similarity). {eco:0000250}.	cell membrane {eco:0000250}; lipid-anchor, gpi-anchor {eco:0000250}.
ADGRD1	adhesion G protein-coupled receptor D1	12	12q24.33	G-protein coupled receptor activity|G-protein coupled receptor signaling pathway|positive regulation of adenylate cyclase activity involved in G-protein coupled receptor signaling pathway|integral component of membrane|plasma membrane	orphan receptor.	cell membrane; multi-pass membrane protein.
TCEAL2	transcription elongation factor A (SII)-like 2	X	Xq22.1-q22.3	regulation of transcription, DNA-templated|transcription, DNA-templated|nucleus	may be involved in transcriptional regulation.	nucleus {eco:0000305}.
ACACB	acetyl-CoA carboxylase beta	12	12q24.11	ATP binding|acetyl-CoA carboxylase activity|biotin binding|biotin carboxylase activity|metal ion binding|protein binding|acetyl-CoA metabolic process|biotin metabolic process|carnitine shuttle|cellular lipid metabolic process|energy reserve metabolic process|fatty acid biosynthetic process|malonyl-CoA biosynthetic process|negative regulation of fatty acid oxidation|positive regulation of cellular…	catalyzes the atp-dependent carboxylation of acetyl-coa to malonyl-coa. carries out three functions: biotin carboxyl carrier protein, biotin carboxylase and carboxyltransferase. involved in inhibition of fatty acid and glucose oxidation and enhancement of fat storage (by similarity). may play a role in regulation of mitochondrial fatty acid oxidation through malonyl- coa-dependent inhibition of c…	mitochondrion {eco:0000269|pubmed:10677481}. nucleus {eco:0000269|pubmed:10677481}. endomembrane system. note=may associate with membranes.
FAXDC2	fatty acid hydroxylase domain containing 2	5	5q31-q32	iron ion binding|oxidoreductase activity|fatty acid biosynthetic process|oxidation-reduction process|integral component of membrane		membrane {eco:0000305}; multi-pass membrane protein {eco:0000305}.
AOX1	aldehyde oxidase 1	2	2q33	2 iron, 2 sulfur cluster binding|NAD binding|UDP-N-acetylmuramate dehydrogenase activity|aldehyde oxidase activity|electron carrier activity|flavin adenine dinucleotide binding|iron ion binding|molybdopterin cofactor binding|xanthine dehydrogenase activity|inflammatory response|oxidation-reduction process|reactive oxygen species metabolic process|small molecule metabolic process|vitamin B6 metabo…	oxidase with broad substrate specificity, oxidizing aromatic azaheterocycles, such as n1-methylnicotinamide and n- methylphthalazinium, as well as aldehydes, such as benzaldehyde, retinal, pyridoxal, and vanillin. plays a key role in the metabolism of xenobiotics and drugs containing aromatic azaheterocyclic substituents. participates in the bioactivation of prodrugs such as famciclovir, catalyzi…	cytoplasm {eco:0000269|pubmed:18671973, eco:0000269|pubmed:20444863, eco:0000269|pubmed:23857892}.
TCEAL7	transcription elongation factor A (SII)-like 7	X	Xq22.1	negative regulation of NF-kappaB transcription factor activity|negative regulation of transcription, DNA-templated|transcription, DNA-templated|nucleus	plays a role in the negative regulation of nf-kappa-b signaling at the basal level by modulating transcriptional activity of nf-kappa-b on its target gene promoters. associates with cyclin d1 promoter containing myc e-box sequence and transcriptionally represses cyclin d1 expression. regulates telomerase reverse transcriptase expression and telomerase activity in both alt (alternative lengthening…	nucleus {eco:0000269|pubmed:18806825}.
IGSF10	immunoglobulin superfamily, member 10	3	3q25.1	cell differentiation|multicellular organismal development|ossification|extracellular region	may be involved in the maintenance of osteochondroprogenitor cells pool. {eco:0000250}.	secreted {eco:0000305}.
GPM6A	glycoprotein M6A	4	4q34	calcium channel activity|protein binding|calcium ion transmembrane transport|neural retina development|neuron migration|neuron projection morphogenesis|positive regulation of filopodium assembly|stem cell differentiation|synapse assembly|axonal growth cone|dendritic spine|extracellular exosome|extracellular vesicle|filopodium|integral component of membrane|neuron projection|neuronal cell body|pla…	involved in neuronal differentiation, including differentiation and migration of neuronal stem cells. plays a role in neuronal plasticity and is involved in neurite and filopodia outgrowth, filopodia motility and probably synapse formation. gpm6a-induced filopodia formation involves mitogen-activated protein kinase (mapk) and src signaling pathways. may be involved in neuronal ngf-dependent ca(2+…	cell membrane {eco:0000250}; multi-pass membrane protein {eco:0000250}. cell projection, axon {eco:0000250}. cell projection, dendritic spine {eco:0000250}. cell projection, filopodium {eco:0000250}. note=localizes to cholesterol-rich lipid rafts of the plasma membrane of hippocampal neurons. localized to plasma membrane of cell bodies and neurites of hippocampal neurons. localized in membrane pr…
RANBP3L	RAN binding protein 3-like	5	5p13.2	intracellular transport|intracellular
FOSB	FBJ murine osteosarcoma viral oncogene homolog B	19	19q13.32	DNA binding|double-stranded DNA binding|sequence-specific DNA binding|sequence-specific DNA binding transcription factor activity|transcription factor binding|cellular response to calcium ion|cellular response to hormone stimulus|female pregnancy|negative regulation of transcription from RNA polymerase II promoter|response to cAMP|response to corticosterone|response to drug|response to mechanical…	fosb interacts with jun proteins enhancing their dna binding activity.	nucleus.
CRHBP	corticotropin releasing hormone binding protein	5	5q13.3	corticotropin-releasing hormone binding|corticotropin-releasing hormone binding|peptide binding|protein binding|behavioral response to ethanol|cellular response to cAMP|cellular response to calcium ion|cellular response to cocaine|cellular response to drug|cellular response to estradiol stimulus|cellular response to estrogen stimulus|cellular response to gonadotropin-releasing hormone|cellular re…	binds crf and inactivates it. may prevent inappropriate pituitary-adrenal stimulation in pregnancy.	secreted.
PTH1R	parathyroid hormone 1 receptor	3	3p22-p21.1	parathyroid hormone receptor activity|peptide hormone binding|protein binding|protein self-association|G-protein coupled receptor signaling pathway|G-protein coupled receptor signaling pathway, coupled to cyclic nucleotide second messenger|adenylate cyclase-activating G-protein coupled receptor signaling pathway|adenylate cyclase-modulating G-protein coupled receptor signaling pathway|aging|bone …	this is a receptor for parathyroid hormone and for parathyroid hormone-related peptide. the activity of this receptor is mediated by g proteins which activate adenylyl cyclase and also a phosphatidylinositol-calcium second messenger system. {eco:0000269|pubmed:18611381, eco:0000269|pubmed:20172855}.	cell membrane {eco:0000269|pubmed:20172855}; multi-pass membrane protein {eco:0000269|pubmed:20172855}.
ARHGAP20	Rho GTPase activating protein 20	11	11q23.1	GTPase activator activity|positive regulation of GTPase activity|regulation of small GTPase mediated signal transduction|small GTPase mediated signal transduction|cytosol	gtpase activator for the rho-type gtpases by converting them to an inactive gdp-bound state. {eco:0000250}.
FGL2	fibrinogen-like 2	7	7q11.23	extracellular exosome|fibrinogen complex	may play a role in physiologic lymphocyte functions at mucosal sites.	secreted.
C7	complement component 7	5	5p13	cellular sodium ion homeostasis|complement activation|complement activation, alternative pathway|complement activation, classical pathway|cytolysis|innate immune response|regulation of complement activation|extracellular exosome|extracellular region|membrane attack complex	constituent of the membrane attack complex (mac) that plays a key role in the innate and adaptive immune response by forming pores in the plasma membrane of target cells. c7 serves as a membrane anchor.	secreted.
GFRA2	GDNF family receptor alpha 2	8	8p21.3	glial cell-derived neurotrophic factor receptor activity|glial cell-derived neurotrophic factor receptor signaling pathway|negative regulation of protein autophosphorylation|nervous system development|transmembrane receptor protein tyrosine kinase signaling pathway|anchored component of membrane|extrinsic component of membrane|plasma membrane	isoform 2: participates to nrtn-induced 'ser-727' phosphorylation of stat3. {eco:0000250|uniprotkb:o08842}.	cell membrane {eco:0000250}; lipid-anchor, gpi-anchor {eco:0000250}.
NR3C2	nuclear receptor subfamily 3, group C, member 2	4	4q31.1	protein binding|sequence-specific DNA binding|sequence-specific DNA binding transcription factor activity|steroid binding|steroid hormone receptor activity|zinc ion binding|gene expression|regulation of transcription, DNA-templated|signal transduction|steroid hormone mediated signaling pathway|transcription initiation from RNA polymerase II promoter|endoplasmic reticulum membrane|nucleoplasm|rece…	receptor for both mineralocorticoids (mc) such as aldosterone and glucocorticoids (gc) such as corticosterone or cortisol. binds to mineralocorticoid response elements (mre) and transactivates target genes. the effect of mc is to increase ion and water transport and thus raise extracellular fluid volume and blood pressure and lower potassium levels. {eco:0000269|pubmed:3037703}.	cytoplasm. nucleus. endoplasmic reticulum membrane; peripheral membrane protein. note=cytoplasmic and nuclear in the absence of ligand; nuclear after ligand-binding. when bound to hsd11b2, it is found associated with the endoplasmic reticulum membrane.
KCND3	potassium channel, voltage gated Shal related subfamily D, member 3	1	1p13.3	A-type (transient outward) potassium channel activity|delayed rectifier potassium channel activity|ion channel binding|metal ion binding|protein binding|membrane repolarization|potassium ion export|potassium ion transport|protein homooligomerization|regulation of ion transmembrane transport|synaptic transmission|dendrite|integral component of membrane|neuronal cell body|perinuclear endoplasmic re…	pore-forming (alpha) subunit of voltage-gated rapidly inactivating a-type potassium channels. may contribute to i(to) current in heart and i(sa) current in neurons. channel properties are modulated by interactions with other alpha subunits and with regulatory subunits. {eco:0000269|pubmed:10200233, eco:0000269|pubmed:9843794}.	membrane; multi-pass membrane protein. cell membrane, sarcolemma {eco:0000250}. cell projection, dendrite {eco:0000250}.
ANK2	ankyrin 2, neuronal	4	4q25-q27	ATPase binding|enzyme binding|ion channel binding|ion channel binding|potassium channel regulator activity|protein binding|protein binding, bridging|protein kinase binding|spectrin binding|structural constituent of cytoskeleton|SA node cell action potential|SA node cell to atrial cardiac muscle cell communication|T-tubule organization|atrial cardiac muscle cell action potential|atrial cardiac mus…	in skeletal muscle, required for proper localization of dmd and dctn4 and for the formation and/or stability of a special subset of microtubules associated with costameres and neuromuscular junctions (by similarity). attaches integral membrane proteins to cytoskeletal elements. also binds to cytoskeletal proteins. required for coordinate assembly of na/ca exchanger, na/k atpase and insp3 receptor…	cytoplasm, cytoskeleton {eco:0000269|pubmed:19007774}. membrane {eco:0000269|pubmed:19007774}. cytoplasm, myofibril, sarcomere, m line {eco:0000250}. apical cell membrane {eco:0000250}. cell membrane {eco:0000269|pubmed:19007774}. cell junction, synapse, postsynaptic cell membrane {eco:0000250}. note=expressed at the apical membrane of airway lung epithelial cells (by similarity). localized to th…
LEPR	leptin receptor	1	1p31	cytokine receptor activity|identical protein binding|protein binding|transmembrane signaling receptor activity|cell surface receptor signaling pathway|cholesterol metabolic process|cytokine-mediated signaling pathway|energy reserve metabolic process|multicellular organismal development|negative regulation of gluconeogenesis|negative regulation of hydrolase activity|extracellular region|integral c…	receptor for obesity factor (leptin). on ligand binding, mediates signaling through jak2/stat3. involved in the regulation of fat metabolism and, in a hematopoietic pathway, required for normal lymphopoiesis. may play a role in reproduction. can also mediate the erk/fos signaling pathway (by similarity). {eco:0000250}.	isoform e: secreted {eco:0000305}.
DPT	dermatopontin	1	1q12-q23	cell adhesion|collagen fibril organization|negative regulation of cell proliferation|extracellular exosome|extracellular matrix|extracellular matrix|extracellular space|proteinaceous extracellular matrix	seems to mediate adhesion by cell surface integrin binding. may serve as a communication link between the dermal fibroblast cell surface and its extracellular matrix environment. enhances tgfb1 activity. inhibits cell proliferation. accelerates collagen fibril formation, and stabilizes collagen fibrils against low-temperature dissociation (by similarity). {eco:0000250}.	secreted, extracellular space, extracellular matrix {eco:0000250}.
CADM2	cell adhesion molecule 2	3	3p12.1	adherens junction organization|brain development|cell adhesion|cell junction assembly|cell-cell junction organization|axon|cell junction|cytoplasm|integral component of membrane|neuronal cell body membrane|plasma membrane|synapse	adhesion molecule that engages in homo- and heterophilic interactions with the other nectin-like family members, leading to cell aggregation. important for synapse organization, providing regulated trans-synaptic adhesion. preferentially binds to oligodendrocytes. {eco:0000269|pubmed:17967169}.	cell membrane {eco:0000269|pubmed:17967169}; single-pass type i membrane protein {eco:0000269|pubmed:17967169}. cell junction, synapse {eco:0000269|pubmed:17967169}. cell projection, axon {eco:0000269|pubmed:17967169}. note=found in the axoplasm of myelinated axons.
ASXL3	additional sex combs like transcriptional regulator 3	18	18q11	DNA binding|metal ion binding|regulation of transcription, DNA-templated|transcription, DNA-templated|nucleus	putative polycomb group (pcg) protein. pcg proteins act by forming multiprotein complexes, which are required to maintain the transcriptionally repressive state of homeotic genes throughout development. pcg proteins are not required to initiate repression, but to maintain it during later stages of development. they probably act via methylation of histones, rendering chromatin heritably changed in…	nucleus {eco:0000305}.
SCUBE1	signal peptide, CUB domain, EGF-like 1	22	22q13	calcium ion binding|identical protein binding|protein heterodimerization activity|adult heart development|blood coagulation|endothelial cell differentiation|inflammatory response|post-embryonic development|protein homooligomerization|cell surface|external side of plasma membrane|extracellular space|extrinsic component of plasma membrane	could function as an adhesive molecule and its matrix bound and soluble fragments may play a critical role in vascular biology. {eco:0000269|pubmed:16753137}.	secreted. cell membrane; peripheral membrane protein.
SCN11A	sodium channel, voltage gated, type XI alpha subunit	3	3p22.2	voltage-gated sodium channel activity|membrane depolarization during action potential|neuronal action potential|regulation of ion transmembrane transport|regulation of sensory perception of pain|response to drug|sodium ion transmembrane transport|sodium ion transport|C-fiber|extracellular exosome|plasma membrane|voltage-gated sodium channel complex	this protein mediates the voltage-dependent sodium ion permeability of excitable membranes. assuming opened or closed conformations in response to the voltage difference across the membrane, the protein forms a sodium-selective channel through which sodium ions may pass in accordance with their electrochemical gradient. it is a tetrodotoxin-resistant sodium channel isoform. also involved, with th…	membrane {eco:0000250}; multi-pass membrane protein {eco:0000250}.
CXCL12	chemokine (C-X-C motif) ligand 12	10	10q11.1	CXCR chemokine receptor binding|chemokine activity|chemokine activity|chemokine receptor binding|growth factor activity|receptor binding|G-protein coupled receptor signaling pathway|T cell proliferation|adult locomotory behavior|ameboidal-type cell migration|blood circulation|cell adhesion|cell chemotaxis|cellular calcium ion homeostasis|chemokine-mediated signaling pathway|chemotaxis|germ cell d…	chemoattractant active on t-lymphocytes, monocytes, but not neutrophils. activates the c-x-c chemokine receptor cxcr4 to induce a rapid and transient rise in the level of intracellular calcium ions and chemotaxis. also binds to atypical chemokine receptor ackr3, which activates the beta-arrestin pathway and acts as a scavenger receptor for sdf-1. sdf-1-beta(3-72) and sdf-1- alpha(3-67) show a red…	secreted.
TGFBR3	transforming growth factor, beta receptor III	1	1p33-p32	PDZ domain binding|SMAD binding|activin binding|coreceptor activity|fibroblast growth factor binding|glycosaminoglycan binding|glycosaminoglycan binding|heparin binding|protein binding|protein binding|transforming growth factor beta binding|transforming growth factor beta binding|transforming growth factor beta receptor activity, type III|transforming growth factor beta receptor binding|transform…	binds to tgf-beta. could be involved in capturing and retaining tgf-beta for presentation to the signaling receptors.	secreted. secreted, extracellular space. cell membrane {eco:0000305}; single-pass type i membrane protein {eco:0000305}. note=exists both as a membrane-bound form and as soluble form in serum and in the extracellular matrix.
SYT15	synaptotagmin XV	10	10q11.1	calcium ion binding|calcium-dependent phospholipid binding|clathrin binding|syntaxin binding|calcium ion-dependent exocytosis of neurotransmitter|regulation of calcium ion-dependent exocytosis|synaptic vesicle exocytosis|integral component of membrane|plasma membrane	may be involved in the trafficking and exocytosis of secretory vesicles in non-neuronal tissues. {eco:0000250}.	isoform 4: cell membrane {eco:0000250}; single-pass type iii membrane protein {eco:0000250}.
ANO5	anoctamin 5	11	11p14.3	intracellular calcium activated chloride channel activity|intracellular calcium activated chloride channel activity|chloride transmembrane transport|chloride transport|ion transmembrane transport|transmembrane transport|endoplasmic reticulum membrane|integral component of membrane|intracellular|plasma membrane|plasma membrane|vesicle	does not exhibit calcium-activated chloride channel (cacc) activity.	endoplasmic reticulum membrane; multi-pass membrane protein. cell membrane. note=colocalized with calr/calreticulin. shows an intracellular localization according to pubmed:22075693.
PTGDS	prostaglandin D2 synthase 21kDa (brain)	9	9q34.2-q34.3	fatty acid binding|prostaglandin-D synthase activity|prostaglandin-D synthase activity|protein binding|retinoid binding|transporter activity|arachidonic acid metabolic process|cyclooxygenase pathway|prostaglandin biosynthetic process|prostaglandin biosynthetic process|regulation of circadian sleep/wake cycle, sleep|response to glucocorticoid|small molecule metabolic process|transport|Golgi appara…	catalyzes the conversion of pgh2 to pgd2, a prostaglandin involved in smooth muscle contraction/relaxation and a potent inhibitor of platelet aggregation. involved in a variety of cns functions, such as sedation, nrem sleep and pge2-induced allodynia, and may have an anti-apoptotic role in oligodendrocytes. binds small non-substrate lipophilic molecules, including biliverdin, bilirubin, retinal, …	rough endoplasmic reticulum {eco:0000269|pubmed:9065498}. nucleus membrane {eco:0000269|pubmed:9065498}. golgi apparatus {eco:0000269|pubmed:9065498}. cytoplasm, perinuclear region {eco:0000269|pubmed:9065498}. secreted {eco:0000269|pubmed:9065498}. note=detected on rough endoplasmic reticulum of arachnoid and menigioma cells. localized to the nuclear envelope, golgi apparatus, secretory vesicles…
ABCA9	ATP-binding cassette, sub-family A (ABC1), member 9	17	17q24.2	ATP binding|ATPase activity, coupled to transmembrane movement of substances|lipid transport|metabolic process|transmembrane transport|integral component of membrane|mitochondrion	may play a role in monocyte differentiation and lipid homeostasis. {eco:0000269|pubmed:12150964}.	membrane {eco:0000305}; multi-pass membrane protein {eco:0000305}.
SLITRK3	SLIT and NTRK-like family, member 3	3	3q26.1	axonogenesis|integral component of membrane	suppresses neurite outgrowth. {eco:0000250}.	membrane {eco:0000305}; single-pass type i membrane protein {eco:0000305}.
CNTFR	ciliary neurotrophic factor receptor	9	9p13	ciliary neurotrophic factor receptor activity|cytokine binding|receptor binding|brainstem development|ciliary neurotrophic factor-mediated signaling pathway|negative regulation of neuron apoptotic process|nervous system development|positive regulation of cell proliferation|sex differentiation|signal transduction|skeletal muscle organ development|suckling behavior|CNTFR-CLCF1 complex|anchored comp…	binds to cntf. the alpha subunit provides the receptor specificity.	cell membrane; lipid-anchor, gpi-anchor.
DLGAP2	discs, large (Drosophila) homolog-associated protein 2	8	8p23	protein binding|neuron-neuron synaptic transmission|cell junction|neurofilament|postsynaptic density|postsynaptic membrane	may play a role in the molecular organization of synapses and neuronal cell signaling. could be an adapter protein linking ion channel to the subsynaptic cytoskeleton. may induce enrichment of psd-95/sap90 at the plasma membrane.	cell membrane {eco:0000250}; peripheral membrane protein {eco:0000250}. cell junction, synapse, postsynaptic cell membrane, postsynaptic density {eco:0000250}. cell junction, synapse {eco:0000250}. note=postsynaptic density of neuronal cells. {eco:0000250}.
ABCA6	ATP-binding cassette, sub-family A (ABC1), member 6	17	17q24.3	ATP binding|ATPase activity, coupled to transmembrane movement of substances|lipid transport|metabolic process|transmembrane transport|integral component of membrane|intracellular membrane-bounded organelle	probable transporter which may play a role in macrophage lipid homeostasis.	membrane {eco:0000305}; multi-pass membrane protein {eco:0000305}.
NPY5R	neuropeptide Y receptor Y5	4	4q31-q32	neuropeptide Y receptor activity|pancreatic polypeptide receptor activity|peptide YY receptor activity|G-protein coupled receptor signaling pathway|cardiac left ventricle morphogenesis|eating behavior|generation of ovulation cycle rhythm|negative regulation of apoptotic process|negative regulation of glutamate secretion|negative regulation of synaptic transmission, GABAergic|neuropeptide signalin…	receptor for neuropeptide y and peptide yy. the activity of this receptor is mediated by g proteins that inhibit adenylate cyclase activity. seems to be associated with food intake. could be involved in feeding disorders.	cell membrane; multi-pass membrane protein.
PDE8B	phosphodiesterase 8B	5	5q13.3	3',5'-cyclic-AMP phosphodiesterase activity|3',5'-cyclic-nucleotide phosphodiesterase activity|metal ion binding|signal transducer activity|behavioral fear response|cAMP catabolic process|cyclic nucleotide metabolic process|negative regulation of insulin secretion|negative regulation of steroid hormone biosynthetic process|neuromuscular process controlling balance|operant conditioning|phosphorela…	hydrolyzes the second messenger camp, which is a key regulator of many important physiological processes. may be involved in specific signaling in the thyroid gland.

## Sheet: Table S5
The significant pathways (Reactome) associated with the set of 103 genes overexpressed in at least 17 of the 18 cancer types were identified using the GSEA web tool (http://software.broadinstitute.org/gsea/msigdb/annotate.jsp) with FDR<0.05.
K denotes the number of genes in the pathway, and k the number of genes in both the gene set and pathway.
Reactome Pathway	# Genes in Gene Set (K)	# Genes in Overlap (k)	k/K	p-value	FDR q-value
Cell Cycle, Mitotic	325	37	0.1138	7.59e-54	5.12e-51
Cell Cycle	421	38	0.0903	2.22e-51	7.48e-49
DNA Replication	192	27	0.1406	1.28e-41	2.89e-39
Mitotic M-M/G1 phases	172	25	0.1453	6.61e-39	1.11e-36
Mitotic Prometaphase	87	17	0.1954	5.72e-29	7.72e-27
Mitotic G1-G1/S phases	137	12	0.0876	2.53e-16	2.84e-14
G1/S Transition	112	11	0.0982	1.29e-15	1.24e-13
Cell Cycle Checkpoints	124	11	0.0887	4.05e-15	3.42e-13
G2/M Checkpoints	45	7	0.1556	7.91e-12	5.92e-10
Regulation of mitotic cell cycle	85	8	0.0941	1.58e-11	1.07e-09
Activation of the pre-replicative complex	31	6	0.1935	6.42e-11	3.94e-09
Cyclin A/B1 associated events during G2/M transition	15	5	0.3333	1.3e-10	7.29e-09
E2F mediated regulation of DNA replication	35	6	0.1714	1.41e-10	7.29e-09
Activation of ATR in response to replication stress	38	6	0.1579	2.38e-10	1.15e-08
G1/S-Specific Transcription	19	5	0.2632	5e-10	2.25e-08
M/G1 Transition	81	7	0.0864	5.69e-10	2.25e-08
Mitotic G2-G2/M phases	81	7	0.0864	5.69e-10	2.25e-08
Kinesins	24	5	0.2083	1.81e-09	6.79e-08
G0 and Early G1	25	5	0.2	2.26e-09	8.03e-08
S Phase	109	7	0.0642	4.64e-09	1.56e-07
APC/C:Cdh1 mediated degradation of Cdc20 and other APC/C:Cdh1 targeted proteins in late mitosis/early G1	72	6	0.0833	1.27e-08	4.07e-07
Synthesis of DNA	92	6	0.0652	5.59e-08	1.71e-06
APC-Cdc20 mediated degradation of Nek2A	28	4	0.1429	4.15e-07	1.22e-05
CDC6 association with the ORC:origin complex	11	3	0.2727	1.63e-06	4.57e-05
Association of licensing factors with the pre-replicative complex	14	3	0.2143	3.58e-06	9.64e-05
Factors involved in megakaryocyte development and platelet production	132	5	0.0379	1.1e-05	0.000284
Assembly of the pre-replicative complex	65	4	0.0615	1.29e-05	0.000322
Orc1 removal from chromatin	67	4	0.0597	1.46e-05	0.00035
Inhibition of the proteolytic activity of APC/C required for the onset of anaphase by mitotic spindle checkpoint components	24	3	0.125	1.96e-05	0.000455
APC/C:Cdc20 mediated degradation of mitotic proteins	73	4	0.0548	2.05e-05	0.00046
MHC class II antigen presentation	91	4	0.044	4.88e-05	0.00106
Unwinding of DNA	11	2	0.1818	0.000255	0.0052
CDT1 association with the CDC6:ORC:origin complex	56	3	0.0536	0.000255	0.0052
Cyclin E associated events during G1/S transition	65	3	0.0462	0.000396	0.00785
Conversion from APC/C:Cdc20 to APC/C:Cdh1 in late anaphase	22	2	0.0909	0.00105	0.0203
Phosphorylation of the APC/C	23	2	0.087	0.00115	0.0216
Adaptive Immune System	539	6	0.0111	0.00119	0.0217
Fanconi Anemia pathway	25	2	0.08	0.00136	0.0241
APC/C:Cdc20 mediated degradation of Cyclin B	26	2	0.0769	0.00147	0.0254
Degradation of the extracellular matrix	29	2	0.069	0.00183	0.0309
DNA strand elongation	30	2	0.0667	0.00196	0.0322

## Sheet: Table S6
"1" indicates that the gene is more lower expressed in cancers than in normal tisssue, otherwise is "0" (fold change > 1.5, FDR < 0.05).
"Sum" indicates the number of cancer types in which the gene is more lower expressed in cancers than in normal tisssue.
Gene	BLCA	BRCA	CHOL	COAD	ESCA	GBM	HNSC	KICH	KIRC	KIRP	LIHC	LUAD	LUSC	PRAD	READ	STAD	THCA	UCEC	Sum
PLP1	1	1	1	1	1	1	1	1	1	1	1	1	1	1	1	1	1	1	18
SCARA5	1	1	1	1	1	1	1	1	1	1	1	1	1	1	1	1	1	1	18
MYOM1	1	1	1	1	1	1	1	1	1	1	1	1	1	1	1	1	1	1	18
HMGCLL1	1	1	1	1	1	1	1	1	1	1	1	1	1	1	1	1	1	1	18
ADH1B	1	1	1	1	1	1	1	1	1	1	1	1	1	1	1	1	1	1	18
NKAPL	1	1	1	1	1	1	1	1	1	1	1	1	1	1	1	1	1	1	18
SYNE1	1	1	1	1	1	1	1	1	1	1	1	1	1	1	1	1	1	1	18
PEG3	1	1	1	1	1	1	1	1	1	1	1	1	1	1	1	1	1	1	18
USP2	1	1	1	1	1	1	1	1	1	1	1	1	1	1	1	1	1	1	18
PCDH9	1	1	1	1	1	1	1	1	1	1	1	1	1	1	1	1	1	1	18
SLC5A7	1	1	1	1	1	1	1	1	1	1	1	1	1	1	1	1	1	1	18
SORCS1	1	1	0	1	1	1	1	1	1	1	1	1	1	1	1	1	1	1	17
NRXN1	1	1	1	1	1	1	1	1	1	1	1	1	0	1	1	1	1	1	17
HLF	1	1	1	1	1	1	1	1	1	0	1	1	1	1	1	1	1	1	17
SCN7A	1	1	1	1	1	0	1	1	1	1	1	1	1	1	1	1	1	1	17
TMEM132C	1	1	0	1	1	1	1	1	1	1	1	1	1	1	1	1	1	1	17
CD300LG	1	1	1	1	1	0	1	1	1	1	1	1	1	1	1	1	1	1	17
FXYD1	1	1	1	1	1	1	1	1	0	1	1	1	1	1	1	1	1	1	17
SYNPO2	1	1	1	1	1	1	1	1	0	1	1	1	1	1	1	1	1	1	17
ADAMTSL3	1	1	1	1	1	1	1	1	0	1	1	1	1	1	1	1	1	1	17
ADGRB3	1	1	1	1	1	1	1	1	1	1	1	1	1	1	1	1	0	1	17
EPM2A	1	1	1	1	1	0	1	1	1	1	1	1	1	1	1	1	1	1	17
ASPA	1	1	1	1	1	1	1	1	0	1	1	1	1	1	1	1	1	1	17
GPRASP1	1	1	0	1	1	1	1	1	1	1	1	1	1	1	1	1	1	1	17
PID1	1	1	1	1	1	1	1	1	1	1	1	1	1	0	1	1	1	1	17
PGM5	1	1	1	1	1	0	1	1	1	1	1	1	1	1	1	1	1	1	17
NEGR1	1	1	0	1	1	1	1	1	1	1	1	1	1	1	1	1	1	1	17
ADGRD1	1	1	1	1	1	0	1	1	1	1	1	1	1	1	1	1	1	1	17
TCEAL2	1	1	0	1	1	1	1	1	1	1	1	1	1	1	1	1	1	1	17
ACACB	1	1	1	1	1	1	1	0	1	1	1	1	1	1	1	1	1	1	17
FAXDC2	1	1	1	1	1	1	1	0	1	1	1	1	1	1	1	1	1	1	17
AOX1	1	1	1	1	1	0	1	1	1	1	1	1	1	1	1	1	1	1	17
TCEAL7	1	1	0	1	1	1	1	1	1	1	1	1	1	1	1	1	1	1	17
IGSF10	1	1	1	1	0	1	1	1	1	1	1	1	1	1	1	1	1	1	17
GPM6A	1	1	1	1	1	0	1	1	1	1	1	1	1	1	1	1	1	1	17
RANBP3L	1	1	1	1	1	1	1	1	1	1	1	1	1	0	1	1	1	1	17
FOSB	1	1	1	1	1	1	1	1	0	1	1	1	1	1	1	1	1	1	17
CRHBP	1	1	1	1	0	1	1	1	1	1	1	1	1	1	1	1	1	1	17
PTH1R	1	1	1	1	1	1	0	1	1	1	1	1	1	1	1	1	1	1	17
ARHGAP20	1	1	1	1	1	1	1	1	0	1	1	1	1	1	1	1	1	1	17
FGL2	1	1	1	1	1	0	1	1	1	1	1	1	1	1	1	1	1	1	17
C7	1	1	1	1	1	0	1	1	1	1	1	1	1	1	1	1	1	1	17
GFRA2	1	1	1	1	1	1	1	1	0	1	1	1	1	1	1	1	1	1	17
NR3C2	1	1	1	1	1	1	1	0	1	1	1	1	1	1	1	1	1	1	17
KCND3	1	1	1	1	1	1	1	1	1	1	1	1	1	0	1	1	1	1	17
ANK2	1	1	0	1	1	1	1	1	1	1	1	1	1	1	1	1	1	1	17
LEPR	1	1	1	1	1	0	1	1	1	1	1	1	1	1	1	1	1	1	17
DPT	1	1	1	1	1	0	1	1	1	1	1	1	1	1	1	1	1	1	17
CADM2	1	1	1	1	1	1	1	1	1	1	1	1	1	0	1	1	1	1	17
ASXL3	1	1	1	1	1	1	1	0	1	1	1	1	1	1	1	1	1	1	17
SCUBE1	1	1	1	1	1	1	1	1	1	1	0	1	1	1	1	1	1	1	17
SCN11A	1	1	1	1	1	1	1	1	1	0	1	1	1	1	1	1	1	1	17
CXCL12	1	1	1	1	1	0	1	1	1	1	1	1	1	1	1	1	1	1	17
TGFBR3	1	1	1	1	1	0	1	1	1	1	1	1	1	1	1	1	1	1	17
SYT15	1	1	0	1	1	1	1	1	1	1	1	1	1	1	1	1	1	1	17
ANO5	1	1	1	1	1	1	1	0	1	1	1	1	1	1	1	1	1	1	17
PTGDS	1	1	0	1	1	1	1	1	1	1	1	1	1	1	1	1	1	1	17
ABCA9	1	1	1	1	1	1	1	1	1	1	1	1	1	0	1	1	1	1	17
SLITRK3	1	1	1	1	1	0	1	1	1	1	1	1	1	1	1	1	1	1	17
CNTFR	1	1	1	1	1	0	1	1	1	1	1	1	1	1	1	1	1	1	17
DLGAP2	1	1	1	1	1	1	1	1	1	1	1	1	1	0	1	1	1	1	17
ABCA6	1	1	1	1	1	0	1	1	1	1	1	1	1	1	1	1	1	1	17
NPY5R	1	1	0	1	1	1	1	1	1	1	1	1	1	0	1	1	1	1	16
PDE8B	1	1	0	1	1	1	1	1	1	1	1	1	1	1	1	1	1	1	17
CMTM5	1	1	0	1	1	0	1	1	1	1	1	1	1	1	1	1	1	1	16
PI16	1	1	0	1	1	0	1	1	1	1	1	1	1	1	1	1	1	1	16
CLEC3B	1	1	1	1	1	0	1	1	1	1	1	1	1	1	1	1	0	1	16
PCSK2	1	1	0	1	1	1	1	1	1	1	1	1	1	1	1	1	0	1	16
B3GALT2	1	1	0	1	0	1	1	1	1	1	1	1	1	1	1	1	1	1	16
FAM107A	1	1	1	1	1	0	1	1	1	1	1	1	1	1	1	1	0	1	16
DMGDH	1	1	1	1	1	0	1	1	1	1	1	0	1	1	1	1	1	1	16
KCNB1	1	1	1	1	1	1	1	1	0	0	1	1	1	1	1	1	1	1	16
NTRK3	1	1	1	1	1	0	1	1	1	1	1	1	1	1	1	1	0	1	16
SDPR	1	1	1	1	1	0	1	1	0	1	1	1	1	1	1	1	1	1	16
TCF21	1	1	1	1	1	0	0	1	1	1	1	1	1	1	1	1	1	1	16
TNXB	1	1	1	1	1	0	1	1	1	1	1	1	1	0	1	1	1	1	16
C1QTNF7	1	1	0	1	1	0	1	1	1	1	1	1	1	1	1	1	1	1	16
GSTM5	1	1	0	1	1	0	1	1	1	1	1	1	1	1	1	1	1	1	16
HSPB6	1	1	0	1	1	0	1	1	1	1	1	1	1	1	1	1	1	1	16
PDE2A	1	1	1	1	1	1	1	1	0	1	1	1	1	1	1	1	0	1	16
BHMT2	1	1	1	1	1	0	1	1	1	1	1	0	1	1	1	1	1	1	16
XPNPEP2	1	1	1	1	1	0	1	1	1	1	1	1	1	1	0	1	1	1	16
SERTM1	1	1	0	1	1	1	1	1	1	1	0	1	1	1	1	1	1	1	16
OGN	1	1	0	1	1	0	1	1	1	1	1	1	1	1	1	1	1	1	16
FIGF	1	1	0	1	1	1	1	1	1	1	0	1	1	1	1	1	1	1	16
DUSP1	1	1	1	1	1	0	1	1	0	1	1	1	1	1	1	1	1	1	16
MICU3	1	1	1	1	1	1	1	0	1	1	1	1	1	1	1	1	0	1	16
CPED1	1	1	1	1	1	0	1	1	0	1	1	1	1	1	1	1	1	1	16
MYH11	1	1	0	1	1	1	1	1	0	1	1	1	1	1	1	1	1	1	16
ZBTB16	1	1	1	1	1	1	1	1	0	1	1	1	1	0	1	1	1	1	16
NCAM1	1	1	0	1	1	1	1	1	0	1	1	1	1	1	1	1	1	1	16
ABCA8	1	1	1	1	1	0	1	1	1	1	1	1	1	0	1	1	1	1	16
FOS	1	1	1	1	0	0	1	1	1	1	1	1	1	1	1	1	1	1	16
GFRA1	1	0	1	1	1	1	1	1	1	0	1	1	1	1	1	1	1	1	16
ATP1B2	1	1	1	1	1	0	1	1	1	1	1	1	1	1	1	1	0	1	16
CCL14	1	1	1	1	1	0	1	1	0	1	1	1	1	1	1	1	1	1	16
ADCY5	1	1	0	1	1	1	1	1	0	1	1	1	1	1	1	1	1	1	16
GPIHBP1	1	1	1	1	1	1	1	1	1	1	0	1	1	1	1	1	0	1	16
AGTR1	1	1	1	1	1	0	1	1	1	1	1	1	1	0	1	1	1	1	16
GREM2	1	1	1	1	1	1	1	1	1	1	1	1	1	0	1	1	1	0	16
RNF150	1	1	0	1	1	1	1	1	1	1	1	0	1	1	1	1	1	1	16
RELN	1	1	1	1	1	1	1	1	1	0	1	1	1	0	1	1	1	1	16
LYVE1	1	1	1	1	1	0	1	1	0	1	1	1	1	1	1	1	1	1	16
MAMDC2	1	1	0	1	1	0	1	1	1	1	1	1	1	1	1	1	1	1	16
ADRA1A	1	1	1	1	1	1	1	1	0	1	1	1	1	1	1	1	0	1	16
CDH19	1	1	1	1	1	0	1	0	1	1	1	1	1	1	1	1	1	1	16
CHRDL1	1	1	0	1	1	0	1	1	1	1	1	1	1	1	1	1	1	1	16
KCNAB1	1	1	0	1	1	1	1	1	0	1	1	1	1	1	1	1	1	1	16
PARK2	1	1	0	1	1	1	1	1	1	1	0	1	1	1	1	1	1	1	16
PRELP	1	1	0	1	1	0	1	1	1	1	1	1	1	1	1	1	1	1	16
MFAP4	1	1	1	1	1	0	1	1	1	1	1	1	1	0	1	1	1	1	16
AKAP6	1	1	1	1	1	1	1	0	1	1	1	1	1	1	1	1	0	1	16
RNF180	1	1	1	1	1	0	1	0	1	1	1	1	1	1	1	1	1	1	16
LAMA2	1	1	0	1	1	0	1	1	1	1	1	1	1	1	1	1	1	1	16
ANGPTL1	1	1	1	1	1	0	1	0	1	1	1	1	1	1	1	1	1	1	16
FAM180A	1	1	1	1	1	0	1	1	1	1	1	1	1	0	1	1	1	1	16
MIR22HG	1	1	1	1	1	0	1	0	1	1	1	1	1	1	1	1	1	1	16
MIR99AHG	1	1	1	1	0	0	1	1	1	1	1	1	1	1	1	1	1	1	16
CPEB4	1	0	1	1	1	1	1	0	1	1	1	1	1	1	1	1	1	1	16
MAOB	1	1	1	1	1	0	1	1	0	1	1	1	1	1	1	1	1	1	16
PLCL1	1	1	0	1	1	1	1	1	1	1	0	1	1	1	1	1	1	1	16
HPD	1	1	1	1	1	0	1	1	1	1	1	1	1	1	0	1	1	1	16
FBLN5	1	1	1	1	1	0	1	1	1	1	1	1	1	0	1	1	1	1	16
MMRN1	1	1	1	1	1	0	1	1	0	1	1	1	1	1	1	1	1	1	16
RGN	1	1	1	1	1	0	1	1	1	1	1	1	1	1	0	1	1	1	16
SLIT2	1	1	0	1	1	1	1	0	1	1	1	1	1	1	1	1	1	1	16
FOXP2	1	1	1	1	1	1	1	1	1	0	1	1	0	1	1	1	1	1	16
BMP5	1	1	1	1	1	0	1	1	1	1	1	1	1	1	1	1	1	0	16
NDNF	1	1	0	1	1	0	1	1	1	1	1	1	1	1	1	1	1	1	16
PRKAR2B	1	1	0	1	1	1	1	1	1	1	1	1	1	0	1	1	1	1	16
RGAG4	1	1	1	1	1	1	1	0	1	1	1	1	1	1	1	1	0	1	16
HSPB7	1	1	0	1	1	0	1	1	1	1	1	1	1	1	1	1	1	1	16
DES	1	1	0	1	1	0	1	1	1	1	1	1	1	1	1	1	1	1	16
C16orf45	1	1	1	1	1	1	1	1	1	0	1	1	1	1	1	1	0	1	16
CPEB3	1	1	1	1	1	1	1	0	1	1	1	1	1	0	1	1	1	1	16
DCN	1	1	1	1	1	0	0	1	1	1	1	1	1	1	1	1	1	1	16
CDO1	1	1	1	1	1	0	1	1	1	1	1	1	1	1	1	1	0	1	16
SFRP1	1	1	1	1	1	1	1	1	1	1	1	1	0	0	1	1	1	1	16
PPP1R1A	1	1	1	1	1	1	1	1	1	1	1	0	1	1	1	1	1	0	16
NAP1L5	1	1	1	1	1	1	0	0	1	1	1	1	1	1	1	1	1	1	16
CYBRD1	1	1	0	1	1	0	1	1	1	1	1	1	1	1	1	1	1	1	16
KLHDC1	1	1	1	1	1	1	1	1	0	1	0	1	1	1	1	1	1	1	16
SYPL2	1	1	1	1	1	0	1	1	1	0	1	1	1	1	1	1	1	1	16
C14orf180	1	1	1	1	1	0	1	1	0	1	1	1	1	1	1	1	1	1	16
PTGIS	1	1	0	1	1	0	1	1	1	1	1	1	1	1	1	1	1	1	16
TSPAN7	1	1	1	1	0	1	1	0	1	1	1	1	1	1	1	1	1	1	16
PARM1	1	1	0	1	1	1	1	1	1	1	0	1	1	1	1	1	1	1	16
NAP1L3	1	1	0	1	1	1	1	1	1	1	1	1	1	1	1	1	0	1	16
PPM1K	1	1	1	1	1	1	1	1	1	1	1	1	1	0	1	1	0	1	16
DAAM2	1	1	1	1	1	1	0	1	0	1	1	1	1	1	1	1	1	1	16
RGS7BP	1	1	1	1	1	1	1	1	1	1	1	1	1	1	0	0	1	1	16
WDFY3-AS2	1	1	0	1	1	0	1	1	1	1	1	1	1	1	1	1	1	1	16
RSPO3	1	1	1	1	1	1	1	0	1	1	1	1	1	1	1	0	1	1	16
DNASE1L3	1	1	1	1	0	0	1	1	1	1	1	1	1	1	1	1	1	1	16
HHIP	1	1	1	1	1	1	0	1	1	1	1	1	1	1	1	1	1	0	16
DUSP26	1	1	0	1	1	1	1	1	1	1	0	1	1	1	1	1	1	1	16
WDR17	1	1	0	1	1	1	1	1	1	1	1	1	1	0	1	1	1	1	16
PHYHD1	1	1	1	1	1	0	1	1	1	1	1	1	1	1	1	1	1	0	16
PLIN4	1	1	1	1	1	1	1	0	0	1	1	1	1	1	1	1	1	1	16
PWAR5	1	1	0	1	1	1	1	1	1	1	0	1	1	1	1	1	1	1	16
PKHD1L1	1	1	1	1	1	0	1	1	1	1	1	1	1	1	1	1	1	0	16
ADHFE1	1	1	1	1	1	1	1	1	1	0	1	1	1	0	1	1	1	1	16
SASH1	1	1	1	1	1	1	1	1	0	1	1	1	1	0	1	1	1	1	16
PWARSN	1	1	0	1	1	1	1	1	1	1	1	1	1	0	1	1	1	1	16
CORO2B	1	1	0	1	1	0	1	1	1	1	1	1	1	1	1	1	1	1	16
AQP4	1	1	0	1	1	0	1	1	1	1	1	1	1	1	1	1	1	1	16
FAM184A	1	1	1	1	0	1	1	1	1	1	0	1	1	1	1	1	1	1	16
CAND2	1	1	1	1	1	1	1	1	1	1	1	1	0	1	1	1	0	1	16
ZNF331	1	1	0	1	1	1	1	1	1	1	1	1	1	0	1	1	1	1	16
ASTN1	1	1	1	1	1	1	1	0	1	1	1	1	1	1	1	1	0	1	16
ACADSB	1	0	1	1	1	1	1	1	1	1	1	1	1	0	1	1	1	1	16
TMEM47	1	1	1	1	1	0	1	1	0	1	1	1	1	1	1	1	1	1	16
WASF3	1	1	0	1	1	1	1	1	1	1	1	1	1	0	1	1	1	1	16
CRTAC1	1	1	0	1	1	1	1	0	1	1	1	1	1	1	1	1	1	1	16
ZNF354C	1	1	0	1	1	0	1	1	1	1	1	1	1	1	1	1	1	1	16
NPY1R	1	1	0	1	1	1	1	1	1	1	1	1	1	1	1	1	0	1	16
SPHKAP	1	1	0	1	1	1	1	1	1	1	0	1	1	1	1	1	1	1	16
CA4	1	1	0	1	1	1	1	1	1	1	0	1	1	1	1	1	1	1	16
PLCXD3	1	1	0	1	1	1	1	0	1	1	1	1	1	1	1	1	1	1	16
ALDH1A2	1	1	0	1	1	1	1	0	1	1	1	1	1	1	1	1	1	1	16
SIGLEC11	1	1	1	1	1	0	0	1	1	1	1	1	1	0	1	1	1	1	15
METTL7A	1	1	1	1	1	0	1	0	1	1	1	1	1	1	1	1	1	1	16
SH3BP5	1	1	1	0	1	1	1	1	0	1	1	1	1	1	1	1	1	1	16
THRB	1	1	1	1	1	1	1	0	1	1	1	1	1	0	1	1	1	1	16
P2RX6	1	1	1	1	0	1	1	1	1	1	1	1	1	1	1	1	0	1	16
NDRG2	0	1	1	1	1	1	1	0	1	1	1	1	1	1	1	1	1	1	16
PMP2	1	1	1	1	1	0	1	1	1	1	1	0	0	1	1	1	1	1	15
FGF10	1	1	0	1	1	0	1	1	1	1	0	1	1	1	1	1	1	1	15
PGM5-AS1	1	1	0	1	1	0	1	1	1	1	0	1	1	1	1	1	1	1	15
SGCG	1	1	0	1	1	1	1	1	1	1	0	1	1	1	1	1	0	1	15
VIT	1	1	0	1	1	1	1	1	1	1	0	1	0	1	1	1	1	1	15
PYGM	1	1	0	1	1	1	1	1	0	1	0	1	1	1	1	1	1	1	15
ATP1A2	1	1	0	1	1	1	1	1	1	1	0	1	1	1	1	1	0	1	15
ANGPTL7	1	1	1	1	1	0	1	1	1	0	0	1	1	1	1	1	1	1	15
C2orf40	1	1	0	1	1	0	1	1	1	1	1	1	1	1	1	1	0	1	15
ZNF536	1	1	0	1	1	1	1	0	1	1	0	1	1	1	1	1	1	1	15
LRRC2	1	1	1	0	1	0	1	1	1	1	1	1	1	1	0	1	1	1	15
VIPR2	1	1	0	1	1	0	1	1	1	1	1	0	1	1	1	1	1	1	15
RERGL	1	1	0	1	1	1	1	1	1	1	0	1	1	0	1	1	1	1	15
SRL	1	1	0	1	1	0	1	1	1	1	1	1	1	1	1	1	0	1	15
NR4A3	1	1	0	0	1	0	1	1	1	1	1	1	1	1	1	1	1	1	15
MYOCD	1	1	0	1	1	1	1	1	1	1	0	1	1	1	1	1	0	1	15
PDK4	1	1	1	1	1	0	1	1	0	1	1	1	1	1	1	1	0	1	15
LDB3	1	1	0	1	1	1	1	1	0	1	0	1	1	1	1	1	1	1	15
PGR	1	1	0	1	1	1	1	0	1	1	1	1	1	1	1	1	0	1	15
PAMR1	1	1	1	1	1	0	1	1	0	1	1	1	1	0	1	1	1	1	15
KLHL33	1	1	0	1	1	1	1	1	1	1	0	1	1	1	1	0	1	1	15
FHL1	1	1	1	1	1	0	1	1	0	0	1	1	1	1	1	1	1	1	15
PDZRN4	1	1	1	1	1	0	1	0	1	1	1	1	1	1	1	1	0	1	15
EPHA5	1	1	0	1	1	1	1	1	1	1	0	1	0	1	1	1	1	1	15
DIXDC1	1	1	0	1	1	1	1	1	0	0	1	1	1	1	1	1	1	1	15
MYOM2	1	1	0	1	1	1	1	1	1	1	1	1	1	1	0	1	0	1	15
SCN2B	1	1	0	1	1	1	1	1	1	1	0	1	1	1	1	1	0	1	15
AOC3	1	1	1	1	1	0	1	1	0	1	1	1	1	1	1	1	0	1	15
HPSE2	1	1	0	1	1	1	1	1	1	1	0	1	1	1	1	1	0	1	15
MYL3	1	1	0	1	1	1	1	1	1	0	1	1	1	1	1	1	0	1	15
ADAM33	1	1	0	1	1	0	1	1	1	1	0	1	1	1	1	1	1	1	15
KLF9	1	1	1	1	1	0	1	1	0	1	1	1	1	0	1	1	1	1	15
LGI4	1	1	1	1	1	1	0	1	0	1	0	1	1	1	1	1	1	1	15
ITPR1	1	1	0	1	1	1	1	0	1	1	0	1	1	1	1	1	1	1	15
TMEM220	1	1	1	1	1	0	1	1	0	1	1	1	1	0	1	1	1	1	15
CCDC178	1	1	0	1	1	0	1	1	1	1	0	1	1	1	1	1	1	1	15
RGS2	1	1	0	1	1	0	0	1	1	1	1	1	1	1	1	1	1	1	15
CACNA1H	1	0	0	1	1	1	0	1	1	1	1	1	1	1	1	1	1	1	15
FGF2	1	1	1	1	1	0	1	1	1	0	1	1	1	1	1	1	0	1	15
MTURN	1	1	0	0	1	1	1	1	1	1	0	1	1	1	1	1	1	1	15
COL14A1	1	1	0	1	1	0	1	1	1	1	1	1	1	1	1	1	0	1	15
ENPP6	1	1	0	1	1	0	1	1	1	1	0	1	1	1	1	1	1	1	15
PRIMA1	1	1	1	1	1	0	1	1	0	1	1	1	0	1	1	1	1	1	15
DLG2	1	1	1	1	1	1	1	0	1	1	1	0	1	0	1	1	1	1	15
MRGPRF	1	1	0	1	1	0	0	1	1	1	1	1	1	1	1	1	1	1	15
PDZD4	1	1	0	1	1	1	1	1	0	1	1	1	1	0	1	1	1	1	15
SSTR1	1	1	1	1	1	1	1	1	1	1	1	1	1	0	1	0	0	1	15
RNASE4	1	1	1	1	1	0	1	1	0	0	1	1	1	1	1	1	1	1	15
HIF3A	1	1	0	1	1	0	1	1	1	1	0	1	1	1	1	1	1	1	15
PRICKLE2	1	1	0	1	1	1	1	1	0	0	1	1	1	1	1	1	1	1	15
WBSCR17	1	1	0	1	1	1	1	0	1	1	1	1	1	0	1	1	1	1	15
SLITRK2	1	1	0	1	1	0	1	1	0	1	1	1	1	1	1	1	1	1	15
GHR	1	1	1	1	1	0	1	0	1	1	1	1	1	0	1	1	1	1	15
CD302	1	1	1	1	1	0	1	1	0	1	1	1	1	0	1	1	1	1	15
ATF3	1	1	1	0	0	0	1	1	1	1	1	1	1	1	1	1	1	1	15
NFASC	1	1	0	1	1	1	0	1	1	1	0	1	1	1	1	1	1	1	15
FERMT2	1	1	1	1	1	0	0	1	1	1	1	1	1	1	1	1	0	1	15
RSPO1	1	1	0	1	1	1	1	1	1	1	0	1	1	1	1	1	0	1	15
BCHE	1	1	1	1	1	0	0	1	1	0	1	1	1	1	1	1	1	1	15
RASL11A	1	1	1	1	0	0	1	1	1	1	1	1	1	1	0	1	1	1	15
HSD17B6	1	0	1	1	1	1	0	1	1	1	1	1	1	0	1	1	1	1	15
SRPX	1	1	1	1	1	0	1	0	0	1	1	1	1	1	1	1	1	1	15
INMT	1	1	1	1	1	0	1	1	1	1	1	1	1	1	0	1	0	1	15
RUNX1T1	1	1	0	1	1	1	1	1	0	1	0	1	1	1	1	1	1	1	15
LINC00092	1	1	0	1	1	0	0	1	1	1	1	1	1	1	1	1	1	1	15
NMUR1	1	1	1	1	1	0	0	1	0	1	1	1	1	1	1	1	1	1	15
MAGI2	1	1	0	1	1	0	1	0	1	1	1	1	1	1	1	1	1	1	15
NECAB1	1	1	0	1	1	1	1	1	1	0	0	1	1	1	1	1	1	1	15
OMD	1	1	0	1	1	0	1	1	1	1	1	1	1	0	1	1	1	1	15
LINC01140	1	1	1	1	1	1	1	1	0	0	1	1	1	0	1	1	1	1	15
SHE	1	1	1	1	1	1	1	1	0	1	0	1	1	1	1	1	0	1	15
ZFPM2	1	1	1	1	1	0	1	0	0	1	1	1	1	1	1	1	1	1	15
FAT4	1	1	1	1	1	0	1	1	0	1	1	1	1	1	1	0	1	1	15
BTG2	1	1	0	0	1	0	1	1	1	1	1	1	1	1	1	1	1	1	15
GPRASP2	1	1	1	1	1	1	1	0	1	1	1	1	1	0	1	1	0	1	15
TNNI3K	1	1	0	1	1	0	1	1	1	1	0	1	1	1	1	1	1	1	15
NPR1	1	1	0	1	1	0	1	1	1	1	1	1	1	1	1	1	0	1	15
TMEM35	1	1	0	1	1	1	1	0	1	1	0	1	1	1	1	1	1	1	15
PPARGC1A	1	1	1	1	1	0	1	0	1	1	1	1	1	1	1	0	1	1	15
ST6GALNAC3	1	1	1	1	1	0	0	1	1	1	1	1	1	1	1	1	0	1	15
KCNK3	1	1	0	1	1	1	1	1	0	1	1	1	1	1	1	1	0	1	15
MEIS2	1	1	0	1	1	0	1	1	1	1	0	1	1	1	1	1	1	1	15
WFIKKN2	1	1	1	1	1	0	1	1	1	1	0	1	1	1	1	1	0	1	15
ACSM5	1	1	1	1	1	0	1	1	0	0	1	1	1	1	1	1	1	1	15
RBMS3	1	1	0	1	1	0	1	1	0	1	1	1	1	1	1	1	1	1	15
ITGA9	1	1	1	1	1	1	1	1	0	1	1	1	1	1	0	1	0	1	15
PDE7B	1	1	1	1	1	0	0	1	1	1	1	1	1	1	1	1	0	1	15
PKNOX2	1	1	0	1	1	0	1	1	1	1	1	1	1	0	1	1	1	1	15
LIFR	1	1	1	1	1	0	1	0	1	1	1	1	1	0	1	1	1	1	15
GCOM1	1	1	0	1	1	0	1	0	1	1	1	1	1	1	1	1	1	1	15
SCN3B	1	1	0	1	0	1	1	1	1	1	0	1	1	1	1	1	1	1	15
SGCD	1	1	1	1	1	1	1	0	1	0	1	1	1	1	1	1	1	0	15
FLJ36777	1	1	1	1	1	0	1	1	1	1	0	1	1	0	1	1	1	1	15
ARHGAP24	1	1	0	1	1	0	0	1	1	1	1	1	1	1	1	1	1	1	15
DIRAS3	1	1	1	1	1	0	1	1	1	1	1	1	1	1	1	1	0	0	15
KCNT2	1	1	1	1	1	0	1	1	0	0	1	1	1	1	1	1	1	1	15
CES1	1	1	1	1	0	0	1	1	1	1	1	1	1	1	0	1	1	1	15
PER3	1	1	1	1	1	1	1	0	0	1	1	1	1	1	1	1	0	1	15
PDGFRA	1	1	0	1	1	0	0	1	1	1	1	1	1	1	1	1	1	1	15
ZDHHC15	1	1	0	1	1	0	1	1	1	1	1	1	1	1	1	1	0	1	15
SETBP1	1	1	1	1	1	0	0	0	1	1	1	1	1	1	1	1	1	1	15
SCRG1	1	1	0	1	1	0	1	1	0	1	1	1	1	1	1	1	1	1	15
TEK	1	1	1	1	1	1	1	1	1	1	1	1	1	0	1	0	0	1	15
BMPER	1	1	1	1	1	0	1	1	0	1	1	1	1	1	1	1	0	1	15
CYS1	1	1	0	1	1	1	0	1	1	1	1	1	1	1	1	1	0	1	15
MPDZ	1	1	1	1	1	0	0	1	1	1	1	1	1	1	1	1	0	1	15
DMRTC1B	1	1	0	1	1	1	1	0	1	1	1	1	1	0	1	1	1	1	15
EPHX2	1	1	1	1	1	0	1	1	1	1	1	1	1	0	1	1	0	1	15
CACNA2D1	1	1	0	1	0	1	1	1	1	1	1	1	0	1	1	1	1	1	15
GPX3	1	1	1	1	1	0	1	1	1	1	0	1	1	1	1	1	1	0	15
CCL23	1	1	1	1	1	0	1	1	1	1	1	1	1	0	1	1	0	1	15
MAP6	1	1	0	1	1	1	1	1	1	1	0	1	1	0	1	1	1	1	15
SMARCA2	1	1	1	0	1	1	1	1	1	1	1	1	1	0	0	1	1	1	15
ACAT1	1	1	1	1	1	0	1	0	1	1	1	1	1	0	1	1	1	1	15
PTX3	1	1	0	1	1	0	1	1	1	1	0	1	1	1	1	1	1	1	15
MYO9A	1	1	0	1	1	1	0	1	1	1	1	1	1	1	1	0	1	1	15
SNORD116-4	1	1	0	1	1	0	1	1	1	1	0	1	1	1	1	1	1	1	15
C14orf132	1	1	0	1	1	1	1	0	1	1	0	1	1	1	1	1	1	1	15
HIPK3	1	1	0	1	1	0	1	1	1	1	1	1	1	1	1	0	1	1	15
BEX1	1	0	1	1	1	1	1	1	1	0	1	1	1	1	1	1	1	0	15
LINC00982	1	1	0	1	1	1	0	1	1	1	0	1	1	1	1	1	1	1	15
MT1M	1	1	1	1	1	0	1	1	1	1	1	1	1	0	1	1	1	0	15
SMIM10L2B	1	1	0	1	1	1	1	0	1	1	0	1	1	1	1	1	1	1	15
ATOH8	1	1	1	1	1	0	1	1	0	1	1	1	1	1	1	1	0	1	15
CLDN11	1	1	0	1	0	1	1	1	1	1	1	1	1	1	1	1	0	1	15
TPTEP1	1	1	0	1	1	0	1	1	1	0	1	1	1	1	1	1	1	1	15
ALDH6A1	1	1	1	1	1	1	1	1	1	1	1	0	1	0	1	1	1	0	15
NOS1	1	1	0	1	0	1	1	1	1	1	0	1	1	1	1	1	1	1	15
EFEMP1	1	1	0	1	1	0	1	1	1	1	0	1	1	1	1	1	1	1	15
AQP7	1	1	1	1	0	1	1	1	1	1	1	0	1	0	1	1	1	1	15
IL6ST	1	1	0	1	1	0	1	1	1	1	1	1	1	1	1	0	1	1	15
HBB	1	1	1	1	1	0	1	1	0	1	1	1	1	1	1	1	1	0	15
KAT2B	1	1	1	1	1	0	1	1	1	1	1	1	1	0	1	1	0	1	15
ADH1C	1	1	1	1	0	0	1	1	1	1	1	1	1	1	1	1	1	0	15
DPP6	1	1	0	1	1	0	1	1	1	1	0	1	1	1	1	1	1	1	15
KL	1	1	0	1	1	1	1	1	1	1	0	1	1	1	1	1	0	1	15
FMO2	1	1	1	1	0	0	1	1	0	1	1	1	1	1	1	1	1	1	15
SYT9	1	0	1	1	1	1	0	1	1	1	1	1	0	1	1	1	1	1	15
EPB41L3	1	1	0	1	0	1	1	0	1	1	1	1	1	1	1	1	1	1	15
FNDC5	1	1	1	1	1	1	1	0	1	1	1	0	1	1	1	1	0	1	15
TREH	1	1	1	1	1	1	1	1	1	1	1	0	1	1	1	1	0	0	15
CCL21	1	1	0	1	1	0	1	0	1	1	1	1	1	1	1	1	1	1	15
GPD1L	1	1	0	1	1	1	1	0	1	1	0	1	1	1	1	1	1	1	15
FMN2	1	1	0	1	1	0	1	1	1	1	0	1	1	1	1	1	1	1	15
2016-03-02	1	1	1	1	1	0	1	1	1	1	1	1	1	0	1	1	1	0	15
HEPN1	1	1	1	1	1	0	1	1	1	1	1	0	0	1	1	1	1	1	15
SH3BGRL2	1	1	1	1	1	1	1	1	1	1	1	0	1	0	1	1	0	1	15
AVPI1	1	1	1	1	0	1	0	1	1	1	1	1	1	1	1	1	0	1	15
HBA1	1	1	1	1	1	1	1	0	0	1	1	1	1	1	1	1	1	0	15
ASPG	1	1	1	1	0	1	1	1	0	1	1	1	1	0	1	1	1	1	15
FAM198A	1	0	1	1	1	0	1	1	1	1	1	1	1	1	1	0	1	1	15
ECHDC3	1	1	1	1	1	0	1	1	1	1	1	1	1	1	0	1	1	0	15
PRPH2	1	1	0	1	1	1	1	0	1	1	0	1	1	1	1	1	1	1	15
ZNF727	1	1	0	1	1	1	1	1	1	1	0	1	1	1	1	1	0	1	15
TSPYL5	1	1	0	1	1	1	1	1	1	1	1	0	0	1	1	1	1	1	15
MAOA	1	1	1	1	1	0	1	1	1	1	1	1	1	0	1	1	0	1	15
CLEC4M	1	1	1	1	0	1	0	1	1	1	1	1	1	1	1	0	1	1	15
USP44	0	1	0	1	1	1	1	1	1	1	1	1	1	1	1	1	1	0	15
PM20D1	0	1	0	1	1	0	1	1	1	1	1	1	1	1	1	1	1	1	15
CCBE1	0	1	1	1	1	1	0	0	1	1	1	1	1	1	1	1	1	1	15
SYCE1	0	1	1	1	1	1	0	1	0	1	1	1	1	1	1	1	1	1	15
NTN4	0	1	0	1	1	1	1	1	1	1	1	1	1	1	1	1	0	1	15
LRP1B	0	1	1	1	1	1	1	1	1	1	1	0	0	1	1	1	1	1	15
GABRB3	0	1	0	1	1	1	1	1	1	1	1	1	1	0	1	1	1	1	15
ERBB4	0	1	0	1	1	1	1	1	1	1	1	1	1	1	1	1	1	0	15
MYOC	1	1	0	1	1	0	1	1	0	1	0	1	1	1	1	1	1	1	14
LRRTM1	1	1	1	1	1	1	1	0	1	1	1	0	0	1	1	1	1	0	14
CRY2	1	1	1	1	1	1	1	0	0	1	0	1	1	0	1	1	1	1	14
SOX10	1	1	0	1	1	0	1	1	1	1	1	0	0	1	1	1	1	1	14
CSRNP1	1	1	1	0	1	0	1	0	0	1	1	1	1	1	1	1	1	1	14
PPP1R12B	1	1	0	1	1	1	1	0	0	1	0	1	1	1	1	1	1	1	14
SLC2A4	1	1	1	1	1	1	1	0	0	1	0	1	0	1	1	1	1	1	14
ADH1A	1	1	1	1	0	0	1	1	1	1	1	1	1	0	1	0	1	1	14
RCAN2	1	1	0	1	1	1	1	0	0	1	0	1	1	1	1	1	1	1	14
KLF2	1	1	0	1	1	0	1	1	0	1	1	1	1	0	1	1	1	1	14
LINC00908	1	1	0	1	1	0	1	1	0	1	0	1	1	1	1	1	1	1	14
BRE-AS1	1	1	0	0	1	1	1	1	1	1	1	1	1	0	1	1	0	1	14
ITIH5	1	1	0	1	1	0	1	0	0	1	1	1	1	1	1	1	1	1	14
PPAP2B	1	1	1	1	1	0	1	0	0	1	1	1	1	1	1	1	0	1	14
GDF10	1	1	0	1	1	1	1	1	0	1	0	1	1	1	0	1	1	1	14
MBNL1-AS1	1	1	0	1	1	1	1	1	0	0	0	1	1	1	1	1	1	1	14
NR4A2	1	1	1	0	0	1	1	0	1	1	1	1	1	1	0	1	1	1	14
GNG7	1	1	0	1	1	1	1	0	1	1	0	1	1	0	1	1	1	1	14
KIAA0408	1	1	0	1	1	0	1	1	1	0	1	1	1	1	1	1	0	1	14
KCNA5	1	1	0	1	1	1	1	1	0	1	0	1	1	0	1	1	1	1	14
ITGA8	1	1	0	1	1	0	0	1	1	1	0	1	1	1	1	1	1	1	14
MASP1	1	1	1	1	1	0	1	0	0	0	1	1	1	1	1	1	1	1	14
LTBP4	1	1	0	1	1	0	0	1	1	1	1	1	1	0	1	1	1	1	14
FILIP1	1	1	1	1	1	1	1	0	0	1	0	1	1	1	1	1	0	1	14
CFL2	1	1	1	1	1	0	1	0	0	1	1	1	1	1	1	1	0	1	14
EGR1	1	1	1	0	0	0	1	1	1	1	1	1	1	1	0	1	1	1	14
ENAM	1	1	0	1	1	1	1	0	1	1	0	1	1	0	1	1	1	1	14
AQP1	1	1	0	1	1	0	1	1	1	1	1	1	1	0	1	1	0	1	14
LMOD1	1	1	0	1	1	0	1	1	0	1	0	1	1	1	1	1	1	1	14
CADM3	1	1	0	1	1	1	1	1	0	0	1	1	1	0	1	1	1	1	14
CCDC69	1	1	1	1	1	0	1	0	0	1	1	1	1	1	1	1	0	1	14
LOC283856	1	1	1	1	1	0	0	1	1	1	1	0	0	1	1	1	1	1	14
PDE1C	1	1	0	1	1	1	1	0	1	1	0	1	1	1	1	1	0	1	14
LIMS2	1	1	1	1	1	0	0	1	0	1	1	1	1	1	1	1	0	1	14
TMOD1	1	1	1	1	1	0	1	0	0	1	1	1	1	0	1	1	1	1	14
SORBS1	1	1	0	1	1	0	1	0	0	1	1	1	1	1	1	1	1	1	14
LRFN5	1	1	0	1	1	1	1	0	1	0	0	1	1	1	1	1	1	1	14
CGNL1	1	1	1	1	1	0	1	0	1	1	1	1	1	0	0	1	1	1	14
KY	1	1	0	1	1	1	1	1	1	1	0	0	0	1	1	1	1	1	14
PER1	1	1	1	1	1	0	1	1	0	0	1	1	1	1	1	1	0	1	14
MYLK	1	1	1	1	1	0	0	1	0	1	1	1	1	1	1	1	0	1	14
SOBP	1	1	0	1	1	1	1	1	1	1	0	1	1	0	1	1	0	1	14
PLAC9	1	1	0	1	1	0	1	1	0	1	0	1	1	1	1	1	1	1	14
ABI3BP	1	1	0	1	1	0	1	1	0	0	1	1	1	1	1	1	1	1	14
SVEP1	1	1	0	1	1	0	1	0	1	1	1	1	1	0	1	1	1	1	14
CNN1	1	1	0	1	1	0	1	1	0	1	0	1	1	1	1	1	1	1	14
MUSTN1	1	1	0	1	1	1	1	1	0	1	0	1	1	0	1	1	1	1	14
ABCC8	1	0	0	1	1	1	1	0	1	1	0	1	1	1	1	1	1	1	14
ZCCHC24	1	1	1	1	1	0	0	1	0	1	1	1	1	1	1	1	0	1	14
TMEM100	1	1	1	1	1	0	1	1	0	0	1	1	1	1	1	1	0	1	14
ADAMTS8	1	1	0	1	1	1	1	1	1	1	0	1	1	1	1	1	0	0	14
ITM2A	1	1	0	1	1	0	1	1	0	1	0	1	1	1	1	1	1	1	14
PDE1A	1	1	0	1	1	1	1	1	1	1	1	0	1	0	1	1	0	1	14
FLNC	1	1	0	1	1	0	1	1	1	0	0	1	1	1	1	1	1	1	14
CASQ2	1	1	0	1	1	0	1	1	0	1	0	1	1	1	1	1	1	1	14
MAGEE2	1	1	0	1	1	0	1	1	1	1	0	1	1	1	1	1	0	1	14
DNAJB4	1	1	0	1	1	0	0	1	0	1	1	1	1	1	1	1	1	1	14
PHYHIP	1	1	0	1	1	1	1	1	1	0	0	1	1	1	1	1	0	1	14
REEP1	1	0	0	1	1	1	1	0	0	1	1	1	1	1	1	1	1	1	14
SGCA	1	1	0	1	1	0	1	1	0	1	1	1	1	1	1	1	0	1	14
DMD	1	1	1	1	1	0	1	0	0	1	1	1	1	1	1	1	0	1	14
SLIT3	1	1	0	1	1	1	1	1	0	1	0	1	1	1	1	1	0	1	14
LINC00472	1	1	0	1	1	0	1	1	1	1	0	1	1	0	1	1	1	1	14
MYRIP	1	1	1	0	1	1	1	0	1	1	1	1	1	0	0	1	1	1	14
GNAO1	1	1	1	1	1	1	0	1	1	1	1	0	0	1	1	1	0	1	14
FXYD6	1	1	0	1	1	0	1	0	0	1	1	1	1	1	1	1	1	1	14
SOX5	1	1	1	1	0	0	1	0	1	1	1	1	1	1	1	1	1	0	14
NEXN	1	1	0	1	1	0	1	0	0	1	1	1	1	1	1	1	1	1	14
PDZRN3	1	1	0	1	1	0	1	1	1	1	1	1	1	0	1	1	0	1	14
ZCWPW2	1	1	0	1	1	0	1	1	1	1	0	1	1	0	1	1	1	1	14
RASGRP2	1	1	0	1	1	0	0	1	0	1	1	1	1	1	1	1	1	1	14
LMO3	1	1	0	1	1	1	1	1	1	1	0	1	1	1	1	1	0	0	14
STAB2	1	1	1	1	1	0	1	0	0	1	1	1	1	0	1	1	1	1	14
GRIA1	1	1	0	1	1	1	1	0	0	1	0	1	1	1	1	1	1	1	14
CEP85L	1	1	0	1	1	0	1	1	0	1	1	0	1	1	1	1	1	1	14
SFRP5	1	1	0	1	1	0	1	1	0	1	1	1	1	1	1	1	1	0	14
RECK	1	1	0	1	1	0	1	1	0	1	1	1	1	0	1	1	1	1	14
CTSG	1	1	1	1	1	0	1	1	0	0	1	1	1	1	1	1	0	1	14
CNTN4	1	1	0	1	1	1	1	1	1	0	1	1	1	0	1	1	0	1	14
EMCN	1	1	0	1	1	0	1	1	1	1	0	1	1	1	1	0	1	1	14
MPL	1	1	0	1	1	1	1	1	0	0	0	1	1	1	1	1	1	1	14
MATN2	1	1	1	1	0	0	0	1	1	1	1	1	0	1	1	1	1	1	14
GPM6B	1	1	0	1	1	0	0	1	1	1	1	1	1	1	1	1	1	0	14
PLN	1	1	0	1	1	0	1	1	0	1	0	1	1	1	1	1	1	1	14
LDB2	1	1	1	1	1	1	0	1	0	1	1	1	1	0	1	1	0	1	14
DENND2A	1	1	0	1	1	0	0	1	1	1	0	1	1	1	1	1	1	1	14
AKAP12	1	1	0	1	1	0	1	1	0	0	1	1	1	1	1	1	1	1	14
C2orf71	1	1	0	1	0	1	1	1	1	1	0	1	1	1	1	1	0	1	14
PRKG1	1	1	0	1	1	1	0	0	0	1	1	1	1	1	1	1	1	1	14
EDNRB	1	1	1	1	1	0	1	1	0	0	1	1	1	1	1	1	0	1	14
SLC24A3	1	1	0	1	0	0	1	1	1	1	1	1	1	1	1	0	1	1	14
FGF7	1	1	0	1	1	1	1	0	1	1	0	1	1	1	1	0	1	1	14
ABCC9	1	1	1	1	1	0	0	1	0	1	1	1	1	1	1	0	1	1	14
TMEFF2	1	1	0	1	1	1	1	1	1	1	0	1	1	0	1	1	1	0	14
F8	1	1	1	1	1	0	1	1	0	1	1	1	1	0	1	1	0	1	14
ARC	1	1	0	1	0	0	1	1	1	1	0	1	1	1	1	1	1	1	14
C15orf59	1	0	0	1	1	1	1	0	1	1	0	1	1	1	1	1	1	1	14
SEMA3E	1	1	0	1	1	0	1	1	1	1	1	1	1	1	1	1	0	0	14
RIC3	1	1	0	1	1	1	1	0	1	0	1	1	1	1	1	1	0	1	14
ANKRD53	1	1	0	1	1	0	1	1	0	0	1	1	1	1	1	1	1	1	14
DDR2	1	1	0	1	1	0	0	1	0	1	1	1	1	1	1	1	1	1	14
SOSTDC1	1	1	0	1	1	1	1	1	1	0	0	1	1	1	1	1	1	0	14
C2orf88	1	1	1	1	1	0	1	0	1	1	1	1	0	1	1	1	1	0	14
PRX	1	1	0	1	1	1	1	1	1	1	0	1	1	0	1	1	0	1	14
GABARAPL1	1	1	1	1	1	1	0	0	1	1	1	1	1	0	1	1	0	1	14
FRMD3	1	1	0	1	1	0	1	1	1	1	0	1	1	1	1	1	0	1	14
SMAD9	1	1	0	1	1	0	1	1	0	0	1	1	1	1	1	1	1	1	14
TSPAN2	1	1	0	1	1	0	0	1	1	1	0	1	1	1	1	1	1	1	14
KCNA1	1	1	0	1	1	1	1	1	1	1	0	1	0	0	1	1	1	1	14
NUDT10	1	1	1	1	1	1	0	1	1	1	1	0	0	1	1	1	0	1	14
COL25A1	1	1	1	1	1	1	1	1	0	1	1	0	1	0	1	1	1	0	14
LURAP1	1	1	0	1	1	1	1	1	1	1	0	1	0	1	1	1	0	1	14
PODN	1	1	0	1	1	0	1	1	0	1	1	0	1	1	1	1	1	1	14
SMIM10	1	1	0	1	1	0	1	1	0	1	0	1	1	1	1	1	1	1	14
ALDH2	1	1	1	0	1	1	1	1	1	0	1	1	1	1	0	1	1	0	14
SNORD116-20	1	1	0	1	1	0	1	1	1	1	0	1	1	0	1	1	1	1	14
RPS6KA5	1	1	0	1	1	1	1	1	0	1	1	1	0	1	1	1	1	0	14
PLSCR4	1	1	1	1	0	0	0	1	0	1	1	1	1	1	1	1	1	1	14
BVES	1	1	0	1	1	0	0	1	1	1	0	1	1	1	1	1	1	1	14
ARHGEF26	1	0	1	1	1	0	1	1	1	1	1	1	1	0	1	1	0	1	14
EIF4E3	1	1	0	1	1	1	1	1	0	0	1	1	1	1	1	1	0	1	14
MAPK4	1	1	0	1	1	0	1	0	1	1	0	1	1	1	1	1	1	1	14
SEPP1	1	1	1	1	1	0	1	0	0	1	1	1	1	0	1	1	1	1	14
IL33	1	1	1	0	1	0	1	1	0	1	1	1	1	1	0	1	1	1	14
PCDH20	1	0	0	1	1	1	1	1	1	0	1	1	1	1	1	1	0	1	14
AGPAT9	1	1	1	1	1	0	1	0	1	1	1	0	0	1	1	1	1	1	14
PPAPDC3	1	1	0	1	1	1	1	1	0	1	0	1	1	1	1	1	0	1	14
GLIPR1L2	1	1	0	0	1	0	1	1	1	1	1	1	1	0	1	1	1	1	14
SLC16A7	1	1	0	1	1	0	1	0	1	1	1	0	1	1	1	1	1	1	14
PTGER3	1	1	0	1	1	1	1	0	1	1	0	1	1	1	1	1	0	1	14
SELE	1	1	1	0	0	1	1	1	1	1	1	1	1	1	0	0	1	1	14
NLGN3	1	1	0	1	1	0	1	1	1	1	0	0	1	1	1	1	1	1	14
NTRK2	1	1	0	1	0	0	1	1	1	1	1	1	0	1	1	1	1	1	14
CLU	1	1	1	1	1	0	1	1	0	0	1	1	1	1	1	1	0	1	14
C6	1	1	1	1	1	0	1	0	0	0	1	1	1	1	1	1	1	1	14
USP12	1	1	1	0	1	1	0	1	1	1	1	1	1	1	0	0	1	1	14
FAM46C	1	0	1	1	1	0	1	1	1	1	1	0	1	1	1	1	1	0	14
SEMA6D	1	1	0	1	0	0	0	1	1	1	1	1	1	1	1	1	1	1	14
JPH4	1	1	0	1	1	1	0	1	1	1	0	1	1	1	1	1	0	1	14
PTPN21	1	1	0	1	1	0	0	0	1	1	1	1	1	1	1	1	1	1	14
AR	1	1	1	1	1	0	1	1	0	0	1	1	1	0	1	1	1	1	14
SCN3A	1	1	0	1	1	0	0	1	1	1	1	0	1	1	1	1	1	1	14
LYNX1	1	1	1	1	0	1	1	0	1	1	0	1	1	1	1	1	0	1	14
ZNF300P1	1	1	0	1	1	0	1	1	1	1	0	1	1	1	1	1	0	1	14
FAM229B	1	0	1	1	1	0	1	1	1	0	1	1	1	1	1	1	0	1	14
CCDC85A	1	1	0	1	1	1	1	0	0	1	0	1	1	1	1	1	1	1	14
PALM	1	1	0	1	1	1	1	1	1	1	0	1	1	0	1	1	0	1	14
ATRNL1	1	1	1	1	0	1	1	0	1	1	1	0	0	1	1	1	1	1	14
NDN	1	1	0	1	0	1	1	1	0	1	1	1	1	1	1	1	0	1	14
KCTD8	1	1	0	1	1	1	1	1	1	1	0	0	0	1	1	1	1	1	14
GCK	1	1	1	1	0	0	0	1	1	1	1	1	0	1	1	1	1	1	14
ADAMTS15	1	1	0	1	1	0	0	1	1	1	1	1	1	1	1	1	1	0	14
KIF19	1	1	1	1	0	1	1	1	0	1	1	1	1	0	1	1	1	0	14
ALAD	1	1	1	1	1	1	1	1	1	1	1	0	1	1	0	1	0	0	14
SECISBP2L	1	1	0	1	1	1	1	0	1	1	1	1	1	0	1	1	0	1	14
GIMAP5	1	1	1	1	1	0	1	1	0	1	1	1	1	0	1	1	0	1	14
PEBP4	1	1	1	0	1	0	1	0	1	1	1	1	1	0	1	1	1	1	14
FRY	1	1	1	0	1	1	1	1	1	1	0	1	1	1	0	0	1	1	14
PRDM5	1	1	0	0	1	0	1	1	1	1	0	1	1	1	1	1	1	1	14
ZNF385B	1	1	1	1	1	1	1	0	1	0	1	1	1	0	1	1	1	0	14
KLF10	1	1	1	1	0	0	0	1	0	1	1	1	1	1	1	1	1	1	14
SELENBP1	1	0	1	1	1	1	1	0	1	1	1	1	1	0	1	1	1	0	14
DPF3	1	1	1	1	1	0	1	1	0	1	1	0	1	1	1	1	0	1	14
KCNA6	1	1	0	1	1	1	1	1	0	1	0	1	1	0	1	1	1	1	14
SOX7	1	1	1	1	0	1	1	1	0	1	1	1	1	1	0	1	0	1	14
HBA2	1	1	1	1	1	0	1	0	0	1	1	1	1	1	1	1	1	0	14
TLL1	1	1	0	1	0	1	0	1	0	1	1	1	1	1	1	1	1	1	14
TOM1L2	1	1	0	1	1	1	1	1	1	1	0	1	1	0	1	1	0	1	14
PCDHGA2	1	1	0	1	1	1	1	1	1	1	0	1	1	0	1	1	0	1	14
PDK2	1	1	1	1	1	1	0	1	0	1	1	0	1	1	1	1	0	1	14
PCDH11X	1	1	0	1	1	1	0	1	1	1	0	1	1	1	1	1	1	0	14
SOCS2	1	1	1	1	1	0	0	1	1	1	1	1	1	0	1	1	0	1	14
LRRC4C	1	1	0	1	1	1	1	1	0	0	1	1	1	1	1	1	1	0	14
SPATA6	1	1	0	1	1	0	1	1	0	1	1	1	1	1	1	1	0	1	14
PYGO1	1	1	0	1	0	0	1	1	1	1	0	1	1	1	1	1	1	1	14
CTNNA3	1	1	1	1	1	1	1	1	0	1	1	0	0	1	1	1	0	1	14
ALDH1A1	1	1	1	1	1	0	1	1	0	0	0	1	1	1	1	1	1	1	14
PITPNM3	1	1	0	1	1	1	0	1	1	1	1	1	0	1	1	1	0	1	14
TXNIP	1	1	1	1	1	0	1	1	0	0	1	1	1	1	1	1	0	1	14
PTGER4	1	1	0	1	1	0	1	1	1	1	1	1	1	0	1	1	0	1	14
ATP6V1G2	1	0	0	1	1	1	1	1	1	1	0	0	1	1	1	1	1	1	14
ZNF781	1	1	0	1	1	0	1	1	0	1	0	1	1	1	1	1	1	1	14
CNTN3	1	1	1	1	1	1	1	0	1	1	1	0	1	0	1	1	1	0	14
RIMS3	1	1	0	1	1	1	0	1	1	0	0	1	1	1	1	1	1	1	14
SEMA3D	1	1	0	1	0	1	0	1	1	1	1	1	1	1	1	1	1	0	14
IL1RL1	1	1	1	1	1	0	0	1	1	1	1	1	1	1	1	1	0	0	14
AASS	1	1	1	0	1	0	1	1	1	1	1	1	1	0	0	1	1	1	14
GRIA3	1	1	1	1	1	1	0	1	0	1	1	1	0	1	1	1	0	1	14
SYT4	1	0	0	1	1	1	1	1	1	1	0	1	1	0	1	1	1	1	14
VWA5A	1	1	0	1	1	0	1	1	1	0	1	1	1	1	1	1	0	1	14
FEZ1	1	1	1	1	0	0	0	1	0	1	1	1	1	1	1	1	1	1	14
ESRRG	1	1	1	1	1	1	1	0	1	1	1	1	1	0	0	1	1	0	14
FAM161B	1	1	0	1	1	1	1	1	1	1	0	0	1	1	1	1	0	1	14
CITED2	1	1	1	1	1	0	1	1	0	0	1	1	1	0	1	1	1	1	14
ZNF471	1	1	0	1	1	0	1	0	1	1	1	1	1	0	1	1	1	1	14
ACADM	1	1	1	1	1	0	1	1	1	1	1	0	0	0	1	1	1	1	14
ARRB1	1	1	0	1	1	1	1	1	0	1	1	1	1	0	1	1	0	1	14
PACRG	1	1	1	1	1	0	1	0	1	1	1	1	1	0	0	1	1	1	14
ABLIM3	1	1	0	1	1	1	1	1	0	0	1	1	1	0	1	1	1	1	14
PCDHGB5	1	1	0	1	0	1	1	1	1	1	1	1	1	0	1	1	0	1	14
HSD11B1	1	1	1	1	0	1	0	1	1	1	1	1	1	1	0	0	1	1	14
TRIM58	1	0	1	1	1	1	1	1	1	0	1	1	1	0	1	1	1	0	14
CD36	1	1	1	1	1	0	1	0	0	1	0	1	1	1	1	1	1	1	14
MSRA	1	1	1	1	1	0	1	1	1	1	1	1	1	0	1	1	0	0	14
WSCD2	1	1	0	1	1	1	1	0	1	1	0	1	0	1	1	1	1	1	14
TLR3	1	1	0	1	0	0	1	1	0	1	1	1	1	1	1	1	1	1	14
PLD5	1	1	0	1	1	0	1	1	1	1	0	0	1	1	1	1	1	1	14
EFCAB1	1	1	1	1	0	1	0	1	1	0	1	1	1	1	1	1	0	1	14
NBEAL1	1	1	0	1	1	0	0	1	1	1	1	1	1	1	1	0	1	1	14
PTGER2	1	1	1	1	1	0	0	1	0	0	1	1	1	1	1	1	1	1	14
GPLD1	1	1	1	1	1	1	0	1	1	1	1	0	0	1	1	1	0	1	14
VAT1L	1	1	0	1	1	1	0	0	1	1	1	0	1	1	1	1	1	1	14
KLRF1	1	1	1	1	1	0	1	0	0	1	1	1	1	1	1	1	0	1	14
NEK10	1	1	1	0	1	1	1	1	1	0	0	1	1	1	1	1	1	0	14
C9orf24	1	1	0	1	1	1	1	0	1	1	0	1	1	1	1	1	1	0	14
ARHGEF4	1	1	0	1	0	1	0	1	1	1	1	1	0	1	1	1	1	1	14
PAK3	1	1	0	1	1	1	1	1	0	1	0	0	1	1	1	1	1	1	14
GCNT4	1	1	0	1	1	1	1	0	1	1	0	1	1	1	1	1	0	1	14
LINC01018	1	1	1	1	1	1	1	0	1	1	1	0	0	1	1	1	0	1	14
DRD1	1	1	1	0	0	1	1	1	1	1	1	1	1	1	0	0	1	1	14
KCNMB2	1	1	0	1	1	1	0	1	1	1	0	1	1	0	1	1	1	1	14
PAPPA2	1	1	1	1	1	0	0	0	1	1	0	1	1	1	1	1	1	1	14
ABCA10	0	1	1	1	1	1	1	1	0	1	1	1	1	0	1	0	1	1	14
BMP3	0	1	0	1	1	1	1	1	1	1	0	1	1	1	1	1	1	0	14
SYN2	0	1	0	1	1	1	1	1	1	1	0	1	1	0	1	1	1	1	14
SLC16A12	0	1	1	1	1	0	1	1	1	1	0	1	1	1	1	1	1	0	14
IQSEC3	0	1	1	1	1	1	0	1	0	1	1	1	1	1	1	1	0	1	14
CDH23	0	1	1	1	1	1	0	1	0	0	1	1	1	1	1	1	1	1	14
PIK3C2G	0	1	1	1	1	1	1	1	1	1	1	0	0	1	1	1	1	0	14
BDH2	0	1	1	1	1	0	1	1	1	1	1	1	1	1	1	1	0	0	14
LDHD	0	1	1	1	1	1	1	0	1	1	1	1	1	0	1	1	1	0	14
CYP4F12	0	1	1	1	0	0	1	1	0	1	1	1	1	1	1	1	1	1	14
ADIRF	0	1	1	1	1	1	1	1	0	0	1	1	1	1	0	1	1	1	14
KANK4	0	1	1	1	0	1	0	1	1	1	1	1	1	1	1	1	1	0	14
PCDHA10	0	1	0	1	1	0	1	1	1	1	1	1	1	0	1	1	1	1	14
CHRNA4	0	0	1	1	1	1	0	1	1	1	1	1	0	1	1	1	1	1	14
IP6K3	0	0	1	1	1	0	1	1	0	1	1	1	1	1	1	1	1	1	14
RXRG	1	1	1	1	1	1	1	0	0	1	0	1	1	1	1	1	0	0	13
C16orf89	1	1	0	1	1	0	1	0	1	1	0	1	1	1	1	1	1	0	13
PGM5P2	1	1	0	1	0	0	1	1	1	1	0	1	1	1	1	0	1	1	13
RGS22	1	1	0	1	1	0	1	1	0	0	0	1	1	1	1	1	1	1	13
LGI1	1	1	1	1	1	1	1	0	0	0	1	0	0	1	1	1	1	1	13
CFD	1	1	0	1	1	0	1	1	0	0	1	1	1	1	1	1	1	0	13
CBX7	1	1	0	1	1	1	1	0	0	1	0	1	1	1	1	1	0	1	13
CSRP1	1	1	0	1	1	0	0	1	0	1	1	1	1	1	1	1	0	1	13
C20orf166-AS1	1	1	0	1	1	0	1	1	0	1	0	1	1	1	1	1	0	1	13
SYNM	1	1	0	1	1	0	1	0	0	1	0	1	1	1	1	1	1	1	13
ADRA1D	1	1	0	1	0	0	0	1	1	1	0	1	1	1	1	1	0	1	12
ADAMTS1	1	1	0	1	1	0	1	1	0	0	1	1	1	1	1	1	0	1	13
CPEB1	1	1	0	1	1	1	1	0	1	0	0	1	1	1	1	1	0	1	13
RBM24	1	0	0	1	1	1	1	1	0	0	0	1	1	1	1	1	1	1	13
PJA2	1	1	1	1	1	1	0	0	0	1	0	1	1	1	1	1	0	1	13
EGR3	1	1	0	0	0	1	1	1	1	1	1	1	1	0	0	1	1	1	13
TNS1	1	1	0	1	1	0	1	0	0	1	0	1	1	1	1	1	1	1	13
ZFP36	1	1	1	0	1	0	1	1	0	1	1	1	1	0	0	1	1	1	13
TNS2	1	1	1	1	1	0	1	0	0	1	1	1	1	0	1	1	0	1	13
SHISA3	1	1	0	1	1	0	1	1	1	1	0	1	1	0	1	1	1	0	13
RASL12	1	1	0	1	1	0	1	1	0	1	0	1	1	1	1	1	0	1	13
TMEM229A	1	0	0	1	1	1	1	1	1	0	0	0	1	1	1	1	1	1	13
RAI2	1	1	0	1	1	1	1	0	0	0	1	1	1	1	1	1	0	1	13
CAMK2A	1	0	0	1	0	1	1	1	1	1	0	1	1	1	1	1	0	1	13
LRRN4CL	1	1	0	1	1	0	1	1	0	1	0	1	1	0	1	1	1	1	13
LINC00473	1	0	0	1	1	1	0	1	1	1	0	0	1	1	1	1	1	1	13
PCOLCE2	1	1	1	1	0	0	1	1	0	1	0	1	1	0	1	1	1	1	13
KLF4	1	1	0	1	1	0	1	1	0	0	1	1	1	0	1	1	1	1	13
RNF112	1	1	0	1	0	1	0	1	0	1	0	1	1	1	1	1	1	1	13
SH3BGR	1	1	1	1	1	0	1	0	1	1	0	0	1	1	1	1	1	0	13
OLFM1	1	1	0	1	0	1	0	1	1	1	1	1	0	0	1	1	1	1	13
MYOZ2	1	1	0	0	1	0	1	1	1	1	0	1	1	1	1	1	0	1	13
COX7A1	1	1	0	1	1	1	1	0	0	1	0	1	1	1	1	1	0	1	13
JAM2	1	1	0	1	1	0	1	1	0	1	0	1	1	1	1	1	0	1	13
LINC00689	1	1	0	1	1	0	1	1	0	0	0	1	1	1	1	1	1	1	13
ACOX2	1	1	1	0	1	0	1	1	1	1	1	0	1	1	0	1	0	1	13
PRRG3	1	1	0	1	1	1	1	0	0	1	0	1	0	1	1	1	1	1	13
RUNDC3B	1	1	1	1	0	1	1	1	0	0	1	1	1	0	1	1	0	1	13
TACR1	1	1	0	1	1	0	1	1	1	1	0	1	1	0	1	1	0	1	13
SORBS2	1	1	0	1	1	1	1	1	0	0	1	1	1	0	1	1	1	0	13
PTGFR	1	1	0	1	0	0	1	1	1	1	0	1	1	1	1	0	1	1	13
DACT3	1	0	0	1	1	1	0	1	0	1	1	1	1	1	1	1	0	1	13
SCN4B	1	1	0	1	1	0	1	0	0	1	0	1	1	1	1	1	1	1	13
WFDC1	1	0	0	1	1	1	0	1	1	1	1	1	1	1	1	1	0	0	13
KIAA2022	1	0	0	1	1	1	1	1	1	1	0	1	0	0	1	1	1	1	13
KIRREL3	1	1	0	1	1	1	1	1	1	1	1	0	0	1	1	1	0	0	13
CDKL1	1	1	0	1	0	1	0	1	1	1	0	1	1	1	1	0	1	1	13
MSRB3	1	1	0	1	1	0	0	1	0	1	0	1	1	1	1	1	1	1	13
LRRK2	1	1	0	1	1	0	1	1	0	0	1	1	1	1	1	1	0	1	13
PELI2	1	1	0	1	1	0	0	1	1	1	1	1	0	1	1	0	1	1	13
PPP1R14A	1	1	0	1	1	1	0	1	0	1	0	1	1	1	1	1	0	1	13
C1orf95	1	1	0	1	1	1	1	0	1	1	0	0	1	1	1	1	1	0	13
PRUNE2	1	1	0	1	1	0	1	1	0	0	1	1	1	1	1	1	0	1	13
CNRIP1	1	1	0	1	1	1	0	1	0	1	0	1	1	1	1	1	0	1	13
OLFML1	1	1	1	1	0	0	0	1	0	1	1	1	1	1	1	0	1	1	13
THSD4	1	0	0	1	1	0	1	0	1	1	1	1	1	1	1	1	0	1	13
FHL5	1	1	0	1	1	0	1	1	0	1	0	1	1	1	1	1	0	1	13
ADCY2	1	1	0	1	1	1	1	1	0	0	0	1	0	1	1	1	1	1	13
ANTXR2	1	1	1	1	0	0	0	1	0	1	1	0	1	1	1	1	1	1	13
TCEAL5	1	1	0	1	1	1	0	1	1	1	0	0	0	1	1	1	1	1	13
NBEA	1	1	0	1	1	1	1	0	1	1	1	0	1	0	1	1	0	1	13
VAMP2	1	1	0	1	1	1	0	1	1	1	0	1	1	0	1	1	0	1	13
GRASP	1	1	0	1	1	1	0	1	0	1	1	1	1	0	1	1	0	1	13
ARHGAP6	1	1	0	1	1	0	1	0	1	1	0	1	1	0	1	1	1	1	13
FAM46B	1	1	0	1	0	0	1	1	1	1	0	1	1	1	1	1	1	0	13
ST6GALNAC6	1	1	1	1	1	1	0	0	0	1	1	1	1	0	1	1	0	1	13
GYPC	1	1	0	1	1	0	1	1	0	0	0	1	1	1	1	1	1	1	13
P2RY12	1	1	1	1	1	0	1	0	0	0	1	1	1	1	1	1	0	1	13
RAB37	1	0	1	1	1	1	1	1	0	0	1	1	1	0	1	1	1	0	13
PDLIM3	1	1	0	1	1	0	1	1	0	0	0	1	1	1	1	1	1	1	13
LINC00924	1	1	0	1	0	0	1	1	1	1	1	1	1	1	0	0	1	1	13
S1PR1	1	1	1	1	1	0	1	1	0	1	1	1	1	0	1	0	0	1	13
RORB	1	1	0	1	0	1	1	0	1	1	0	1	1	1	1	1	1	0	13
CHST9	1	1	0	1	1	0	1	1	0	0	1	1	1	1	1	1	1	0	13
DSCAML1	1	1	0	1	1	1	1	0	0	0	1	1	1	1	1	1	0	1	13
SPON1	1	1	0	1	1	0	0	1	1	0	1	1	1	1	1	1	0	1	13
SLC8A1	1	1	0	1	0	0	0	1	1	1	1	1	1	1	1	1	0	1	13
TEF	1	1	0	1	1	1	0	0	1	1	0	1	1	1	1	1	0	1	13
ACKR1	1	1	0	1	1	0	1	1	0	1	0	1	1	0	1	1	1	1	13
MYCT1	1	1	1	1	1	0	1	1	0	1	1	1	1	0	1	0	0	1	13
PREX2	1	1	0	1	1	1	1	1	0	1	0	1	1	1	1	0	1	0	13
FCER1A	1	1	0	1	1	0	1	1	0	0	1	1	1	1	1	1	0	1	13
SEMA3G	1	1	0	1	1	1	1	1	1	1	0	1	1	0	1	1	0	0	13
MTMR10	1	1	1	1	1	1	1	0	1	1	0	1	1	0	1	0	0	1	13
CACNB4	1	1	0	0	1	1	1	0	1	1	0	1	1	1	0	1	1	1	13
CILP	1	0	1	1	1	0	1	1	1	1	1	0	0	0	1	1	1	1	13
GPER1	1	1	1	1	1	0	0	1	0	0	1	1	1	1	1	1	1	0	13
CES1P1	1	1	1	1	0	0	1	1	1	0	1	1	1	1	0	0	1	1	13
TSC22D3	1	1	0	1	1	0	0	1	0	0	1	1	1	1	1	1	1	1	13
CNTN1	1	1	0	1	0	1	0	1	1	1	1	1	0	1	1	1	1	0	13
IL11RA	1	1	1	1	1	0	1	1	0	0	0	1	1	0	1	1	1	1	13
PNPLA7	1	1	1	1	1	1	1	0	0	0	1	1	1	0	1	1	0	1	13
AVPR2	1	1	0	1	1	0	1	1	1	1	0	1	1	0	1	1	0	1	13
NAALAD2	1	1	0	1	0	0	1	1	1	1	0	1	1	1	1	0	1	1	13
MROH8	1	1	1	1	1	0	1	0	1	0	1	1	1	1	0	1	0	1	13
PCDHA3	1	1	0	1	1	0	1	1	1	1	0	1	1	0	1	1	0	1	13
NACAD	1	1	0	1	1	1	0	0	1	0	1	1	1	1	1	1	0	1	13
PPM1L	1	1	0	1	1	1	1	0	1	1	0	1	0	1	1	1	1	0	13
GSG1L	1	0	0	1	1	0	1	0	1	1	0	1	1	1	1	1	1	1	13
PRKAA2	1	1	0	1	1	1	1	1	1	1	0	0	0	0	1	1	1	1	13
TUB	1	1	0	1	1	1	1	0	1	1	0	1	0	0	1	1	1	1	13
GAS7	1	1	0	1	1	1	1	1	0	0	0	1	1	1	1	1	0	1	13
A2M-AS1	1	1	1	1	0	0	0	1	0	0	1	1	1	1	1	1	1	1	13
TMTC1	1	1	1	1	0	1	0	1	1	1	0	1	0	1	1	1	0	1	13
CREBRF	1	1	0	1	1	0	1	0	0	1	1	1	1	1	1	0	1	1	13
ZNF483	1	1	0	1	1	1	0	0	1	1	0	0	1	1	1	1	1	1	13
ARMCX1	1	1	0	1	1	0	1	1	0	1	0	1	1	1	1	1	0	1	13
FAM149A	1	1	1	1	1	1	1	1	0	0	1	0	1	0	1	1	1	0	13
HRC	1	1	1	1	1	0	1	1	0	1	0	1	1	0	1	1	0	1	13
ZNF385D	1	1	0	1	1	0	1	1	1	1	0	1	1	0	1	1	1	0	13
RORA	1	1	1	1	0	0	1	1	0	0	1	1	1	1	1	1	0	1	13
PCDHGB7	1	1	0	1	1	0	1	1	0	0	1	1	1	1	1	1	0	1	13
HEPACAM	1	1	1	1	0	0	1	1	1	1	1	0	0	1	1	1	1	0	13
MT1A	1	1	1	1	1	0	1	1	0	0	1	1	1	0	1	1	1	0	13
ARHGEF37	1	1	0	1	1	1	1	0	0	1	0	1	1	0	1	1	1	1	13
CPQ	1	1	1	1	1	0	0	0	0	1	0	1	1	1	1	1	1	1	13
FAM124A	1	1	0	1	0	1	0	1	1	1	0	1	1	1	1	1	1	0	13
WISP2	1	1	0	1	1	0	1	0	0	0	1	1	1	1	1	1	1	1	13
MGP	1	1	0	1	1	0	1	1	0	1	0	1	1	0	1	1	1	1	13
FGFBP2	1	1	1	1	0	0	0	1	0	1	1	1	1	1	1	1	1	0	13
EFHC2	1	0	0	1	1	0	1	1	0	1	0	1	1	1	1	1	1	1	13
FOXO1	1	1	1	1	0	0	0	0	1	1	1	1	1	1	1	0	1	1	13
SLC22A3	1	1	1	0	0	0	1	1	1	1	1	1	1	1	0	0	1	1	13
KBTBD11	1	1	1	1	0	1	1	1	0	0	1	1	1	0	1	0	1	1	13
GALNT16	1	1	1	1	1	1	1	0	1	0	1	1	1	0	1	1	0	0	13
PBX1	1	0	0	1	1	0	1	1	1	1	1	1	0	1	1	1	0	1	13
FOXI2	1	1	0	1	1	0	1	0	1	1	0	1	1	1	1	1	0	1	13
FAM13C	1	1	0	1	1	1	1	0	0	1	0	1	1	0	1	1	1	1	13
PCDH10	1	0	0	1	1	1	1	1	0	0	0	1	1	1	1	1	1	1	13
ERVFRD-1	1	1	1	1	0	0	0	0	1	1	1	1	1	1	1	1	0	1	13
CMAHP	1	1	0	1	1	0	1	1	0	1	0	1	1	0	1	1	1	1	13
KLHL14	1	1	0	1	0	1	1	1	1	1	1	1	1	1	1	0	0	0	13
SELP	1	1	0	1	0	0	1	1	1	1	1	1	1	0	1	1	0	1	13
RBP7	1	1	1	1	1	0	1	1	0	1	0	1	0	0	1	1	1	1	13
SLC30A8	1	0	0	1	1	1	0	1	1	1	0	1	1	0	1	1	1	1	13
TAL1	1	1	0	1	1	0	0	1	0	1	1	1	1	0	1	1	1	1	13
PITPNM2	1	1	1	1	1	1	0	1	0	0	0	1	1	1	0	1	1	1	13
PCDHGA3	1	1	0	0	1	1	1	1	1	1	0	1	1	0	1	1	0	1	13
TMEM232	1	1	0	0	1	0	1	1	1	1	1	1	1	0	1	1	1	0	13
AMPH	1	0	0	1	1	1	0	1	1	1	1	0	0	1	1	1	1	1	13
KIT	1	1	0	1	1	1	1	0	1	1	0	0	1	1	1	1	1	0	13
C5orf23	1	1	0	1	0	0	1	1	0	1	1	1	1	0	1	1	1	1	13
PLIN1	1	1	1	1	1	1	1	1	0	1	1	0	0	0	1	1	1	0	13
PCDHGA9	1	1	0	1	0	0	1	1	0	1	1	1	1	1	1	0	1	1	13
ZNF454	1	1	0	1	1	0	1	1	1	1	0	0	1	1	1	1	0	1	13
ARRDC4	1	1	1	1	1	0	0	1	0	0	1	1	1	0	1	1	1	1	13
TRPM3	1	1	0	0	1	1	1	1	1	1	0	1	0	1	0	1	1	1	13
LINC00882	1	1	0	0	0	1	0	1	1	1	0	1	1	1	1	1	1	1	13
ID4	1	1	0	0	1	0	1	1	1	0	1	1	1	1	0	1	1	1	13
SERP2	1	1	0	1	1	1	1	1	0	0	1	1	1	1	0	1	0	1	13
CAPN6	1	1	0	1	1	0	1	1	1	0	1	0	1	1	1	1	1	0	13
CYP2U1	1	1	1	1	1	0	1	0	0	0	1	1	1	0	1	1	1	1	13
IL6R	1	1	1	1	1	0	0	1	0	0	0	1	1	1	1	1	1	1	13
SLC6A16	1	1	1	1	1	0	0	0	1	0	1	1	1	1	1	1	1	0	13
CCDC152	1	1	1	1	0	0	1	0	0	1	1	1	1	0	1	1	1	1	13
ST8SIA6	1	0	1	1	1	0	1	1	1	1	1	1	1	0	1	1	0	0	13
SATB1	1	1	1	1	1	1	1	0	1	0	1	1	1	0	0	1	0	1	13
SNCA	1	1	0	1	0	1	1	0	1	1	1	1	0	0	1	1	1	1	13
CYP39A1	1	1	1	0	1	0	1	1	1	1	1	1	1	0	0	1	1	0	13
SH3GL2	1	0	0	1	1	1	0	0	1	1	1	1	1	0	1	1	1	1	13
SLC16A2	1	1	1	1	0	0	0	1	1	1	1	0	1	1	1	0	1	1	13
PCDHGB6	1	1	0	1	1	0	1	1	0	1	1	1	1	1	0	1	0	1	13
BEND3P3	1	1	0	1	1	1	0	1	0	1	1	0	1	1	1	0	1	1	13
FABP4	1	1	1	1	1	0	1	0	0	1	0	1	1	1	1	1	1	0	13
NFATC2	1	1	0	1	1	0	1	1	0	1	1	1	1	1	0	0	1	1	13
ACSS3	1	1	1	1	1	0	1	0	1	1	1	1	1	1	0	0	0	1	13
TRPM6	1	1	0	1	0	1	1	1	1	1	0	1	1	1	1	0	1	0	13
ZNF540	1	1	0	1	1	1	1	0	1	1	0	1	1	0	1	1	0	1	13
NCAM2	1	0	1	1	0	1	0	1	1	1	1	1	1	0	1	0	1	1	13
AKAP2	1	1	0	1	1	0	0	0	0	1	1	1	1	1	1	1	1	1	13
PCDHB4	1	1	0	1	0	1	1	1	0	1	0	1	1	0	1	1	1	1	13
KLF15	1	1	1	1	1	0	1	0	1	1	0	1	1	0	0	1	1	1	13
TMEM56	1	1	1	1	1	1	1	0	1	0	1	1	1	0	1	1	0	0	13
CRYBG3	1	1	0	1	1	0	1	0	1	1	1	0	0	1	1	1	1	1	13
IQGAP2	1	1	1	1	1	0	1	0	1	1	1	1	1	0	1	0	1	0	13
CAT	1	1	1	1	1	0	1	0	1	1	1	1	1	0	1	1	0	0	13
MBNL3	1	1	1	1	0	0	1	1	1	1	0	1	1	1	1	0	1	0	13
SYDE2	1	0	1	0	1	0	1	1	1	1	1	1	1	0	1	0	1	1	13
USP51	1	1	0	1	0	1	0	0	1	1	1	1	0	1	1	1	1	1	13
SGSM1	1	1	0	1	1	1	1	0	1	1	0	0	1	1	1	1	0	1	13
OSR1	1	1	0	1	1	0	1	1	0	0	0	1	1	1	1	1	1	1	13
KLHL4	1	1	0	1	0	0	0	1	0	1	1	1	1	1	1	1	1	1	13
RMDN2	1	1	1	1	0	0	0	1	0	1	1	1	1	1	1	1	0	1	13
FBLN1	1	1	0	1	1	0	0	1	1	1	0	1	1	1	1	1	1	0	13
SLC1A2	1	0	1	1	1	1	1	0	0	1	1	1	1	0	1	1	1	0	13
PAQR8	1	0	0	1	1	1	1	1	1	1	0	1	1	1	1	0	0	1	13
TFPI	1	1	1	1	0	0	1	1	0	0	1	1	1	1	1	0	1	1	13
PCP4L1	1	1	1	1	0	1	1	1	1	1	1	0	0	1	1	1	0	0	13
KIAA1683	1	1	1	1	1	0	1	0	0	1	0	1	1	0	1	1	1	1	13
NPR3	1	1	0	1	0	0	1	1	1	1	1	1	1	0	1	1	1	0	13
PTPN5	1	1	0	1	1	1	1	1	0	1	0	1	1	0	1	1	0	1	13
C8orf46	1	1	1	1	1	1	1	0	0	0	0	1	1	1	1	1	0	1	13
CLMP	1	1	0	1	0	0	0	1	1	1	1	0	1	1	1	1	1	1	13
GAS1	1	1	0	1	0	0	0	1	1	1	1	1	0	1	1	1	1	1	13
SLC4A4	1	1	0	1	1	0	1	1	1	1	1	1	1	0	1	0	1	0	13
ZNF704	1	1	0	1	0	0	1	1	1	1	0	1	1	0	1	1	1	1	13
PDE1B	1	1	0	1	1	1	0	1	0	0	1	1	1	1	1	1	0	1	13
C21orf62	1	1	0	0	1	0	0	1	1	1	1	1	1	1	1	1	0	1	13
TRIM61	1	1	0	1	0	0	0	1	1	1	1	1	1	1	1	0	1	1	13
MT1L	1	1	1	1	1	0	0	0	0	1	1	1	1	1	1	1	1	0	13
MAPK10	1	1	0	1	0	1	0	1	1	1	1	1	1	0	1	1	0	1	13
SUSD5	1	0	0	1	0	1	1	0	1	1	1	0	1	1	1	1	1	1	13
ADARB2	1	1	0	1	0	1	1	1	1	1	1	1	1	0	0	1	0	1	13
MAN1A1	1	1	1	1	0	0	0	0	1	1	1	1	1	1	1	0	1	1	13
PTCHD1	1	1	0	1	1	0	1	1	1	0	0	1	1	1	1	1	0	1	13
VIP	1	1	0	1	1	1	1	1	0	1	0	1	1	0	1	1	0	1	13
HERC3	1	1	1	1	1	1	1	0	0	1	1	1	1	0	1	0	0	1	13
CAB39L	1	1	0	0	1	1	1	1	1	1	0	1	1	0	0	1	1	1	13
PGA3	1	1	1	1	1	1	0	1	0	0	1	0	1	0	1	1	1	1	13
SEMA3B	1	0	0	1	1	1	0	1	1	0	0	1	1	1	1	1	1	1	13
SERPINA5	1	1	1	1	1	0	1	1	1	1	1	0	0	1	1	0	1	0	13
GIPC2	1	1	1	1	0	0	1	1	0	1	1	1	1	1	0	0	1	1	13
MAST4	1	1	0	1	0	1	1	1	0	1	1	1	1	1	0	1	0	1	13
ZNF582	1	1	1	1	1	0	1	0	1	1	0	1	1	0	1	1	0	1	13
ALDH1L1	1	1	1	1	1	0	1	0	1	1	1	0	0	1	1	1	1	0	13
EDN3	1	1	0	1	0	0	1	1	1	1	0	1	1	1	1	1	1	0	13
FOXO4	1	1	0	1	1	1	1	1	1	1	0	1	1	0	0	1	0	1	13
SLC19A3	1	1	1	1	0	0	1	1	1	1	1	1	1	1	0	0	0	1	13
AMT	1	1	1	1	1	0	0	1	1	1	1	0	1	1	1	1	0	0	13
ZNF676	1	1	0	1	1	0	1	1	1	1	0	0	1	1	1	1	0	1	13
LEPROT	1	1	0	1	1	0	0	1	1	1	1	1	1	1	1	0	0	1	13
EFHD1	1	0	1	1	0	1	1	0	1	1	1	0	1	1	1	1	0	1	13
SLAIN1	1	1	1	1	1	0	1	1	1	0	1	1	1	0	1	1	0	0	13
CCDC158	1	1	1	1	0	0	1	1	0	1	1	0	1	1	1	0	1	1	13
ZNF667	1	1	0	1	1	1	1	1	1	1	0	0	1	0	1	1	0	1	13
PCDHGB4	1	1	0	1	0	1	1	1	1	1	1	1	1	0	0	1	0	1	13
FNIP2	1	1	1	1	1	1	0	0	1	1	1	1	1	0	1	0	0	1	13
PPP1R3C	1	1	1	1	1	0	1	0	0	0	1	1	1	1	1	1	0	1	13
FGFR2	1	1	0	1	0	1	1	1	1	1	1	1	0	1	1	0	1	0	13
HPGD	1	1	1	1	1	0	1	0	1	1	1	1	1	0	1	1	0	0	13
MGAT4C	1	1	0	1	1	1	0	1	1	1	0	1	0	1	1	1	0	1	13
PTGDR2	1	1	1	1	1	1	1	1	0	0	0	1	1	0	1	1	0	1	13
SYP	1	0	0	1	1	1	0	1	1	1	0	1	1	0	1	1	1	1	13
TRHDE-AS1	0	1	0	1	0	1	1	0	1	0	1	1	1	1	1	1	1	1	13
KLB	0	1	1	1	1	1	1	0	1	1	0	1	1	0	1	1	1	0	13
KCNJ16	0	1	0	1	1	0	1	1	1	1	1	1	1	1	1	1	0	0	13
CLEC4GP1	0	1	1	1	1	1	1	0	0	1	1	1	1	1	1	1	0	0	13
KCNA4	0	1	0	1	1	1	1	1	1	1	0	1	1	1	1	0	0	1	13
TRHDE	0	1	0	1	0	1	1	0	1	1	1	1	1	1	1	0	1	1	13
PAK7	0	1	0	1	1	1	1	0	1	1	1	1	0	1	1	1	1	0	13
GPR182	0	1	1	1	0	0	0	1	1	1	1	1	1	0	1	1	1	1	13
TF	0	1	1	1	1	1	1	1	0	1	1	0	0	1	1	1	1	0	13
ART4	0	1	1	1	1	0	1	1	0	1	1	1	1	0	1	0	1	1	13
CYP11A1	0	1	1	1	1	0	1	0	1	0	1	1	1	1	1	1	0	1	13
GPR12	0	1	0	1	1	1	1	1	1	1	0	0	1	0	1	1	1	1	13
CPAMD8	0	1	0	1	0	1	1	1	1	1	1	1	1	1	1	1	0	0	13
TENM2	0	1	1	1	0	1	0	1	1	1	1	1	0	1	1	1	1	0	13
SLC14A1	0	1	0	1	1	0	1	1	1	1	1	1	1	1	0	1	1	0	13
KLHL32	0	1	1	0	1	1	1	1	1	1	1	1	1	0	0	0	1	1	13
PAIP2B	0	1	1	1	1	1	1	1	1	0	1	0	0	0	1	1	1	1	13
SLC25A42	0	1	1	1	1	1	1	0	0	1	1	0	1	0	1	1	1	1	13
VSIG2	0	1	0	1	1	0	1	0	1	1	1	1	1	1	1	1	0	1	13
DDX25	0	1	0	1	1	1	1	1	1	1	1	1	0	1	1	0	1	0	13
AKAP3	0	1	1	1	1	0	1	1	1	1	1	1	1	0	1	0	1	0	13
ACKR2	0	1	1	1	1	0	1	1	1	1	1	0	1	0	1	1	1	0	13
BTD	0	1	1	1	1	0	1	1	1	0	1	1	1	0	1	1	0	1	13
HMGCS2	0	1	1	1	1	0	1	1	1	1	1	1	1	0	1	0	1	0	13
ADRA1B	0	1	1	1	0	1	0	1	0	1	1	1	1	1	1	1	0	1	13
NRG3	0	1	0	1	1	1	1	0	0	0	1	1	1	1	1	1	1	1	13
MT1E	0	1	1	1	1	0	0	1	1	1	1	1	1	0	1	1	1	0	13
SCNN1B	0	1	0	1	1	0	1	1	1	1	0	1	1	1	1	1	1	0	13
UNC5D	0	1	0	1	1	1	1	0	1	0	0	1	1	1	1	1	1	1	13
MTUS2	0	1	1	1	1	1	1	0	0	1	1	1	1	0	1	1	0	1	13
CACNA2D3	0	1	0	1	1	1	1	1	1	1	0	1	0	1	1	1	1	0	13
ZBTB7C	0	1	1	1	0	0	1	1	1	1	1	1	0	1	1	1	0	1	13
PTPRT	0	1	0	1	1	1	1	0	1	1	1	1	1	0	1	0	1	1	13
APOA1	0	0	1	1	1	0	0	1	1	1	1	1	1	1	0	1	1	1	13
ANK3	0	0	0	1	1	1	1	1	1	1	1	1	1	0	1	1	1	0	13
ELMOD1	0	0	0	1	0	1	0	1	1	1	1	1	1	1	1	1	1	1	13
GLP2R	1	1	0	1	1	1	0	1	0	0	1	1	1	0	1	1	0	1	12
XKR4	1	1	0	1	1	1	1	1	1	0	0	0	1	1	1	1	0	0	12
MYOT	1	1	1	1	1	0	1	0	0	0	1	0	0	1	1	1	1	1	12
F10	1	1	1	1	1	0	1	0	0	0	0	1	1	1	0	1	1	1	12
NR4A1	1	1	0	0	0	1	1	0	1	1	1	1	1	0	0	1	1	1	12
GABRG1	1	1	1	1	1	1	0	1	0	1	1	0	0	0	1	0	1	1	12
ANGPTL5	1	1	0	1	1	0	1	1	0	0	0	1	1	0	1	1	1	1	12
LCN6	1	1	0	1	1	0	1	1	0	0	0	1	1	1	1	1	0	1	12
AFF3	1	0	0	1	1	1	1	1	0	0	0	1	1	0	1	1	1	1	12
TPPP	1	1	0	1	1	1	1	0	0	0	0	1	1	0	1	1	1	1	12
PER2	1	1	1	0	1	1	1	1	0	0	1	0	1	1	0	0	1	1	12
FAIM2	1	0	0	0	1	1	1	1	1	1	0	1	1	1	0	1	1	0	12
GSN	1	1	0	1	1	0	1	0	0	1	0	1	1	1	1	1	0	1	12
SPARCL1	1	1	0	1	1	0	1	0	0	1	0	1	1	1	1	1	0	1	12
RHOB	1	0	1	0	1	0	0	1	0	0	1	1	1	1	1	1	1	1	12
TP53INP2	1	0	1	1	1	0	1	0	0	1	0	1	1	1	1	1	1	0	12
CPNE6	1	0	1	1	1	1	0	1	1	1	1	0	0	1	0	1	1	0	12
HAND2-AS1	1	1	1	1	1	0	1	0	0	0	1	0	0	1	1	1	1	1	12
KANK2	1	1	0	1	1	0	0	1	0	1	0	1	1	1	1	1	0	1	12
STON1-GTF2A1L	1	1	0	1	1	0	0	1	1	1	0	1	1	1	1	1	0	0	12
METTL24	1	1	0	1	1	0	1	1	0	1	0	1	0	1	1	1	1	0	12
CKMT2	1	1	0	0	1	1	1	0	1	1	0	1	1	1	0	1	0	1	12
SNTG2	1	1	0	1	1	0	1	1	0	0	0	1	1	0	1	1	1	1	12
CHD5	1	0	0	1	1	1	0	0	1	1	0	1	1	1	1	1	0	1	12
JAM3	1	1	0	1	1	0	0	1	0	1	0	1	1	1	1	1	0	1	12
CMA1	1	1	0	1	1	0	1	0	0	0	1	1	1	1	1	1	0	1	12
GNAL	1	1	0	1	1	1	1	0	1	0	0	0	0	1	1	1	1	1	12
ASB2	1	1	0	1	1	1	1	1	0	0	0	0	0	1	1	1	1	1	12
GATA5	1	0	0	1	1	0	0	1	1	1	1	1	1	1	0	1	0	1	12
SLC8A3	1	1	1	1	1	1	1	1	0	0	0	1	1	0	1	1	0	0	12
FYCO1	1	1	0	1	1	0	1	0	1	0	0	1	1	1	1	1	0	1	12
KCNMB1	1	1	0	1	1	0	1	1	0	1	0	0	1	1	1	1	0	1	12
VSTM4	1	1	0	1	1	1	0	0	0	1	0	1	1	1	1	1	0	1	12
LRRC7	1	1	0	1	1	1	1	1	0	1	1	0	0	0	1	1	1	0	12
MRVI1	1	1	0	1	1	1	0	0	0	1	0	1	1	1	1	1	0	1	12
AARD	1	0	0	1	0	1	1	1	1	1	0	1	1	1	1	1	0	0	12
KCNS2	1	0	0	1	1	1	0	1	1	1	0	0	1	1	1	1	0	1	12
CASP12	1	1	0	1	1	0	0	1	0	1	0	1	1	0	1	1	1	1	12
MYL9	1	1	0	1	1	0	0	1	0	1	0	1	1	1	1	1	0	1	12
GPR17	1	1	0	1	1	0	0	1	0	1	0	1	1	0	1	1	1	1	12
ANKS1B	1	0	0	1	1	1	1	1	0	0	0	1	1	0	1	1	1	1	12
LCN10	1	1	0	1	1	0	1	0	1	1	0	1	1	0	1	1	0	1	12
TSPYL1	1	0	1	1	1	1	1	0	1	1	1	1	0	0	0	1	0	1	12
ACTG2	1	1	0	1	1	0	1	0	0	1	0	1	1	1	1	1	0	1	12
KCNMA1	1	1	0	1	1	1	0	0	0	0	1	1	1	1	1	1	0	1	12
RAB9B	1	1	0	1	1	1	1	1	0	0	0	0	1	1	1	1	0	1	12
HAAO	1	1	1	1	0	0	1	1	0	0	1	1	1	1	0	1	0	1	12
RCAN1	1	1	1	1	0	0	0	1	1	1	1	1	1	0	1	0	1	0	12
CRYAB	1	1	0	1	1	0	1	1	0	0	0	1	0	1	1	1	1	1	12
MIR100HG	1	1	0	1	1	0	1	0	0	1	1	0	1	1	1	1	0	1	12
ZEB1	1	1	0	1	0	0	0	1	0	1	0	1	1	1	1	1	1	1	12
NTF3	1	1	1	1	1	0	1	1	0	1	1	1	0	1	0	1	0	0	12
HAND2	1	1	0	1	1	0	1	0	0	1	1	0	0	1	1	1	1	1	12
C1QTNF2	1	1	0	1	1	0	0	0	0	1	0	1	1	1	1	1	1	1	12
SLC9A9	1	1	1	1	0	0	1	1	0	0	1	1	0	0	1	1	1	1	12
CELF2	1	1	0	0	1	1	1	0	0	0	1	1	1	1	1	1	0	1	12
BCL2L2	1	1	0	1	1	1	0	0	1	1	0	1	1	0	1	1	0	1	12
NLGN1	1	1	0	1	1	0	1	1	0	0	0	1	0	1	1	1	1	1	12
ZHX3	1	1	1	0	1	0	0	1	1	1	0	1	1	0	0	1	1	1	12
HSPB2	1	1	0	1	1	0	1	1	0	0	0	1	1	1	1	1	0	1	12
STARD13	1	1	0	1	1	1	0	1	0	1	0	1	1	0	1	0	1	1	12
FAM189A2	1	1	0	1	1	0	1	0	1	1	0	1	1	0	1	1	1	0	12
SNED1	1	1	1	1	1	0	1	1	0	1	1	0	1	0	0	0	1	1	12
STON1	1	1	0	1	1	0	0	1	1	1	0	1	1	0	1	1	0	1	12
OTC	1	1	1	1	0	0	1	0	0	0	1	1	1	0	1	1	1	1	12
EMP1	1	1	0	1	0	0	1	1	0	1	1	1	1	0	1	1	0	1	12
SBSPON	1	1	0	0	1	0	1	1	1	1	0	1	1	1	0	1	1	0	12
SERINC1	1	1	1	1	1	1	0	1	0	0	1	1	1	0	1	0	0	1	12
PARD3B	1	1	0	0	1	0	1	1	1	1	0	1	1	0	1	0	1	1	12
ZBTB47	1	1	0	1	1	1	1	0	0	0	0	1	1	1	1	1	0	1	12
PCP4	1	0	0	1	1	1	1	0	1	1	0	0	0	1	1	1	1	1	12
JUN	1	1	1	0	1	0	0	1	0	1	1	1	1	0	0	1	1	1	12
PRKCB	1	0	0	1	1	1	0	1	0	0	1	1	1	1	1	1	0	1	12
CLDN5	1	1	0	1	1	0	1	1	0	1	0	1	1	0	1	1	0	1	12
TAGLN	1	1	0	1	1	0	0	1	0	1	0	1	1	1	1	1	0	1	12
KIAA1614	1	1	0	1	0	0	0	1	0	1	0	1	1	1	1	1	1	1	12
BMX	1	1	0	1	1	0	1	1	0	1	1	1	1	0	1	1	0	0	12
SSPN	1	1	0	1	0	0	1	1	0	0	1	1	1	1	1	1	0	1	12
HSPB8	1	1	0	1	1	0	1	0	0	0	0	1	1	1	1	1	1	1	12
LRCH2	1	1	0	1	1	0	0	0	0	1	0	1	1	1	1	1	1	1	12
VPS13D	1	1	0	1	1	1	1	0	1	1	0	1	1	0	1	0	0	1	12
CTGF	1	1	0	0	1	0	1	1	1	1	1	1	1	0	0	0	1	1	12
ST8SIA1	1	1	0	1	0	0	0	1	0	1	0	1	1	1	1	1	1	1	12
ZEB2	1	1	1	1	1	0	0	1	0	0	1	1	1	1	1	0	0	1	12
NRG2	1	1	0	1	1	0	1	0	0	0	0	1	1	1	1	1	1	1	12
PENK	1	1	0	1	0	1	1	1	0	0	0	1	1	1	1	1	0	1	12
PABPC5	1	1	0	1	1	0	0	1	1	0	0	1	1	0	1	1	1	1	12
GFRA3	1	1	0	1	1	0	1	1	1	1	0	0	0	1	1	1	1	0	12
UNC5C	1	1	0	1	0	1	0	1	1	1	1	1	1	1	1	0	0	0	12
GALNT15	1	1	0	1	1	0	0	1	0	1	0	1	1	1	1	1	0	1	12
SLC35F1	1	1	0	1	1	0	1	1	0	1	0	0	1	1	1	1	0	1	12
RGS9	1	1	0	1	1	0	0	1	0	0	0	1	1	1	1	1	1	1	12
GPR146	1	1	1	1	1	0	0	0	0	1	1	1	1	0	1	1	0	1	12
LINC00950	1	1	0	1	1	1	1	0	1	0	0	1	1	0	1	1	0	1	12
CALD1	1	1	1	1	1	0	0	1	0	0	0	1	1	1	1	1	0	1	12
TWIST2	1	1	0	1	0	0	0	1	0	1	0	1	1	1	1	1	1	1	12
GARNL3	1	1	1	0	1	1	1	0	0	0	1	1	1	0	0	1	1	1	12
C1orf21	1	0	0	1	1	0	1	1	0	1	1	1	1	0	1	1	0	1	12
FAM110D	1	1	0	1	1	0	1	1	0	1	0	1	1	0	1	1	0	1	12
TSLP	1	1	1	1	0	0	0	1	1	0	1	1	0	1	1	1	1	0	12
NRIP2	1	1	0	1	1	1	1	1	0	1	0	1	1	0	1	0	0	1	12
TGFB1I1	1	1	0	1	1	0	0	1	0	1	0	1	1	1	1	1	0	1	12
SYNPO	1	1	0	1	1	1	0	1	0	1	0	1	1	1	1	0	0	1	12
KANK1	1	1	1	0	1	0	1	0	0	1	1	1	1	1	0	1	0	1	12
ABCB1	1	1	0	1	0	0	1	1	1	0	1	1	1	0	1	1	0	1	12
CYYR1	1	1	0	1	1	0	0	1	0	1	0	1	1	1	1	1	0	1	12
CC2D2A	1	1	0	1	1	0	1	1	1	0	0	1	1	0	1	1	0	1	12
APBB1	1	1	0	1	1	1	1	0	0	0	0	1	1	1	1	1	0	1	12
IGF1	1	1	1	1	1	0	1	0	0	1	1	0	1	1	1	0	1	0	12
ABLIM1	1	1	0	0	1	1	1	1	1	0	0	1	1	1	0	0	1	1	12
UNC80	1	0	0	1	1	1	1	0	1	1	0	1	0	0	1	1	1	1	12
KCNIP1	1	1	0	1	0	0	0	1	1	1	1	1	1	1	1	0	1	0	12
TMEM88	1	1	0	1	1	0	1	1	0	1	0	1	1	0	1	1	0	1	12
STARD8	1	1	1	1	1	0	0	1	0	1	0	1	1	1	1	0	0	1	12
MEOX2	1	1	0	1	0	0	1	1	0	1	0	1	1	1	1	0	1	1	12
GNAZ	1	1	0	1	1	1	0	1	1	0	0	1	0	1	1	1	0	1	12
NHSL2	1	1	0	1	1	1	0	0	0	1	0	1	1	1	1	1	0	1	12
CLEC9A	1	1	1	1	0	0	1	0	0	0	1	1	1	1	1	1	0	1	12
OLFML3	1	1	0	1	0	0	0	1	0	1	1	1	1	1	1	1	0	1	12
ARHGAP10	1	1	0	1	1	0	1	1	0	0	1	0	1	1	1	1	0	1	12
NAP1L2	1	1	0	1	0	1	1	1	1	1	0	1	0	0	1	1	0	1	12
SOD3	1	1	0	0	1	0	1	1	1	1	0	1	1	0	0	1	1	1	12
LINC00341	1	1	0	1	1	0	0	1	0	1	0	1	1	0	1	1	1	1	12
FAM212B	1	1	0	1	1	0	0	1	0	1	0	1	1	1	1	1	0	1	12
C14orf159	1	1	0	1	1	0	1	0	1	0	0	1	1	1	1	1	1	0	12
DLC1	1	1	1	1	1	0	0	1	0	1	1	1	1	0	1	0	0	1	12
NPTX1	1	1	0	1	1	1	0	1	1	1	0	0	0	1	1	1	1	0	12
HPR	1	1	1	1	1	0	1	1	0	1	1	1	1	1	0	0	0	0	12
ACTN2	1	0	0	1	1	1	1	1	0	0	0	1	1	1	0	1	1	1	12
RCBTB2	1	1	1	1	0	0	1	1	0	0	1	1	1	1	0	1	0	1	12
GRIN2A	1	1	0	1	1	1	0	1	0	1	0	1	0	1	1	1	0	1	12
COLEC12	1	1	0	1	1	0	0	0	1	1	0	1	1	0	1	1	1	1	12
MITF	1	1	0	1	1	0	1	0	1	0	0	1	1	1	1	1	0	1	12
RFX2	1	1	0	1	1	0	0	1	0	0	1	1	1	1	1	1	0	1	12
CNKSR2	1	1	1	1	1	1	1	0	0	0	0	1	1	0	1	1	0	1	12
LPAR1	1	1	0	1	1	0	1	1	1	0	1	0	0	1	1	1	1	0	12
TAPT1	1	0	1	1	1	0	1	0	0	1	1	1	1	0	1	0	1	1	12
SPG20	1	1	0	1	1	0	0	1	0	0	1	1	1	1	1	1	0	1	12
BNC2	1	1	0	1	1	0	1	0	0	0	0	1	1	1	1	1	1	1	12
EML1	1	1	0	1	1	0	0	1	0	0	1	1	1	0	1	1	1	1	12
PCDHGA5	1	1	0	1	0	1	1	1	0	0	0	1	1	0	1	1	1	1	12
CLEC10A	1	1	0	1	1	0	1	1	0	0	1	1	1	0	1	1	1	0	12
KIF26A	1	1	0	1	0	0	0	1	1	1	1	1	1	1	1	0	0	1	12
NTN1	1	0	1	1	1	0	1	0	1	1	0	1	0	1	1	1	1	0	12
HRASLS5	1	1	0	1	1	0	1	0	1	0	0	1	1	1	1	0	1	1	12
ENDOU	1	1	0	1	0	1	1	1	0	1	0	1	1	0	1	1	1	0	12
COL4A4	1	1	0	1	1	0	0	0	1	1	1	1	1	1	0	0	1	1	12
LONRF2	1	0	0	1	1	1	1	0	1	1	1	0	1	0	1	1	0	1	12
MAPRE2	1	1	1	0	1	1	1	0	0	0	1	1	1	0	1	0	1	1	12
PNMAL2	1	1	0	1	0	1	0	1	0	0	1	1	1	1	1	1	0	1	12
SOGA3	1	1	0	1	1	1	0	1	0	0	0	1	1	1	1	1	0	1	12
JDP2	1	1	1	1	0	0	0	1	0	1	1	1	1	1	1	1	0	0	12
GPR155	1	1	1	1	1	1	0	1	1	1	0	0	0	0	0	1	1	1	12
FBXL17	1	1	0	1	1	1	1	0	1	1	0	0	1	0	1	1	0	1	12
TTLL7	1	1	0	1	1	1	0	1	0	0	0	1	1	0	1	1	1	1	12
RBM20	1	1	0	1	1	0	1	0	0	0	0	1	1	1	1	1	1	1	12
KHDRBS2	1	0	0	1	1	1	0	1	1	1	0	1	1	0	1	1	1	0	12
MFAP5	1	1	0	1	1	0	0	1	0	1	0	1	0	1	1	1	1	1	12
ITGB3	1	1	0	1	1	0	0	1	1	1	1	0	1	1	1	0	0	1	12
FREM1	1	1	0	0	0	0	1	1	1	1	1	1	1	1	0	0	1	1	12
PCDHGA6	1	1	0	1	0	1	1	1	1	1	0	1	1	0	1	0	0	1	12
SGK1	1	1	1	1	0	0	0	1	0	0	1	1	0	1	1	1	1	1	12
ZC3H12B	1	1	0	0	1	1	0	1	1	1	0	1	1	1	0	0	1	1	12
FBXL5	1	1	0	1	1	0	1	0	0	1	0	1	1	0	1	1	1	1	12
WLS	1	1	0	1	1	0	1	0	1	1	1	1	1	0	1	1	0	0	12
COL4A3	1	1	0	1	1	0	0	1	1	1	1	1	1	1	0	0	0	1	12
DSEL	1	1	0	1	1	0	0	1	0	0	1	1	1	0	1	1	1	1	12
HFM1	1	1	0	0	1	0	1	1	1	1	0	0	1	0	1	1	1	1	12
RIMBP2	1	1	0	1	1	1	0	1	1	1	1	0	0	0	1	1	0	1	12
LRRN3	1	1	1	1	0	0	0	1	0	1	1	1	1	1	1	0	1	0	12
HACD1	1	1	0	0	1	0	0	1	1	0	1	1	1	1	1	1	0	1	12
CTSF	1	1	1	1	1	0	0	1	0	0	0	1	1	0	1	1	1	1	12
COL4A6	1	1	0	1	0	0	0	1	1	1	0	1	0	1	1	1	1	1	12
ECM2	1	1	1	1	0	0	0	1	0	1	1	1	1	0	1	0	1	1	12
KANK3	1	1	0	1	1	0	1	1	0	1	0	1	1	0	1	1	0	1	12
SLC26A4-AS1	1	1	0	1	1	1	1	0	1	1	0	0	0	0	1	1	1	1	12
SERPIND1	1	1	1	0	1	1	0	1	0	1	1	1	1	0	0	0	1	1	12
HYAL1	1	1	1	1	1	0	0	0	1	1	1	1	1	0	0	1	0	1	12
UBL3	1	0	1	1	1	0	1	0	1	1	1	1	1	0	0	1	0	1	12
DIP2C	1	1	0	1	1	1	0	1	0	0	1	0	1	0	1	1	1	1	12
HSPB3	1	0	0	1	0	1	0	1	1	1	0	1	1	1	1	1	0	1	12
MPC1	1	0	1	1	1	0	1	0	1	1	1	0	1	0	1	1	1	0	12
IGFBP6	1	1	0	1	1	0	0	1	0	0	1	1	1	1	1	1	0	1	12
IRAK3	1	1	0	1	1	0	0	1	0	1	1	1	1	1	1	0	0	1	12
GAB1	1	1	0	1	1	0	1	1	0	0	0	1	1	1	1	1	0	1	12
GNA14	1	0	1	1	0	0	1	1	1	1	1	0	1	0	1	0	1	1	12
FLRT2	1	1	0	1	0	1	0	1	1	1	1	0	0	1	1	0	1	1	12
APOD	1	1	0	1	1	0	1	1	1	1	0	0	1	0	0	1	1	1	12
PLEKHH2	1	1	0	1	0	0	0	1	1	0	1	1	1	1	1	0	1	1	12
TLE4	1	1	0	1	0	1	0	0	1	0	1	1	1	0	1	1	1	1	12
RGMA	1	1	0	1	0	0	1	1	1	1	0	0	0	1	1	1	1	1	12
ANKRD35	1	1	1	1	0	0	1	1	0	1	1	0	0	1	1	1	1	0	12
OSBPL1A	1	1	0	1	1	1	1	0	0	0	1	1	0	0	1	1	1	1	12
CRB1	1	1	0	1	0	0	1	1	0	1	0	1	1	1	1	0	1	1	12
LRRTM4	1	1	1	1	0	1	0	0	0	0	1	1	1	1	1	1	0	1	12
CYP2B7P	1	0	1	1	0	1	1	1	0	1	1	1	1	1	1	0	0	0	12
CD160	1	1	1	1	1	1	0	0	0	0	1	1	1	0	1	1	0	1	12
TMEM150C	1	1	1	1	0	1	1	1	0	1	1	0	1	0	0	1	1	0	12
ZNF835	1	1	0	1	1	0	1	0	0	1	0	1	1	1	1	1	0	1	12
CSRNP3	1	1	0	1	0	1	1	1	1	1	0	0	0	1	1	1	0	1	12
ZDBF2	1	1	0	1	0	1	0	1	1	1	1	1	0	0	1	1	0	1	12
PPP1R16B	1	1	0	1	1	1	0	1	0	1	0	1	1	0	1	0	1	1	12
CLEC4G	1	1	1	1	0	1	1	0	0	1	1	0	1	0	1	1	0	1	12
ENPP2	1	1	0	1	1	1	0	1	0	1	0	1	1	0	1	1	0	1	12
LSAMP	1	1	0	1	0	1	0	0	1	1	0	1	1	1	1	0	1	1	12
UST	1	1	0	1	0	0	0	0	1	1	1	1	0	1	1	1	1	1	12
LRRC4	1	0	1	1	0	1	1	0	1	1	1	1	0	1	1	1	0	0	12
KPNA5	1	1	0	0	0	1	0	1	1	1	0	1	1	1	1	0	1	1	12
ADRB2	1	1	1	1	0	0	1	0	0	0	1	1	1	0	1	1	1	1	12
INSC	1	1	0	1	1	0	0	1	1	1	0	1	1	1	1	1	0	0	12
DYNC2H1	1	1	0	1	0	0	0	1	1	1	1	1	1	0	1	0	1	1	12
STEAP4	1	1	1	1	0	0	1	0	0	1	1	1	1	0	1	1	0	1	12
ANGPT1	1	1	0	1	0	0	1	0	1	1	0	1	1	1	1	1	0	1	12
MEIS3P1	1	1	0	1	0	0	1	1	1	0	1	0	1	1	1	1	0	1	12
TOX	1	1	0	1	1	0	0	1	1	1	0	1	1	0	1	1	1	0	12
IPW	1	1	0	1	1	0	1	0	0	1	0	1	1	0	1	1	1	1	12
SH3GL3	1	0	0	1	0	1	1	1	1	1	0	1	1	1	1	1	0	0	12
MXI1	1	1	1	1	1	1	1	1	0	0	1	0	0	0	1	1	0	1	12
KCNJ12	1	1	0	1	1	1	0	1	1	1	0	1	1	0	0	1	0	1	12
ZNF660	1	1	0	1	1	0	1	1	0	0	0	1	1	1	1	0	1	1	12
RPRM	1	0	0	1	1	0	1	1	1	1	0	0	0	1	1	1	1	1	12
GIMAP8	1	1	1	1	1	0	0	1	0	1	1	1	1	0	1	0	0	1	12
TIMP3	1	1	0	0	1	0	0	1	1	1	0	1	1	1	0	1	1	1	12
CBFA2T3	1	0	1	1	1	1	0	0	0	1	1	1	1	0	1	1	0	1	12
BTC	1	1	0	1	1	0	1	1	1	1	0	0	1	0	1	1	0	1	12
RNF125	1	1	1	1	0	1	1	1	0	0	1	1	1	0	1	0	0	1	12
PDLIM2	1	0	1	1	0	0	1	1	0	1	1	1	1	0	1	1	0	1	12
EVC	1	1	0	1	0	0	0	1	1	0	1	1	1	0	1	1	1	1	12
TDGF1	1	1	1	0	1	1	1	1	1	1	0	0	1	1	0	0	1	0	12
ZNF804A	1	0	0	1	0	1	0	1	1	1	1	1	1	1	1	0	1	0	12
PLA2G2A	1	1	1	1	0	0	1	0	0	1	1	1	1	0	1	0	1	1	12
GNG2	1	1	0	1	0	1	0	1	0	0	1	1	1	1	1	1	0	1	12
MBNL2	1	1	1	0	1	1	0	1	0	0	1	1	1	1	0	0	1	1	12
LONRF3	1	1	1	1	0	0	1	1	0	0	1	1	1	1	1	0	1	0	12
ZNF423	1	1	0	1	1	0	1	0	0	1	0	1	1	1	1	1	0	1	12
WIF1	1	1	0	0	1	1	1	1	1	1	0	1	1	1	0	1	0	0	12
SV2B	1	1	0	1	1	1	1	0	1	0	0	1	0	1	1	0	1	1	12
LMBRD1	1	1	0	1	1	0	1	1	1	1	0	1	1	0	1	0	0	1	12
ARL4D	1	1	1	1	0	0	1	0	1	1	1	0	0	1	1	1	1	0	12
LINC00936	1	1	0	1	0	1	0	1	1	1	0	1	1	0	1	0	1	1	12
ADAMTSL4	1	1	1	1	1	0	1	0	0	0	0	1	1	1	1	1	0	1	12
TIMP4	1	1	0	0	1	0	1	1	0	1	0	1	1	1	0	1	1	1	12
RRAD	1	1	0	1	0	0	1	1	0	0	0	1	1	1	1	1	1	1	12
KIF17	1	1	1	1	0	1	0	1	0	0	0	1	1	1	1	0	1	1	12
PPP2R2B	1	1	0	1	0	1	0	1	1	1	0	0	0	1	1	1	1	1	12
MRO	1	1	1	1	0	0	1	1	1	1	1	0	0	1	0	1	1	0	12
MPP2	1	0	0	1	1	1	0	1	1	1	0	0	0	1	1	1	1	1	12
AVPR1A	1	1	1	1	1	0	0	0	1	1	1	0	0	1	1	0	1	1	12
SMIM14	1	0	1	1	1	0	1	1	1	1	1	0	1	0	1	1	0	0	12
MAGEH1	1	0	0	1	1	1	0	0	0	1	1	1	1	0	1	1	1	1	12
CAV3	1	1	0	1	0	0	1	1	1	1	0	1	1	1	1	0	0	1	12
SLC7A14	1	1	0	1	1	1	1	1	1	1	0	0	0	1	1	1	0	0	12
THRSP	1	1	1	1	1	0	1	0	1	1	1	0	0	1	1	1	0	0	12
L1CAM	1	1	0	1	0	1	0	1	1	1	1	0	0	1	1	1	1	0	12
USP53	1	1	0	1	1	0	1	0	1	1	1	0	1	0	1	0	1	1	12
RARRES2	1	1	1	1	0	0	0	0	0	0	1	1	1	1	1	1	1	1	12
PRKCE	1	1	0	1	1	1	0	0	1	1	0	1	1	0	1	0	1	1	12
PLAGL1	1	1	0	1	1	0	1	1	0	0	0	1	1	1	0	1	1	1	12
ZNF853	1	1	0	1	1	0	1	1	1	0	0	1	1	1	0	1	0	1	12
TECTA	1	0	0	1	1	1	1	0	0	1	1	1	1	0	1	1	1	0	12
ZNF677	1	1	0	1	1	0	1	0	1	1	0	1	1	0	1	1	0	1	12
GPC3	1	1	0	1	0	0	1	1	1	1	0	1	1	0	1	0	1	1	12
GPC5	1	1	1	1	0	1	0	1	1	1	0	1	1	0	1	1	0	0	12
AIF1L	1	1	0	1	0	0	1	1	1	1	0	1	1	0	1	1	1	0	12
SYNGR1	1	0	0	1	1	1	1	0	1	0	0	1	0	1	1	1	1	1	12
SNURF	1	0	0	1	0	1	1	1	1	1	0	1	1	0	1	1	1	0	12
NAP1L6	1	1	0	1	0	1	0	1	1	1	0	1	0	0	1	1	1	1	12
AJAP1	1	1	0	1	0	1	0	1	1	0	1	1	1	1	0	1	0	1	12
CYP7B1	1	1	1	0	0	1	1	1	1	1	1	0	1	0	0	0	1	1	12
PTGDR	1	1	1	1	0	0	0	0	0	0	1	1	1	1	1	1	1	1	12
RAPGEF3	1	1	0	0	1	1	1	1	1	1	0	1	1	0	0	1	0	1	12
MAG	1	0	1	0	0	1	1	0	1	1	1	1	1	1	1	0	0	1	12
ABCG2	1	1	1	1	0	0	0	0	0	1	1	1	1	1	1	1	0	1	12
PSMG3-AS1	1	1	0	1	1	0	1	1	1	0	0	0	1	0	1	1	1	1	12
AMIGO1	1	1	0	0	1	1	1	1	1	1	0	1	1	0	0	1	0	1	12
CDH10	1	1	0	1	1	0	1	1	1	1	0	1	1	0	1	1	0	0	12
CYP1B1-AS1	1	1	0	1	1	1	1	1	0	0	0	1	1	0	1	1	0	1	12
CLSTN2	1	1	0	1	0	1	0	1	1	0	1	1	0	1	0	1	1	1	12
GSPT2	1	1	0	0	1	0	1	1	1	1	1	1	1	0	0	1	0	1	12
IPCEF1	1	0	0	1	0	1	1	1	1	1	1	0	1	0	1	0	1	1	12
ALAS2	1	1	0	1	1	0	0	1	0	0	1	1	1	0	1	1	1	0	11
DDO	1	1	1	1	0	0	1	1	0	0	1	1	1	1	0	1	0	1	12
GVINP1	1	1	0	1	0	0	0	1	0	1	1	1	1	1	1	0	1	1	12
P3H2	1	1	0	1	0	0	0	1	0	1	1	1	1	1	1	1	0	1	12
GNAI1	1	1	1	1	0	1	0	1	1	0	0	1	0	0	1	1	1	1	12
MEGF9	1	0	1	1	0	1	0	0	1	1	1	1	1	0	1	1	0	1	12
PALMD	1	1	1	1	0	0	1	1	0	1	0	1	1	0	1	1	0	1	12
SCUBE2	1	1	0	1	1	0	1	0	0	1	0	1	1	1	1	1	1	0	12
ADGRL2	1	1	1	1	1	0	1	0	0	0	1	1	1	1	1	0	1	0	12
NWD1	1	1	0	1	1	0	1	1	1	1	0	1	1	0	0	1	1	0	12
CCDC181	1	0	0	1	1	0	1	1	1	1	0	1	1	1	1	0	0	1	12
ZFP28	1	1	0	1	1	1	1	0	1	1	0	1	1	0	0	1	0	1	12
LIMCH1	1	1	0	0	1	1	1	0	1	1	1	1	1	0	0	1	1	0	12
TMEM170B	1	1	1	0	1	1	1	1	0	1	0	1	1	0	0	0	1	1	12
LINGO2	1	1	0	0	1	1	0	1	1	1	0	0	0	1	1	1	1	1	12
STOX2	1	1	0	1	1	1	1	1	0	0	0	0	0	1	1	1	1	1	12
SLC30A4	1	1	0	1	1	1	0	0	0	1	1	1	0	0	1	1	1	1	12
ZNF578	1	1	0	1	0	0	1	1	1	1	0	1	1	1	1	0	0	1	12
CHGA	1	1	0	1	1	1	0	1	1	1	0	1	0	0	1	1	1	0	12
HSD17B13	1	1	1	1	0	0	1	1	0	1	1	1	1	1	0	0	0	1	12
WWC2	1	1	1	0	1	0	0	1	1	1	1	1	1	1	0	0	0	1	12
CAPS2	1	1	0	0	1	1	1	0	1	0	1	1	1	1	0	0	1	1	12
GFOD1	1	1	1	1	0	1	0	1	0	1	1	1	0	1	1	1	0	0	12
SLC27A6	1	1	0	1	0	0	1	0	1	0	1	1	1	1	1	1	0	1	12
N4BP2L1	1	1	1	1	0	1	1	1	0	0	1	1	1	0	0	1	0	1	12
MAB21L1	1	1	0	1	1	0	1	0	1	1	0	0	0	1	1	1	1	1	12
BST1	1	1	0	1	0	0	0	1	0	0	1	1	1	1	1	1	1	1	12
LGI3	1	0	0	1	0	1	1	0	1	0	0	1	1	1	1	1	1	1	12
ZNF208	1	1	0	1	1	1	1	0	1	1	0	0	1	1	1	0	0	1	12
GATM	1	1	1	1	0	0	1	1	1	1	1	0	0	1	1	0	1	0	12
CHGB	1	1	0	1	1	1	0	1	1	1	0	0	0	1	1	1	0	1	12
LYRM9	1	1	0	0	1	1	1	1	1	0	0	1	1	0	1	1	0	1	12
CCDC89	1	1	0	1	1	0	0	1	0	0	0	1	1	1	1	1	1	1	12
MFSD4	1	1	0	1	1	1	1	1	1	1	0	0	1	0	1	1	0	0	12
FAM66C	1	1	0	0	0	1	1	1	1	1	0	1	1	0	1	1	0	1	12
XK	1	0	0	1	1	1	1	0	1	1	0	0	1	1	1	1	1	0	12
DOC2B	1	1	0	1	0	1	1	1	1	1	0	0	0	1	1	1	1	0	12
FAM13A	0	1	1	1	1	1	1	0	0	1	1	0	1	0	0	1	1	1	12
EPAS1	0	1	1	1	1	0	0	1	0	1	1	1	1	1	1	0	0	1	12
MT1X	0	1	1	1	1	0	1	1	1	1	1	0	0	0	1	1	1	0	12
ABHD6	0	1	1	1	1	1	0	0	0	0	1	1	1	1	1	1	0	1	12
ZNF204P	0	1	0	0	1	1	1	1	1	1	0	1	1	1	1	1	0	0	12
SPOCK3	0	1	0	1	0	1	1	1	1	1	1	0	0	1	1	1	0	1	12
MAGI1	0	1	0	1	1	1	1	0	1	1	1	1	1	0	1	0	1	0	12
SLC25A34	0	1	1	1	1	0	1	1	0	1	0	1	1	0	1	1	1	0	12
NRG1	0	1	1	1	0	1	0	1	1	0	1	1	0	1	1	1	1	0	12
KALRN	0	1	1	1	1	1	1	1	0	0	1	1	1	0	0	1	0	1	12
SLC26A4	0	1	0	1	1	1	1	0	1	1	0	0	1	0	1	1	1	1	12
ADRB1	0	1	1	1	1	1	1	0	1	1	1	1	1	0	1	0	0	0	12
SLC4A1	0	1	1	1	1	0	0	0	1	1	1	1	1	0	1	0	1	0	11
LINC00643	0	1	0	1	1	1	1	0	0	0	0	1	1	1	1	1	1	1	12
C1orf115	0	1	1	1	0	1	1	1	1	1	0	1	1	0	1	1	0	0	12
PINK1	0	1	1	1	1	1	1	0	1	1	1	0	1	0	1	1	0	0	12
PLCL2	0	1	0	1	0	1	1	0	1	1	0	1	1	1	1	0	1	1	12
SLC25A20	0	1	1	1	1	0	1	1	1	1	1	0	1	0	1	1	0	0	12
SLC13A2	0	1	0	1	0	1	1	1	1	1	1	1	1	1	1	0	0	0	12
CDKL2	0	1	0	1	0	1	0	1	1	0	1	1	1	1	1	1	0	1	12
VIPR1	0	1	1	1	0	1	1	0	1	1	1	1	1	0	1	0	1	0	12
GLT1D1	0	1	1	1	0	1	1	0	0	1	1	1	1	1	1	0	0	1	12
GPR62	0	1	1	0	1	1	0	1	1	1	0	0	0	1	1	1	1	1	12
RNF165	0	1	1	1	0	1	0	1	0	1	1	1	0	1	1	1	1	0	12
ADGRA1	0	1	0	1	0	1	1	0	1	1	1	1	1	0	1	0	1	1	12
PRKG2	0	1	0	1	0	1	0	1	1	1	0	1	1	1	1	1	1	0	12
ITLN1	0	1	1	1	0	0	1	1	1	1	1	1	1	1	1	0	0	0	12
KIF5A	0	1	0	1	1	1	0	1	1	1	0	0	0	1	1	1	1	1	12
CHRM1	0	1	0	1	1	1	1	0	1	1	0	1	1	0	1	1	1	0	12
PPP1R36	0	1	0	1	1	0	1	1	1	1	0	1	1	1	1	0	1	0	12
CYP4B1	0	1	0	1	1	0	1	1	1	1	0	1	1	1	1	1	0	0	12
GBA3	0	1	1	1	0	0	0	1	1	0	1	1	1	1	1	1	1	0	12
PTPN20	0	1	0	1	0	1	1	1	1	1	0	1	0	0	1	1	1	1	12
MAL	0	1	0	1	1	1	1	0	1	1	0	1	1	1	1	1	0	0	12
CYP4X1	0	1	1	0	1	1	1	1	1	1	1	1	1	0	0	0	1	0	12
TRPV6	0	1	0	0	1	1	1	1	1	1	1	1	0	0	1	1	1	0	12
CHAD	0	0	1	1	1	1	1	1	0	1	1	0	1	1	1	1	0	0	12
MT1G	0	0	1	1	1	1	1	1	1	1	1	0	0	0	1	1	1	0	12
MAN1C1	0	0	1	1	1	0	1	0	1	1	1	1	1	0	1	0	1	1	12
SYTL4	0	0	1	1	1	0	1	1	1	1	0	0	1	1	1	0	1	1	12
P2RX2	0	0	0	1	1	1	0	1	1	1	0	1	1	1	1	1	1	0	12
RIMS4	0	0	0	1	1	1	1	0	1	1	0	1	1	1	1	1	1	0	12
SCNN1G	0	0	0	1	1	0	1	1	1	1	0	1	1	1	1	1	1	0	12
BEX4	0	0	0	1	1	1	1	1	1	1	0	1	1	0	1	1	0	1	12
RPS6KA6	0	0	0	1	1	1	1	1	1	1	1	0	0	0	1	1	1	1	12
GABRB2	0	0	0	1	1	1	1	1	1	1	0	1	1	1	1	0	0	1	12
MUM1L1	0	0	0	1	1	1	1	1	1	0	1	1	1	0	0	1	1	1	12
CCK	0	0	0	1	0	1	1	1	1	1	1	1	1	1	1	1	0	0	12
ADGRG4	1	1	0	1	1	0	0	1	0	0	0	1	1	1	1	1	0	1	11
FAM180B	1	1	0	1	1	0	1	0	0	0	0	1	1	0	1	1	1	1	11
ELANE	1	1	0	1	1	0	1	1	0	0	0	1	1	1	1	1	0	0	11
NPAS4	1	1	0	1	1	1	0	1	0	1	0	0	0	1	1	1	0	1	11
RYR3	1	1	0	1	1	1	1	0	1	0	0	1	0	0	1	1	0	1	11
SLC25A25	1	1	1	0	0	0	1	0	1	1	1	1	1	0	0	0	1	1	11
C1QTNF9	1	1	0	1	1	0	1	0	0	1	0	1	1	0	1	1	1	0	11
NPY6R	1	1	1	1	0	1	1	0	0	0	0	0	1	1	1	1	0	1	11
CHRM2	1	0	1	1	1	1	0	0	0	0	1	1	1	1	1	1	0	0	11
ADRB3	1	1	0	1	1	1	0	1	0	0	0	0	1	1	1	1	0	1	11
KCNJ3	1	0	1	0	0	1	0	1	1	1	1	1	1	1	0	0	0	1	11
SOX17	1	1	0	1	1	0	1	1	0	1	0	1	1	0	1	1	0	0	11
ODF3L1	1	1	0	0	1	0	0	0	0	0	1	1	1	1	1	1	1	1	11
DOK6	1	0	0	1	0	1	0	1	0	1	1	1	1	0	1	0	1	1	11
FGF9	1	1	0	1	1	1	1	0	1	1	0	1	1	0	1	0	0	0	11
DNM1P46	1	1	0	1	0	0	0	1	0	0	0	1	1	1	1	1	1	1	11
ADCYAP1R1	1	1	0	1	1	0	1	0	0	0	0	1	1	1	1	1	0	1	11
PDE5A	1	1	0	1	1	0	0	0	0	1	0	1	1	1	1	1	0	1	11
NMRK2	1	0	0	1	1	1	1	0	1	0	0	0	1	1	1	1	0	1	11
P2RX1	1	1	0	1	1	0	0	1	0	0	0	1	1	1	1	1	0	1	11
PRR26	1	1	0	1	1	0	1	1	0	1	1	0	1	1	1	0	0	0	11
P2RY14	1	1	0	1	1	0	1	0	0	1	0	1	1	1	1	1	0	0	11
EBF1	1	1	0	1	1	0	0	1	0	1	0	1	1	1	1	0	0	1	11
PDE4D	1	0	0	1	1	0	1	0	0	0	1	1	1	1	1	0	1	1	11
ASB5	1	1	0	1	1	0	1	0	1	1	0	0	1	0	1	1	0	1	11
FBXL22	1	1	0	1	1	0	1	0	1	1	0	0	0	1	1	1	0	1	11
MIR143HG	1	1	0	1	1	0	0	1	0	1	0	0	1	1	1	1	0	1	11
CNTN2	1	1	0	1	1	1	1	1	0	0	0	0	0	1	1	1	1	0	11
FOXN3	1	1	1	1	1	0	0	0	0	1	0	1	1	0	1	1	0	1	11
FBXL7	1	0	0	1	1	0	1	1	0	0	0	1	1	1	1	1	0	1	11
NFIA	1	1	1	0	1	0	1	1	0	0	1	1	1	0	0	1	1	0	11
CACNB2	1	1	1	1	1	1	1	0	0	0	0	0	1	0	1	1	0	1	11
SNRK	1	1	1	1	1	0	0	0	0	1	1	1	1	0	1	0	0	1	11
DGKB	1	1	0	1	0	1	1	1	1	1	0	0	0	0	1	1	0	1	11
PTGS1	1	0	0	1	1	0	0	1	0	1	1	1	1	1	1	1	0	0	11
A2M	1	1	1	1	0	0	0	1	0	1	1	1	1	0	1	0	0	1	11
ACTA2	1	1	0	1	1	0	0	1	0	1	0	0	1	1	1	1	0	1	11
EPHA3	1	1	0	1	0	0	0	1	0	1	1	0	1	1	1	0	1	1	11
CNGA3	1	0	0	1	1	0	1	1	1	1	0	0	1	0	1	1	0	1	11
EPHA6	1	1	0	1	1	1	1	1	0	0	0	0	0	0	1	1	1	1	11
NXPH3	1	1	0	1	1	0	1	0	0	1	0	1	1	0	1	1	0	1	11
CPEB2	1	0	1	1	1	1	0	0	0	0	1	1	1	0	1	1	0	1	11
RBPMS2	1	1	1	1	1	0	0	0	0	1	0	0	1	1	1	1	0	1	11
CCDC141	1	1	0	1	0	0	1	0	0	1	1	1	1	0	1	0	1	1	11
TIPARP	1	1	1	0	0	0	0	1	0	0	1	1	1	1	1	1	0	1	11
LRRC4B	1	1	0	1	1	1	0	1	0	0	0	1	1	0	1	1	0	1	11
CLIP3	1	1	0	1	1	1	0	1	0	1	0	0	0	1	1	1	0	1	11
FAM19A2	1	1	0	1	1	1	1	1	0	0	0	1	1	1	1	0	0	0	11
POPDC2	1	1	0	1	1	0	1	0	0	1	0	0	1	1	1	1	0	1	11
RHOJ	1	1	0	1	0	0	0	1	0	1	0	1	1	1	1	1	0	1	11
HPGDS	1	1	0	1	1	0	1	0	0	0	0	1	1	1	1	1	0	1	11
MEF2C	1	1	0	1	0	1	1	0	0	1	0	1	1	1	1	0	0	1	11
MS4A2	1	1	0	1	1	0	0	0	0	0	1	1	1	1	1	1	0	1	11
APOBEC2	1	1	0	1	1	0	1	1	0	0	0	0	1	1	1	1	0	1	11
MEIS1	1	1	0	1	0	0	1	0	0	1	0	1	1	1	1	1	1	0	11
ZNF25	1	1	0	1	1	1	1	1	0	0	0	1	1	0	1	0	0	1	11
CH25H	1	1	0	0	0	0	1	1	1	1	1	1	1	1	0	1	0	0	11
MAB21L2	1	0	0	1	1	0	0	1	0	0	1	1	1	1	1	1	1	0	11
BOC	1	1	0	1	1	0	1	1	0	1	0	0	0	1	1	1	0	1	11
ABCD2	1	1	0	1	0	0	1	0	0	1	0	0	1	1	1	1	1	1	11
EPHA7	1	1	0	1	0	1	1	1	0	0	1	0	0	1	1	1	1	0	11
DTNA	1	1	0	1	1	0	1	0	0	0	0	1	1	1	1	1	0	1	11
TNFAIP8L3	1	0	0	1	1	0	1	0	0	0	0	1	1	1	1	1	1	1	11
MYOZ3	1	1	0	1	0	0	1	1	0	1	0	1	1	1	0	0	1	1	11
GRIK5	1	1	0	1	1	0	0	1	1	1	0	0	0	1	1	1	0	1	11
KLF6	1	1	0	1	0	0	1	1	0	0	1	1	1	0	1	0	1	1	11
ROR1	1	1	0	1	1	0	1	0	0	0	0	1	1	1	1	1	0	1	11
SLC25A4	1	0	1	1	1	1	1	0	1	1	0	0	1	0	1	1	0	0	11
HAS1	1	1	0	1	1	1	0	1	0	0	1	1	1	0	0	1	0	1	11
NOL4	1	1	1	1	0	1	0	1	1	0	1	0	0	0	1	1	1	0	11
TPM2	1	1	0	1	1	0	1	1	0	1	0	0	0	1	1	1	0	1	11
MEOX1	1	1	0	1	0	0	1	1	0	1	0	1	1	0	1	1	0	1	11
SAMD4A	1	1	1	1	1	0	0	0	0	0	1	1	1	1	1	0	0	1	11
RGS13	1	0	0	1	1	0	1	0	0	0	0	1	1	1	1	1	1	1	11
C3orf70	1	1	0	1	1	0	0	0	0	1	0	1	1	1	1	1	0	1	11
NTNG1	1	0	0	1	1	0	0	1	1	1	0	1	1	0	1	1	1	0	11
GPBAR1	1	1	0	1	1	0	0	1	1	1	1	1	1	0	1	0	0	0	11
GADD45B	1	0	1	0	1	0	1	0	0	1	1	1	1	0	0	1	1	1	11
STX12	1	1	0	1	1	0	1	1	0	0	0	1	1	0	1	1	0	1	11
DNAJC18	1	1	0	0	1	0	0	1	0	1	0	1	1	1	1	1	0	1	11
HSPA2	1	0	0	1	0	1	0	1	1	1	0	1	0	1	1	1	1	0	11
IL6	1	1	0	0	0	0	1	1	0	1	1	1	1	1	0	0	1	1	11
EGR2	1	1	0	0	0	0	1	1	1	1	1	1	1	0	0	0	1	1	11
NACC2	1	0	0	1	1	1	0	0	0	1	0	1	1	1	1	1	0	1	11
DIRC3	1	1	0	1	1	0	0	1	0	1	0	0	0	1	1	1	1	1	11
JPH2	1	1	0	1	1	0	1	0	0	0	0	1	1	1	1	1	0	1	11
PDGFD	1	1	0	1	1	0	1	1	0	0	0	0	1	1	1	1	0	1	11
CACNA1C	1	1	0	0	1	1	0	1	0	1	0	1	1	1	1	0	0	1	11
CDK15	1	1	0	1	1	0	0	1	0	0	0	1	1	1	1	1	0	1	11
C20orf194	1	1	0	1	1	1	0	0	0	0	0	1	1	1	1	1	0	1	11
NR2F1	1	1	0	0	1	0	0	1	1	1	1	1	1	0	0	1	0	1	11
CDON	1	1	0	1	1	0	1	0	0	0	0	1	1	0	1	1	1	1	11
KLHL13	1	1	0	1	0	0	0	1	1	1	0	1	0	1	1	1	0	1	11
TSHZ3	1	1	0	1	0	0	0	0	0	1	1	1	0	1	1	1	1	1	11
RASD1	1	1	0	1	0	0	1	1	1	1	1	0	1	0	1	1	0	0	11
DIO3OS	1	1	1	1	0	0	0	1	0	1	1	1	1	0	0	0	1	1	11
MGARP	1	1	0	1	1	0	0	1	0	0	0	1	1	1	1	1	0	1	11
RYR2	1	1	0	0	1	1	0	0	0	1	0	1	1	1	0	1	1	1	11
BCO2	1	1	1	1	0	1	1	0	0	0	1	1	1	0	0	0	1	1	11
FBLN2	1	1	0	1	1	1	0	1	0	1	1	0	0	0	1	1	1	0	11
FAM13B	1	1	0	1	1	1	0	0	0	1	0	1	1	1	1	0	0	1	11
MTTP	1	1	1	0	0	0	1	1	1	1	1	0	0	1	0	1	1	0	11
DMXL1	1	1	0	1	1	1	1	0	0	1	0	1	1	0	1	0	0	1	11
SULT1C4	1	1	0	1	0	0	1	1	0	0	1	1	1	1	1	0	1	0	11
SGCB	1	1	0	1	1	0	0	1	0	0	1	1	1	1	1	0	0	1	11
SERTAD1	1	0	1	1	1	0	0	1	0	1	1	1	1	0	1	1	0	0	11
LINC00476	1	1	0	1	1	0	1	1	0	1	0	1	1	0	0	1	0	1	11
SPTBN4	1	0	0	1	1	1	1	0	1	1	0	0	0	0	1	1	1	1	11
POU6F1	1	1	0	1	1	1	1	0	0	0	0	1	1	0	1	1	0	1	11
FAM150B	1	1	0	1	1	0	1	1	0	0	1	1	1	0	1	1	0	0	11
CCL2	1	1	0	1	0	0	1	1	0	0	1	1	1	0	0	1	1	1	11
ADIPOQ	1	1	0	1	1	0	1	1	1	1	0	0	0	0	1	1	1	0	11
RSPO2	1	0	1	1	1	1	0	0	0	0	1	1	1	1	1	1	0	0	11
AOC4P	1	1	1	1	1	0	0	1	0	1	0	1	1	0	1	0	0	1	11
RNF212	1	1	0	1	0	1	0	1	1	1	1	0	1	0	0	1	1	0	11
ABRA	1	1	0	0	1	1	1	1	0	0	0	1	1	1	1	0	0	1	11
TACC1	1	1	0	0	1	1	0	0	1	1	0	1	1	1	1	0	0	1	11
PRDM8	1	1	0	1	0	1	0	1	0	1	0	0	0	1	1	1	1	1	11
ADRA2A	1	1	0	1	0	1	1	1	1	1	0	0	1	0	1	0	1	0	11
OPCML	1	0	0	0	1	1	1	1	1	1	1	0	0	1	0	1	0	1	11
C3orf18	1	1	0	1	1	0	1	0	1	0	0	0	1	1	1	1	0	1	11
ETFDH	1	1	1	1	1	0	1	0	1	1	1	0	0	0	1	1	0	0	11
RGL1	1	1	0	1	0	1	0	1	0	0	1	1	1	1	1	0	0	1	11
EYA4	1	1	0	0	0	0	1	1	1	1	0	1	1	1	0	0	1	1	11
LINC01550	1	1	0	1	0	0	0	1	0	0	1	0	1	1	1	1	1	1	11
SLC17A7	1	1	0	1	1	1	0	1	1	1	0	0	0	0	1	1	1	0	11
LOC100128164	1	1	0	1	1	0	1	1	0	0	0	1	0	0	1	1	1	1	11
CYP46A1	1	1	1	1	0	1	0	0	0	1	1	0	1	0	1	0	1	1	11
SLC24A4	1	1	0	1	1	1	0	0	0	0	1	1	1	1	1	1	0	0	11
ZFP2	1	1	0	1	1	0	1	1	0	0	0	1	1	0	1	1	0	1	11
CEP126	1	1	0	0	0	1	1	1	0	0	0	1	1	1	1	0	1	1	11
ADAMTSL1	1	1	0	1	1	0	0	0	1	1	0	1	1	0	1	1	0	1	11
EFCC1	1	0	0	1	1	0	1	1	0	1	0	1	1	0	1	1	0	1	11
PPARGC1B	1	1	0	1	1	1	1	0	0	0	0	1	0	1	1	1	0	1	11
TRPC1	1	1	0	1	1	1	0	1	0	0	0	0	1	1	1	1	0	1	11
WWTR1	1	1	0	1	0	0	0	1	0	1	0	1	0	1	1	1	1	1	11
CDIP1	1	1	1	1	1	1	0	0	0	0	0	0	1	1	1	1	0	1	11
SSBP2	1	1	0	1	1	0	1	1	0	0	0	1	0	1	1	1	0	1	11
CCL16	1	1	1	1	0	0	1	1	0	1	1	1	1	0	0	0	0	1	11
ZC3H12C	1	1	0	1	0	0	0	0	0	1	1	1	1	0	1	1	1	1	11
STAC	1	1	0	1	0	0	0	0	1	1	1	1	1	1	1	0	0	1	11
F13A1	1	1	0	1	1	0	1	1	0	1	0	1	1	0	1	1	0	0	11
CSDC2	1	0	0	0	1	0	0	1	1	1	1	1	1	1	0	0	1	1	11
ATL1	1	1	0	1	1	1	1	1	0	0	0	0	1	0	1	1	0	1	11
LDLRAD4	1	0	1	1	0	1	0	1	0	1	1	1	1	0	1	0	0	1	11
LOH12CR2	1	1	0	1	1	0	0	1	1	0	0	1	0	0	1	1	1	1	11
DIO3	1	1	0	0	0	0	1	1	0	1	1	1	1	1	0	0	1	1	11
HGF	1	1	1	0	0	0	0	1	1	1	1	1	1	0	0	0	1	1	11
PCDHGA12	1	1	0	0	0	1	1	1	0	1	1	1	1	1	0	0	0	1	11
KIAA1462	1	1	0	1	0	1	0	1	0	1	0	1	1	1	1	0	0	1	11
GINM1	1	1	1	1	1	0	0	1	1	1	1	0	0	0	1	0	0	1	11
RADIL	1	1	0	1	1	0	0	1	0	0	0	1	1	0	1	1	1	1	11
ICA1L	1	1	0	0	1	1	1	1	0	0	0	1	0	1	1	1	0	1	11
HCFC2	1	1	1	1	1	0	0	0	0	0	0	1	1	1	1	1	0	1	11
NGF	1	1	1	1	0	0	0	1	0	1	1	0	0	1	1	1	0	1	11
KCNJ8	1	1	1	0	1	0	0	1	0	1	1	1	1	1	0	0	0	1	11
LTC4S	1	1	0	1	1	0	1	1	0	0	0	1	1	0	1	1	0	1	11
CBX6	1	1	0	1	0	1	0	0	1	1	0	1	0	1	1	1	0	1	11
PCGF5	1	1	1	0	1	0	0	0	0	1	0	1	1	1	1	0	1	1	11
ECSCR	1	1	0	1	0	0	1	1	0	1	0	1	1	0	1	1	0	1	11
ZNF521	1	1	0	1	0	0	0	1	0	1	0	1	1	1	1	0	1	1	11
SEC14L5	1	1	0	1	1	1	1	0	1	1	0	0	0	0	1	1	1	0	11
TMEM108	1	1	0	1	1	0	1	0	0	1	0	1	1	1	1	1	0	0	11
PRDM16	1	1	0	0	1	0	0	0	1	1	0	1	1	1	1	0	1	1	11
CYP27A1	1	0	1	1	0	0	1	1	0	0	1	1	1	1	0	1	0	1	11
DKFZp779M0652	1	1	1	1	0	0	1	0	0	0	1	1	1	0	1	1	0	1	11
TRIM63	1	1	0	1	1	0	1	1	1	0	0	1	1	0	0	1	0	1	11
SLC45A1	1	0	0	1	1	1	0	1	1	1	0	0	1	0	1	1	0	1	11
LGR6	1	1	1	0	0	0	1	1	1	1	1	1	0	1	0	0	1	0	11
CACHD1	1	1	0	0	1	0	1	1	1	1	0	1	1	1	0	0	0	1	11
PCDH7	1	0	0	1	1	1	0	1	1	1	1	0	0	1	1	1	0	0	11
NRN1	1	1	1	0	0	1	0	1	0	1	1	1	1	0	0	1	1	0	11
NPAS3	1	1	0	1	1	0	1	0	1	0	1	0	1	1	1	1	0	0	11
PIK3R1	1	1	1	0	1	1	1	1	0	0	1	1	1	1	0	0	0	0	11
C10orf54	1	1	0	1	0	0	1	1	0	0	0	1	1	1	1	1	0	1	11
CYP1B1	1	0	0	1	1	0	1	1	1	1	0	0	1	0	1	1	0	1	11
ANG	1	1	1	1	0	0	1	1	0	0	1	1	1	0	1	1	0	0	11
OTUD7A	1	1	0	1	0	1	0	0	0	1	0	1	1	0	1	1	1	1	11
PIP5K1B	1	1	0	1	0	1	1	0	1	1	0	1	1	1	1	0	0	0	11
RARB	1	1	0	0	0	0	1	0	1	1	1	1	0	1	0	1	1	1	11
GRIK2	1	0	0	1	1	0	1	1	1	1	0	0	0	1	1	1	1	0	11
MPP7	1	0	0	1	1	1	1	0	1	1	0	0	1	0	1	1	0	1	11
NAALADL1	1	1	0	1	0	0	0	1	0	1	0	1	1	1	1	1	0	1	11
DUSP19	1	1	0	1	1	0	0	1	0	0	0	1	0	1	1	1	1	1	11
CASZ1	1	0	0	1	1	0	1	0	1	1	0	1	1	0	1	1	1	0	11
TAC1	1	1	0	1	1	1	1	1	1	1	0	0	0	0	0	1	1	0	11
RASSF8	1	1	0	1	0	0	0	1	1	1	1	1	1	0	1	0	0	1	11
SORCS2	1	0	1	1	0	1	0	0	1	1	1	1	1	1	0	0	0	1	11
LSMEM2	1	1	0	0	0	1	1	1	1	1	0	1	1	0	0	0	1	1	11
PDE3A	1	1	0	1	0	0	0	1	0	1	1	0	1	1	1	0	1	1	11
PDE3B	1	1	1	1	0	0	0	0	1	1	1	1	1	0	1	0	1	0	11
FBXL3	1	1	1	1	0	0	0	1	0	1	1	1	1	0	0	0	1	1	11
FLT3	1	0	0	1	0	1	1	1	0	0	1	1	1	0	1	1	1	0	11
STK33	1	0	0	1	1	0	1	0	1	0	0	1	1	1	1	1	0	1	11
FBXO40	1	1	1	0	0	1	1	0	1	1	0	1	1	1	0	0	0	1	11
STOM	1	1	1	1	0	0	0	1	0	0	1	1	1	1	1	0	0	1	11
RAB11FIP2	1	1	0	0	1	1	0	1	1	0	0	1	1	1	0	0	1	1	11
KLRB1	1	1	1	1	0	0	1	0	0	0	1	1	1	0	1	1	1	0	11
ATE1	1	1	0	0	0	1	1	1	1	1	0	0	0	1	1	0	1	1	11
PXK	1	0	0	0	1	1	0	0	1	1	0	1	1	1	1	0	1	1	11
NME5	1	0	0	1	1	0	1	1	1	0	1	1	1	0	1	1	0	0	11
MRAS	1	1	0	1	0	1	0	1	1	0	0	1	1	1	1	0	0	1	11
STX11	1	1	1	1	0	0	0	1	0	0	1	1	1	0	1	0	1	1	11
RDH5	1	1	1	1	1	0	1	1	0	0	1	0	0	1	1	1	0	0	11
DZIP1	1	1	0	1	0	0	0	1	0	1	1	1	0	1	1	1	0	1	11
TMEM246	1	1	0	1	0	1	1	1	0	0	0	1	0	1	1	0	1	1	11
TMOD2	1	1	0	1	0	1	0	0	0	1	0	1	1	1	1	1	0	1	11
MAP1LC3C	1	1	0	1	1	0	1	1	0	0	0	1	1	0	1	1	1	0	11
PTPRQ	1	1	0	0	0	0	0	1	1	1	0	1	1	1	1	0	1	1	11
KBTBD12	1	1	0	1	1	0	1	0	1	1	0	0	1	1	1	1	0	0	11
FAM227B	1	0	0	0	1	0	1	1	1	1	1	0	0	0	1	1	1	1	11
CNR1	1	1	0	1	1	0	1	0	0	0	0	1	1	1	1	1	0	1	11
PCDHGA11	1	1	0	0	0	1	1	1	0	1	1	1	1	1	0	0	0	1	11
CTSO	1	1	1	1	0	0	0	1	0	0	1	1	1	0	1	1	0	1	11
CYSLTR1	1	1	0	1	1	0	1	0	0	1	0	1	1	1	1	1	0	0	11
SLC2A13	1	0	1	1	1	1	0	1	1	0	1	0	1	0	1	0	0	1	11
SCARA3	1	1	0	1	0	0	1	1	1	0	0	1	0	1	1	1	0	1	11
GIMAP6	1	1	0	1	1	0	0	1	0	1	1	1	1	0	1	0	0	1	11
GLT8D2	1	1	0	1	0	0	0	1	0	1	1	0	1	1	1	0	1	1	11
PRKD1	1	1	0	0	1	0	0	1	1	1	0	1	1	0	0	1	1	1	11
FKBP5	1	1	0	1	1	0	0	1	0	1	0	0	1	0	1	1	1	1	11
DNM3	1	1	0	0	0	1	0	1	1	1	0	1	1	1	0	1	0	1	11
FAM65B	1	1	0	1	0	1	0	1	0	0	1	1	1	1	1	0	0	1	11
BEND4	1	0	0	1	1	1	0	1	0	1	1	1	1	0	1	0	1	0	11
CDKN1C	1	1	0	0	1	0	0	1	1	1	1	1	1	1	0	1	0	0	11
SMIM10L2A	1	1	0	1	1	1	1	0	0	0	1	0	1	1	0	1	0	1	11
MTUS1	1	1	0	1	1	1	1	0	1	1	1	0	1	0	1	0	0	0	11
EFCAB6	1	1	0	0	1	0	1	1	0	0	1	1	1	0	0	1	1	1	11
WSCD1	1	1	0	1	1	0	1	1	0	0	0	1	1	0	1	1	0	1	11
SYNE3	1	1	0	1	0	0	0	1	0	1	0	1	1	1	1	1	0	1	11
COLCA1	1	1	0	1	1	0	1	0	1	1	0	1	1	0	0	1	1	0	11
CX3CR1	1	1	0	1	0	0	1	0	0	0	1	1	1	1	1	1	0	1	11
CUX2	1	1	1	1	1	1	0	1	0	0	1	0	0	0	1	1	1	0	11
SLITRK4	1	1	0	1	1	1	1	1	0	0	0	1	0	1	1	1	0	0	11
PEAR1	1	1	0	1	0	0	0	1	0	1	1	1	1	0	1	0	1	1	11
ADGRL3	1	1	0	1	0	0	0	1	1	1	0	1	0	1	1	1	1	0	11
SAMD5	1	1	1	0	0	0	1	0	1	1	1	1	1	0	0	0	1	1	11
GIMAP7	1	1	0	1	1	0	1	1	0	1	0	1	1	0	1	0	0	1	11
LRRTM2	1	1	0	1	0	1	0	1	0	1	0	1	1	0	1	0	1	1	11
RUNDC2A	1	1	0	1	1	0	0	0	1	1	0	0	1	1	1	0	1	1	11
FBXO17	1	1	1	1	0	0	0	1	0	0	0	1	0	1	1	1	1	1	11
PIANP	1	1	0	1	1	1	0	1	1	0	0	0	0	1	1	1	0	1	11
COPZ2	1	1	1	1	0	0	0	1	0	0	1	0	0	1	1	1	1	1	11
TLR5	1	0	0	1	0	0	1	1	1	1	0	1	1	1	1	1	0	0	11
BRINP1	1	1	0	0	0	1	1	1	1	1	1	0	1	1	0	1	0	0	11
KIAA1045	1	1	0	1	0	1	0	0	0	0	1	1	0	1	1	1	1	1	11
DPYD	1	1	1	1	0	0	0	0	0	0	1	1	1	1	1	1	0	1	11
KIAA1456	1	1	0	1	1	0	1	0	0	0	1	1	1	1	0	1	1	0	11
OAT	1	0	1	0	0	1	1	0	1	1	1	0	0	1	0	1	1	1	11
EMILIN3	1	1	0	1	0	0	0	1	1	1	0	1	0	1	1	1	0	1	11
MCC	1	1	1	1	0	0	0	0	0	1	1	1	0	1	1	1	0	1	11
SFMBT2	1	1	0	1	1	1	0	0	0	1	0	0	1	1	1	0	1	1	11
CHL1	1	1	0	1	0	0	1	1	1	0	1	0	0	0	1	1	1	1	11
UTS2B	1	1	1	1	1	0	0	0	0	0	0	1	1	0	1	1	1	1	11
CYP4V2	1	1	1	1	0	0	1	1	0	0	1	1	1	0	1	0	0	1	11
L3MBTL4	1	1	0	1	1	0	1	0	0	1	0	1	1	1	0	1	1	0	11
APBA1	1	1	1	1	0	1	0	1	0	1	1	0	0	0	1	0	1	1	11
CLIC5	1	1	0	1	0	1	1	1	1	1	0	1	1	0	1	0	0	0	11
COL28A1	1	1	0	1	0	0	1	1	1	1	1	0	0	0	1	1	1	0	11
ZFYVE9	1	1	0	0	0	1	0	1	1	1	0	1	1	0	1	0	1	1	11
FZD4	1	1	1	1	1	0	1	1	0	0	0	1	1	0	1	0	0	1	11
SLC40A1	1	1	1	1	0	0	1	1	0	0	1	1	1	1	1	0	0	0	11
RBP4	1	1	1	0	0	1	1	1	1	0	1	1	1	1	0	0	0	0	11
NALCN	1	1	0	0	1	1	1	0	1	1	1	0	1	0	0	0	1	1	11
C5	1	1	1	0	1	0	0	1	1	1	1	1	1	0	0	0	0	1	11
C16orf86	1	1	1	1	0	0	0	1	0	0	0	1	1	0	1	1	1	1	11
COL4A5	1	0	0	1	0	0	0	1	1	1	0	1	0	1	1	1	1	1	11
ARHGAP44	1	1	0	1	0	1	1	0	1	1	0	1	1	0	1	0	0	1	11
ZDHHC2	1	1	0	1	0	0	1	0	1	1	1	1	1	1	1	0	0	0	11
IDNK	1	0	1	1	1	0	1	1	1	1	1	0	1	0	0	1	0	0	11
PRKAR2A	1	1	0	1	1	0	1	0	1	1	0	0	1	1	0	0	1	1	11
FAM228A	1	1	0	0	0	1	0	1	0	0	1	1	1	1	1	1	0	1	11
PTPRB	1	1	1	0	1	1	0	1	0	1	1	1	1	0	0	0	0	1	11
OR2W3	1	0	0	1	1	1	0	1	0	0	0	1	1	0	1	1	1	1	11
LEFTY2	1	1	0	1	0	0	1	1	1	1	0	1	1	0	0	0	1	0	10
SLC7A2	1	0	1	1	1	0	1	1	0	1	1	0	1	0	1	0	0	1	11
HDX	1	0	0	1	1	0	1	1	0	1	1	0	1	0	1	1	0	1	11
MTMR8	1	1	0	1	1	0	1	1	1	1	0	0	1	1	0	1	0	0	11
MRC1	1	1	1	1	0	0	0	1	0	1	1	1	1	0	1	0	0	1	11
C15orf52	1	1	0	1	1	0	1	0	0	0	0	1	1	0	1	1	1	1	11
GNE	1	1	1	1	0	1	1	1	0	0	1	0	0	0	1	0	1	1	11
JAKMIP2	1	0	1	1	0	0	0	0	0	1	1	1	1	1	1	1	0	1	11
MIA2	1	1	1	1	0	0	0	1	1	1	1	1	1	1	0	0	0	0	11
SNRPN	1	0	0	1	1	1	1	1	1	1	0	0	1	0	1	1	0	0	11
TNNT3	1	1	0	1	0	0	1	1	0	0	0	1	0	1	1	1	1	1	11
NRXN3	1	1	0	1	1	1	1	0	0	0	0	1	1	1	0	1	0	1	11
TCP11L2	1	1	0	1	1	0	1	0	0	0	0	1	1	0	1	1	1	1	11
NLGN4X	1	1	1	1	0	0	0	0	0	1	1	1	1	1	1	1	0	0	11
DLG4	1	0	0	1	1	1	0	1	0	0	0	1	1	1	1	1	0	1	11
C21orf62-AS1	1	1	0	1	1	0	1	1	1	0	0	0	1	0	0	1	1	1	11
GPD1	1	1	1	0	0	0	1	1	1	1	1	1	1	1	0	0	0	0	11
TMEM74	1	1	1	1	0	1	1	0	1	1	0	0	0	1	1	1	0	0	11
DBH	1	0	1	0	1	1	0	1	1	1	1	1	1	0	0	0	1	0	11
ETNPPL	1	0	1	0	1	1	1	1	1	1	1	0	0	0	0	1	1	0	11
SCD5	1	1	0	0	1	0	0	1	1	1	1	1	1	1	0	1	0	0	11
C1orf168	1	0	1	1	0	0	1	0	1	1	1	1	1	0	1	0	1	0	11
CRYL1	1	0	1	1	1	0	1	1	1	1	1	0	1	0	0	1	0	0	11
SPATA18	1	1	1	1	1	0	1	0	0	0	1	1	1	1	1	0	0	0	11
FAS	1	1	1	1	0	0	0	1	0	0	1	1	1	1	1	0	0	1	11
SALL2	1	0	0	1	0	0	1	1	1	1	0	0	1	0	1	1	1	1	11
LOC284578	1	1	0	1	1	1	1	1	1	1	0	0	1	0	1	0	0	0	11
KIAA0754	1	1	0	0	0	0	1	1	1	1	0	1	1	1	0	0	1	1	11
GLRB	1	1	0	0	1	1	1	1	1	0	1	0	1	0	1	1	0	0	11
THEMIS	1	1	0	1	0	1	1	1	0	0	1	1	1	0	1	0	1	0	11
RNASE1	1	1	0	1	1	0	0	1	0	1	0	1	1	1	1	1	0	0	11
TRPC6	1	1	0	1	0	0	0	1	0	1	0	1	1	1	1	0	1	1	11
MAATS1	1	1	0	1	1	0	1	1	0	0	0	1	1	0	1	1	0	1	11
EPB41L4A	1	1	0	1	1	0	1	0	0	0	1	1	1	0	1	1	0	1	11
OXCT1	1	1	0	1	1	1	0	0	1	1	0	0	0	0	1	1	1	1	11
CNTNAP3	1	1	0	1	0	0	1	1	1	0	0	1	0	0	1	1	1	1	11
FRMPD4	1	1	0	1	1	1	0	0	1	1	0	1	0	1	1	1	0	0	11
PCK1	1	1	1	1	0	0	1	1	1	1	1	0	0	0	1	0	1	0	11
WNK3	1	1	1	0	1	0	0	0	1	1	1	0	0	0	1	1	1	1	11
IRX6	1	1	0	1	0	0	1	1	1	0	0	1	0	1	1	1	1	0	11
EHD3	1	1	1	0	0	1	1	1	1	1	1	0	0	0	0	1	0	1	11
ASAP3	1	0	1	1	1	0	1	0	1	0	0	1	1	0	1	1	0	1	11
CADM1	1	0	1	1	0	0	1	1	1	1	0	1	1	0	1	1	0	0	11
EMX2OS	1	1	0	1	0	1	1	1	1	0	0	0	0	1	0	1	1	1	11
VTN	1	0	1	0	0	0	0	1	1	1	1	1	1	1	0	0	1	1	11
AMPD1	1	1	0	1	1	0	1	1	0	0	1	0	1	0	1	1	1	0	11
SLC17A8	1	0	1	1	0	1	0	1	1	0	1	1	1	0	1	1	0	0	11
ZFP3	1	0	0	1	1	0	1	0	0	0	1	1	1	0	1	1	1	1	11
TMIE	1	1	0	1	0	0	1	0	1	1	0	1	1	1	1	1	0	0	11
CHN2	1	0	1	0	0	1	1	1	1	1	1	1	1	0	0	0	0	1	11
HRCT1	1	1	0	1	1	0	1	1	0	0	0	1	1	0	1	1	0	1	11
ZNF542P	1	0	1	1	1	0	1	0	1	1	0	0	1	0	1	1	0	1	11
ACADL	0	1	1	1	1	0	1	0	0	0	1	1	1	0	1	1	1	0	11
HADH	0	1	1	1	1	0	1	1	1	1	1	0	0	0	1	1	0	0	11
TMEM178A	0	1	0	0	1	1	1	1	1	1	0	1	1	0	0	1	1	0	11
BMP6	0	1	0	1	0	0	0	1	1	1	1	1	1	0	1	1	0	1	11
LOC100240735	0	1	0	1	1	0	0	1	1	0	1	0	1	1	1	1	0	1	11
KLHL3	0	1	0	0	1	1	1	0	1	1	1	0	1	1	0	0	1	1	11
PTN	0	1	0	1	0	0	1	0	1	1	1	1	0	1	1	1	1	0	11
UNC13C	0	1	0	1	1	1	1	0	1	1	0	0	0	1	1	1	1	0	11
ACAA2	0	1	1	1	0	0	1	1	0	1	1	1	1	1	1	0	0	0	11
ACSBG1	0	1	0	1	1	1	1	0	0	0	0	1	1	1	1	1	0	1	11
VGLL3	0	1	0	1	0	0	0	1	1	1	0	1	1	1	1	0	1	1	11
CYP26B1	0	1	0	1	0	1	0	1	1	1	0	1	0	1	1	0	1	1	11
ZNF132	0	1	0	1	1	0	1	0	1	0	0	1	1	0	1	1	1	1	11
KLF8	0	1	0	1	0	1	1	1	0	0	1	1	0	1	1	1	0	1	11
ANO3	0	1	1	1	0	1	0	1	0	1	1	0	1	0	1	0	1	1	11
C10orf105	0	1	1	1	1	0	0	1	0	0	0	1	1	1	1	1	0	1	11
CYP1A1	0	1	1	0	0	1	1	0	1	1	1	1	1	0	0	1	1	0	11
ZNF662	0	1	1	1	1	0	1	0	1	0	1	1	1	0	0	1	0	1	11
EPHB6	0	1	0	1	0	1	1	1	0	0	1	1	0	1	1	1	0	1	11
MRAP2	0	1	0	1	0	1	1	1	1	1	0	1	0	1	0	1	1	0	11
ACSM3	0	1	1	1	1	0	1	1	1	1	1	0	1	0	1	0	0	0	11
BEND5	0	1	0	1	1	0	1	1	0	1	0	1	1	1	1	1	0	0	11
B3GAT1	0	1	1	1	1	1	0	1	1	0	1	0	1	0	1	1	0	0	11
CTF1	0	1	0	1	0	0	0	1	1	0	1	1	1	1	1	1	0	1	11
CYP8B1	0	1	1	1	1	0	1	1	1	1	1	0	1	0	0	0	1	0	11
ADH6	0	1	1	1	0	0	1	1	1	1	1	1	1	0	1	0	0	0	11
DNER	0	1	0	1	1	0	1	1	1	1	0	0	0	1	1	1	1	0	11
FMO4	0	1	1	1	0	0	0	1	1	1	1	1	0	1	1	1	0	0	11
PCDHGA7	0	1	0	1	0	1	1	1	1	1	0	1	1	0	0	1	0	1	11
C9orf66	0	1	0	1	1	0	1	1	1	1	1	1	1	0	0	0	1	0	11
PKIA	0	1	0	1	0	0	1	0	1	1	0	1	1	0	1	1	1	1	11
MBL1P	0	1	1	1	1	1	0	1	1	1	1	1	1	0	0	0	0	0	11
SLC47A1	0	1	1	1	0	0	1	1	0	0	1	1	1	1	1	1	0	0	11
EYA2	0	1	1	1	0	0	1	1	1	1	1	0	0	0	1	1	1	0	11
GSTM2	0	1	0	1	0	0	1	1	0	1	1	0	0	1	1	1	1	1	11
RTN1	0	1	0	1	0	1	1	0	0	1	0	1	1	0	1	1	1	1	11
NLRP14	0	1	1	0	0	0	0	1	1	1	1	1	1	1	0	0	1	1	11
SKIDA1	0	1	1	1	0	0	0	1	1	1	0	1	0	1	1	1	0	1	11
FAM63B	0	1	0	0	1	1	0	0	1	1	0	1	1	1	1	0	1	1	11
C4orf19	0	1	1	1	0	0	1	0	1	0	1	1	1	1	1	0	1	0	11
DACH2	0	1	0	1	1	1	0	1	1	1	0	0	0	1	1	1	0	1	11
MYOZ1	0	1	0	1	0	0	1	1	1	1	0	1	1	1	1	1	0	0	11
ADGRG6	0	1	1	0	0	0	1	1	0	0	1	1	1	1	1	1	0	1	11
BEX5	0	1	0	1	1	1	1	0	1	1	0	1	1	0	1	1	0	0	11
ZIM2	0	1	0	0	1	1	1	1	1	1	0	0	0	0	1	1	1	1	11
GPRIN2	0	1	0	1	0	1	1	1	1	0	1	1	1	0	1	0	1	0	11
CDKL5	0	1	0	0	0	1	1	1	1	1	0	1	1	1	0	0	1	1	11
KCNJ13	0	1	0	0	1	1	1	1	1	1	1	0	0	1	0	1	1	0	11
FMO5	0	1	1	1	1	0	1	1	1	1	1	0	1	0	1	0	0	0	11
MFAP3L	0	1	1	0	0	1	0	1	1	1	1	1	1	1	0	0	1	0	11
FCGBP	0	1	0	1	0	0	1	1	1	1	0	0	1	1	1	1	1	0	11
SLC15A2	0	1	0	1	0	0	1	1	1	1	0	1	1	1	1	0	1	0	11
SLCO4C1	0	1	1	1	0	1	1	1	0	0	1	1	1	1	1	0	0	0	11
C1QL3	0	1	0	1	0	1	1	1	0	1	1	1	1	0	1	0	0	1	11
HR	0	1	0	1	0	1	0	1	0	1	1	1	0	1	0	1	1	1	11
ACAA1	0	0	1	1	1	0	1	1	1	1	1	0	1	0	1	1	0	0	11
CYB5A	0	0	1	1	1	0	1	1	0	1	1	1	1	0	1	1	0	0	11
METTL20	0	0	1	1	1	0	0	1	1	1	1	0	1	0	1	0	1	1	11
ENHO	0	0	1	1	1	1	1	0	1	0	0	1	1	1	1	1	0	0	11
SYT10	0	0	1	1	1	1	0	0	1	1	1	0	0	1	1	1	0	1	11
NUGGC	0	0	1	1	0	0	0	1	1	1	1	0	1	1	1	1	1	0	11
GSTA2	0	0	1	1	1	0	1	1	0	1	1	1	1	1	0	1	0	0	11
SULT1B1	0	0	1	1	1	0	1	1	0	1	1	1	1	0	1	1	0	0	11
CWH43	0	0	1	1	0	0	1	0	1	1	1	1	1	0	1	1	1	0	11
IGFALS	0	0	1	1	1	1	0	1	1	1	1	1	1	0	1	0	0	0	11
ACSF2	0	0	1	1	1	0	0	1	1	1	0	0	1	1	1	1	1	0	11
LINC00261	0	0	1	1	1	0	1	1	0	0	1	1	1	1	1	0	1	0	11
GDF7	0	0	1	1	1	1	1	1	1	1	1	0	0	1	0	1	0	0	11
TMEM25	0	0	1	1	1	1	1	1	1	1	1	0	0	0	1	1	0	0	11
SYTL5	0	0	1	1	0	1	1	0	1	1	1	0	0	1	1	1	0	1	11
SLC23A1	0	0	1	1	0	0	1	1	1	1	1	1	1	0	1	1	0	0	11
CA2	0	0	1	1	1	0	0	0	1	1	1	1	1	1	1	1	0	0	11
PCAT18	0	0	1	1	1	1	1	1	1	1	1	0	0	0	1	1	0	0	11
CTNND2	0	0	0	1	1	0	1	1	1	1	0	1	1	0	1	1	1	0	11
VWC2	0	0	0	1	0	0	1	0	1	1	0	1	1	1	1	1	1	1	11
FAM107B	0	0	0	1	1	1	1	1	1	1	1	0	1	0	1	0	1	0	11
NRAP	0	0	0	1	1	1	1	1	1	1	1	0	0	1	1	1	0	0	11
LRRTM3	0	0	0	1	1	1	1	0	1	1	0	1	0	1	1	1	0	1	11
HPCAL4	0	0	0	1	1	1	0	1	1	1	0	1	1	1	1	1	0	0	11
ZNF844	0	0	0	1	1	0	1	0	1	1	0	1	1	0	1	1	1	1	11
PDE4C	0	0	0	1	1	1	1	1	0	1	0	1	1	0	1	1	0	1	11
CACNA2D2	0	0	0	1	1	1	1	1	1	1	0	1	1	0	1	1	0	0	11
WDR31	0	0	0	0	1	1	1	1	1	1	1	0	1	1	0	0	1	1	11
LRRC3B	1	1	0	1	1	0	1	0	0	0	0	1	1	1	1	1	0	0	10
FAM135B	1	0	0	1	1	1	1	0	0	0	0	0	1	0	1	1	1	1	10
PLCD4	1	0	0	1	1	0	1	0	1	1	0	0	0	1	1	1	1	0	10
RBFOX3	1	0	0	1	1	1	0	1	0	1	0	0	0	1	1	1	0	1	10
LINC00889	1	1	0	1	1	1	1	0	0	0	0	0	1	0	1	1	0	1	10
SLMAP	1	0	0	1	1	0	1	0	1	0	0	0	0	1	1	1	1	1	10
ITPKB	1	0	0	1	1	0	0	1	1	1	0	1	0	0	1	1	0	1	10
MYH2	1	1	0	1	1	0	1	0	0	0	0	1	1	1	1	0	0	1	10
MORN5	1	0	0	1	1	0	1	1	1	0	0	1	1	0	1	1	0	0	10
DSTN	1	0	0	0	1	0	0	1	1	1	0	0	1	1	1	1	0	1	10
COL19A1	1	0	0	1	1	1	0	1	1	1	0	0	0	1	1	1	0	0	10
MUSK	1	0	1	1	1	0	0	0	0	0	1	1	1	0	1	1	1	0	10
GCSAML	1	1	0	1	1	0	1	0	0	0	0	1	1	0	1	1	0	1	10
FOXF1	1	0	0	1	1	0	0	0	0	1	1	1	1	1	1	1	0	0	10
GRM7	1	1	1	1	0	1	1	1	0	0	0	0	0	0	1	0	1	1	10
TPSG1	1	0	0	1	1	0	0	1	0	1	0	0	1	1	1	1	0	1	10
C11orf96	1	1	0	0	1	0	0	1	0	1	1	1	1	0	0	1	0	1	10
ZBTB4	1	1	0	0	1	1	0	0	0	0	0	1	1	1	1	1	0	1	10
NOVA1	1	1	0	1	1	0	1	0	0	0	0	0	1	1	1	1	0	1	10
WNT2B	1	1	0	1	0	1	0	1	0	0	0	1	0	1	1	1	0	1	10
TACR2	1	0	0	1	1	1	0	0	0	0	0	0	1	1	1	1	1	1	10
MPZ	1	1	0	1	1	0	1	1	0	0	0	0	0	1	1	1	0	1	10
DCHS2	1	1	0	1	1	1	0	0	0	1	0	0	0	1	1	1	0	1	10
KLHL10	1	1	0	1	1	0	0	0	0	0	0	1	0	1	1	1	1	1	10
HERC1	1	1	0	0	1	1	0	0	0	1	0	1	1	0	1	0	1	1	10
TACC2	1	0	0	0	1	1	1	0	1	1	0	1	1	0	0	0	1	1	10
KCNIP4	1	1	0	1	1	1	0	1	0	1	0	0	0	0	1	0	1	1	10
PALLD	1	0	0	1	1	0	0	1	1	0	0	1	0	1	1	1	0	1	10
FILIP1L	1	1	0	0	1	0	0	1	0	1	1	1	1	1	0	0	0	1	10
DCT	1	1	0	0	0	0	1	1	0	1	0	0	0	1	1	1	1	1	10
FGF13	1	1	0	1	1	1	1	0	0	0	0	0	0	0	1	1	1	1	10
LRRC70	1	1	1	0	1	0	0	1	0	1	0	1	1	0	1	0	0	1	10
NCALD	1	1	0	0	1	1	0	0	0	1	1	1	1	0	1	1	0	0	10
LAMC3	1	1	0	1	0	0	0	1	1	1	1	1	1	0	0	0	1	0	10
KCNK2	1	1	0	1	1	0	1	1	0	0	0	0	0	0	1	1	1	1	10
MGLL	1	1	0	1	0	1	1	0	0	0	1	1	1	0	1	1	0	0	10
COL21A1	1	1	0	1	0	0	1	0	0	1	0	1	1	1	1	1	0	0	10
DCAF12L1	1	0	0	1	1	1	0	1	1	0	0	0	0	1	0	1	1	1	10
GNG11	1	1	0	1	1	0	0	0	0	0	0	1	1	1	1	1	0	1	10
MYADM	1	1	0	0	0	0	0	1	0	0	1	1	1	1	1	0	1	1	10
ZNF154	1	1	0	1	0	0	1	0	0	1	0	0	1	1	1	0	1	1	10
RGS5	1	1	0	1	1	0	0	0	0	1	0	1	1	0	1	1	0	1	10
ITGA7	1	1	0	1	1	0	1	0	0	0	0	0	1	1	1	1	0	1	10
VCL	1	1	0	1	0	0	0	1	1	1	0	1	0	1	1	0	0	1	10
CYTL1	1	1	0	1	0	0	1	0	0	0	0	1	1	1	1	1	0	1	10
FLNA	1	1	0	1	0	0	0	1	0	0	0	1	1	1	1	1	0	1	10
ENPP3	1	1	1	1	1	0	1	1	0	0	1	0	1	0	0	1	0	0	10
RPS6KA2	1	1	0	0	1	1	1	0	0	1	0	1	1	0	0	1	0	1	10
BCL2	1	1	0	1	1	0	1	0	0	0	0	0	0	1	1	1	1	1	10
UG0898H09	1	1	0	1	1	0	1	1	1	0	0	0	0	1	1	1	0	0	10
FGFR1	1	1	0	1	1	0	0	0	0	0	1	1	1	1	1	1	0	0	10
NPR2	1	1	1	1	0	0	0	0	0	0	0	1	1	1	1	0	1	1	10
TSPAN18	1	1	0	1	0	0	0	1	0	0	0	1	1	1	1	1	0	1	10
KCNA2	1	1	0	1	1	1	1	0	0	0	0	0	0	1	1	1	1	0	10
HDC	1	1	1	1	1	0	0	0	0	0	1	1	1	0	1	1	0	0	10
GYPE	1	1	0	1	1	0	0	1	0	1	0	1	1	1	1	0	0	0	10
ZBTB21	1	1	1	0	0	0	0	0	1	1	1	1	1	0	0	0	1	1	10
STK32B	1	1	0	1	1	0	0	1	0	1	0	0	0	1	1	1	1	0	10
CRISPLD2	1	0	0	1	1	0	0	1	0	1	1	0	1	1	0	0	1	1	10
DUSP3	1	0	0	0	1	1	1	0	0	0	0	1	1	1	1	1	0	1	10
INPP5A	1	0	0	1	1	1	1	0	0	0	0	1	1	0	1	1	0	1	10
CIPC	1	0	0	1	1	1	1	0	1	1	1	0	0	0	1	0	0	1	10
SPATA4	1	0	0	0	0	0	1	1	1	0	0	1	1	0	1	1	1	1	10
NAV3	1	1	0	1	0	1	0	0	0	0	0	1	1	1	1	0	1	1	10
TMEM240	1	1	0	1	0	1	0	1	0	0	0	1	1	0	1	1	0	1	10
HBEGF	1	1	0	0	0	0	0	1	1	1	1	1	1	1	0	0	0	1	10
C2CD4B	1	1	0	0	0	1	1	1	1	1	1	1	1	0	0	0	0	0	10
CKB	1	0	0	1	1	1	0	0	1	0	0	1	1	0	1	1	1	0	10
JUNB	1	1	0	0	0	0	1	1	0	1	1	1	1	0	0	1	0	1	10
DCLK1	1	1	0	1	1	1	1	0	0	0	0	0	0	0	1	1	1	1	10
PDE4B	1	1	0	1	0	0	1	1	0	1	1	1	1	0	0	0	1	0	10
ANXA6	1	0	1	0	1	1	0	0	0	1	0	1	1	1	0	1	0	1	10
ANKRD29	1	1	0	0	1	1	0	0	0	0	0	1	1	0	1	1	1	1	10
JUND	1	0	1	0	1	1	0	0	0	0	1	1	1	0	1	1	1	0	10
SIK2	1	1	1	0	1	1	1	0	0	1	0	1	1	0	0	0	0	1	10
ARHGEF9	1	0	0	1	1	1	1	0	0	0	0	0	1	1	1	1	0	1	10
TXLNB	1	0	0	1	1	0	1	0	0	0	0	1	1	0	1	1	1	1	10
RBPMS	1	1	0	0	1	0	1	0	0	0	0	1	1	1	1	1	0	1	10
CDC42BPA	1	1	0	1	1	1	0	1	0	1	0	0	1	0	1	0	0	1	10
SYT11	1	0	0	1	0	1	0	1	0	1	0	1	1	1	1	0	0	1	10
KCNQ4	1	1	0	1	1	0	1	0	0	0	0	0	1	1	1	1	0	1	10
RUSC2	1	1	0	0	1	1	0	1	0	0	0	1	1	1	0	0	1	1	10
AHNAK	1	1	0	1	1	0	1	0	0	0	0	1	1	0	1	1	0	1	10
PTPRD	1	0	0	1	0	1	0	0	1	0	1	1	1	0	0	1	1	1	10
TNFSF12	1	1	0	1	1	0	0	1	0	0	0	1	1	0	1	1	0	1	10
ESR1	1	0	1	1	0	0	0	1	1	1	1	0	1	0	1	1	0	0	10
TSPAN11	1	1	0	1	0	0	0	0	0	1	1	0	1	1	1	1	1	0	10
PMP22	1	1	0	1	0	0	0	1	0	0	0	1	1	1	1	1	0	1	10
TPO	1	1	0	1	1	1	1	0	0	0	0	0	0	0	1	1	1	1	10
CFP	1	1	1	1	0	0	1	0	0	0	1	1	1	0	1	1	0	0	10
ADARB1	1	1	0	0	1	1	0	1	0	1	0	1	1	0	1	0	0	1	10
DNAH9	1	1	0	1	0	0	1	1	1	0	0	1	1	0	1	0	1	0	10
TDRD10	1	1	1	1	1	0	0	0	0	0	0	1	1	0	1	1	0	1	10
LINC00312	1	1	0	0	1	0	1	1	0	1	0	1	1	1	0	0	0	1	10
FAM110B	1	0	0	1	1	0	1	0	1	0	0	1	1	0	1	1	0	1	10
HTR2A	1	1	0	1	0	1	0	1	0	0	0	0	1	1	1	0	1	1	10
WDR49	1	0	0	0	0	0	1	1	1	1	0	1	1	1	0	1	1	0	10
CPXM2	1	1	0	1	1	0	1	0	0	1	0	0	0	0	1	1	1	1	10
CAP2	1	0	0	1	0	1	1	1	0	0	0	0	1	1	1	1	0	1	10
PRCD	1	1	0	1	0	1	0	1	0	0	0	1	1	0	1	1	1	0	10
AQP7P1	1	1	1	0	1	0	1	1	1	1	1	0	0	0	0	1	0	0	10
MEDAG	1	1	0	1	1	0	1	1	0	1	1	0	1	0	0	0	0	1	10
EVA1C	1	1	0	0	1	0	1	1	0	0	0	1	1	1	0	1	0	1	10
SH3BGRL	1	0	0	1	1	0	0	0	0	0	1	1	1	1	1	1	0	1	10
ATP8B4	1	1	1	1	0	0	0	0	0	0	1	0	1	1	1	0	1	1	10
RNF11	1	0	0	1	1	1	0	0	0	1	1	1	0	0	1	1	0	1	10
GULP1	1	1	0	1	1	0	1	0	1	0	0	0	0	0	1	1	1	1	10
C10orf32	1	0	1	0	1	0	1	0	0	1	0	1	1	0	1	0	1	1	10
MAPT	1	0	0	1	1	1	1	0	0	0	0	1	1	0	1	1	0	1	10
RCSD1	1	1	0	1	0	0	0	1	0	0	1	1	1	1	1	1	0	0	10
RIMS1	1	0	0	1	1	1	1	0	0	1	0	1	1	0	1	1	0	0	10
TUSC5	1	1	0	1	1	1	1	0	0	1	0	0	0	0	1	1	1	0	10
ZBTB20	1	1	0	0	1	0	1	0	1	0	1	0	1	1	0	0	1	1	10
GRK5	1	1	0	0	1	1	0	0	0	1	0	1	1	1	0	0	1	1	10
HIC1	1	1	0	1	0	0	0	1	0	1	1	1	1	0	1	0	0	1	10
NFIC	1	0	0	0	1	0	1	0	0	1	0	1	1	0	1	1	1	1	10
TSHZ2	1	1	0	0	1	0	1	1	0	1	1	0	0	1	0	0	1	1	10
CYP2A6	1	1	1	0	0	1	1	0	0	0	1	1	1	1	0	0	0	1	10
PRDM11	1	1	0	0	0	1	0	0	1	1	0	1	0	1	0	1	1	1	10
FCER2	1	1	0	1	1	1	0	0	0	0	1	0	1	0	1	1	1	0	10
HEPH	1	1	0	1	0	0	0	1	0	1	1	0	1	1	1	0	0	1	10
CDC42EP2	1	1	0	0	0	1	0	1	1	1	0	1	1	0	0	0	1	1	10
PTRF	1	1	0	1	0	0	0	1	0	0	0	1	1	1	1	1	0	1	10
PLA2G5	1	1	1	1	0	0	0	0	0	0	1	1	1	0	1	1	0	1	10
GGTA1P	1	1	0	1	1	0	1	0	0	0	0	1	1	1	1	1	0	0	10
TCF4	1	1	0	1	0	0	0	1	0	1	0	1	1	1	1	0	0	1	10
EMILIN1	1	0	0	1	0	0	0	1	1	1	1	0	0	1	1	1	0	1	10
CIDEC	1	1	0	1	0	0	1	1	0	0	0	0	0	1	1	1	1	1	10
SIK3	1	1	1	1	1	1	0	0	1	1	0	0	0	0	1	0	0	1	10
DIRAS1	1	0	0	1	1	1	1	0	1	1	0	0	0	0	1	1	0	1	10
PPFIA2	1	1	0	1	1	1	0	1	1	1	0	0	1	0	0	0	0	1	10
CTIF	1	1	0	0	1	1	0	0	1	1	0	1	1	0	0	1	0	1	10
C10orf107	1	1	0	1	0	0	1	1	0	0	0	1	1	0	1	1	1	0	10
ETS2	1	1	1	0	0	1	0	1	0	1	1	1	1	1	0	0	0	0	10
PKD2	1	1	0	0	1	0	0	1	0	0	1	1	1	1	1	0	0	1	10
AKT3	1	1	0	1	0	1	0	1	0	0	1	1	1	0	1	0	0	1	10
REEP2	1	1	0	1	1	1	0	0	1	1	0	0	0	1	1	1	0	0	10
NFATC1	1	1	0	1	0	0	0	1	0	0	1	1	1	0	1	0	1	1	10
TCEAL6	1	0	0	1	1	1	0	0	1	1	0	0	1	0	1	1	0	1	10
ACKR4	1	1	0	1	0	0	0	0	0	0	1	1	1	1	1	1	0	1	10
KCTD12	1	1	0	1	0	0	1	0	1	0	1	1	1	0	1	0	0	1	10
TCEAL3	1	0	0	1	1	1	0	0	1	1	0	0	1	0	1	1	0	1	10
C16orf96	1	1	1	1	0	0	1	0	0	0	1	0	1	1	0	0	1	1	10
GAS6	1	1	0	1	1	0	0	0	0	1	1	1	1	1	0	0	0	1	10
COLEC11	1	1	1	1	0	0	0	1	1	1	1	0	0	0	0	1	1	0	10
PROS1	1	1	1	0	0	0	1	1	0	0	1	1	1	0	1	0	0	1	10
FAM162B	1	1	0	1	0	0	0	1	0	1	0	1	1	1	1	0	0	1	10
C1QTNF4	1	1	0	1	1	1	0	1	0	0	0	0	0	0	1	1	1	1	10
NCOA7	1	1	0	0	0	1	1	0	1	1	1	1	1	1	0	0	0	0	10
NOSTRIN	1	1	0	0	1	0	1	1	0	0	1	1	1	0	1	0	0	1	10
ERG	1	1	1	1	0	0	0	1	0	1	1	1	1	0	0	0	0	1	10
WNT9A	1	0	0	1	0	1	0	0	0	0	1	1	1	0	1	1	1	1	10
CD69	1	1	0	1	0	0	1	1	0	0	1	1	1	0	1	0	1	0	10
CPO	1	1	0	1	1	1	1	1	0	0	0	0	1	0	0	1	1	0	10
PCDH19	1	1	0	1	0	1	1	0	1	1	1	0	0	0	1	1	0	0	10
TTC28	1	1	0	1	1	0	0	0	0	0	0	1	1	1	1	1	0	1	10
TTBK2	1	1	0	1	0	1	0	0	0	1	0	1	0	1	1	0	1	1	10
RAB27A	1	0	1	1	1	0	0	0	0	1	1	0	1	0	1	1	0	1	10
ID2B	1	0	1	1	0	1	0	1	0	0	1	1	1	1	1	0	0	0	10
IL16	1	1	0	1	0	0	0	0	0	0	1	1	1	0	1	1	1	1	10
SMARCD3	1	1	0	1	1	0	1	0	0	0	0	0	1	1	1	1	0	1	10
FAT3	1	1	0	1	1	0	0	0	0	1	0	1	1	1	0	1	0	1	10
ID2	1	0	1	1	0	0	1	1	0	0	1	1	1	1	1	0	0	0	10
CSPG4	1	1	0	1	0	0	0	0	0	1	0	1	1	1	1	1	0	1	10
RGS11	1	0	0	1	1	1	1	0	0	1	1	1	1	0	0	1	0	0	10
SNTA1	1	1	1	1	1	0	1	0	0	1	0	0	0	0	1	1	1	0	10
PCCA	1	1	1	0	1	0	1	0	1	1	1	0	1	0	0	1	0	0	10
CLIP4	1	1	0	1	0	1	0	0	1	0	0	1	0	1	1	1	0	1	10
CD1C	1	1	0	1	0	0	1	1	0	0	1	1	1	0	1	1	0	0	10
CDC14C	1	1	1	0	1	0	0	0	1	1	1	0	0	1	0	0	1	1	10
ERCC6L2	1	1	0	0	0	1	0	0	1	1	1	1	0	1	0	0	1	1	10
NNAT	1	1	0	1	0	1	1	0	0	0	0	1	0	0	1	1	1	1	10
PCSK5	1	1	0	1	0	0	1	1	0	1	0	1	1	1	1	0	0	0	10
C10orf128	1	1	0	1	0	0	1	1	0	0	0	1	1	0	1	1	0	1	10
SGCE	1	1	0	1	0	0	0	1	0	0	0	1	1	1	1	1	0	1	10
CLIC2	1	1	0	1	0	0	0	1	0	1	1	1	1	0	1	0	0	1	10
SYBU	1	1	1	0	1	1	1	0	0	0	1	1	1	0	0	0	1	0	10
IL34	1	1	0	1	0	1	1	0	0	0	0	1	1	0	0	1	0	1	9
KCNIP3	1	0	0	1	1	1	0	0	1	0	0	0	0	1	1	1	1	1	10
KCNN2	1	0	1	0	0	0	1	1	1	1	1	1	1	0	1	0	0	0	10
RASGRP4	1	1	1	1	0	0	0	0	0	0	1	1	1	0	1	1	0	1	10
NGFR	1	1	1	1	0	0	0	0	0	1	1	0	0	1	1	1	0	1	10
CAV1	1	1	0	1	0	0	0	0	0	0	0	1	1	1	1	1	1	1	10
CCM2L	1	1	0	1	1	0	0	1	0	1	0	1	1	0	1	0	0	1	10
GLIPR2	1	1	0	1	1	0	0	1	0	0	0	1	1	0	1	1	0	1	10
CD200R1	1	1	1	1	0	0	1	0	0	0	1	0	1	1	1	1	0	0	10
RBFOX1	1	0	0	1	0	1	1	1	1	1	0	0	0	1	1	0	0	1	10
TMEM71	1	1	0	1	0	0	1	1	0	0	1	0	1	1	0	1	0	1	10
ARHGEF6	1	1	0	1	1	0	1	0	0	0	0	1	1	0	1	1	0	1	10
CFH	1	1	1	1	0	0	1	1	0	0	1	0	1	1	1	0	0	0	10
GABRA4	1	1	0	0	0	1	1	1	1	1	0	1	1	0	0	1	0	0	10
CIDEA	1	1	1	1	0	1	1	0	0	1	0	0	0	0	1	1	1	0	10
ROR2	1	0	0	1	1	0	0	1	1	1	0	0	0	1	1	1	1	0	10
AXL	1	1	0	1	0	0	0	1	0	0	1	1	1	1	1	0	0	1	10
RNF152	1	0	1	1	0	0	0	0	1	1	1	1	0	1	1	1	0	0	10
NCOA4	1	0	1	1	0	0	1	1	0	0	1	1	1	0	1	1	0	0	10
ENPP1	1	0	1	1	1	0	0	1	1	0	1	0	1	0	0	0	1	1	10
CCDC36	1	1	0	1	0	0	0	1	0	1	0	0	1	1	1	0	1	1	10
C9orf47	1	0	0	1	1	0	0	1	0	1	0	0	1	0	1	1	1	1	10
SIK1	1	1	1	0	0	0	0	0	0	1	1	1	1	1	0	1	0	1	10
CLEC1A	1	1	0	1	0	0	0	1	0	1	1	1	1	0	1	0	0	1	10
ELL2	1	0	1	0	1	0	0	1	0	1	1	0	0	0	1	1	1	1	10
PGPEP1L	1	0	0	1	1	1	1	0	1	1	0	0	0	1	1	0	1	0	10
NEURL1	1	0	0	1	0	1	1	0	1	1	1	0	0	0	1	1	0	1	10
ZNF671	1	1	0	1	1	0	1	0	0	1	0	0	1	0	1	1	0	1	10
LILRB5	1	1	1	1	1	0	0	0	0	0	1	1	1	0	1	1	0	0	10
NHLRC4	1	0	0	1	0	0	0	0	1	1	0	1	1	1	1	1	0	1	10
LARGE	1	0	0	1	1	1	0	0	1	1	0	1	0	1	1	0	0	1	10
UNC45B	1	1	0	0	0	0	1	1	0	1	0	1	1	1	1	1	0	0	10
SGMS2	1	1	0	1	1	0	1	0	0	0	1	1	1	0	1	0	0	1	10
THSD7A	1	1	0	1	0	0	0	0	1	1	0	1	1	0	1	0	1	1	10
FCN1	1	1	1	1	0	0	0	1	0	0	1	1	1	0	1	1	0	0	10
EHD2	1	1	0	1	0	0	0	1	0	0	0	1	1	1	1	1	0	1	10
ANO2	1	1	0	1	1	0	1	0	0	1	0	1	1	0	1	0	0	1	10
COBL	1	0	0	1	1	1	1	0	1	0	1	1	1	0	0	0	1	0	10
MAGI3	1	0	0	1	1	1	1	0	1	1	0	1	1	0	1	0	0	0	10
SLC22A17	1	0	0	1	1	1	0	1	0	0	1	0	0	1	1	1	0	1	10
MPPED2	1	1	0	1	0	0	1	0	1	1	0	0	0	1	1	1	1	0	10
NUDT11	1	1	0	1	0	1	0	1	1	1	0	0	0	0	1	1	0	1	10
SLC51B	1	0	0	1	0	0	1	0	1	0	0	1	1	1	1	1	0	1	10
PBLD	1	0	1	1	1	0	0	1	1	1	1	0	0	0	1	1	0	0	10
ACKR3	1	1	0	1	0	0	0	1	0	1	0	1	0	1	1	1	1	0	10
NR3C1	1	1	1	1	0	0	0	0	0	0	0	1	1	1	1	1	0	1	10
STBD1	1	1	1	1	1	0	1	0	0	0	1	0	1	0	1	0	0	1	10
DCAF12L2	1	1	0	1	1	1	0	0	1	0	0	0	0	1	1	1	0	1	10
SAMD11	1	0	0	1	1	0	0	1	1	1	1	0	1	1	0	1	0	0	10
SRD5A2	1	0	1	0	0	0	1	1	1	1	1	1	1	1	0	0	0	0	10
DNALI1	1	0	0	1	1	0	1	1	0	0	1	1	1	0	1	0	1	0	10
FAM171A1	1	1	0	1	0	1	1	1	1	1	0	1	1	0	0	0	0	0	10
ITIH3	1	1	1	1	0	0	0	0	0	1	1	1	1	0	0	0	1	1	10
ENOX1	1	0	0	1	1	1	0	1	1	1	0	0	0	0	1	0	1	1	10
ATP8A1	1	1	0	1	1	1	1	0	0	0	0	1	1	0	1	0	0	1	10
RRAGD	1	1	1	1	0	0	1	0	1	1	0	1	1	0	0	0	1	0	10
BTNL9	1	1	1	0	1	1	1	0	0	1	0	1	1	0	0	0	0	1	10
DYNC1I1	1	1	0	1	0	1	0	1	0	1	0	0	0	1	1	1	1	0	10
NXPE3	1	0	0	1	0	1	0	1	0	0	1	1	0	1	1	1	0	1	10
PCDH11Y	1	0	0	1	1	1	0	1	1	1	0	0	0	1	1	1	0	0	10
RND2	1	0	1	1	0	0	1	1	1	0	1	0	0	1	1	1	0	0	10
PNMAL1	1	1	0	1	0	1	0	1	1	0	1	0	0	1	1	0	0	1	10
TMEM59L	1	0	0	1	1	1	1	1	1	1	0	0	0	0	1	1	0	0	10
GDNF	1	0	0	1	1	0	0	1	1	1	0	0	0	1	1	1	0	1	10
AMOTL2	1	1	0	0	0	0	1	1	0	0	1	1	1	1	0	0	1	1	10
LIMS3	1	1	0	1	0	0	1	0	1	1	0	0	1	1	1	1	0	0	10
PRICKLE1	1	0	0	1	0	1	0	1	1	0	1	1	1	1	0	0	0	1	10
CDHR3	1	1	0	1	1	0	1	1	0	0	0	1	1	0	0	1	1	0	10
CD226	1	0	1	1	0	0	0	1	0	1	1	1	1	0	1	0	1	0	10
GAMT	1	0	1	1	1	0	1	1	0	0	1	0	0	0	1	1	0	1	10
LOC728392	1	1	0	1	0	0	0	1	0	0	0	1	1	1	1	1	0	1	10
KLRG1	1	1	1	1	0	0	0	1	0	0	1	1	1	0	1	0	1	0	10
SORCS3	1	0	0	1	1	1	0	1	0	1	0	0	0	1	1	1	0	1	10
TCF7L1	1	1	0	1	0	0	0	1	0	1	0	1	0	1	1	1	1	0	10
EXTL1	1	0	0	1	0	1	1	1	1	0	0	0	1	0	1	1	0	1	10
GNA11	1	0	0	1	0	0	0	0	1	1	0	1	1	1	1	1	0	1	10
DNMBP-AS1	1	1	1	1	1	0	1	1	0	0	0	0	1	0	1	1	0	0	10
RBP5	1	0	1	1	0	0	0	1	0	1	1	0	1	0	1	1	1	0	10
SNAI3	1	0	0	1	1	1	1	0	0	0	1	1	1	0	1	0	0	1	10
ZNF442	1	0	0	0	0	0	1	1	1	1	0	1	1	1	1	0	0	1	10
CPVL	1	1	0	1	0	0	0	1	1	1	0	1	1	0	1	0	0	1	10
CR1	1	1	0	1	0	0	0	1	1	1	1	1	1	0	1	0	0	0	10
GADD45G	1	0	1	0	1	0	1	0	1	1	1	0	1	0	0	1	1	0	10
ATP2B2	1	1	1	1	1	1	1	0	0	0	0	0	0	0	1	1	1	0	10
GAS2	1	1	1	0	1	0	1	0	1	1	0	0	1	0	0	0	1	1	10
ACOT1	1	0	1	1	0	1	0	0	1	1	1	1	1	0	1	0	0	0	10
DPP10	1	0	0	1	1	1	1	0	1	1	1	0	0	0	1	1	0	0	10
DDIT4L	1	1	0	1	0	0	1	1	1	1	0	0	0	1	1	0	1	0	10
ARHGAP28	1	1	0	1	0	0	0	0	1	1	0	1	0	0	1	1	1	1	10
ZNF157	1	1	0	0	0	0	1	1	1	1	0	0	0	1	0	1	1	1	10
NIM1K	1	0	0	1	1	0	0	0	0	0	1	1	1	1	1	1	1	0	10
TTYH2	1	1	0	1	0	1	0	0	0	0	0	1	1	1	1	0	1	1	10
SHROOM3	1	0	0	1	1	0	1	0	1	1	1	1	1	0	1	0	0	0	10
TAGAP	1	1	0	1	0	0	0	0	0	0	1	1	1	1	1	0	1	1	10
C4orf32	1	1	1	0	1	0	1	1	0	1	0	1	1	0	0	0	0	1	10
SERPING1	1	1	1	1	0	0	0	1	0	0	1	1	1	1	0	0	0	1	10
FAM49A	1	1	0	1	0	1	0	0	0	0	0	1	1	1	1	1	0	1	10
AGR3	1	0	0	1	0	0	1	1	1	0	1	1	1	0	1	0	1	0	10
CCDC184	1	1	0	1	0	1	0	1	0	1	1	0	0	0	1	1	0	1	10
GIMAP4	1	1	0	1	0	0	0	1	0	1	1	1	1	0	1	0	0	1	10
KCNA3	1	1	0	1	0	1	0	0	0	0	1	1	1	0	1	1	1	0	10
PROM1	1	1	0	1	0	0	1	1	1	0	1	0	1	1	0	0	1	0	10
MAML2	1	1	0	0	0	0	1	1	0	1	1	1	1	1	0	0	0	1	10
2016-03-08	1	1	0	1	0	0	0	1	0	1	0	0	1	0	1	1	1	1	10
CD59	1	1	0	1	1	0	0	0	0	0	0	1	1	1	1	1	0	1	10
ZSCAN18	1	0	0	1	1	1	1	0	0	0	0	1	1	0	1	1	0	1	10
TCEA3	1	0	1	1	1	0	1	1	0	0	0	0	1	0	1	1	0	1	10
FIBIN	1	1	0	0	0	0	0	1	1	0	1	1	1	0	0	1	1	1	10
HMGN5	1	0	1	0	1	0	1	0	1	1	1	0	1	1	0	1	0	0	10
TSPAN8	1	1	0	1	0	0	1	1	1	1	0	0	1	0	1	0	1	0	10
BRINP3	1	0	0	1	0	0	1	1	1	1	0	1	1	0	1	0	1	0	10
FRMD6	1	1	0	1	0	0	0	1	0	1	1	0	0	1	1	1	0	1	10
BACH2	1	1	0	1	0	0	0	0	1	1	1	1	0	1	1	0	0	1	10
CHRNA7	1	1	0	1	1	0	0	0	1	0	0	0	0	1	1	1	1	1	10
SMPD1	1	0	1	1	1	0	1	0	1	0	1	0	1	0	1	1	0	0	10
FLRT1	1	0	0	1	1	1	0	1	1	1	0	0	0	0	1	1	1	0	10
RAPGEF4	1	1	1	0	1	1	0	0	0	1	1	1	1	0	0	0	0	1	10
CHPT1	1	1	1	0	1	0	1	0	1	1	0	1	1	0	0	0	0	1	10
ANKRD6	1	1	0	1	0	0	1	1	0	0	0	1	1	0	1	1	0	1	10
GALNT13	1	1	0	1	0	0	1	1	1	0	0	1	1	1	1	0	0	0	10
LPA	1	0	1	0	0	1	0	1	1	1	1	1	0	1	0	0	0	1	10
SDK2	1	1	0	1	0	1	0	0	1	1	0	1	0	0	1	1	1	0	10
CBLN4	1	1	1	0	0	1	0	0	0	1	1	1	1	1	0	0	0	1	10
OTUD1	1	1	0	1	1	1	0	0	0	0	1	1	1	0	1	0	0	1	10
EDIL3	1	0	0	1	0	1	0	1	0	0	0	1	1	1	1	1	0	1	10
HSDL2	1	1	1	0	1	0	1	0	1	1	1	1	1	0	0	0	0	0	10
ZNF843	1	1	0	1	1	0	1	1	0	0	0	0	0	1	0	1	1	1	10
CCDC8	1	1	0	1	0	0	0	1	1	1	1	1	0	1	0	0	0	1	10
ZNF366	1	1	0	1	1	0	0	1	0	1	0	1	1	1	0	0	0	1	10
SNORD116-28	1	1	0	1	1	0	1	0	0	1	0	0	1	0	0	1	1	1	10
PRRT1	1	0	0	1	1	1	0	1	0	0	0	1	0	1	1	1	0	1	10
PCDHB5	1	1	0	1	0	0	1	1	1	1	0	0	0	0	1	0	1	1	10
SSTR2	1	0	1	1	1	1	0	1	0	1	1	0	0	1	1	0	0	0	10
PCYT1B	1	1	0	1	0	1	0	1	1	1	0	1	0	1	1	0	0	0	10
MAP1LC3A	1	0	1	0	0	1	1	0	0	1	1	1	1	0	0	1	1	0	10
KCNB2	1	1	0	1	0	1	0	1	1	0	0	0	0	1	1	1	0	1	10
PURG	1	1	0	1	0	0	0	0	1	0	0	1	1	1	1	0	1	1	10
CDH22	1	1	0	1	0	1	1	0	0	0	0	1	0	1	1	1	0	1	10
LINC00961	1	1	1	1	1	0	0	1	0	1	0	1	1	0	1	0	0	0	10
PEG10	1	1	0	1	0	0	0	1	1	1	0	1	1	1	1	0	0	0	10
PCDHGA4	1	1	0	1	0	0	0	1	0	1	0	1	1	0	1	1	0	1	10
PRNP	1	1	0	1	0	1	0	0	0	0	1	1	0	1	1	1	0	1	10
OSBPL6	1	0	1	1	0	0	0	0	1	1	1	1	1	0	0	1	1	0	10
ALDH3A2	1	1	1	1	0	0	1	1	1	1	0	0	0	0	1	1	0	0	10
CHODL	1	1	0	1	0	0	0	1	1	1	0	0	0	1	1	1	1	0	10
PLCG2	1	1	0	1	0	0	0	0	1	1	1	1	1	1	1	0	0	0	10
RNF217-AS1	1	1	0	1	0	1	0	1	0	0	0	1	0	1	1	1	0	1	10
SLC1A1	1	0	0	1	0	1	1	1	0	0	1	1	1	0	1	0	1	0	10
IL1R1	1	1	1	1	1	0	0	1	0	0	1	1	1	0	1	0	0	0	10
GPRC5B	1	1	0	1	1	1	1	0	1	1	0	0	0	1	0	0	0	1	10
FAM218A	1	1	0	1	0	0	0	1	0	1	0	1	0	0	1	1	1	1	10
FZD8	1	1	0	1	1	0	0	1	0	0	1	1	1	0	1	0	1	0	10
PPP2R3A	1	1	0	1	1	0	0	1	1	0	0	0	0	1	1	1	0	1	10
ACSM1	1	1	0	1	1	0	1	1	0	0	0	1	1	0	1	1	0	0	10
AGPAT4	1	1	0	0	0	1	0	1	1	0	0	1	1	1	1	0	1	0	10
TMEM61	1	0	0	1	1	0	1	0	1	1	0	0	1	1	1	1	0	0	10
TBXA2R	1	0	1	0	1	0	0	1	0	1	1	1	1	1	0	0	0	1	10
TRNP1	1	1	0	0	1	1	1	0	1	1	0	0	1	1	0	1	0	0	10
FLG	1	1	0	0	0	0	1	0	1	1	0	1	0	1	0	1	1	1	10
GSTM3	1	0	0	1	0	0	0	1	1	1	0	1	0	1	1	1	1	0	10
RASSF9	1	1	0	0	0	0	1	1	1	1	1	1	0	0	0	0	1	1	10
ALDH4A1	1	1	1	0	1	0	1	1	1	1	1	0	0	0	0	0	1	0	10
PCDHGA10	1	1	0	0	0	0	1	1	0	1	1	1	1	1	0	0	0	1	10
G0S2	1	1	1	0	1	0	1	0	1	1	1	0	1	1	0	0	0	0	10
IL5RA	1	0	0	1	0	0	0	1	1	1	0	1	1	0	1	1	1	0	10
LAYN	1	1	0	1	0	0	0	1	0	0	0	1	0	1	1	1	1	1	10
ANKRD24	1	0	1	0	1	1	1	1	0	0	1	0	1	0	0	0	1	1	10
CPA1	0	1	0	0	1	0	0	1	1	1	0	1	1	1	0	1	0	1	10
CYP3A4	0	1	1	1	0	1	1	0	1	1	1	0	0	0	1	1	0	0	10
COL6A6	0	1	1	0	0	1	0	0	1	1	1	1	1	0	0	0	1	1	10
TMEM37	0	1	1	1	0	0	0	1	0	1	0	1	1	1	1	1	0	0	10
AGAP11	0	1	0	1	1	1	0	1	0	0	0	1	1	0	1	1	1	0	10
PQLC2L	0	1	0	1	0	0	0	1	1	0	0	1	1	1	1	1	1	0	10
STK32A	0	1	0	1	1	0	1	0	1	1	0	0	1	1	1	1	0	0	10
CDADC1	0	1	1	0	1	0	0	1	1	1	1	1	1	0	0	0	1	0	10
AKR1C2	0	1	1	1	0	1	0	1	1	0	0	0	0	1	1	1	1	0	10
SCTR	0	1	0	1	1	0	0	1	1	1	0	1	1	0	0	1	1	0	10
ISM1	0	1	1	0	0	0	1	1	1	1	1	0	1	1	0	0	1	0	10
NYAP1	0	1	0	1	0	1	0	1	1	1	0	0	0	1	1	1	0	1	10
CPM	0	1	1	1	1	0	0	1	1	1	0	1	1	0	1	0	0	0	10
MASP2	0	1	1	1	1	0	0	1	0	0	1	1	1	0	0	0	1	1	10
CPS1	0	1	1	0	0	0	1	1	1	1	1	0	0	1	0	0	1	1	10
PGM1	0	1	1	1	1	0	1	0	0	0	1	1	1	0	1	1	0	0	10
FHOD3	0	1	0	1	0	1	0	0	1	1	1	0	0	1	0	1	1	1	10
HOGA1	0	1	1	0	0	0	1	1	1	1	1	1	0	1	0	0	1	0	10
FAM166B	0	1	1	0	0	0	1	1	1	1	0	1	1	0	1	1	0	0	10
CETN4P	0	1	0	1	1	1	0	1	1	1	0	0	0	0	1	1	1	0	10
MAP3K15	0	1	0	0	0	0	1	1	1	1	0	1	1	1	1	0	0	1	10
LINC01558	0	1	1	0	0	0	1	1	1	1	1	0	1	1	0	0	0	1	10
[truncated: 12,772 more rows]
