# Supplementary material for: Transcriptional landscape of human cancers
Source: Oncotarget. 2017 Mar 2;8(21):34534–51. doi: 10.18632/oncotarget.15837 (PMC5470989; doi:10.18632/oncotarget.15837)
Supplement: Supplementary file 5 [file oncotarget-08-34534-s005.xlsx]

## Sheet: stage
Early-stage: stage I & II
Late-stage: stage III & IV
Compare gene expression between early-stage and late-stage cancers (Student's t-test, fold change > 1.5, FDR < 0.05)
Cancer type	Number of genes with higher expression in late-stage cancers	Number of genes with lower expression in late-stage cancers
ACC	413	137
BLCA	1218	241
BRCA	12	6
CHOL	0	0
COAD	208	24
ESCA	0	0
KICH	0	0
KIRC	605	292
KIRP	1318	975
LIHC	55	293
LUAD	13	62
LUSC	0	0
MESO	0	0
PAAD	0	0
READ	0	0
SKCM	0	0
STAD	0	0
THCA	317	145
CESC	0	0
DLBC	0	0
HNSC	20	123
OV	36	24
TGCT	0	0
UCEC	455	403
UCS	0	0
UVM	0	0
THYM	222	451

## Sheet: grade
Low-grade: G1 & G2
High-grade: G3 & G4
Compare gene expression between low-grade and high-grade cancers (Student's t-test, fold change > 1.5, FDR < 0.05)
Cancer type	Number of genes with higher expression in high-grade cancers	Number of genes with lower expression in high-grade cancers
BLCA	3572	1819
CESC	35	156
HNSC	550	687
KIRC	505	280
LGG	738	631
LIHC	473	588
OV	0	0
PAAD	0	0
STAD	1420	573
UCEC	1430	1669
CHOL	0	0
ESCA	79	118
