# Supplementary material for: Transcriptional landscape of human cancers
Source: Oncotarget. 2017 Mar 2;8(21):34534–51. doi: 10.18632/oncotarget.15837 (PMC5470989; doi:10.18632/oncotarget.15837)
Supplement: Supplementary file 6 [file oncotarget-08-34534-s006.xlsx]

## Sheet: ACC
Symbol	P value	log2(Fold change)	FDR
C14orf80	2.4166e-08	-1.2241	0.000496153
DCAF15	3.59531e-08	-0.690896	0.000369076
PLXNA1	3.37089e-07	-1.05491	0.00230692
MCM10	3.73441e-07	-1.89776	0.00191678
CENPJ	3.81471e-07	-0.775949	0.0015664
TMEM249	4.18981e-07	-1.58324	0.00143368
HAUS8	4.32027e-07	-1.2568	0.00126714
TRIP13	6.66214e-07	-1.71355	0.00170976
PTCH2	6.74519e-07	-1.59687	0.00153873
DPF1	1.0497e-06	-2.12714	0.00215514
POLD1	1.08283e-06	-0.890426	0.00202105
SEC61A2	1.66177e-06	-0.727128	0.00284315
PIF1	1.74914e-06	-1.63451	0.00276243
BNIPL	2.28405e-06	-0.909237	0.00334955
TUBB4B	2.3334e-06	-0.977115	0.00319381
KCNJ14	2.658e-06	-1.26497	0.00341072
UBE2S	3.00095e-06	-1.21831	0.00342291
DIAPH3	3.20195e-06	-1.80882	0.00345996
PHGDH	3.80532e-06	-2.0046	0.00372033
TMEM105	3.84436e-06	-2.18994	0.00358766
TICRR	4.93001e-06	-1.62994	0.00440079
SNHG1	5.06623e-06	-0.881156	0.00416059
BUB1B	6.27941e-06	-1.53918	0.00495856
SPC25	6.40812e-06	-1.96794	0.00487278
MAGED4B	6.4705e-06	-2.94849	0.00474449
ATP2A1	6.79404e-06	-1.40822	0.00480995
NELFB	6.79927e-06	-0.585432	0.00465319
SPAG5	7.50586e-06	-1.23672	0.00497106
CLASRP	7.61468e-06	-0.598335	0.00488553
FANCG	7.68028e-06	-0.894622	0.0047783
CENPI	7.70193e-06	-1.79099	0.00465083
STMN1	8.02356e-06	-1.10951	0.00457588
SUV39H2	8.05448e-06	-0.679736	0.00446937
MAGED4	8.08764e-06	-2.79308	0.00436967
PRC1	8.92398e-06	-1.40687	0.00458046
DDX39A	9.27525e-06	-0.868152	0.00464464
KAZALD1	9.46887e-06	-1.6393	0.00452106
CCNB2	9.81647e-06	-2.05266	0.0045805
NUF2	1.01835e-05	-1.73141	0.00464617
CEP55	1.18151e-05	-1.67285	0.0051612
CBFB	1.18467e-05	-0.596472	0.00506717
LINC00634	1.21939e-05	-0.919476	0.00500706
CDCA8	1.23872e-05	-1.48905	0.00498669
LMNB2	1.32205e-05	-0.83118	0.00521983
CKAP2L	1.34318e-05	-1.91204	0.00520319
YJEFN3	1.37727e-05	-1.51047	0.00523644
ZWILCH	1.40631e-05	-0.733413	0.00524964
NCAPD3	1.48958e-05	-0.70995	0.00546116
IZUMO1	1.67496e-05	-1.66325	0.0060331
SKA3	1.68622e-05	-1.4594	0.00596891
MYBL2	1.70976e-05	-2.02637	0.00594968
PNMA2	1.71641e-05	-2.13359	0.00587325
NXPH4	1.72299e-05	-2.2465	0.00579912
GSG2	1.74603e-05	-1.23418	0.00578189
UHRF1	1.80274e-05	-1.70922	0.00587494
BCL2L12	1.83906e-05	-0.793256	0.00589966
SLC34A3	1.92302e-05	-1.04517	0.00607409
KIF2C	1.93596e-05	-1.68568	0.00602229
FAM83E	1.96948e-05	-0.889722	0.00603512
ASIC3	1.97716e-05	-1.65052	0.00596958
KIF11	2.02723e-05	-1.25031	0.00603203
COL11A2	2.02916e-05	-1.42442	0.00595152
TROAP	2.03725e-05	-1.95577	0.00589111
NUMBL	2.12087e-05	-0.892744	0.00604773
SLC26A10	2.13768e-05	-1.7894	0.00601216
CCDC15	2.13954e-05	-0.75619	0.00593608
C5orf34	2.18726e-05	-1.17482	0.00598754
PALM3	2.20922e-05	-1.48378	0.00596809
EZH2	2.21493e-05	-1.0703	0.00590582
CDCA5	2.3246e-05	-1.42325	0.00611877
KIF23	2.35207e-05	-1.38983	0.0061127
PLK1	2.38729e-05	-1.71424	0.00612669
DDN	2.415e-05	-1.626	0.00612129
CENPA	2.50743e-05	-1.802	0.00627806
FANCC	2.53939e-05	-0.855489	0.00628148
KIF4B	2.54429e-05	-0.888459	0.00621866
ARHGEF39	2.63164e-05	-1.06913	0.00635649
P3H1	2.6604e-05	-0.6649	0.00635125
MELK	2.66153e-05	-1.78885	0.00628091
SNHG12	2.66164e-05	-0.846657	0.00620979
AURKB	2.67572e-05	-1.90357	0.00617248
STIL	2.74799e-05	-1.08597	0.0061999
ACBD7	2.94186e-05	-1.34328	0.00656515
LINC00482	2.9925e-05	-2.03408	0.00660634
NUP188	3.06623e-05	-0.591398	0.00662661
HES7	3.2405e-05	-1.40489	0.00693029
CCT6P1	3.36348e-05	-0.619312	0.00711914
CDC20	3.38785e-05	-1.85686	0.00709754
KIFC1	3.47326e-05	-1.57974	0.00713095
GTSE1	3.50103e-05	-1.57528	0.00711679
PHF19	3.58262e-05	-0.79373	0.00721126
ENC1	3.63476e-05	-1.61425	0.00724517
CDC45	3.71645e-05	-1.78981	0.0072669
FOXE3	3.72172e-05	-0.953409	0.00720854
RAD51	3.81575e-05	-1.49093	0.00732161
RAD54L	3.81814e-05	-1.58543	0.00725836
QSOX2	3.84819e-05	-0.920043	0.00724836
PODNL1	4.00363e-05	-1.46556	0.00740528
XRCC3	4.00477e-05	-0.654539	0.00734125
TFDP1	4.09994e-05	-0.657607	0.00738385
RECQL4	4.11686e-05	-1.29523	0.00734985
FSCN1	4.13341e-05	-1.64466	0.00725324
GPC2	4.13736e-05	-1.19211	0.00719866
RMI2	4.14907e-05	-1.13904	0.00715837
TACC3	4.18456e-05	-1.10331	0.00715943
VRK1	4.19738e-05	-0.633765	0.00712202
TCF3	4.20852e-05	-0.774291	0.00708239
KLC2	4.23971e-05	-0.648745	0.00707688
KIAA1211	4.5265e-05	-1.52656	0.00737567
EME1	4.55654e-05	-1.1974	0.00736617
ENTPD8	4.59526e-05	-2.15287	0.00737072
HELLS	4.63256e-05	-1.37771	0.00737296
TUBB2A	5.0453e-05	-1.3	0.00784736
CHTF18	5.09187e-05	-0.907306	0.00786023
PSMC3IP	5.29371e-05	-1.11836	0.00811083
IQGAP3	5.35701e-05	-1.63626	0.00814702
CDK1	6.0758e-05	-1.61137	0.00891016
MAP6D1	6.13674e-05	-0.731458	0.0089357
EMX2	6.24481e-05	-1.97328	0.00896589
FAM57A	6.42666e-05	-1.16683	0.0091629
DNAJC9	6.44537e-05	-0.623225	0.0091262
NUDT5	6.47298e-05	-0.596911	0.00910252
CDKN3	6.501e-05	-1.55006	0.00907973
ZWINT	6.64892e-05	-1.15801	0.00916168
DNA2	6.67042e-05	-0.93294	0.00913002
MKI67	6.88208e-05	-1.68811	0.00935735
ERCC6L	6.96723e-05	-1.30693	0.0094108
CCNA2	6.97052e-05	-1.3633	0.00935371
CEP89	7.02201e-05	-0.695749	0.00936161
CYP2C18	7.05438e-05	-0.784564	0.00934409
SGOL2	7.23547e-05	-0.998739	0.00952253
ZMYND19	7.24765e-05	-0.677805	0.00947781
TOP2A	7.33553e-05	-1.5512	0.00947206
KIF18B	7.45109e-05	-1.75318	0.00956114
CDC25C	7.87112e-05	-1.45564	0.00997544
FOXM1	8.09231e-05	-1.44714	0.0100693
NDC80	8.32724e-05	-1.54085	0.0101766
DUSP5P1	8.37461e-05	-1.55695	0.0101141
ASF1B	8.41104e-05	-1.2377	0.0100987
MASTL	8.57415e-05	-0.713893	0.0102346
FANCI	9.74372e-05	-0.850186	0.0114313
C17orf96	9.77541e-05	-1.49875	0.0114033
KPNA2	9.79666e-05	-0.784694	0.0113636
PIP5KL1	0.000102983	-1.30142	0.0116815
SNAPC4	0.000104758	-0.715217	0.0117529
CDT1	0.000105193	-1.53979	0.0117376
DEPDC1	0.000105408	-1.59642	0.0116981
COLGALT1	0.000107845	-0.678434	0.0119042
PTTG1	0.000108741	-1.54447	0.0119389
INHBE	0.000111064	-1.64669	0.012129
DMBX1	0.000114096	-1.9349	0.0122644
SLC9A5	0.000114714	-1.21465	0.0122667
SGOL1	0.0001156	-1.45805	0.0122973
CENPF	0.000115647	-1.41585	0.0122389
C4orf50	0.000116369	-1.67625	0.0122522
ORC1	0.000118826	-1.24833	0.012447
FGF8	0.000120509	-0.67402	0.0125593
C17orf53	0.000121092	-0.999307	0.0125562
KIF18A	0.000122165	-1.28784	0.0126039
KIF4A	0.000123245	-1.57114	0.0125887
IL11	0.000123806	-1.4102	0.0125835
CDCA3	0.000125002	-1.42254	0.0126425
ARHGAP11B	0.000126362	-1.16121	0.0126553
ARTN	0.000126814	-1.35413	0.0125779
C1orf61	0.00012962	-0.940077	0.0127944
RBAKDN	0.000132165	-1.12891	0.0129214
KIF20B	0.000139986	-0.834587	0.0136211
CENPM	0.000141259	-1.36664	0.0136802
HIST1H1E	0.000141916	-0.962376	0.0136792
CCDC18	0.000141961	-0.939264	0.0136197
HJURP	0.000145696	-1.68754	0.0139129
HOXC9	0.000145946	-1.49262	0.0138723
C11orf24	0.000147735	-0.652817	0.0139135
INPP5E	0.000148549	-0.625101	0.0139263
S1PR3	0.000149902	-1.48852	0.0139892
MPP2	0.000154329	-1.41943	0.0142726
UBE2C	0.000154916	-1.69378	0.0142627
DLGAP5	0.00016309	-1.90387	0.014816
RNASEH2A	0.000164333	-0.66726	0.0147979
ICAM5	0.000165191	-2.55465	0.0147458
FANCB	0.000166955	-0.864234	0.0148388
CCNB1	0.00016824	-1.04081	0.0148885
DDIAS	0.000168826	-1.06578	0.0148126
BUB1	0.000171369	-1.43517	0.0148454
SIX2	0.000171591	-1.78557	0.0148022
PCBP4	0.000171981	-0.836704	0.0147738
PVRL1	0.000172005	-1.20039	0.0147143
LINC00922	0.000175522	-0.908656	0.0148298
NCAPH	0.000182901	-1.31346	0.0150809
PLK4	0.000186521	-0.868056	0.0151963
CENPL	0.000187114	-0.607056	0.0151844
CENPN	0.000187689	-0.762156	0.0151711
NSG1	0.000192489	-3.12061	0.015498
KIF15	0.000194317	-1.42925	0.015584
LTBP1	0.000197547	-1.23097	0.0156596
WNK4	0.000197766	-1.10113	0.0156167
CDR1	0.000202688	-0.655592	0.015944
ISL2	0.000206045	-1.59794	0.0161462
KIAA0101	0.000208238	-1.48245	0.0162561
NSMF	0.000208831	-1.67556	0.0162406
EFNA2	0.000209443	-1.53631	0.0161657
DONSON	0.000216097	-0.755687	0.0165548
BIRC5	0.00021888	-1.76691	0.0166438
POLQ	0.000222923	-1.25001	0.0168887
EXO1	0.000223037	-1.55851	0.0168352
RASIP1	0.000223128	-0.729949	0.0167804
HN1L	0.000230091	-0.61576	0.0170542
EPR1	0.000230993	-1.77525	0.0169375
LYG1	0.000237917	-1.10995	0.0172604
RFC3	0.000241477	-0.714474	0.0174569
SHCBP1	0.000241584	-1.57629	0.0174034
CCDC17	0.000243109	-1.02033	0.0173912
PVRL2	0.000248955	-0.640296	0.0175646
MYLK2	0.000253302	-1.10563	0.0177493
CTRL	0.000254453	-0.980023	0.0177693
FANCD2	0.000254664	-0.944936	0.0177237
MCM7	0.000255649	-0.755295	0.0177322
BARX1	0.000260509	-2.11063	0.0179481
DHFR	0.000262038	-0.812516	0.017933
UCN2	0.00026718	-0.816942	0.0180443
MIR503HG	0.000270813	-1.4946	0.0181702
UBE2T	0.000271457	-1.04658	0.0180951
QRICH2	0.000274641	-1.34956	0.0181307
HOXC5	0.000279212	-1.22273	0.0183147
FEN1	0.000283515	-0.777403	0.0185377
LIG1	0.00028538	-0.633992	0.0186004
GRM2	0.000286269	-1.04806	0.0185994
CHAF1B	0.000287853	-0.894164	0.0186433
AMH	0.000288642	-1.89831	0.0186356
TK1	0.000289544	-1.41396	0.0186352
GLI1	0.000289662	-1.47509	0.0185845
LHX3	0.000290911	-0.798701	0.0186065
PSRC1	0.000291881	-1.03617	0.0186106
REEP4	0.000294638	-0.694099	0.0187282
TMEM121	0.000299236	-1.58636	0.0186736
POLR1E	0.000300128	-0.634557	0.0186725
KIF14	0.000304732	-1.44968	0.0188447
C21orf58	0.00031172	-0.706467	0.0191042
ESPL1	0.000313846	-1.40111	0.0191204
ANKLE1	0.000314495	-1.05903	0.0190469
SAMD11	0.000314604	-2.29829	0.0189974
PDLIM7	0.000314928	-0.898759	0.0189612
C16orf59	0.000316722	-0.996254	0.0190135
ATAD5	0.000323538	-0.806798	0.0193661
NEK2	0.000325635	-1.50799	0.0194349
KCND1	0.000333596	-1.10424	0.019795
RFC4	0.00033616	-0.635153	0.0198896
C9orf47	0.00034078	-1.44386	0.020105
REM2	0.000342736	-0.921751	0.0201625
NODAL	0.00034398	-0.796359	0.0201779
KCNK7	0.000346975	-0.857101	0.0202956
NCAPG	0.000348287	-1.37285	0.0203145
ZDHHC11	0.000353696	-1.34215	0.0204556
MEX3A	0.000356913	-1.25901	0.020526
LMNB1	0.000357216	-1.10782	0.020486
APOBEC3A	0.000371156	-1.1499	0.0211672
TUBB6	0.000377432	-0.78422	0.0214062
ASPM	0.000379538	-1.58295	0.0213488
SLC20A1	0.000382212	-0.761158	0.021382
DEPDC1B	0.000382825	-1.31285	0.0213581
PYCR1	0.000394234	-1.33491	0.0218757
CPT1C	0.000397279	-1.48246	0.0219262
PARPBP	0.00040689	-0.819338	0.0221588
RIPK4	0.00040906	-1.98174	0.022218
TMEM59L	0.00041116	-1.85425	0.0222731
E2F2	0.000411354	-1.28539	0.0222251
P2RY11	0.000412929	-0.877008	0.0222516
PBX4	0.000424396	-1.27864	0.0226908
HOXC8	0.000432574	-1.30744	0.023068
TRIM7	0.000442306	-1.23966	0.0233444
CKS2	0.00045446	-0.872001	0.0238024
CHRNA4	0.000456592	-2.8089	0.0238532
ANGPTL4	0.000458931	-1.62873	0.0239145
ETV4	0.000467051	-2.26819	0.0242147
CTSV	0.000471156	-1.50895	0.0242439
DOLPP1	0.00047299	-0.596763	0.0242774
GNB3	0.000480752	-1.84956	0.0244921
HOXC11	0.000495654	-2.1957	0.0251888
CNIH2	0.000499797	-1.25609	0.0252121
MZT1	0.000500094	-0.596467	0.0251653
BRCA2	0.000507678	-1.16563	0.0254223
CCDC78	0.000519768	-1.50285	0.0257762
TONSL	0.00053076	-0.939529	0.026132
CENPU	0.000533979	-0.971191	0.0262276
SGK494	0.000539324	-0.866026	0.0264269
GRIN1	0.00054035	-1.2662	0.0264141
CDC7	0.000541142	-0.866994	0.02639
SLC26A6	0.000546552	-1.09809	0.0265278
BDKRB1	0.00054858	-1.03586	0.0265009
SYCE2	0.000555485	-1.2431	0.0266464
KLHL17	0.000563247	-0.938536	0.0268307
C19orf26	0.000569737	-1.37774	0.0268903
F12	0.000569784	-1.72737	0.0268308
MAD2L2	0.000571454	-0.614299	0.0267256
ADAM8	0.000572151	-0.967592	0.0266973
FBXO43	0.000573611	-1.07434	0.0267048
RACGAP1	0.00057464	-0.951224	0.0266921
QPCTL	0.000577901	-0.619616	0.026783
KIF20A	0.000579995	-1.51576	0.0268195
LGALS4	0.000615982	-0.954864	0.0280415
GPR153	0.000631314	-1.7036	0.0284868
MUC1	0.000631906	-1.74915	0.028451
FOXD1	0.000638043	-1.94616	0.0286019
CYP2D6	0.000641656	-1.13165	0.0287012
POLE2	0.000643352	-1.19602	0.0287145
EPHA6	0.00066871	-0.586011	0.0297171
DMKN	0.000678496	-2.40369	0.0299574
HOXC6	0.000692952	-1.21215	0.0303996
DTL	0.000697634	-1.25966	0.0305397
KNSTRN	0.000699003	-0.648318	0.0305346
FBXL18	0.000699828	-0.70273	0.0305057
COL7A1	0.000704117	-1.73784	0.0304984
COL20A1	0.000711309	-1.25804	0.0306161
SULF2	0.000713319	-1.11035	0.0305744
DNAJB5	0.000718031	-0.673001	0.0307123
LOC645851	0.000719179	-0.861925	0.0306974
FARP1	0.000722464	-1.00997	0.03071
RPL21	0.000726419	-0.879489	0.0308143
PDIA2	0.000728446	-1.30592	0.0307099
HES6	0.000728858	-1.61893	0.0306016
HN1	0.000732887	-0.741854	0.0306454
WDR62	0.000736445	-1.15714	0.0306072
CCDC155	0.000742513	-1.02856	0.030797
ECT2	0.000749064	-0.912793	0.0309437
NAT14	0.000749605	-1.03314	0.0309039
PKMYT1	0.000755416	-1.5367	0.0310189
LMX1B	0.00076035	-2.5103	0.0310971
TMEM194A	0.00076346	-0.610465	0.0311004
LYPD6	0.000763576	-1.36845	0.0310435
H2AFX	0.000765446	-0.747281	0.031058
MEIS3	0.000771243	-1.73039	0.0309871
MCM5	0.000775262	-0.757619	0.0310271
LHX5	0.000782977	-1.08486	0.0312749
POC1A	0.000793552	-0.74682	0.0314525
AKR7L	0.00084318	-0.709704	0.0326014
SYCP2	0.000855306	-1.21045	0.032823
DKK1	0.00087499	-1.79472	0.0331447
BUB3	0.000891895	-0.605232	0.0335991
SPC24	0.000896133	-1.36866	0.0336969
COL5A1	0.000896355	-1.20348	0.0336436
CLDN15	0.00089845	-0.811541	0.0336607
B4GALT2	0.000902422	-0.657954	0.0337479
MEF2BNB-MEF2B	0.000904055	-0.652717	0.0336863
ARHGAP33	0.000909502	-0.817917	0.0338279
CDK2	0.000916784	-0.633341	0.0340371
YBX2	0.000920886	-1.38668	0.0341276
IRX4	0.000923636	-1.23772	0.0341064
SLITRK6	0.000937378	-1.63428	0.0343666
DMRT2	0.000941239	-0.811767	0.0344467
SUV420H2	0.000945141	-0.713571	0.0344055
TPX2	0.000974257	-1.03694	0.03534
AUNIP	0.000989586	-0.733112	0.0358328
CDH11	0.000994045	-1.91275	0.0358677
TBX5	0.00099755	-1.7702	0.0359311
ORC6	0.00100972	-0.847128	0.0362424
GRIN3B	0.00102008	-1.19704	0.0364864
BICD1	0.00102182	-0.936164	0.036485
RAC3	0.00103497	-1.47698	0.0368266
DCUN1D5	0.00103502	-0.631472	0.0367648
ARHGAP11A	0.00104559	-0.903593	0.037012
PPFIA4	0.00104725	-1.50905	0.0368801
KIAA1683	0.0010567	-1.06323	0.0370224
MAPK15	0.00106118	-1.31847	0.0371158
ASPHD2	0.0010729	-0.898776	0.0373987
TGM1	0.00109832	-0.994235	0.0380264
SLC23A3	0.00110023	-0.846533	0.0380282
CNKSR1	0.00110267	-1.0998	0.0380486
CACNB3	0.00112586	-0.871396	0.0387836
ADAM11	0.00112658	-1.12218	0.0387434
SLC27A3	0.00114423	-0.809391	0.0392191
BRICD5	0.00114596	-0.913868	0.0392127
NCAPG2	0.00115074	-0.814289	0.0391806
ZNF273	0.00117094	-0.640929	0.0397363
RRM2	0.00117338	-1.53358	0.0397536
PBK	0.0012134	-1.499	0.0405738
C1QL4	0.00123578	-1.92207	0.0411881
NECAB2	0.001256	-1.88466	0.041458
LINC00152	0.00128735	-0.821105	0.0422213
SOX11	0.00129431	-1.36972	0.0423819
BTBD6	0.00129443	-0.738999	0.0423185
CD99	0.00130337	-0.695409	0.042408
REC8	0.00131371	-1.03877	0.0426769
SMC4	0.00132314	-0.75184	0.0429154
TWIST2	0.00133582	-1.53073	0.042987
HOTAIR	0.00133632	-1.48966	0.042936
MMP14	0.00134859	-1.18977	0.0432622
HOXC10	0.00135213	-2.17847	0.0432408
GRIN2D	0.00135657	-1.33594	0.0433154
HIST1H2BK	0.00139788	-0.977768	0.0443583
ZNF93	0.00141817	-0.717456	0.0448635
TMSB10	0.0014347	-0.828595	0.0451776
PCDHA2	0.00144584	-1.68928	0.0453893
HES4	0.00145057	-1.14943	0.0454683
HOXC13	0.00145319	-2.14739	0.0454808
CACNB1	0.0014673	-0.966194	0.0458525
RHEBL1	0.00147743	-0.88949	0.0460989
SHMT2	0.00148437	-0.587521	0.0461751
SSBP4	0.00148554	-0.624431	0.0461416
RNF165	0.0015034	-1.18975	0.0464154
CBX2	0.00150587	-1.08138	0.046422
C9orf40	0.00152746	-0.661141	0.0469466
OSBPL7	0.00152843	-0.74014	0.0469062
CDCA2	0.00154295	-1.24141	0.0469308
SRCIN1	0.00154582	-1.68718	0.0468099
LMO7	0.00154618	-0.646354	0.0466832
CCNF	0.00160879	-0.720863	0.0476624
TRAM2	0.00163899	-0.588324	0.0482785
CBS	0.00163971	-1.87891	0.0482304
APOBEC3B	0.00166109	-1.47923	0.0485117
ZNF711	0.00166664	-2.01167	0.048536
PHF21B	0.00168108	-1.9431	0.0488178
CTHRC1	0.0017207	-1.41334	0.0495479
HYAL3	0.00173361	-0.967927	0.0497105

## Sheet: BLCA
Symbol	P value	log2(Fold change)	FDR
SFRP2	9.93904e-17	-3.47784	2.04059e-12
SFRP4	1.20046e-16	-3.35209	1.23234e-12
COL10A1	2.51115e-16	-2.81907	1.71855e-12
CTHRC1	2.55527e-16	-1.8607	1.31156e-12
SSC5D	6.24276e-15	-1.68978	2.5634e-11
COL1A1	7.6131e-15	-1.69386	2.60508e-11
COL6A3	7.88766e-15	-1.54111	2.31345e-11
SULF1	1.14006e-14	-1.9379	2.92583e-11
FAP	2.64696e-14	-1.97215	6.03829e-11
FNDC1	2.83445e-14	-2.43221	5.81941e-11
BNC2	3.99489e-14	-1.6154	7.45628e-11
GREM1	4.21932e-14	-2.64776	7.2189e-11
ISLR	4.99334e-14	-1.97478	7.88602e-11
VCAN	6.15065e-14	-1.59917	9.01994e-11
KCNE4	6.16328e-14	-1.36565	8.43589e-11
CCDC80	6.17996e-14	-1.72543	7.93005e-11
P4HA3	6.26915e-14	-1.52576	7.57129e-11
GAS1	7.80613e-14	-1.97998	8.90376e-11
FN1	9.69734e-14	-1.82217	1.04787e-10
POSTN	1.32615e-13	-2.36863	1.36136e-10
CTGF	1.35701e-13	-1.44286	1.3267e-10
SGCD	1.64468e-13	-1.75741	1.53486e-10
AEBP1	1.67284e-13	-1.67669	1.49326e-10
COL6A1	1.67423e-13	-1.34817	1.43224e-10
FBN1	1.79383e-13	-1.46386	1.47317e-10
COL5A1	1.82371e-13	-1.52813	1.4401e-10
GFPT2	1.91837e-13	-2.08564	1.45874e-10
LRRN2	1.95653e-13	-1.60487	1.43463e-10
ADAMTS16	1.98884e-13	-1.84382	1.40803e-10
LRRC15	2.04678e-13	-2.38677	1.40074e-10
OMD	3.1645e-13	-1.77834	2.09582e-10
FIBIN	3.27288e-13	-1.84321	2.09986e-10
KIAA1755	3.85794e-13	-1.71892	2.40022e-10
COL1A2	4.02723e-13	-1.53755	2.43185e-10
FMO1	4.09477e-13	-1.84575	2.40199e-10
ADAMTS12	4.55357e-13	-1.73012	2.59693e-10
ITGA11	4.55557e-13	-1.65571	2.52785e-10
PPEF1	4.94752e-13	-1.18808	2.67309e-10
SYNDIG1	5.62521e-13	-1.78426	2.96131e-10
COL6A2	6.78322e-13	-1.4009	3.48166e-10
PDLIM3	7.09273e-13	-1.65037	3.55173e-10
MFAP5	7.20257e-13	-2.416	3.52086e-10
PPAPDC1A	8.01101e-13	-1.99002	3.82498e-10
FGF7	9.71267e-13	-1.60432	4.53207e-10
TNFAIP6	1.00127e-12	-1.65189	4.56823e-10
WISP1	1.09401e-12	-1.61772	4.88284e-10
TGFB3	1.21413e-12	-1.21365	5.30367e-10
COL11A1	1.25787e-12	-2.48847	5.38028e-10
APCDD1L	1.28095e-12	-1.90289	5.36716e-10
COL3A1	1.28981e-12	-1.56239	5.29623e-10
ASPN	2.01899e-12	-1.63883	8.12782e-10
FAM20C	2.10496e-12	-1.36179	8.31095e-10
COMP	2.49319e-12	-2.57323	9.65804e-10
CSDC2	2.80536e-12	-1.81802	1.06661e-09
GEM	2.92649e-12	-1.37743	1.09243e-09
MXRA8	3.1802e-12	-1.29567	1.16594e-09
GALNT15	3.188e-12	-1.34583	1.1483e-09
ZFPM2	3.26549e-12	-1.36977	1.15593e-09
CDH11	3.54594e-12	-1.40221	1.23393e-09
TIMP2	3.71219e-12	-1.21678	1.27025e-09
DCN	4.20847e-12	-1.52571	1.41646e-09
PLA2G5	5.16641e-12	-1.46109	1.71083e-09
PXDN	5.31753e-12	-1.15522	1.73293e-09
INHBA	5.74994e-12	-1.75074	1.84456e-09
GPC6	5.75949e-12	-1.64123	1.8192e-09
BGN	5.97333e-12	-1.197	1.85816e-09
PTGER3	6.41095e-12	-1.6595	1.96453e-09
ZNF469	8.18923e-12	-1.29089	2.47254e-09
ADAM12	8.63687e-12	-1.41623	2.56991e-09
PRRX1	8.68774e-12	-1.63398	2.54811e-09
LOX	1.00537e-11	-1.27931	2.90723e-09
ALDH1L2	1.03682e-11	-1.463	2.95652e-09
COL8A2	1.11937e-11	-1.29766	3.1482e-09
EMILIN1	1.13402e-11	-1.3704	3.1463e-09
PTGIS	1.15906e-11	-2.05734	3.1729e-09
ADAMTS4	1.27132e-11	-1.22978	3.43439e-09
ZNF521	1.30855e-11	-1.1501	3.48906e-09
CALD1	1.32697e-11	-1.05115	3.49282e-09
ADAMTS2	1.34302e-11	-1.60678	3.49032e-09
FAM180A	1.38329e-11	-1.33797	3.55004e-09
HTRA3	1.43842e-11	-1.5999	3.64596e-09
SUGCT	1.49202e-11	-1.37653	3.73569e-09
COL5A2	1.49388e-11	-1.26556	3.69529e-09
ARSI	1.59123e-11	-1.76171	3.88923e-09
FAM101A	1.6904e-11	-1.77942	4.08301e-09
NID2	1.85717e-11	-1.10585	4.43366e-09
DPT	1.94901e-11	-2.19653	4.59944e-09
ITGBL1	2.0706e-11	-1.64901	4.83085e-09
GXYLT2	2.12193e-11	-1.52288	4.89498e-09
TWIST1	2.24283e-11	-1.46775	5.11639e-09
RCN3	2.29465e-11	-1.18129	5.17708e-09
CPXM1	2.35404e-11	-1.53796	5.25335e-09
PDGFRB	2.70404e-11	-1.0568	5.96953e-09
PLN	2.97799e-11	-1.88716	6.50438e-09
DACT1	3.00443e-11	-1.24298	6.49305e-09
CHSY3	3.16151e-11	-1.02458	6.76135e-09
TNFSF4	3.43011e-11	-1.17012	7.26017e-09
COLEC12	3.75761e-11	-1.61145	7.8722e-09
CERCAM	4.32304e-11	-0.961614	8.96528e-09
COL16A1	4.47092e-11	-1.37192	9.17925e-09
CTSK	4.66438e-11	-1.25657	9.48163e-09
LUM	4.75534e-11	-1.38524	9.57175e-09
NCAM2	4.77334e-11	-1.49601	9.5147e-09
GAS7	4.83514e-11	-1.25894	9.54522e-09
FMOD	4.98765e-11	-1.20503	9.75252e-09
SPARC	5.0394e-11	-0.975579	9.76074e-09
HEPH	5.34016e-11	-1.25157	1.02466e-08
MMP11	5.77329e-11	-1.61225	1.09751e-08
CGREF1	6.67844e-11	-1.6189	1.25794e-08
THBS2	6.7552e-11	-1.59824	1.26083e-08
ALPK2	7.07071e-11	-1.55346	1.30783e-08
NTM	7.16112e-11	-1.24808	1.31272e-08
TPM2	7.343e-11	-1.17263	1.33415e-08
ARMC9	7.80262e-11	-0.648897	1.40523e-08
LINC00922	8.56055e-11	-0.879348	1.52832e-08
TPST1	9.56727e-11	-0.760841	1.69332e-08
TAGLN	1.11055e-10	-1.35832	1.93226e-08
ROR2	1.21378e-10	-1.57466	2.09413e-08
GLI2	1.30056e-10	-1.30834	2.22515e-08
SPON1	1.33283e-10	-1.43461	2.26151e-08
CSMD2	1.37606e-10	-1.03279	2.31573e-08
KLF9	1.37653e-10	-0.885478	2.29768e-08
PALLD	1.49262e-10	-0.939431	2.47138e-08
CHRDL2	1.55441e-10	-2.29652	2.55309e-08
OGN	1.57265e-10	-1.89444	2.56254e-08
FLNC	1.65322e-10	-1.7936	2.67262e-08
IGF1	1.6891e-10	-1.60704	2.70929e-08
PKDCC	1.82135e-10	-1.61344	2.89877e-08
MAP1A	1.8572e-10	-1.01564	2.9331e-08
ATP10A	1.86764e-10	-1.12462	2.92706e-08
MSRB3	1.87929e-10	-1.18072	2.923e-08
HTR2A	2.07557e-10	-0.827275	3.20403e-08
COPZ2	2.09474e-10	-1.14425	3.20949e-08
MMD	2.20101e-10	-0.883797	3.34733e-08
MEDAG	2.22219e-10	-1.28122	3.35468e-08
PCOLCE	2.44459e-10	-1.06465	3.66349e-08
TENM3	2.93061e-10	-1.82749	4.36003e-08
RSPO3	3.62712e-10	-1.61469	5.35744e-08
NRP2	3.75693e-10	-1.11163	5.50954e-08
TNN	3.78291e-10	-1.24585	5.50829e-08
GLT8D2	3.79567e-10	-1.16683	5.48795e-08
OLFML1	3.83033e-10	-0.968399	5.49934e-08
CDX1	3.87177e-10	-1.14117	5.52023e-08
RGS2	4.17026e-10	-1.05522	5.9048e-08
KCNJ12	4.71755e-10	-1.30166	6.63398e-08
CYS1	4.94398e-10	-1.21222	6.90509e-08
FMO2	5.17137e-10	-1.46493	7.17387e-08
ACTA2	5.41892e-10	-1.18939	7.46684e-08
MYADM	5.49092e-10	-1.04116	7.5156e-08
GSTM5	5.6771e-10	-1.25251	7.71898e-08
LRIG1	6.00636e-10	-1.18683	8.11293e-08
THY1	6.06645e-10	-0.98581	8.14055e-08
CRISPLD2	6.11173e-10	-1.00385	8.14805e-08
CILP	6.54938e-10	-1.91741	8.67518e-08
SLC12A8	6.6409e-10	-0.878068	8.74002e-08
TPM1	6.79323e-10	-0.808222	8.88355e-08
LRRC32	6.84361e-10	-0.93793	8.8928e-08
CAMK2A	7.16854e-10	-1.13207	9.25643e-08
GLIS3	7.21086e-10	-0.984414	9.25288e-08
COL8A1	7.60807e-10	-1.32053	9.70194e-08
HS3ST3A1	7.63887e-10	-1.45906	9.68109e-08
DPYSL3	7.63966e-10	-1.2031	9.62269e-08
ITGA5	8.22321e-10	-0.960777	1.02946e-07
SPON2	8.45332e-10	-1.0499	1.05185e-07
MMP17	9.50584e-10	-1.19873	1.17569e-07
PRRX2	9.51653e-10	-1.13044	1.16996e-07
UNC5A	9.87547e-10	-1.02382	1.20687e-07
TWIST2	1.09775e-09	-1.22105	1.33361e-07
MOXD1	1.30115e-09	-1.43388	1.5714e-07
THBS4	1.493e-09	-1.74955	1.79256e-07
PPAPDC3	1.57079e-09	-1.06138	1.875e-07
LMCD1	1.69595e-09	-0.994396	2.01269e-07
SCARF2	1.73056e-09	-1.0005	2.04196e-07
MSC	1.78307e-09	-1.30406	2.0919e-07
CCL11	1.92947e-09	-1.59137	2.25079e-07
CPXM2	1.96192e-09	-1.35918	2.27572e-07
CNN1	2.00955e-09	-1.77506	2.31787e-07
HIC1	2.16895e-09	-0.869878	2.48775e-07
RAB3IL1	2.21633e-09	-0.988654	2.52797e-07
ADGRA2	2.2789e-09	-0.864497	2.58498e-07
EPYC	2.45601e-09	-1.54908	2.77057e-07
HGF	2.4607e-09	-1.36908	2.7607e-07
MYL9	2.48261e-09	-1.13002	2.77013e-07
FGFR1	2.57728e-09	-1.06103	2.86022e-07
KCNJ8	2.62445e-09	-0.968175	2.89691e-07
FSTL3	2.66735e-09	-1.10143	2.92853e-07
BAG2	2.737e-09	-0.864748	2.98901e-07
CHST11	2.76857e-09	-1.20858	3.00749e-07
PODNL1	2.90555e-09	-1.14262	3.13967e-07
PTPRD	3.03305e-09	-1.44062	3.26029e-07
WNT2	3.06841e-09	-1.3761	3.28112e-07
STK32B	3.13866e-09	-0.931675	3.33885e-07
CHST15	3.16115e-09	-1.16255	3.34544e-07
THBS1	3.16338e-09	-0.996913	3.33063e-07
LAMA2	3.26503e-09	-0.943186	3.42012e-07
HHIPL1	3.9635e-09	-0.996962	4.13069e-07
LAMP5	4.36688e-09	-1.34852	4.50535e-07
GPX8	4.62139e-09	-0.869715	4.74409e-07
ISLR2	4.67056e-09	-1.08109	4.77071e-07
CCIN	4.76157e-09	-0.817897	4.83959e-07
LEFTY2	5.13255e-09	-1.33678	5.19095e-07
NNMT	5.42028e-09	-1.3969	5.45509e-07
CD248	5.7907e-09	-0.939565	5.7713e-07
ADGRD1	5.83324e-09	-1.48554	5.78562e-07
FGF14	6.57037e-09	-1.15615	6.4854e-07
EDNRA	6.87683e-09	-0.909933	6.75542e-07
DIRC1	7.14533e-09	-0.692322	6.98575e-07
DIO2	7.4571e-09	-1.31419	7.256e-07
OLFML3	7.66982e-09	-1.15583	7.42779e-07
ACTC1	7.74019e-09	-2.32887	7.46074e-07
DEGS1	7.80027e-09	-0.724741	7.48352e-07
KERA	7.81673e-09	-0.648792	7.46443e-07
TGFB1I1	7.88583e-09	-0.807413	7.49555e-07
SLC26A10	7.98831e-09	-0.969252	7.55798e-07
EFEMP1	8.02107e-09	-1.68246	7.55415e-07
MXRA7	8.15216e-09	-0.594851	7.64256e-07
MIR100HG	8.1612e-09	-1.21439	7.61625e-07
CYR61	8.29889e-09	-0.989312	7.7097e-07
GUCA1A	8.44905e-09	-1.04383	7.77881e-07
RGMA	8.70699e-09	-1.39553	7.9805e-07
ARL4C	8.85124e-09	-0.779115	8.07665e-07
SLC39A14	9.06468e-09	-0.675919	8.23482e-07
FXYD6	9.16034e-09	-1.23384	8.28507e-07
ACTG2	1.01436e-08	-1.65811	9.13414e-07
ADAMTS14	1.02419e-08	-1.01217	9.1824e-07
LRP1	1.03136e-08	-0.673686	9.20644e-07
SCRG1	1.08501e-08	-1.58984	9.64346e-07
RASGRF2	1.1145e-08	-0.819177	9.86283e-07
SHOX2	1.14612e-08	-1.2048	1.00991e-06
RAB23	1.14878e-08	-0.60423	1.00793e-06
HSPB7	1.21542e-08	-1.54785	1.06186e-06
MRC2	1.25013e-08	-0.882191	1.08756e-06
DKK2	1.25803e-08	-1.22907	1.08981e-06
WBSCR17	1.29412e-08	-1.34489	1.11637e-06
CYBRD1	1.34886e-08	-0.936985	1.15872e-06
SPSB4	1.40792e-08	-1.08361	1.20442e-06
RUSC2	1.42664e-08	-0.61763	1.21537e-06
FBXL7	1.4399e-08	-0.824547	1.22159e-06
OLFML2B	1.44088e-08	-1.04786	1.21739e-06
CREB3L1	1.45548e-08	-1.10282	1.22469e-06
DOK5	1.47101e-08	-1.1086	1.23271e-06
GPR1	1.47662e-08	-1.32264	1.23238e-06
C5orf46	1.48706e-08	-1.43804	1.23606e-06
DDR2	1.53453e-08	-1.16897	1.27038e-06
DRP2	1.54226e-08	-0.851198	1.27166e-06
DACT3	1.5852e-08	-1.08856	1.30183e-06
MRO	1.71524e-08	-0.943766	1.39744e-06
CLEC11A	1.72461e-08	-0.895605	1.39952e-06
ADAM19	1.7416e-08	-1.15323	1.40774e-06
ETV1	1.78431e-08	-0.858962	1.43661e-06
MMP2	1.78459e-08	-1.04302	1.43123e-06
COL5A3	1.81433e-08	-1.05604	1.4438e-06
PLXNA4	1.9359e-08	-1.24235	1.5346e-06
DES	1.95112e-08	-2.5326	1.54071e-06
ADAMTS6	1.96321e-08	-0.900839	1.54432e-06
TRPS1	1.97437e-08	-1.12338	1.54716e-06
FAM69C	1.97564e-08	-0.881938	1.54227e-06
ANGPTL2	2.0074e-08	-0.900296	1.56113e-06
EGR2	2.01129e-08	-1.05635	1.55826e-06
SPHK1	2.01534e-08	-1.15692	1.55552e-06
RGS4	2.02685e-08	-1.24361	1.55855e-06
MRGPRF	2.07426e-08	-1.10551	1.58905e-06
BICC1	2.10497e-08	-1.31517	1.60659e-06
TIMP3	2.13745e-08	-0.910958	1.62533e-06
IGDCC4	2.1648e-08	-0.895244	1.64006e-06
ARHGEF25	2.20805e-08	-0.852905	1.66668e-06
TNC	2.39777e-08	-1.38524	1.80324e-06
SLIT2	2.42442e-08	-1.39242	1.81663e-06
ZNF300P1	2.43969e-08	-0.950189	1.82143e-06
MGP	2.45526e-08	-1.22027	1.82641e-06
ST6GALNAC5	2.477e-08	-1.09596	1.83593e-06
SGIP1	2.69117e-08	-0.882694	1.98749e-06
ANXA6	2.69694e-08	-0.914359	1.98462e-06
COL15A1	2.73347e-08	-0.934374	2.00432e-06
BEND6	2.75036e-08	-0.908424	2.00952e-06
SV2B	2.98076e-08	-1.19271	2.17014e-06
CDR1	2.98999e-08	-0.647861	2.16917e-06
PDE1A	3.00771e-08	-1.00732	2.17434e-06
JPH2	3.02069e-08	-1.23385	2.17606e-06
MN1	3.06757e-08	-1.10817	2.20211e-06
LGALS1	3.22778e-08	-0.874178	2.30905e-06
SDS	3.25264e-08	-1.06435	2.31875e-06
MYLK	3.35957e-08	-1.05193	2.38669e-06
HS3ST2	3.52109e-08	-1.07222	2.49281e-06
CLMP	3.69112e-08	-1.31748	2.60421e-06
ANGPTL1	3.70674e-08	-1.31989	2.60627e-06
BOC	3.89158e-08	-0.955124	2.72689e-06
IL6	4.00538e-08	-1.57633	2.79709e-06
SLC2A3	4.0685e-08	-0.946711	2.83154e-06
LGI2	4.11855e-08	-1.0784	2.85669e-06
HSPB6	4.20636e-08	-1.46099	2.90777e-06
CEP112	4.21098e-08	-0.858748	2.9012e-06
HSPB2	4.40081e-08	-0.878614	3.02184e-06
NEXN	4.57826e-08	-0.959138	3.13321e-06
GLIS2	4.61338e-08	-0.787074	3.14675e-06
KATNAL1	4.64964e-08	-0.852317	3.16098e-06
GLIS1	4.68418e-08	-1.01683	3.17395e-06
TMEM158	4.73226e-08	-0.961627	3.19599e-06
KLF17	4.93001e-08	-0.905337	3.30778e-06
LOXL3	4.93989e-08	-0.721472	3.30361e-06
PCSK5	4.96183e-08	-1.1183	3.30751e-06
PRR16	5.027e-08	-0.895125	3.3401e-06
FSTL1	5.04893e-08	-0.710511	3.34386e-06
NOX4	5.10301e-08	-0.879884	3.36881e-06
SH3RF3	5.15907e-08	-0.764045	3.3949e-06
FAM19A5	5.16817e-08	-1.07201	3.39002e-06
RGS1	5.1718e-08	-1.13783	3.3816e-06
C5AR1	5.37572e-08	-0.989286	3.49269e-06
PTRF	5.65765e-08	-0.871718	3.66426e-06
ZFHX4-AS1	5.69435e-08	-0.773917	3.67644e-06
C14orf37	5.86477e-08	-0.845691	3.7746e-06
SLC24A3	6.28753e-08	-1.08737	4.03404e-06
ANOS1	6.30499e-08	-0.989065	4.03264e-06
PODN	6.32105e-08	-1.16413	4.03036e-06
CCL26	6.68678e-08	-0.920199	4.25035e-06
HEYL	6.73177e-08	-0.704411	4.26574e-06
MEOX2	6.7355e-08	-1.226	4.25497e-06
DIXDC1	6.87487e-08	-0.767159	4.32969e-06
GNB4	7.08961e-08	-0.849958	4.45128e-06
SRPX	7.10983e-08	-1.18159	4.45036e-06
ADORA1	7.12427e-08	-0.890042	4.44585e-06
PRND	7.26272e-08	-1.10638	4.51851e-06
SMIM3	7.503e-08	-0.658356	4.6539e-06
TCEAL7	7.57877e-08	-0.838132	4.68674e-06
CLIC4	7.58376e-08	-0.753355	4.67574e-06
ANTXR1	7.60172e-08	-0.734499	4.67278e-06
NRXN2	7.68248e-08	-1.03859	4.70833e-06
RARRES2	7.7173e-08	-1.09485	4.71559e-06
SULF2	8.15868e-08	-1.20954	4.9558e-06
ABCC9	8.30668e-08	-0.942867	5.03081e-06
PRUNE2	8.39607e-08	-1.46007	5.06999e-06
FERMT2	8.53567e-08	-0.789883	5.13918e-06
ENPP1	8.69926e-08	-1.07167	5.22235e-06
CLSTN2	9.60278e-08	-1.09803	5.73124e-06
FLRT2	9.82394e-08	-1.25827	5.84624e-06
RADIL	1.02849e-07	-0.979068	6.10286e-06
PDZRN3	1.12003e-07	-1.06882	6.60788e-06
VSTM4	1.15667e-07	-0.795663	6.80446e-06
KIAA1462	1.17596e-07	-0.756985	6.89817e-06
ANK2	1.19608e-07	-1.24564	6.99623e-06
JAZF1	1.21039e-07	-0.657498	7.05983e-06
SFRP1	1.21579e-07	-1.5885	7.07124e-06
F2RL3	1.22819e-07	-0.804575	7.12315e-06
ASIC1	1.24591e-07	-0.936309	7.20557e-06
KANK4	1.26923e-07	-1.58153	7.31984e-06
FILIP1L	1.27733e-07	-0.837813	7.34589e-06
PRKG1	1.28165e-07	-0.956545	7.35015e-06
DNM1	1.339e-07	-0.888259	7.65768e-06
HTRA1	1.35295e-07	-0.787521	7.67332e-06
ECM2	1.37125e-07	-0.865925	7.75569e-06
ANXA5	1.47223e-07	-0.634204	8.30393e-06
IL10	1.47887e-07	-0.924878	8.31855e-06
CXCL12	1.47897e-07	-1.14836	8.2964e-06
XPNPEP2	1.48613e-07	-1.22033	8.31384e-06
TM6SF2	1.51262e-07	-0.826213	8.43903e-06
COL14A1	1.56634e-07	-1.00926	8.71506e-06
TCF4	1.57257e-07	-0.671116	8.72606e-06
ZEB1	1.62277e-07	-0.728722	8.98037e-06
FAM20A	1.65113e-07	-1.14417	9.11271e-06
HAS1	1.7314e-07	-1.2608	9.50463e-06
HAND2	1.76174e-07	-1.22372	9.64543e-06
RECK	1.7619e-07	-0.736704	9.62061e-06
SNED1	1.87555e-07	-0.736626	1.0214e-05
IGFBP5	1.95065e-07	-1.19515	1.05949e-05
FAM124A	2.02048e-07	-0.795277	1.09165e-05
C11orf96	2.03038e-07	-0.912952	1.09411e-05
FKBP10	2.03062e-07	-0.945075	1.09138e-05
RPLP0P2	2.04827e-07	-0.851326	1.09799e-05
SMOC2	2.1155e-07	-1.12506	1.13108e-05
SLC9B2	2.13587e-07	-0.699329	1.139e-05
LAMA4	2.24768e-07	-0.713372	1.19243e-05
TMEM119	2.41974e-07	-0.986352	1.28041e-05
LMOD1	2.53866e-07	-1.2054	1.33988e-05
TNS1	2.56532e-07	-0.870591	1.35048e-05
SORCS2	2.67088e-07	-1.33964	1.39887e-05
CLIP3	2.69636e-07	-0.876382	1.40863e-05
PRELP	2.79416e-07	-1.22615	1.45601e-05
ZEB2	2.83366e-07	-0.73276	1.47286e-05
EPDR1	2.88357e-07	-1.0455	1.49501e-05
RAMP1	2.90248e-07	-1.23221	1.50103e-05
TSPAN2	2.99138e-07	-0.990468	1.54312e-05
PRKCDBP	3.0679e-07	-0.778576	1.57862e-05
SLC19A3	3.14089e-07	-1.08297	1.60812e-05
JAM3	3.18115e-07	-0.706372	1.62468e-05
FPR1	3.19031e-07	-1.15448	1.62532e-05
CHI3L1	3.23338e-07	-1.66386	1.64318e-05
NAP1L3	3.24513e-07	-0.936709	1.64508e-05
PDE4B	3.2473e-07	-0.890882	1.64213e-05
C1QTNF1	3.24959e-07	-0.921939	1.63925e-05
TNFRSF19	3.32687e-07	-1.18677	1.67412e-05
SLITRK4	3.36662e-07	-1.05528	1.68998e-05
MRAS	3.46891e-07	-0.6814	1.73708e-05
PDLIM2	3.63544e-07	-0.602242	1.81604e-05
SOX11	3.65484e-07	-0.95655	1.8213e-05
COL18A1	3.65563e-07	-0.65335	1.81728e-05
DNAJB5	3.6665e-07	-0.735442	1.81828e-05
MRVI1	3.74533e-07	-0.847305	1.8529e-05
NEK6	3.76413e-07	-0.772831	1.85327e-05
LZTS1	3.81989e-07	-0.722788	1.87174e-05
GAS6	3.87193e-07	-0.871079	1.89273e-05
HSPA12B	3.91108e-07	-0.682579	1.90732e-05
MAGEL2	3.99328e-07	-0.956788	1.94279e-05
HSPA12A	4.02e-07	-0.80359	1.95117e-05
B4GALNT1	4.13182e-07	-1.20649	2.00072e-05
PRSS35	4.14225e-07	-0.884477	2.00105e-05
SCT	4.30288e-07	-0.954369	2.06891e-05
CD163	4.45082e-07	-1.31483	2.13504e-05
MAOB	4.545e-07	-1.27954	2.17514e-05
TMEM200A	4.69027e-07	-0.904896	2.22392e-05
MCHR1	4.72196e-07	-0.872132	2.22865e-05
ARHGAP31	4.77857e-07	-0.62317	2.2502e-05
C1S	5.0362e-07	-1.07117	2.35531e-05
ME1	5.0523e-07	-0.809506	2.35747e-05
CRYAB	5.07709e-07	-1.03854	2.36367e-05
MKX	5.27914e-07	-1.05465	2.44664e-05
MFRP	5.36723e-07	-0.71849	2.48186e-05
BVES	5.39315e-07	-1.00281	2.48824e-05
DCLK1	5.49114e-07	-1.15236	2.52212e-05
CYP1B1	5.51281e-07	-1.29944	2.52642e-05
SLC16A2	5.55623e-07	-0.768504	2.535e-05
CDO1	5.64462e-07	-1.13941	2.56962e-05
ADAM33	5.67388e-07	-1.10808	2.57153e-05
RUNX1T1	5.7458e-07	-0.877243	2.59839e-05
COX7A1	5.85104e-07	-0.786311	2.64017e-05
UBE2E2	6.06267e-07	-0.897538	2.72369e-05
FGF1	6.1502e-07	-0.854399	2.75698e-05
NEGR1	6.18035e-07	-1.12105	2.76446e-05
GADD45B	6.26237e-07	-0.678652	2.79506e-05
PSD	6.78434e-07	-1.08449	3.02146e-05
GYPC	6.8299e-07	-0.848057	3.03516e-05
ZFHX4	6.87116e-07	-1.18317	3.0338e-05
REEP1	6.94592e-07	-1.1221	3.06023e-05
PLSCR4	7.15185e-07	-0.778935	3.13749e-05
MMP23B	7.1573e-07	-0.889057	3.13319e-05
RASL12	7.3473e-07	-0.800787	3.19592e-05
HAPLN4	7.38852e-07	-0.763436	3.20705e-05
P3H3	7.45043e-07	-0.829091	3.2271e-05
DCHS2	7.52235e-07	-0.829026	3.2514e-05
KDELR3	7.64556e-07	-0.734234	3.29771e-05
LRRC17	7.75504e-07	-0.985693	3.33094e-05
STX2	7.84546e-07	-0.70024	3.36274e-05
NTNG2	7.87536e-07	-0.765477	3.36852e-05
SNAI1	8.14894e-07	-0.764931	3.47108e-05
TNFAIP8L3	8.17117e-07	-0.945177	3.47334e-05
TUB	8.58775e-07	-0.90592	3.62788e-05
VIM	8.90998e-07	-0.756997	3.74858e-05
SERPINE1	9.26328e-07	-0.969064	3.88131e-05
MIR99AHG	9.44749e-07	-0.843086	3.95044e-05
FAM26E	9.51456e-07	-0.791798	3.96234e-05
CCDC102B	9.61795e-07	-0.600804	3.99729e-05
GPR176	9.64773e-07	-0.913039	4.00157e-05
GYPE	9.81695e-07	-0.600832	4.06354e-05
KIAA0226L	9.83641e-07	-1.01498	4.06341e-05
SCN1B	1.01479e-06	-0.816189	4.17529e-05
MFGE8	1.01737e-06	-0.648358	4.17752e-05
GDF10	1.02451e-06	-0.754351	4.19009e-05
UNC5C	1.02866e-06	-0.80222	4.19871e-05
VSIG4	1.05633e-06	-1.18603	4.30307e-05
DPEP1	1.17599e-06	-1.06116	4.77158e-05
S1PR3	1.18291e-06	-0.818284	4.79021e-05
ASB5	1.1844e-06	-1.31871	4.7868e-05
OSM	1.23888e-06	-0.931098	4.98732e-05
LHFP	1.25064e-06	-0.64223	5.02484e-05
TMEM240	1.26265e-06	-0.687793	5.0533e-05
GPR183	1.27168e-06	-0.923558	5.07955e-05
FLNA	1.31535e-06	-0.755125	5.23361e-05
APOLD1	1.34059e-06	-0.609726	5.31344e-05
ZNF385B	1.37607e-06	-1.07758	5.44358e-05
PDGFRL	1.38062e-06	-1.01964	5.45106e-05
HSD17B6	1.38629e-06	-0.838598	5.46294e-05
HPSE2	1.42337e-06	-1.14653	5.58761e-05
PMEPA1	1.50456e-06	-0.914708	5.88383e-05
FHL1	1.50901e-06	-1.0872	5.89002e-05
SPEG	1.54376e-06	-1.15591	6.01422e-05
TMEM200B	1.57084e-06	-0.957998	6.09658e-05
RAB31	1.5731e-06	-0.696204	6.09383e-05
ADRB3	1.60318e-06	-0.925908	6.1754e-05
CPEB1	1.64382e-06	-0.817593	6.32007e-05
UCHL1	1.67271e-06	-1.325	6.41913e-05
FCGR3A	1.67615e-06	-1.15449	6.42036e-05
SLC22A3	1.70211e-06	-1.17934	6.50766e-05
SYPL2	1.72035e-06	-0.774943	6.56515e-05
IL17RD	1.76168e-06	-0.69094	6.7104e-05
MS4A4A	1.76915e-06	-1.0353	6.72636e-05
MSR1	1.77249e-06	-0.960185	6.72663e-05
ADAMTS10	1.82713e-06	-0.745388	6.89575e-05
RBMS3	1.84418e-06	-0.813293	6.94732e-05
DIRAS1	1.90714e-06	-1.13585	7.11918e-05
GREB1	1.92177e-06	-0.843642	7.14778e-05
PALM	1.93497e-06	-0.986795	7.17092e-05
KIAA1644	1.95829e-06	-1.04112	7.24424e-05
CPED1	2.08034e-06	-0.897231	7.65437e-05
CD109	2.08413e-06	-1.09063	7.65462e-05
AHNAK2	2.10848e-06	-1.41253	7.7302e-05
HEG1	2.12092e-06	-0.643973	7.76196e-05
ADAMTSL1	2.19473e-06	-0.935492	8.00356e-05
WIPF1	2.22329e-06	-0.677742	8.09332e-05
F13A1	2.281e-06	-1.04492	8.27405e-05
SLC2A14	2.29602e-06	-0.797906	8.29923e-05
DPP4	2.31575e-06	-1.18426	8.35582e-05
PRICKLE1	2.33305e-06	-0.916804	8.38877e-05
GLIPR2	2.41165e-06	-0.775294	8.6411e-05
COL12A1	2.53192e-06	-0.874084	9.05626e-05
COL6A6	2.54979e-06	-0.899108	9.10429e-05
RFX8	2.57215e-06	-0.736205	9.15232e-05
EVA1A	2.60679e-06	-1.08911	9.25951e-05
TMEM176A	2.62782e-06	-0.875436	9.30203e-05
DIO3	2.72934e-06	-1.15589	9.61168e-05
PTGER2	2.76703e-06	-0.764589	9.71109e-05
MAP1B	2.79702e-06	-0.802276	9.79959e-05
NAV3	2.80998e-06	-0.947407	9.82821e-05
NECAB1	2.87723e-06	-0.920361	0.000100123
SERPINF1	2.98868e-06	-0.925002	0.00010365
XIRP1	2.99152e-06	-1.09408	0.000103573
ZCCHC24	3.04672e-06	-0.65682	0.000105307
LIMS3	3.21934e-06	-0.723371	0.000110714
NKAIN4	3.21958e-06	-0.920494	0.000110537
SCG2	3.22665e-06	-0.965581	0.000110411
FSD1L	3.24827e-06	-0.773889	0.000110781
MKRN3	3.25088e-06	-1.37535	0.000110686
GULP1	3.25252e-06	-0.814426	0.000110559
HAND2-AS1	3.2538e-06	-1.04051	0.000110419
HECW1	3.26801e-06	-0.92186	0.000110719
IFITM2	3.28836e-06	-0.66322	0.000111224
RNASE2	3.29632e-06	-0.85109	0.000111311
BACH2	3.31088e-06	-0.946572	0.000111618
FBLN5	3.41437e-06	-0.772725	0.000114919
MARCO	3.42648e-06	-1.44151	0.000114949
SIRPB2	3.49569e-06	-0.805945	0.00011708
EMP1	3.50846e-06	-0.701662	0.000117316
RAB42	3.55165e-06	-0.656894	0.000118183
MPP1	3.61767e-06	-0.772052	0.000119991
ATP8B2	3.71099e-06	-0.703749	0.0001221
ITGB3	3.7347e-06	-0.882473	0.000122683
C7	3.8102e-06	-1.61105	0.000124566
FBXO17	3.84882e-06	-0.953309	0.000125628
TUBB6	3.89001e-06	-0.703747	0.000126771
PI15	3.92365e-06	-1.02913	0.000127665
SLC30A4	3.94918e-06	-0.746239	0.000128292
GPRIN1	3.9844e-06	-0.72517	0.000129232
SLC11A1	4.01464e-06	-0.733036	0.000130007
CHRD	4.04803e-06	-0.812618	0.000130676
PCDHGA12	4.05714e-06	-0.739793	0.000130765
ELN	4.0713e-06	-1.12411	0.000131015
EGR3	4.09594e-06	-0.890701	0.000131602
GATA6	4.18113e-06	-0.879349	0.000134129
NECAB2	4.28563e-06	-0.772373	0.000137053
DDIT4L	4.30756e-06	-0.959825	0.000137541
RSPO2	4.34896e-06	-1.06563	0.000138647
KCNMB1	4.48093e-06	-0.942701	0.000142412
CR1	4.52543e-06	-1.04959	0.000143382
SLC41A2	4.58418e-06	-0.893852	0.00014502
EVC	4.58422e-06	-0.826423	0.000144798
ZNF454	4.60519e-06	-0.702347	0.000145237
GGT5	4.63326e-06	-0.734152	0.000145898
NCAM1	4.69232e-06	-1.2032	0.000147306
C1R	4.72995e-06	-0.787872	0.00014826
MOV10L1	4.73946e-06	-0.733464	0.000148106
PAPSS2	4.7491e-06	-0.662636	0.000148182
PNMAL2	4.7603e-06	-0.666281	0.000148306
ROR1	4.83744e-06	-0.870161	0.000150481
WT1	4.91369e-06	-1.10797	0.000152391
MYH11	4.95943e-06	-1.41818	0.000153578
TRPC1	5.02291e-06	-0.632548	0.000155309
PDGFC	5.04441e-06	-0.75435	0.00015574
FBXO32	5.30668e-06	-0.598339	0.000163345
CST2	5.36066e-06	-1.03652	0.00016476
ST3GAL6	5.37251e-06	-0.728914	0.000164877
CDH2	5.48813e-06	-1.11021	0.000167924
TSPAN4	5.51809e-06	-0.61659	0.000168339
S100A10	5.53051e-06	-0.766646	0.000168467
PMP22	5.5537e-06	-0.780409	0.000168923
KLHL4	5.56157e-06	-0.902506	0.000168912
CNRIP1	5.56875e-06	-0.645711	0.00016888
PLCL1	5.61304e-06	-0.616904	0.000169972
DIAPH3	5.61539e-06	-0.61033	0.000169793
SEMA3A	5.64348e-06	-0.948243	0.000170392
ANPEP	5.67904e-06	-0.990586	0.000171213
FCGR2A	5.74214e-06	-0.892136	0.000172862
PDGFRA	5.92089e-06	-0.804032	0.000177982
PNMA6A	5.92983e-06	-0.902449	0.00017799
MT1L	6.01872e-06	-1.03696	0.000180132
CCDC110	6.07487e-06	-0.645747	0.000181548
PCOLCE2	6.23849e-06	-1.12055	0.000186166
CH25H	6.43226e-06	-0.808172	0.000191392
GPR68	6.4752e-06	-0.847752	0.000192113
OSCAR	6.62068e-06	-0.796546	0.000196146
LOXL2	6.63049e-06	-0.644672	0.000196153
SELM	6.65421e-06	-0.745534	0.00019629
TMEM130	6.68299e-06	-0.940394	0.000196856
ABCB5	6.69825e-06	-0.586797	0.000197023
GLIPR1	6.70295e-06	-0.701582	0.000196879
SH3KBP1	6.73066e-06	-0.64428	0.00019741
RASGEF1C	6.77776e-06	-0.664858	0.000198508
ECM1	6.92393e-06	-0.727265	0.0002025
SCN7A	6.98691e-06	-0.837313	0.000204052
PDE5A	7.01646e-06	-0.592119	0.000204624
CCL21	7.08623e-06	-1.62749	0.000206365
JAM2	7.10164e-06	-0.776076	0.000206521
ST6GAL2	7.10838e-06	-1.06701	0.000206424
VSTM2L	7.34231e-06	-1.20795	0.000212317
FAM129A	7.36202e-06	-0.75141	0.000212587
P2RX1	7.43407e-06	-1.14226	0.000214066
CASQ2	7.61653e-06	-1.39837	0.000218096
FAT4	7.72689e-06	-0.710718	0.000220334
PTGDR	7.76133e-06	-0.671028	0.00022101
RBPMS2	7.77784e-06	-0.869089	0.000221173
FILIP1	7.79909e-06	-0.797079	0.00022147
NES	8.00091e-06	-0.639841	0.000226263
RIMBP2	8.03148e-06	-0.817608	0.000226815
DSEL	8.06708e-06	-0.691493	0.000227507
PROS1	8.22096e-06	-0.641236	0.000230895
CYTL1	8.25553e-06	-0.815702	0.00023155
P2RY6	8.48327e-06	-0.941686	0.000237613
LYVE1	8.8456e-06	-0.833476	0.000247087
CHRNA1	8.87129e-06	-0.858366	0.000247468
LRFN5	8.91385e-06	-0.949764	0.000248318
PTPRN	9.32437e-06	-1.06954	0.000259402
TGFBI	9.39367e-06	-0.948457	0.000260623
PARVB	9.47174e-06	-0.734004	0.000262081
AOC3	9.49691e-06	-0.808336	0.000262424
MIR4435-2HG	9.5298e-06	-0.62332	0.000262979
BCAT1	9.54054e-06	-1.01693	0.000262569
PLXDC2	9.60699e-06	-0.784514	0.000264044
UBE2QL1	9.76069e-06	-0.829384	0.000266485
PILRA	9.80443e-06	-0.828258	0.000266969
DUSP1	1.0013e-05	-0.720353	0.000271209
SCD5	1.0111e-05	-0.818341	0.000273144
BCHE	1.02194e-05	-1.05259	0.000275709
TMEM169	1.02957e-05	-0.715315	0.000277038
LOC100130872	1.04864e-05	-0.665361	0.000281065
PPFIA2	1.05856e-05	-0.705927	0.000283355
PLAUR	1.05939e-05	-0.668062	0.000283208
NDN	1.05988e-05	-0.772928	0.00028297
IGSF10	1.07991e-05	-1.09587	0.000287944
NRK	1.08186e-05	-1.02352	0.000288088
SVEP1	1.09485e-05	-0.742986	0.000291171
CCL2	1.10894e-05	-0.856662	0.000294536
EFEMP2	1.11682e-05	-0.617881	0.000296246
EIF5A2	1.12358e-05	-0.777828	0.00029727
HYAL1	1.14948e-05	-0.72164	0.000302953
EMP3	1.16514e-05	-0.79802	0.000305903
RSPO1	1.18424e-05	-0.679101	0.000310518
CDH19	1.18496e-05	-0.988205	0.000310312
SYNM	1.21286e-05	-0.976211	0.000316406
STXBP1	1.21713e-05	-0.664267	0.000317117
LINC01140	1.22362e-05	-0.589303	0.000318406
EPHA3	1.23894e-05	-0.776634	0.000321984
SLC6A17	1.28969e-05	-0.784869	0.000334327
MT1X	1.29341e-05	-0.89533	0.000334868
PRTFDC1	1.296e-05	-0.757559	0.000335114
EFHD1	1.29888e-05	-0.857098	0.000335439
ANKRD29	1.30501e-05	-0.95831	0.000336598
EYA4	1.33594e-05	-0.895422	0.000343281
PLAC9	1.3371e-05	-0.991683	0.00034315
TMEM176B	1.35304e-05	-0.805268	0.000346374
SLC2A4	1.35854e-05	-0.894163	0.000346917
PTGFR	1.38314e-05	-0.983669	0.000352324
NXPH3	1.38404e-05	-0.799924	0.000352116
OSBPL6	1.38608e-05	-1.00356	0.000352199
ITGA1	1.40335e-05	-0.588425	0.000355706
PTGDS	1.46153e-05	-1.13458	0.00036818
RBP7	1.47434e-05	-0.753462	0.000370498
SNAP25	1.47633e-05	-0.915123	0.000370093
APLNR	1.47818e-05	-0.719068	0.000370103
FBLN2	1.49404e-05	-0.962684	0.00037362
SLC7A7	1.51421e-05	-0.790984	0.000377285
KIF26B	1.53087e-05	-0.788255	0.000380974
GDF5	1.53365e-05	-0.744231	0.000381204
MAP7D3	1.54821e-05	-0.681959	0.00038343
TBX4	1.62395e-05	-0.988159	0.000399776
IGFL2	1.63563e-05	-1.30836	0.000401687
DAAM2	1.64145e-05	-0.668695	0.000402635
PDZRN4	1.72389e-05	-1.04982	0.000419849
KCNMA1	1.76208e-05	-0.85636	0.000428641
FKBP5	1.78491e-05	-0.723917	0.000433679
ENPEP	1.78628e-05	-0.690702	0.000433499
ARHGAP20	1.83103e-05	-0.741034	0.000443836
APBB1	1.85318e-05	-0.725029	0.000447619
MEIS3	1.85914e-05	-0.766968	0.000448532
LIMS2	1.86123e-05	-0.681881	0.000448509
CD300LB	1.88406e-05	-0.661064	0.000452947
TMEM255A	1.8972e-05	-0.779484	0.000455572
FAM110B	1.91639e-05	-0.765345	0.000458571
OSR2	1.92425e-05	-0.84283	0.000459381
ADAMTSL3	2.02182e-05	-0.904101	0.000479884
RTN4RL2	2.08223e-05	-0.646194	0.000492514
SORBS1	2.12747e-05	-0.853032	0.000499762
LY96	2.13444e-05	-0.777395	0.000500254
RANBP3L	2.14871e-05	-0.835319	0.00050245
KCNK3	2.1971e-05	-0.978239	0.000510279
SERPINA3	2.29875e-05	-1.40879	0.000531483
HRASLS5	2.30633e-05	-1.02844	0.000532036
ADAMTS3	2.31024e-05	-0.730872	0.00053234
FCGR1A	2.31221e-05	-0.946002	0.000532197
ADRA2A	2.3176e-05	-0.836183	0.000532839
TGM2	2.34142e-05	-0.907751	0.000537716
EYA1	2.34375e-05	-0.874414	0.000537648
AARD	2.42498e-05	-0.828182	0.000551965
MDGA1	2.43212e-05	-0.86236	0.000552977
MATN3	2.4348e-05	-0.672051	0.000551753
PENK	2.46319e-05	-0.697304	0.000556345
GRIK5	2.46776e-05	-0.7704	0.000556765
DEPDC7	2.47104e-05	-0.939649	0.000556893
ADAMTSL4	2.49434e-05	-0.903819	0.000561526
CORIN	2.51027e-05	-0.686013	0.000563878
CPA3	2.5536e-05	-1.03519	0.000571111
SOBP	2.55971e-05	-0.655725	0.000571855
C1QTNF6	2.63263e-05	-0.607014	0.000586867
ISM1	2.65758e-05	-0.808971	0.000591788
F2RL2	2.7265e-05	-0.882001	0.000603859
LRRN4	2.76054e-05	-0.7266	0.000610739
SIGLEC7	2.77194e-05	-0.808918	0.000612602
EVI2A	2.78269e-05	-0.801134	0.000614317
APOE	2.84288e-05	-0.879373	0.000624917
CHRDL1	2.8599e-05	-1.32249	0.000627315
RPSAP52	2.87255e-05	-0.812341	0.000629416
FCGR1B	2.88223e-05	-0.838876	0.000630864
MPP3	2.90644e-05	-0.675762	0.000634136
VASN	2.9113e-05	-0.612563	0.000634522
DCSTAMP	2.91897e-05	-0.696997	0.000635517
CHST1	2.92739e-05	-0.71332	0.000636676
ERMN	2.96793e-05	-0.695669	0.000644128
WISP2	2.97249e-05	-1.20276	0.000644436
PYCR1	3.11177e-05	-0.706312	0.000670386
SGMS2	3.15264e-05	-0.593155	0.000678478
TSHZ3	3.17425e-05	-0.699219	0.000681701
TNXB	3.17871e-05	-0.950127	0.000681946
DOCK11	3.18147e-05	-0.711435	0.000681824
MFAP4	3.18375e-05	-0.996933	0.0006816
SLITRK2	3.20886e-05	-0.6566	0.000686262
COL13A1	3.22447e-05	-0.691164	0.000688167
MAMLD1	3.23713e-05	-0.596951	0.000690151
MT2A	3.24628e-05	-0.957126	0.000691384
TPSAB1	3.24773e-05	-0.932461	0.000690975
OSMR	3.28203e-05	-0.879967	0.000695391
PLXNC1	3.30396e-05	-0.890819	0.000697877
NUPR1	3.34963e-05	-0.798782	0.000706797
LILRB3	3.37318e-05	-0.775764	0.000709577
LTBP2	3.40072e-05	-0.649854	0.000714638
ADAMTS18	3.43378e-05	-0.728428	0.000720848
LILRA5	3.45777e-05	-0.883864	0.000725143
MFAP2	3.46152e-05	-0.763083	0.000725189
CHST6	3.60407e-05	-0.866551	0.00075122
NTN1	3.66451e-05	-0.922282	0.00076227
VCAM1	3.73486e-05	-0.800866	0.000774549
SLCO2B1	3.76711e-05	-0.824355	0.000778095
LOC100126784	3.8231e-05	-0.777947	0.000786493
SCML2	3.82471e-05	-0.836796	0.000786037
LILRA6	3.82886e-05	-0.877023	0.000786103
PCSK1	3.83533e-05	-0.872065	0.000786645
LOC90768	3.87651e-05	-0.853545	0.000793507
C15orf59	3.92104e-05	-0.846015	0.000799433
SOX30	3.98892e-05	-0.611437	0.000810858
GTF2A1L	4.01071e-05	-0.689745	0.000813676
TNFSF9	4.07157e-05	-0.833132	0.000824393
GAP43	4.07692e-05	-0.957492	0.000823851
C4A	4.08161e-05	-0.907064	0.000823988
FAM43B	4.09738e-05	-0.666571	0.000826359
RASSF8	4.10035e-05	-0.595277	0.000826146
HSD11B1	4.15584e-05	-0.823389	0.000833238
MT1A	4.15854e-05	-0.954011	0.000832966
RRAGD	4.16149e-05	-0.592313	0.000832744
HTR2B	4.21957e-05	-0.648841	0.000843544
KLK4	4.32166e-05	-0.909726	0.000863113
CNTN1	4.40083e-05	-1.30529	0.000876368
FCGR1C	4.41795e-05	-0.793937	0.000878924
CES1	4.55141e-05	-1.41945	0.000901978
NTNG1	4.71521e-05	-0.97603	0.00092728
KIF26A	4.74408e-05	-0.660451	0.000932065
SLC16A1	4.74829e-05	-0.956913	0.000931999
FAIM2	4.75742e-05	-0.881459	0.000932899
MRC1	4.79129e-05	-0.913808	0.000938646
GDF6	4.882e-05	-0.808408	0.000952779
CPM	4.88932e-05	-0.711385	0.000953302
GNG4	4.97699e-05	-1.16742	0.000968555
CCL14	4.98385e-05	-1.09547	0.000968972
SOD3	4.98991e-05	-0.819983	0.000968316
EML1	4.99345e-05	-0.625772	0.000968088
NPTX1	5.01344e-05	-0.850197	0.000970132
SGCE	5.02736e-05	-0.761794	0.000971909
HOXD13	5.08338e-05	-1.12343	0.000981815
MT1M	5.11389e-05	-1.00295	0.000986778
GRIA3	5.23538e-05	-0.724699	0.00100644
APLP1	5.27618e-05	-0.863799	0.00101144
NAP1L6	5.29594e-05	-0.729047	0.00101239
TCHH	5.35341e-05	-0.928881	0.00102148
INMT	5.36652e-05	-0.677248	0.00102208
BIN1	5.38477e-05	-0.712297	0.00102365
HMOX1	5.47774e-05	-0.672383	0.0010394
CACNA2D1	5.52926e-05	-0.985603	0.00104724
SLC4A3	5.54091e-05	-0.701953	0.00104752
FGF2	5.57608e-05	-0.724247	0.0010503
HRH2	5.57628e-05	-0.687737	0.00104937
FFAR3	5.59404e-05	-0.59385	0.00105079
PDE3A	5.66123e-05	-0.712426	0.00106147
NR2F1-AS1	5.66619e-05	-0.650876	0.00106046
SLC16A10	5.67732e-05	-0.74367	0.00106158
MEG3	5.86483e-05	-0.798588	0.00109266
SCG5	6.06941e-05	-0.744724	0.00112668
SIRPA	6.19285e-05	-0.657401	0.00114545
SRGN	6.32664e-05	-0.723383	0.001166
CD14	6.35942e-05	-0.790284	0.00117099
PTGS1	6.60247e-05	-0.957125	0.00121031
STON1-GTF2A1L	6.65732e-05	-0.672382	0.00121711
AQP9	6.67178e-05	-0.949024	0.00121759
GJA5	6.8263e-05	-0.724994	0.00124247
SPARCL1	6.92394e-05	-0.614716	0.00125801
PNMAL1	6.98676e-05	-0.956402	0.00126718
AOX1	7.09318e-05	-0.997609	0.00128308
ART4	7.11101e-05	-0.760173	0.00128518
FADS1	7.28689e-05	-0.631332	0.00131465
SLC2A5	7.33811e-05	-0.77969	0.00132157
SOX10	7.34757e-05	-0.738818	0.00132211
MXRA5	7.35048e-05	-0.793447	0.00132032
GGTA1P	7.43499e-05	-0.70308	0.00133433
SERPING1	7.53333e-05	-0.727706	0.00134845
SGCA	7.55689e-05	-1.03232	0.00135149
FMN2	7.6197e-05	-0.733953	0.00136153
CALB2	7.66046e-05	-1.14231	0.00136762
ITGA7	7.84549e-05	-0.703758	0.00139701
PTX3	7.96489e-05	-0.968817	0.00141337
ABI3BP	8.17278e-05	-0.854234	0.00144651
CCDC8	8.30522e-05	-0.895955	0.00145988
TPSD1	8.44119e-05	-0.867776	0.00148125
GATA5	8.6623e-05	-0.964132	0.00151745
LRRC2	8.82702e-05	-0.705275	0.00153974
FAM184A	8.88239e-05	-0.711925	0.00154415
MMP9	8.92661e-05	-1.15053	0.00154791
CCL18	9.00877e-05	-1.23283	0.00155952
THEMIS2	9.13364e-05	-0.63563	0.00157847
PCP4	9.18645e-05	-1.39826	0.00158627
GRID1	9.22491e-05	-0.701573	0.0015889
AGTR1	9.2466e-05	-0.855428	0.0015913
GAGE4	9.24812e-05	-1.08184	0.00159023
LINC00152	9.26865e-05	-0.639331	0.00159242
TRIL	9.49105e-05	-0.609249	0.00162791
AXL	9.68192e-05	-0.679832	0.0016565
SDPR	9.93075e-05	-0.712206	0.00169062
TRIM6	0.000102303	-0.661396	0.00173299
CADM3	0.000102372	-1.09916	0.00173273
C3AR1	0.000103715	-0.808718	0.00175402
NT5M	0.00010516	-0.700763	0.00177261
FAM178B	0.000105788	-0.941705	0.00178028
FLJ16779	0.000105816	-0.732995	0.00177928
LRRC10B	0.000106471	-0.635309	0.00178884
LILRB4	0.000109693	-0.976504	0.00183695
CAV1	0.000110194	-0.743472	0.00184385
ACOX2	0.000110495	-0.752602	0.00184737
RERG	0.000111128	-0.65538	0.00185644
TPSB2	0.000111578	-0.898949	0.00185942
CSF1R	0.000111787	-0.790708	0.0018614
STON1	0.000113379	-0.630016	0.00188485
SCN3B	0.000113594	-0.640276	0.00188689
SPP1	0.00011474	-0.954805	0.00189978
KIRREL	0.000116743	-0.806586	0.00192983
GPR34	0.000117606	-0.667966	0.00194097
AKAP6	0.000117675	-0.687467	0.00194055
F10	0.000120555	-0.665349	0.00198326
CYTIP	0.000121081	-0.74508	0.00198874
FAM49A	0.000121136	-0.649166	0.00198805
CDON	0.000123403	-0.699463	0.00201238
FPR3	0.000126599	-0.850842	0.00205959
ARSJ	0.000127262	-0.781949	0.0020671
MS4A6A	0.000128514	-0.746327	0.00208413
DTX1	0.000128588	-0.726224	0.00208369
KCNK12	0.000129499	-0.633704	0.0020968
PID1	0.000130141	-0.684792	0.00210057
WDR86	0.000130375	-0.739489	0.00210105
DMRT3	0.000130715	-0.639714	0.00210322
MMP16	0.000135139	-0.644283	0.00216592
NR4A3	0.000137143	-0.784944	0.00218949
SLAMF8	0.000137346	-0.738023	0.00218933
C10orf10	0.00013814	-0.629443	0.00220027
SYNPO2	0.000138669	-0.87075	0.00220528
RRAD	0.000141364	-0.958099	0.00224465
GALNT16	0.000141698	-0.836738	0.00224129
SACS	0.000145953	-0.626813	0.00229797
APBA2	0.000146656	-0.857079	0.00230728
DZIP1	0.000148638	-0.629134	0.00233488
SLITRK3	0.000153574	-0.779499	0.00240506
CMAHP	0.000154288	-0.621633	0.0024144
REEP2	0.000154652	-0.700932	0.00241641
PRPH2	0.000155036	-0.610015	0.00242056
MITF	0.000159651	-0.585448	0.0024813
PTH1R	0.000160279	-0.641902	0.00248729
C1orf162	0.000161577	-0.627354	0.00249988
C5orf58	0.000163419	-0.650303	0.00252078
SOGA3	0.000163479	-0.642724	0.0025198
SSX2	0.000168058	-1.05197	0.00257684
HAND1	0.000172308	-0.775535	0.00263022
CORO6	0.000175083	-0.755989	0.00266268
KCNQ5	0.000175872	-0.880858	0.00267271
NR4A1	0.000176136	-0.659598	0.00267475
NINJ2	0.000177359	-0.611263	0.00268933
EGR1	0.000177646	-0.622733	0.0026917
CERS1	0.000181051	-0.845094	0.0027312
LOC100133469	0.000183291	-0.972082	0.00275688
CIDEC	0.000184271	-0.809672	0.00276555
LILRB2	0.000184978	-0.84335	0.00277211
SERPINE2	0.000194299	-0.874151	0.00288025
C5AR2	0.000195842	-0.642627	0.00290103
DTNA	0.000201028	-0.901152	0.00296929
ICAM1	0.000204169	-0.703694	0.00300918
ITGA4	0.00020525	-0.637981	0.00302295
RBM24	0.000205656	-0.73995	0.00302676
PDCD1LG2	0.000206039	-0.868134	0.00303022
ST8SIA1	0.000210003	-0.715483	0.00307749
BRSK1	0.000210874	-0.663291	0.00308586
SLA	0.000214351	-0.708095	0.00312559
PCDHB5	0.000218397	-0.82976	0.00317107
NALCN	0.000221761	-0.728908	0.00321538
IL2RA	0.000223801	-0.84233	0.00323353
STC2	0.000226143	-0.599202	0.00326049
AKT3	0.000227023	-0.589988	0.00326859
TMEM59L	0.00022787	-0.708613	0.00327619
C1QB	0.000228647	-0.846946	0.00328506
PLAU	0.000230737	-0.663564	0.00330814
PCDH9	0.000232414	-0.794109	0.00332754
STX1B	0.00024148	-0.609133	0.00344055
GALNT5	0.000241743	-0.897507	0.00344191
PCDHGB6	0.000242647	-0.598755	0.00345238
RNASE6	0.00024349	-0.675349	0.00345719
MCEMP1	0.000243588	-0.655805	0.00345619
FNDC4	0.000243894	-0.586543	0.00345575
FOXF1	0.000248368	-0.607056	0.00350704
FCER1G	0.000248396	-0.724439	0.00350503
CLEC4E	0.000248888	-0.8292	0.00350716
FOLR2	0.000251996	-0.756611	0.0035388
XAGE1D	0.000253237	-1.26234	0.00355138
IGF2BP2	0.000257071	-1.07116	0.00359043
C1QC	0.000263674	-0.808142	0.00366024
MGC12916	0.000264628	-0.606605	0.00367099
ADGRE2	0.000265864	-0.601859	0.00368068
PLP1	0.000278021	-0.80632	0.00383348
RARB	0.000279511	-0.618693	0.00384885
SEMA3D	0.000281482	-0.973805	0.00386821
ZDHHC15	0.000283533	-0.707028	0.00388859
TM4SF1	0.00028364	-0.698093	0.00388746
MIR143HG	0.000290093	-0.709906	0.00396796
LMX1B	0.000290631	-0.851506	0.00397003
FGF5	0.000294958	-0.766636	0.00401577
PCBP3	0.000296782	-0.66493	0.00402992
WNT11	0.000301011	-0.93026	0.00407925
VENTX	0.000301466	-0.604747	0.00408002
GYG2	0.000313804	-0.763013	0.00422196
C2orf40	0.00032293	-0.886238	0.00431646
CTAG2	0.000325964	-1.39921	0.00435134
LRRC25	0.000328047	-0.669409	0.00437063
POPDC2	0.000336286	-0.590445	0.0044515
HLF	0.000338207	-0.700403	0.0044683
MPP2	0.000340239	-0.611393	0.00449224
GPR37	0.000344737	-0.861401	0.00453124
DGKB	0.00034715	-0.672996	0.00455712
MFI2	0.000347861	-0.960552	0.00456354
HS3ST3B1	0.000349873	-0.601958	0.00458407
ADIPOQ	0.000354224	-1.01675	0.00462926
GAGE12D	0.000355219	-1.07852	0.00463932
MT1E	0.000356996	-0.838834	0.00465659
NGF	0.000368358	-0.667526	0.00477447
CD209	0.000368787	-0.800003	0.00477701
ADORA3	0.000371293	-0.589074	0.00480644
L1CAM	0.000372405	-1.20393	0.0048178
THSD7A	0.000378563	-0.693542	0.00488823
OLR1	0.000380776	-0.936416	0.00490446
CNTLN	0.000384643	-0.631194	0.00494806
TCEAL2	0.000431772	-0.758508	0.00548899
HK3	0.000436728	-0.803449	0.00553827
C1QA	0.000438241	-0.787918	0.00555403
FAXC	0.000439872	-0.655601	0.00557126
WT1-AS	0.000442046	-0.610499	0.00558502
GAGE2A	0.000447221	-0.799679	0.00563652
GNAL	0.000451613	-0.684634	0.00567446
ACSS3	0.000454807	-0.830863	0.00570412
NAA11	0.000455027	-0.857354	0.00569991
DNAJC12	0.000459675	-0.604487	0.00573365
ITGAX	0.000473415	-0.642639	0.00585877
KIAA1257	0.00047565	-0.626969	0.00587579
ADAMDEC1	0.000490738	-0.937939	0.00603314
PCDH10	0.000491496	-0.84881	0.00603885
DERL3	0.000493003	-0.595616	0.00605012
CXCL2	0.000493746	-0.869769	0.00605562
NCKAP1L	0.000495579	-0.754871	0.00607447
SIGLEC5	0.000504579	-1.00236	0.00616271
TBX5	0.000510022	-0.671677	0.00620335
CYP26B1	0.000513213	-0.748167	0.0062274
PADI2	0.000516288	-0.668943	0.00625363
AIF1	0.000520022	-0.667482	0.00627665
TYROBP	0.000523084	-0.650668	0.00630618
SRSF12	0.000526198	-0.610762	0.00633258
ARMC4	0.000526656	-0.638893	0.00633438
C15orf48	0.000537532	-0.853451	0.00643503
CMKLR1	0.000540293	-0.69273	0.00646055
PRDM5	0.00054058	-0.6201	0.00646021
NPAS3	0.000552661	-0.639069	0.00656637
LAMA1	0.000564378	-0.940604	0.00666316
CD300C	0.00057603	-0.650709	0.00677735
IGSF21	0.000583777	-0.732203	0.00685671
TYRP1	0.0005882	-0.755935	0.00690076
ALOX5AP	0.000606787	-0.71623	0.00707034
FTHL17	0.000612358	-0.693075	0.00713121
HMCN1	0.000620454	-0.673525	0.00721321
CD84	0.000622233	-0.705464	0.00722981
OAT	0.000628588	-0.633127	0.00729539
DCBLD2	0.000629232	-0.586097	0.00729874
CFI	0.000636864	-0.632321	0.00735816
NLRP3	0.000641277	-0.62159	0.00739666
SPOCK1	0.000645958	-0.782709	0.00744229
FXYD1	0.000651804	-0.757673	0.00748863
GREM2	0.000653516	-0.829528	0.0075041
IGLON5	0.000656872	-0.603896	0.00753001
ADAM6	0.000664223	-1.16493	0.00758463
KCND2	0.000685408	-0.661541	0.00776607
LINC00470	0.000689453	-0.883191	0.00780758
PDLIM4	0.00069014	-0.707436	0.00781106
GRP	0.000710762	-0.773833	0.00800475
CYBB	0.000714678	-0.729951	0.00802683
TDO2	0.000726174	-0.674772	0.00813371
TREM2	0.000729999	-0.650918	0.00815874
MT1G	0.000733481	-0.801494	0.00818429
ITGAM	0.000735934	-0.691707	0.00820275
COCH	0.000737223	-0.795795	0.00820376
SOST	0.000737939	-0.766921	0.00820283
LY6H	0.000738166	-0.659609	0.00819648
XG	0.000742278	-0.8627	0.00823768
AMPH	0.000759641	-0.626649	0.00840765
SUSD3	0.000766808	-0.604612	0.00846416
FAM133A	0.000769572	-0.980988	0.00848555
CILP2	0.000769903	-0.686238	0.00847554
SFRP5	0.000772227	-0.592547	0.00849657
PIWIL2	0.000792997	-0.653036	0.00865092
PCDHA6	0.000806691	-0.768228	0.00876769
COBL	0.000808184	-0.928902	0.00877
MAGEC1	0.000818667	-0.87002	0.00885566
ADGRG3	0.000820843	-0.62052	0.00886519
GAGE12J	0.000825153	-0.855861	0.00890237
SLC30A3	0.000844136	-0.679443	0.00904067
DSC2	0.000849429	-0.807707	0.00908787
CPNE8	0.000854851	-0.632499	0.00912211
C1orf95	0.000881112	-0.701764	0.00934889
CTSG	0.000889768	-0.873346	0.0094164
CYP27A1	0.000893512	-0.598269	0.00944143
LILRB5	0.00089417	-0.702085	0.00943382
SIGLEC9	0.00090179	-0.626171	0.0094947
PTN	0.000906609	-1.10298	0.00952102
MMP3	0.000907136	-1.07479	0.00952168
MEST	0.000908361	-0.669622	0.0095248
LRRK2	0.000915014	-0.609	0.00957988
RBP1	0.000943777	-0.677994	0.00980106
CMA1	0.000960326	-0.642405	0.00993272
GNAO1	0.000961425	-0.661734	0.00993408
GFRA3	0.000981887	-0.754301	0.0100745
GNAZ	0.00098814	-0.675995	0.0101134
SSX1	0.000989088	-0.710289	0.0101181
LEP	0.00100912	-0.779685	0.0102871
NEURL1	0.00100999	-0.749088	0.0102908
IL11	0.0010128	-0.713301	0.0102991
BDKRB1	0.00101322	-0.586558	0.0102982
CEACAM4	0.00101627	-0.598095	0.010314
ADAM23	0.00103578	-0.766225	0.0104654
TMEM100	0.00105963	-0.664715	0.0106278
STRA6	0.00106092	-0.697413	0.0106356
LHX2	0.00106581	-0.72281	0.0106742
HCK	0.00108864	-0.663451	0.0108289
FCGR2C	0.00109501	-0.589641	0.0108817
CNTFR	0.00110082	-0.847761	0.0109183
HAVCR2	0.00111808	-0.619703	0.0110521
SIGLEC10	0.0011241	-0.671338	0.0111009
GHR	0.00112575	-0.598933	0.0111012
RELN	0.00113793	-0.723763	0.0111998
RGS11	0.0011418	-0.710694	0.0112165
TUBB3	0.00114521	-0.588368	0.0112445
TMEM108	0.00116627	-0.757705	0.0114077
CSF2RA	0.00116772	-0.687487	0.0114164
LY86	0.00117171	-0.604693	0.01145
GAGE2D	0.00117814	-0.967254	0.0115073
AGPAT9	0.00120508	-0.59486	0.0117092
NOTUM	0.00120597	-0.766314	0.0117123
PIK3AP1	0.00121026	-0.618012	0.0117429
CPZ	0.00121699	-0.732043	0.0117914
FCGR2B	0.00121726	-0.656322	0.0117885
KCNK13	0.00121734	-0.652801	0.0117837
VIT	0.00122115	-0.722122	0.011815
IRF8	0.00123476	-0.69322	0.0119074
STEAP4	0.00127843	-0.708763	0.0122709
PAPPA	0.00128916	-0.662324	0.012345
MPEG1	0.00129044	-0.599206	0.0123515
RASD1	0.00130346	-0.623592	0.0124298
APBB1IP	0.0013038	-0.696375	0.0124273
NOG	0.001308	-0.721193	0.0124384
DMD	0.00135659	-0.645998	0.0128174
HOXC10	0.00135699	-1.00358	0.0128152
DOCK2	0.00136545	-0.686872	0.0128715
HTR1D	0.00137472	-0.736193	0.0129351
CD180	0.0013796	-0.611407	0.0129573
PHYHIP	0.0013984	-0.695295	0.0130919
NTRK3	0.00141764	-0.589205	0.0132238
ITGB2	0.00142503	-0.672189	0.0132626
PPP2R2C	0.00142766	-0.971082	0.0132571
PCDHA11	0.00144213	-0.795405	0.0133612
GPX3	0.00144492	-0.651033	0.013381
RNF217	0.00145321	-0.602122	0.0134214
CLEC4G	0.0015204	-0.708378	0.0138982
TREM1	0.00153011	-0.779703	0.0139621
SPI1	0.0015414	-0.589272	0.0140526
CSF2RB	0.00154457	-0.592957	0.0140628
ECHDC3	0.00154703	-0.766154	0.0140727
PRDM6	0.00155834	-0.594894	0.0141443
SELE	0.00157485	-0.820194	0.0142438
DUSP5P1	0.00159963	-0.652902	0.0143918
TPTE	0.00161178	-0.820857	0.0144757
EVI2B	0.00161494	-0.597631	0.0144914
ARHGAP28	0.00162995	-0.619427	0.0146069
NUDT10	0.00164403	-0.601917	0.0146755
BTK	0.0016495	-0.613008	0.0147115
SMO	0.0016528	-0.615773	0.0147345
CCL19	0.00165432	-1.01327	0.0147353
SIGLEC1	0.00166166	-0.670835	0.0147878
CNTNAP2	0.00167156	-1.0321	0.0148438
TBX18	0.00167417	-0.853775	0.0148605
KIAA0125	0.00170219	-0.734636	0.0150572
FPR2	0.00177366	-0.65129	0.0155354
TMEM150B	0.00179421	-0.645113	0.0156486
CRLF1	0.00181228	-0.741881	0.0157528
ALPP	0.00185806	-1.0844	0.0160622
PDPN	0.00186076	-0.636653	0.016072
FSTL5	0.00190652	-0.777914	0.0163709
CTAG1B	0.00190866	-1.23521	0.0163755
IL7R	0.0019092	-0.733344	0.0163733
GAGE1	0.00194846	-0.726475	0.0166267
NCF2	0.00194929	-0.612219	0.01662
BMS1P20	0.00195906	-0.780802	0.0166894
TNFRSF6B	0.00199755	-0.604226	0.016947
ELOVL4	0.00209266	-0.636645	0.0175796
EPSTI1	0.00209403	-0.632504	0.0175839
TFEC	0.00212766	-0.619824	0.0178153
APOC2	0.00213283	-0.665689	0.0178439
FAM46B	0.00218226	-0.641598	0.0181319
BAGE	0.00230226	-0.610758	0.018892
TUSC5	0.00231345	-0.628377	0.0189687
MAGEC2	0.00236074	-0.965364	0.0192488
CHRM2	0.00242298	-0.63171	0.0196625
AS3MT	0.00245436	-0.606912	0.019831
FADS2	0.00247938	-0.615441	0.0199624
LSAMP	0.00251161	-0.585201	0.0201666
KCNK2	0.00255242	-0.592746	0.0204223
NUDT11	0.00260566	-0.653594	0.0206951
ADAMTS15	0.00270369	-0.687396	0.0212192
PGM5	0.00273537	-0.869277	0.0214024
ST8SIA2	0.00280935	-0.634002	0.0218315
PCSK9	0.00282178	-0.896043	0.0219032
CR2	0.00292185	-0.959035	0.0224929
SSX4	0.00294111	-0.591827	0.0225988
PDE1B	0.00300517	-0.618852	0.0229279
SIGLEC6	0.00311422	-0.685301	0.0235586
AKAP2	0.00314793	-0.755029	0.0237524
RBFOX3	0.00314911	-0.68724	0.0237438
PRSS21	0.00315868	-0.924704	0.0237723
IGFBP6	0.00348534	-0.623454	0.0255745
TLL1	0.00369387	-0.666214	0.0266475
RYR2	0.00375884	-0.59714	0.0269834
EDIL3	0.00387474	-0.616202	0.0276224
FOXL2NB	0.00389625	-0.697674	0.0277564
PPP1R1A	0.00401626	-0.674759	0.0284435
CPA4	0.00405987	-0.903179	0.0286437
FOXA3	0.00406093	-0.642908	0.0286413
MZB1	0.00408431	-0.853605	0.0287076
CEMIP	0.00408546	-0.59752	0.0287059
CT83	0.00409	-0.670949	0.0287279
HIF3A	0.00416976	-0.739582	0.0291486
RHOF	0.00423005	-0.695358	0.0294297
TM4SF19	0.00423167	-0.765023	0.0294111
POPDC3	0.00423274	-0.815741	0.0294086
FCRL5	0.00429236	-0.770151	0.0297222
DPYSL4	0.00435445	-0.762865	0.0300508
PAGE2B	0.00455732	-0.711569	0.0309617
WNT5B	0.00456575	-0.64136	0.0309984
TLR8	0.00468801	-0.636186	0.0316091
NAT8L	0.00484289	-0.617445	0.032398
MUC16	0.00488696	-1.14034	0.0326184
GABRP	0.00490959	-1.08736	0.0327481
GAL	0.00518959	-0.852072	0.0340625
MYOCD	0.0052711	-0.668514	0.0345423
PTHLH	0.0052825	-0.863885	0.0345949
CAPN6	0.00531757	-0.765927	0.034758
RSPO4	0.0057598	-0.847708	0.0369084
PHF2P1	0.00576043	-0.717632	0.0369009
FCN1	0.00585381	-0.603297	0.0373708
RIMS4	0.00589458	-0.632505	0.0375494
HAS2	0.00597766	-0.647138	0.0379256
FOXD1	0.00598468	-0.810162	0.0379467
CES1P1	0.00598636	-0.646974	0.037934
PHYHD1	0.00601512	-0.621645	0.0380575
ADD2	0.0061159	-0.707515	0.0384934
BCL2A1	0.0061225	-0.597985	0.0385232
PCDHA12	0.00613518	-0.639792	0.0385203
HUNK	0.0061791	-0.6201	0.0386542
CD36	0.00633943	-0.753419	0.0393812
H19	0.00642395	-0.956764	0.0396543
VNN1	0.00654851	-0.609648	0.0402658
YBX2	0.00656302	-0.656299	0.0403067
PEG3	0.00672166	-0.608348	0.0410722
AOAH	0.00676797	-0.669589	0.0412691
CLEC2L	0.0068537	-0.747115	0.0416188
STXBP6	0.00699367	-0.680702	0.0421942
LTF	0.00705392	-0.961502	0.0424206
JPH3	0.00712411	-0.606042	0.0427176
PLCXD3	0.00737923	-0.782885	0.0437743
CLDN6	0.00737957	-0.607218	0.0437637
LINC00704	0.00767098	-0.625984	0.0450237
ZNF676	0.00774734	-0.585338	0.0453035
RGS20	0.00790057	-0.647316	0.0460161
LIPG	0.00797918	-0.611705	0.0462901
NLRP2	0.00812637	-1.11723	0.0468922
FOXP2	0.00824919	-0.593219	0.0473878
CD38	0.0083441	-0.659506	0.047826
SHISA9	0.00864242	-0.657556	0.0490159
MYEF2	0.0086556	-0.632882	0.0490365

## Sheet: BRCA
Symbol	P value	log2(Fold change)	FDR
SPDEF	3.72163e-06	-0.786001	0.0191022
LRRC26	7.79539e-06	-0.748247	0.0160047
SNCG	3.07069e-05	-0.60185	0.0203369
SPDYC	7.00561e-05	-0.784056	0.02766
MLPH	8.90024e-05	-0.639898	0.0294727
SAMD11	0.000117702	-0.631623	0.0317965
C1orf64	0.000230786	-0.940942	0.0391593
TFF3	0.000351851	-0.915955	0.0419992
SCGB1D2	0.000364451	-1.11608	0.0425145
HS6ST3	0.000422687	-0.724126	0.0451989
HBA1	0.000513845	-0.646473	0.0460688
ADCY5	0.000567379	-0.622098	0.0481358

## Sheet: COAD
Symbol	P value	log2(Fold change)	FDR
HAP1	5.71523e-09	-0.923359	2.34679e-05
PLAG1	9.12249e-08	-1.02816	0.000104052
EEF1A2	1.50157e-07	-1.24223	0.000140131
TCHH	1.70957e-07	-0.907071	0.000140397
PALM3	3.4863e-07	-1.16039	0.000204506
CAPS	3.79981e-07	-0.950752	0.000216705
HIST2H2BF	6.41954e-07	-0.610644	0.000321463
CAMK2B	1.40861e-06	-0.88122	0.000482004
SCN5A	1.92348e-06	-0.903583	0.000598347
C6orf15	1.94288e-06	-1.50739	0.000578105
PIANP	2.67774e-06	-0.687765	0.000753104
RIMS4	2.87219e-06	-0.794595	0.000775907
TMEM105	3.03336e-06	-0.787586	0.000768862
UPK1A	5.54068e-06	-0.814604	0.0011263
UPK2	5.98172e-06	-0.831535	0.00116963
PALM2	7.14995e-06	-0.634438	0.00128768
FADS6	7.29609e-06	-1.083	0.00130257
NACAD	7.62471e-06	-0.682051	0.00132664
NPR3	8.52909e-06	-0.991926	0.00137882
CNTFR	1.36781e-05	-1.15323	0.00188473
RNF112	1.75784e-05	-0.604489	0.0022278
PRKAA2	1.99256e-05	-1.19805	0.00239235
DPYSL4	2.25584e-05	-0.78877	0.0025171
CACNG4	2.89143e-05	-1.42627	0.00285403
C5orf23	2.92584e-05	-1.00156	0.00287419
C16orf74	3.25394e-05	-0.739744	0.00310729
HIST1H2BG	3.47676e-05	-0.59279	0.00318667
DIRAS1	4.01738e-05	-0.768691	0.0034802
AHNAK2	4.09461e-05	-0.859535	0.00351742
KLHL30	4.52663e-05	-0.663095	0.0037779
SUGCT	4.81525e-05	-0.63794	0.0038922
DCHS2	4.88179e-05	-1.00158	0.00389992
TMEM59L	5.0734e-05	-0.753085	0.0040217
CATSPER1	5.12876e-05	-0.585756	0.00400375
PCSK1N	5.24267e-05	-1.25223	0.00406178
PCDHB6	5.99519e-05	-0.592571	0.00444358
C20orf195	6.1253e-05	-0.633853	0.00449137
PANX2	6.61778e-05	-0.678157	0.00475069
FER1L4	7.01601e-05	-0.972185	0.00496709
PNCK	7.45179e-05	-0.992199	0.00508282
SFTA2	7.49029e-05	-1.02221	0.00507535
KPNA7	7.78156e-05	-0.652583	0.00518712
CRYAB	8.31056e-05	-0.684221	0.00541664
APBB1	8.31237e-05	-0.601868	0.00540068
STXBP5L	8.9425e-05	-0.623426	0.00566662
GALNT16	9.1311e-05	-0.79031	0.00569819
SNCG	9.17438e-05	-0.638794	0.00569061
MRPL23-AS1	9.36022e-05	-1.03299	0.00575373
NPTX1	9.97197e-05	-0.940274	0.00598639
ELF5	0.000106279	-1.46867	0.00627017
IGLON5	0.000107552	-0.641269	0.00629104
GRP	0.000112839	-0.965244	0.00650758
CDH23	0.000118888	-0.621793	0.00661489
CHD5	0.000129135	-0.638128	0.00694051
TNNC1	0.000130526	-0.893055	0.00697875
CRLF1	0.000146333	-0.741074	0.0073099
GTF2A1L	0.000147698	-0.598462	0.00730697
SPEG	0.000147818	-0.953906	0.00729533
PTPRN	0.000148111	-0.903689	0.0072748
ARHGDIG	0.000150362	-1.0344	0.00731535
NIPAL4	0.000164939	-0.680989	0.00773142
PAX7	0.000184434	-0.837913	0.00819614
SYT1	0.00019043	-0.961374	0.00824836
SGCA	0.000197924	-0.884117	0.00834412
NAV3	0.000223806	-0.731315	0.00900972
MLF1	0.000229946	-0.834249	0.00907888
SAMD11	0.000236429	-0.640829	0.00919341
ZNF853	0.000238818	-0.67796	0.00923386
MAP6	0.000243046	-0.618949	0.00937964
KIF1A	0.000275503	-0.908885	0.010155
HOXA2	0.000277806	-0.661766	0.0101851
VGLL1	0.000286126	-0.772909	0.0103242
PNMAL2	0.000286877	-0.601748	0.0103331
DLX3	0.000293896	-1.11353	0.0104575
CST6	0.000306064	-0.793122	0.0107049
COL11A2	0.000313379	-0.686231	0.0107953
SERPINE1	0.00032703	-0.658186	0.0111347
TACSTD2	0.000344349	-1.02864	0.0116089
BAIAP3	0.000345215	-0.626803	0.011619
COL9A3	0.000354379	-0.961282	0.0117731
LRRC4C	0.000360468	-0.702234	0.0118792
LY6G6C	0.000379945	-0.713349	0.0122459
CACNA1I	0.000380355	-0.635277	0.0122399
DACT3	0.000386735	-0.613151	0.0122721
WASF3	0.000389092	-0.821364	0.0123088
TINCR	0.000419247	-0.654938	0.0128471
KIAA2022	0.000429144	-0.611282	0.0129761
HEPHL1	0.000435669	-0.94951	0.013039
C2orf40	0.000452607	-0.689872	0.013256
DKK1	0.000470651	-1.03763	0.0135715
TUB	0.000473916	-0.644746	0.0136084
ATG9B	0.000493408	-0.649038	0.013915
LINC01139	0.000504456	-0.585117	0.0141683
BMP7	0.00053563	-1.05992	0.0146627
SUSD5	0.000538652	-0.636475	0.0147258
ZNF423	0.000560438	-0.610415	0.015041
FXYD1	0.000613435	-0.750517	0.0158023
SLC7A14	0.000639062	-0.597447	0.0160989
PNMA6A	0.000643227	-0.626869	0.0161444
PDZD4	0.00064984	-0.632982	0.0161524
CST2	0.000673036	-0.785885	0.0165486
KIF5A	0.000675638	-0.691883	0.0165729
PLXNB3	0.000718917	-0.841519	0.0172029
ADCY5	0.000725934	-0.816145	0.0173103
GABRR1	0.000727605	-0.664846	0.0172899
NTSR1	0.000736499	-0.975817	0.0174206
FMN2	0.000745446	-0.757394	0.0174512
CERS4	0.000750008	-0.695427	0.0175181
PCBP3	0.000757786	-0.660595	0.0175798
CSDC2	0.000786317	-0.730054	0.0179976
GREM2	0.000807974	-0.930042	0.0183705
TPTEP1	0.000809596	-0.62277	0.018387
CYP4F8	0.000816511	-0.589802	0.0184623
IGF2BP1	0.000846937	-1.12573	0.0188187
RIPPLY3	0.000855313	-0.818273	0.0189433
SSC5D	0.000857261	-0.759894	0.018966
CALB2	0.000866391	-0.986902	0.0190857
NOVA1	0.000872306	-0.664563	0.0191748
CRABP2	0.000876417	-0.738882	0.0191626
SLIT1	0.000896675	-0.603265	0.01944
TNS1	0.000902359	-0.634847	0.0195219
FAM132A	0.0009482	-0.667917	0.0200696
PRELP	0.000996366	-0.903635	0.0207049
DLX5	0.00100992	-0.689893	0.0209653
HDGFRP3	0.00104156	-0.615805	0.0214485
AKAP12	0.00105045	-0.701475	0.0216099
SLC4A3	0.00105265	-0.689347	0.0216336
APCDD1L	0.00106134	-0.699231	0.021682
PCDHA10	0.00106845	-0.58651	0.0217622
KCNG1	0.00107058	-0.738811	0.0217839
IGFL1	0.00111893	-0.756141	0.0224124
KLHL34	0.00112072	-0.711683	0.0224264
TRIM9	0.00112844	-0.62282	0.0224931
MROH7	0.00113209	-0.667602	0.0225005
NINL	0.00115068	-0.757249	0.0227159
ZDHHC11	0.00119797	-0.690712	0.0232692
MAMDC2	0.00126679	-0.803304	0.0240819
ACTC1	0.00127447	-0.829023	0.0241831
MYH11	0.00133555	-0.904951	0.0248596
SYCP2	0.0013454	-0.628887	0.02493
MTERF1	0.00135475	-0.589695	0.024968
ALPP	0.00136605	-0.826692	0.0249744
JPH2	0.00136719	-0.649141	0.0249731
GABRA3	0.00138033	-0.67741	0.0249907
TCEAL2	0.00143579	-0.741787	0.0254781
HSPB7	0.00145965	-0.834958	0.0257457
HMP19	0.00148114	-0.678367	0.0259909
CAB39L	0.00148171	-0.594484	0.0259786
MAGED4B	0.00157819	-0.604671	0.0268895
ECHDC3	0.00158319	-0.944344	0.0269076
NPTX2	0.00159322	-0.972665	0.0269
GRHL3	0.00159346	-0.628562	0.026882
MMP11	0.00160765	-0.615716	0.0270326
POPDC3	0.00162171	-0.603612	0.0271135
SLC8A2	0.00162251	-0.69068	0.0271047
ATRNL1	0.00162355	-0.610232	0.0271001
SCEL	0.00165585	-0.985269	0.0274606
GRIK5	0.0017161	-0.605519	0.0280074
ALOX15	0.00173336	-0.746376	0.0281771
UCA1	0.00187592	-0.906668	0.0296037
THRB	0.00187647	-0.754737	0.0295896
DTNA	0.0018812	-0.744681	0.0296187
LMOD1	0.00199393	-0.684899	0.0305048
NKD2	0.00199582	-0.606319	0.0305109
LRRTM1	0.0020171	-0.753247	0.0307218
LONRF2	0.00204226	-0.753549	0.0308987
WNT10A	0.00208008	-0.641739	0.0311724
RBFOX3	0.00209958	-0.617701	0.031214
VGF	0.00212199	-0.683454	0.0313655
CLDN9	0.00215359	-0.638281	0.0317183
KCNF1	0.00215479	-0.600129	0.0317133
CDKN2A	0.00215584	-0.617005	0.031706
PCP4L1	0.00223937	-0.594286	0.0322416
SLC30A2	0.00232825	-0.950699	0.0328984
MMP17	0.0024707	-0.597375	0.0339531
ISLR2	0.00249957	-0.585163	0.0342125
VSTM2L	0.00255137	-0.797466	0.0346673
ARC	0.00255883	-0.621998	0.0347226
PCDHAC2	0.00258613	-0.68536	0.0349085
HMCN1	0.002719	-0.639105	0.0359458
GALNT14	0.00272441	-0.638169	0.035971
ZNF606	0.00278045	-0.602567	0.0364763
KCNK15	0.00291259	-0.643559	0.0376564
MAP7D2	0.00291947	-1.12365	0.0376506
HSPB8	0.00294378	-0.596578	0.0377979
RTN4RL1	0.00294974	-0.839117	0.037827
DSG3	0.00306403	-1.01023	0.0387362
PADI1	0.00309939	-0.653053	0.0389673
CRABP1	0.0032029	-0.723506	0.039566
PRG4	0.00321388	-0.617151	0.0396064
GNG4	0.00329522	-1.0616	0.0401508
HCAR1	0.00334572	-0.77969	0.0405257
MSLN	0.00362967	-0.899046	0.0423654
SEMA3D	0.0037468	-0.66532	0.0431197
L1CAM	0.00375248	-0.872621	0.0431609
CARD11	0.00380572	-0.73349	0.0433362
KANK4	0.00388089	-0.596813	0.0437794
SFRP5	0.00394206	-0.619992	0.044106
H19	0.00405013	-0.845622	0.0447783
ZBTB16	0.00409444	-0.646491	0.0450498
C1orf95	0.00412412	-0.762919	0.0452551
GPM6A	0.00415729	-0.80406	0.0454733
FREM1	0.00432619	-0.888126	0.0465276
PCDH20	0.00434672	-0.89435	0.0466262
HAND2	0.00445962	-0.771625	0.0473425
GAP43	0.00450834	-0.646433	0.0476136
LAMP5	0.0047585	-0.629964	0.04902
IGFBP1	0.00481864	-0.63576	0.0492441

## Sheet: HNSC
Symbol	P value	log2(Fold change)	FDR
DDIT4	4.68486e-10	-0.805676	9.61848e-06
HILPDA	5.73452e-08	-0.691991	0.000588677
HAGHL	2.76508e-07	-0.762501	0.00141925
SLC16A10	1.46222e-06	-0.644377	0.00375261
HIST1H1E	1.84795e-06	-0.588659	0.00344912
MAST1	3.45364e-06	-0.819761	0.00472711
DNAAF1	7.28621e-06	-0.634102	0.00623305
CCDC78	1.29714e-05	-0.75786	0.00859085
RPL39L	1.4024e-05	-0.838462	0.00846843
IZUMO4	1.79425e-05	-0.585683	0.00995615
PNCK	5.47782e-05	-1.10186	0.0149954
SLC29A2	5.60135e-05	-0.727607	0.0149352
NRTN	5.97641e-05	-0.689178	0.0147833
RHPN1	6.06058e-05	-0.682963	0.0148131
CCDC74A	0.000277045	-0.604864	0.0293197
CCDC74B	0.000277757	-0.602956	0.0292442
MLF1	0.000306064	-0.70323	0.0309547
DOC2A	0.000517854	-0.631982	0.0433962
KREMEN2	0.00066173	-0.681453	0.0492246
CBS	0.00068262	-0.698391	0.049875

## Sheet: KIRC
Symbol	P value	log2(Fold change)	FDR
IL20RB	2.61181e-17	-2.08663	2.68115e-13
UBE2C	2.9988e-16	-0.983797	1.53921e-12
PAEP	1.56481e-15	-1.88646	4.01589e-12
CDCA3	2.44462e-15	-0.790774	5.57673e-12
SH3BGRL3	3.45253e-15	-0.592031	5.90699e-12
BIRC5	4.51424e-15	-0.883886	7.12937e-12
AURKB	5.31464e-15	-0.867826	7.27432e-12
INHBE	5.48422e-15	-1.42099	6.62332e-12
FKBP11	5.8016e-15	-0.688191	6.61737e-12
NFE2L3	1.36705e-14	-0.692616	1.40334e-11
TRIM36	1.4045e-14	-0.719273	1.37313e-11
CEP55	1.43042e-14	-0.755873	1.33491e-11
PTTG1	1.98716e-14	-0.774536	1.63194e-11
HJURP	2.37547e-14	-0.838604	1.80632e-11
DLX4	2.65994e-14	-1.01537	1.9504e-11
C1QL1	2.71693e-14	-1.79658	1.92349e-11
SHOX2	3.73487e-14	-0.992626	2.47357e-11
SAA1	4.48483e-14	-2.67017	2.70818e-11
SKA1	6.13701e-14	-0.693702	3.49997e-11
CENPA	6.3584e-14	-0.792248	3.52822e-11
MTFR2	7.6326e-14	-0.63304	4.12381e-11
CDC20	8.64938e-14	-0.763497	4.55335e-11
FOXP3	9.59928e-14	-1.06951	4.92707e-11
TROAP	1.11867e-13	-0.867646	5.6018e-11
MYBL2	1.19122e-13	-0.93564	5.82306e-11
KIAA1324	1.20762e-13	-0.993211	5.76597e-11
KIF18B	1.23035e-13	-0.829478	5.74097e-11
KIF20A	1.29544e-13	-0.877204	5.78186e-11
CDCA8	1.50526e-13	-0.615889	6.57543e-11
NUMBL	1.68614e-13	-0.676115	7.21213e-11
RYR2	2.05213e-13	-1.4398	8.26123e-11
TRIP13	2.95332e-13	-0.587827	1.06377e-10
ZIC2	3.3347e-13	-1.09536	1.16042e-10
NDC80	3.89739e-13	-0.649973	1.33362e-10
PRDM8	6.80577e-13	-0.869802	2.14968e-10
CDC25C	9.12606e-13	-0.813613	2.60232e-10
TPX2	1.1482e-12	-0.679612	3.14315e-10
ITPKA	1.19093e-12	-1.29709	3.21723e-10
IGF2BP3	1.27767e-12	-1.28207	3.32049e-10
NCAPG	1.27848e-12	-0.669112	3.28105e-10
SKA3	1.41183e-12	-0.614863	3.49232e-10
OASL	1.55541e-12	-0.734195	3.67059e-10
CCNB2	1.57003e-12	-0.68544	3.66298e-10
PLK1	1.58976e-12	-0.729726	3.66734e-10
KIF18A	1.60391e-12	-0.661503	3.65887e-10
CXCL13	1.76032e-12	-1.58003	3.97155e-10
GTSE1	1.84884e-12	-0.673551	3.99563e-10
HAPLN3	1.85875e-12	-0.722242	3.93422e-10
OTOF	2.36787e-12	-0.713953	4.81333e-10
TNNT1	2.50545e-12	-1.52178	5.04308e-10
CILP2	2.8355e-12	-1.16534	5.54434e-10
RRM2	3.51273e-12	-0.721235	6.49729e-10
OTX1	3.59636e-12	-0.668516	6.59258e-10
MNX1	3.61372e-12	-1.08558	6.56578e-10
KIF14	3.77299e-12	-0.732388	6.79502e-10
XCL1	3.8075e-12	-0.936742	6.73894e-10
KIF2C	3.88677e-12	-0.671301	6.82045e-10
EIF4EBP1	3.95552e-12	-0.680937	6.88226e-10
FOXM1	5.50747e-12	-0.667516	9.42283e-10
BATF	6.41746e-12	-0.822538	1.0889e-09
EME1	7.49381e-12	-0.640356	1.22107e-09
PRAME	7.74901e-12	-1.97283	1.24293e-09
TIMP1	7.8024e-12	-0.720303	1.24179e-09
TICRR	8.48392e-12	-0.652548	1.32964e-09
IRF7	1.04734e-11	-0.637917	1.55819e-09
ADAM8	1.05985e-11	-0.74733	1.56545e-09
C1R	1.41468e-11	-0.989845	1.97584e-09
SLCO5A1	1.55024e-11	-0.697329	2.09394e-09
GOLGA8CP	1.64125e-11	-0.791842	2.18809e-09
CDHR4	1.85859e-11	-0.662071	2.3701e-09
SERPINF1	2.06722e-11	-0.961499	2.57225e-09
IQGAP3	2.16363e-11	-0.750696	2.67599e-09
UHRF1	2.28428e-11	-0.649081	2.79158e-09
LAT	2.62365e-11	-0.760226	3.11365e-09
PITX1	2.72414e-11	-1.39954	3.21433e-09
C1S	2.83622e-11	-1.03789	3.30855e-09
KDELR3	3.38208e-11	-0.789653	3.77377e-09
MFSD2A	3.38266e-11	-1.21197	3.75402e-09
GPR84	4.49482e-11	-0.780665	4.75686e-09
NUF2	4.73654e-11	-0.694639	4.98697e-09
WISP2	4.90637e-11	-1.46227	5.08751e-09
SLC38A5	5.23876e-11	-1.37707	5.37785e-09
RAD54L	5.2595e-11	-0.633173	5.37228e-09
LAG3	5.89301e-11	-1.10194	5.90192e-09
MOCOS	6.05787e-11	-1.27455	6.03758e-09
CENPF	6.85406e-11	-0.639238	6.63777e-09
GFPT2	7.05127e-11	-1.22307	6.73348e-09
TRIB3	8.18968e-11	-0.818282	7.50635e-09
SPOCK1	8.86875e-11	-1.31255	8.09264e-09
GPR68	9.12973e-11	-0.635902	8.18526e-09
NEIL3	1.02018e-10	-0.731799	8.87509e-09
PYCARD	1.0291e-10	-0.640674	8.87754e-09
PPP2R2C	1.10649e-10	-1.30878	9.38734e-09
PKMYT1	1.28374e-10	-0.65408	1.06706e-08
FCGR1B	1.30433e-10	-0.686595	1.07547e-08
AIM2	1.35131e-10	-0.962759	1.10975e-08
KIF4A	1.5479e-10	-0.605076	1.26111e-08
FCGR1C	1.5748e-10	-0.695544	1.27795e-08
MZT2A	1.76151e-10	-0.632834	1.39098e-08
POLQ	1.90942e-10	-0.645674	1.49058e-08
PMCH	2.04418e-10	-0.986486	1.56019e-08
CTHRC1	2.50327e-10	-1.01385	1.84873e-08
PTPRH	2.50415e-10	-1.39365	1.84275e-08
ADAMTS14	2.64697e-10	-0.968563	1.92712e-08
BASP1	2.69083e-10	-0.730123	1.94526e-08
ASPM	2.84265e-10	-0.73858	2.02647e-08
HCST	3.28731e-10	-0.620121	2.31136e-08
LRP8	3.31545e-10	-0.61294	2.32319e-08
SAA2	3.43262e-10	-1.99534	2.38899e-08
LTA	3.58069e-10	-0.749037	2.44236e-08
CENPE	3.71081e-10	-0.648246	2.48165e-08
AQP9	3.79038e-10	-1.19383	2.50226e-08
PLAUR	4.03955e-10	-0.641006	2.64127e-08
SAA4	4.44889e-10	-1.25197	2.88139e-08
KIR2DL4	4.87702e-10	-0.687843	3.1e-08
CERCAM	5.83641e-10	-0.626084	3.49351e-08
C5orf46	6.11291e-10	-1.7235	3.58584e-08
TBX18	6.15756e-10	-0.907227	3.60174e-08
ZBED2	6.38795e-10	-1.06427	3.72588e-08
MFI2	6.55141e-10	-1.12919	3.78893e-08
FAM64A	6.55969e-10	-0.639588	3.78306e-08
JAK3	6.7572e-10	-0.662954	3.8644e-08
CSTA	7.25267e-10	-0.592653	4.09078e-08
BUB1	7.61371e-10	-0.686851	4.24775e-08
SRPX2	8.16233e-10	-1.08503	4.49278e-08
TOP2A	8.41115e-10	-0.622598	4.5928e-08
MSX2	8.48908e-10	-0.885089	4.61083e-08
SH2D2A	8.7188e-10	-0.794138	4.7231e-08
TNFRSF18	9.12769e-10	-0.780022	4.8424e-08
CPNE7	1.03106e-09	-1.02946	5.26585e-08
RRN3P2	1.06243e-09	-0.675578	5.37258e-08
ASIP	1.08771e-09	-0.713828	5.47348e-08
PTPN7	1.16091e-09	-0.722396	5.74327e-08
C8orf22	1.16529e-09	-1.81805	5.73731e-08
KCNN4	1.18056e-09	-0.72422	5.79861e-08
CD7	1.24342e-09	-0.744066	6.00674e-08
TLCD1	1.27057e-09	-0.642666	6.10915e-08
INSL3	1.32159e-09	-0.672102	6.32482e-08
UGT1A10	1.39141e-09	-1.56893	6.56715e-08
PI15	1.43278e-09	-1.1716	6.73143e-08
MSC	1.44605e-09	-0.794664	6.77826e-08
NOD2	1.52328e-09	-0.69474	7.07565e-08
TTK	1.56058e-09	-0.602622	7.2163e-08
IFNG	1.60365e-09	-0.993385	7.39878e-08
AIM1L	1.61073e-09	-0.806452	7.38166e-08
E2F7	1.80795e-09	-0.650044	8.03443e-08
MELK	1.81504e-09	-0.606564	8.04849e-08
PITX2	1.85978e-09	-1.45713	8.21142e-08
HAMP	1.90664e-09	-1.0189	8.40025e-08
TK1	1.93605e-09	-0.593189	8.49337e-08
PPEF1	2.05929e-09	-0.761707	8.91968e-08
BUB1B	2.08642e-09	-0.58921	9.01815e-08
LINC00158	2.11405e-09	-0.674923	9.11838e-08
TMEM45A	2.15027e-09	-0.943959	9.23581e-08
RNASE2	2.16818e-09	-0.745824	9.2933e-08
APOBEC3H	2.18105e-09	-0.67506	9.3096e-08
POU2F2	2.24441e-09	-0.594337	9.54038e-08
WT1	2.28531e-09	-1.42961	9.69415e-08
F2	2.65764e-09	-1.63376	1.09347e-07
APOC2	2.71164e-09	-1.00848	1.10902e-07
FIRRE	2.79093e-09	-0.728731	1.13692e-07
ISG15	2.8025e-09	-0.598517	1.13712e-07
SOCS1	2.84333e-09	-0.661264	1.14688e-07
FCGR1A	2.99481e-09	-0.690194	1.20091e-07
WFDC10B	3.20656e-09	-0.596436	1.27092e-07
MKI67	3.22842e-09	-0.607324	1.27712e-07
CCDC74A	3.34596e-09	-0.639863	1.31099e-07
DEPDC1	3.42007e-09	-0.626417	1.33493e-07
XCL2	3.50606e-09	-0.738381	1.36331e-07
CST2	3.69261e-09	-0.775767	1.41706e-07
TUBA3D	4.16949e-09	-1.64004	1.56497e-07
MXRA8	4.50482e-09	-0.886321	1.66047e-07
DERL3	4.75454e-09	-0.729191	1.74625e-07
PRSS53	4.83654e-09	-0.624884	1.76688e-07
NEK2	5.10801e-09	-0.613468	1.8496e-07
PI3	5.27405e-09	-1.23204	1.89967e-07
JSRP1	5.27662e-09	-1.02499	1.89727e-07
PLA2G2A	5.6911e-09	-1.1929	2.02503e-07
ARMC12	5.88913e-09	-0.64048	2.07392e-07
IL2RG	5.93737e-09	-0.662013	2.08733e-07
FKBP10	6.70757e-09	-0.681848	2.3184e-07
FGF5	6.75318e-09	-0.988658	2.32634e-07
CHI3L2	7.27551e-09	-1.02037	2.47307e-07
FOXA1	7.395e-09	-1.08004	2.49305e-07
CAMK2N2	7.50066e-09	-0.736479	2.52039e-07
STEAP3	7.86305e-09	-0.887839	2.61224e-07
COL22A1	7.97411e-09	-1.22897	2.63634e-07
DQX1	8.13351e-09	-0.639887	2.67611e-07
LINC00704	8.1666e-09	-0.720211	2.6827e-07
SIRPG	8.43351e-09	-0.902944	2.76154e-07
MMP9	8.43724e-09	-1.10091	2.75836e-07
C2orf82	8.57217e-09	-0.621253	2.78034e-07
BCL2A1	9.1383e-09	-0.663809	2.92696e-07
CCL5	9.52027e-09	-0.724437	3.0304e-07
CD72	9.86403e-09	-0.621183	3.12047e-07
PDCD1	1.00678e-08	-0.954154	3.17513e-07
FCHO1	1.02124e-08	-0.769866	3.20596e-07
ZNF365	1.05294e-08	-0.954951	3.29041e-07
C11orf86	1.07086e-08	-1.16323	3.33118e-07
RGS17	1.09079e-08	-0.708596	3.37273e-07
LOC153910	1.10037e-08	-0.599917	3.39724e-07
CILP	1.27954e-08	-0.801587	3.83506e-07
HP	1.34661e-08	-1.77932	3.98376e-07
ZNF683	1.35617e-08	-0.777772	4.00052e-07
RGS20	1.38468e-08	-0.87221	4.07876e-07
DGKG	1.42133e-08	-0.643722	4.16282e-07
UCN2	1.56196e-08	-0.642293	4.46016e-07
KCNG1	1.72997e-08	-0.903946	4.82583e-07
NTNG2	1.77249e-08	-0.734773	4.91769e-07
PYCR1	1.85491e-08	-0.769925	5.09816e-07
CPZ	1.87303e-08	-1.17619	5.14107e-07
HOXA13	1.91446e-08	-0.877345	5.22684e-07
NIPAL4	1.92945e-08	-0.888332	5.25379e-07
PLTP	2.02989e-08	-0.806861	5.47644e-07
DLGAP5	2.03989e-08	-0.622725	5.489e-07
FABP6	2.09204e-08	-1.13825	5.57089e-07
PSAT1	2.17339e-08	-1.06772	5.74283e-07
PTPRZ1	2.4379e-08	-0.761089	6.33577e-07
COL8A2	2.44839e-08	-0.669576	6.35498e-07
VASH2	2.51152e-08	-0.590339	6.48604e-07
TMEM158	2.66964e-08	-0.732513	6.81721e-07
LTB	2.70204e-08	-0.712774	6.86579e-07
COL10A1	2.76356e-08	-1.07544	6.98753e-07
ZIC5	3.12448e-08	-0.722161	7.78503e-07
SP140	3.12963e-08	-0.601178	7.78841e-07
MDK	3.32112e-08	-0.807513	8.16597e-07
SLC17A9	3.56005e-08	-0.789812	8.64987e-07
PQLC2L	3.69235e-08	-0.932571	8.91854e-07
RUFY4	3.74374e-08	-0.861904	9.02145e-07
RARRES1	4.10725e-08	-0.956192	9.81675e-07
MUC12	4.27935e-08	-0.959446	1.01337e-06
SBSN	4.33824e-08	-0.774356	1.02377e-06
ZP1	4.71444e-08	-0.98746	1.09493e-06
CASP5	5.15975e-08	-0.605713	1.18099e-06
C4orf48	5.29895e-08	-0.832356	1.20747e-06
APOL1	5.45575e-08	-0.672852	1.23907e-06
HOXB13	5.79127e-08	-1.12572	1.29804e-06
PODNL1	6.03744e-08	-0.98196	1.34005e-06
KREMEN2	6.12598e-08	-0.628103	1.35823e-06
LINC00896	6.30032e-08	-0.633264	1.39088e-06
CCR8	7.03826e-08	-0.652026	1.52751e-06
EPHA10	7.47304e-08	-1.10321	1.60827e-06
MAT1A	7.71228e-08	-1.32665	1.64767e-06
ANLN	8.15581e-08	-0.622944	1.72448e-06
PDIA2	8.53843e-08	-0.713694	1.78698e-06
TNIP3	8.6644e-08	-0.843931	1.80781e-06
TUBA3E	8.79607e-08	-1.33646	1.82786e-06
PLXNB3	8.85321e-08	-0.840824	1.83601e-06
RTP3	9.46741e-08	-0.62377	1.94765e-06
MIR155HG	1.0274e-07	-0.753066	2.08023e-06
EN2	1.08042e-07	-0.827435	2.17472e-06
CD70	1.08561e-07	-1.22696	2.18302e-06
SPHK1	1.22873e-07	-0.627765	2.41871e-06
SLA2	1.23607e-07	-0.626379	2.42617e-06
PSORS1C1	1.29307e-07	-0.63731	2.51878e-06
RNASET2	1.38882e-07	-0.694763	2.66735e-06
IL21R	1.50812e-07	-0.609379	2.85639e-06
NEB	1.55508e-07	-1.11989	2.92644e-06
TBC1D10C	1.56772e-07	-0.610475	2.94212e-06
AMH	1.57551e-07	-0.710821	2.94867e-06
EYA1	1.68138e-07	-1.10805	3.09878e-06
PTPRCAP	1.73653e-07	-0.653207	3.18898e-06
TNFRSF6B	1.8387e-07	-0.829866	3.33483e-06
TIGIT	1.85305e-07	-0.727826	3.35494e-06
STMN2	1.90961e-07	-1.00601	3.43913e-06
ADGRG3	1.92685e-07	-0.650047	3.46108e-06
PLEKHS1	1.97831e-07	-0.890064	3.51964e-06
CARD11	2.12055e-07	-0.669849	3.74351e-06
CXCR3	2.17957e-07	-0.739149	3.82468e-06
SLN	2.44329e-07	-1.05556	4.22249e-06
TNFSF13B	2.52361e-07	-0.601269	4.33576e-06
ENPP1	2.54736e-07	-0.593194	4.36195e-06
APOC1	2.78249e-07	-0.75762	4.69026e-06
SLC52A1	2.80321e-07	-0.840407	4.71357e-06
MMP3	2.81906e-07	-0.659049	4.73247e-06
CTLA4	2.96644e-07	-0.742852	4.94752e-06
SIT1	2.98614e-07	-0.709247	4.9723e-06
TREM1	3.02592e-07	-0.762248	5.01819e-06
LINC01559	3.11433e-07	-1.46186	5.13989e-06
COL7A1	3.22056e-07	-1.08555	5.28971e-06
GBP5	3.31352e-07	-0.735786	5.4164e-06
CD27	3.40161e-07	-0.812162	5.53834e-06
LOC728875	3.57228e-07	-0.629405	5.78867e-06
MAGED4	3.57927e-07	-1.01038	5.79542e-06
PRRX1	3.61743e-07	-0.726032	5.83879e-06
FBN2	3.6863e-07	-0.693925	5.92666e-06
PDGFRL	3.807e-07	-0.790043	6.0921e-06
NUDT11	3.81132e-07	-0.618475	6.09425e-06
GJB2	3.91625e-07	-0.829682	6.24259e-06
NPY4R	4.17415e-07	-0.70382	6.59227e-06
NBL1	4.18816e-07	-0.590886	6.59916e-06
HTR3A	4.35795e-07	-0.652003	6.82479e-06
CDCA7	4.47181e-07	-0.612068	6.9712e-06
DUSP2	4.54918e-07	-0.634788	7.08106e-06
TNFRSF9	4.69803e-07	-0.904687	7.27964e-06
C9	4.76851e-07	-0.778367	7.37216e-06
CD3E	5.00378e-07	-0.662878	7.66661e-06
ASB2	5.67787e-07	-0.619409	8.55263e-06
SPDEF	5.71376e-07	-0.758285	8.59408e-06
CPA4	5.717e-07	-1.17845	8.59266e-06
TUBA3C	5.91461e-07	-0.966127	8.8379e-06
BARX1	6.13188e-07	-0.677947	9.10294e-06
NKAIN1	6.1653e-07	-0.790648	9.13273e-06
PANX2	6.28769e-07	-0.942477	9.29392e-06
FAM26F	6.30462e-07	-0.624457	9.31224e-06
PRIMA1	6.34862e-07	-1.42611	9.35704e-06
LBP	6.36391e-07	-1.69729	9.37284e-06
PLA2G2D	6.64478e-07	-0.953799	9.70299e-06
ACAP1	6.74954e-07	-0.602429	9.82801e-06
CIDEC	6.91792e-07	-0.962765	1.00376e-05
MEI1	7.25099e-07	-0.591935	1.04617e-05
DMRT3	7.26709e-07	-0.653594	1.04702e-05
TNFSF14	7.55288e-07	-0.733084	1.07686e-05
PSTPIP1	7.62131e-07	-0.610987	1.08286e-05
ZNF80	7.62533e-07	-0.587627	1.08268e-05
KIAA1755	8.24346e-07	-0.635365	1.15448e-05
ADAM12	8.26913e-07	-0.875792	1.15414e-05
FAM20A	8.53598e-07	-0.627905	1.18654e-05
HIST1H3D	8.90201e-07	-0.601435	1.22745e-05
STRIP2	8.97465e-07	-0.848508	1.23581e-05
PGLYRP2	9.12835e-07	-0.776271	1.25277e-05
BEND6	9.37579e-07	-0.716982	1.28073e-05
SPINK13	9.55671e-07	-1.15556	1.30285e-05
PRRX2	9.6992e-07	-0.68081	1.31529e-05
TPSG1	1.00111e-06	-1.09846	1.3469e-05
SULT2B1	1.03455e-06	-0.754465	1.37925e-05
TSKU	1.06393e-06	-0.656009	1.41657e-05
MT2A	1.09251e-06	-0.645464	1.44525e-05
ACTN2	1.1696e-06	-0.865836	1.53145e-05
RLTPR	1.21028e-06	-0.717646	1.57069e-05
JAKMIP1	1.21243e-06	-0.728315	1.57249e-05
MAP4K1	1.28079e-06	-0.592891	1.64349e-05
ADGRE1	1.35051e-06	-0.622554	1.71793e-05
GYG2	1.41066e-06	-0.996503	1.78559e-05
SFRP4	1.49818e-06	-0.652033	1.87555e-05
CD3D	1.63628e-06	-0.663326	2.0189e-05
CFB	1.7081e-06	-0.625643	2.09367e-05
ANKRD22	1.76036e-06	-0.762541	2.14365e-05
CTSW	1.76638e-06	-0.622003	2.14971e-05
FASLG	1.80864e-06	-0.65027	2.18946e-05
FHL2	1.84036e-06	-0.598909	2.21739e-05
GZMA	1.89082e-06	-0.605137	2.2649e-05
COMP	1.89593e-06	-1.2286	2.26837e-05
ZBP1	1.90934e-06	-0.610911	2.28043e-05
IGFN1	2.04453e-06	-1.15153	2.41799e-05
C19orf80	2.11079e-06	-1.04934	2.47638e-05
FLNC	2.18035e-06	-0.835086	2.5449e-05
CXorf30	2.23145e-06	-0.811025	2.59863e-05
SLC7A7	2.23563e-06	-0.612974	2.60203e-05
IL6	2.32447e-06	-1.02188	2.69018e-05
PRSS3	2.33013e-06	-0.725156	2.69369e-05
REG3G	2.37696e-06	-0.988764	2.73551e-05
APBA2	2.6314e-06	-0.642935	2.98153e-05
NELL2	2.63478e-06	-0.713128	2.98371e-05
TNFSF9	2.64933e-06	-0.644169	2.99853e-05
GLI1	2.69642e-06	-0.618316	3.04512e-05
LAIR2	2.70441e-06	-0.619044	3.05246e-05
HIST1H2BG	2.80481e-06	-0.663521	3.15365e-05
CD2	2.82807e-06	-0.622405	3.17458e-05
SMIM3	2.87931e-06	-0.599287	3.22153e-05
CCNA1	3.12318e-06	-0.759779	3.44002e-05
GJB4	3.17799e-06	-0.723687	3.49852e-05
PTK6	3.20092e-06	-0.671987	3.51809e-05
LRG1	3.21406e-06	-0.818333	3.53065e-05
MT1F	3.25972e-06	-0.717126	3.55607e-05
LOC285733	3.28014e-06	-0.793962	3.57645e-05
NKG7	3.39944e-06	-0.593329	3.68305e-05
SP5	3.78328e-06	-0.877099	4.04344e-05
ACHE	3.79581e-06	-0.667962	4.05261e-05
LRRN4CL	3.81857e-06	-0.967746	4.07056e-05
KISS1	3.8306e-06	-0.636539	4.08127e-05
IGFBP1	3.8801e-06	-1.32664	4.12118e-05
HECTD2-AS1	3.88106e-06	-0.634887	4.12006e-05
NCAM2	4.10022e-06	-0.623205	4.30376e-05
DNAAF3	4.26639e-06	-0.611703	4.45541e-05
CD8A	4.39163e-06	-0.725477	4.56298e-05
SLC12A8	4.4009e-06	-0.796634	4.56799e-05
ANXA8	4.55381e-06	-0.823594	4.69821e-05
SIX2	4.64661e-06	-0.648462	4.78433e-05
TRPC2	4.68761e-06	-0.956653	4.82412e-05
SPOCD1	4.73765e-06	-0.640124	4.86343e-05
ADGRB1	4.76282e-06	-0.782414	4.88438e-05
ANXA8L2	4.79531e-06	-0.802192	4.90791e-05
SPEG	4.92088e-06	-0.690632	5.01891e-05
ATP8B3	4.92227e-06	-0.732386	5.01784e-05
HLA-DOB	4.98674e-06	-0.642239	5.07348e-05
LOC100130872	5.11709e-06	-0.636158	5.17277e-05
BMS1P20	5.16022e-06	-0.859489	5.21124e-05
TFAP2A	5.39193e-06	-0.875849	5.40272e-05
EMILIN1	5.54666e-06	-0.616411	5.54153e-05
GZMK	5.64114e-06	-0.771522	5.60863e-05
COL11A1	5.67141e-06	-1.15975	5.636e-05
MAGEL2	5.83823e-06	-0.618969	5.75719e-05
PPP1R1A	5.90219e-06	-1.49234	5.80632e-05
IGDCC4	5.9616e-06	-0.958308	5.85355e-05
CCL11	6.00161e-06	-0.743516	5.87877e-05
LHX2	6.05953e-06	-0.589952	5.92702e-05
HMGA2	6.21111e-06	-0.844315	6.0551e-05
ONECUT2	6.5476e-06	-0.809958	6.33799e-05
GDF10	6.77896e-06	-0.656028	6.52809e-05
TM4SF19	6.91387e-06	-0.679267	6.63001e-05
CCL19	6.91475e-06	-1.04661	6.62777e-05
SEMA3A	7.27787e-06	-0.64326	6.88263e-05
GSDMB	7.43446e-06	-0.654464	7.0049e-05
BTBD11	7.45483e-06	-0.762694	7.00802e-05
FAM57B	7.67325e-06	-0.620462	7.1772e-05
MUC13	7.73441e-06	-0.88248	7.22782e-05
DUSP5P1	7.7971e-06	-0.598687	7.27316e-05
C15orf27	7.80448e-06	-0.661091	7.27344e-05
C16orf74	8.29941e-06	-0.757983	7.66855e-05
COL16A1	8.33056e-06	-0.657294	7.68695e-05
TTYH1	8.39038e-06	-0.595319	7.7352e-05
IRF4	8.66373e-06	-0.611969	7.9444e-05
C6orf141	8.67324e-06	-0.718288	7.94956e-05
ZFHX4	8.71348e-06	-0.664263	7.98288e-05
MZB1	8.72565e-06	-0.924486	7.98691e-05
FAP	8.88081e-06	-0.654928	8.10724e-05
C2	8.88417e-06	-0.726385	8.10671e-05
DNER	9.22515e-06	-1.02064	8.35841e-05
KRT15	9.26554e-06	-0.808866	8.38391e-05
COL5A1	9.71688e-06	-0.623577	8.70027e-05
TENM3	9.91455e-06	-0.873439	8.83871e-05
LRRC15	1.0204e-05	-0.916511	9.04964e-05
PPP1R14D	1.05717e-05	-1.0605	9.33937e-05
CDH15	1.13565e-05	-0.651847	9.92174e-05
WNT4	1.14019e-05	-0.625139	9.94867e-05
CLVS1	1.21135e-05	-0.599564	0.000104541
TGFBI	1.22517e-05	-0.883901	0.000105601
HPR	1.22998e-05	-0.812164	0.000105704
GREM1	1.23363e-05	-1.01426	0.000105841
FGA	1.26852e-05	-1.52505	0.000108427
GRIK4	1.34291e-05	-0.743137	0.000113884
PTHLH	1.38887e-05	-1.07041	0.00011696
KCND2	1.39414e-05	-0.670648	0.000117308
P4HA3	1.40568e-05	-0.611032	0.000117989
SCNN1G	1.4289e-05	-1.08065	0.000119742
LINC00626	1.53011e-05	-0.784158	0.000126826
SCG2	1.55693e-05	-0.757245	0.000128892
ATP1A3	1.56923e-05	-0.684564	0.000129754
EFNA5	1.58093e-05	-0.856231	0.000130458
CYP4F2	1.65347e-05	-0.866848	0.000135465
SCRG1	1.72624e-05	-0.734399	0.000140251
LPPR4	1.75589e-05	-0.632448	0.000142435
C10orf99	1.79161e-05	-1.28608	0.000144589
MMP13	1.81626e-05	-0.778149	0.000146234
ARX	1.84162e-05	-0.868974	0.000147928
SCNN1B	2.01947e-05	-0.882957	0.000159898
PVRL4	2.13883e-05	-0.723238	0.000167476
SYCE1L	2.14437e-05	-0.680398	0.000167719
TRPM8	2.22707e-05	-0.648522	0.000172804
OSR2	2.23797e-05	-0.594483	0.000173453
FZD10	2.24423e-05	-0.615704	0.000173807
DLK2	2.40441e-05	-0.705772	0.000183786
CD8B	2.63009e-05	-0.683764	0.00019867
NNMT	2.69993e-05	-0.618433	0.000202678
LAMP5	2.7068e-05	-0.7492	0.000203045
MFAP4	2.70819e-05	-0.866406	0.000203075
SPIB	2.71919e-05	-0.585743	0.000203676
ANKRD36BP2	2.74555e-05	-0.682924	0.000205052
SYNC	2.77439e-05	-0.735345	0.00020668
KRT25	2.9199e-05	-0.588047	0.000215875
LHX8	3.0834e-05	-0.739906	0.000225848
IBSP	3.1302e-05	-0.845008	0.000228787
NPC1L1	3.14184e-05	-0.877575	0.000229392
CYP1B1	3.2288e-05	-0.590168	0.00023474
ABCA17P	3.49441e-05	-0.59213	0.000249978
MMP12	3.56216e-05	-0.809673	0.000253676
MISP	3.63127e-05	-0.922414	0.00025806
HSD11B1	3.68275e-05	-0.669484	0.000261176
CYP2C9	3.73978e-05	-0.835962	0.000264035
ADGRB2	3.8469e-05	-0.690917	0.000269375
ARSI	3.92895e-05	-0.717163	0.000273999
CHRDL2	3.94383e-05	-0.850615	0.000274757
SLPI	4.13287e-05	-1.24455	0.000286082
CLMP	4.13547e-05	-0.846712	0.000286069
MAGED4B	4.16402e-05	-0.881925	0.000287657
APOH	4.36216e-05	-0.937216	0.000298631
UNC5A	4.42538e-05	-0.675761	0.000302455
CARD14	4.89807e-05	-0.655969	0.000328528
CXCL9	5.08191e-05	-0.611016	0.000339086
FOXA2	5.26708e-05	-0.76289	0.000349962
LOX	5.28911e-05	-0.714942	0.000351086
PADI3	5.42867e-05	-0.858311	0.000358495
FCRL5	5.6945e-05	-0.786972	0.000373049
PGF	6.51397e-05	-0.690188	0.000417671
NPTX2	6.64044e-05	-0.947694	0.000424323
TRIM54	6.79041e-05	-0.966677	0.000432157
PKP3	6.89886e-05	-0.926014	0.000438108
PRG4	7.14983e-05	-0.5991	0.000450562
COL1A1	7.50535e-05	-0.637276	0.000469508
VSTM2L	7.99453e-05	-0.751468	0.000494981
SLC7A5	8.32546e-05	-0.609914	0.00051238
CRABP2	8.64222e-05	-0.76848	0.000528548
STRA6	8.77287e-05	-0.635109	0.00053574
HTRA4	9.07359e-05	-0.604122	0.000550827
UNC93A	9.36324e-05	-0.78013	0.000564738
POU2AF1	9.4585e-05	-0.719401	0.000569312
ITIH4	9.93331e-05	-0.769291	0.000592679
LOC90768	0.000114886	-0.750638	0.000672001
ADAM33	0.000119038	-0.665436	0.000692735
ADAM6	0.000123211	-0.816498	0.000713382
KRT5	0.000125929	-0.743141	0.000726046
MMP17	0.000126186	-0.610367	0.000726708
ITIH1	0.000126187	-0.735208	0.000726512
THBS2	0.000127596	-0.654025	0.000733391
TNFSF12-TNFSF13	0.000131262	-0.596373	0.000750261
CD19	0.000135917	-0.596422	0.000771927
PRAP1	0.00013944	-0.981086	0.000788443
MT1X	0.000144581	-0.629218	0.000812367
VGLL3	0.000149491	-0.586198	0.000834251
FDCSP	0.000154769	-0.737127	0.000859732
CEMIP	0.000164001	-0.645865	0.000902951
AFAP1-AS1	0.00016585	-0.693287	0.00091142
HIST1H2AE	0.000168431	-0.607441	0.000923381
KCNK17	0.000173497	-0.656206	0.000946352
SERPINA3	0.000174612	-0.923514	0.000951424
SLC18A3	0.000177634	-0.896331	0.000963796
EGFL6	0.000180295	-0.688491	0.000974885
FAM101A	0.000190024	-0.787161	0.0010189
GSG1	0.000200035	-0.674508	0.00106094
UGT1A3	0.000203547	-0.702325	0.00107651
WFDC5	0.000214133	-0.647538	0.00112468
TMPRSS6	0.000217832	-0.588282	0.00113944
MARCO	0.000219206	-0.732718	0.00114605
LGALS4	0.000227626	-1.07644	0.00118343
ADAMDEC1	0.000240665	-0.712057	0.00124211
MUC17	0.000246523	-0.625478	0.00126724
GREB1L	0.000248353	-0.68941	0.00127474
GXYLT2	0.000249397	-0.666477	0.00127881
ACAN	0.000253328	-0.588982	0.00129606
HSD17B3	0.000293371	-0.61717	0.00146872
SOX11	0.000307956	-0.61798	0.00153016
TMEM92	0.000330061	-0.84401	0.00161846
PTGES	0.000343363	-0.616905	0.00167012
MTTP	0.000351381	-0.82472	0.00170106
ITIH3	0.000357315	-0.645116	0.00172532
KRT19	0.000358551	-1.00767	0.00172925
LGALS17A	0.000364013	-0.617858	0.00174942
IL1R2	0.000403381	-0.736693	0.00190781
CCNO	0.000415622	-0.631616	0.00195759
F10	0.000420726	-0.678769	0.00197755
TTLL6	0.000424061	-0.599639	0.0019914
PKD1L2	0.000432384	-0.599457	0.00202262
NTM	0.000432724	-0.604494	0.00202375
SPINK1	0.00043277	-0.862917	0.0020235
APCDD1L	0.000438144	-0.730154	0.00204305
HAPLN1	0.000445135	-0.621109	0.00207047
WNT7B	0.000446411	-0.592653	0.00207406
LRRC4C	0.000450627	-0.593793	0.00208892
C19orf33	0.000457771	-0.63133	0.0021144
CACNG4	0.000487254	-0.623695	0.00222851
APOC3	0.000532169	-0.601083	0.00239604
KRT6A	0.000565603	-0.591506	0.00252279
PTGDS	0.000664757	-0.60714	0.00288117
CREB3L3	0.000733092	-0.815915	0.00311424
IGF2BP2	0.000818189	-0.603322	0.00342332
B4GALNT4	0.000841854	-0.780384	0.00350946
FER1L4	0.000854662	-0.638231	0.00355564
ISLR	0.000859017	-0.640701	0.00357086
CD79A	0.000916444	-0.587343	0.00377367
VWCE	0.00093005	-0.605993	0.00381592
LOC100271831	0.000956838	-0.75555	0.00390709
DNAJB13	0.000987659	-0.789782	0.00401537
BAAT	0.00100458	-0.660372	0.00406964
SLITRK2	0.00106922	-0.744085	0.00429592
AKR1B10	0.00109614	-0.843271	0.00438435
REG1A	0.00110243	-1.04498	0.00440607
CYP24A1	0.00118437	-0.887765	0.00468071
PCBP3	0.00135145	-0.64542	0.00523225
CHRDL1	0.00145539	-0.872832	0.00556437
DUSP9	0.00149522	-0.596039	0.00569014
NMU	0.0015385	-0.609632	0.00582569
GPRC5A	0.00164533	-0.629125	0.00615979
MFAP5	0.00172068	-0.633669	0.00639062
NKAIN4	0.00181206	-0.773642	0.00667445
GAD1	0.00184802	-0.743371	0.00677773
FABP7	0.00186356	-1.11504	0.00682741
CCL20	0.00205212	-0.668769	0.00737479
MYEOV	0.00283117	-0.835493	0.0095982
SFN	0.00284496	-0.586292	0.00963861
JCHAIN	0.00311035	-0.591457	0.0103734
PNCK	0.00321673	-0.778101	0.0106624
FGG	0.00351009	-1.15661	0.0114336
LGALS12	0.00360013	-0.667361	0.0116879
REG1B	0.00363901	-0.628084	0.0117899
UCHL1	0.00380343	-0.611022	0.0122261
LUM	0.00408096	-0.657654	0.0129459
CYP4F11	0.00421651	-0.597994	0.0132999
TBC1D3G	0.00448034	-0.672102	0.0139839
CP	0.00473116	-0.750599	0.0146288
SFRP2	0.0050645	-0.781658	0.0154547
CPN2	0.00544815	-0.7488	0.0164349
CRP	0.00569589	-0.619346	0.0170694
TF	0.00622254	-0.725549	0.0183952
NCAM1	0.00637951	-0.596674	0.0187701
KNDC1	0.00708312	-0.595108	0.0204505
MT1G	0.00882607	-0.628653	0.0244809
PTPRN	0.00924986	-0.597355	0.0254604
FGB	0.00933331	-1.05293	0.0256282
EPS8L3	0.0126467	-0.686172	0.0328587
IRX6	0.0132485	-0.614599	0.0341544
TEX15	0.0135021	-0.698138	0.034673
FAM151A	0.0143687	-0.612878	0.0364743
CXCL5	0.0158707	-0.666783	0.0396691
CCL21	0.0174068	-0.668797	0.0428101

## Sheet: KIRP
Symbol	P value	log2(Fold change)	FDR
BUB1	3.37075e-22	-1.91705	6.9205e-18
TPX2	7.98236e-22	-1.7791	8.19429e-18
KIF20A	2.52111e-21	-2.07331	1.72536e-17
CENPA	3.24679e-21	-1.75737	1.6665e-17
KIF4A	7.3276e-21	-1.9055	3.00886e-17
PLK1	9.66667e-21	-1.47695	3.30777e-17
CENPF	1.03991e-20	-1.82263	3.05006e-17
EXO1	1.21181e-20	-1.72481	3.10995e-17
ASPM	1.23055e-20	-2.21339	2.80716e-17
CDCA5	1.82411e-20	-1.29975	3.74509e-17
CCNB1	2.50187e-20	-1.0922	4.66963e-17
NEIL3	7.30447e-20	-2.09814	1.24973e-16
GPR19	8.40353e-20	-1.55898	1.32718e-16
FOXM1	1.05238e-19	-1.45347	1.54332e-16
CEP55	1.46798e-19	-1.67934	2.00927e-16
HJURP	1.52316e-19	-1.86442	1.9545e-16
KIFC1	2.20225e-19	-1.51099	2.65968e-16
CDKN3	2.23729e-19	-1.55203	2.55187e-16
NUF2	2.57595e-19	-1.85673	2.78352e-16
NCAPG	2.67312e-19	-1.76233	2.74409e-16
KIF14	2.83406e-19	-1.86917	2.77076e-16
NEK2	3.38829e-19	-1.82687	3.16204e-16
CKAP2L	3.7199e-19	-1.83971	3.32058e-16
MKI67	3.72504e-19	-1.70448	3.18662e-16
TOP2A	4.63163e-19	-1.95244	3.80368e-16
UCK2	6.90348e-19	-1.03068	5.45136e-16
PRC1	7.35082e-19	-1.27529	5.58962e-16
SKA3	7.39936e-19	-1.47002	5.42558e-16
FAM83D	1.00444e-18	-1.75156	7.11111e-16
CDC25C	1.23679e-18	-1.77403	8.46418e-16
TROAP	1.23799e-18	-1.80673	8.19909e-16
CDK1	1.28702e-18	-1.47278	8.25747e-16
GTSE1	1.67774e-18	-1.52943	1.04381e-15
CDCA8	2.24044e-18	-1.20204	1.3529e-15
IQGAP3	2.33593e-18	-1.62224	1.37026e-15
PBK	3.06906e-18	-1.8309	1.7503e-15
KIF11	3.3595e-18	-1.35537	1.86416e-15
KIF18B	4.09164e-18	-1.73831	2.21067e-15
CCNB2	4.2672e-18	-1.60278	2.24641e-15
DEPDC1	5.39688e-18	-1.72888	2.77009e-15
CDC20	6.29429e-18	-1.53711	3.1519e-15
DTL	7.49276e-18	-1.59226	3.66271e-15
NUSAP1	8.38899e-18	-1.25971	4.00545e-15
TTK	1.52824e-17	-1.7028	7.13098e-15
DLGAP5	1.80501e-17	-1.88103	8.23524e-15
BUB1B	1.83565e-17	-1.45521	8.19298e-15
ASF1B	1.95098e-17	-1.34752	8.52245e-15
PKMYT1	2.47976e-17	-1.54842	1.06066e-14
UBE2C	2.57055e-17	-1.87049	1.07706e-14
RRM2	2.65935e-17	-1.66673	1.09198e-14
IGF2BP3	4.7661e-17	-1.92807	1.91868e-14
MYBL2	5.36589e-17	-1.82122	2.1186e-14
EN1	5.94744e-17	-2.20689	2.30391e-14
ESCO2	1.02443e-16	-1.49593	3.89492e-14
CDCA2	1.09738e-16	-1.68617	4.09643e-14
WDR62	1.19824e-16	-1.15439	4.39306e-14
BIRC5	1.79713e-16	-1.86756	6.47315e-14
HMMR	2.17595e-16	-1.57427	7.70249e-14
SKA1	3.20078e-16	-1.4556	1.11382e-13
PTTG1	4.01421e-16	-1.48403	1.37359e-13
SAPCD2	4.24246e-16	-1.51233	1.4279e-13
ANLN	5.0335e-16	-1.59336	1.66682e-13
AURKB	5.13999e-16	-1.6416	1.67507e-13
SLC30A3	5.21885e-16	-1.5854	1.67419e-13
TICRR	6.90097e-16	-1.43194	2.17975e-13
COL5A3	9.97958e-16	-1.96879	3.10441e-13
MCM10	1.12736e-15	-1.56442	3.40381e-13
SGOL1	1.31523e-15	-1.40858	3.91346e-13
OIP5	1.64022e-15	-1.20944	4.81076e-13
ATAD2	2.56694e-15	-1.09406	7.4228e-13
LMNB1	2.84505e-15	-1.04728	8.11273e-13
UBE2T	3.38148e-15	-0.96683	9.51031e-13
NCAPH	3.62334e-15	-1.3468	1.00528e-12
E2F2	4.05303e-15	-1.21287	1.1095e-12
CDC6	4.17848e-15	-1.33712	1.1288e-12
CCNF	4.57597e-15	-0.939014	1.22012e-12
KIF2C	5.32555e-15	-1.46572	1.40178e-12
ERCC6L	7.14356e-15	-1.15822	1.85651e-12
KIAA0101	8.44649e-15	-1.4153	2.16769e-12
CCNA2	8.6637e-15	-1.17387	2.19598e-12
SPC24	8.74317e-15	-1.26072	2.1891e-12
KIF15	9.63961e-15	-1.42156	2.38447e-12
SHCBP1	1.08956e-14	-1.33555	2.63174e-12
CBX2	1.18682e-14	-1.49935	2.83332e-12
KIF18A	1.84258e-14	-1.32689	4.25057e-12
CDCA3	1.99114e-14	-1.11144	4.54223e-12
AURKA	2.12383e-14	-0.878616	4.79169e-12
MELK	3.09989e-14	-1.30451	6.91781e-12
PABPC1	3.7949e-14	-0.695414	8.37775e-12
PAICS	3.93681e-14	-0.665573	8.59857e-12
NDC80	4.6617e-14	-1.49203	1.00747e-11
ARHGAP11A	4.83442e-14	-0.956699	1.03391e-11
KCTD15	5.96723e-14	-1.64199	1.23751e-11
CACNA1S	6.56461e-14	-0.9154	1.34778e-11
KCNG1	7.21044e-14	-2.02127	1.46572e-11
ORC6	9.41878e-14	-1.00465	1.87745e-11
MAD2L1	1.20831e-13	-0.98542	2.34036e-11
ESPL1	1.25587e-13	-1.204	2.40974e-11
ZIC3	1.47463e-13	-1.32659	2.80329e-11
FAM64A	1.55952e-13	-1.30936	2.93747e-11
CENPI	2.49666e-13	-1.27117	4.6599e-11
ABCA17P	4.58814e-13	-1.55795	8.3362e-11
CLDN11	4.63001e-13	-1.88341	8.33849e-11
PYCR1	4.75397e-13	-1.77845	8.48729e-11
RACGAP1	5.75412e-13	-0.704339	1.00972e-10
NPM1	6.97457e-13	-0.64625	1.20332e-10
TXNRD1	7.25329e-13	-1.36946	1.24098e-10
APLP1	7.41943e-13	-1.9571	1.25891e-10
FOXD2	7.49274e-13	-0.886435	1.26093e-10
SHOX2	8.15576e-13	-1.63416	1.32894e-10
TEX19	8.56862e-13	-1.02324	1.38521e-10
EPR1	8.89149e-13	-1.56706	1.42618e-10
TRAM1	8.90796e-13	-0.61119	1.41775e-10
E2F7	8.967e-13	-1.42531	1.41616e-10
SLC7A11	1.01483e-12	-2.28425	1.59049e-10
ZIC5	1.17827e-12	-1.50818	1.81887e-10
CENPE	1.19376e-12	-1.34452	1.82903e-10
TK1	1.45924e-12	-1.05619	2.20292e-10
HSP90AB1	1.56286e-12	-0.608766	2.32515e-10
FGF5	1.61138e-12	-1.48918	2.38009e-10
POLQ	2.10921e-12	-1.27311	3.02826e-10
TBX18	2.75008e-12	-2.02647	3.89392e-10
ELN	2.79101e-12	-1.70209	3.92482e-10
ORC1	2.79464e-12	-0.965752	3.90318e-10
FAM72D	2.99699e-12	-1.14719	4.15751e-10
C17orf53	3.01327e-12	-0.914496	4.15204e-10
NUDT5	3.23646e-12	-0.629371	4.40051e-10
DEPDC1B	3.61382e-12	-1.42255	4.88127e-10
ZIC2	3.75123e-12	-1.77739	5.03375e-10
F2RL2	4.76171e-12	-2.11111	6.34822e-10
ACTG2	4.7669e-12	-2.38967	6.31414e-10
PRRX2	4.85502e-12	-1.67949	6.38965e-10
PLD5	5.12687e-12	-2.05554	6.70444e-10
CDT1	5.25507e-12	-1.00551	6.8286e-10
SPC25	5.70717e-12	-1.31503	7.36943e-10
RAD51	7.05381e-12	-0.996597	9.05136e-10
TFAP4	8.51894e-12	-0.592408	1.08635e-09
CAMK2N2	1.04334e-11	-1.57624	1.32227e-09
CCNE2	1.49663e-11	-1.03192	1.85104e-09
MGAT5B	1.52284e-11	-1.54404	1.87218e-09
SULT1E1	1.61416e-11	-0.953316	1.97264e-09
MAT1A	1.68939e-11	-2.51694	2.05236e-09
FOXA2	1.76645e-11	-1.53975	2.12088e-09
PHEX	2.11902e-11	-1.47729	2.51477e-09
NUDT11	2.15268e-11	-1.47241	2.54004e-09
ASPH	2.22304e-11	-0.885184	2.60807e-09
GSG2	2.40988e-11	-0.958904	2.81121e-09
SRXN1	3.20498e-11	-0.957147	3.65564e-09
ANGPT2	3.31092e-11	-1.58461	3.75561e-09
ASIC1	3.70215e-11	-1.40821	4.17631e-09
TMEM185B	3.75138e-11	-0.654931	4.20872e-09
DLL3	3.79363e-11	-1.69724	4.23299e-09
PANX2	4.05867e-11	-2.27812	4.48003e-09
FAM216A	4.71003e-11	-0.66784	5.03654e-09
XK	4.9087e-11	-1.82176	5.22178e-09
FAM111B	5.36358e-11	-1.21626	5.64716e-09
RAD54L	5.50836e-11	-0.989421	5.77001e-09
GJC1	6.81106e-11	-1.33715	7.02703e-09
FAM171B	7.22819e-11	-1.89682	7.38318e-09
SLC7A5	7.97994e-11	-1.31638	8.1107e-09
FANCI	8.13504e-11	-0.663138	8.22761e-09
RAET1K	8.18836e-11	-0.941452	8.24094e-09
SHMT2	8.94187e-11	-0.670714	8.95539e-09
TYRO3	9.7154e-11	-1.35844	9.63608e-09
MCM2	1.0799e-10	-0.617139	1.06083e-08
ADRA1B	1.23226e-10	-1.41553	1.20474e-08
FAM72A	1.23382e-10	-1.03066	1.20055e-08
GINS4	1.29182e-10	-0.695687	1.24518e-08
NXPH4	1.30125e-10	-2.16478	1.24841e-08
NPAS1	1.45403e-10	-1.46014	1.3757e-08
PRSS35	1.53704e-10	-1.60082	1.44756e-08
GATA4	1.53816e-10	-1.14231	1.44201e-08
PLK4	1.60243e-10	-0.69987	1.49543e-08
DMRT3	1.62559e-10	-0.818834	1.51018e-08
TRIP13	1.64446e-10	-0.981233	1.52083e-08
CCNE1	1.74743e-10	-0.895281	1.60163e-08
FOXS1	1.83487e-10	-1.27066	1.66689e-08
COL1A1	1.87474e-10	-1.60449	1.6956e-08
CDC45	1.9071e-10	-1.26495	1.71731e-08
LINGO1	1.91865e-10	-1.22374	1.72016e-08
EBF2	1.99421e-10	-0.966807	1.78014e-08
SLC16A1	2.02305e-10	-1.65932	1.79806e-08
XPOT	2.28587e-10	-0.604249	2.01421e-08
MND1	2.3301e-10	-1.14107	2.03572e-08
E2F8	2.55133e-10	-1.35394	2.21955e-08
FAM72B	2.65003e-10	-1.05086	2.29569e-08
TMEM200C	2.67293e-10	-1.39271	2.30579e-08
SQSTM1	2.70945e-10	-0.846885	2.32752e-08
NEURL1B	2.74659e-10	-0.966296	2.3496e-08
CKS2	3.08859e-10	-0.848763	2.60954e-08
SLC6A15	3.12237e-10	-2.28996	2.62727e-08
CENPU	3.28433e-10	-0.871621	2.74108e-08
MTHFD2	3.2901e-10	-1.10543	2.73478e-08
UHRF1	3.39835e-10	-1.04044	2.79086e-08
SNX16	3.41876e-10	-0.61302	2.79644e-08
DDIAS	3.51852e-10	-0.899277	2.86662e-08
C5orf30	3.62948e-10	-0.790608	2.94533e-08
PCSK5	3.81348e-10	-1.7349	3.07037e-08
C19orf48	4.01992e-10	-0.626389	3.2114e-08
PRRX1	4.04052e-10	-1.84663	3.21534e-08
CKAP2	4.04777e-10	-0.67623	3.20868e-08
G6PD	4.13875e-10	-0.921098	3.26818e-08
PARPBP	4.82156e-10	-0.72577	3.72149e-08
CDCA7	5.08366e-10	-1.39146	3.88002e-08
ABCB6	5.2971e-10	-0.771583	4.02795e-08
LMO1	5.5485e-10	-1.20481	4.20355e-08
COL10A1	5.60821e-10	-1.77387	4.23317e-08
POC1A	5.98625e-10	-0.680498	4.46923e-08
BRIP1	6.15677e-10	-1.25503	4.56335e-08
DSCC1	6.22761e-10	-0.675301	4.58276e-08
UBE2S	6.5555e-10	-0.677112	4.78971e-08
GUCY2EP	7.0473e-10	-1.02656	5.13078e-08
UGDH	7.18959e-10	-0.885971	5.21588e-08
NUP210	7.45401e-10	-0.61619	5.38867e-08
JAKMIP3	7.74126e-10	-1.38094	5.5186e-08
PPP2R2C	7.89452e-10	-2.77427	5.60839e-08
NKX3-2	7.90796e-10	-1.00669	5.59856e-08
FASN	8.04524e-10	-0.686834	5.67618e-08
C2orf48	8.5638e-10	-0.893602	6.02135e-08
MEOX2	8.86543e-10	-1.22062	6.21215e-08
NOTCH3	9.55692e-10	-1.41353	6.6065e-08
TAF4B	9.82038e-10	-0.722274	6.76585e-08
NCCRP1	1.0185e-09	-1.56934	6.9703e-08
LRP8	1.11152e-09	-1.07372	7.53158e-08
CSPG5	1.16048e-09	-1.17552	7.78622e-08
LPPR4	1.17785e-09	-1.36219	7.877e-08
BYSL	1.21144e-09	-0.616529	8.07533e-08
HOXC13	1.21324e-09	-1.58155	8.06119e-08
B4GALNT1	1.25498e-09	-1.60481	8.31162e-08
GDF10	1.3947e-09	-1.18174	9.06157e-08
DNAJB3	1.49156e-09	-0.954734	9.62992e-08
PTHLH	1.5106e-09	-1.36612	9.69189e-08
OLFML2B	1.52541e-09	-1.22789	9.75646e-08
UGT1A1	1.53307e-09	-1.87403	9.77496e-08
GINS1	1.54514e-09	-0.650105	9.82144e-08
NQO1	1.55262e-09	-1.64704	9.83854e-08
KRT39	1.58413e-09	-0.807639	1.00073e-07
RAD51AP1	1.72088e-09	-0.7581	1.08378e-07
DPYSL3	1.73201e-09	-1.37684	1.08746e-07
TRIM16	1.73577e-09	-0.859107	1.0865e-07
SFRP4	1.82822e-09	-1.58671	1.14088e-07
TBX20	1.91216e-09	-0.714282	1.18606e-07
KCNK12	1.93037e-09	-1.28404	1.19375e-07
ADGRA2	2.05651e-09	-1.16118	1.25289e-07
E2F1	2.061e-09	-0.86323	1.25191e-07
JPH1	2.07853e-09	-1.29329	1.25513e-07
FN1	2.15578e-09	-1.6472	1.29796e-07
NKX6-1	2.2753e-09	-0.656561	1.36193e-07
RPLP0P2	2.53557e-09	-0.828199	1.50456e-07
PRR11	2.6144e-09	-1.48825	1.54687e-07
FOXD1	2.6333e-09	-1.67125	1.55357e-07
TFAP2A	2.7322e-09	-2.13722	1.59814e-07
COL5A2	2.87893e-09	-1.24024	1.67919e-07
CHRNA5	2.98918e-09	-1.20966	1.73364e-07
FANCB	2.98946e-09	-0.742817	1.72892e-07
RIPK2	3.01252e-09	-0.59867	1.73249e-07
LINC01512	3.29068e-09	-0.804107	1.87669e-07
CYP4F11	3.3121e-09	-1.70724	1.88368e-07
DNTT	3.54433e-09	-1.52815	2.01018e-07
C3orf70	3.75743e-09	-1.16131	2.10775e-07
ARID3C	3.89189e-09	-0.587984	2.17132e-07
NID1	4.10496e-09	-0.917108	2.27167e-07
ESM1	4.25057e-09	-1.47317	2.33964e-07
AKR1B10	4.41344e-09	-3.68993	2.39715e-07
XRCC2	4.45453e-09	-0.985103	2.41309e-07
ZNF488	4.46127e-09	-1.12265	2.41038e-07
AKR1C3	4.54799e-09	-1.15213	2.44436e-07
ABCC2	4.59004e-09	-2.4239	2.46052e-07
ZNF648	4.63517e-09	-1.01765	2.47825e-07
COL5A1	4.94625e-09	-1.59901	2.6173e-07
CNTNAP2	5.00497e-09	-1.31133	2.64157e-07
LHX6	5.2833e-09	-0.988861	2.77421e-07
TWIST1	5.52934e-09	-1.23184	2.88129e-07
C20orf141	5.71282e-09	-0.778025	2.95441e-07
EME1	6.38883e-09	-0.898166	3.27923e-07
UGT1A9	6.65453e-09	-3.05084	3.40709e-07
PTPRS	6.75071e-09	-0.60095	3.44773e-07
EDNRA	7.16882e-09	-1.18412	3.6252e-07
FOXD2-AS1	7.66455e-09	-0.822497	3.85689e-07
SLC39A14	7.70969e-09	-0.756692	3.86068e-07
NEB	7.79131e-09	-1.60998	3.89206e-07
TRIML2	7.81704e-09	-0.728266	3.89543e-07
CENPK	8.00137e-09	-0.930701	3.96802e-07
LINC00410	8.50777e-09	-1.11668	4.17878e-07
PI15	9.05967e-09	-1.3593	4.40768e-07
ADAM11	9.32977e-09	-1.19018	4.52836e-07
CXCL13	9.61398e-09	-2.02674	4.64435e-07
CACHD1	9.83632e-09	-1.23916	4.7406e-07
SIX1	1.02518e-08	-1.45422	4.90628e-07
CENPM	1.06134e-08	-0.959731	5.06754e-07
FRMPD4	1.06732e-08	-0.7586	5.08424e-07
KREMEN2	1.09282e-08	-0.977805	5.18171e-07
BRSK2	1.1148e-08	-1.57914	5.26162e-07
TKT	1.15958e-08	-0.706197	5.42309e-07
BMPR1B	1.25324e-08	-1.97305	5.82131e-07
NETO2	1.2873e-08	-1.54629	5.96602e-07
HHIPL2	1.28817e-08	-1.34722	5.95661e-07
TREML3P	1.32294e-08	-1.04893	6.08998e-07
PRR16	1.35103e-08	-1.1095	6.19151e-07
SRPX	1.3785e-08	-1.59213	6.30336e-07
EBF3	1.39813e-08	-1.19106	6.36473e-07
FSTL5	1.43384e-08	-0.948271	6.49848e-07
GABRD	1.4599e-08	-1.33646	6.5875e-07
KIAA1755	1.53519e-08	-1.3219	6.91208e-07
COL3A1	1.56527e-08	-1.59517	7.03209e-07
GRID1	1.5697e-08	-1.79806	7.03659e-07
ACAN	1.66548e-08	-1.74485	7.43349e-07
PAQR4	1.66973e-08	-0.766244	7.43628e-07
MMP1	1.73971e-08	-1.88421	7.73117e-07
FOXF2	1.97516e-08	-1.31189	8.68353e-07
TMEM179	2.08054e-08	-0.797209	9.06914e-07
TOX2	2.08458e-08	-1.15557	9.06747e-07
PSAT1	2.14724e-08	-1.7657	9.32027e-07
DCLK3	2.15339e-08	-0.753123	9.32728e-07
STC2	2.16037e-08	-1.64137	9.3182e-07
ASTN1	2.17242e-08	-1.95756	9.35049e-07
COL4A1	2.21139e-08	-0.805393	9.49834e-07
TACC3	2.41129e-08	-0.668145	1.0271e-06
DDN	2.44401e-08	-0.905259	1.03673e-06
PODXL	2.49455e-08	-0.898632	1.05382e-06
ADAM15	2.63393e-08	-0.595404	1.10814e-06
HCN4	2.85736e-08	-1.69583	1.18275e-06
CHGA	2.85971e-08	-1.59872	1.18134e-06
PIR	2.89845e-08	-0.958933	1.19494e-06
WDR76	2.94224e-08	-0.733416	1.21056e-06
GJA3	3.06511e-08	-0.834208	1.25608e-06
KPNA2	3.17628e-08	-0.589185	1.29905e-06
TCF15	3.32502e-08	-0.956184	1.35718e-06
FBXO43	3.41297e-08	-0.858239	1.38756e-06
TWIST2	3.58876e-08	-0.971928	1.44756e-06
TERT	3.9286e-08	-1.2318	1.56012e-06
RECQL4	3.93358e-08	-0.655077	1.55608e-06
IBSP	4.00744e-08	-1.19753	1.57921e-06
IDO1	4.10823e-08	-1.26668	1.61274e-06
IL17B	4.37961e-08	-0.643244	1.70622e-06
CDK5R2	4.43255e-08	-1.16714	1.72357e-06
TMEM105	4.46875e-08	-1.03458	1.73437e-06
RDM1	4.57848e-08	-1.03385	1.76693e-06
KIF4B	4.68454e-08	-0.630867	1.79772e-06
PLS3	4.79679e-08	-0.847992	1.83054e-06
UGT1A5	4.89018e-08	-0.722645	1.85927e-06
FAM163A	4.9396e-08	-0.860408	1.87458e-06
CPT1C	5.04188e-08	-1.08814	1.90635e-06
SGOL2	5.06998e-08	-0.780917	1.91345e-06
2016-03-04	5.08341e-08	-1.04471	1.915e-06
OTX1	5.13008e-08	-1.05029	1.92904e-06
MSI1	5.15466e-08	-1.253	1.93474e-06
SQLE	5.20211e-08	-1.08999	1.94899e-06
THBS4	5.72648e-08	-1.20094	2.11838e-06
IGLON5	5.73977e-08	-1.33615	2.11948e-06
PTPRQ	5.94343e-08	-0.687288	2.18682e-06
CASC5	6.07733e-08	-1.15379	2.23209e-06
NRARP	6.26307e-08	-0.961442	2.2962e-06
PVT1	6.86335e-08	-1.03205	2.50287e-06
CALCRL	6.89816e-08	-0.933856	2.5111e-06
ELOVL2	7.54806e-08	-1.2685	2.72833e-06
MTFR2	8.51452e-08	-0.703901	3.02442e-06
HECW2	8.61348e-08	-1.4646	3.05429e-06
TMEM132B	8.93125e-08	-0.983413	3.15065e-06
VEGFA	9.3554e-08	-1.06307	3.27774e-06
TMEM59L	9.81112e-08	-1.45566	3.4199e-06
LRFN1	9.87768e-08	-0.928651	3.43726e-06
KCNC1	9.94169e-08	-0.849928	3.44204e-06
ELOVL4	1.03027e-07	-1.49089	3.53721e-06
BOP1	1.08132e-07	-0.869736	3.68782e-06
GBP1P1	1.08787e-07	-0.947627	3.70397e-06
SYCE2	1.09182e-07	-0.828586	3.71128e-06
KCNK3	1.11908e-07	-1.76314	3.7914e-06
DLX6	1.12582e-07	-0.817769	3.80795e-06
LOC399815	1.1576e-07	-0.828463	3.89618e-06
FKBP10	1.1595e-07	-1.46318	3.8962e-06
AKR1B15	1.1877e-07	-1.89079	3.96498e-06
C17orf96	1.21401e-07	-0.842293	4.04625e-06
TMEFF1	1.22963e-07	-0.889208	4.07845e-06
AICDA	1.23201e-07	-1.12178	4.07974e-06
SLC35F1	1.24217e-07	-1.29951	4.10016e-06
BRI3BP	1.24227e-07	-0.608607	4.0939e-06
FOXA1	1.26371e-07	-1.47006	4.15122e-06
DRP2	1.26902e-07	-0.7516	4.16201e-06
TSKU	1.29026e-07	-1.28238	4.2182e-06
CERCAM	1.32289e-07	-1.04676	4.31801e-06
EPHX1	1.33061e-07	-0.842124	4.33632e-06
EPB41L4B	1.36239e-07	-1.37661	4.41185e-06
MYC	1.39006e-07	-0.922903	4.49437e-06
F2R	1.40425e-07	-0.815755	4.53313e-06
COL6A3	1.4158e-07	-1.54125	4.55608e-06
TPD52	1.43936e-07	-0.679968	4.61741e-06
TMEM207	1.45984e-07	-0.690684	4.66127e-06
ADA	1.49468e-07	-0.7435	4.7577e-06
TMSB15A	1.52121e-07	-0.851841	4.83468e-06
RTN4RL2	1.53059e-07	-1.30726	4.85696e-06
TRIM16L	1.55932e-07	-0.882467	4.91017e-06
RGS14	1.57758e-07	-0.680473	4.95251e-06
MYLK2	1.59829e-07	-0.849269	5.00986e-06
ABCA12	1.66484e-07	-1.46545	5.19465e-06
EBF1	1.68697e-07	-1.09184	5.24774e-06
KIAA1024	1.80404e-07	-0.788708	5.54473e-06
ADAMTS12	1.86947e-07	-1.20647	5.69468e-06
DGAT2	1.88685e-07	-1.37341	5.73911e-06
COL11A1	1.91663e-07	-1.56535	5.81247e-06
LEFTY2	1.93152e-07	-1.06627	5.83178e-06
RDH10	2.04778e-07	-0.719244	6.12872e-06
HEYL	2.10861e-07	-0.892676	6.28329e-06
EGFL6	2.11717e-07	-1.32703	6.29964e-06
KLK11	2.18611e-07	-1.13331	6.4673e-06
ADORA2B	2.19915e-07	-0.973344	6.48718e-06
DLEU2	2.20545e-07	-0.750109	6.49641e-06
MSC	2.32381e-07	-1.48696	6.777e-06
MMP16	2.33811e-07	-1.18916	6.79939e-06
UGT1A6	2.45106e-07	-2.28147	7.04799e-06
ATG9B	2.46157e-07	-1.11374	7.06831e-06
KISS1	2.50495e-07	-0.97434	7.17281e-06
PGF	2.52369e-07	-1.02461	7.21641e-06
OLFML1	2.55966e-07	-1.20282	7.30908e-06
BLM	2.5879e-07	-0.783336	7.37946e-06
CREB3L1	2.61895e-07	-1.84721	7.45764e-06
TEX15	2.61953e-07	-1.3457	7.44898e-06
ADAM7	2.66058e-07	-1.64235	7.55525e-06
CLSPN	2.66904e-07	-1.04864	7.56878e-06
PIF1	2.74005e-07	-0.966092	7.74877e-06
KIAA1211	2.87157e-07	-1.29829	8.06513e-06
PIEZO2	2.87841e-07	-1.42586	8.07331e-06
B4GALNT4	2.92926e-07	-1.87331	8.19356e-06
KRT20	2.99551e-07	-1.7665	8.35608e-06
ADRA1D	3.05883e-07	-1.14129	8.52114e-06
LGI4	3.08528e-07	-1.14634	8.57157e-06
HELLS	3.17937e-07	-0.72417	8.78541e-06
FZD10	3.39033e-07	-1.11003	9.3182e-06
GINS2	3.44841e-07	-0.707048	9.45251e-06
ASPN	3.52364e-07	-1.23201	9.64584e-06
MTSS1L	3.60323e-07	-0.730988	9.8506e-06
GNG4	3.65028e-07	-1.40522	9.93952e-06
FAM69B	3.71201e-07	-1.02561	1.00942e-05
IP6K3	3.95942e-07	-1.91351	1.06681e-05
GABRE	4.00545e-07	-1.44885	1.07639e-05
ACTA2	4.09034e-07	-0.90406	1.0949e-05
LYPD6	4.13791e-07	-1.12991	1.10332e-05
NLGN4X	4.16413e-07	-1.56911	1.10887e-05
PEG10	4.27933e-07	-1.05641	1.13366e-05
MEIS2	4.32297e-07	-1.08157	1.14081e-05
PDGFRL	4.34918e-07	-1.48594	1.14478e-05
MFGE8	4.35264e-07	-0.914194	1.14276e-05
KIAA0319	4.76504e-07	-1.16465	1.23994e-05
NKX2-5	4.80563e-07	-0.685259	1.24892e-05
LTBP2	4.81316e-07	-1.20878	1.24929e-05
C2orf72	4.84867e-07	-1.32084	1.25375e-05
SMC4	4.96166e-07	-0.627531	1.27494e-05
PDGFRB	4.98578e-07	-0.999593	1.27794e-05
CHAF1B	5.11096e-07	-0.661521	1.3019e-05
TINCR	5.19976e-07	-1.07245	1.31961e-05
SCML2	5.75437e-07	-0.855957	1.44077e-05
C3P1	5.91387e-07	-0.69559	1.47531e-05
CILP2	6.03152e-07	-1.03388	1.50101e-05
TNFSF9	6.15059e-07	-0.956115	1.52325e-05
PROCR	6.23492e-07	-0.690903	1.53857e-05
CRHR1	6.67855e-07	-1.07336	1.64016e-05
GDF6	6.69989e-07	-1.31168	1.64147e-05
RSPO3	6.70115e-07	-1.36226	1.63983e-05
WT1-AS	6.70409e-07	-0.888137	1.63859e-05
GPRIN1	6.781e-07	-0.722303	1.65345e-05
WISP2	6.91115e-07	-1.42152	1.67921e-05
STEAP1B	7.10917e-07	-0.825467	1.71918e-05
DLL4	7.41864e-07	-0.796588	1.7752e-05
C19orf57	7.57832e-07	-0.705499	1.80499e-05
NECAB2	7.77988e-07	-1.69021	1.85086e-05
NRG1	7.78064e-07	-1.06288	1.84889e-05
RGS17	7.82583e-07	-0.976058	1.85748e-05
KIF23	7.86077e-07	-0.906256	1.86362e-05
CDH13	7.93896e-07	-1.0934	1.87782e-05
CPLX2	8.13042e-07	-1.77189	1.91869e-05
CYP26A1	8.25265e-07	-0.860132	1.94306e-05
ZFR2	8.44236e-07	-1.35084	1.9764e-05
GPX2	8.66808e-07	-2.00477	2.01774e-05
NDUFA4L2	8.70714e-07	-1.29054	2.02224e-05
MYO16	8.74339e-07	-0.951587	2.02837e-05
PYGO1	8.86884e-07	-1.21679	2.05052e-05
NR0B1	9.18316e-07	-1.60613	2.10894e-05
ZNF695	9.47184e-07	-0.834101	2.16796e-05
PRND	9.57111e-07	-1.13481	2.18581e-05
PTP4A3	9.66057e-07	-0.637025	2.20135e-05
NAT16	9.85677e-07	-0.98567	2.2386e-05
CSPG4	9.86256e-07	-0.925715	2.23497e-05
IL15RA	9.89905e-07	-1.15809	2.24077e-05
FMN2	9.97446e-07	-1.00948	2.25535e-05
MAP2	1.03287e-06	-1.0671	2.32012e-05
HTRA3	1.05028e-06	-1.04746	2.3515e-05
C6orf223	1.0639e-06	-1.47267	2.37424e-05
GOLT1A	1.07254e-06	-1.39105	2.39092e-05
LINC00839	1.08087e-06	-1.84292	2.40425e-05
ZNF367	1.08465e-06	-0.62231	2.40744e-05
NOVA2	1.08958e-06	-0.821676	2.41578e-05
ATP1A3	1.09016e-06	-1.51845	2.41445e-05
LINC00669	1.14018e-06	-0.896358	2.509e-05
PABPC3	1.14019e-06	-0.606514	2.50635e-05
TRIB3	1.15271e-06	-1.14188	2.52306e-05
GJA4	1.1656e-06	-0.84104	2.54585e-05
NPTX2	1.17781e-06	-1.29774	2.56434e-05
GAD1	1.18807e-06	-1.45743	2.57846e-05
NT5DC3	1.20782e-06	-0.721623	2.61305e-05
HOXD13	1.21045e-06	-0.749991	2.61323e-05
KLHDC8A	1.23394e-06	-0.918036	2.64723e-05
SMPX	1.29979e-06	-0.733975	2.77402e-05
CDH5	1.344e-06	-0.738806	2.84764e-05
SIPA1L2	1.34495e-06	-0.757839	2.84671e-05
GAL3ST2	1.3585e-06	-0.685019	2.87243e-05
PDX1	1.35897e-06	-0.649503	2.87047e-05
DLX1	1.36691e-06	-0.690468	2.88428e-05
PITX2	1.36717e-06	-2.01596	2.88186e-05
NKAIN1	1.37147e-06	-0.829489	2.88796e-05
MN1	1.37978e-06	-0.813432	2.90249e-05
ARHGAP11B	1.4499e-06	-0.779081	3.02826e-05
MTBP	1.52195e-06	-0.672616	3.16267e-05
FZD7	1.60699e-06	-0.935959	3.31256e-05
TRIM71	1.61124e-06	-1.14869	3.31799e-05
RGS5	1.62005e-06	-0.923479	3.3228e-05
GPR156	1.62361e-06	-0.775706	3.32678e-05
GPR4	1.62918e-06	-0.843604	3.33154e-05
MAP1B	1.68936e-06	-0.860284	3.43408e-05
EIF4EBP1	1.69351e-06	-0.675635	3.43911e-05
ALDH1L2	1.70023e-06	-1.10701	3.44935e-05
FAM184A	1.71921e-06	-0.891283	3.47071e-05
NES	1.74828e-06	-0.687739	3.52247e-05
ISL1	1.75411e-06	-0.737971	3.52383e-05
LGALS17A	1.77273e-06	-0.90668	3.55429e-05
ITGA11	1.77427e-06	-1.33894	3.55391e-05
CD248	1.82114e-06	-0.996519	3.63361e-05
MIR100HG	1.85054e-06	-0.967069	3.67086e-05
ANK2	1.8733e-06	-1.3853	3.70527e-05
ACBD7	1.93992e-06	-0.686345	3.82966e-05
GNAO1	2.02934e-06	-1.16305	3.99084e-05
RAPGEF4	2.13e-06	-1.00009	4.14513e-05
THSD7B	2.13961e-06	-1.15029	4.15988e-05
PDLIM2	2.17116e-06	-0.656515	4.21324e-05
CCM2L	2.18344e-06	-0.750041	4.23306e-05
TP73	2.20302e-06	-0.942012	4.25897e-05
CNKSR2	2.27248e-06	-0.757812	4.36039e-05
PTGIS	2.27553e-06	-1.41414	4.3581e-05
EPHA3	2.30864e-06	-1.58697	4.40509e-05
PREX2	2.3715e-06	-1.38693	4.51662e-05
STRA6	2.41851e-06	-1.60017	4.58067e-05
KIAA1524	2.43867e-06	-0.675744	4.59763e-05
GCLM	2.50311e-06	-0.81205	4.70185e-05
BRCA2	2.61557e-06	-0.813983	4.8952e-05
NPHS1	2.82322e-06	-1.33563	5.24083e-05
FAP	2.82579e-06	-1.41498	5.24085e-05
NKX2-8	2.90412e-06	-1.05481	5.34748e-05
NOS3	2.93693e-06	-0.795126	5.3934e-05
CD34	3.02632e-06	-0.704136	5.54268e-05
SRPX2	3.04148e-06	-1.47039	5.56547e-05
FATE1	3.06983e-06	-0.801026	5.60237e-05
KIRREL2	3.08567e-06	-0.70483	5.62628e-05
RGS20	3.09237e-06	-1.20441	5.62849e-05
HIGD1B	3.0974e-06	-0.876242	5.63266e-05
INSC	3.10175e-06	-0.983186	5.63558e-05
SUCNR1	3.11725e-06	-1.50943	5.65872e-05
TBX4	3.27416e-06	-0.898507	5.88117e-05
MECOM	3.27834e-06	-1.27716	5.88352e-05
CACNA1G	3.28335e-06	-0.732844	5.88738e-05
HAPLN1	3.31648e-06	-1.37899	5.92608e-05
PIM1	3.44303e-06	-0.605598	6.08861e-05
IFI16	3.44815e-06	-0.688016	6.09242e-05
RAX	3.54773e-06	-0.765983	6.22019e-05
ALX1	3.57956e-06	-0.961744	6.24931e-05
DDR2	3.61346e-06	-1.28478	6.29245e-05
DACT3	3.66599e-06	-0.875757	6.36772e-05
ADAM33	3.72593e-06	-1.1655	6.4609e-05
CXCL10	3.85977e-06	-1.17427	6.65923e-05
TSPAN2	4.04829e-06	-1.0398	6.92052e-05
PCDH12	4.08343e-06	-0.770039	6.95742e-05
GLI2	4.22902e-06	-1.00456	7.16386e-05
UGT3A2	4.39748e-06	-1.77227	7.38827e-05
PXDNL	4.42382e-06	-0.979927	7.42645e-05
PLA2G5	4.59146e-06	-0.858473	7.67024e-05
FBLN1	4.61184e-06	-1.2094	7.69803e-05
SPSB4	4.66779e-06	-0.858217	7.78508e-05
CHST8	4.67411e-06	-0.752181	7.78929e-05
L1CAM	4.68985e-06	-2.05179	7.80287e-05
CNN1	4.73848e-06	-1.3799	7.83299e-05
LINC00961	4.82354e-06	-0.633678	7.93526e-05
KLK6	4.83382e-06	-1.70085	7.94581e-05
PCDH17	4.95414e-06	-1.12488	8.11113e-05
HOXB13	4.98729e-06	-1.95367	8.1589e-05
CASQ2	5.07993e-06	-1.00382	8.29062e-05
CCNJL	5.32953e-06	-1.38131	8.6362e-05
CCDC150	5.68463e-06	-0.959161	9.13949e-05
JAM3	5.70807e-06	-0.931908	9.16998e-05
GPRC5B	5.7101e-06	-0.904821	9.16608e-05
OMD	5.72105e-06	-1.15674	9.16932e-05
CCL19	5.7659e-06	-1.67227	9.2196e-05
OR51E1	5.7679e-06	-0.909044	9.21562e-05
LRP3	5.78943e-06	-1.15269	9.23565e-05
UGT1A3	5.81392e-06	-1.15263	9.26752e-05
OSGIN1	5.99881e-06	-0.8542	9.5179e-05
DISP2	6.02033e-06	-0.983503	9.54467e-05
TTLL6	6.24465e-06	-1.63158	9.84708e-05
FAM83A	6.40256e-06	-1.224	0.000100652
ADAMTSL1	6.41583e-06	-1.05365	0.000100783
CDON	6.88874e-06	-0.762401	0.000106742
PLAC1	6.89022e-06	-0.602936	0.000106684
GRIN2B	7.08709e-06	-0.814306	0.000109156
LZTS1	7.54094e-06	-0.824169	0.000115281
SLC7A1	7.73518e-06	-0.648138	0.0001179
TALDO1	7.73563e-06	-0.587741	0.000117819
EID3	7.93909e-06	-0.614047	0.000120471
GPBAR1	8.13103e-06	-0.748491	0.000123111
COL22A1	8.24848e-06	-1.54184	0.000124613
MCM4	8.27197e-06	-0.627751	0.000124693
SUSD5	8.35494e-06	-0.851954	0.000125851
ITGA1	8.6214e-06	-0.791767	0.000129485
KCNJ8	8.7534e-06	-0.816285	0.000131371
ANO1	8.7678e-06	-1.00478	0.000131395
ITGBL1	8.81936e-06	-1.31445	0.000131975
OGN	8.88812e-06	-1.51953	0.000132908
CACNA1H	8.97959e-06	-1.15028	0.000133983
CCDC155	9.13565e-06	-0.59021	0.000135818
KIF26A	9.15647e-06	-0.880144	0.00013593
MDGA2	9.30412e-06	-0.881997	0.000137823
FAM26E	9.49175e-06	-0.932182	0.000140097
BRINP2	9.82414e-06	-1.20657	0.000144174
FJX1	9.82879e-06	-0.695379	0.000144139
GSC	1.01997e-05	-0.657419	0.000148729
TNFRSF4	1.04953e-05	-0.933508	0.000152498
AFAP1L2	1.05246e-05	-0.986388	0.000152815
FAM162B	1.05697e-05	-0.720796	0.000153361
PTGER3	1.08871e-05	-1.65066	0.00015719
RGAG1	1.09638e-05	-0.780976	0.000158074
PLXNB3	1.1028e-05	-1.28936	0.000158777
GBP1	1.10582e-05	-0.603671	0.0001591
DMRT1	1.12764e-05	-0.658058	0.000161448
FOXG1	1.17562e-05	-0.638175	0.00016692
SLC2A1	1.20348e-05	-0.949033	0.000170287
COL24A1	1.23298e-05	-0.83195	0.000173982
FIBCD1	1.2398e-05	-1.37099	0.000174823
HMCN1	1.26082e-05	-0.953177	0.000177423
HIST1H2BK	1.26323e-05	-0.732989	0.000177639
SPAG5	1.2663e-05	-0.746139	0.000177949
MLLT11	1.32072e-05	-0.8206	0.00018446
DPP10	1.33612e-05	-1.24194	0.000186105
ZNF492	1.33625e-05	-0.736222	0.000185997
REN	1.34973e-05	-1.55659	0.000187491
CERS1	1.36761e-05	-1.347	0.000189335
ADCY1	1.41812e-05	-1.11738	0.000194751
ADAM23	1.42476e-05	-1.19265	0.000195533
TRIM58	1.44998e-05	-1.11206	0.000198596
HCN2	1.50915e-05	-1.35333	0.000205604
NUAK2	1.54528e-05	-0.762011	0.00020983
NR5A2	1.5533e-05	-0.743742	0.000210639
PLA1A	1.61789e-05	-1.07044	0.000217674
FAM57B	1.62863e-05	-0.819077	0.000218688
GDPD5	1.64671e-05	-0.636168	0.000220827
DUSP9	1.65343e-05	-1.17166	0.000221295
FAM69A	1.69791e-05	-0.64386	0.000226509
GIPC3	1.70295e-05	-0.702687	0.000226887
NOTUM	1.71089e-05	-0.844	0.000227502
CTHRC1	1.72111e-05	-1.06332	0.000228564
TG	1.7353e-05	-1.16465	0.000230151
ZNF536	1.77697e-05	-0.695537	0.000234769
ST6GALNAC3	1.8005e-05	-0.717525	0.00023757
FOLH1	1.92283e-05	-1.24734	0.00025129
LGSN	1.93315e-05	-0.826181	0.000252317
FOXP3	1.98674e-05	-0.784526	0.000258162
APOBEC3B	1.99244e-05	-0.764833	0.00025874
FLT1	2.00867e-05	-0.741012	0.000260189
TMEM40	2.02122e-05	-1.04344	0.000261485
UGT1A8	2.05164e-05	-1.68619	0.00026492
GATA5	2.06422e-05	-1.06331	0.000266043
IL20RB	2.08326e-05	-0.885302	0.000268328
APLN	2.09684e-05	-0.897226	0.000269232
DKK2	2.12891e-05	-0.848292	0.000272498
PDE3A	2.13913e-05	-1.16053	0.000273465
HIST1H2BE	2.15564e-05	-0.630984	0.000275062
CMBL	2.17704e-05	-0.758324	0.000277276
KIAA1324	2.21924e-05	-0.980338	0.000282126
CYP7B1	2.25205e-05	-0.851616	0.000285589
LRRC4B	2.28428e-05	-1.09811	0.000288606
LHFP	2.28706e-05	-0.69974	0.000288781
SLC5A2	2.33035e-05	-1.66246	0.000293344
PDZD2	2.33384e-05	-0.778777	0.000293603
PMCH	2.35084e-05	-0.636382	0.00029538
IL3RA	2.43802e-05	-0.659388	0.000305027
WT1	2.4575e-05	-1.25692	0.000307091
SORCS2	2.46218e-05	-1.50411	0.000307301
TRAM1L1	2.47391e-05	-0.618421	0.00030839
KIF20B	2.50336e-05	-0.625069	0.000311305
SEMA3A	2.5064e-05	-1.0863	0.000311118
GABRA5	2.51503e-05	-0.636341	0.000312
VGF	2.52473e-05	-1.57777	0.000313015
EYA4	2.53002e-05	-1.04415	0.000313292
GUCA1C	2.53595e-05	-0.742096	0.000313838
CRISPLD1	2.57604e-05	-1.02997	0.000318414
NKD1	2.58857e-05	-0.773489	0.000319578
RYR2	2.62138e-05	-1.03571	0.000323046
MANEAL	2.65417e-05	-0.93694	0.000325913
CALCB	2.68847e-05	-0.609443	0.000329337
GBP4	2.69341e-05	-0.76422	0.000329746
EYS	2.71264e-05	-0.585913	0.000330524
C1QL1	2.71786e-05	-1.38436	0.000330964
F12	2.7458e-05	-1.00577	0.000333574
ME1	2.75797e-05	-1.22448	0.000334656
ARHGEF4	2.81863e-05	-1.23473	0.00034121
MAPK8IP2	2.82894e-05	-0.924673	0.000342055
HIST1H3H	2.84954e-05	-0.859481	0.000344141
RNF128	2.93428e-05	-0.864201	0.000352922
CDH11	2.97033e-05	-1.33644	0.000355798
C16orf96	3.00336e-05	-0.704826	0.000359335
LMOD1	3.07969e-05	-1.08186	0.000366333
MAGEA6	3.15047e-05	-0.974698	0.000373024
ISM1	3.16053e-05	-1.10583	0.000373999
CDR1	3.1666e-05	-0.740838	0.000374286
SFTA1P	3.20277e-05	-0.643097	0.000377258
LINC01018	3.21358e-05	-1.01524	0.000378097
LTA	3.29557e-05	-0.725137	0.000385535
ADORA1	3.35206e-05	-0.864571	0.000391474
ARAP3	3.46047e-05	-0.712235	0.000402077
ACTL8	3.47592e-05	-0.659487	0.000403415
MFAP5	3.60876e-05	-1.32361	0.000416712
ZFPM2	3.6285e-05	-0.942379	0.000418051
COL14A1	3.67369e-05	-1.22311	0.000422074
VGLL3	3.70981e-05	-1.20178	0.000425272
KCNC3	3.71889e-05	-0.644115	0.000426074
UGT3A1	3.73937e-05	-2.17346	0.000428182
C5orf46	3.87926e-05	-0.800672	0.000442472
C1QTNF2	3.90009e-05	-0.750003	0.000444355
SLC17A7	3.91722e-05	-0.655078	0.000445811
DUSP13	3.93233e-05	-0.697626	0.000447036
SCG2	4.09247e-05	-1.1027	0.000461408
DLK2	4.09609e-05	-0.629413	0.000461563
IL1RAP	4.13069e-05	-0.690155	0.000464952
LHX2	4.17341e-05	-0.621569	0.000468989
IL17D	4.19283e-05	-0.742193	0.000470399
UGT1A4	4.25313e-05	-0.693151	0.000476904
ASB9	4.3175e-05	-0.595864	0.00048254
PAK3	4.3742e-05	-0.792612	0.000487815
PRELP	4.37678e-05	-1.12982	0.000487573
SAMD5	4.37861e-05	-1.29204	0.000487512
RAMP2	4.38536e-05	-0.630834	0.000487999
AGAP2-AS1	4.4339e-05	-0.689535	0.000491802
SLC51B	4.48832e-05	-1.36652	0.000496497
SPATS1	4.55623e-05	-0.600226	0.000502115
RHBDL3	4.58589e-05	-0.718286	0.000504841
CACNA1B	4.64245e-05	-0.627134	0.000509157
P4HA3	4.70735e-05	-1.01485	0.000514351
FETUB	4.7561e-05	-0.77148	0.000519125
STMN2	4.77384e-05	-0.874978	0.000520232
DNMT3B	4.80586e-05	-0.62855	0.000523166
CSRP2	4.83394e-05	-0.69978	0.000525666
OR51E2	4.89319e-05	-0.854378	0.000531265
CACNA1E	4.97e-05	-1.0349	0.000537613
HSD17B6	5.03477e-05	-0.915195	0.000544046
SLC35G2	5.23944e-05	-0.679797	0.000559973
HHIPL1	5.28539e-05	-0.730095	0.000564004
ACTC1	5.30752e-05	-1.20689	0.000565484
SERTM1	5.32995e-05	-0.656465	0.000566991
LRRC32	5.38306e-05	-0.649792	0.000572047
MYOCD	5.42335e-05	-0.933445	0.000575733
CDKN2C	5.60681e-05	-0.781613	0.000592148
SYNPO	5.63001e-05	-0.765148	0.000593987
CTNNA2	5.66026e-05	-0.771695	0.000596565
NKD2	5.78827e-05	-0.981823	0.000608806
MYH11	5.81621e-05	-1.12269	0.000610494
PGC	5.84522e-05	-0.812161	0.000613226
RAB39A	6.05153e-05	-0.824408	0.000631963
TP53I11	6.06278e-05	-0.633741	0.000631853
PPEF1	6.15187e-05	-0.657887	0.000639514
LRRC17	6.21283e-05	-0.593566	0.000644871
COMP	6.28223e-05	-1.54661	0.00065076
KIAA1045	6.29324e-05	-0.65921	0.000651571
STEAP3	6.30439e-05	-0.688133	0.000652397
EPHX4	6.5581e-05	-0.935135	0.000674909
EPHA5	6.70579e-05	-0.821401	0.000687695
FAM101B	6.70805e-05	-0.614216	0.000687584
GOLGA8CP	6.82836e-05	-0.748904	0.000697825
DES	6.95477e-05	-1.51718	0.000709684
CXCL11	7.09431e-05	-0.959663	0.000722486
GLI1	7.16714e-05	-0.741317	0.000728819
ADCY3	7.21665e-05	-0.690002	0.000731318
KCNG3	7.32767e-05	-0.942294	0.000738922
DPYSL5	7.37752e-05	-1.27998	0.000742854
GLT1D1	7.41944e-05	-0.921706	0.000745977
ADAMTS6	7.47987e-05	-0.640783	0.000750216
SCN4A	7.54042e-05	-0.683273	0.000754814
DLX5	7.60051e-05	-0.751823	0.000760088
PDE1A	7.71539e-05	-1.59721	0.000770451
STYK1	7.71848e-05	-1.17789	0.000770011
FOXE1	7.72621e-05	-1.26023	0.000770407
SOX3	7.74802e-05	-0.769758	0.000771832
RHBG	7.78475e-05	-1.28317	0.000773989
GPR161	7.8757e-05	-0.715572	0.000782273
OLAH	7.88588e-05	-0.609457	0.000782527
FAM133A	7.92145e-05	-0.799	0.000784541
MNX1	8.09535e-05	-1.02245	0.000797915
FLRT2	8.19628e-05	-1.04175	0.000805929
RNF112	8.26606e-05	-0.663097	0.000810848
TGFB1I1	8.37135e-05	-0.864114	0.000818829
KDR	8.38077e-05	-0.81232	0.00081936
PITX1	8.46722e-05	-1.45042	0.000826238
NXPH2	8.47948e-05	-0.626888	0.000827042
NGF	8.56177e-05	-0.754275	0.000833089
HOXD3	8.75989e-05	-0.939002	0.00084995
WBSCR17	8.79369e-05	-1.23486	0.000852423
TAT	8.90712e-05	-0.684235	0.000861385
CNTN2	8.91457e-05	-0.818137	0.000861294
RASD2	8.99939e-05	-0.965063	0.000867856
RBM46	9.11751e-05	-0.674327	0.000878009
PCSK6	9.11836e-05	-1.00487	0.00087768
PLXDC1	9.62802e-05	-0.686301	0.000917701
FLT4	9.6751e-05	-0.681242	0.000920479
INHBA	9.88426e-05	-0.988474	0.000938205
FADS2	0.000100829	-0.862326	0.00095397
ADGRL3	0.000102483	-1.10932	0.000966507
ITPKA	0.000103245	-0.944979	0.000971906
COL1A2	0.000104284	-0.974067	0.000978099
DCHS2	0.000104591	-0.939142	0.000980527
FOXC2	0.0001079	-0.7845	0.00100513
HAPLN3	0.000108049	-0.779764	0.0010056
CACNA1C	0.000108592	-0.825878	0.00100883
PMAIP1	0.000112368	-0.785314	0.00103874
KISS1R	0.000114278	-0.843287	0.00105307
TAGLN	0.000114917	-0.919756	0.00105801
DAAM2	0.000114926	-0.787213	0.00105762
ISM2	0.000115778	-0.961118	0.00106308
ARX	0.000116879	-1.30257	0.00107175
MRVI1	0.000118899	-0.831712	0.0010859
HOXD10	0.000120216	-1.09333	0.00109452
GABRB3	0.000121299	-1.55225	0.00110292
VAX2	0.00012188	-0.633195	0.00110722
MYCT1	0.000122183	-0.5999	0.00110899
LDLRAD3	0.000123924	-0.662108	0.00112231
GJA5	0.000131015	-0.72269	0.0011777
SLC7A2	0.000131662	-0.997631	0.00118144
IL13RA2	0.000133092	-0.678373	0.00119116
SYT14	0.000133988	-1.0471	0.00119657
PCDHAC2	0.000134419	-1.11076	0.00119989
CHST1	0.000134999	-0.789212	0.00120402
PTPRR	0.000137651	-0.863979	0.00122184
PRSS12	0.000138938	-0.863862	0.0012322
IL21R	0.00014071	-0.892324	0.00124629
DPYSL4	0.000142324	-1.10873	0.00125896
SLIT3	0.000142368	-0.934894	0.00125881
EN2	0.000144574	-1.30127	0.00127557
FHL5	0.000145002	-0.922999	0.0012788
PHKA1	0.000148654	-0.626432	0.00130651
GREM1	0.000149511	-1.3481	0.00131124
PSG5	0.000150532	-0.797293	0.00131794
ULBP1	0.000155283	-0.622536	0.0013469
LRRC10B	0.000158343	-0.750261	0.00136767
ZMAT4	0.000159	-1.08683	0.00137161
TNNT1	0.00015964	-1.54228	0.00137655
PALM2	0.000160067	-0.609301	0.0013785
KIR2DL4	0.0001614	-0.605373	0.00138591
RASSF9	0.000164774	-0.82343	0.0014084
TRPC4	0.000165612	-0.705183	0.00141379
ADAMTS4	0.000173605	-1.05723	0.00146739
ANKRD1	0.000173869	-1.04072	0.00146901
LAMA1	0.000179808	-1.03194	0.00151173
HBQ1	0.000180094	-0.795152	0.00151351
UBE2QL1	0.000181035	-1.0799	0.00152017
ADAM19	0.000181683	-0.822791	0.00152375
CDC20B	0.000182311	-0.750149	0.00152715
ISLR2	0.000182517	-0.723329	0.00152762
SLITRK6	0.000185234	-1.03623	0.00154847
PODNL1	0.000185408	-0.817005	0.00154866
BACH2	0.000187854	-0.82575	0.00156846
CSMD2	0.000189371	-0.818506	0.00157728
CXCL9	0.000190372	-1.05456	0.00158433
IRS2	0.000190752	-0.598039	0.00158556
SMOC2	0.000191447	-0.961925	0.00158748
NTSR2	0.000192024	-0.62479	0.00159098
ITIH2	0.000193035	-0.878539	0.00159871
MYOZ3	0.000193741	-0.68927	0.00160326
SOX18	0.000195478	-0.64587	0.00161438
PEAR1	0.000195546	-0.643836	0.0016143
MURC	0.000198692	-0.5981	0.00163435
IFNG	0.000201276	-0.624857	0.00165164
KCTD8	0.000204436	-1.00211	0.00167155
STOX1	0.000206632	-1.00848	0.00168548
ZNF469	0.000208393	-0.632699	0.00169648
C5	0.00021313	-0.664296	0.00172546
FAM171A2	0.000213543	-0.921228	0.00172812
AQP6	0.000214588	-0.885754	0.00173385
HSPB6	0.000214842	-0.953457	0.00173521
CHRM3	0.000215477	-0.724798	0.00173898
UPK1A	0.000220254	-0.751443	0.00176849
TMEM119	0.000224765	-0.895686	0.00179769
APLNR	0.000225053	-1.04888	0.00179858
C10orf99	0.000235708	-1.35799	0.00186702
PAEP	0.000241309	-1.03843	0.00190258
FIRRE	0.000241524	-0.612459	0.00190354
MEOX1	0.00024663	-0.699669	0.0019334
DUSP5P1	0.000246876	-0.931567	0.00193458
SSTR2	0.000247931	-0.746416	0.00193989
AFP	0.000248601	-0.854295	0.00194439
BICD1	0.000249703	-0.714924	0.00195004
GAS1	0.000250468	-0.671256	0.00195378
MAGEA3	0.000251343	-0.754819	0.00195986
CNGB1	0.000251838	-0.666721	0.00196223
AATK	0.000252784	-0.606002	0.00196886
SEMA3D	0.000253803	-1.2134	0.00197529
ADAM22	0.000257551	-0.913091	0.00200218
CCDC169	0.00025829	-0.623138	0.0020049
AIM2	0.000261187	-0.801485	0.00202432
FDCSP	0.000261459	-0.964343	0.0020249
ZIC4	0.000266789	-0.66833	0.00205919
AK5	0.000266865	-1.15677	0.002059
FNDC1	0.000268842	-1.11128	0.0020727
EWSAT1	0.000269814	-0.794608	0.00207863
ATP1B2	0.000276286	-0.666599	0.00211895
LRCH2	0.000276328	-1.07268	0.00211848
GPC5	0.000276612	-0.672372	0.00211986
MSX2	0.000278206	-0.747215	0.00212969
SFRP2	0.000282456	-1.57605	0.002155
AFAP1-AS1	0.000282984	-1.12757	0.00215662
OTOF	0.000283276	-0.668929	0.00215725
SLCO1A2	0.000288069	-1.08529	0.00219131
HS6ST2	0.000290015	-1.2441	0.0022053
PAGE1	0.000294194	-0.789867	0.00223211
EFNA5	0.000298675	-1.00908	0.0022611
GAP43	0.000299516	-0.679227	0.00226496
TRPC6	0.000302732	-0.798309	0.00228004
IRX1	0.000304006	-0.887798	0.00228796
BCL6B	0.000305786	-0.654665	0.00229967
MAPK12	0.0003081	-0.824268	0.00231368
UBD	0.000308618	-1.339	0.00231588
FGF7	0.000310949	-0.649925	0.00233167
LAG3	0.000313472	-0.883595	0.00234801
SOX11	0.000317979	-1.01292	0.00237743
HOXD11	0.000320663	-1.11108	0.00239575
RGS9BP	0.000323275	-0.653438	0.00241001
COLGALT2	0.00033051	-0.814365	0.00245681
UNC13A	0.000331314	-0.945336	0.00246011
NXPH3	0.000342536	-0.765353	0.00253336
PPARGC1B	0.000356629	-0.620174	0.00262248
PADI3	0.000364369	-0.951207	0.00266698
COL16A1	0.000365056	-0.775442	0.0026701
ZFHX4	0.000372132	-1.26313	0.00270931
GLRA2	0.000372927	-0.674451	0.00271317
LEF1	0.000377252	-0.856425	0.00273687
CRB2	0.00037806	-1.12266	0.0027379
KIF1A	0.000382262	-1.41673	0.00276541
STAMBPL1	0.000385819	-0.642034	0.00278427
LHX1	0.000386145	-1.20056	0.00278467
SCRG1	0.000390789	-0.765462	0.00281223
LEFTY1	0.000391477	-1.26656	0.0028152
JAKMIP1	0.000391531	-0.777073	0.00281461
ST3GAL4	0.000392811	-0.828242	0.00282085
MSRB3	0.00039587	-0.724916	0.00283587
PAMR1	0.000398452	-0.845252	0.00285238
GAGE2D	0.000405565	-0.621294	0.00289623
CEACAM19	0.000409217	-0.759979	0.0029142
ACVR1C	0.000414398	-0.683592	0.00294395
GDF3	0.000416793	-0.727226	0.00295891
PRSS3	0.000417546	-0.724569	0.00295914
PTCHD2	0.000420569	-0.627397	0.00297441
MRGPRF	0.000424793	-0.830864	0.00299397
VEGFC	0.000438519	-0.675286	0.0030665
KLK1	0.000439882	-1.23285	0.00307498
OSBPL6	0.000443415	-0.807588	0.00309441
CD70	0.000445421	-1.31657	0.00310208
CSF1	0.000445893	-0.603291	0.00310431
TMTC1	0.000448319	-0.655108	0.00311698
ABCC8	0.000453632	-0.831854	0.00315071
DIAPH3	0.00045371	-0.626479	0.0031502
KGFLP1	0.000456633	-0.678227	0.00316514
PYGM	0.00045771	-0.643066	0.00317046
APCS	0.000458777	-1.0087	0.0031725
RASL10B	0.00046557	-0.683517	0.0032119
GAGE4	0.000475482	-0.686679	0.0032693
SERPINB4	0.000476434	-0.724654	0.00327036
PCDH7	0.000477262	-1.10083	0.00327386
MYLK	0.000481349	-0.699887	0.00329749
EGFL7	0.000483589	-0.65524	0.00330952
GRIK3	0.000488034	-1.05493	0.00333772
WISP1	0.000496509	-0.785432	0.00338216
CDH8	0.000498044	-0.69087	0.00339037
SRRM3	0.000512303	-0.939517	0.00347132
C8G	0.000516012	-0.733763	0.00348954
GJB5	0.000517656	-0.922833	0.00349605
RORB	0.000519971	-0.611621	0.00350822
SCG3	0.000521999	-0.733353	0.00351613
SPOCD1	0.000523834	-0.912195	0.00352502
PDE1C	0.000537218	-0.997795	0.00360209
TBX2	0.000538772	-0.785114	0.00361134
IGFN1	0.0005402	-1.91157	0.00361855
NDNF	0.00054309	-1.00134	0.00363198
TLE6	0.000548667	-0.86983	0.00366093
CHSY3	0.000557727	-0.628968	0.00371173
SEMA6B	0.000574792	-0.635585	0.00381171
CCDC80	0.000575007	-0.937287	0.00381191
SALL4	0.000591245	-0.752525	0.0038969
SPINK13	0.000595414	-0.922121	0.00390932
ZNF467	0.000596516	-0.642422	0.0039153
ZNF703	0.000597773	-0.590827	0.0039223
RASL11B	0.000603717	-0.832185	0.00395246
SCN9A	0.000611483	-1.04902	0.00399185
MEIS1	0.000613297	-0.753826	0.00399987
SYNPO2	0.000613498	-0.793375	0.00399991
GAGE12D	0.000620815	-0.906677	0.00403736
ADRA2C	0.000624128	-0.888421	0.00405377
ALDH1A1	0.000628515	-0.691083	0.00407582
FAM124A	0.000634705	-0.782077	0.00410947
EPHA10	0.000638511	-1.11639	0.00412761
TCN1	0.000648672	-1.26539	0.00418538
ADGRG1	0.000657197	-0.663443	0.00423373
CA2	0.0006581	-0.698566	0.00423822
MGST1	0.00066248	-0.971893	0.00426242
TSPAN7	0.000669203	-0.633156	0.0042976
NRCAM	0.000676283	-0.859656	0.00433764
ANXA8L2	0.000684772	-0.939833	0.00438249
TMEM155	0.000691422	-0.671308	0.00441543
SLC6A17	0.000698846	-1.09917	0.00445729
HOXA11-AS	0.000706401	-0.963899	0.00449848
DYNC1I1	0.000718704	-0.983712	0.00455845
ABCC3	0.000724449	-0.7446	0.0045878
IRX2	0.000726519	-1.03777	0.00459666
SERPINB3	0.000730956	-0.84757	0.00461478
SYT7	0.00075352	-0.878106	0.00472527
ZFHX4-AS1	0.000765668	-0.722306	0.00478974
MKX	0.000771519	-0.772455	0.00482193
MAP1LC3C	0.000771554	-0.899062	0.00482068
MGAT3	0.000772336	-0.82816	0.00482264
TMEM121	0.000775511	-0.771516	0.00484099
MPP3	0.000777391	-0.596052	0.00484683
PLEKHS1	0.000783213	-0.860157	0.00487425
LINC00482	0.000787207	-0.812438	0.00489614
EGF	0.000787338	-0.856061	0.00489547
FBN1	0.000791533	-0.633525	0.0049156
PRR5L	0.000814191	-0.684474	0.0050259
CACNA2D1	0.000816568	-1.16299	0.00503301
THY1	0.000821985	-0.792411	0.00506032
NPTX1	0.000824509	-0.783944	0.0050713
PLCB4	0.000835012	-0.93082	0.00512209
F2	0.000837021	-0.85352	0.00513288
MGP	0.000848286	-0.904494	0.00519265
AOC3	0.000853771	-0.738019	0.00522156
KCNQ4	0.000857505	-0.725326	0.00523504
RAPGEFL1	0.000858128	-0.614022	0.00523728
SH3TC2	0.000860269	-0.891008	0.00524724
SBSN	0.000860809	-0.74179	0.00524896
SNCG	0.000867221	-1.13729	0.00528022
PRSS23	0.000869786	-0.587256	0.00529113
GATA6	0.000873508	-0.634747	0.00530591
DAND5	0.000873678	-0.635978	0.00530538
FAM129C	0.000882363	-0.630985	0.00534547
TMEM158	0.000899974	-0.716183	0.00543292
TNFRSF9	0.000906753	-0.798355	0.00546742
ADRA2A	0.00091017	-0.783435	0.00548158
NEGR1	0.000915802	-0.914183	0.00550581
PCDH18	0.000922926	-0.728782	0.00554539
PCSK2	0.000924947	-0.661567	0.00555266
FOXF1	0.000932212	-0.621688	0.00558484
KCNN3	0.000949131	-0.751066	0.00567131
STRIP2	0.000965033	-1.02685	0.00574959
LDLR	0.000968106	-0.670215	0.00576121
GABRB2	0.00099003	-0.766846	0.00587126
PCDH1	0.000999514	-0.810144	0.00592066
KLHL13	0.00101472	-0.782445	0.00599515
HOXA13	0.00101513	-1.06096	0.00599586
IGFBP3	0.00104026	-0.897871	0.0061179
CLGN	0.00104081	-0.935442	0.0061194
GMNC	0.00105484	-0.929384	0.00618065
HIST3H2A	0.00106688	-0.677716	0.00623871
SPTBN4	0.0010708	-0.611803	0.00625092
BTBD11	0.00108171	-1.11475	0.00629851
FAM19A5	0.00108395	-1.1099	0.00630797
ZP1	0.00109053	-0.610201	0.00633909
VTN	0.00109683	-1.00089	0.00636851
REM1	0.00109983	-0.596264	0.00638413
LAMP5	0.00110009	-1.0428	0.00638382
GPR27	0.0011093	-0.873102	0.00642457
IGSF21	0.00111823	-0.796773	0.00647261
FUT9	0.00112669	-1.24819	0.00651239
SLITRK2	0.00113753	-1.33581	0.00656769
PHGDH	0.00114115	-0.784254	0.00658301
CA9	0.00119866	-1.38104	0.0068589
CYP1B1-AS1	0.00120357	-0.6058	0.00687546
LMX1B	0.0012122	-0.910174	0.00692285
RUFY4	0.00121717	-0.675966	0.00694545
KIAA1644	0.00122877	-0.795209	0.00699995
TTTY4C	0.00124346	-0.692277	0.00706797
C8orf48	0.00124837	-0.598802	0.00709393
CDH17	0.00124898	-1.21336	0.00709541
RNF165	0.00126487	-0.813241	0.0071678
C16orf89	0.0012936	-0.994615	0.00729241
LRRC3	0.00131419	-0.673321	0.00738616
MAPT	0.00131895	-0.813095	0.00740682
POPDC3	0.00132492	-0.916756	0.00743019
SEMA7A	0.00132546	-0.595039	0.00742918
AFM	0.00136121	-0.588817	0.00760258
KAZALD1	0.00137394	-0.637924	0.00766118
MTTP	0.00137602	-0.773964	0.00766649
KYNU	0.00138152	-0.821806	0.00768464
TSHZ2	0.00138459	-0.888599	0.00769543
PRTG	0.00142244	-0.794984	0.00788024
JPH3	0.00143319	-0.796478	0.00792906
TSPAN5	0.00145125	-0.882134	0.0080074
CHST4	0.00146174	-0.600912	0.00805449
PRLR	0.00146267	-0.948359	0.00805743
CA12	0.00147224	-0.824578	0.00809498
A2ML1	0.00147472	-0.687698	0.00810205
EPHB3	0.00147932	-0.71174	0.00812302
XKR9	0.00151203	-0.638974	0.00828267
LOC285733	0.00151835	-0.903165	0.00830841
SPX	0.00153701	-0.784793	0.00839488
DNAH5	0.00154546	-0.714165	0.0084298
LGI2	0.00154808	-0.671897	0.00843738
FAM174B	0.00155378	-0.724972	0.00845949
CEACAM1	0.00155832	-0.601675	0.00847519
CYP4F3	0.00157058	-1.1626	0.00853057
PDE10A	0.00159194	-1.06138	0.0086215
ARHGAP20	0.00159207	-0.640111	0.00861994
UGT1A7	0.00161035	-0.671264	0.00870055
PCBP3	0.00161909	-0.900681	0.00873397
ADH1C	0.00161954	-0.826426	0.0087341
KCNE4	0.00163624	-0.648673	0.00880798
ELMOD1	0.00164072	-1.02152	0.00882981
QPRT	0.00164842	-1.18	0.00886656
RFTN1	0.00166631	-0.642983	0.00894639
COL15A1	0.00167893	-0.729126	0.00899534
CHAC1	0.00169501	-0.620656	0.00906493
CLIP3	0.00170851	-0.784517	0.00911337
C15orf27	0.00171725	-0.595111	0.00915048
PRTN3	0.00172255	-0.591804	0.00917638
SLC1A7	0.00177522	-0.787114	0.00941296
CRYAA	0.00178068	-0.767937	0.00943463
NR2F1-AS1	0.00182257	-0.666217	0.00960945
GPR176	0.00183049	-0.780786	0.00964623
CACNG6	0.00184536	-0.604548	0.00971213
ADAMTS2	0.00185043	-0.854748	0.00973383
GAGE2A	0.00186707	-0.606975	0.0098063
CYP2B6	0.00190545	-0.686541	0.00997218
PRODH2	0.00193157	-1.32447	0.0100755
WIF1	0.001932	-0.644533	0.0100752
HIST1H2BC	0.00197031	-0.616867	0.0102359
C1orf95	0.0019728	-1.14543	0.0102385
ADAM12	0.00201755	-0.74108	0.0104181
S1PR3	0.00202082	-0.649259	0.0104323
UPK2	0.00202708	-0.730352	0.0104541
FXYD1	0.0020404	-0.919326	0.010507
FABP6	0.00207191	-1.30323	0.0106293
KCNK9	0.00207341	-0.697798	0.0106343
AHSG	0.00212214	-0.609645	0.010849
SLC6A3	0.00216842	-0.748707	0.0110116
CNTNAP1	0.00216847	-0.585718	0.0110091
CES4A	0.00217942	-0.751034	0.0110483
SLC18A3	0.00224335	-0.596064	0.0113082
VSIG1	0.00225667	-0.658609	0.0113642
SYCP2	0.00226727	-0.770788	0.0114063
BCAN	0.00229504	-0.682045	0.0115291
CYP26B1	0.00229541	-0.598811	0.0115282
ST8SIA4	0.00231096	-0.601938	0.0115949
STK26	0.002337	-0.674235	0.0116827
KIAA2022	0.00233903	-0.850988	0.01169
FAT2	0.00241091	-0.723264	0.0119764
PLN	0.00243914	-0.852317	0.0120844
ACSF2	0.00244276	-0.744942	0.0120966
GAGE12J	0.00250229	-0.601127	0.0123318
LMO3	0.00250614	-0.627317	0.0123419
GAS2L3	0.00252236	-0.915699	0.012407
MAGEC2	0.002526	-0.63335	0.0124189
MAGEL2	0.00252792	-0.667592	0.0124254
HRASLS	0.00258237	-0.66156	0.0126657
SLC7A7	0.00258737	-0.758437	0.0126811
XKR6	0.0026336	-0.649911	0.0128525
BTBD16	0.00267993	-0.688153	0.0130352
DYSF	0.0026865	-0.723848	0.013061
CEMIP	0.00269273	-0.910659	0.0130851
ANGPTL2	0.00271585	-0.673944	0.0131725
CHST2	0.00272449	-0.650841	0.0131988
LTBP1	0.00273045	-0.738032	0.0132214
B3GNT4	0.00273338	-0.706841	0.0132325
CYP2C18	0.0027517	-0.821725	0.013293
ISLR	0.00275759	-0.954889	0.013312
UNC5B	0.0027892	-0.600982	0.0134268
GDF15	0.00288169	-0.610216	0.0137879
IGF2	0.0029566	-0.924914	0.0140742
CPEB1	0.00299309	-0.856327	0.0142149
AVPR2	0.00300905	-0.825303	0.0142808
LOXL2	0.00306986	-0.590333	0.0145191
DKFZP434L187	0.00309828	-0.672286	0.0146232
COX4I2	0.00311512	-0.642005	0.0146656
EPHB1	0.0031549	-0.857797	0.0148325
DUSP26	0.00316336	-0.642528	0.014862
COL12A1	0.00318526	-0.643939	0.014941
ERBB4	0.00330133	-1.05215	0.0153452
UST	0.0033214	-0.772238	0.015414
UGT1A10	0.00334146	-0.969424	0.0154896
AMBP	0.00336011	-1.01846	0.0155515
RAB27B	0.00336274	-0.778818	0.0155601
PTPRN	0.00338214	-0.61983	0.0156288
TOX	0.00343895	-0.771185	0.0158343
CPS1	0.00346931	-1.0579	0.0159526
STC1	0.00352118	-0.721408	0.0161297
C5orf38	0.00352187	-0.846627	0.0161293
HOXA11	0.00352227	-0.850558	0.0161275
DIRAS1	0.00358049	-0.946976	0.0163249
AFF2	0.00360521	-0.641299	0.016423
C1S	0.003622	-0.652287	0.0164849
SCUBE3	0.00366733	-0.671082	0.0166359
CD177	0.00368665	-0.725945	0.0166977
PKD1L2	0.00379503	-0.620721	0.0171018
CR1L	0.00382675	-0.718054	0.0171994
ACTN2	0.00389166	-0.677671	0.0174415
MEDAG	0.00389914	-0.716832	0.0174636
SLC26A10	0.00390066	-0.585026	0.0174666
GPR162	0.00404476	-0.587878	0.0179552
CREB3L3	0.00404826	-0.937334	0.017963
PRDM16	0.0040663	-0.70653	0.0180314
SH3BP5	0.00410034	-0.585287	0.0181509
NEURL3	0.00410662	-0.604988	0.018167
HTR1D	0.00411447	-0.60746	0.01819
DERL3	0.00418829	-0.696372	0.0184014
FBLN2	0.0044777	-0.648875	0.0194523
VAT1L	0.00450536	-0.641481	0.0195394
RGS16	0.00453693	-0.606175	0.0196514
ILDR2	0.00462884	-0.693424	0.0199611
SERPINA7	0.00472723	-0.714249	0.0202916
GDF1	0.00473841	-0.743952	0.0203353
IL1R2	0.00473924	-0.788803	0.0203347
GPR37	0.00475682	-0.948618	0.0203888
TRIM67	0.00491047	-0.689873	0.0209337
PGR	0.0049675	-0.769288	0.0211111
CR2	0.00499045	-0.844109	0.0211867
CATSPERG	0.00501649	-0.69578	0.0212665
LAMP3	0.00506918	-0.60434	0.0214677
NPBWR1	0.0050965	-0.711468	0.0215523
CCL20	0.00512372	-0.792206	0.0216406
KLHL23	0.00513829	-0.653027	0.0216843
MIR143HG	0.00516719	-0.634781	0.0217749
SLC43A1	0.00516745	-0.642399	0.0217716
EFEMP1	0.00527925	-0.891645	0.0221336
CECR7	0.00528005	-0.703258	0.0221324
NEFL	0.00543147	-1.10524	0.022624
CTNND2	0.00547355	-0.590568	0.0227439
FCN3	0.00572087	-0.705437	0.0235712
GUCY1A2	0.0059104	-0.624753	0.0241967
CA8	0.00594802	-0.606908	0.0243168
LY6H	0.00604944	-0.593236	0.024648
SLC38A3	0.00608249	-1.02552	0.0247335
GPRC5A	0.00611209	-0.844973	0.0248244
MMRN1	0.00612989	-0.727165	0.0248819
ZNF365	0.00626088	-0.630146	0.0253135
GPR143	0.0063764	-0.90458	0.0256593
CRABP2	0.00637828	-0.741353	0.0256518
BARD1	0.00639911	-0.603656	0.0257104
ADGRG7	0.00642793	-0.661603	0.0258161
DUSP4	0.0065144	-0.80926	0.0260513
LBP	0.0065754	-0.867833	0.0262492
SLC34A1	0.00662116	-0.926441	0.0263959
SPINK1	0.0067096	-0.911471	0.0266553
FST	0.00672238	-0.757452	0.0266803
SLC6A1	0.00681995	-0.594441	0.0269633
CGREF1	0.0068926	-0.742875	0.0271825
HIF3A	0.00693591	-0.676795	0.0272956
INA	0.00695253	-0.769289	0.0273505
C1QTNF7	0.00703337	-0.662192	0.0275892
HOXD9	0.00712668	-0.585141	0.0278595
DHRS2	0.0073069	-0.930968	0.0284071
RASL12	0.00736483	-0.625916	0.0285458
NELL2	0.00738412	-0.6816	0.0286098
FAM81A	0.00748788	-0.640805	0.0289354
EGFLAM	0.00753109	-0.607525	0.0290695
IFITM1	0.00772914	-0.587648	0.0296833
GCNT3	0.00788438	-0.668333	0.0301554
SH2D2A	0.00798529	-0.607177	0.0304846
SLC13A3	0.00800864	-1.28468	0.0305453
APBA2	0.0080173	-0.630913	0.0305613
2016-09-03	0.00804389	-0.622155	0.0306456
STAC	0.00807007	-0.79025	0.0307054
ADAMTS15	0.00840968	-0.854434	0.0317038
HPCAL4	0.00859356	-0.599281	0.0322313
ANO3	0.00871498	-0.624215	0.032544
APCDD1	0.00879487	-0.668369	0.0328006
BDKRB2	0.00880107	-0.723421	0.0328118
POSTN	0.00880828	-0.988114	0.0328328
MDFI	0.00892106	-0.758554	0.0331448
ADM	0.00895283	-0.647968	0.0332088
HOXD4	0.00903107	-0.614973	0.0333964
RIPPLY3	0.00913599	-0.619965	0.0337237
DIRAS2	0.00937705	-0.690103	0.0344463
CHST6	0.00941613	-0.615881	0.0345281
MAP7D2	0.00963549	-0.908574	0.0351941
COL8A1	0.010002	-0.75723	0.0362684
ROR2	0.0101897	-0.846557	0.0367867
C2CD4A	0.0102577	-0.875156	0.0369347
C14orf132	0.0106311	-0.637037	0.0379264
APCDD1L	0.0109094	-0.701479	0.0386975
ZNF114	0.0109197	-0.601761	0.0387205
GPC3	0.0110506	-0.662324	0.039097
LY6K	0.0111296	-0.61867	0.0392951
PAH	0.0111839	-1.38966	0.0394462
GREB1	0.0111873	-0.713999	0.0394515
KNG1	0.0111915	-0.856275	0.0394594
NGFR	0.0113817	-0.604215	0.0399859
FAM155A	0.011475	-0.863063	0.0402243
OSR2	0.0117558	-0.771946	0.0410194
LGALS4	0.0119002	-0.89015	0.0414529
FAM224B	0.0119995	-0.631651	0.0417067
LINC00488	0.0121739	-0.769095	0.042149
SP5	0.0122787	-0.604296	0.0424114
DOC2B	0.0123049	-0.632482	0.0424663
PHF21B	0.0126158	-0.678996	0.0433354
BDKRB1	0.0126303	-0.598625	0.0433633
SYT1	0.0126751	-0.639923	0.0434881
CPXM1	0.0127634	-0.794543	0.0437033
PDE3B	0.0131775	-0.647026	0.044785
MAEL	0.0131969	-0.586531	0.0448288
HSD17B2	0.0133682	-0.635266	0.0453132
OLFM2	0.013456	-0.684955	0.0455058
CPN1	0.0134927	-0.611422	0.0456148
ZNF385D	0.0135278	-0.685766	0.0456959
PI16	0.0135508	-0.627676	0.0457284
LY96	0.0136271	-0.613993	0.0458878
DPT	0.0137344	-0.643696	0.0461432
BGN	0.0138004	-0.587666	0.0462969
NALCN	0.0142275	-0.693011	0.047435
LONRF2	0.0148784	-0.730825	0.0490791
SLC22A8	0.014886	-1.1226	0.0490963
PRIMA1	0.0150362	-0.694327	0.0494723

## Sheet: LIHC
Symbol	P value	log2(Fold change)	FDR
PNCK	2.89662e-08	-1.92278	0.000297352
EPHA6	3.58953e-06	-0.904033	0.00283449
CA9	8.30383e-06	-2.01567	0.00370622
SAPCD2	1.07563e-05	-0.911891	0.00408959
NPTX1	2.00307e-05	-0.975056	0.005875
C6orf223	2.09642e-05	-1.62007	0.00606219
PCSK1N	2.30574e-05	-1.60524	0.00606913
ZNF488	4.74018e-05	-0.626667	0.0091812
LGALS14	4.84798e-05	-0.818096	0.0092161
SLC6A8	5.25159e-05	-1.09966	0.00913732
PITX2	6.51838e-05	-0.988898	0.0100623
SLC11A1	6.74142e-05	-0.672315	0.0101771
HIST1H2BH	7.15105e-05	-0.599384	0.0103393
ECT2	0.000123274	-0.631348	0.013983
BRSK2	0.000126654	-1.05088	0.0142876
DCAF12L1	0.000130926	-0.612713	0.01453
PPP1R14C	0.000132722	-0.865232	0.0146501
ANLN	0.000142101	-0.750537	0.0151164
MMP1	0.00017306	-1.0503	0.0161504
B3GNT4	0.00019437	-0.680365	0.0165586
EPO	0.000249574	-1.31195	0.0185652
LYPD6	0.000281618	-0.986347	0.0194677
TEX15	0.000290642	-0.813044	0.0196936
TFAP2A	0.00031631	-0.959798	0.020682
PPFIA4	0.000326691	-0.838561	0.0209603
NXPH4	0.000384852	-1.03997	0.0229692
NT5DC2	0.000442191	-0.678396	0.0247374
PYCR1	0.000472381	-1.1795	0.0255222
RCOR2	0.0004769	-0.857521	0.0255646
A4GNT	0.000500782	-0.822348	0.0264308
GLP1R	0.000521179	-0.874289	0.0270894
CASKIN1	0.000546699	-0.706824	0.0279211
GDF1	0.000606721	-0.72167	0.0293787
SLC7A1	0.000610514	-0.791293	0.0292861
PKM	0.000632379	-0.638049	0.0299156
CTSE	0.000669132	-1.09271	0.0302598
CDCA2	0.000727212	-0.654609	0.0310403
SCTR	0.000753615	-1.13373	0.0315765
ZNF280B	0.00076511	-0.678899	0.0317985
HMGA2	0.00076893	-1.15833	0.0318284
SLC6A10P	0.000782181	-0.675961	0.0319899
MMP10	0.000804841	-0.92685	0.0325279
CEP55	0.000888861	-0.641003	0.0344976
TICRR	0.000895438	-0.653732	0.0346873
CKAP2L	0.000937593	-0.646876	0.0356476
RAD54L	0.00109025	-0.667288	0.0388608
SLC34A2	0.00128736	-1.32724	0.0422218
CERS1	0.00142315	-0.918944	0.0444054
ADORA2B	0.00154486	-0.646146	0.0461012
SOX11	0.00156119	-0.657324	0.0461856
DCHS2	0.00158317	-0.593002	0.0464343
FZD8	0.00165959	-0.586738	0.0477214
DZIP1L	0.00168029	-0.632768	0.047914
FOXE1	0.00169231	-0.586675	0.0480564
C3orf52	0.00174944	-0.825478	0.0492023

## Sheet: LUAD
Symbol	P value	log2(Fold change)	FDR
IGFBP1	6.84089e-05	-1.02172	0.0212804
RAET1E	8.23112e-05	-0.739175	0.0222359
SH2D5	0.000113517	-0.710024	0.0235417
FAM83A-AS1	0.000216647	-0.708704	0.0329481
HOXA11	0.000248884	-0.814683	0.0331807
KCNF1	0.000328968	-0.714381	0.0375225
TREML3P	0.000381487	-0.638228	0.0403728
ELOVL6	0.000403542	-0.636354	0.0410155
LINC00887	0.000471856	-0.603477	0.0424898
FGF12	0.000485596	-0.726995	0.0418898
KLK6	0.00048676	-1.22173	0.0418145
VWDE	0.000615425	-0.809395	0.0464533
MT1A	0.000690515	-0.7466	0.0474146

## Sheet: THYM
Symbol	P value	log2(Fold change)	FDR
SEMA4F	1.34301e-06	-0.839905	0.0137866
PCDHA1	1.68275e-06	-2.02873	0.0115162
TSPAN17	2.10536e-06	-0.948374	0.00864504
TMEM132D	2.44167e-06	-0.889227	0.00716143
F11R	3.85301e-06	-0.979227	0.00527374
UNC119	4.70449e-06	-0.69293	0.005366
PCDHA5	5.17234e-06	-1.30317	0.00530967
GLTP	5.67922e-06	-0.649399	0.00506957
PLXNA1	5.74887e-06	-0.919367	0.00491792
CNTNAP5	6.70635e-06	-1.7384	0.00491743
ECM1	7.4327e-06	-1.26408	0.00508669
HSPB3	7.53662e-06	-1.03935	0.00499143
MESP2	8.17572e-06	-1.35601	0.00493693
FAM57A	8.29746e-06	-0.913913	0.00486729
TBX5	2.0014e-05	-1.37492	0.00684846
PCDHA8	2.0618e-05	-1.10976	0.00671918
ITGA11	2.33594e-05	-1.92261	0.0069506
CHCHD6	3.71336e-05	-0.740406	0.00828685
DGAT2	3.86869e-05	-1.18943	0.00836084
SLC8A2	4.00488e-05	-1.09054	0.00847673
TMED3	4.21609e-05	-0.720831	0.00840394
PERP	5.09391e-05	-1.22306	0.00933778
MIR205HG	5.39036e-05	-1.3401	0.00954048
SLCO3A1	5.51994e-05	-1.40411	0.00968632
PLAC1	5.53345e-05	-0.91806	0.00962773
LOC645166	5.71546e-05	-0.929163	0.00977868
GRN	5.90013e-05	-0.677235	0.00961393
HOXC4	6.36097e-05	-1.77569	0.00967386
STC2	7.35029e-05	-1.78617	0.0103362
ABCB6	7.77962e-05	-0.727089	0.0104394
GPRIN1	7.89465e-05	-1.35394	0.0104571
P4HA2	8.26352e-05	-1.0092	0.0106703
MAGEA4	8.2919e-05	-2.06125	0.0106401
CHST3	8.52162e-05	-0.781618	0.0105396
FAP	9.04737e-05	-1.99018	0.0108627
CLDN18	9.44074e-05	-1.38283	0.0110759
CARD14	0.000108656	-1.25734	0.0116796
TRPV4	0.000110689	-1.44295	0.0117142
ZDHHC9	0.000110809	-0.599332	0.0116667
SYT7	0.000112501	-1.90007	0.0117246
THEG	0.000134103	-0.664325	0.0127466
ARHGDIG	0.000145112	-0.612024	0.0131247
CPNE2	0.0001471	-0.632684	0.0132461
RAP1GAP	0.000148512	-1.50999	0.0131427
ADCY3	0.00015845	-0.733166	0.0135548
SPR	0.00016778	-1.12327	0.0138341
EMP2	0.000172496	-1.24506	0.0141661
PWWP2B	0.000177338	-0.717987	0.0143344
RAB26	0.000177666	-1.48878	0.0142487
COMP	0.00018712	-2.85533	0.0146632
PCDHB16	0.000187499	-1.35176	0.0145816
WWC1	0.000189624	-1.61855	0.014636
NTSR2	0.000197565	-0.855968	0.0144349
TMEM63C	0.000209167	-1.27406	0.0147574
VANGL2	0.000211547	-0.738256	0.0148742
EIF4E1B	0.000212916	-0.755662	0.0149194
FAM19A4	0.00021449	-0.834844	0.0149278
GAA	0.000220953	-0.759754	0.0151719
SCEL	0.000229049	-1.35721	0.0154691
SLC25A18	0.000237089	-0.853044	0.0156015
ALG1L	0.000239694	-1.642	0.0157226
AIM1L	0.000241512	-1.54262	0.0157914
TBX4	0.000242003	-1.08335	0.0157233
FOXL2	0.000243482	-1.28133	0.0157695
PHYHIP	0.000244757	-1.42055	0.0158022
POM121L2	0.000245052	-0.622235	0.0157717
CADM4	0.000247039	-0.984694	0.0158005
TRAM1L1	0.000247192	-1.48852	0.0157612
CRISPLD2	0.000254031	-1.45298	0.0159009
SGCD	0.000268829	-2.01377	0.0161857
C10orf35	0.000303259	-0.630738	0.0171521
CDKN1A	0.00030488	-0.91237	0.0170558
GTF2IRD1	0.000305746	-0.829429	0.0170578
GJB5	0.000309958	-1.17151	0.0171993
FAM213A	0.000313853	-0.707228	0.0172292
RAB11FIP4	0.000319737	-0.823615	0.0174125
UBTD1	0.000321641	-0.661223	0.0173779
PCDHB9	0.000326024	-1.51861	0.0174767
FSTL4	0.000329772	-1.4313	0.0175403
HOXC5	0.000353583	-2.13228	0.0182397
THBS2	0.000354879	-1.51422	0.0182607
ROS1	0.000358528	-0.748847	0.0184023
DIRC2	0.000359288	-0.63339	0.0183041
MFSD2A	0.000363879	-1.04962	0.018401
CTXN2	0.000365673	-0.685062	0.0184463
COQ2	0.000367725	-0.587015	0.0185043
LRRC32	0.000377862	-1.00159	0.0188298
SLC25A48	0.000380946	-0.61536	0.0188918
SLC35E4	0.000395209	-0.627252	0.0192733
HOOK2	0.000398485	-0.743555	0.0193411
MAPRE3	0.00040051	-0.703727	0.0193936
LRGUK	0.000400654	-1.05392	0.0193549
SLC2A8	0.000417585	-0.681361	0.0198919
SLC6A17	0.000423584	-1.11656	0.0199007
FOXA2	0.000426563	-0.757791	0.0199493
MUC20	0.000427121	-1.31789	0.01993
CERCAM	0.000437546	-1.16606	0.0202782
SRXN1	0.000438762	-0.727701	0.0202432
TYRO3	0.000449985	-0.988465	0.0205303
PCDHB12	0.000452098	-1.37838	0.0205355
NOL3	0.000467654	-0.948512	0.0210096
SDR16C5	0.000478749	-1.76118	0.0211836
KIAA1467	0.000518961	-0.66013	0.0221513
CORIN	0.00053641	-1.20848	0.0226606
SAMD14	0.0005403	-0.93151	0.0226849
SMPDL3A	0.000546552	-0.880653	0.0227612
EMX1	0.00056944	-1.61122	0.0232892
IER5L	0.00058036	-0.945153	0.0235482
FAM174A	0.000602265	-0.62392	0.0238708
RPLP0P2	0.00061299	-0.891463	0.024156
PAPL	0.000618058	-0.99179	0.0243091
RHOV	0.000660161	-1.81595	0.0252869
S100A16	0.000670427	-0.918418	0.0255847
HOXA13	0.000672028	-0.794218	0.0255982
RAET1G	0.000676583	-0.83375	0.0256764
EPHB2	0.000680654	-1.18179	0.0257832
SLC41A1	0.000689057	-0.601574	0.0258629
HOXA11	0.000699345	-0.783664	0.0259643
CYP4F11	0.000706384	-1.39926	0.0261311
HGFAC	0.000714332	-1.11151	0.0263302
HTRA3	0.000717637	-1.61485	0.0264047
LPIN3	0.000719561	-1.10073	0.0264281
CCDC149	0.000731554	-0.621555	0.0268206
KCNH2	0.000736988	-1.95746	0.0266393
CORO2A	0.000742486	-0.592183	0.026697
GAREM	0.000751675	-1.01352	0.0268394
BAIAP2L1	0.000753779	-0.653079	0.0268212
MAPK8IP1	0.000754217	-1.0144	0.0267903
LGALS14	0.000757862	-0.965053	0.0268733
TGM5	0.0007651	-1.08135	0.0270832
STXBP1	0.000768375	-0.733341	0.0270592
WNT4	0.000776558	-1.26884	0.0270688
DISP2	0.000799858	-0.999333	0.0275535
COL22A1	0.000811403	-2.03083	0.027581
LRRC15	0.000813793	-2.03663	0.0275255
SPINT1	0.000820318	-1.01823	0.0275646
GLRX2	0.000821788	-0.606304	0.0275688
WBSCR28	0.000841573	-1.23003	0.0280038
ALOX15B	0.000879949	-1.31092	0.0287222
COL16A1	0.000888644	-0.889247	0.028914
NKAIN1	0.000909185	-1.04013	0.029212
FIBCD1	0.000923896	-1.71045	0.0294086
MOCOS	0.000959289	-1.80281	0.0301611
MANEAL	0.000962004	-1.07245	0.0302002
FGFBP1	0.000976399	-1.01565	0.0305121
PCDHA2	0.00101217	-1.16142	0.0314861
AK1	0.00101666	-0.773019	0.031578
PCDHB6	0.00103431	-1.30136	0.0319329
VAV2	0.00104791	-0.713638	0.0321113
VAX2	0.00108126	-1.02096	0.0329367
AARD	0.00109703	-0.791618	0.033269
SHC3	0.00112954	-0.862023	0.0337072
ASPN	0.00113582	-1.49216	0.0337963
PITX1	0.00116852	-2.06614	0.0340298
MMP1	0.00119315	-1.36214	0.0343089
VDR	0.0011957	-0.967092	0.0343341
NUDT14	0.00119859	-0.747887	0.0343691
HOXC10	0.00124644	-1.05655	0.0350558
PLEKHG3	0.00126451	-0.96031	0.0354185
PCDHB3	0.00127292	-1.06194	0.0356055
COL8A1	0.00128997	-1.6032	0.0357415
SLC12A8	0.00131632	-1.25192	0.0362271
PCDHB8	0.00131739	-1.33775	0.0362078
SP9	0.00132748	-0.62001	0.0362909
PCDHA6	0.00132784	-0.995378	0.0362526
SLC35F2	0.00135724	-0.900712	0.036908
ANGPTL2	0.00137406	-0.783077	0.0370706
MAT1A	0.00137498	-1.23923	0.0370468
SLC22A5	0.0013754	-0.833333	0.0370096
SRRM3	0.00139258	-1.1163	0.0370832
TEX14	0.00140171	-0.763618	0.0371336
AHNAK2	0.00140731	-1.43745	0.0371861
ANKEF1	0.0014228	-0.800776	0.0374507
CKMT1B	0.00146843	-1.91056	0.0381624
ABCB9	0.00148393	-0.775295	0.0383227
PVRL4	0.00148548	-1.73782	0.0383145
ANK1	0.00150639	-1.06673	0.0385632
SIL1	0.00150761	-0.611505	0.0384985
LINC00518	0.00152461	-0.73817	0.0387397
SDC1	0.0015271	-1.2497	0.038755
ONECUT2	0.00153457	-0.952704	0.0388487
FAM78B	0.00154333	-1.09396	0.0389264
SLC2A1	0.00156065	-0.722297	0.0390751
PCSK9	0.00158012	-1.24855	0.0389453
PAQR6	0.00163621	-0.801478	0.0395678
LSR	0.00164116	-0.736123	0.0395943
F12	0.00167922	-1.86322	0.039949
TRIM16L	0.00168332	-0.605288	0.0398618
PTPRH	0.00168373	-1.06833	0.0398258
C9orf116	0.00172929	-0.677291	0.0405297
POSTN	0.00174193	-1.8964	0.0406867
SSC4D	0.00174752	-0.617453	0.0407245
SNCB	0.00175865	-1.20926	0.0409375
NPDC1	0.00176373	-0.966456	0.0409166
HEPH	0.00181215	-1.18497	0.04171
AFMID	0.00181624	-0.614749	0.0417572
LUZP2	0.00184211	-1.15657	0.0421162
ENTPD2	0.00188034	-1.6588	0.0424699
PCDHA11	0.00190094	-1.69603	0.0428411
HYAL3	0.00192427	-0.636118	0.0429892
HOXD4	0.00193954	-0.810606	0.0431894
PXDNL	0.00200444	-1.56101	0.0441084
GPC1	0.00200446	-0.906589	0.0440616
SPATA12	0.00210051	-0.763328	0.0454431
TMEM40	0.00210686	-2.085	0.0455325
CKMT1A	0.00214466	-1.65644	0.0459623
C3orf14	0.00219657	-1.15372	0.0466368
RDH12	0.00224514	-0.659477	0.0472768
RHBDL2	0.00229324	-0.861786	0.0479456
P2RY2	0.00230286	-1.41589	0.0479514
PKHD1	0.00230673	-1.03709	0.0478863
AGAP1	0.00235838	-0.747228	0.0487122
LCE1C	0.00236461	-1.15898	0.0487917
GADD45G	0.00237318	-1.41825	0.0488704
SOGA1	0.00239737	-0.682497	0.0490244
ARSF	0.00245372	-0.984162	0.0494866
WNT10A	0.00245532	-1.02907	0.0494702
PARD6G	0.00246347	-0.637667	0.0494405
KDF1	0.00247071	-0.71537	0.049489
CYP2J2	0.00247283	-1.25779	0.0494831
STOML3	0.00248431	-0.905822	0.0496161
IGSF9	0.00249299	-1.57603	0.0496445

[truncated: 3 more sheets: THCA, UCEC, OV]
