# Supplementary material for: Transcriptional landscape of human cancers
Source: Oncotarget. 2017 Mar 2;8(21):34534–51. doi: 10.18632/oncotarget.15837 (PMC5470989; doi:10.18632/oncotarget.15837)
Supplement: Supplementary file 7 [file oncotarget-08-34534-s007.xlsx]

## Sheet: ACC
Symbol	P value	log2(Fold change)	FDR
KLHL31	2.76472e-06	2.17835	0.00333897
SLC16A10	3.72498e-06	1.70041	0.00382388
PCMTD1	5.00574e-06	0.781329	0.0042822
FN3K	8.69768e-06	1.17744	0.00457877
CSRP2BP	9.41714e-06	0.628941	0.00460341
INTS9	1.12888e-05	0.631618	0.0050385
SLC29A1	1.19006e-05	1.38714	0.00498637
UGT1A6	2.69026e-05	3.18229	0.00613708
SPTLC3	3.00737e-05	1.62316	0.00656854
RNF128	3.6796e-05	2.50455	0.00726402
RARB	3.86141e-05	1.37498	0.00720714
TRAF3IP2	4.05582e-05	0.805198	0.00736903
PPARGC1A	4.12112e-05	2.61366	0.00729402
MYRIP	4.49426e-05	1.93236	0.00738173
FMO3	4.87358e-05	2.40338	0.00769689
MEF2C	5.02642e-05	0.89386	0.00787766
UQCC1	5.99231e-05	0.586759	0.00891508
TSPYL1	6.05701e-05	0.617413	0.00894651
SLC7A4	6.1578e-05	3.2388	0.00890323
TCF4	6.59661e-05	0.937927	0.00915101
CDH26	7.62294e-05	1.13883	0.00972091
B3GALT2	8.04702e-05	2.10545	0.010074
EIF4EBP3	8.21875e-05	1.11528	0.0101041
TEX2	8.87995e-05	0.631855	0.0105384
FBXL17	9.51363e-05	0.625708	0.0112255
ADCK3	9.97979e-05	1.13551	0.0114466
PDSS2	9.9973e-05	0.671516	0.011403
SDC4	0.000122834	1.11754	0.0126095
COLEC10	0.000125042	1.17147	0.0125845
BANK1	0.000130043	2.29521	0.0127747
FAM210B	0.000161528	0.637832	0.0147393
DLG2	0.00016851	1.93831	0.0148484
UGT1A9	0.000169053	1.88769	0.0147695
NMNAT2	0.000169774	2.30746	0.0147696
PKIG	0.000174181	0.975894	0.0147773
TMEM55A	0.000182664	0.828728	0.0151221
DNASE1L3	0.000194807	2.32932	0.0155626
ATP6V1B2	0.000196808	0.636306	0.0156615
LAMC2	0.000210502	2.33885	0.0161866
SPNS3	0.000218504	2.25102	0.016677
ABCC6	0.000224181	1.66536	0.016737
GATB	0.000235572	0.597728	0.0171508
NDRG2	0.000247239	1.01566	0.0176253
KIF13B	0.000247993	0.667419	0.0176178
SDHA	0.000260191	0.641392	0.0179865
PLAGL1	0.000262356	2.25926	0.0178951
CD1C	0.000263682	1.66327	0.017926
STAR	0.000265419	1.82817	0.0179846
MAPKAPK3	0.00026808	0.828291	0.0180457
AGA	0.00027336	0.877916	0.0181044
DDO	0.000275226	1.04194	0.0181111
CYSLTR2	0.000295744	2.39759	0.0187405
NR0B1	0.000297207	1.80554	0.0187177
MBLAC2	0.000303991	0.793688	0.0188557
LMBRD1	0.000309816	0.656837	0.0190444
MPPED2	0.000312869	1.63037	0.0191176
CBR4	0.00031414	0.585209	0.0190817
CTSA	0.000327517	1.12482	0.0194906
CYP4V2	0.00037187	0.771476	0.0211492
STARD10	0.000377482	1.36837	0.0213501
SOD2	0.000391935	0.797791	0.0218071
GAB1	0.000395935	0.683368	0.0219109
SQSTM1	0.000403903	0.737265	0.0220546
SLC30A2	0.00042259	2.74349	0.0226532
ISCU	0.000441655	0.690322	0.0233701
BHLHE22	0.000444464	1.74585	0.0233982
ZNF385B	0.000462675	2.35505	0.0240485
SLC37A2	0.000477093	1.4123	0.0244269
DMTN	0.000480488	1.58217	0.0245396
ANKEF1	0.000495788	0.902092	0.0251334
AKAP6	0.000515968	1.05403	0.0257745
MGARP	0.000519097	1.76286	0.0258053
SYNPO	0.000521776	0.76168	0.0258135
NKAIN2	0.000543543	1.20326	0.0264443
ANXA4	0.000554301	0.765224	0.0266519
PDK2	0.000564702	0.896871	0.0267758
ASAH1	0.00057092	0.817124	0.0267616
HPGDS	0.000602455	1.63889	0.0276094
NME5	0.00061642	1.82451	0.0279994
MTUS1	0.000637253	0.612707	0.028629
SHISA4	0.0006526	0.975808	0.0290641
MMRN2	0.000671925	1.09033	0.0297312
ANGPTL1	0.000682588	2.21724	0.0300734
C5orf63	0.000711502	1.08231	0.0305604
MIR99AHG	0.000728263	1.3858	0.0307654
CYSLTR1	0.000728691	1.15705	0.0306573
IGSF11	0.000730517	2.02026	0.0306087
ANKRD6	0.000735298	0.673508	0.0306837
SESN1	0.000756468	0.659553	0.0310001
CLCN4	0.000766489	0.957271	0.0309779
PRLR	0.000798688	2.58065	0.0315951
CLYBL	0.00080268	0.788447	0.0315705
LRRIQ3	0.000812222	1.08491	0.0318848
NRXN3	0.000818268	1.78954	0.0319997
HFE	0.000832498	1.05031	0.0324327
GPT	0.000837556	1.59932	0.032445
DST	0.000854285	0.676813	0.0328452
HEBP1	0.000867124	0.700685	0.0330909
CDIP1	0.000867459	0.885929	0.0329811
RNF180	0.000891061	1.26192	0.0336294
ARHGEF28	0.000920955	1.07918	0.0340687
FAM50B	0.000933699	1.36451	0.0343544
CARD6	0.000934574	1.01693	0.0343251
PIK3IP1	0.000942498	0.969066	0.0343702
TSTD1	0.000971871	1.91212	0.0353159
SLC40A1	0.000998717	1.45543	0.0359101
FAM47E	0.00102006	0.947216	0.0365496
CD1E	0.00104216	1.24395	0.0369543
ZNF396	0.00104862	0.610463	0.0368653
C1orf226	0.00104947	1.05751	0.0368319
SGPP2	0.00108409	2.09149	0.0377246
CHGB	0.00112981	1.76112	0.0387895
C15orf52	0.00118264	1.22559	0.0400015
NPY6R	0.00119567	1.94635	0.040243
KLHL3	0.00120717	0.873822	0.0404314
FBXO33	0.00122027	0.619095	0.040737
TMOD1	0.00125439	0.936545	0.0414717
CLEC10A	0.00126086	1.85198	0.0415516
ACADSB	0.00127781	0.693617	0.0420429
ALDH1A1	0.001296	1.93638	0.0423022
HERPUD1	0.00129974	0.594147	0.0423569
CYP3A4	0.00132442	2.68633	0.0428892
NR0B2	0.00136597	2.66885	0.0435476
ETFDH	0.00142418	0.607661	0.0449843
TMEM140	0.00149356	0.729564	0.0462506
SH2D1B	0.00149574	0.886384	0.0462486
PTCHD4	0.00152965	1.62422	0.0468735
UBXN10	0.0015364	2.17675	0.0470102
BDNF-AS	0.00154134	0.722466	0.0470212
CAB39L	0.00154463	1.03712	0.046843
BTN3A2	0.00156777	0.820164	0.0469212
MRC1	0.00157782	1.32002	0.0470845
TTC39A	0.00158769	1.57094	0.0473104
MOSPD1	0.00158845	0.649925	0.0472646
AMIGO2	0.00163404	0.90648	0.0482711
FBXO32	0.00168712	1.30561	0.048924
PPL	0.00174055	1.70535	0.0498399

## Sheet: BLCA
Symbol	P value	log2(Fold change)	FDR
SSTR5-AS1	4.07132e-09	1.54305	4.22163e-07
JMJD7-PLA2G4B	5.60324e-09	0.617375	5.61171e-07
SSTR5	1.34937e-07	0.924104	7.67424e-06
ZNF177	1.70969e-07	0.654809	9.41066e-06
KRTAP5-10	2.15832e-07	1.0163	1.14799e-05
PLEKHH1	2.66511e-07	0.860009	1.39942e-05
LINC00930	3.78849e-07	1.68205	1.8608e-05
SULT1C2	4.60723e-07	1.15916	2.18961e-05
UGT2B28	7.11663e-07	0.86261	3.12873e-05
TMEM178A	8.05815e-07	1.0049	3.43954e-05
ST3GAL5	8.649e-07	0.931564	3.64626e-05
OAS1	1.25359e-06	0.661028	5.02686e-05
MS4A8	1.30782e-06	1.18161	5.21377e-05
HAPLN1	1.33426e-06	1.17376	5.29858e-05
ASTL	1.57574e-06	0.740388	6.09255e-05
CYP4F35P	1.59209e-06	1.29169	6.14421e-05
SHH	1.80475e-06	1.64206	6.82383e-05
CAPN14	1.8532e-06	1.01965	6.96849e-05
REG4	2.28349e-06	1.15742	8.26849e-05
ID1	2.70914e-06	0.876445	9.55694e-05
SLC37A2	3.21685e-06	0.721086	0.000110814
PLCD3	3.41508e-06	0.745532	0.000114754
HSD17B2	3.54963e-06	1.51338	0.000118308
ZNF440	4.18242e-06	0.604061	0.000133961
KLHL31	4.49146e-06	0.660989	0.000142526
ANXA10	4.67623e-06	2.12095	0.000147025
PACRG	4.84968e-06	1.12554	0.000150633
LOC115110	5.44117e-06	0.73283	0.000166735
NSG1	6.26925e-06	1.34531	0.000186813
LRIT3	6.64734e-06	0.587705	0.000196369
MIRLET7BHG	8.80689e-06	0.650047	0.000246341
P2RX6	9.7102e-06	0.881437	0.000265814
TMEM51-AS1	1.02747e-05	0.846266	0.000276837
KRTAP5-9	1.03777e-05	1.11644	0.000278516
ANKK1	1.14911e-05	0.880396	0.000303245
HECTD2-AS1	1.35296e-05	1.5265	0.000346788
LPA	1.35516e-05	0.945785	0.000346487
CYP4Z1	1.36359e-05	0.895178	0.000347775
HABP2	1.46261e-05	0.904432	0.000368
KCNH4	1.47564e-05	0.888588	0.000370372
ATOH8	1.54739e-05	1.08371	0.000383689
CTSE	1.64695e-05	1.71817	0.000403502
ARHGEF28	1.65328e-05	0.621396	0.000404089
BCL2L14	1.91828e-05	0.856786	0.000458488
DUSP2	1.94792e-05	0.798636	0.000463953
SLITRK6	2.1317e-05	1.3561	0.000500182
C21orf15	2.16142e-05	1.18817	0.000504274
AQP3	2.35592e-05	1.16668	0.000539836
KRTAP5-8	2.35729e-05	0.853568	0.000539549
SLC26A5	2.40696e-05	0.643313	0.000548471
OVGP1	2.54141e-05	0.789142	0.000569625
FAM212A	2.94704e-05	0.634501	0.000640271
INPP5J	3.51737e-05	0.740533	0.00073464
GPR39	3.72514e-05	0.896944	0.000773315
MAGIX	4.00847e-05	0.704409	0.000814024
SMAD6	4.44963e-05	0.681851	0.000884369
CYP3A5	4.87739e-05	1.25367	0.000952784
ZNF432	5.16378e-05	0.609322	0.000995469
ABCA10	5.19522e-05	0.983839	0.00100059
SLC44A4	5.33272e-05	1.36383	0.00101848
TMC7	5.5631e-05	0.733642	0.00104978
CYP2C18	5.61448e-05	1.16993	0.00105367
WFIKKN1	5.76395e-05	0.700745	0.00107679
MMP10	7.49065e-05	1.40036	0.00134315
BTBD16	7.72586e-05	1.64562	0.0013781
TRIM31	7.892e-05	1.397	0.00140286
SRGAP3	7.95418e-05	0.663024	0.00141269
HSH2D	8.25976e-05	0.627603	0.00145563
CDH26	8.88624e-05	1.08499	0.00154351
TFAP2B	8.93111e-05	0.978293	0.00154738
PLCH2	9.02376e-05	0.99609	0.0015608
LOC100130238	9.21924e-05	0.64121	0.00158926
CRTAC1	9.7612e-05	1.549	0.00166728
TMPRSS4	9.95457e-05	1.34883	0.00169046
MUC2	0.000129532	1.50016	0.00209568
SLURP1	0.000129847	0.848204	0.00209912
BCAM	0.000130561	0.638313	0.00210239
ANKRD22	0.000135544	0.660348	0.00216902
SPINK7	0.000145238	0.778121	0.00229023
AZGP1	0.000148334	1.14904	0.00233188
NTF4	0.000149721	0.804148	0.00234831
KEL	0.000160728	0.843366	0.00249049
TFF1	0.000161582	1.42589	0.00249808
COL6A5	0.000162238	0.853577	0.00250633
AATBC	0.00016914	0.908666	0.00258957
AGAP11	0.000181977	0.963506	0.00274113
IL9R	0.000184287	0.840166	0.00276376
PHGR1	0.000202824	1.2086	0.00299366
DOK7	0.000213778	0.825127	0.00312167
WFDC5	0.000218048	1.03114	0.00316825
IFNE	0.000219783	0.902732	0.00318896
C10orf99	0.000222223	1.55523	0.0032198
PPFIBP2	0.000243612	0.663118	0.00345415
TCN1	0.000252325	1.42303	0.003541
CAPNS2	0.000259194	1.32348	0.00361271
AQP12B	0.000264739	0.721882	0.00367006
CYP2C9	0.000269504	0.892932	0.00372605
SLC14A1	0.000278408	1.4023	0.00383624
ESM1	0.000292127	0.651853	0.0039878
BMP5	0.000296022	0.874425	0.00402759
ACSM6	0.000309307	1.15015	0.00417514
FER1L4	0.000326404	1.09089	0.00435156
PAK7	0.000329781	0.620083	0.00438518
GDA	0.000337766	1.06585	0.00446822
EVPLL	0.000341342	0.943338	0.00450103
ERN2	0.000378857	1.38855	0.00488588
PLIN5	0.000385429	0.933974	0.00495507
MMEL1	0.000386453	0.800283	0.00496512
PYROXD2	0.000386588	0.610554	0.00496375
NPAP1	0.00045089	0.738708	0.00567232
ARL14	0.000461488	0.957548	0.00574579
PWRN1	0.000509169	0.71578	0.00619665
DACH2	0.00052417	0.841021	0.00631187
SPOCD1	0.000530598	0.845373	0.00637432
DUOX1	0.000536603	0.684658	0.00642766
CASR	0.000556862	0.606017	0.00659719
BPIFB1	0.000558961	1.31689	0.00661061
DUOXA2	0.000565738	0.905182	0.00667538
FAM3D	0.000574517	1.23638	0.0067673
IYD	0.000658409	0.896734	0.0075392
TP63	0.000658934	0.977449	0.00754101
SDCBP2	0.000666886	0.649839	0.0076108
MST1L	0.0006804	0.599459	0.0077221
HMGCS2	0.000701263	1.74828	0.0079021
HPGD	0.000713705	1.17203	0.0080203
C11orf86	0.000723286	0.731305	0.00810577
TRNP1	0.000738115	0.676602	0.00820034
MOGAT2	0.000758685	0.779427	0.00840613
DMRTA2	0.000762339	0.943448	0.00843297
HOXB3	0.000769629	0.587633	0.00848162
ACOXL	0.000773356	1.03648	0.00849079
BMP7	0.000777297	1.16844	0.00851584
COL9A1	0.000834662	0.823568	0.00897666
PTPRR	0.000840073	1.01861	0.00903012
AGR2	0.000843055	1.14537	0.00904324
CAPN13	0.000901867	1.11281	0.00949064
DAZ1	0.000906592	0.776372	0.00952571
TFF2	0.000920747	1.06664	0.00962028
PCP4L1	0.000926257	1.09419	0.00966802
TSPAN10	0.000926409	0.590049	0.00966469
TBX1	0.000929888	0.977952	0.00968131
DHRS2	0.000976798	1.43833	0.0100424
SIGLEC15	0.000992173	0.741162	0.0101395
LGALS4	0.00106543	1.12921	0.0106756
CYP4F12	0.00115046	1.11326	0.0112853
LEAP2	0.00115091	0.768771	0.0112843
CYP4F22	0.00115613	1.20291	0.0113247
RORC	0.00117984	0.902827	0.0115075
DUOXA1	0.00120997	0.66551	0.0117456
FAM83E	0.00132657	0.884049	0.0125917
FABP6	0.00132853	1.0019	0.0126044
TESC	0.00133991	0.953658	0.0127007
NIPAL4	0.00134547	0.794344	0.0127475
NELL1	0.0014143	0.662516	0.0131986
C10orf105	0.00145195	0.624047	0.0134219
EPHB6	0.00155837	0.753914	0.0141383
CCL15	0.00163778	1.08745	0.0146452
IL20RA	0.00168082	0.593075	0.0149002
RAPGEFL1	0.00170687	0.62031	0.0150791
GGT6	0.00174898	0.973511	0.015352
DQX1	0.00178698	0.73344	0.0155988
FAM181B	0.00180002	0.770304	0.0156793
ADGRF1	0.00190098	1.03798	0.0163438
ADGRV1	0.00192592	0.638422	0.0164686
SERPIND1	0.00193468	0.660984	0.0165366
DUOX2	0.00208218	0.907689	0.0175346
ZSCAN4	0.00222669	0.735261	0.0184265
PLEKHG7	0.00229021	0.680625	0.0188232
CYP4B1	0.0023405	1.24375	0.0191369
FBP1	0.00237344	0.684893	0.019314
MST1R	0.00255684	0.705037	0.0204418
SPERT	0.00258101	0.597541	0.0205789
SRD5A2	0.00261207	0.622182	0.020722
RASSF6	0.00270881	0.668743	0.0212513
VIPR1	0.00283853	0.694767	0.0219833
PVALB	0.00290141	1.02761	0.0223523
LRMP	0.00293707	0.666233	0.0225762
VILL	0.00295865	0.630764	0.0226826
ADIRF	0.00300186	0.807624	0.0229112
CA9	0.00301243	1.08234	0.0229748
CAPN8	0.00301982	1.07024	0.0230141
ATP10B	0.00302817	0.889489	0.0230606
SORL1	0.0030706	0.616019	0.0232801
PDE10A	0.00311942	0.714611	0.0235719
SLC5A7	0.00316257	0.843948	0.0237842
SCNN1G	0.00341054	1.04157	0.0252149
ZNF737	0.00342691	0.721708	0.0252722
PLA2G3	0.00346186	0.696172	0.025475
RNF183	0.00347137	0.664375	0.0255359
TNS4	0.00347341	0.797524	0.0255326
FAM83C	0.00354809	0.938895	0.0259423
CYP4F2	0.00367036	0.703091	0.0265713
PLA2G10	0.00367245	0.70618	0.026577
MFAP3L	0.00369042	0.615901	0.0266414
CYP4F11	0.0036939	0.879125	0.0266384
PPM1N	0.00370624	0.589752	0.0267086
LY6D	0.00374982	1.32978	0.0269282
CLCA4	0.00379276	1.29941	0.0271605
BCAS1	0.00383926	1.0607	0.0274361
VSIG1	0.00384485	0.608623	0.0274569
C10orf82	0.00390241	0.702004	0.0277906
MSMB	0.00393339	0.945684	0.0279724
MYBPC1	0.0040305	1.08107	0.0284952
FSTL4	0.00407899	0.868438	0.0286899
TEKT5	0.00413252	0.682137	0.0289474
CSTA	0.00419593	0.620472	0.0292817
TBX3	0.004214	0.691216	0.0293878
MTUS2	0.00435522	0.917714	0.030046
HNF4G	0.0044686	0.722697	0.0305409
PPP1R3C	0.00473355	0.682267	0.0318429
WSCD2	0.00474748	0.914262	0.0319261
KLHDC7A	0.00497251	1.07477	0.0330284
HAS3	0.00498179	0.65875	0.0330579
CYP4F8	0.00509129	1.29583	0.0335999
ZBTB7C	0.00513629	0.689739	0.0338316
PDZD3	0.00514275	0.788169	0.0338524
CAPN9	0.00570549	0.837929	0.0366863
C9orf152	0.00575077	0.730946	0.0368735
SNTG1	0.00576623	0.588588	0.036915
FAM3B	0.00614747	1.05067	0.0385621
TOX3	0.00615219	1.21073	0.0385446
USP32P2	0.00636441	0.59674	0.0394528
LUZP2	0.00639418	0.790628	0.0395418
LINC01341	0.00640798	0.614177	0.0395795
CACNA1D	0.00644372	0.818764	0.0397524
UGT1A1	0.00648979	0.929916	0.0400126
PSORS1C3	0.00664731	0.597383	0.0407027
CXorf57	0.00679846	0.631139	0.0413936
CDH23	0.00701582	0.688593	0.0422782
LRFN2	0.00702851	0.683615	0.042305
CYP4Z2P	0.00709557	0.659396	0.0425838
FAM174B	0.00715703	0.596542	0.0428524
SPDEF	0.0073946	0.769226	0.0437896
STK32A	0.00745124	0.655446	0.0440742
SCNN1A	0.00760203	0.703114	0.0447598
ALDH1L1	0.00762035	0.852077	0.0448162
KCNJ15	0.00771154	0.623237	0.0451456
MAOA	0.00807693	0.626152	0.0467251
EPS8L3	0.00810246	0.881378	0.0468332
FOXQ1	0.00858576	0.725734	0.0488159
BHMT	0.00870173	1.16382	0.049257

## Sheet: BRCA
Symbol	P value	log2(Fold change)	FDR
CD1A	2.52718e-05	0.659183	0.0178915
LAMC2	6.84553e-05	0.585576	0.0281091
CXCL5	0.000139698	0.592024	0.0337428
CT83	0.000236123	0.623538	0.0390955
SLC28A3	0.000297814	0.670197	0.0418796
SLC6A15	0.000436801	0.615468	0.0452927

## Sheet: COAD
Symbol	P value	log2(Fold change)	FDR
PBK	1.71661e-09	0.684834	8.81091e-06
ESCO2	1.42188e-08	0.616956	4.86545e-05
NAT1	1.91926e-08	0.634513	4.92554e-05
CDCA2	2.14129e-08	0.589197	4.39628e-05
CASP1	9.21516e-05	0.635764	0.00569869
FAM169A	0.000107675	0.663585	0.00628031
FBXO16	0.000148459	0.612933	0.00727449
PIGR	0.000355264	1.52701	0.0117455
SPATA18	0.000381034	0.61622	0.0122426
FASLG	0.000384892	0.630949	0.0122515
IFNG	0.000413553	0.643536	0.0127679
NLRP11	0.000415413	0.650211	0.0128061
LOC285629	0.000513398	0.616176	0.0143604
CYP4X1	0.00143177	0.884407	0.0254288
C2CD4A	0.00161166	0.652362	0.0270778
HULC	0.00189095	1.37293	0.0296359
CES3	0.00199333	0.655511	0.0305183
CXCR2P1	0.00214809	0.638223	0.0316828
CXCL10	0.00215938	0.761806	0.0317354
ZNF683	0.00228242	0.709219	0.0325872
ART3	0.00259742	0.780942	0.0349461
TUBAL3	0.00261949	0.615875	0.0351738
CXCL11	0.0038388	0.742973	0.0435198
ADH6	0.00430606	0.693912	0.0464083

## Sheet: HNSC
Symbol	P value	log2(Fold change)	FDR
MYH4	3.60066e-07	1.27471	0.0014785
CASQ1	1.31443e-06	1.39354	0.00449775
MYH2	1.46667e-06	2.53483	0.00334581
IL33	3.64695e-06	1.07579	0.00467972
DPF3	4.13182e-06	0.605555	0.00499002
MYH13	4.21996e-06	0.849541	0.00481333
KIAA1644	4.77516e-06	0.930537	0.00490194
MUSTN1	5.31696e-06	1.21288	0.00496193
CMYA5	5.66221e-06	1.17178	0.00505438
NRAP	9.9754e-06	2.03089	0.00787711
XIRP2	1.00771e-05	2.00463	0.00766271
CX3CR1	1.13363e-05	0.73648	0.0080257
MIR1-1HG	1.20967e-05	0.874948	0.00827857
BRINP1	1.30794e-05	0.780832	0.00839169
ABRA	1.38384e-05	0.885656	0.00860958
AKAP6	1.61349e-05	0.786635	0.00946474
CSRP3	1.88366e-05	1.91715	0.0101772
SMPX	2.02341e-05	1.52782	0.0103857
HABP2	2.0665e-05	0.648056	0.0103481
LMOD2	2.16097e-05	1.60245	0.0105636
SULF2	2.26206e-05	0.595098	0.0108005
APOBEC2	2.50246e-05	1.29379	0.0116768
C10orf71	2.51451e-05	1.22766	0.0114723
MYOZ2	2.5834e-05	1.3658	0.0115304
LAMB4	2.83066e-05	0.826587	0.0123652
SGCG	2.85225e-05	1.08738	0.0121999
MYH1	2.87316e-05	2.0505	0.0120385
MYOZ1	3.03419e-05	1.30483	0.0122147
TMOD4	3.09077e-05	1.1338	0.0122032
MYH7	3.26134e-05	1.90222	0.0123997
LMOD3	3.35752e-05	1.34892	0.0123095
NEXN	3.56744e-05	0.691332	0.0128497
NMRK2	3.89313e-05	1.215	0.0131033
VGLL2	3.92512e-05	0.909892	0.0127915
SLN	3.96576e-05	1.54949	0.012722
CA3	4.01951e-05	1.18478	0.0123171
MYOM3	4.10022e-05	1.01693	0.0123797
ACTN2	4.14746e-05	1.76535	0.0123408
ASB5	5.27885e-05	1.48317	0.0152648
MAMDC2	5.30187e-05	0.809561	0.0149113
FBXO40	5.45858e-05	0.883372	0.0151446
SMYD1	5.75307e-05	1.37247	0.0151431
LINC00052	5.87744e-05	0.629847	0.0150837
MYL1	5.92434e-05	1.92248	0.0150164
CACNA1S	5.96036e-05	1.39225	0.0149234
KLHL40	6.16532e-05	1.25334	0.0148918
ATP1B4	6.4313e-05	1.0835	0.0150047
MYADML2	6.54262e-05	0.907251	0.0150929
BEST3	6.64675e-05	1.04319	0.0151627
COX6A2	6.83329e-05	1.32632	0.0154169
FITM1	6.94629e-05	0.733761	0.0155016
TTN	7.70251e-05	1.20248	0.0166463
DDN	7.81025e-05	0.88072	0.0165312
MYOZ3	7.85491e-05	0.911947	0.016456
STAC3	7.90457e-05	0.937667	0.0163928
TCAP	8.05076e-05	1.53091	0.016529
CAV3	8.30082e-05	1.13594	0.0167082
KLHL41	8.90701e-05	1.55373	0.0169324
HFE2	8.99713e-05	1.14721	0.0169468
CASQ2	9.93781e-05	1.32614	0.0183814
MYOT	9.9568e-05	1.37643	0.0182521
MYH6	0.000107056	1.20133	0.0189479
MYOD1	0.000107953	0.860972	0.0187829
ACTA1	0.000108801	1.80394	0.0187714
LDB3	0.000110492	1.09479	0.0187481
ACTC1	0.00011505	1.882	0.019204
ARPP21	0.000122816	1.20168	0.0200121
PPP1R1A	0.000126292	0.884638	0.0204166
DDIT4L	0.000129954	1.05964	0.0206828
MYF6	0.000132633	1.29697	0.0204744
DES	0.000134585	1.80172	0.0204679
PYGM	0.000135113	1.03372	0.0203971
LHX1	0.000136155	0.920631	0.0202565
MYH8	0.000138464	1.28457	0.0203058
ANKRD23	0.000144651	0.889724	0.0209143
FCER1A	0.000146898	0.753049	0.0209441
TNNI2	0.000147689	1.1818	0.0209117
PPP1R3A	0.000151045	0.928684	0.0212405
MYL2	0.000151329	1.72372	0.0211356
NPY6R	0.000156059	0.756793	0.0212188
CHRND	0.000157613	1.15938	0.0212892
ATP2A1	0.000178073	1.02046	0.0229938
MYBPC2	0.000182956	1.49983	0.0233309
TRDN	0.000184189	1.42045	0.0231999
SRL	0.000184823	1.05145	0.0231378
YIPF7	0.00018936	0.612926	0.0232799
PCDH7	0.000196571	0.731929	0.0238804
SMTNL1	0.000205879	0.762472	0.0247188
MYOM2	0.000221599	0.823195	0.025998
MYBPH	0.000222263	1.66324	0.0259277
MYLPF	0.000233677	1.46258	0.0266534
MYOM1	0.000237183	0.872361	0.0264652
RBFOX1	0.000240497	0.89577	0.02669
MYPN	0.000245061	1.25487	0.0270503
SFRP1	0.000262432	0.985521	0.0283578
HRC	0.000270422	1.0313	0.0289168
HSPB7	0.000294201	1.22276	0.0305063
ATP1A2	0.00030156	1.15095	0.0309566
MYOG	0.000306691	1.35312	0.030866
SDK2	0.000318213	0.722378	0.0317147
RXRG	0.000329336	0.610502	0.0321981
DUSP27	0.000331302	1.15783	0.0322368
HSPB6	0.000348389	0.893326	0.0334242
KLHL31	0.000348937	0.610939	0.0333211
LIPC	0.000350974	0.639432	0.0333604
MURC	0.000353714	0.836527	0.0334659
CKM	0.000362229	1.49991	0.0334996
CACNG1	0.000373542	1.07732	0.033785
AGBL1	0.000389158	0.592427	0.0348899
HHATL	0.000395097	1.01898	0.0351157
MEF2C	0.000403442	0.5928	0.0357028
PRUNE2	0.000403828	0.854951	0.0355837
ANKRD2	0.000461928	0.719607	0.0398481
LRRC2	0.000463557	0.793951	0.0398213
SYPL2	0.000468722	0.80967	0.0400972
TNNI1	0.000487618	0.974011	0.0411987
MYL3	0.000526784	0.954426	0.0436105
KCNA7	0.00054158	0.68425	0.0437763
KY	0.000546509	0.78135	0.0436591
PRG4	0.000604344	0.784345	0.0466458
NGF	0.000631522	0.723007	0.0483798
CAMK2A	0.00064021	0.754894	0.048682
TXLNB	0.000643817	0.751037	0.0485964

## Sheet: KIRC
Symbol	P value	log2(Fold change)	FDR
NR3C2	6.12084e-17	0.869608	4.1889e-13
ACADSB	3.54159e-16	0.587327	1.45425e-12
FAM160A1	1.01944e-15	0.813783	2.99001e-12
ALDH6A1	2.57288e-15	0.904938	5.28237e-12
L2HGDH	5.09889e-15	0.619259	7.47753e-12
ENAM	1.06715e-14	1.36691	1.15314e-11
FAM47E	3.84741e-14	0.817093	2.46848e-11
DNASE1L3	1.95454e-13	1.03293	8.18952e-11
SOWAHB	2.34444e-13	1.00784	8.91366e-11
AK7	3.29867e-13	0.795214	1.16767e-10
TSPAN7	4.94328e-13	0.869718	1.63694e-10
WDR31	8.51642e-13	0.767513	2.57133e-10
HSPA4L	1.0533e-12	0.604386	2.92232e-10
WDR72	1.2278e-12	1.10986	3.27377e-10
TRIM2	1.24185e-12	0.641805	3.26876e-10
LIN7A	1.50925e-12	1.06053	3.60308e-10
ENPP5	1.77089e-12	0.757289	3.90947e-10
TMEM150C	1.82111e-12	0.788533	3.97759e-10
EMX2OS	1.99236e-12	1.021	4.17399e-10
PTPRG	2.6809e-12	0.589619	5.29246e-10
AGTR1	2.87978e-12	1.24045	5.57781e-10
PPARGC1A	2.91289e-12	0.992717	5.53746e-10
FRMPD2	3.25914e-12	0.885674	6.08303e-10
CCSER1	7.23245e-12	0.826519	1.1975e-09
GLS2	7.38943e-12	0.802379	1.2137e-09
IL17RD	8.54851e-12	0.723951	1.32962e-09
CA4	8.74313e-12	1.42238	1.33959e-09
PAIP2B	1.3652e-11	0.741791	1.91978e-09
EMX2	1.42107e-11	0.969037	1.97134e-09
DSG2	1.44041e-11	0.656577	1.98476e-09
OTUD7A	1.69916e-11	0.718415	2.20794e-09
HLF	2.16862e-11	0.76442	2.6661e-09
CDKL2	2.8346e-11	0.590424	3.32555e-09
SDPR	2.89494e-11	0.75728	3.3391e-09
IRF6	3.6639e-11	1.0716	4.00125e-09
FGF12	3.86838e-11	0.673187	4.2022e-09
SLC6A19	5.62934e-11	2.2117	5.66549e-09
CHRM3	6.22655e-11	0.912242	6.11662e-09
RNF43	7.43737e-11	0.822602	7.00443e-09
PAQR5	7.55785e-11	0.604679	7.0854e-09
TCL6	9.92596e-11	1.45405	8.78405e-09
HMGCLL1	1.06708e-10	0.983791	9.09054e-09
ASXL3	1.75261e-10	1.01531	1.3893e-08
SEMA3G	1.97134e-10	0.833588	1.53309e-08
CD300LG	1.98631e-10	1.11996	1.53891e-08
VIPR1	3.45115e-10	0.838829	2.38571e-08
BMP5	4.14962e-10	1.1567	2.70463e-08
CRHBP	4.84924e-10	0.971808	3.09192e-08
PCK1	5.18695e-10	1.5143	3.23688e-08
ESRRG	7.67292e-10	1.05815	4.26918e-08
CTSG	8.89828e-10	1.05054	4.76999e-08
SYN3	1.14799e-09	0.59136	5.70685e-08
PTPRB	1.32685e-09	0.681424	6.32054e-08
CDC42BPG	1.41898e-09	0.674083	6.68189e-08
SCN4A	1.56002e-09	0.927061	7.22995e-08
TACR1	1.65822e-09	0.854749	7.53205e-08
NSUN7	1.66034e-09	0.758846	7.52504e-08
ACSS3	1.9622e-09	0.791993	8.58977e-08
DMRTA1	2.16892e-09	0.69688	9.27711e-08
EMCN	2.36644e-09	0.734218	9.97647e-08
ARHGAP8	4.83006e-09	0.726221	1.76766e-07
AGPAT9	5.17547e-09	0.753536	1.86744e-07
THSD7A	5.46856e-09	0.721146	1.95943e-07
BSPRY	5.55109e-09	1.00648	1.98553e-07
SGSM1	6.4826e-09	0.73301	2.25583e-07
TEK	6.55526e-09	0.653292	2.27341e-07
PIP5K1B	7.01489e-09	0.710167	2.40038e-07
TRHDE	7.09401e-09	1.23179	2.42341e-07
MYL3	8.6485e-09	1.14434	2.79626e-07
SLC16A12	8.75404e-09	1.13573	2.82593e-07
CMA1	1.11797e-08	0.598864	3.43607e-07
PDE2A	1.30487e-08	0.619638	3.89393e-07
C1orf210	1.31911e-08	1.03054	3.92503e-07
SLC5A8	1.46642e-08	1.79123	4.26445e-07
TMEM38A	1.49395e-08	0.717307	4.32005e-07
AJAP1	1.55153e-08	0.821373	4.44894e-07
ABCG2	1.56792e-08	0.674812	4.46478e-07
CACNA1D	1.67527e-08	0.68862	4.68597e-07
TPPP	1.76629e-08	0.721797	4.90714e-07
CYP39A1	1.82025e-08	0.848341	5.0366e-07
PANK1	1.95959e-08	0.609837	5.32174e-07
OGDHL	1.98297e-08	0.93705	5.37811e-07
CENPV	2.07622e-08	0.782481	5.5576e-07
UGT8	2.45459e-08	0.707198	6.36303e-07
EDAR	2.69065e-08	0.966585	6.85383e-07
FREM2	2.69895e-08	1.07669	6.86644e-07
SLC27A2	2.77575e-08	0.986564	7.0097e-07
TRHDE-AS1	2.98587e-08	1.13881	7.49424e-07
SLCO2A1	3.20972e-08	0.675515	7.94918e-07
TOX3	3.21053e-08	1.27402	7.94161e-07
PLG	3.5412e-08	1.92864	8.61425e-07
MAP7	4.29297e-08	0.640007	1.01543e-06
GYLTL1B	4.30766e-08	0.957475	1.01773e-06
UNC5D	4.45669e-08	1.29946	1.04811e-06
ARC	4.56016e-08	0.653621	1.06634e-06
LDHD	4.71322e-08	0.741867	1.09589e-06
TMEM252	5.32461e-08	1.09781	1.21197e-06
FRMD3	5.52342e-08	0.757524	1.25167e-06
GABRB2	6.2837e-08	0.873577	1.3917e-06
COL4A4	6.29014e-08	0.606253	1.39163e-06
G6PC	6.5554e-08	1.37247	1.43485e-06
SCN4B	8.43469e-08	0.650133	1.77249e-06
SLC10A6	9.90958e-08	0.679997	2.02039e-06
COL25A1	1.02123e-07	0.882701	2.06977e-06
FREM1	1.06721e-07	1.12495	2.15023e-06
FAM189A2	1.11334e-07	0.651834	2.23441e-06
APOLD1	1.18139e-07	0.680736	2.34577e-06
PLS1	1.22525e-07	0.61126	2.41417e-06
COLCA1	1.32746e-07	0.708148	2.57357e-06
FABP4	1.33105e-07	1.168	2.5781e-06
SLC18A2	1.33571e-07	0.751906	2.58224e-06
CGN	1.6378e-07	0.760519	3.04856e-06
FCN2	1.68947e-07	0.825548	3.1109e-06
RBP7	1.72785e-07	0.623539	3.17587e-06
FLRT3	1.79463e-07	0.946109	3.28099e-06
RASEF	1.86848e-07	0.730253	3.37989e-06
SOSTDC1	1.93139e-07	1.11439	3.4662e-06
COL18A1-AS1	1.93342e-07	0.589282	3.46681e-06
EDNRB	1.94612e-07	0.64367	3.47744e-06
ZNF471	2.1952e-07	0.680257	3.84882e-06
CWH43	2.19835e-07	1.13854	3.85106e-06
SEMA6D	2.19945e-07	0.59345	3.84969e-06
FOXI2	2.21523e-07	0.980585	3.87072e-06
PKHD1	2.67712e-07	0.998123	4.53872e-06
ALDH1L1	2.99005e-07	1.00225	4.97477e-06
TMEM174	3.23652e-07	1.38945	5.31167e-06
ANK3	3.26239e-07	0.645325	5.34558e-06
AVPR1A	3.35586e-07	0.826801	5.47688e-06
C1orf95	3.55426e-07	0.948788	5.76402e-06
ADCYAP1	4.45382e-07	0.782077	6.94844e-06
MIA2	5.68746e-07	0.759759	8.56079e-06
F2RL3	6.04399e-07	0.71623	8.99849e-06
OCLN	6.14007e-07	0.721059	9.10194e-06
FAM86B2	6.48878e-07	0.595378	9.50901e-06
AQP1	7.42047e-07	0.681241	1.06389e-05
SHISA9	7.57784e-07	0.891525	1.07892e-05
SNURF	8.53647e-07	0.749964	1.18581e-05
MYRIP	8.817e-07	0.76596	1.21818e-05
ZNF366	8.87557e-07	0.648022	1.22545e-05
CDH9	9.14544e-07	0.928183	1.25344e-05
KCTD16	1.00525e-06	0.819061	1.35159e-05
MCF2	1.12768e-06	0.596172	1.48794e-05
PTH1R	1.16046e-06	0.745478	1.52337e-05
RPS6KA6	1.2791e-06	0.978301	1.64235e-05
ZDHHC15	1.42258e-06	0.674116	1.79957e-05
ARHGEF38	1.47991e-06	0.653125	1.85722e-05
PTPRR	1.50952e-06	0.618691	1.88631e-05
NCR3LG1	1.70484e-06	0.595449	2.09092e-05
KL	1.7086e-06	0.681448	2.09304e-05
ABCA8	1.78685e-06	0.822085	2.1682e-05
AIF1L	2.07995e-06	0.713856	2.44579e-05
DDIT4L	2.24715e-06	0.771297	2.61395e-05
GRM3	2.46794e-06	0.618725	2.8228e-05
SULT1C4	2.53277e-06	0.850514	2.8841e-05
C2orf40	2.62696e-06	0.816687	2.97978e-05
CLEC3B	3.91268e-06	0.604191	4.1472e-05
CDH16	3.94847e-06	0.621979	4.17651e-05
TRPM3	4.12338e-06	0.906823	4.32366e-05
PCDHA13	4.15802e-06	0.65081	4.3533e-05
TESC	4.25897e-06	0.629912	4.44992e-05
SLC3A1	4.45067e-06	0.671225	4.60336e-05
DHDH	4.60056e-06	0.867826	4.74168e-05
ADAMTS16	4.73902e-06	0.796871	4.86241e-05
GALR1	6.86791e-06	0.643779	6.59211e-05
ANO4	6.99323e-06	0.859707	6.69362e-05
PCDHGB5	7.25557e-06	0.721773	6.87104e-05
CALCR	8.25764e-06	0.89797	7.64372e-05
GYPA	8.84189e-06	0.715283	8.0789e-05
HBG2	9.33893e-06	0.88635	8.43544e-05
CNGA1	1.03422e-05	0.639853	9.16423e-05
RASSF10	1.03833e-05	0.649144	9.19673e-05
RAP1GAP	1.13863e-05	0.587106	9.93931e-05
GALNT15	1.14065e-05	0.600421	9.94848e-05
MAPT	1.15243e-05	0.67812	0.00010047
ATP13A4	1.20756e-05	0.834938	0.000104301
SLC22A12	1.22657e-05	1.31858	0.000105632
SLC9A3	1.23323e-05	1.0333	0.000105851
SEMA3D	1.29681e-05	0.871521	0.000110431
CYS1	1.57349e-05	0.706342	0.000129897
BTNL9	1.60311e-05	0.61454	0.000132024
KCNJ15	1.93057e-05	0.66622	0.000154287
ADCY5	1.9562e-05	0.675803	0.000155911
NPR3	1.9694e-05	0.813518	0.00015672
SLC22A24	2.21838e-05	0.740347	0.000172521
ERICH5	2.85912e-05	0.76879	0.000211686
SUCNR1	2.93593e-05	0.681219	0.000216826
ZBTB16	3.08181e-05	0.615136	0.000225812
LINC00671	3.28378e-05	1.12873	0.000237811
LRRC19	3.68783e-05	0.760309	0.000261446
F11	3.783e-05	0.861637	0.000266354
GSTO2	3.88773e-05	0.754513	0.000271771
SLC44A4	3.9731e-05	0.713698	0.000276421
EML6	4.20609e-05	0.714844	0.000289977
OVOL1	4.31168e-05	0.677614	0.000295965
SLC4A1	4.42151e-05	1.06697	0.000302291
HBG1	4.54043e-05	0.842835	0.00030847
PDK4	4.54673e-05	0.682639	0.000308795
TEKT2	4.74437e-05	0.625361	0.000320206
SLC6A18	4.89221e-05	1.24623	0.000328242
GGT6	5.12127e-05	0.861119	0.000341268
MAL	5.26888e-05	0.889979	0.000349969
GBA3	5.3212e-05	0.872404	0.000352988
ACADL	5.32294e-05	0.658814	0.000352988
ATP2B2	5.50896e-05	0.757749	0.000362398
HAO2	6.19926e-05	0.991862	0.000401378
GRIK3	6.33091e-05	0.685672	0.000408485
HSD11B2	6.41907e-05	0.62344	0.000412746
FOSB	7.0772e-05	0.878126	0.000447358
TMEM213	7.67561e-05	1.07755	0.0004787
SLC22A13	7.80707e-05	0.805268	0.000485277
SCN2B	0.000103813	0.597578	0.000616366
SLC5A1	0.000104625	1.06998	0.000620824
DMKN	0.00011131	0.836823	0.000654251
FSTL4	0.000111463	0.585739	0.000654966
CCDC158	0.000111485	0.587417	0.000654909
MUC20	0.000111554	0.660625	0.000655123
LINC00982	0.000120554	0.629225	0.000700564
ZNF385B	0.00012393	0.787568	0.000716934
CHST9	0.000128484	0.829237	0.00073767
SNORD116-4	0.000129151	0.599365	0.00074005
SLC25A48	0.000145229	0.689338	0.000814895
TMEM72	0.000148578	0.770708	0.000830734
CYP3A7	0.000165266	0.641463	0.00090894
MYH8	0.000165318	1.08311	0.00090874
RERGL	0.000172724	0.647945	0.000942885
TMEM125	0.000177501	0.601263	0.000963582
AQP7	0.000178575	0.589727	0.000967877
TMEM27	0.000196774	0.725307	0.00104771
SLC13A2	0.000280329	0.708602	0.00141272
AQP4	0.000289119	0.672508	0.0014499
PHYHD1	0.000291313	0.604115	0.00145877
FTCD	0.000319087	1.01397	0.00157784
C5orf23	0.000326575	0.631938	0.00160558
IL1RL1	0.000338751	0.679648	0.00165199
SCGN	0.000342638	0.990913	0.00166897
CYP4A11	0.000417905	1.15808	0.00196609
DACT2	0.000446933	0.800912	0.00207554
KCNJ3	0.000494457	0.593935	0.00225694
SLC10A2	0.000518354	0.938172	0.00234309
QRFPR	0.000520878	0.63228	0.00235346
SLC22A8	0.000537347	0.844346	0.00241618
CASR	0.000538673	0.768971	0.00241949
TREH	0.000637997	0.748703	0.00278282
IQSEC3	0.000660686	0.672025	0.00286656
HEPACAM2	0.000673474	0.73409	0.00291342
CDHR2	0.000690899	0.88379	0.00297189
SPX	0.000692215	0.67377	0.00297693
SLC16A9	0.000858913	0.649959	0.00357115
ATP6V0A4	0.000900237	0.961724	0.00371887
STK32A	0.000949837	0.601166	0.00388778
FAM196B	0.000956946	0.649855	0.00390675
DCAF12L1	0.00100243	0.869346	0.00406335
ACE2	0.00105247	0.856558	0.00423775
FAM83F	0.00118198	0.807425	0.00467396
ATP6V1G3	0.00123502	0.639641	0.00484542
BSND	0.00139859	0.601019	0.00539038
HS6ST3	0.00150955	0.621314	0.00573619
MGARP	0.00182736	0.663491	0.00671155
TCEAL2	0.00192741	0.585834	0.00701749
SLC34A1	0.00195826	0.774723	0.00710336
CSDC2	0.00200575	0.791901	0.00724107
ALDOB	0.00204954	0.893473	0.00736808
CLCNKB	0.00207244	0.77522	0.00743347
SST	0.00227011	0.987924	0.0080123
ADCY2	0.00234562	0.679217	0.00823212
CLDN8	0.00244019	0.701768	0.0085001
CNTNAP5	0.00271534	0.661219	0.00926828
ARPP21	0.00274217	0.60625	0.00934276
TINAG	0.00299284	0.625229	0.0100435
FRMD1	0.00308546	0.60787	0.0103071
C14orf180	0.00330998	0.691092	0.0109168
BEX1	0.00337801	0.68699	0.0111019
ASPG	0.00342483	0.827129	0.0112235
RIC3	0.00351924	0.603349	0.0114579
HMGCS2	0.00371533	0.867405	0.0119899
SIM1	0.00425695	0.718046	0.0134069
PRR15L	0.00450067	0.634602	0.0140324
MIOX	0.00464083	0.70528	0.0143907
SLC13A1	0.00500505	0.837617	0.015312
ATP6V0D2	0.00562277	0.729027	0.0168798
MGAM	0.00656979	0.589573	0.0192417
NAPSA	0.00659738	0.625571	0.0193115
PCDH10	0.00708169	0.604962	0.0204492
TMEM82	0.00751559	0.603754	0.0214757
SLITRK5	0.00805514	0.589304	0.0227358
REN	0.00995343	0.828875	0.0270452
CDH4	0.010466	0.673158	0.0281402
CRTAC1	0.0113471	0.589009	0.0301187
FOXI1	0.0162396	0.59371	0.0403895
SLC17A4	0.0173047	0.606885	0.0426153
SLC22A6	0.0190393	0.778387	0.0461726
SLC22A2	0.0208632	0.596182	0.0496802

## Sheet: KIRP
Symbol	P value	log2(Fold change)	FDR
AMT	1.06835e-15	1.66114	3.27377e-13
ACAD8	1.49705e-14	0.588578	3.53288e-12
TCTA	1.53833e-14	0.702135	3.58903e-12
MACC1	5.29517e-14	1.68461	1.12077e-11
C16orf86	9.1332e-14	1.23312	1.83837e-11
PROM1	9.96881e-14	2.84705	1.96798e-11
TMEM25	1.06353e-13	1.20708	2.07955e-11
KRT7	4.78586e-13	2.90288	8.47055e-11
ST14	8.0365e-13	1.37572	1.33062e-10
CLDN7	8.0661e-13	2.02131	1.32484e-10
PHYHD1	1.12665e-12	2.42334	1.75237e-10
SLC6A20	1.94944e-12	2.42127	2.81859e-10
IGSF22	2.35368e-12	1.35774	3.3558e-10
ZNF132	1.04989e-11	0.690559	1.32241e-09
NICN1	1.20694e-11	0.59333	1.51095e-09
KIF9	1.48083e-11	0.7451	1.8426e-09
SPATA18	1.70104e-11	1.47123	2.05435e-09
RALGPS1	2.46707e-11	0.741432	2.86167e-09
PRR15L	2.9189e-11	1.86149	3.36674e-09
SYNE4	3.10835e-11	2.33003	3.56522e-09
CCDC13	4.07293e-11	1.18829	4.47173e-09
CDC42BPG	4.11582e-11	1.51082	4.49478e-09
ZNF540	4.29016e-11	0.920625	4.63585e-09
FKBP1B	5.28472e-11	1.48143	5.59281e-09
FMO5	6.11466e-11	0.95777	6.37259e-09
EPHA1	1.28169e-10	1.69847	1.24125e-08
EZR	1.44768e-10	0.64883	1.37604e-08
TMEM125	1.79391e-10	1.65054	1.63692e-08
PRRG2	2.31839e-10	1.6902	2.03414e-08
C11orf63	2.90201e-10	1.11656	2.47225e-08
RBP4	3.35103e-10	3.63354	2.76305e-08
ZNF662	3.66851e-10	1.78471	2.96528e-08
KCNS1	4.19185e-10	2.69101	3.28484e-08
FHL1	4.42628e-10	2.01856	3.45536e-08
CHL1	4.52674e-10	1.98855	3.52039e-08
PLCD1	4.86095e-10	0.763223	3.72388e-08
EVC2	5.65193e-10	1.22351	4.25054e-08
ZNF549	5.95739e-10	0.950219	4.46391e-08
KLF4	7.70392e-10	1.00522	5.53039e-08
DNAJC28	9.2956e-10	0.653636	6.44757e-08
LINC00899	9.88936e-10	1.27692	6.79059e-08
CCL28	1.05773e-09	1.91608	7.21472e-08
TNFSF13	1.34375e-09	0.941834	8.78613e-08
C1orf210	1.41208e-09	1.34323	9.14558e-08
UBXN10	1.50734e-09	0.847091	9.70133e-08
SGSM2	1.94448e-09	0.606102	1.19886e-07
SRR	1.98e-09	0.589173	1.20986e-07
ADRB2	2.43418e-09	1.26676	1.4528e-07
SLC34A2	2.64125e-09	3.02837	1.5538e-07
CLIC6	2.72083e-09	2.41584	1.59604e-07
DYNC2LI1	2.88702e-09	0.806511	1.67913e-07
CKMT1B	3.57436e-09	1.75871	2.02163e-07
TREH	4.17219e-09	2.17556	2.30267e-07
TEKT2	4.32106e-09	1.48606	2.37208e-07
DNAJA4	4.48787e-09	1.20762	2.41839e-07
GALNT16	4.79433e-09	1.72024	2.55006e-07
LRRC43	5.48918e-09	1.35995	2.86764e-07
KDF1	5.55197e-09	1.06136	2.88576e-07
MMP15	6.77936e-09	1.03461	3.45377e-07
SYPL2	7.59786e-09	1.12331	3.83272e-07
CHADL	7.67151e-09	1.12872	3.85095e-07
LINC00515	8.15205e-09	0.860543	4.03301e-07
RCAN1	8.42609e-09	0.73532	4.14858e-07
ZNF671	8.80158e-09	1.08198	4.31277e-07
ZKSCAN7	1.09492e-08	0.931362	5.17967e-07
MYO5B	1.124e-08	0.622775	5.29288e-07
LNP1	1.15211e-08	1.30285	5.40047e-07
GATS	1.23759e-08	0.767843	5.76167e-07
MROH8	1.34499e-08	0.792409	6.17761e-07
HCG11	1.38312e-08	0.948449	6.3104e-07
SLC44A4	1.91159e-08	2.08762	8.42207e-07
ZNF321P	2.06181e-08	0.909466	9.0258e-07
TMEM220	2.07091e-08	0.822948	9.04637e-07
RGS12	2.15489e-08	0.655525	9.31409e-07
ZNF433	2.46393e-08	0.874993	1.04303e-06
ATP13A4	2.60108e-08	1.45562	1.09657e-06
SLC22A2	2.63846e-08	2.59385	1.10551e-06
RPS6KA2	2.65744e-08	0.669792	1.1112e-06
C9orf117	2.72785e-08	1.24588	1.13832e-06
DIRAS3	2.77533e-08	1.32918	1.15579e-06
FIBIN	2.79099e-08	1.55213	1.15996e-06
ARVCF	2.80421e-08	0.646227	1.16309e-06
KLHDC7A	3.4327e-08	0.869306	1.39282e-06
MYH8	3.535e-08	2.47839	1.4315e-06
SLC4A11	3.55292e-08	1.61317	1.43593e-06
ULK2	3.61888e-08	0.614991	1.454e-06
LILRA4	3.65566e-08	1.71764	1.46305e-06
ZSCAN18	3.83682e-08	0.637264	1.52959e-06
H1F0	3.85686e-08	0.842688	1.5346e-06
CAMK2B	4.18054e-08	1.88125	1.63487e-06
ZMYND12	4.53795e-08	0.924082	1.7579e-06
PLA2G16	4.75337e-08	0.992637	1.82073e-06
GUSBP11	4.79104e-08	1.21348	1.83175e-06
RCBTB2	4.88138e-08	0.648585	1.85936e-06
ZNF135	5.22493e-08	1.21718	1.95042e-06
C11orf52	5.40004e-08	0.68216	2.00848e-06
FANK1	5.41121e-08	0.711455	2.009e-06
TMEM42	5.75724e-08	0.696275	2.12212e-06
MIR99AHG	6.39422e-08	1.26269	2.3401e-06
LOC100128164	7.17019e-08	0.965603	2.60551e-06
OVOL1	7.35494e-08	1.69338	2.66792e-06
TLE4	7.97058e-08	0.614562	2.86592e-06
EFCAB6	8.0001e-08	0.692377	2.8715e-06
ABHD11	8.27523e-08	0.798661	2.95476e-06
HAVCR1P1	8.67329e-08	0.750809	3.0702e-06
CLCNKB	9.62463e-08	1.86381	3.36632e-06
ST7-AS1	9.64529e-08	0.858164	3.36781e-06
ZFP3	1.00696e-07	0.899147	3.4746e-06
LACC1	1.00699e-07	0.604679	3.46888e-06
FAAH	1.03521e-07	0.738546	3.54824e-06
SDR42E1	1.13236e-07	1.24521	3.81749e-06
DSC2	1.23374e-07	0.861294	4.07889e-06
KAZN	1.28243e-07	0.631023	4.19929e-06
MAPK10	1.33656e-07	0.588474	4.34878e-06
DNASE2B	1.33782e-07	1.49072	4.34601e-06
IRF6	1.35233e-07	1.21647	4.38621e-06
FAM47E	1.40643e-07	0.615656	4.53305e-06
ZNF234	1.53828e-07	0.632882	4.87382e-06
PLEKHA7	1.54502e-07	0.755372	4.88764e-06
PER1	1.61194e-07	0.743674	5.04494e-06
MIR22HG	1.64159e-07	0.662137	5.12992e-06
FBP1	1.68059e-07	0.985204	5.23584e-06
WFDC5	1.74029e-07	2.27462	5.38912e-06
TMEM51-AS1	1.74882e-07	0.880991	5.40737e-06
EPPK1	1.77557e-07	1.33507	5.47359e-06
MAPK13	1.80353e-07	0.940403	5.55147e-06
GPR62	1.80836e-07	0.868038	5.54142e-06
GALNT11	1.84656e-07	0.852508	5.65003e-06
ZNF502	1.85529e-07	0.737921	5.66831e-06
RAB20	1.93101e-07	0.641777	5.83883e-06
CCND2	1.97238e-07	1.04473	5.94639e-06
VSTM2L	1.97852e-07	2.37856	5.95615e-06
AGPAT4	1.98255e-07	0.707471	5.95083e-06
TMEM71	1.98328e-07	1.01096	5.94433e-06
ACAA1	2.0574e-07	0.602453	6.13959e-06
ZNF582	2.16511e-07	0.645392	6.42368e-06
GRHL1	2.18367e-07	0.982394	6.4694e-06
GBA3	2.19752e-07	1.97297	6.49171e-06
SLC25A5-AS1	2.20751e-07	0.598324	6.48388e-06
ZNF69	2.216e-07	0.836681	6.49954e-06
CHRNA1	2.32588e-07	1.89781	6.77343e-06
MIR600HG	2.35225e-07	0.740349	6.83084e-06
THEMIS2	2.35308e-07	0.896877	6.82361e-06
AIM1	2.38222e-07	0.659978	6.86929e-06
MT1E	2.49843e-07	1.478	7.16414e-06
CHRNB1	2.75506e-07	0.742271	7.78049e-06
PXMP4	3.11132e-07	0.640456	8.63222e-06
ICA1	3.29583e-07	0.766814	9.09499e-06
ABI3BP	3.85461e-07	1.53914	1.04405e-05
ZNF684	3.87742e-07	0.628848	1.04884e-05
MYL3	3.87921e-07	1.75902	1.04795e-05
FAM65C	4.02922e-07	1.22837	1.08136e-05
RIMS2	4.1063e-07	1.70069	1.09774e-05
UPK1B	4.24957e-07	2.35613	1.13015e-05
SPATA41	4.31061e-07	0.680721	1.13901e-05
MAL	4.45038e-07	1.66313	1.16693e-05
CBLC	4.55354e-07	1.4942	1.19094e-05
PLEKHH1	4.55394e-07	0.768178	1.18953e-05
NFKBID	4.59649e-07	0.881387	1.19912e-05
ARHGEF37	4.84634e-07	0.65046	1.25473e-05
TCTEX1D4	4.91139e-07	0.764243	1.26678e-05
NBL1	5.01176e-07	1.05981	1.2814e-05
MEIS3P1	5.16536e-07	0.606868	1.31413e-05
HLA-J	5.19899e-07	1.25112	1.32105e-05
AGR3	5.32389e-07	2.10275	1.34612e-05
ZNF204P	5.4973e-07	1.3195	1.38315e-05
ADIRF	5.8602e-07	1.59036	1.4637e-05
ALPK3	6.09759e-07	1.45037	1.51378e-05
PIGR	6.225e-07	1.81027	1.53983e-05
ABCA8	6.79343e-07	1.76421	1.65452e-05
CCDC65	6.9439e-07	1.04687	1.68517e-05
SLC51A	6.9641e-07	0.826463	1.68807e-05
PRICKLE1	7.0106e-07	0.976251	1.69734e-05
MIR31HG	7.13673e-07	1.47534	1.72381e-05
LRP2BP	7.19201e-07	0.597386	1.73309e-05
PPP1R3G	7.2455e-07	0.992209	1.74189e-05
SATB2-AS1	7.35209e-07	1.44302	1.76338e-05
TUBBP5	7.41471e-07	1.38483	1.77633e-05
TSLP	7.4798e-07	1.58593	1.78567e-05
ZNF211	7.89748e-07	0.641265	1.87016e-05
ISPD	8.09963e-07	0.890598	1.91362e-05
CAPG	8.41731e-07	0.735307	1.97278e-05
RLN2	8.53436e-07	0.936253	1.99566e-05
SLC22A20	9.34017e-07	0.96187	2.1426e-05
GLOD5	9.34153e-07	1.33522	2.14052e-05
PRRT3	9.50947e-07	0.738618	2.17415e-05
SUGT1P1	9.61109e-07	0.705899	2.1925e-05
TJP3	9.84155e-07	0.917838	2.23762e-05
TBC1D4	1.0083e-06	0.659054	2.26988e-05
CHIT1	1.06166e-06	2.48351	2.37182e-05
MBL1P	1.10501e-06	1.07169	2.44209e-05
MTURN	1.1405e-06	0.603558	2.50433e-05
FUT6	1.17045e-06	1.5416	2.55373e-05
CST6	1.22831e-06	1.74861	2.63791e-05
FLVCR2	1.24404e-06	0.667419	2.66612e-05
FBXO27	1.29778e-06	0.762119	2.7726e-05
CASZ1	1.3235e-06	0.635438	2.82169e-05
LRRC48	1.3258e-06	0.877866	2.82365e-05
IQCA1	1.3307e-06	1.24261	2.83115e-05
EPS8L1	1.38263e-06	1.46257	2.9055e-05
DMRTC1B	1.43352e-06	1.22099	3.00016e-05
SRGAP3	1.55242e-06	0.832449	3.21622e-05
ZNF772	1.5652e-06	0.618991	3.23943e-05
RIC3	1.57663e-06	1.07815	3.25652e-05
GRM5	1.61719e-06	1.87337	3.3269e-05
FHDC1	1.61907e-06	0.915189	3.32411e-05
FUT3	1.70293e-06	1.57058	3.45141e-05
ODC1	1.71586e-06	0.616263	3.47077e-05
CTF1	1.74632e-06	1.18395	3.52196e-05
TTC9	1.78086e-06	0.725628	3.56017e-05
GPC4	1.79814e-06	0.737911	3.5912e-05
C15orf59	1.86016e-06	1.44701	3.68283e-05
C6orf132	2.01548e-06	1.13382	3.97119e-05
MST1R	2.03974e-06	1.51067	4.00745e-05
GALNT3	2.05678e-06	1.21281	4.03706e-05
EVC	2.08548e-06	0.939237	4.0817e-05
ACAT1	2.08758e-06	0.755331	4.07803e-05
LMTK3	2.2037e-06	1.09443	4.25628e-05
GPM6B	2.21951e-06	1.1721	4.28278e-05
IL1RL1	2.24072e-06	1.6082	4.30751e-05
TACSTD2	2.29551e-06	2.11788	4.3841e-05
SLC39A8	2.37807e-06	0.992977	4.52495e-05
ZNF860	2.41123e-06	0.851903	4.5711e-05
CCDC64B	2.42259e-06	1.74921	4.57995e-05
SCEL	2.42809e-06	2.38434	4.58612e-05
DTX3	2.43598e-06	0.778285	4.5968e-05
KCNE1	2.54941e-06	1.06705	4.78445e-05
EREG	2.55943e-06	1.90895	4.79886e-05
WISP3	2.64107e-06	2.0022	4.93391e-05
RGL4	2.76896e-06	0.828636	5.15408e-05
EGFEM1P	2.85546e-06	0.766113	5.2911e-05
SECTM1	2.86949e-06	1.07768	5.29798e-05
WFDC12	2.88451e-06	1.84729	5.32093e-05
BZRAP1	3.06895e-06	1.1052	5.60575e-05
ZIK1	3.12678e-06	0.897364	5.66601e-05
ITGB8	3.14203e-06	1.00305	5.68362e-05
CITED4	3.16554e-06	1.01681	5.71606e-05
C17orf107	3.16907e-06	0.747386	5.71742e-05
RAP1GAP2	3.29677e-06	0.770953	5.90628e-05
LINC00271	3.30556e-06	0.797136	5.91687e-05
RAB3IP	3.31891e-06	0.593803	5.92527e-05
GRAMD1C	3.40952e-06	0.595578	6.04498e-05
TLE2	3.42608e-06	1.01134	6.06909e-05
SPTBN5	3.45764e-06	1.35415	6.09345e-05
FAM81B	3.4772e-06	1.48247	6.11743e-05
ZNF385B	3.4813e-06	1.39968	6.11939e-05
UOX	3.52559e-06	0.673975	6.18665e-05
KCTD16	3.55587e-06	1.5333	6.22914e-05
SYTL2	3.5646e-06	0.794765	6.23911e-05
GAL3ST3	3.57468e-06	1.69044	6.24611e-05
SYNGR1	3.66175e-06	0.662291	6.36573e-05
SAMD13	3.93768e-06	0.708876	6.75957e-05
ENTPD8	4.05825e-06	1.18255	6.93177e-05
KANK3	4.07317e-06	0.654162	6.95148e-05
MFSD7	4.08354e-06	0.951229	6.95184e-05
CDKN1A	4.12732e-06	0.590364	7.02055e-05
ZNF331	4.1642e-06	0.650919	7.07156e-05
CKMT1A	4.22238e-06	1.41304	7.15851e-05
ZNF320	4.59098e-06	0.693312	7.67569e-05
CD164L2	4.70086e-06	1.07012	7.80221e-05
RIMS3	4.71628e-06	0.819062	7.82149e-05
IPCEF1	4.71865e-06	0.713923	7.81279e-05
ZDHHC8P1	4.727e-06	1.62698	7.82032e-05
NEIL1	4.77525e-06	0.755158	7.88109e-05
ZNF547	4.78324e-06	0.639916	7.88792e-05
ATAD3C	4.868e-06	1.15364	7.99559e-05
ASRGL1	4.88797e-06	1.15584	8.02198e-05
PEX11G	5.01579e-06	0.621564	8.19898e-05
ALOX15B	5.18989e-06	1.67004	8.43655e-05
TUBB1	5.19095e-06	0.599395	8.43159e-05
HRASLS5	5.25558e-06	1.16779	8.52983e-05
COLCA1	5.28573e-06	0.892841	8.57199e-05
ZNF501	5.36015e-06	0.73638	8.67895e-05
NSUN7	5.61244e-06	0.787647	9.03756e-05
CRIP3	6.0227e-06	1.47497	9.54106e-05
CPA3	6.03992e-06	1.64374	9.55359e-05
B4GALNT2	6.24715e-06	1.7547	9.84345e-05
SERP2	6.45766e-06	0.79153	0.000101285
SCN11A	6.46674e-06	0.829631	0.00010135
TRIL	6.65856e-06	0.740226	0.000103881
FAM19A1	6.67053e-06	0.915502	0.000103988
ATHL1	6.78051e-06	1.53203	0.000105463
SPAG8	6.85867e-06	0.745992	0.000106356
SIGLEC8	7.22405e-06	1.31701	0.000111016
NOSTRIN	7.40352e-06	0.68602	0.000113604
GGT6	7.51665e-06	1.84605	0.000114996
MS4A2	7.68962e-06	1.40836	0.00011738
ID4	7.8259e-06	1.05535	0.000119106
PCP4	8.11476e-06	2.01241	0.000122955
WFIKKN2	8.17902e-06	0.877224	0.000123746
PITPNM3	9.04634e-06	0.704609	0.000134783
C3orf18	9.55609e-06	0.689635	0.000140844
MSLN	9.70566e-06	2.18173	0.000142844
CADM4	9.78547e-06	0.660972	0.000143812
GIPR	9.80097e-06	1.11893	0.000143937
ALS2CR12	9.95406e-06	0.807465	0.000145872
SIGLEC17P	1.00577e-05	0.957398	0.000147181
PALM3	1.01157e-05	1.15131	0.000147714
ANK1	1.02635e-05	1.43282	0.000149447
MAK	1.0958e-05	0.786853	0.000158102
TMEM98	1.11921e-05	0.795609	0.000160464
PLEKHH2	1.1301e-05	1.28033	0.000161687
KLKB1	1.14989e-05	1.0584	0.000163947
ADAP1	1.16224e-05	0.714824	0.000165249
EVPLL	1.1838e-05	1.36495	0.000167849
LINC00475	1.18555e-05	0.967748	0.000167982
BCL2L10	1.21351e-05	0.925932	0.000171588
AKR1E2	1.26899e-05	1.02479	0.000178205
FAM109B	1.28271e-05	0.758143	0.000179886
ZNF544	1.34386e-05	0.611003	0.000186803
CTSF	1.35929e-05	0.868973	0.000188438
GCM1	1.36347e-05	1.33685	0.000188889
TRIM50	1.38139e-05	1.28824	0.000190985
DSP	1.41581e-05	0.755429	0.000194564
MST1	1.42583e-05	0.931256	0.000195549
ZNF334	1.49615e-05	1.04687	0.000204102
MT1M	1.51338e-05	1.37468	0.000205906
TPSB2	1.5212e-05	1.54824	0.000206832
NKAPL	1.55825e-05	0.823247	0.000211032
CFAP53	1.56169e-05	0.5966	0.000211358
PAPLN	1.58873e-05	0.77383	0.000214734
GYLTL1B	1.60379e-05	1.15808	0.000216059
RS1	1.60406e-05	0.778785	0.000215954
ARPP21	1.6186e-05	1.42933	0.000217626
ACSM1	1.69241e-05	1.03528	0.000225923
CLDN3	1.72471e-05	1.38794	0.000228895
ACSS3	1.7741e-05	1.05631	0.00023454
DNASE1L3	1.8536e-05	0.978532	0.000243638
ZNF793	1.8763e-05	0.770258	0.000246306
PLEKHB1	1.8988e-05	0.942729	0.0002491
RORA	1.91631e-05	0.627495	0.000250756
SLC6A16	2.01227e-05	0.818206	0.000260491
NOL4	2.11735e-05	1.81968	0.000271187
SCN10A	2.16329e-05	0.697308	0.000275866
MAP1LC3A	2.21297e-05	0.803598	0.000281503
CYP27C1	2.22301e-05	1.48379	0.00028243
KIAA1211L	2.26507e-05	0.853761	0.000286886
GRID2IP	2.26555e-05	0.813181	0.000286769
ILDR1	2.27426e-05	0.614534	0.000287694
PROC	2.2945e-05	1.69526	0.000289541
RGN	2.30281e-05	1.06758	0.000290412
ALDH1A3	2.50571e-05	1.07421	0.00031122
RRN3P1	2.61503e-05	0.819417	0.000322651
FAM134B	2.62667e-05	0.676636	0.000323311
KATNAL2	2.64996e-05	0.814708	0.000325591
SLC9C1	2.69654e-05	0.919614	0.000329736
TRIM2	2.69768e-05	0.618638	0.000329483
B3GALT5-AS1	2.74386e-05	1.11241	0.000333536
C9orf171	2.74583e-05	1.23318	0.000333381
TSPYL5	2.76284e-05	0.839451	0.00033505
SCNN1A	2.7977e-05	1.16587	0.000338877
SMAGP	2.86332e-05	0.614985	0.000345602
SULT1C4	2.93663e-05	1.46536	0.000352997
SLC5A1	3.04671e-05	1.72111	0.000363252
CCR9	3.06179e-05	0.977103	0.000364416
KCNJ5	3.08032e-05	1.20037	0.000366196
PKD2L1	3.11077e-05	1.43341	0.000368748
ARHGEF38	3.21329e-05	1.00082	0.00037828
TPSAB1	3.27728e-05	1.43036	0.000383832
MAPK15	3.36058e-05	1.37886	0.000392023
NLGN2	3.37283e-05	0.620207	0.000393229
MT1L	3.39403e-05	1.14838	0.000395027
ZMYND10	3.40578e-05	1.21929	0.00039617
ESRP1	3.57648e-05	1.49236	0.000413683
TPPP	3.69047e-05	0.93138	0.000423528
CDH9	3.79677e-05	1.38579	0.000433787
EDAR	3.83876e-05	1.38957	0.00043834
FZD1	3.94071e-05	0.631008	0.000447741
INCA1	4.07388e-05	0.588077	0.000461085
ZNF542P	4.08043e-05	0.784406	0.000461318
OXCT2	4.11731e-05	0.904245	0.0004637
KLF2	4.14954e-05	0.729553	0.000466562
LINC00889	4.19045e-05	0.75843	0.000470389
NECAB1	4.28505e-05	1.06361	0.000479435
RASGEF1B	4.31318e-05	0.694093	0.00048232
DTNA	4.37636e-05	0.682795	0.00048779
ZNF844	4.38682e-05	0.768398	0.000487897
ZNF577	4.47499e-05	0.879817	0.000495288
GPRIN2	4.49159e-05	1.40578	0.000496591
MTMR9LP	4.60714e-05	0.761768	0.000506909
LINC00908	4.61714e-05	1.02756	0.000507465
MAMDC4	4.63811e-05	0.852728	0.000508953
SFTA2	4.74027e-05	1.00988	0.000517673
ZNF625	4.76779e-05	0.611876	0.000519849
ATP6V0D2	4.84223e-05	1.49486	0.00052601
AIF1L	4.93536e-05	0.718325	0.000535277
STAG3L3	4.94292e-05	0.615225	0.000535814
SLC8A3	4.94566e-05	0.779442	0.000535827
SPATA12	4.9556e-05	0.661068	0.000536339
PTCHD4	5.06179e-05	1.16701	0.000546104
TNFSF12-TNFSF13	5.10146e-05	1.32498	0.000549229
TNF	5.15039e-05	0.987159	0.000553626
CFB	5.1825e-05	0.754796	0.000556205
CXCL5	5.21057e-05	1.80818	0.000558341
TSPY26P	5.26686e-05	1.04217	0.000562612
ATP2C2	5.30382e-05	0.966668	0.000565676
LYNX1	5.44101e-05	0.827702	0.00057731
DPEP2	5.44232e-05	0.947158	0.00057715
CXCL6	5.51118e-05	1.85297	0.000583248
CACNA2D3	5.80012e-05	0.822132	0.000609428
KLHL41	5.90371e-05	0.621162	0.000618414
NINL	5.90757e-05	0.675463	0.000618503
CHDH	5.94791e-05	0.691575	0.000621774
EPHA7	5.9532e-05	1.50381	0.000622011
FREM2	6.22799e-05	0.87803	0.000645793
CCL18	6.30455e-05	1.98337	0.000652085
CACNB2	6.34245e-05	0.995803	0.000655674
C2orf50	6.48115e-05	0.687232	0.00066833
TMEM252	6.56123e-05	1.66173	0.000674892
IFNE	6.67261e-05	1.0703	0.000685319
HDC	6.67382e-05	1.21983	0.000685101
LILRA2	6.67747e-05	1.00399	0.000685133
COL9A2	6.765e-05	1.04292	0.000692384
TMC4	6.78173e-05	1.0111	0.000693751
TMEM82	6.81977e-05	1.77417	0.000697295
RSPH14	6.93714e-05	0.728877	0.000708237
CCDC108	7.1705e-05	1.27407	0.000728439
WDR63	7.17824e-05	0.759581	0.000728865
TNFSF10	7.20696e-05	0.749718	0.000730697
NPAP1	7.2337e-05	0.923	0.000731962
EVA1C	7.6047e-05	0.834171	0.000760137
CXCL2	7.74891e-05	1.16924	0.000771546
STK32B	7.76192e-05	0.8534	0.000772092
PLEKHN1	7.84617e-05	0.989498	0.000779718
C8orf31	7.91223e-05	0.917206	0.000784384
ZNF229	7.91263e-05	0.885331	0.000784045
HYAL1	7.92903e-05	0.77403	0.000784535
NEBL	7.94349e-05	1.06212	0.000785208
C10orf107	8.0876e-05	1.3222	0.000797533
SLC25A34	8.10219e-05	0.792291	0.000798206
CKB	8.16254e-05	0.874117	0.000803766
ZNF300P1	8.19422e-05	1.13474	0.000806112
PRR29	8.55844e-05	0.78006	0.00083316
COL18A1-AS1	8.68126e-05	0.854725	0.000843516
ATG16L2	8.90855e-05	0.594694	0.000861118
DRICH1	8.99328e-05	0.86022	0.000867674
RELN	9.12978e-05	1.703	0.000878367
WFDC2	9.16131e-05	1.06652	0.000880575
PGM5	9.26892e-05	0.716856	0.000888423
CCDC109B	9.4053e-05	0.617994	0.000899395
CPO	9.43235e-05	0.680897	0.000901142
SLC38A11	0.000100542	1.11388	0.000951695
CRACR2B	0.000100969	0.87214	0.000954857
C6	0.00010189	1.91168	0.000962683
LOC646471	0.000103219	0.741173	0.000972107
BCAS1	0.00010353	1.2133	0.000974143
TDRD6	0.000103912	0.794974	0.000976392
ZNF418	0.00010401	0.904207	0.000975974
UGT2A1	0.000104977	1.17848	0.000983254
EFHD1	0.000105463	0.773209	0.000986451
IRX5	0.00010645	1.19264	0.000994773
TMEM213	0.000107261	1.52112	0.00100145
HPCA	0.000107618	0.850191	0.00100386
PLEKHG6	0.000108252	1.23551	0.00100658
NAALADL2	0.000108569	0.7622	0.00100906
KLRG2	0.000110668	1.2435	0.00102672
IL12RB2	0.000111592	1.65775	0.00103342
CXCL3	0.000111866	0.957363	0.00103502
ZNF853	0.000112767	0.76433	0.00104102
DACT2	0.000113796	1.42282	0.00104957
MUC12	0.000115579	1.50871	0.0010622
MST1P2	0.000117473	1.0991	0.00107672
SHROOM3	0.000117741	0.630274	0.00107821
LOC115110	0.000117881	0.703789	0.00107901
PLA2G7	0.00011857	1.05364	0.00108338
CLCNKA	0.00011982	1.12427	0.00109286
ALS2CL	0.00011984	0.729808	0.00109255
BEST4	0.000119971	0.751756	0.00109278
TMEM27	0.000122167	1.10743	0.00110933
TFCP2L1	0.000123401	0.852818	0.00111807
ATP6V0A4	0.000127917	1.65721	0.00115389
KLF8	0.000131484	0.650759	0.00118037
C1orf186	0.000132591	1.10319	0.0011877
ARHGEF16	0.00013262	0.714626	0.00118744
HYDIN	0.000135529	0.62539	0.00120718
COBLL1	0.000135541	0.601149	0.00120676
ATP8A1	0.000145744	0.661385	0.00128368
STK33	0.000148139	0.741568	0.00130255
AADAT	0.000149354	0.620186	0.00131042
C4orf47	0.000150645	0.799407	0.00131837
DPP4	0.000152634	1.09545	0.0013318
FLRT3	0.000154124	0.885426	0.00133968
COLCA2	0.000155362	0.75758	0.00134702
SYT10	0.000156283	1.28913	0.00135215
PLAU	0.000158015	0.755776	0.00136541
BARX2	0.000158797	1.18776	0.00137101
RASSF10	0.00016072	0.920065	0.0013818
MST1L	0.000163796	1.2782	0.00140296
MASP2	0.000165827	0.758432	0.00141445
NXNL2	0.000168954	0.9094	0.00143635
ACADL	0.000170878	0.795227	0.00145031
WSCD1	0.000172538	0.612678	0.00145957
UG0898H09	0.000172704	1.69697	0.00146037
KIAA0895L	0.000175053	0.626503	0.00147841
CYSLTR2	0.000175716	1.71634	0.00148279
SMIM5	0.00017775	0.827514	0.0014981
HS3ST1	0.000178482	0.743168	0.00150366
TRHDE-AS1	0.000182621	1.13118	0.00152787
ZNF660	0.000183524	0.691289	0.0015348
IGSF5	0.000189815	0.740742	0.00158033
SATB2	0.000191575	0.756766	0.0015879
OCLN	0.000195379	0.611975	0.00161421
CXCL1	0.000196049	1.24405	0.00161715
NLRP9	0.000198065	0.825116	0.0016305
AGPAT4-IT1	0.000199741	0.685158	0.00164101
FAM83F	0.000201282	1.52726	0.00165103
AQP1	0.000202907	1.18783	0.00166303
AXIN2	0.000203621	0.626158	0.00166821
SCARA3	0.000204224	1.09227	0.00167049
TSG1	0.000205406	0.853893	0.00167748
GRIA4	0.000205912	1.47431	0.00168095
FAM50B	0.000207012	0.727018	0.00168791
PTH1R	0.000210888	1.19271	0.00171339
CFD	0.000211614	0.964547	0.00171793
SEC16B	0.000211761	0.690845	0.00171777
IRX3	0.000213791	1.03533	0.00172877
C10orf93	0.000216384	0.722047	0.00174424
LOC100130238	0.000219999	1.14657	0.00176783
HGFAC	0.000220901	1.36559	0.001773
CRIP1	0.000221231	1.10079	0.00177495
CHN2	0.000221322	0.620834	0.00177499
C9orf50	0.000228375	1.01468	0.00182159
ESYT3	0.000228784	0.764869	0.00182414
PM20D1	0.000229103	1.01032	0.00182456
GIPC2	0.000231037	1.01583	0.0018364
ADCY10P1	0.000233429	0.958923	0.00185111
KCTD14	0.000239854	0.709877	0.00189402
LTC4S	0.000240179	0.757986	0.00189585
TNFAIP6	0.000242409	1.40142	0.00190905
SLC22A7	0.000244017	1.77023	0.00191877
ABCG5	0.000244552	0.817456	0.00192004
AKR7L	0.000249345	0.876127	0.00194873
CFAP70	0.000257557	0.768055	0.00200148
SPAG6	0.000259593	1.80514	0.00201349
IHH	0.000264226	1.1845	0.00204402
FCER1A	0.000270408	0.918766	0.00208165
ELFN2	0.000272109	0.96838	0.00209317
CCDC39	0.000272434	0.724748	0.0020941
FCGR2C	0.000277818	0.772442	0.00212832
SPON1	0.000282363	1.43833	0.00215589
C1orf87	0.000290176	1.11081	0.00220571
B3GNT7	0.000291054	0.592376	0.00221156
AKAP3	0.000291071	0.678729	0.00221087
PTPRN2	0.000293196	0.661445	0.00222618
YWHAEP7	0.000299676	0.663043	0.00226534
MAPK4	0.000300619	1.12306	0.00226912
ZNF439	0.000300661	0.659859	0.00226861
PIFO	0.000301126	0.63766	0.00227128
TEPP	0.000306021	0.775211	0.00230059
CAPS2	0.000307186	0.600428	0.00230766
LOC100240726	0.00031315	0.755736	0.00234646
TMEM171	0.000320839	1.02788	0.0023962
TBX6	0.000321337	0.654235	0.00239904
RPS2P32	0.000322022	0.637324	0.00240329
CATIP	0.00032496	0.824718	0.00242169
MIOX	0.000325381	1.49516	0.00242395
SOGA3	0.000327991	0.78505	0.00244073
IL20RA	0.000329027	1.37736	0.00244667
COBL	0.00033247	0.832322	0.0024678
ZNF677	0.000333404	0.716053	0.00247205
NLRP6	0.000335048	1.06928	0.00248156
CAND2	0.000341214	0.709808	0.0025245
GUCY2D	0.000343107	0.640472	0.00253667
RUNDC3B	0.000345875	0.746363	0.00255437
ANKRD29	0.000351488	0.682791	0.00258931
PRKCDBP	0.000352054	0.726311	0.00259069
TSPAN1	0.000357415	0.667629	0.00262543
UNC5D	0.000358397	1.31118	0.00263076
HCG4	0.000371559	0.715492	0.00270802
SKIDA1	0.00037163	1.0017	0.00270757
HTRA4	0.000371696	1.08753	0.00270709
STAG3L1	0.000374395	0.647785	0.00272096
MAGIX	0.000377422	0.645924	0.00273714
CYP27A1	0.000384374	0.639092	0.00277872
SLC2A9	0.000385043	0.847961	0.00278258
GLYAT	0.000388632	1.50122	0.00280063
C3orf67	0.000392101	0.685771	0.00281772
CCL17	0.00040088	0.840747	0.00286876
PF4V1	0.00040295	1.21535	0.00288056
AQP5	0.000404785	0.93813	0.00289166
DFNB59	0.000406158	0.674618	0.00289945
TRPM3	0.000407548	0.863241	0.00290634
ST6GALNAC5	0.000408858	1.48048	0.00291265
SLC15A1	0.00041172	1.32414	0.00292897
IL17RB	0.000414253	0.931587	0.00294393
GALNT5	0.000422992	1.15754	0.00298435
WNT5A	0.000427956	0.803563	0.00301522
MESTIT1	0.000431297	0.908587	0.00303252
CORIN	0.000434612	0.59934	0.00304956
TMPRSS2	0.000435937	1.01995	0.00305677
ZNF285	0.000436104	0.628805	0.0030569
CYSRT1	0.00043647	0.599334	0.00305737
C5orf49	0.000437223	0.802761	0.00306056
CACNA1D	0.000442887	0.614623	0.00309178
FBLN7	0.000443518	0.845258	0.00309303
UNC79	0.000444175	0.761165	0.00309656
PDE8B	0.000452449	0.65632	0.00314463
SLC15A2	0.000456473	0.957251	0.0031651
ZBTB16	0.000462827	0.918985	0.00319405
CASC1	0.000467043	0.591498	0.0032199
LAMC2	0.000470272	0.894113	0.0032389
LURAP1	0.000474782	0.657369	0.00326558
CTSG	0.000476207	1.20904	0.003271
DNAAF1	0.000494693	0.820274	0.00337539
GSTO2	0.000495646	0.81783	0.00337852
OTOA	0.000496893	0.960997	0.00338365
GALNT9	0.000500624	1.26373	0.0034068
GPER1	0.000501507	0.861737	0.00340941
LOC151174	0.000511372	0.69481	0.00346616
TTLL2	0.00051284	0.957346	0.00347266
MEP1A	0.00051585	0.602374	0.0034896
TPK1	0.000517296	0.685331	0.00349592
SLC13A1	0.000518015	1.64325	0.00349732
DOK7	0.000520743	0.908837	0.00351113
LRRC19	0.000521797	0.853593	0.00351592
LYG1	0.000544002	1.22754	0.00363453
SCGB3A1	0.000547742	0.859985	0.00365714
PPM1E	0.0005496	0.93302	0.00366597
TENM1	0.000554578	0.927973	0.00369197
REG1A	0.00055836	1.9361	0.00371474
CFAP69	0.000558472	0.636195	0.00371428
FUOM	0.000574554	0.72641	0.00381136
ARHGEF19	0.000580629	0.607055	0.00384297
KLF3-AS1	0.000581217	0.781518	0.00384438
MOGAT3	0.00058348	1.23779	0.00385438
ABRA	0.000584088	0.694933	0.00385716
BAMBI	0.000584134	0.696993	0.00385622
MYLK4	0.000591369	0.646897	0.00389647
ADAMTS13	0.000593404	0.621752	0.00390612
HCG2P7	0.000594304	0.596124	0.00390703
SERTAD4-AS1	0.000594636	0.677542	0.00390671
IGFBP6	0.000598615	0.932668	0.00392657
IL17RD	0.000601737	0.63808	0.00394076
KRT1	0.000605002	0.754702	0.00395835
TTC22	0.000607203	0.766692	0.00396896
HS3ST2	0.00060978	1.47844	0.00398199
ZNF789	0.000616995	0.625243	0.00401506
PPP1R36	0.000623904	0.7491	0.0040536
EMX2	0.000624486	0.675368	0.00405482
ABCG8	0.000625918	0.990432	0.00406283
GOLGA6L10	0.000629808	0.642757	0.00408291
SLC25A48	0.00063131	0.999608	0.00408878
DRC7	0.000637242	0.989031	0.0041246
PAX2	0.000639489	0.927495	0.00413133
LINC00671	0.000654191	1.33029	0.00421701
LHFPL3-AS2	0.000655543	1.1426	0.00422441
LRRN1	0.000658242	0.970531	0.00423781
PPIEL	0.000664654	0.792104	0.00427507
BSPRY	0.000682127	0.798662	0.0043683
AGAP11	0.000686956	1.00801	0.00439237
TLDC2	0.000693377	0.593496	0.00442653
CATSPERB	0.000711336	0.712509	0.0045201
B3GNT3	0.000711786	1.08523	0.00452156
CD200	0.000712701	0.703262	0.00452457
HCAR3	0.000718385	0.789255	0.00455784
SOSTDC1	0.000720968	1.89687	0.00456858
WDR72	0.000730032	0.694432	0.00461036
TSSK4	0.000731322	0.595176	0.00461567
SLC16A6	0.000735132	0.755479	0.00463544
IMPG1	0.000741008	0.640838	0.0046639
TRIM10	0.000743483	1.03767	0.00467804
PWRN1	0.000752162	0.80644	0.00471963
LRRC39	0.000752955	0.783776	0.00472316
LHFPL3	0.000755208	0.905261	0.00473296
TESC	0.00077143	0.94963	0.00482285
SHISA3	0.00077943	1.01497	0.00485512
CPT1B	0.000785434	0.674839	0.00488659
KCNH8	0.000821275	0.990075	0.00505747
SERPING1	0.0008266	0.866809	0.00508264
SLC37A2	0.000829696	0.798798	0.00509862
FAM131C	0.00085725	0.807201	0.0052366
GFAP	0.000864293	0.965081	0.00526396
ADAM28	0.000869348	0.651595	0.00529004
SLC15A3	0.000874626	0.649605	0.00530799
PHYHIP	0.000881702	0.863828	0.00534304
RPP25	0.000907813	0.589838	0.0054722
DLEC1	0.000911018	1.0106	0.00548508
SLC1A3	0.000912208	0.816441	0.00548902
CDO1	0.000945432	1.13718	0.00565085
MYO15B	0.000951825	0.658138	0.00568244
RAET1L	0.000956358	0.684979	0.00570785
TRHDE	0.000961252	0.879318	0.00573205
C5orf23	0.000962924	0.988139	0.00574036
NAT8B	0.000963741	1.05791	0.00574356
LRRC75B	0.000969585	0.757969	0.00576834
PDZRN3	0.000970354	0.646569	0.00577124
ASXL3	0.000973412	1.0337	0.00578273
ANXA3	0.000998308	0.649158	0.00591523
ZFP28	0.00102867	0.598418	0.00606361
KCNK5	0.00104198	0.613493	0.00612448
SLC25A47	0.00104658	0.680366	0.00614277
PTN	0.00104729	1.5017	0.00614341
RASL10A	0.00105821	0.660794	0.00619859
NFKBIZ	0.00114078	0.701085	0.00658272
SLC22A3	0.00115022	0.770625	0.00662791
FOXQ1	0.0012302	0.88369	0.00700614
MESP2	0.00124194	0.763305	0.00706326
PROCA1	0.00124223	0.613273	0.00706293
RYR3	0.00127589	1.12894	0.00721434
DUSP15	0.00128679	0.782435	0.00726598
PIP	0.00129162	0.823072	0.00728522
C1QL3	0.00129799	0.84303	0.00730909
TMEM150C	0.00131969	0.748117	0.00740895
PRPH2	0.00137208	0.805153	0.00765495
GOLGA6L5P	0.00137899	0.631467	0.00767889
FOXA3	0.00138538	0.993583	0.00769776
DNAH6	0.00138843	0.630528	0.00770843
ZNF154	0.0014211	0.711653	0.00787493
SEMA5A	0.00144359	0.61847	0.0079759
M1AP	0.00144656	0.691515	0.00798799
C19orf33	0.00146865	1.02014	0.00808385
ABHD1	0.00146916	0.633911	0.00808454
SAPCD1	0.00147321	0.596194	0.00809812
FAM13A-AS1	0.00151366	0.621256	0.00828942
FMO2	0.00151752	1.06564	0.00830613
S100A14	0.00153661	0.873537	0.0083949
FAM65B	0.00154093	0.658041	0.00840957
TNNI3	0.00154795	1.24643	0.00843892
CFAP43	0.00154884	0.641996	0.00843926
PCK1	0.00158027	1.24335	0.00857185
EMX2OS	0.00158557	0.595722	0.00859153
PKHD1	0.00161394	0.701733	0.00871079
ATOH8	0.00165716	0.790294	0.0089066
UBE2Q2P1	0.0016993	0.641899	0.00908079
FNDC4	0.0016996	0.883718	0.00908
FAM3D	0.00176089	1.06499	0.00935389
MAOB	0.00176099	0.62823	0.00935204
VWCE	0.00177987	0.865511	0.00943277
RAB19	0.00178196	0.647498	0.00943897
C9orf24	0.00179234	0.633482	0.00948414
CARD14	0.00179503	0.704944	0.00949351
CNTD2	0.00185007	0.879651	0.00973444
DCAF12L1	0.00186092	1.21843	0.00977897
SLC16A9	0.00191374	1.08761	0.0100079
LOC100130872	0.00191905	0.860801	0.0100306
ASPA	0.00192767	0.753665	0.0100577
CMA1	0.00194821	0.808594	0.0101365
MFSD6L	0.00196542	0.63652	0.0102131
NPAS3	0.00197273	0.634651	0.0102433
LOC100133985	0.00197273	0.590376	0.0102408
FAM46B	0.00199335	0.711201	0.0103165
CABP1	0.00200597	1.02872	0.0103714
CD300LF	0.00202355	0.744028	0.0104438
SIGLEC6	0.00202996	0.78543	0.0104664
TMEM200B	0.00205801	0.699053	0.0105765
HLA-G	0.00206394	0.815017	0.010599
C15orf48	0.00207091	0.719744	0.0106268
LIX1	0.00208654	1.26168	0.0106963
COLEC11	0.00208814	0.745855	0.0107018
MEIOB	0.00208929	0.596584	0.0107024
MROH7	0.00209183	0.885762	0.0107127
TRIM55	0.00209597	0.741259	0.0107313
EFEMP2	0.00209964	0.643492	0.0107474
SCHIP1	0.00212345	0.641697	0.0108503
KRT19	0.00212453	1.36592	0.0108504
ADAMTSL5	0.00213669	0.829408	0.010899
MYH14	0.0021509	0.748876	0.0109524
CABP4	0.00215667	0.93625	0.0109709
ADGRE4P	0.00217247	0.624269	0.011024
SIGLEC15	0.00217373	0.750179	0.0110276
MYH3	0.00218143	0.668271	0.0110558
GDF5	0.00218563	0.842899	0.0110688
SHH	0.00220318	0.65769	0.011144
APOL1	0.00226371	0.62184	0.011394
AMY2B	0.00226701	0.701075	0.0114079
CCDC68	0.00227681	0.601013	0.0114487
GRAMD2	0.00228013	0.589836	0.0114626
TUB	0.00228979	0.709998	0.0115056
RAB25	0.00231308	1.5781	0.0115998
VSTM2A	0.00231908	1.70108	0.0116243
SLC52A1	0.00232691	1.0537	0.0116521
NGEF	0.00235701	0.813291	0.0117713
AMY1A	0.00236804	0.604428	0.0118091
AMICA1	0.00237103	0.705813	0.0118212
LOC100133893	0.00245621	0.588904	0.0121485
GPR17	0.00250007	0.682528	0.0123298
ABAT	0.00251375	0.691455	0.0123705
COX6B2	0.00253781	0.77086	0.012462
ZNF541	0.00256032	0.918324	0.0125666
FCGR2B	0.00260165	0.821898	0.0127329
POU5F1	0.00261097	0.771246	0.0127694
TRO	0.00263248	0.66298	0.0128531
AOC1	0.00263782	1.51125	0.0128639
LFNG	0.00264082	0.692389	0.0128755
KIAA0087	0.00266941	0.658286	0.0129902
PSORS1C2	0.00267457	0.770933	0.0130122
LOC388242	0.00270962	0.702	0.0131547
VENTX	0.00271933	0.606519	0.0131831
LINC00173	0.00273522	0.815022	0.0132383
FOSB	0.00275256	1.1414	0.013294
SLC22A24	0.00275561	0.818936	0.0133056
APBB1IP	0.00276123	0.612361	0.0133265
PIP5K1B	0.00276739	0.702087	0.0133499
TMPRSS6	0.00278055	0.818192	0.0133945
CHKB-CPT1B	0.00278912	0.613383	0.0134295
LRRC56	0.0028598	0.592716	0.0137183
SPON2	0.00287011	0.840896	0.0137486
GATM	0.00288538	0.858862	0.013796
PLCH2	0.00292482	0.83594	0.0139488
TSNAXIP1	0.00294409	0.609413	0.0140276
C14orf105	0.00297576	0.598219	0.0141457
OVOL2	0.00302528	0.789842	0.0143479
KCNMB4	0.00311145	0.76342	0.014655
PEG3	0.00314176	0.648371	0.0147774
CWH43	0.0031674	1.28495	0.0148742
LOC541473	0.0031797	0.607978	0.0149251
FAM167A	0.0032163	0.821957	0.015059
IL1RL2	0.00327302	0.612854	0.0152481
ADCY2	0.00328834	0.988402	0.0153056
PDZD3	0.00336571	0.870906	0.0155704
TRIM15	0.00336598	1.03568	0.0155681
PIK3R5	0.00341079	0.613104	0.0157293
MYOM3	0.00342238	0.791201	0.0157757
DCSTAMP	0.00345626	0.840965	0.0159033
EFNB2	0.00351149	0.587311	0.0160997
TRABD2A	0.00353574	0.806851	0.0161747
LOC440173	0.00356459	1.3635	0.0162633
HR	0.00357503	0.836699	0.0163036
PCDH10	0.00358656	1.27717	0.0163453
PDE6G	0.00361168	0.713066	0.0164416
USP2	0.00362267	0.713913	0.0164843
C2orf40	0.00367807	0.967387	0.0166735
ADAMTS16	0.00372589	1.03752	0.0168568
ALK	0.00373084	0.77071	0.0168755
HAO2	0.00377757	1.2735	0.0170418
EDN2	0.00379829	0.826489	0.0171052
SLC5A8	0.00382044	1.35	0.0171786
SOWAHA	0.00383972	0.725989	0.0172426
C4A	0.00385279	0.66922	0.01729
LDHD	0.00390681	0.647673	0.0174789
KLF15	0.003914	0.634763	0.0175034
FSHR	0.00398053	0.6977	0.0177276
SHISA2	0.00400333	0.79041	0.0178021
KRTCAP3	0.0041145	0.967189	0.0181862
AKAP5	0.00415268	0.588199	0.0183115
FGFBP1	0.00415593	0.93595	0.018318
QRFPR	0.00416447	1.01762	0.0183399
SPHK1	0.00416594	0.701284	0.0183425
SLFNL1	0.00422987	0.602441	0.0185563
WFDC1	0.00427893	0.725628	0.0187355
AK7	0.00431034	0.597647	0.0188449
CCDC178	0.00432024	0.648804	0.0188801
CNTN6	0.0043388	1.38781	0.018937
MASP1	0.0044033	0.72487	0.0191819
CDHR5	0.00441495	1.38518	0.0192204
CYP8B1	0.00447387	0.704636	0.0194398
CYP4F35P	0.00463958	0.657449	0.0199906
PILRB	0.00471905	0.59755	0.0202692
TUBB3	0.00474238	0.586648	0.0203396
LTK	0.00474954	0.724685	0.0203618
MLIP	0.00478258	0.658531	0.0204821
SYCE3	0.00491501	0.614685	0.0209488
ACSM5	0.00496081	0.652274	0.0210914
ENO3	0.00500177	0.588056	0.0212216
SLC6A12	0.0050142	0.590085	0.0212612
RDH12	0.00507192	0.704466	0.0214748
GPR173	0.00512603	0.716228	0.0216415
UTS2R	0.00514447	0.685883	0.021697
PTPRO	0.00522416	0.619359	0.0219475
CCDC158	0.00524102	0.59436	0.0220048
CCDC181	0.00525734	0.621941	0.0220643
SLITRK4	0.00527783	0.703848	0.0221322
MXRA8	0.00528727	0.696259	0.0221537
LCN2	0.00539181	1.06117	0.0224861
KL	0.00548893	0.732786	0.0227847
IL7R	0.00551165	0.813814	0.0228606
ZNF702P	0.00554569	0.621913	0.0229785
SLC2A4	0.00583209	0.623377	0.0239382
SPAG17	0.00585358	0.731623	0.024012
KCNH7	0.00600464	0.587485	0.0245141
TFEC	0.00601807	0.699073	0.0245494
BHMT	0.00602802	1.08133	0.0245753
HS3ST5	0.00603832	0.65076	0.0246124
ECHDC3	0.00604909	0.813663	0.0246514
SLIT2	0.00607529	0.985973	0.0247091
FOS	0.00609178	0.744557	0.0247664
DPY19L2	0.00616329	0.652572	0.0249928
GRHL3	0.0062558	0.879715	0.0253029
ACY3	0.00627721	0.854004	0.0253496
CYP3A5	0.00628348	0.714636	0.025365
MLXIPL	0.00628581	0.823784	0.0253694
BNC1	0.00629104	1.04916	0.0253855
LILRB5	0.00632236	0.799512	0.0254718
SYNGR3	0.00637656	0.760206	0.0256549
LRRN4	0.00645359	0.823676	0.0258787
LOC391322	0.00650341	0.699185	0.0260174
ALOX12P2	0.00664333	0.821434	0.0264638
SH3GL2	0.00671508	0.892071	0.0266668
LAMB4	0.00671896	0.681855	0.026677
PTGER2	0.00672123	0.661311	0.0266809
TTBK1	0.00672741	0.697628	0.0266848
ZSCAN1	0.00678468	0.646332	0.0268549
EMX1	0.00680173	0.700209	0.0268965
CORO6	0.00688411	0.763883	0.0271594
ENTPD2	0.00708058	0.721405	0.0277162
AKR7A3	0.00713994	1.04806	0.0279007
SLC18A2	0.00726936	0.715525	0.0282719
ABCC6P2	0.00728354	0.655562	0.0283217
FREM1	0.00732804	0.802062	0.0284301
CDHR2	0.00745957	1.06312	0.0288423
DMKN	0.00747024	0.709771	0.0288781
PPAPDC3	0.00754519	0.671371	0.0291075
KLRB1	0.00768292	0.624312	0.0295279
DRC1	0.00772982	0.853344	0.0296804
WNT2	0.00781111	0.920819	0.0299421
RRAD	0.0078499	0.762306	0.0300459
SBK1	0.00785764	0.624262	0.03007
TMEM163	0.00790322	0.741069	0.0302218
REG1B	0.00800799	0.762653	0.0305485
IFI27	0.00805197	0.655609	0.030665
CCDC146	0.0082053	0.681744	0.0311104
BMP6	0.00830245	0.613546	0.0314034
FTCD	0.0084236	1.27509	0.0317447
MUC1	0.00852056	0.907607	0.0320336
ZNF471	0.00864714	0.789651	0.0323791
NPR3	0.00865207	0.8098	0.0323857
CCDC8	0.00865469	0.87233	0.0323896
PCGEM1	0.00869352	0.743374	0.0324816
SRL	0.00875579	0.739794	0.0326786
MYO15A	0.00896514	0.626837	0.0332364
AKAP12	0.00900983	0.619435	0.033378
CD1E	0.00901319	0.684216	0.0333724
PERM1	0.00902053	0.631415	0.0333935
LIME1	0.00905607	0.763134	0.0334708
PLIN5	0.00920907	0.675991	0.0339385
CDH23	0.00951869	0.600373	0.0348481
LPL	0.00953709	0.594177	0.0349092
PLCL1	0.00974577	0.63084	0.0355022
CETP	0.00980601	0.700224	0.0356647
TMEM61	0.0100056	0.651833	0.0362751
SYNC	0.0100563	0.692953	0.0364268
RDH5	0.0101166	0.617946	0.0365741
SYT12	0.0101799	0.726935	0.0367639
IYD	0.0102089	0.821151	0.0368365
SLC6A19	0.0103079	1.23171	0.0370827
AMN	0.0104672	0.95573	0.0374784
UPB1	0.0105052	0.731836	0.0376015
PKP3	0.0108033	0.999243	0.0384139
PRSS16	0.0108079	0.695703	0.0384237
DNAH2	0.0108149	0.721142	0.0384421
BCRP3	0.0108703	0.611171	0.0386054
HFM1	0.0108889	0.68441	0.0386449
SLC39A4	0.0109166	0.618504	0.0387162
RNF183	0.0112214	0.679235	0.0395309
SCD5	0.0113506	0.739663	0.0399315
NAT8	0.0114142	1.13179	0.0400658
KCND3	0.0114768	0.71754	0.0402236
C4orf48	0.0119558	0.613956	0.0415972
C20orf195	0.011992	0.648074	0.0416878
LOC653786	0.0120056	0.700591	0.0417066
KCNK15	0.012094	0.75348	0.0419288
CNTN4	0.0121236	0.596112	0.042003
SLC8A2	0.0123098	0.665396	0.0424762
THNSL2	0.0123434	0.661305	0.0425563
LOC90768	0.0124185	0.772323	0.0427937
BRE-AS1	0.0124601	0.60913	0.0429009
SLPI	0.0127397	1.16542	0.0436585
NRXN3	0.0127474	0.855746	0.0436704
EGFL8	0.0127651	0.58671	0.0436946
TNFRSF6B	0.0127821	0.682886	0.0437308
BEAN1	0.0128214	0.626775	0.0438362
PLAG1	0.0128795	0.78574	0.0439835
PCDHGA3	0.012883	0.674178	0.0439809
ITGAD	0.0129784	0.95357	0.0442477
FRMD1	0.0130599	0.790985	0.0444592
ATP8A2	0.0134409	0.62269	0.0454622
MPV17L	0.0135083	0.610509	0.0456525
OXT	0.0139188	0.627387	0.0466254
MORN5	0.0144493	0.635178	0.0479875
PCDHB15	0.0145349	0.589078	0.0482017
SERPINA1	0.0146289	0.600443	0.0484586
ARMC3	0.0146827	0.691041	0.0485974
SPNS3	0.0148504	0.607522	0.0490026
CDH22	0.0150929	1.02836	0.0496033
COL28A1	0.0151828	0.606542	0.0498589

## Sheet: LIHC
Symbol	P value	log2(Fold change)	FDR
RGN	3.6243e-07	0.957237	0.00248035
BDH1	4.00639e-07	1.02939	0.00205638
SLC22A10	5.28164e-07	1.56112	0.00216875
ACOT12	7.1645e-07	1.45614	0.00245157
CYP2C9	7.8625e-07	1.6355	0.00230607
CFHR1	1.00896e-06	1.47678	0.00230166
ALDH7A1	1.11428e-06	0.618092	0.00228774
SULT1A2	1.12699e-06	1.09104	0.00210348
TRIM55	1.19433e-06	2.08505	0.00188621
GNMT	1.62359e-06	1.57442	0.00238099
HSD17B6	1.72901e-06	1.40849	0.00236656
CFHR3	1.81751e-06	1.63145	0.00233221
CFHR2	1.82325e-06	1.41088	0.00220195
UGT2B15	2.3524e-06	1.64316	0.00268317
APOC4	2.35428e-06	1.57783	0.00254398
CFHR4	2.74959e-06	1.65092	0.00282259
SLC10A1	2.95999e-06	1.99167	0.00289388
HAO1	3.4584e-06	1.24565	0.00322747
FTCD	3.47901e-06	1.38004	0.00310555
PAH	3.51453e-06	1.13274	0.00300653
IL27	3.58234e-06	1.04331	0.00294196
HPX	3.70859e-06	1.24362	0.00282004
SERPINC1	3.88295e-06	1.49027	0.00284717
MASP2	5.47276e-06	1.3998	0.00362456
MAT1A	5.56518e-06	1.03052	0.00357059
DHRS1	5.72937e-06	0.66266	0.00356454
F13B	5.8162e-06	1.28398	0.00351213
SLCO1B1	5.96524e-06	1.25272	0.00349921
LIMS2	6.14654e-06	0.63029	0.00350541
HRG	6.26605e-06	1.81233	0.00347698
ADHFE1	6.44407e-06	0.855927	0.00348166
APOA2	6.45559e-06	1.42291	0.00339846
APOM	6.45831e-06	1.08185	0.00331489
STAG3	6.89044e-06	0.959271	0.00345043
CYP7A1	8.22634e-06	1.9816	0.00383852
CFH	8.25746e-06	0.763847	0.00376742
APOF	8.32161e-06	1.52635	0.00363513
SULT1A1	8.40977e-06	0.78827	0.0035971
UGT2B10	9.07745e-06	1.41658	0.00380345
SEC16B	9.87481e-06	0.659103	0.00389884
SERPING1	9.88625e-06	0.603408	0.00382971
GLYATL1	1.10986e-05	1.31397	0.00414301
MLIP	1.12331e-05	1.13441	0.00411833
ITIH4	1.26034e-05	0.986523	0.00453967
SLC7A9	1.30286e-05	0.931265	0.0046119
LINC00240	1.38164e-05	0.667402	0.00472775
HRSP12	1.42815e-05	0.746013	0.00480679
SLC22A25	1.56766e-05	1.09611	0.00519123
APOC2	1.59227e-05	1.03308	0.00518904
CYP4A22	1.68441e-05	1.51453	0.00540354
SUGCT	1.75762e-05	0.616291	0.00546753
RBP4	1.89374e-05	0.919436	0.00580305
ITIH1	1.89994e-05	1.04652	0.00573642
C1S	1.95587e-05	0.625457	0.00581971
TTR	2.19084e-05	1.2847	0.00624725
PRAP1	2.2064e-05	1.27478	0.00620542
C4BPA	2.23457e-05	1.16226	0.00619971
UGT2B4	2.25512e-05	1.09086	0.00617331
PON3	2.28476e-05	0.839101	0.006092
SLC2A2	2.35068e-05	1.11724	0.00610908
PROC	2.68624e-05	0.844401	0.00680878
LPA	2.74857e-05	1.22327	0.0067989
IYD	2.91545e-05	1.18827	0.00704202
TTC39C	3.07465e-05	0.591386	0.00725582
SLC16A2	3.31464e-05	0.781607	0.00773328
HPN-AS1	3.3407e-05	0.709892	0.00770652
TMEM220	3.40233e-05	0.663685	0.00767617
CYP2C19	3.41213e-05	1.06039	0.00761462
AGXT2	3.61292e-05	1.26972	0.00797602
HFE2	3.65187e-05	1.26747	0.00789227
HAAO	3.69558e-05	0.695299	0.00790353
A1BG	3.79675e-05	1.1322	0.0079542
FGB	3.84233e-05	1.13475	0.00796837
GBA3	4.14023e-05	1.4443	0.00841614
KNG1	4.32104e-05	1.10453	0.00861313
RDH16	4.51401e-05	1.36551	0.00891127
HULC	4.78822e-05	1.18327	0.00918757
DPYS	4.87982e-05	1.21282	0.00919152
AKR1C4	4.90249e-05	1.12081	0.00915027
GPLD1	4.9321e-05	1.28617	0.00912261
PLG	4.94051e-05	1.14893	0.00905658
SERPINF2	4.95766e-05	0.893872	0.00900759
GLTPD2	5.01737e-05	1.04444	0.00903611
APOH	5.15306e-05	1.09699	0.00912047
PCK2	5.27871e-05	0.719204	0.00910733
DNMBP-AS1	5.38065e-05	0.888086	0.00912977
SLC38A4	5.78162e-05	1.01212	0.00957278
GSTA1	5.85551e-05	1.47256	0.0094661
CUX2	5.86103e-05	1.26271	0.00940099
ANGPTL3	6.69072e-05	1.03071	0.0102513
G6PC	6.73419e-05	1.20381	0.0102415
CYP4A11	6.97623e-05	1.23533	0.0103789
APOC1	7.01546e-05	0.758624	0.0103622
F2	7.13259e-05	0.95351	0.0103858
PIPOX	7.51701e-05	0.830285	0.0106436
ZMYND12	7.56687e-05	0.836368	0.0106408
CHAD	7.75671e-05	0.861207	0.0107603
FETUB	8.12701e-05	1.40436	0.0111237
PLIN5	8.16819e-05	0.678043	0.011106
SLC27A5	8.23487e-05	1.0841	0.011123
SDS	8.34027e-05	1.78947	0.0111918
ABCA6	8.35133e-05	0.960677	0.0111338
C4BPB	8.3931e-05	0.818371	0.0111173
ACKR1	8.52859e-05	1.17905	0.0112244
MOV10L1	8.93605e-05	0.837127	0.0115387
CYP27A1	9.10856e-05	0.701946	0.0115437
CPB2	9.17472e-05	0.825849	0.0115562
FMO3	9.25919e-05	1.0682	0.0115915
IFNLR1	9.41551e-05	0.851704	0.0117157
NR1I2	9.9127e-05	1.34167	0.0121141
CYP2A6	0.000101771	2.08608	0.0123636
PROZ	0.00010678	1.04779	0.0128205
ALDH1L1	0.000107377	1.24883	0.0128172
AZGP1	0.000107397	0.976328	0.0127455
FGA	0.000118339	0.967325	0.0138047
DMGDH	0.000120687	0.884068	0.013999
RAMP3	0.000121697	0.70216	0.0140369
SLC22A1	0.000121841	1.67768	0.0139749
RND1	0.000133628	0.723761	0.0146712
TMPRSS6	0.000136905	0.970284	0.014872
LDHD	0.000141498	0.722228	0.01521
NR1I3	0.000144308	1.10272	0.0151163
SLC25A18	0.000145387	0.981274	0.0150755
GPT	0.000146459	0.869874	0.0151103
SARDH	0.000148833	0.662488	0.0152025
SLC22A3	0.000149579	0.829459	0.0151281
HGD	0.000151156	0.84105	0.0152126
LINC01018	0.000151925	1.7348	0.0151416
AMBP	0.000156008	0.780947	0.0153254
TSKU	0.000158373	0.83718	0.0154836
CFHR5	0.000159252	1.48312	0.0154958
GLYAT	0.000161831	1.66916	0.0155989
LPAL2	0.000167901	0.844244	0.0160334
CCL16	0.00017057	1.32344	0.0161382
FAAH2	0.000172536	0.721127	0.016175
UPB1	0.000175698	1.14988	0.0161761
CYP3A4	0.000176082	2.06598	0.0161391
TCP10L	0.000176803	1.04035	0.016133
GSTA2	0.000179318	1.53576	0.0162901
HPN	0.000180572	0.645452	0.0161892
F5	0.000183388	0.681094	0.0162993
RHCE	0.000184241	0.888496	0.0163046
CLEC3B	0.000186062	0.702818	0.016395
RORC	0.00018611	0.807554	0.0163292
AMDHD1	0.000188131	0.809957	0.0164362
ABCA9	0.000189258	0.807212	0.0164647
FST	0.000194729	0.957179	0.0165206
HMGCS2	0.000197867	0.973587	0.0167177
FGG	0.000197883	0.948137	0.0166505
CYP3A7	0.000199861	1.38322	0.0166127
CYP2C8	0.000200108	1.32581	0.0165662
ADORA2A-AS1	0.000205631	0.798304	0.0167532
CCL15	0.000210135	0.804985	0.0166574
F7	0.000212338	0.781805	0.0167674
AADAC	0.000217066	0.951186	0.017075
EPHX1	0.000219815	0.701904	0.0171598
AGXT	0.000226775	1.13081	0.017636
EHHADH	0.000230581	0.723703	0.0177972
SLC27A2	0.000231959	0.861262	0.0178365
ACSM2A	0.00023469	1.10884	0.0179792
ALDOB	0.000239049	1.22443	0.0181775
UGT2B7	0.000239817	1.10965	0.0181686
SRD5A2	0.000240517	1.22435	0.0181546
ASGR1	0.000247297	0.746221	0.0185301
PLEKHG7	0.000251681	0.685079	0.0185207
ANG	0.000252297	0.728099	0.0184997
KLF15	0.000256922	0.652409	0.0187052
ETNPPL	0.000257812	1.26478	0.0187037
MLXIPL	0.000270029	0.629912	0.0191833
GBP7	0.000271997	1.30516	0.0192564
OTC	0.000272111	1.31856	0.0191984
C8G	0.000279875	0.738382	0.0194126
SLC17A4	0.000290505	0.84108	0.0197495
GNA14	0.000301885	0.655662	0.0200583
SLC25A15	0.000305954	0.633831	0.0202631
F12	0.000321948	0.969859	0.0208515
ABCB11	0.000322151	1.35675	0.020799
CNGA1	0.000328278	0.99809	0.0209965
ACSM2B	0.000330318	1.05397	0.0210614
RAMP1	0.000338569	0.8737	0.0212574
FMO5	0.00033886	0.729906	0.0212108
ASGR2	0.000344584	0.708791	0.0214383
PIGR	0.000348563	1.3444	0.0216204
SHMT1	0.000353881	0.631314	0.0216881
BHMT2	0.000360736	0.752507	0.0219121
C3P1	0.000372822	1.27736	0.0223813
CYP4F3	0.000377056	0.848912	0.0225695
ABAT	0.000385853	0.712184	0.0229622
AGMO	0.000412377	0.719072	0.0239167
SPP2	0.000413948	1.43296	0.0238729
CLDN7	0.000419332	0.845695	0.0241157
HPR	0.000430003	1.1137	0.0244554
TM4SF5	0.0004418	0.911793	0.0247831
PLGLA	0.000443113	0.862885	0.0247216
XDH	0.000445784	0.97812	0.0248032
ASPDH	0.000452147	1.15661	0.0249544
CYP3A43	0.000454761	1.09383	0.0249644
ACY3	0.000472715	0.735081	0.0254732
PON1	0.000482128	1.10525	0.025644
CDHR5	0.000482994	1.032	0.0256236
AQP7	0.000495579	0.611883	0.0262235
ALDH1A1	0.000518019	0.619761	0.0270622
F9	0.000525733	1.33709	0.0272572
TEKT5	0.000540179	0.671127	0.0277956
CYP2B7P	0.000545212	1.38399	0.0279146
IFIT1	0.000553438	0.640756	0.027918
NTN1	0.000559771	0.741351	0.0281683
GFRA2	0.000566649	0.607627	0.0284447
GJB1	0.000593736	0.612105	0.0293735
ADH4	0.000605023	1.5148	0.0294354
ANXA10	0.000606549	1.04894	0.0294399
SLC2A9	0.000607402	0.904549	0.0293425
AKR7A3	0.000610397	1.06612	0.0293491
C16orf45	0.000619659	0.591411	0.0295179
ARG1	0.000623586	1.13357	0.0296362
DKFZp779M0652	0.000634325	0.690137	0.0299387
SERPINA6	0.000637453	0.689579	0.0300173
CCL14	0.000645243	0.684238	0.0302454
CECR2	0.000648388	0.827242	0.0301861
DEFB132	0.000649002	1.07163	0.0300783
TM4SF4	0.000657096	0.735751	0.0300464
LECT2	0.000661283	1.38983	0.0301707
DNAH6	0.00067101	0.969114	0.0301455
LINC01558	0.000672325	0.70804	0.0301387
AKR1C6P	0.000683285	1.06322	0.0302992
ABCC6P1	0.000701853	0.684273	0.0305291
SERPINA10	0.000707036	0.71588	0.0304961
SAA4	0.000707532	1.10256	0.0304535
SELP	0.000711269	0.819464	0.0305504
UROC1	0.000714644	1.48754	0.0306312
LOC285733	0.000728512	0.672262	0.030967
SLC38A3	0.00077116	0.788526	0.0317925
CCL15-CCL14	0.00079508	0.730439	0.0323885
MYO16	0.000827605	0.705983	0.0331867
SLC46A3	0.000834449	0.811064	0.0333309
SERPINA3	0.000837207	0.83789	0.0333761
GADD45G	0.000863869	0.668209	0.0339772
FAM83A-AS1	0.000877379	1.47833	0.0343114
PCK1	0.000908441	1.27006	0.0349929
BTNL9	0.000936624	0.630453	0.0356769
LINC01554	0.000985045	1.53627	0.0367708
PLA2G12B	0.000995015	0.737271	0.0370084
IDO2	0.00101192	0.964232	0.0375692
CD5L	0.00101311	1.24547	0.0375454
CLDN14	0.00101792	0.667858	0.0376558
APOC3	0.00103195	0.994703	0.0380376
MST1	0.00107421	0.609793	0.0386922
SLC6A1	0.00107926	0.805509	0.0388061
SERPINA4	0.00109635	0.955704	0.0390106
RARRES2	0.00111846	0.592008	0.0393878
GPD1	0.00114925	0.863469	0.0397896
SLC2A12	0.00115252	0.647401	0.0397019
FBP1	0.00118075	0.778538	0.0402023
AKR7L	0.00119598	0.643928	0.0404524
SYBU	0.0012043	0.623952	0.0406
ALDH8A1	0.00123103	0.821922	0.0412979
CPS1	0.00123545	1.34331	0.0413784
PKLR	0.00124082	0.90623	0.0414907
ALB	0.00124315	0.811791	0.0413665
ABCG5	0.00124615	0.814884	0.0413992
FGGY	0.00127547	0.755227	0.0421006
NECAB2	0.00129001	1.07139	0.0422411
ADRB2	0.00129069	0.678497	0.0421962
CPN2	0.00129347	0.874472	0.0422197
TFR2	0.00130647	0.723129	0.0424415
SCML4	0.001313	0.68716	0.0424522
CASQ2	0.00131355	0.664978	0.0424033
TRPM8	0.00131539	0.985081	0.0423295
VTN	0.00132975	0.645466	0.042658
PRODH2	0.0013663	0.925044	0.0432892
HP	0.00137412	1.07042	0.04327
ESPN	0.00138736	0.618094	0.0434207
SERPINA7	0.00139645	1.21025	0.0436386
OSGIN1	0.00142423	0.678553	0.0443717
ACOX2	0.0014579	0.610019	0.0447416
CPS1-IT1	0.00149596	0.688406	0.045569
TMEM171	0.00149876	0.763809	0.0455194
AKR1D1	0.00151488	1.17879	0.0458055
SLC30A10	0.00153537	0.592099	0.0461533
LEAP2	0.00153859	0.750855	0.0461825
ITIH3	0.00154208	0.782896	0.0461521
SLC17A2	0.00160036	0.897408	0.0468049
IL1RN	0.00162533	0.60528	0.0474
HOMER2	0.00163441	0.665414	0.0474627
ADH6	0.00163622	0.736618	0.0474482
ACMSD	0.00163768	0.819906	0.0474234
AFM	0.00164688	1.0319	0.0476226
SULT2A1	0.00165263	1.10223	0.0477217
HPD	0.00169094	1.37345	0.0480839
CCR7	0.00174329	0.640081	0.0490966
TAT	0.00177232	1.31336	0.0494396
CYP2A7	0.00178166	1.60043	0.0496325
C8B	0.00179946	0.761993	0.0497238

## Sheet: LUAD
Symbol	P value	log2(Fold change)	FDR
TNFRSF13B	6.12333e-07	0.962682	0.00314295
CD19	6.68856e-07	1.12052	0.00274646
LINC00494	8.08717e-07	0.815525	0.0027673
KIAA0125	1.06179e-06	1.00328	0.00311423
STAP1	1.40983e-06	0.797972	0.00361815
CD79A	1.56224e-06	0.955731	0.00356382
TMEM130	2.88201e-06	1.04621	0.00591705
PNOC	3.30218e-06	0.832702	0.00616336
CD27	3.4153e-06	0.709109	0.0058433
TNFRSF13C	5.07657e-06	0.725034	0.00744479
PATL2	5.74839e-06	0.67297	0.00786801
MEI1	6.36728e-06	0.672893	0.00817041
AMPD1	6.92257e-06	0.864567	0.00836043
POU2AF1	7.16869e-06	0.86756	0.00817669
DERL3	9.92104e-06	0.650944	0.00885603
TNFRSF17	1.3989e-05	0.865261	0.0102575
CD79B	1.52876e-05	0.692558	0.0101248
FCRLA	1.54575e-05	0.897644	0.00991746
ADAM6	1.57615e-05	0.878657	0.00980603
ANKRD36BP2	1.94211e-05	0.905598	0.0113924
FCRL3	2.8017e-05	0.807357	0.0143804
CLEC17A	3.96972e-05	0.692749	0.0181116
BLK	4.15058e-05	0.889755	0.0185251
FCRL5	4.17317e-05	0.845628	0.0182296
SPIB	4.66731e-05	0.78729	0.019556
JCHAIN	4.94367e-05	0.823323	0.0202997
LINC00926	5.23815e-05	0.623833	0.0195535
RNASE1	5.24133e-05	0.660373	0.019216
MZB1	7.0629e-05	0.810964	0.0213248
MS4A1	7.53087e-05	1.005	0.022088
DHDH	7.93755e-05	0.623511	0.0226341
FCRL2	8.32219e-05	0.806733	0.0219055
AMY2B	8.40078e-05	0.669384	0.0218325
IRF4	8.65255e-05	0.649765	0.0222057
BMS1P20	9.57759e-05	0.776453	0.0228648
ZNF80	9.72469e-05	0.592283	0.0224334
SLC18A2	9.86171e-05	0.762223	0.0222495
LAX1	0.000103644	0.643155	0.0226375
CCDC154	0.000209233	0.704425	0.0327921
OPRK1	0.000229331	0.986772	0.0326972
FCRL1	0.000246404	0.736016	0.0332824
GPRIN2	0.00026173	0.666986	0.0342266
LINC00982	0.000267584	0.792527	0.034552
NUGGC	0.000269373	0.612015	0.034351
GZMK	0.000282147	0.623652	0.0351076
TMPRSS2	0.000319818	0.653919	0.0373079
COL9A2	0.000391726	0.682926	0.0406189
CLCNKA	0.000419764	0.676036	0.0418358
ITGAD	0.00042337	0.586027	0.0419913
CXCR5	0.000437103	0.626294	0.0419354
JSRP1	0.000454469	0.782794	0.042606
FDCSP	0.00047326	1.01806	0.0422457
VPREB3	0.000487699	0.609611	0.0417206
MS4A15	0.000556332	1.151	0.0446174
RUFY4	0.000556558	0.655431	0.0442895
CLUL1	0.000627679	0.688745	0.0463557
PIFO	0.000664753	0.650768	0.0478879
CRYGN	0.000666692	0.640778	0.0475273
CECR7	0.000684541	0.754701	0.0473209
CR2	0.000707787	0.841768	0.046876
CKMT2	0.000748018	0.58974	0.0489094
FAM129C	0.00077729	0.644388	0.0497151

## Sheet: THYM
Symbol	P value	log2(Fold change)	FDR
C22orf34	5.17208e-07	2.02168	0.0106188
HSD17B11	1.88456e-06	0.885849	0.00967298
CR2	2.13354e-06	2.78003	0.00730061
ZNF439	2.56439e-06	1.37867	0.00658119
TEC	2.64478e-06	0.738228	0.00603334
KIAA0226L	2.7798e-06	1.0663	0.00570722
VILL	3.01292e-06	0.861695	0.00562348
DGKE	3.56871e-06	1.22698	0.00523351
MLLT3	4.3588e-06	0.743635	0.00526415
LOC286367	5.27726e-06	0.781163	0.0051594
NFYC-AS1	5.55379e-06	0.661368	0.00518294
ZFP69	5.77067e-06	0.601162	0.00473911
WIPF1	6.90827e-06	0.763683	0.00489082
LINC00957	7.61645e-06	0.846261	0.00488667
TREML2	8.32081e-06	2.26959	0.0047454
C7orf31	8.44232e-06	0.682058	0.00468457
KBTBD8	8.45701e-06	0.900666	0.00456923
C16orf54	8.51929e-06	1.42739	0.00448486
IPCEF1	9.39665e-06	1.22667	0.00482306
DMC1	9.42071e-06	1.57609	0.00471748
RRN3P1	1.06003e-05	0.95235	0.00506129
PLCH1	1.096e-05	2.08633	0.0051141
NLRC3	1.31207e-05	1.09996	0.00573152
LIPE	1.36825e-05	1.04992	0.00585239
ACER1	1.48438e-05	1.20525	0.00621956
ZNF101	1.56181e-05	0.844844	0.00641312
VAMP1	1.60827e-05	0.820491	0.00647439
CD5	1.62162e-05	1.64434	0.00640258
GAPT	1.71761e-05	1.13778	0.00653042
ARHGEF6	1.77391e-05	1.11231	0.00650361
DOCK11	1.77402e-05	0.976427	0.00638991
NXPE3	1.97061e-05	0.881806	0.00685739
SLA2	2.02093e-05	1.48372	0.00680192
TOP2B	2.03806e-05	0.598879	0.00674894
TAGAP	2.0704e-05	1.15305	0.00664178
TLR7	2.13266e-05	0.948872	0.00673625
SIDT1	2.14248e-05	1.00078	0.00666475
GAB3	2.24526e-05	0.846277	0.00688023
DOCK8	2.29785e-05	1.26908	0.00693782
FCHO1	2.38504e-05	1.59905	0.00699533
CD96	2.42851e-05	1.28044	0.00702249
TMEM71	2.54016e-05	1.6037	0.00714411
DDX26B	2.64103e-05	0.857772	0.00732743
PBRM1	2.68942e-05	0.6174	0.00736219
DGKD	2.73475e-05	0.695744	0.00729184
ITGA4	2.83846e-05	1.48775	0.00747135
ZNF763	2.89669e-05	0.761212	0.00752808
PARP15	2.94137e-05	1.37743	0.00754867
FBLN5	2.97561e-05	1.22056	0.00754224
ITK	3.08875e-05	1.78896	0.00773355
LDLRAD4	3.1562e-05	1.23731	0.00771427
IKZF1	3.15656e-05	1.60962	0.00762439
PTGER2	3.22268e-05	1.14263	0.00769359
PIK3CD	3.4193e-05	0.858124	0.00806916
SNRK	3.68846e-05	0.762164	0.00841419
TOX	3.7631e-05	1.5447	0.00830756
FAM78A	3.8213e-05	1.03735	0.00834628
HMGB1P1	4.0914e-05	0.743773	0.00857149
FLI1	4.14919e-05	0.884641	0.0085187
PCSK5	4.17364e-05	1.55576	0.00848406
FAM65B	4.17743e-05	1.14195	0.00840851
SUSD3	4.42193e-05	0.971555	0.00872948
KLF12	4.47397e-05	0.925819	0.0087481
ZEB1	4.56324e-05	1.10433	0.00883848
SPN	4.9587e-05	1.46585	0.00925519
UBE2J1	5.08287e-05	0.63555	0.00940147
RASGRP1	5.11172e-05	1.62645	0.00928749
P2RX1	5.21907e-05	1.45976	0.00939937
ARHGAP30	5.38367e-05	1.06888	0.00961149
RASGRP2	5.54943e-05	1.36544	0.00957439
AGAP2	5.72687e-05	1.1969	0.00971721
SBF1	5.84573e-05	0.648103	0.00967893
TESPA1	5.85965e-05	1.93145	0.00962435
DOCK2	5.92124e-05	1.13239	0.00957236
KLHL6	5.92645e-05	1.15544	0.00950594
FRAT1	6.03157e-05	0.835129	0.00959955
GDF11	6.08536e-05	0.821863	0.00961065
DPP4	6.18254e-05	1.56261	0.0096896
LINC00938	6.19533e-05	0.636789	0.00963609
LZTFL1	6.26481e-05	0.854741	0.00967089
GOLGA2P5	6.27059e-05	0.781005	0.00960758
OPALIN	6.36741e-05	1.44448	0.00961245
STEAP1B	6.47457e-05	0.862164	0.00970287
PIK3R5	6.54309e-05	0.945671	0.00973451
SNX20	6.56072e-05	1.31076	0.00955306
PTPN22	7.18575e-05	1.40562	0.0102452
BIN2	7.2651e-05	1.15604	0.0102869
MS4A1	7.35529e-05	2.07305	0.0102729
AKNA	7.40915e-05	1.0689	0.0102782
LPXN	7.45468e-05	1.06793	0.0102719
LCP2	7.53968e-05	1.05055	0.0102515
GNG2	7.6787e-05	1.13036	0.0103718
PELI2	7.96621e-05	1.31419	0.0104843
TTC24	8.09726e-05	2.20832	0.0105888
NRROS	8.23322e-05	0.978468	0.0106985
HCG27	8.33335e-05	1.07176	0.0105612
RRN3P3	8.34989e-05	0.788035	0.0104531
PRKACB	8.48306e-05	0.880994	0.0105555
CCDC88A	8.59027e-05	0.84633	0.010498
THEMIS	8.84874e-05	1.91806	0.0107499
ARRDC5	8.86703e-05	1.35184	0.0107088
RAG1	9.51805e-05	2.71482	0.0111031
CRACR2A	9.57902e-05	1.25295	0.0110487
EVI2B	9.624e-05	0.958326	0.0110386
JARID2	9.7669e-05	0.671332	0.0111402
CD3G	9.77944e-05	1.89399	0.0110929
CD37	9.97038e-05	1.14879	0.0112474
RUNX1-IT1	0.000100709	1.08287	0.0112372
FMNL1	0.000101841	0.833708	0.0113022
PRKCB	0.000106227	1.60716	0.0116629
GNE	0.000107718	0.630733	0.0117636
RLTPR	0.000108671	1.74337	0.0116204
SATB1	0.000110954	1.40412	0.0116224
UBASH3A	0.000114434	1.71642	0.0118659
RTKN2	0.000118944	1.02674	0.0122102
RFXAP	0.000120758	0.609404	0.0122736
HSF5	0.000121348	1.40044	0.0122729
CERKL	0.000122085	1.47059	0.0122869
LBH	0.000123957	0.949574	0.0122945
ANKRD36BP2	0.000124102	2.32935	0.0122497
RHOH	0.000124509	1.72312	0.0122311
LRRC8D	0.000126572	0.631733	0.0123745
ZKSCAN7	0.000129527	0.742671	0.0125439
PIK3CG	0.000130772	1.13632	0.0126051
CD1E	0.000131833	3.23174	0.0126479
TSKS	0.000132845	1.60561	0.0126858
SELL	0.000134316	1.46715	0.012708
LAX1	0.000135641	1.2155	0.0127162
GIMAP6	0.000135732	0.699158	0.0126669
NCKAP1L	0.000142593	0.970807	0.0131282
SLC43A2	0.000142954	0.606952	0.0131027
ZNF492	0.000143343	1.27537	0.0130799
PALM2-AKAP2	0.000147284	1.03786	0.0132048
LINC00341	0.000147388	0.81628	0.0131566
DPPA4	0.00014808	2.75747	0.0131611
HPDL	0.000148619	1.19913	0.0130957
LCP1	0.000149065	0.933009	0.0130788
CD1C	0.000149614	2.59449	0.0130712
P2RY8	0.000150331	1.12388	0.013023
MTF2	0.00015352	0.733392	0.0132434
CNR2	0.000158712	1.32695	0.0135208
SASH3	0.000159908	1.49795	0.0135106
PTGDR2	0.000162393	2.21098	0.0136085
STK17B	0.000163061	0.786389	0.013609
C22orf24	0.000167687	1.08261	0.0138822
PYGM	0.000172577	0.877859	0.0141163
PIM1	0.000173187	0.800216	0.0141099
FAM13A-AS1	0.000177623	0.785342	0.014301
FCMR	0.000178123	1.39118	0.0142298
FADS1	0.000181588	0.930441	0.0143945
C11orf21	0.000188172	1.13759	0.0145787
HEMGN	0.000191381	2.34956	0.0147163
PTPRC	0.000191676	1.34766	0.0146839
ASTL	0.000191731	0.821256	0.0146336
HMHA1	0.000192729	0.943449	0.0146553
ITPR2	0.000192809	0.792694	0.0146072
EVI2A	0.00019335	1.19609	0.0145409
KCNA3	0.000194083	1.57234	0.0145427
CAMK4	0.000194157	1.87403	0.0144954
PSIP1	0.000195092	0.637022	0.0145124
ELMO1	0.000195203	0.666314	0.0144683
KLHL32	0.000200698	0.828335	0.0145089
A1BG-AS1	0.000203953	0.801611	0.0146411
SCN3A	0.000205833	1.88939	0.0146227
ETS1	0.000208726	0.885351	0.0147771
VNN2	0.000218137	1.08005	0.0151303
ITGAL	0.000220476	1.26274	0.0151899
ARHGAP15	0.000221516	1.52869	0.0151598
TCF7	0.000222307	2.20596	0.0151634
FYCO1	0.000230824	0.830558	0.0155379
ICOS	0.000230908	1.30084	0.0154927
IL16	0.000234288	1.1281	0.0155669
PTBP2	0.000235452	0.585778	0.0155938
GFI1	0.000246971	1.95687	0.0158455
EIF4E3	0.000250629	0.650624	0.0159308
ARHGAP9	0.000252319	1.09878	0.0159396
ZNF681	0.000252682	0.938754	0.0159135
ZNF69	0.000254589	0.968137	0.0158393
PCDH9	0.000255879	1.59	0.0158714
GATA3	0.000255997	1.38016	0.0158309
MAPRE2	0.000258338	0.904241	0.0158801
SLAIN1	0.000258869	1.05929	0.0158652
AFF3	0.000263228	1.31756	0.0160366
TRAF3IP3	0.000263518	1.41098	0.0160068
FAM129C	0.000265218	1.47638	0.0160625
IL7R	0.000268163	1.78212	0.0161931
FNBP1	0.000274181	0.941017	0.0164117
ESR2	0.000278159	0.886585	0.0166014
DNTT	0.000280017	3.74543	0.0166157
PIK3C2B	0.000281499	0.722689	0.0166555
CEBPE	0.000284066	0.879315	0.0166158
GP5	0.000286143	1.00762	0.0166425
ZNF788	0.000289834	0.838682	0.0168095
GAB2	0.000290196	1.00718	0.0167831
MICB	0.000291006	0.954129	0.0167827
BACH2	0.000296876	1.15759	0.0170256
ALOX5AP	0.000302388	0.955755	0.0171976
ZNF280D	0.000302992	0.735161	0.0171843
DENND1C	0.000303569	1.06936	0.0171225
GYPE	0.000308315	1.13907	0.0171545
ZAP70	0.00031025	1.48726	0.0171691
LOC283070	0.000311916	0.816561	0.0172149
CMAHP	0.000320168	0.787234	0.0173899
SLFN11	0.000321536	0.731372	0.0174181
TRAT1	0.000323078	1.96264	0.0174098
EDEM1	0.000323696	1.01479	0.0173974
CD1A	0.000332835	3.01938	0.0176575
FGD3	0.000335165	1.24117	0.0176896
MYO1G	0.000336907	1.34413	0.017736
GKAP1	0.000337967	0.706779	0.0177463
LINC00426	0.000339446	1.55187	0.0177785
SLC7A6	0.000341606	0.615175	0.0178008
PRRT4	0.000353209	1.2016	0.0182663
DEFA1B	0.000358754	2.25372	0.018368
GRAP2	0.000359192	2.07165	0.0183447
JAKMIP2	0.000360573	1.82197	0.0183241
BAHCC1	0.000362179	1.50923	0.0183603
SIPA1	0.000374332	0.679059	0.0187449
SCN11A	0.000384107	0.710821	0.0190026
SLC22A16	0.000384747	1.44631	0.0189886
GVINP1	0.000390371	0.971692	0.0191739
ACAP1	0.000392622	1.52288	0.0192385
ZNF22	0.000394548	0.644625	0.0192868
LINC00852	0.000404913	0.598836	0.0195147
SLIT1	0.000411639	1.74836	0.0197001
RAC2	0.000415916	1.36346	0.0198586
NMT2	0.000418374	0.662513	0.0198375
BMPR1B	0.00042167	1.92185	0.0199018
FYB	0.000421832	1.11281	0.0198639
MYO15B	0.000432107	0.842766	0.020117
SH2D3C	0.000435901	0.945007	0.0202477
NAT1	0.000440404	0.9413	0.0202734
CCR9	0.00044374	2.90844	0.0203813
RAG2	0.000444523	3.31524	0.0203717
CD1B	0.000451138	3.2856	0.0205373
TFAP2E	0.000456713	0.636337	0.0206993
LEF1	0.000460977	2.1017	0.0208465
BZRAP1	0.000493598	0.674134	0.021654
MFNG	0.000494328	1.0962	0.0216398
TRDMT1	0.000494852	0.627496	0.0216166
ITPRIPL1	0.000506582	0.760987	0.0219887
SSTR3	0.000512895	1.81571	0.0221224
ABCD3	0.000515089	0.66575	0.022124
ARL11	0.00051892	0.854693	0.0221957
ARPP21	0.000525541	3.22896	0.0223856
RFTN1	0.000528377	0.751083	0.0224598
S100Z	0.000528785	0.813794	0.0224308
PSD4	0.000537503	0.82194	0.0226137
VIM	0.00054133	0.671398	0.0226355
GALNT7	0.000546558	1.10646	0.0227153
CD247	0.000548062	1.69219	0.0227318
CD3E	0.000558103	1.82885	0.0230552
GPR18	0.000568764	0.991001	0.023308
SSH2	0.000576541	0.723925	0.023486
TTC7A	0.000580273	1.07292	0.0235912
CACNA2D4	0.000582199	0.644952	0.0235762
ZNF737	0.000583516	0.747042	0.023583
SIT1	0.000585058	1.78366	0.0235989
SEC31B	0.000589054	1.00121	0.0236671
CD8A	0.000595756	1.63961	0.0237966
WNT8B	0.000596954	0.810923	0.0237982
LINC01226	0.000598967	2.74383	0.0238321
C20orf203	0.000599764	1.01405	0.0238177
LAIR1	0.000607997	1.22703	0.0240054
ATP2A3	0.000623914	1.31912	0.0244457
IKZF2	0.000627339	0.965969	0.0245331
ICAM3	0.000628435	1.07869	0.0245293
TBC1D1	0.000632886	0.628174	0.0246561
HACD1	0.000640858	0.968058	0.0249194
RGS10	0.000643594	1.17168	0.0249785
ODF2L	0.000646097	0.591698	0.0250283
SPNS3	0.000651545	1.60244	0.0251918
DGKA	0.000653091	1.19813	0.0252042
TARP	0.000653397	1.31053	0.0251686
2016-09-01	0.00065396	1.64237	0.0251432
CORO1A	0.000669837	1.13374	0.0256097
TET1	0.000682354	0.784418	0.0258
SKAP1	0.000684502	1.44557	0.0258336
PCED1B-AS1	0.000688682	0.892085	0.0258962
TNFAIP8	0.000690015	0.606176	0.0258517
EPB41	0.000693651	0.901228	0.0259405
XBP1	0.000694538	0.595133	0.0259265
CD79A	0.000694799	1.6766	0.0258892
CD53	0.000701927	0.757862	0.0260131
TFPI2	0.000735223	1.0881	0.0268115
RNF125	0.00073579	0.78138	0.0267372
ARHGDIB	0.000736752	1.21072	0.0266777
LCK	0.000737003	1.59996	0.026593
SNX29P2	0.000743999	1.04307	0.0267046
PTPN7	0.000751162	1.42955	0.0268678
FCHSD1	0.000752245	0.586088	0.0268131
PARVG	0.00076849	0.918019	0.0270169
MYO7B	0.000771462	2.02994	0.0269828
HACD4	0.000795551	0.632937	0.0274512
TMIGD2	0.000803181	2.2232	0.0275294
FLJ37453	0.000803699	0.707556	0.0275012
LRRC34	0.000804524	0.647409	0.027438
HDAC7	0.000809119	0.807496	0.0275489
CD7	0.00081146	1.57585	0.0275373
CDR2	0.00081444	0.683362	0.0274569
EEPD1	0.000831879	0.908346	0.0278165
WAS	0.000834342	1.06741	0.0278535
LINGO4	0.000856185	1.33136	0.0283521
CARD11	0.000868855	0.84169	0.0286332
HSD17B13	0.000876508	0.945374	0.0287469
SH2D1A	0.000876937	2.18397	0.0287151
NINL	0.000893907	0.968733	0.0289934
GLIPR1	0.0009035	0.637771	0.0291663
NEIL1	0.000904154	1.19901	0.0291416
LBR	0.000913101	0.705588	0.029292
LINC01366	0.000916485	1.57114	0.029309
STAP1	0.000917783	1.20945	0.0293048
CHRNA3	0.000919086	2.54865	0.0293009
GLRX	0.000935596	0.672337	0.0296889
TXK	0.000935761	0.948757	0.0296483
MDM4	0.000948355	0.736118	0.0299549
LY9	0.000952854	1.19336	0.0300047
MAL	0.00100959	2.59992	0.0314536
ATP8A1	0.00103766	0.700402	0.0319884
ZNF572	0.0010389	0.596679	0.0319784
ELOVL4	0.00104124	1.9972	0.0320027
ZNF491	0.00107359	0.746018	0.0328005
TCF12	0.00107857	0.686194	0.0329036
NECAB1	0.00108376	1.40428	0.0329641
RGPD1	0.00108571	0.936446	0.0329743
AXIN2	0.0010983	1.24133	0.0332583
GALM	0.00110357	0.630932	0.0333196
RBM24	0.00110403	1.30042	0.0332845
GRK5	0.00110608	0.641598	0.0332488
FBXL12	0.00111271	0.819999	0.0333017
KIAA0087	0.00112628	1.44113	0.033659
C10orf25	0.00113867	0.696903	0.0338321
RGL4	0.00114526	0.955048	0.0339299
TMEM156	0.0011504	0.911744	0.0339352
MYB	0.00115055	1.84206	0.0338908
WNT1	0.00115376	0.746156	0.0338399
SLAMF1	0.00116308	1.71377	0.0340643
CLEC2B	0.00116437	0.855301	0.0340537
MCHR1	0.00116564	1.66502	0.0340425
FBXO5	0.00117537	0.884186	0.0340839
CMTM3	0.00118444	0.6083	0.0342022
CHD1	0.00118536	0.70049	0.0341806
BLK	0.00120175	1.58568	0.0343636
SCN7A	0.00120538	2.18246	0.0343717
LRRC14B	0.00122185	1.13853	0.0346012
MYBL1	0.00122385	0.61359	0.0346101
CYP2U1	0.00122782	1.56723	0.0346269
PADI4	0.00125797	1.57334	0.0353315
KLF13	0.00127819	0.630906	0.0356557
CREB3L3	0.00128209	1.68722	0.0357159
CRIP3	0.00128645	0.811936	0.0357888
UNC5CL	0.00128872	0.880068	0.0357551
DRC7	0.00130142	1.02699	0.0359132
RCSD1	0.00130351	1.21878	0.0359227
IL2RG	0.00131885	1.2635	0.0361996
ZNF208	0.00132158	1.88938	0.036226
ST3GAL6	0.00136466	0.84323	0.0369629
SMIM24	0.00137344	2.39727	0.0371028
GPA33	0.00137799	1.12113	0.0369823
NUCB2	0.0013785	1.08273	0.0369479
IL9R	0.00139895	1.19108	0.0372045
SELPLG	0.00141263	0.805428	0.0372786
TAGLN3	0.0014244	0.950918	0.0374449
EVL	0.0014344	0.768504	0.0376593
RORC	0.00145538	2.1417	0.0379675
CD2	0.00146031	1.45789	0.0379995
LTB	0.00147728	1.34433	0.0382473
CNTRL	0.00147958	0.698372	0.0382585
CHRNA5	0.00149028	0.896566	0.0383902
MTA3	0.00149429	0.774628	0.0383972
RTP5	0.00151394	1.83553	0.0385163
EPDR1	0.00154058	0.740647	0.0389528
NFE2	0.00154451	1.08878	0.0389083
CLEC9A	0.00155786	1.09429	0.0391008
ZNF415	0.00155969	1.00054	0.0390989
ZNF665	0.0015614	1.03989	0.0390465
CD4	0.00156189	1.04937	0.0390112
TREML1	0.00156937	0.867908	0.0390082
ZEB1-AS1	0.00156986	0.805237	0.0389732
GP1BA	0.00157448	1.14256	0.0389936
ITGB2	0.00158508	0.667229	0.0390206
CCDC17	0.0015853	0.732241	0.0389795
KCNAB3	0.00159063	0.872016	0.0390636
NUDT9P1	0.00160479	0.755451	0.0393642
SLC8B1	0.001605	0.60199	0.0393225
KAT2B	0.00160743	0.731871	0.0392882
PTER	0.00161779	0.653316	0.0393541
GPR174	0.00162769	1.23689	0.0394547
PASK	0.00163342	1.1594	0.0395468
CCDC69	0.0016468	0.958978	0.0395443
CCR8	0.00164991	1.37719	0.0395267
LIMS2	0.00165086	0.940885	0.0395033
PITPNC1	0.00166528	0.734984	0.0397556
PCAT18	0.00167717	1.42	0.0399466
TNFSF8	0.00168039	1.33852	0.0399307
TBC1D10C	0.00168098	1.41459	0.0398986
GPSM3	0.00168686	0.822714	0.0398537
LMNB1	0.00170597	0.94442	0.0400288
AIM1	0.00174035	0.660379	0.040696
ERVFRD-1	0.00174712	1.14614	0.0407614
GIMAP2	0.00176183	0.910401	0.0409651
DNM1P46	0.00177878	0.800551	0.0411727
IL36A	0.00178154	1.02657	0.04119
ERAP2	0.00179177	1.15707	0.04138
PLAC8	0.001798	1.33392	0.0414772
SLC6A20	0.00183957	1.30021	0.0421051
GPC2	0.00184849	1.16389	0.042215
RAB37	0.00186613	1.23387	0.042429
PEX5L	0.00187093	1.37448	0.0423973
CEP128	0.00187511	1.15907	0.0424453
IL12RB1	0.0018757	0.678635	0.0424118
KCTD19	0.00190775	1.03951	0.0429004
ZNF98	0.00190895	1.16682	0.0428804
KCNK10	0.00191257	0.959361	0.0429146
MAP4K1	0.00191422	0.932341	0.0429049
KIF21B	0.00193333	0.898061	0.0431447
SCN4A	0.00193649	1.05763	0.0431684
ABCC2	0.00194174	0.852061	0.0431916
CD69	0.00195082	1.00905	0.0432999
LOC153684	0.00199603	0.840382	0.0440178
FLT3	0.00199751	1.19075	0.044003
KIAA1551	0.00211154	0.612432	0.0455857
MZB1	0.00211248	2.26835	0.0455582
GPR55	0.0021544	0.634573	0.046075
VAV1	0.00217924	0.953904	0.046461
PTK2B	0.0021912	0.724477	0.0466192
MAP2K6	0.00220735	0.91359	0.0467689
NDST3	0.00221044	1.66067	0.0467379
FERMT3	0.00221991	0.908334	0.0468899
LCT	0.00223927	1.69918	0.0472016
SIAH3	0.00226345	0.693743	0.0475163
SLC7A3	0.00227954	2.42991	0.0477076
RASSF5	0.00234264	0.586435	0.0485335
PTCRA	0.00237208	2.96867	0.0488968
UCP2	0.00238323	1.07413	0.0489791
TMEM26	0.00238848	1.32868	0.0489401
TMPO	0.00239584	0.671741	0.0490419
ADGRF3	0.00241064	0.745623	0.0491489
SERPINB9	0.00241998	0.698379	0.0492903
KCNJ4	0.00242344	1.93523	0.0493119
IGLL1	0.00244026	2.4704	0.0494093
CXCR4	0.00244758	1.05879	0.04946
TSPAN32	0.00245309	0.893091	0.0495225
RRN3P2	0.00245907	0.705916	0.0494973
JCHAIN	0.00246023	1.48794	0.0494721
PAFAH2	0.00246498	0.912804	0.0494223
ADAMTS17	0.0024784	1.19108	0.0495462
PVRIG	0.00248471	1.32363	0.0495758
NIPSNAP3B	0.00250007	0.69397	0.0497373
RUNX2	0.00251266	0.783974	0.0497949
LTF	0.00251844	1.72913	0.0498132

[truncated: 3 more sheets: THCA, UCEC, OV]
