# Supplementary material for: Transcriptional landscape of human cancers
Source: Oncotarget. 2017 Mar 2;8(21):34534–51. doi: 10.18632/oncotarget.15837 (PMC5470989; doi:10.18632/oncotarget.15837)
Supplement: Supplementary file 8 [file oncotarget-08-34534-s008.xlsx]

## Sheet: BLCA
Symbol	P value	log2(Fold change)	FDR
MTHFD2	1.93166e-20	-2.0994	3.96589e-16
MMD	1.55548e-17	-2.46922	1.06452e-13
SLC41A2	1.59445e-17	-3.41279	8.18393e-14
NLN	8.78661e-17	-2.09722	3.00663e-13
CLIC4	1.85296e-16	-2.39143	5.43474e-13
SNX10	5.53568e-16	-2.39038	1.42066e-12
FAM83D	8.66383e-16	-2.05844	1.97641e-12
SGTB	9.69927e-16	-1.78977	1.99136e-12
CALU	1.52031e-15	-1.50896	2.83759e-12
MYBL2	2.02328e-15	-2.35586	3.46167e-12
CDCA5	2.33275e-15	-1.88151	3.68413e-12
C1orf216	2.4406e-15	-1.20145	3.57914e-12
NUCB2	3.40168e-15	-1.21018	4.65599e-12
SHCBP1	6.19264e-15	-1.83575	7.94632e-12
KPNA2	7.68652e-15	-1.50817	9.28305e-12
CENPA	8.58413e-15	-2.05565	9.79116e-12
DIAPH3	8.72536e-15	-2.15317	9.42844e-12
DSCC1	1.14201e-14	-1.69158	1.17233e-11
TPX2	1.38753e-14	-1.91331	1.35655e-11
LILRA6	1.48977e-14	-3.39512	1.3903e-11
ARNTL2	2.71618e-14	-2.55026	2.42461e-11
FAM225B	2.90097e-14	-2.79911	2.48166e-11
CHI3L1	5.10912e-14	-5.10055	4.03444e-11
MCM10	5.31867e-14	-2.01763	4.04436e-11
KIF4A	6.3076e-14	-1.84703	4.62505e-11
SHOX2	8.27822e-14	-3.30118	5.86069e-11
LOX	1.0083e-13	-2.95072	6.90049e-11
CTHRC1	1.34303e-13	-3.59176	8.89476e-11
FOXM1	1.41394e-13	-1.87956	9.07173e-11
ALDH1L2	1.87177e-13	-3.35105	1.13028e-10
LRRC59	1.96506e-13	-0.946411	1.1527e-10
SLC12A8	2.08119e-13	-2.18951	1.18692e-10
GREM1	2.23637e-13	-5.46217	1.24094e-10
ANLN	2.32394e-13	-2.01557	1.2556e-10
CERCAM	2.73924e-13	-2.243	1.44204e-10
MELK	2.92549e-13	-1.95433	1.50158e-10
PYCR1	3.02363e-13	-2.56258	1.5141e-10
FZD2	3.08635e-13	-2.16175	1.50871e-10
MPHOSPH9	3.26379e-13	-1.60029	1.55834e-10
FSD1L	3.89078e-13	-2.50809	1.81549e-10
MCM2	4.44734e-13	-1.55884	2.02908e-10
SDS	4.53397e-13	-2.91507	2.02363e-10
CDV3	4.75867e-13	-0.946573	2.07873e-10
ECT2	5.08209e-13	-1.6155	2.17376e-10
KIAA1755	5.26525e-13	-3.61872	2.20614e-10
CHEK1	5.40913e-13	-1.35478	2.2211e-10
APOE	5.54625e-13	-3.15267	2.23275e-10
PMP22	6.99132e-13	-2.57592	2.76036e-10
KIAA1524	7.96364e-13	-1.60545	3.08494e-10
NT5DC3	9.13668e-13	-1.51283	3.4738e-10
ORC1	9.46648e-13	-1.75324	3.53375e-10
BEND6	9.50868e-13	-2.45482	3.48612e-10
FAP	9.98748e-13	-3.92535	3.59742e-10
SLC16A10	1.18806e-12	-2.73553	4.20554e-10
MPP2	1.37889e-12	-2.49728	4.7983e-10
RELT	1.63861e-12	-1.33963	5.51514e-10
FN1	1.66209e-12	-3.668	5.41655e-10
PI15	1.86899e-12	-3.29199	5.99565e-10
CCL18	1.90363e-12	-4.60389	6.01282e-10
GXYLT2	2.03801e-12	-3.38068	6.33977e-10
ARRB2	2.07537e-12	-1.39264	6.35963e-10
DEGS1	2.12587e-12	-1.85277	6.32554e-10
RAB42	2.13399e-12	-2.07733	6.25898e-10
SH3KBP1	2.14342e-12	-2.088	6.1981e-10
MSR1	2.23421e-12	-2.94585	6.3709e-10
PDIA5	2.39755e-12	-1.19194	6.74303e-10
CD163	2.43029e-12	-3.81872	6.74273e-10
GFPT2	2.4846e-12	-4.22276	6.80152e-10
BCAT1	2.51454e-12	-3.35179	6.79291e-10
DCLRE1B	2.57534e-12	-1.05186	6.8668e-10
NCAPH	2.88139e-12	-1.67218	7.58434e-10
CENPI	3.12234e-12	-2.03465	8.11452e-10
DEPDC1	3.46108e-12	-1.86066	8.88243e-10
MFAP2	3.54185e-12	-2.65938	8.9775e-10
SLC16A1	4.74934e-12	-3.37902	1.1748e-09
SLC30A4	4.76222e-12	-2.32788	1.16397e-09
FCGR3A	5.13988e-12	-3.47404	1.24149e-09
RACGAP1	5.34544e-12	-1.37865	1.27613e-09
CEP55	5.43686e-12	-1.62036	1.28304e-09
KIF2C	5.93564e-12	-1.5618	1.38483e-09
CDKN3	6.07748e-12	-1.74252	1.40199e-09
TNFAIP6	6.53069e-12	-3.36979	1.4898e-09
FAM72B	6.67389e-12	-1.63693	1.48937e-09
POSTN	6.95661e-12	-4.66181	1.51943e-09
CTPS1	8.05772e-12	-1.20581	1.72326e-09
HMOX1	8.0679e-12	-2.35908	1.70765e-09
DSC2	8.66281e-12	-3.42227	1.81486e-09
FBXO10	8.79346e-12	-1.36042	1.82362e-09
GINS1	9.04226e-12	-1.38214	1.85647e-09
NEK6	9.12472e-12	-2.16687	1.85485e-09
HSPA13	9.33605e-12	-1.16208	1.8792e-09
RAD51AP1	9.45376e-12	-1.66991	1.88442e-09
SLMO1	9.52741e-12	-2.46877	1.88084e-09
MSH6	1.02681e-11	-1.06807	2.00775e-09
CKAP2L	1.07792e-11	-1.85276	2.0878e-09
SFRP2	1.16508e-11	-6.10416	2.23553e-09
CNN3	1.19008e-11	-1.56179	2.26236e-09
FAM72D	1.36677e-11	-1.8099	2.55101e-09
KDELR3	1.47363e-11	-2.09287	2.70134e-09
CCDC109B	1.54968e-11	-1.9339	2.81563e-09
VKORC1L1	1.57041e-11	-0.828647	2.82826e-09
UAP1	1.60761e-11	-1.23372	2.87008e-09
BAG2	1.61446e-11	-2.06464	2.85745e-09
S1PR3	1.62654e-11	-2.3672	2.85424e-09
FPR3	1.6546e-11	-3.1151	2.87887e-09
PRIM1	1.77116e-11	-1.42664	3.03031e-09
KDELC1	1.7731e-11	-1.47621	3.00855e-09
ACAT1	1.81344e-11	-1.29603	3.05177e-09
MAD2L1	1.85252e-11	-1.52095	3.0922e-09
RAP2A	1.99477e-11	-0.969537	3.3028e-09
CDCA8	2.14666e-11	-1.4584	3.47032e-09
USP14	2.14887e-11	-0.937801	3.44675e-09
SPHK1	2.84773e-11	-2.88988	4.46312e-09
MPP1	2.87253e-11	-2.32591	4.46787e-09
TPST1	3.29279e-11	-1.65356	5.08303e-09
RNASEH1	3.30139e-11	-0.914164	5.05827e-09
TCP11L1	3.46221e-11	-1.53312	5.26538e-09
NANP	3.50454e-11	-0.852911	5.29056e-09
FEN1	3.5361e-11	-1.27933	5.29925e-09
EXO1	3.59742e-11	-1.61202	5.35207e-09
PIK3AP1	3.63621e-11	-2.62089	5.37086e-09
ELOVL4	3.73427e-11	-2.84343	5.4763e-09
KHK	3.84568e-11	-1.74447	5.5997e-09
DLGAP5	3.87013e-11	-1.68466	5.59561e-09
MCM6	4.02331e-11	-1.16774	5.77641e-09
MCM8	4.09391e-11	-1.33985	5.83695e-09
SPC24	4.30939e-11	-1.7911	6.10181e-09
C15orf48	4.31916e-11	-3.37369	6.07375e-09
KIF23	4.33713e-11	-1.54393	6.05752e-09
SSR3	4.60216e-11	-0.710626	6.38425e-09
MRAS	4.8952e-11	-1.84314	6.70022e-09
DEPDC1B	5.17821e-11	-1.58734	7.04065e-09
CKS1B	5.36388e-11	-1.26039	7.24512e-09
MS4A4A	5.87193e-11	-2.9696	7.82835e-09
SUSD3	5.92027e-11	-2.44184	7.84188e-09
KIAA0895	6.1813e-11	-2.02287	8.13514e-09
TNFAIP8L3	6.83285e-11	-2.61813	8.93537e-09
COPRS	7.09457e-11	-1.09514	9.2189e-09
AUNIP	7.16822e-11	-1.4624	9.25602e-09
DOCK11	7.53045e-11	-2.32824	9.66298e-09
COLGALT1	7.74967e-11	-1.00696	9.88251e-09
NEK2	7.81803e-11	-1.57751	9.90815e-09
FNDC1	8.35894e-11	-4.4342	1.04645e-08
CHST11	8.58179e-11	-2.78177	1.06783e-08
HNRNPR	8.67652e-11	-0.670877	1.07312e-08
COL10A1	9.2698e-11	-4.79571	1.13963e-08
KIF15	9.30841e-11	-1.65987	1.13757e-08
COCH	9.38986e-11	-3.17404	1.14073e-08
DTL	1.04825e-10	-1.45142	1.25857e-08
FKBP5	1.07773e-10	-2.28453	1.28645e-08
GLIPR2	1.07964e-10	-2.22333	1.28127e-08
BUB1	1.08696e-10	-1.44813	1.28255e-08
FANCB	1.10496e-10	-1.37692	1.29634e-08
PDIA6	1.10995e-10	-0.897611	1.29479e-08
FAM225A	1.14904e-10	-2.19127	1.33282e-08
SAMHD1	1.17587e-10	-2.02423	1.35628e-08
KIAA0226L	1.20003e-10	-2.78123	1.37642e-08
TXNRD1	1.20667e-10	-1.77263	1.37634e-08
CHAF1B	1.22449e-10	-1.37084	1.38895e-08
CGREF1	1.23873e-10	-3.38316	1.39739e-08
XXYLT1	1.28757e-10	-0.922894	1.43669e-08
COMMD2	1.33102e-10	-0.757574	1.4692e-08
USP1	1.38382e-10	-1.13087	1.51932e-08
GPRIN1	1.42846e-10	-2.10937	1.55173e-08
NDC80	1.54312e-10	-1.55924	1.64154e-08
IL17RD	1.56026e-10	-1.93013	1.65122e-08
GNB4	1.56085e-10	-2.12936	1.64338e-08
CCNA2	1.58034e-10	-1.40169	1.6554e-08
ME1	1.59202e-10	-2.15794	1.65918e-08
AQP9	1.59528e-10	-3.17381	1.65417e-08
RBL1	1.67136e-10	-1.55877	1.72436e-08
FMNL1	1.69693e-10	-1.86321	1.73332e-08
PRDX4	1.8652e-10	-1.03955	1.88643e-08
RAD18	1.87177e-10	-1.14984	1.88379e-08
P4HA3	1.89336e-10	-2.76682	1.88702e-08
NCAPG2	1.94567e-10	-1.31429	1.92978e-08
PRC1	1.97688e-10	-1.36964	1.95132e-08
CLTCL1	1.99203e-10	-2.471	1.95686e-08
YWHAQ	2.10114e-10	-0.915576	2.04448e-08
AURKA	2.18735e-10	-1.37253	2.11833e-08
PRRX1	2.19037e-10	-3.23552	2.11129e-08
KIF11	2.2264e-10	-1.32887	2.12605e-08
ITGAX	2.26325e-10	-2.42741	2.15124e-08
BIRC5	2.29988e-10	-1.62007	2.166e-08
ADAMTS12	2.32231e-10	-3.2314	2.17714e-08
CYBB	2.32841e-10	-2.84712	2.17294e-08
TMEM194A	2.34683e-10	-1.08463	2.18022e-08
B4GALNT1	2.52381e-10	-3.18021	2.33407e-08
TRIM37	2.56518e-10	-0.872127	2.36169e-08
IL2RA	2.67487e-10	-3.00955	2.44079e-08
RAB23	2.75312e-10	-1.41182	2.49006e-08
HK3	2.87431e-10	-2.99889	2.58827e-08
XPOT	2.877e-10	-1.01973	2.57938e-08
GGH	2.94446e-10	-1.74965	2.617e-08
AAED1	3.01021e-10	-1.72834	2.66391e-08
RTKN	3.13289e-10	-1.70448	2.74878e-08
CENPF	3.18639e-10	-1.51588	2.78382e-08
ADAMTS6	3.31953e-10	-2.12785	2.88785e-08
SERPINB9	3.34276e-10	-2.19485	2.89579e-08
CDC25B	3.34286e-10	-1.65406	2.88371e-08
PLK1	3.4068e-10	-1.5727	2.92657e-08
ASPM	3.5804e-10	-1.66027	3.06289e-08
DNAJB5	3.69825e-10	-1.90551	3.15057e-08
BCL2A1	3.70704e-10	-2.83568	3.14501e-08
C5AR1	3.78444e-10	-2.38934	3.19746e-08
ADAM19	3.92785e-10	-2.70227	3.30503e-08
TMEFF1	4.01e-10	-1.65	3.34672e-08
CCNB2	4.02463e-10	-1.43642	3.34533e-08
RNF115	4.0519e-10	-0.834586	3.35442e-08
C1orf112	4.2892e-10	-1.31289	3.53661e-08
PRR11	4.47346e-10	-2.58743	3.67378e-08
RTN3	4.56515e-10	-1.0021	3.73414e-08
CTSV	5.28706e-10	-3.15803	4.29046e-08
ALPK2	5.28853e-10	-3.1387	4.27476e-08
FADS1	5.30936e-10	-2.06204	4.27476e-08
SEC23A	5.38513e-10	-1.04573	4.31883e-08
RECQL	5.55337e-10	-0.951089	4.43643e-08
SULF1	5.62373e-10	-3.33145	4.45795e-08
CLSPN	5.69021e-10	-2.13102	4.49329e-08
SLC39A14	5.90303e-10	-1.55193	4.64349e-08
TEX30	6.50666e-10	-1.14506	5.0794e-08
P2RY6	6.54871e-10	-2.73869	5.09286e-08
GAS1	6.67586e-10	-3.51308	5.17216e-08
ANK2	6.91175e-10	-3.06052	5.3148e-08
RRAGD	7.26447e-10	-1.88512	5.52396e-08
GNA12	7.91227e-10	-1.11106	5.97231e-08
RFC3	8.10897e-10	-1.1948	6.07611e-08
PLA2G7	8.17348e-10	-2.29628	6.10217e-08
FBN2	8.46692e-10	-3.71399	6.29835e-08
CD84	8.57301e-10	-2.63687	6.35424e-08
DNM1	8.68177e-10	-2.17469	6.41171e-08
KCTD7	8.80482e-10	-1.04974	6.47928e-08
MAP4K4	8.81473e-10	-1.21869	6.4634e-08
HLA-DOB	8.99806e-10	-2.53907	6.57435e-08
FCGR2A	8.99937e-10	-2.53311	6.55199e-08
H2AFV	8.99975e-10	-0.702024	6.52911e-08
BMP2K	9.07713e-10	-1.34235	6.53904e-08
FCGR1A	9.4569e-10	-2.86359	6.76515e-08
NUP155	9.55363e-10	-1.25083	6.81061e-08
KIF18A	9.5876e-10	-1.59646	6.81118e-08
STK3	9.6345e-10	-0.890174	6.79745e-08
FCGR1B	9.8258e-10	-2.57167	6.90868e-08
ADAP2	9.90663e-10	-1.67961	6.94174e-08
FNDC4	1.02487e-09	-2.03205	7.15698e-08
GSG2	1.0275e-09	-1.50646	7.12691e-08
WDHD1	1.03059e-09	-1.28507	7.12428e-08
TCF19	1.04292e-09	-1.44793	7.1853e-08
CEP128	1.09085e-09	-1.12539	7.46544e-08
CD80	1.09523e-09	-2.46669	7.47048e-08
ASIC1	1.10861e-09	-2.27322	7.53672e-08
KDELC2	1.12209e-09	-1.30435	7.60319e-08
OIP5	1.16249e-09	-1.43624	7.82527e-08
CLMP	1.18107e-09	-3.06913	7.92438e-08
RHEBL1	1.19198e-09	-1.75569	7.97148e-08
RRAGC	1.25362e-09	-1.36133	8.35654e-08
SLFN11	1.27193e-09	-2.18895	8.45113e-08
RRM2	1.30164e-09	-1.52732	8.59294e-08
CENPU	1.30204e-09	-1.22476	8.56801e-08
FIBIN	1.31737e-09	-3.28229	8.64118e-08
PILRA	1.3395e-09	-2.38108	8.7584e-08
CDC20	1.341e-09	-1.57657	8.74033e-08
FBXO45	1.36294e-09	-0.851728	8.82731e-08
SPTY2D1	1.42748e-09	-0.757563	9.21621e-08
CCDC80	1.44101e-09	-2.9729	9.27441e-08
VCAN	1.45885e-09	-2.758	9.35991e-08
SLC7A7	1.4998e-09	-2.32176	9.59262e-08
TIMELESS	1.61103e-09	-0.961645	1.02721e-07
MCFD2	1.62394e-09	-0.907218	1.03223e-07
ASAP1	1.64827e-09	-1.23209	1.04446e-07
CDC6	1.65222e-09	-1.27963	1.04374e-07
DYNC1LI1	1.6555e-09	-0.637673	1.04261e-07
ATAD2	1.67736e-09	-1.2197	1.05315e-07
HHIPL1	1.71533e-09	-2.15689	1.0737e-07
MT1G	1.85678e-09	-2.97628	1.14824e-07
SPC25	1.89704e-09	-1.40789	1.16611e-07
FAM20A	1.90447e-09	-2.75823	1.16718e-07
GNG4	1.91366e-09	-3.61615	1.16933e-07
PNMA1	1.92816e-09	-1.48888	1.17469e-07
LOXL3	1.94263e-09	-1.67962	1.18001e-07
RFC4	1.97234e-09	-1.10778	1.19452e-07
TMEM38B	1.97611e-09	-1.46885	1.19328e-07
ADORA1	1.98198e-09	-2.09028	1.19331e-07
COA7	2.03776e-09	-0.793423	1.21974e-07
TUBB2A	2.03983e-09	-2.09754	1.21744e-07
MKI67	2.08976e-09	-1.39872	1.24003e-07
RAB3IL1	2.10187e-09	-2.10011	1.24362e-07
SGOL2	2.1045e-09	-1.17371	1.24159e-07
VAMP7	2.10796e-09	-0.808135	1.24007e-07
NCAPG	2.12297e-09	-1.31921	1.24534e-07
COL5A2	2.16621e-09	-2.39218	1.26708e-07
MLF1	2.18888e-09	-1.50509	1.2767e-07
SGOL1	2.20086e-09	-1.54761	1.28005e-07
RAD54L	2.23098e-09	-1.37121	1.29391e-07
DSN1	2.2433e-09	-0.888931	1.29738e-07
MSANTD3	2.2932e-09	-0.995969	1.31882e-07
CHST6	2.36152e-09	-2.62306	1.35054e-07
FBN1	2.39405e-09	-2.53884	1.36534e-07
FAM20C	2.58589e-09	-2.46607	1.45454e-07
WDR62	2.60245e-09	-1.51604	1.45986e-07
RAD51	2.75224e-09	-1.15785	1.53134e-07
NCF2	2.80383e-09	-2.4517	1.55582e-07
TNFRSF8	2.83943e-09	-2.18924	1.57133e-07
OSTC	2.8637e-09	-0.632383	1.5805e-07
PSMD2	2.90179e-09	-0.779184	1.59723e-07
PSMD11	3.01916e-09	-0.87317	1.65297e-07
SIGLEC7	3.05103e-09	-2.39067	1.66598e-07
E2F1	3.05488e-09	-1.5632	1.66365e-07
OSCAR	3.18441e-09	-2.19706	1.7205e-07
ATL3	3.1854e-09	-1.29691	1.71652e-07
KPNA4	3.32588e-09	-0.590194	1.78753e-07
COL12A1	3.41063e-09	-2.30841	1.82829e-07
INCENP	3.42705e-09	-1.09793	1.83231e-07
TENM3	3.51287e-09	-3.62939	1.86847e-07
PRR34	3.54774e-09	-1.25126	1.88214e-07
HSPA5	3.62073e-09	-0.790867	1.90608e-07
INHBA	3.65411e-09	-3.19406	1.91384e-07
HPSE	3.67714e-09	-2.50412	1.921e-07
IRF8	3.70056e-09	-2.62973	1.92833e-07
TMEM200B	3.73174e-09	-2.4815	1.93966e-07
APBB1IP	3.7956e-09	-2.65591	1.96291e-07
SLA	3.80973e-09	-2.34785	1.96527e-07
LILRB3	3.82103e-09	-2.30971	1.96615e-07
MDC1	3.83458e-09	-0.859504	1.96819e-07
C1R	3.8418e-09	-2.13595	1.96698e-07
C17orf51	3.84993e-09	-1.68583	1.96624e-07
IFI30	3.89897e-09	-2.05713	1.98635e-07
MFHAS1	3.91136e-09	-1.78466	1.98773e-07
SLAMF8	3.97028e-09	-2.38413	2.01269e-07
LILRB4	4.04669e-09	-3.10834	2.04637e-07
ARSI	4.31467e-09	-3.27364	2.16588e-07
DIO2	4.41257e-09	-2.82189	2.20424e-07
EPR1	4.60628e-09	-1.80662	2.27883e-07
MARCO	4.61887e-09	-3.82773	2.27957e-07
TMEM241	4.68911e-09	-1.24691	2.30869e-07
PADI2	4.72739e-09	-2.35347	2.32196e-07
RASGEF1B	4.84131e-09	-2.09006	2.37224e-07
C12orf75	4.91813e-09	-2.37805	2.40415e-07
GPR176	4.92613e-09	-2.31072	2.40234e-07
GPN1	5.02073e-09	-0.606969	2.44267e-07
HAVCR2	5.16321e-09	-2.32216	2.50014e-07
NEIL3	5.21468e-09	-1.85647	2.51912e-07
MAFB	5.24407e-09	-1.94939	2.52145e-07
GEMIN2	5.27698e-09	-0.838282	2.53135e-07
FOXD1	5.28777e-09	-3.5808	2.53061e-07
A1BG-AS1	5.33773e-09	-2.04469	2.54267e-07
LATS2	5.50634e-09	-1.21249	2.61087e-07
LRRC15	5.55474e-09	-4.05219	2.62775e-07
SEMA3A	5.64739e-09	-2.55106	2.66544e-07
RPN2	5.72332e-09	-0.730074	2.69508e-07
HAT1	5.80495e-09	-0.772507	2.72104e-07
IL21R	5.81894e-09	-2.76453	2.72138e-07
CDK1	5.98501e-09	-1.18086	2.79269e-07
SLCO2B1	6.17789e-09	-2.43872	2.87615e-07
RSRC1	6.22648e-09	-1.04853	2.89222e-07
FAM72A	6.26034e-09	-1.60208	2.90138e-07
FGD1	6.35748e-09	-1.48187	2.93976e-07
RRM1	6.40286e-09	-1.01011	2.95409e-07
GPR1	6.42395e-09	-2.86096	2.95718e-07
GALNT6	6.43894e-09	-2.00718	2.95745e-07
SCML2	6.50628e-09	-2.48182	2.9817e-07
BIN1	6.63782e-09	-2.15803	3.03521e-07
SGCD	6.70633e-09	-2.96055	3.05294e-07
MEX3B	6.75537e-09	-1.95532	3.05495e-07
NUSAP1	6.81247e-09	-1.30108	3.074e-07
HS3ST3A1	6.85173e-09	-2.91363	3.08493e-07
NID2	6.9195e-09	-2.03628	3.10184e-07
IL10	7.03777e-09	-2.14617	3.14798e-07
CASC5	7.27848e-09	-1.97747	3.24857e-07
ENAH	7.28202e-09	-1.07413	3.24311e-07
GPX8	7.72765e-09	-1.82568	3.41196e-07
STX2	7.8155e-09	-1.71723	3.44335e-07
CSF2RB	8.01383e-09	-2.2506	3.52317e-07
SKA3	8.14432e-09	-1.25377	3.57289e-07
OGFRL1	8.18853e-09	-2.01541	3.58462e-07
PTGER3	8.39448e-09	-2.97348	3.66696e-07
PGM2L1	8.47892e-09	-1.43205	3.69598e-07
BNC2	8.48848e-09	-2.6495	3.69231e-07
OSR2	8.50834e-09	-2.38478	3.69312e-07
WISP1	8.78211e-09	-2.79528	3.78793e-07
CCDC117	8.83298e-09	-0.702224	3.80189e-07
GPC6	9.06405e-09	-2.92914	3.88505e-07
ESCO2	9.12266e-09	-1.3757	3.90203e-07
MKX	9.13893e-09	-2.54183	3.90086e-07
NUF2	9.21617e-09	-1.52751	3.92567e-07
SLC31A1	9.37115e-09	-0.856761	3.98342e-07
RAD51D	9.37835e-09	-0.784961	3.97824e-07
KLHL5	9.56222e-09	-1.49086	4.04787e-07
SMC6	9.60297e-09	-0.797332	4.05676e-07
PLEKHA4	9.79051e-09	-1.89305	4.12749e-07
TRIP13	9.9267e-09	-1.48086	4.17634e-07
KIF18B	9.93561e-09	-1.41522	4.17153e-07
HTRA3	1.02473e-08	-2.89374	4.2936e-07
ELOVL5	1.04308e-08	-1.22873	4.36161e-07
XRCC2	1.04797e-08	-1.33895	4.37313e-07
HS3ST2	1.07655e-08	-2.35132	4.48331e-07
KIF14	1.1021e-08	-1.54051	4.57113e-07
LRRN2	1.14167e-08	-2.67113	4.71623e-07
KIFC1	1.14544e-08	-1.31631	4.7223e-07
UCHL1	1.15555e-08	-3.33314	4.75443e-07
HIST1H2BJ	1.16238e-08	-2.04441	4.77298e-07
USP13	1.16617e-08	-1.27432	4.75997e-07
LRRC58	1.18329e-08	-0.941406	4.81071e-07
KIF20B	1.20011e-08	-1.15272	4.86948e-07
PGM3	1.20147e-08	-0.842816	4.86536e-07
MRO	1.21534e-08	-2.01962	4.91183e-07
OTX1	1.24317e-08	-1.83858	5.01444e-07
ICAM1	1.28303e-08	-2.26568	5.16509e-07
ADAMTS2	1.31128e-08	-2.88429	5.26846e-07
IMPA2	1.3192e-08	-1.64063	5.28994e-07
OSGIN2	1.34366e-08	-0.843476	5.36706e-07
FAM124A	1.35359e-08	-1.84553	5.39624e-07
GTF3C4	1.40546e-08	-1.12579	5.58135e-07
CD109	1.41528e-08	-2.744	5.60947e-07
CYBRD1	1.41965e-08	-1.99136	5.61594e-07
DUSP14	1.44061e-08	-1.07665	5.68794e-07
SGMS2	1.46597e-08	-1.69596	5.76586e-07
CENPL	1.46689e-08	-0.948194	5.75846e-07
SAMSN1	1.47832e-08	-2.34625	5.79224e-07
C1S	1.50935e-08	-2.54624	5.88017e-07
ZFHX4	1.52776e-08	-2.85844	5.94061e-07
GJC1	1.528e-08	-1.69103	5.9303e-07
FCGR1C	1.60904e-08	-2.30037	6.23306e-07
USP32	1.66465e-08	-0.78966	6.40016e-07
NRAS	1.67924e-08	-0.801794	6.44419e-07
CCNE2	1.70513e-08	-1.61891	6.5192e-07
CD300LF	1.72671e-08	-2.14735	6.58941e-07
CDC45	1.74133e-08	-1.34845	6.6329e-07
DENND5B	1.74863e-08	-1.83565	6.64834e-07
GNG2	1.77209e-08	-1.74579	6.72511e-07
IDI1	1.78502e-08	-0.911966	6.76166e-07
TNFRSF18	1.78895e-08	-2.3721	6.75164e-07
PIK3R6	1.82156e-08	-1.74837	6.83701e-07
IGDCC4	1.82471e-08	-1.89987	6.83634e-07
SMS	1.84854e-08	-0.97868	6.87544e-07
FANCC	1.85497e-08	-1.07083	6.88688e-07
CCL3	1.88608e-08	-2.59573	6.97713e-07
GMPS	1.90777e-08	-0.796043	7.04468e-07
TNFSF4	1.94192e-08	-2.10519	7.15791e-07
DRP2	2.02488e-08	-1.78052	7.45031e-07
ESYT3	2.11793e-08	-2.30119	7.77875e-07
NDC1	2.1403e-08	-1.00125	7.81895e-07
ISLR	2.16912e-08	-3.15511	7.89612e-07
MYO5A	2.17861e-08	-1.47651	7.91663e-07
CBX2	2.21643e-08	-2.03659	8.03985e-07
SMC2	2.21993e-08	-1.13318	8.03834e-07
SLC25A51	2.22299e-08	-0.840823	8.03525e-07
STIL	2.2657e-08	-1.19267	8.16089e-07
HIST1H2BC	2.28753e-08	-2.05949	8.21072e-07
APLP1	2.36709e-08	-2.50672	8.46668e-07
DHDH	2.4408e-08	-2.1674	8.68494e-07
PKMYT1	2.44724e-08	-1.33314	8.6928e-07
MBTPS2	2.4879e-08	-0.797147	8.82195e-07
CCL11	2.50433e-08	-3.13473	8.86489e-07
SIGLEC1	2.52865e-08	-2.48662	8.92021e-07
SAE1	2.54624e-08	-0.635046	8.95152e-07
CTH	2.56646e-08	-1.74417	9.00716e-07
CHST15	2.61594e-08	-2.31672	9.13399e-07
KCNK13	2.6869e-08	-2.34583	9.34996e-07
YKT6	2.73973e-08	-0.680271	9.51767e-07
WDR76	2.79661e-08	-1.31455	9.64993e-07
SEC24D	2.84866e-08	-1.07188	9.78024e-07
FCER1G	2.95631e-08	-2.30115	1.01329e-06
C12orf4	2.96563e-08	-0.611219	1.01479e-06
DONSON	2.98994e-08	-1.0135	1.01971e-06
VSIG4	3.0138e-08	-2.83827	1.02614e-06
WIPF1	3.05213e-08	-1.6729	1.03747e-06
SFRP4	3.11288e-08	-4.83675	1.05637e-06
PDCD1LG2	3.11419e-08	-2.71122	1.05507e-06
ZW10	3.15014e-08	-0.642357	1.06549e-06
TROAP	3.22199e-08	-1.36108	1.08266e-06
FAM168A	3.25704e-08	-1.30455	1.09265e-06
NCKAP1L	3.26801e-08	-2.50864	1.09276e-06
NUP160	3.31415e-08	-0.75913	1.10639e-06
CLEC7A	3.33893e-08	-2.30251	1.11285e-06
CERKL	3.40004e-08	-1.68811	1.12955e-06
YWHAH	3.40978e-08	-0.774364	1.13096e-06
CD180	3.41834e-08	-2.1971	1.13197e-06
ATG4C	3.44307e-08	-0.614884	1.13832e-06
TMEM132A	3.46101e-08	-1.30338	1.14241e-06
LRR1	3.4666e-08	-0.864791	1.14242e-06
PLS3	3.47615e-08	-1.29558	1.14373e-06
MYBL1	3.47719e-08	-1.51096	1.14224e-06
ADA	3.63741e-08	-1.8582	1.19106e-06
THBS2	3.63807e-08	-2.87681	1.18938e-06
TIMP2	3.64718e-08	-2.06699	1.19047e-06
F2RL2	3.64854e-08	-2.43291	1.18902e-06
FPR1	3.6972e-08	-2.61808	1.20297e-06
APBA2	3.7454e-08	-2.60197	1.21672e-06
GPATCH4	3.76066e-08	-0.758823	1.21975e-06
SSC5D	3.76302e-08	-2.57903	1.21859e-06
CEP170	3.97961e-08	-1.02116	1.28266e-06
TWIST1	3.9943e-08	-2.57484	1.28537e-06
LILRB2	3.99795e-08	-2.60134	1.28454e-06
DIXDC1	3.99885e-08	-1.66054	1.28282e-06
PVR	4.03778e-08	-1.10211	1.29127e-06
HECW1	4.0544e-08	-2.28568	1.29256e-06
SEC24A	4.05812e-08	-0.788629	1.29174e-06
ST3GAL6	4.09662e-08	-1.85511	1.30198e-06
ARL5A	4.1701e-08	-0.697799	1.32328e-06
BRCA2	4.28393e-08	-1.53035	1.35731e-06
MRC1	4.29213e-08	-2.59084	1.35781e-06
POLQ	4.44248e-08	-1.29391	1.40321e-06
DCK	4.46247e-08	-0.919073	1.40736e-06
MMP11	4.51935e-08	-2.87352	1.42311e-06
PPEF1	4.52025e-08	-1.9299	1.42121e-06
NFIL3	4.52744e-08	-1.18943	1.4213e-06
CDCA3	4.547e-08	-1.22784	1.42526e-06
TUBA1B	4.56846e-08	-0.731075	1.4298e-06
COL15A1	4.59882e-08	-1.95187	1.43711e-06
SOAT1	4.66069e-08	-1.24034	1.45203e-06
PIK3R5	4.81908e-08	-1.93324	1.49457e-06
EME1	4.82772e-08	-1.23236	1.49499e-06
SFT2D2	4.85673e-08	-0.943567	1.4972e-06
RASSF8	4.87273e-08	-1.66448	1.49988e-06
SURF4	4.87555e-08	-0.686344	1.4985e-06
ADPRH	5.0152e-08	-1.30093	1.53453e-06
ZAK	5.04644e-08	-1.34192	1.54179e-06
CNPY4	5.08734e-08	-0.972191	1.55198e-06
TMEM109	5.09521e-08	-0.741277	1.55208e-06
MOXD1	5.11682e-08	-2.72921	1.55635e-06
TAF13	5.17861e-08	-1.13759	1.57281e-06
DNMT1	5.19012e-08	-0.922439	1.57166e-06
ADAM12	5.19906e-08	-2.41559	1.57205e-06
TYMS	5.2086e-08	-1.33325	1.57261e-06
FAM26E	5.21411e-08	-1.86181	1.57197e-06
DEPDC7	5.2612e-08	-2.55249	1.58152e-06
APOC2	5.29545e-08	-2.46746	1.58949e-06
DEK	5.4766e-08	-1.08277	1.63907e-06
BUB1B	5.57398e-08	-1.27826	1.66336e-06
CD38	5.71432e-08	-2.82852	1.70277e-06
MS4A6A	5.72992e-08	-2.21662	1.70494e-06
LILRB5	5.83495e-08	-2.40183	1.73368e-06
B3GNT2	5.84858e-08	-0.806774	1.73522e-06
TOP2A	5.85081e-08	-1.32997	1.73338e-06
COL5A1	5.9358e-08	-2.41599	1.75602e-06
FAM220A	5.97941e-08	-0.615772	1.76638e-06
DOCK2	6.00625e-08	-2.42639	1.77176e-06
C1QC	6.07057e-08	-2.51971	1.78816e-06
LOC653653	6.12335e-08	-1.465	1.80113e-06
FGF7	6.16176e-08	-2.60079	1.80983e-06
ITGB2	6.18601e-08	-2.38626	1.81436e-06
GLI2	6.25346e-08	-2.34692	1.83152e-06
ACAA2	6.28486e-08	-1.72682	1.8381e-06
IL7R	6.43693e-08	-2.66243	1.87722e-06
PLAUR	6.66463e-08	-1.72552	1.94087e-06
COL1A1	6.6707e-08	-2.53881	1.93989e-06
DNAJB11	6.67465e-08	-0.627714	1.93829e-06
SKA1	6.70316e-08	-1.25314	1.94382e-06
BRIP1	6.71711e-08	-1.57081	1.94512e-06
ST6GALNAC5	6.75193e-08	-2.24063	1.9497e-06
LOC100129034	6.78635e-08	-1.23867	1.95414e-06
DCBLD2	6.83017e-08	-1.96111	1.96401e-06
KATNAL1	6.83228e-08	-1.78363	1.96187e-06
RBM7	6.89014e-08	-0.762909	1.97572e-06
GOLT1B	6.89355e-08	-0.670889	1.97394e-06
CENPE	6.97016e-08	-1.25622	1.9931e-06
ROR2	7.02231e-08	-2.82464	2.00522e-06
HMGN2P46	7.04046e-08	-1.02029	2.00761e-06
RPL23AP7	7.04659e-08	-0.863042	2.00657e-06
RFK	7.34378e-08	-0.907687	2.08541e-06
ACBD3	7.43603e-08	-0.666688	2.10869e-06
APCDD1L	7.54791e-08	-3.08679	2.13452e-06
GFRA3	7.55554e-08	-2.56438	2.13374e-06
BICC1	7.61326e-08	-2.67266	2.1412e-06
EPSTI1	7.7052e-08	-2.31268	2.1641e-06
PLEKHO1	7.70711e-08	-1.46912	2.16168e-06
CYTH3	7.76078e-08	-1.08316	2.17376e-06
CPXM1	7.76412e-08	-2.64185	2.17173e-06
DKK2	7.81869e-08	-2.47176	2.18402e-06
MSH2	7.82198e-08	-0.870736	2.18197e-06
MB21D1	7.84645e-08	-1.75854	2.18286e-06
UBE2C	7.85897e-08	-1.29782	2.18339e-06
LY96	7.90261e-08	-2.07375	2.18959e-06
PLD6	7.93002e-08	-1.29037	2.19422e-06
TSPAN4	7.93341e-08	-1.5367	2.1922e-06
CALD1	7.9349e-08	-1.79078	2.18967e-06
ITGA5	8.0678e-08	-1.78873	2.22038e-06
INSIG1	8.07389e-08	-1.37575	2.21908e-06
C5AR2	8.19679e-08	-1.93787	2.24684e-06
IL11	8.22199e-08	-2.42987	2.25074e-06
CCL4	8.24248e-08	-2.5258	2.25335e-06
LIPG	8.31144e-08	-2.57512	2.26918e-06
CENPO	8.31507e-08	-0.922074	2.26715e-06
ANXA6	8.42745e-08	-1.86766	2.28565e-06
C3AR1	8.53368e-08	-2.34752	2.31141e-06
SPAG5	8.58072e-08	-1.13801	2.31804e-06
MICAL2	8.62905e-08	-1.38228	2.32497e-06
PXDN	8.63321e-08	-1.92384	2.32305e-06
PIP4K2A	8.72e-08	-0.995859	2.34333e-06
ARHGAP11A	8.79897e-08	-1.11755	2.35838e-06
TEAD2	9.02677e-08	-2.07661	2.41628e-06
RUSC2	9.03618e-08	-1.23696	2.41565e-06
FADS2	9.0508e-08	-2.26639	2.41641e-06
MCHR1	9.24413e-08	-1.95706	2.45844e-06
YWHAG	9.41744e-08	-0.65205	2.49805e-06
AEBP1	9.62047e-08	-2.60553	2.54206e-06
COL1A2	9.68661e-08	-2.42537	2.55625e-06
PTGFR	9.82277e-08	-2.53871	2.58222e-06
TTC7A	9.83068e-08	-0.988293	2.58099e-06
TFEC	9.8998e-08	-2.24801	2.59582e-06
PTN	9.92378e-08	-3.70045	2.59879e-06
C6orf114	9.98309e-08	-1.66493	2.61099e-06
EHBP1	1.02019e-07	-0.905288	2.66481e-06
DTX1	1.02335e-07	-2.10692	2.66969e-06
LMNB1	1.03127e-07	-1.05129	2.68693e-06
TMEM65	1.03421e-07	-1.21026	2.69119e-06
C9orf47	1.04069e-07	-1.91199	2.70119e-06
PARVB	1.04157e-07	-1.86017	2.70006e-06
STX5	1.04468e-07	-0.629246	2.7047e-06
STMN1	1.05324e-07	-1.17555	2.72344e-06
COL3A1	1.05469e-07	-2.51349	2.72032e-06
ELOVL3	1.05988e-07	-2.02555	2.73029e-06
TOPBP1	1.06114e-07	-0.784795	2.7301e-06
KIF4B	1.06439e-07	-1.03905	2.73504e-06
HSD17B6	1.07457e-07	-1.9478	2.75776e-06
ERCC6L	1.07777e-07	-1.30657	2.76252e-06
PRIM2	1.08309e-07	-0.738781	2.77268e-06
IGF2BP3	1.0917e-07	-3.50339	2.79124e-06
GSTCD	1.09822e-07	-0.891629	2.80443e-06
VMO1	1.0987e-07	-2.03371	2.80217e-06
SMC1A	1.10129e-07	-0.757857	2.80527e-06
GTF2E1	1.1079e-07	-0.59214	2.81515e-06
POLR3G	1.15718e-07	-1.51247	2.93309e-06
THEMIS2	1.16312e-07	-1.81222	2.94451e-06
SFRP1	1.16954e-07	-3.36596	2.95711e-06
PDGFRL	1.1864e-07	-2.36128	2.98504e-06
CD37	1.18708e-07	-2.18561	2.98311e-06
CCNB1	1.2036e-07	-1.15901	3.02092e-06
DENND5A	1.2149e-07	-0.887744	3.04184e-06
CTSL	1.25065e-07	-1.51117	3.11993e-06
CRLF3	1.27137e-07	-0.694897	3.16394e-06
ZNF367	1.29187e-07	-1.26667	3.21106e-06
FANCA	1.2967e-07	-1.07499	3.21917e-06
SRGAP2	1.29751e-07	-0.713186	3.21729e-06
STXBP1	1.29839e-07	-1.70065	3.2156e-06
HLA-DQB1	1.29846e-07	-2.43353	3.2119e-06
PLEK	1.32595e-07	-2.30429	3.27202e-06
NRP2	1.33506e-07	-1.99585	3.29054e-06
POC1A	1.34047e-07	-1.01425	3.292e-06
KCNJ8	1.3406e-07	-1.82824	3.2884e-06
CHSY1	1.34898e-07	-0.753181	3.305e-06
DOCK10	1.36151e-07	-2.03817	3.33174e-06
TMPO	1.36518e-07	-0.860396	3.33673e-06
COL6A3	1.37046e-07	-2.25876	3.34565e-06
DPYSL2	1.37113e-07	-1.42523	3.3433e-06
ISG20L2	1.38482e-07	-0.661972	3.36869e-06
C1QB	1.41866e-07	-2.54436	3.43878e-06
GPR183	1.42834e-07	-2.11117	3.45818e-06
SLC2A13	1.43931e-07	-1.4128	3.47653e-06
SMIM13	1.44116e-07	-0.742738	3.47691e-06
NAV2	1.46516e-07	-1.577	3.53066e-06
CR1	1.46593e-07	-2.52377	3.52837e-06
SLC25A40	1.47968e-07	-1.25469	3.5573e-06
BRCA1	1.49116e-07	-1.01432	3.58071e-06
RECK	1.49692e-07	-1.5725	3.59032e-06
BTK	1.5077e-07	-2.13405	3.61196e-06
FMO1	1.52921e-07	-2.86426	3.65498e-06
TK1	1.53654e-07	-1.14641	3.66822e-06
SSRP1	1.54097e-07	-0.620535	3.67452e-06
P3H3	1.54752e-07	-1.86197	3.6816e-06
KDELR2	1.55774e-07	-0.596275	3.70162e-06
PCGF6	1.56379e-07	-0.660703	3.70742e-06
TXLNB	1.58725e-07	-1.73205	3.75005e-06
BVES	1.66791e-07	-2.21527	3.92255e-06
FGFR1	1.70271e-07	-1.98034	3.9998e-06
TNC	1.70694e-07	-2.76235	4.00516e-06
NFAM1	1.70814e-07	-1.98778	4.0034e-06
CD86	1.71687e-07	-1.95754	4.01928e-06
TNFSF8	1.73917e-07	-1.91321	4.05759e-06
PTP4A1	1.7468e-07	-1.07035	4.07077e-06
UBE2V2	1.74932e-07	-0.669911	4.07204e-06
ANP32E	1.76565e-07	-0.861827	4.10537e-06
PPT1	1.7705e-07	-0.8097	4.11201e-06
CD53	1.78496e-07	-2.18881	4.1409e-06
HDAC9	1.80133e-07	-2.21173	4.17417e-06
XIRP1	1.80924e-07	-2.57785	4.18306e-06
MCOLN2	1.81743e-07	-1.96741	4.19726e-06
JDP2	1.81766e-07	-1.29005	4.19307e-06
C1QA	1.84074e-07	-2.45561	4.24156e-06
MFI2	1.85571e-07	-2.94119	4.26646e-06
HSD3B7	1.86361e-07	-1.2255	4.27983e-06
ACTN1	1.87168e-07	-1.31305	4.28878e-06
REEP2	1.90256e-07	-2.03305	4.35468e-06
TIGIT	1.90277e-07	-2.25973	4.3503e-06
POLE2	1.93584e-07	-1.21352	4.421e-06
LRRC25	1.93652e-07	-2.03527	4.41764e-06
MMP9	1.97436e-07	-3.1993	4.49895e-06
GPR19	1.98157e-07	-1.5991	4.50537e-06
CSE1L	1.98391e-07	-0.640892	4.50572e-06
ARHGAP29	2.0156e-07	-1.72219	4.56758e-06
SLC39A7	2.02135e-07	-0.710938	4.57556e-06
PIF1	2.02893e-07	-1.24355	4.58766e-06
CAMK2A	2.05973e-07	-2.02753	4.65218e-06
KNSTRN	2.08563e-07	-0.888915	4.70035e-06
PCSK9	2.12417e-07	-3.2599	4.77671e-06
RABGAP1L	2.1265e-07	-1.03269	4.77671e-06
WHSC1	2.13852e-07	-0.846591	4.79847e-06
MMGT1	2.15755e-07	-0.773985	4.83589e-06
STRIP2	2.1993e-07	-1.67058	4.92407e-06
HS3ST3B1	2.20721e-07	-1.8195	4.9364e-06
KLF10	2.21312e-07	-1.18666	4.94424e-06
ITGA4	2.21474e-07	-1.86843	4.94248e-06
ENTPD1	2.24992e-07	-0.901179	5.0101e-06
CCRN4L	2.31122e-07	-1.16152	5.12992e-06
CLSTN2	2.31424e-07	-2.25897	5.13106e-06
MS4A7	2.32598e-07	-1.95169	5.14598e-06
RENBP	2.32816e-07	-1.89609	5.14526e-06
IL1R2	2.33147e-07	-2.43895	5.14704e-06
AIF1	2.35035e-07	-2.09277	5.17203e-06
OLFML2B	2.39349e-07	-2.02826	5.26131e-06
PARVG	2.40674e-07	-2.02546	5.2848e-06
CDCA2	2.42088e-07	-1.27902	5.30448e-06
NUPR1	2.48565e-07	-2.09753	5.42327e-06
COLEC12	2.49836e-07	-2.68395	5.44519e-06
SLC1A3	2.56698e-07	-2.09025	5.5829e-06
ALDH1B1	2.57206e-07	-1.23551	5.58804e-06
LINC00294	2.5752e-07	-1.00063	5.58894e-06
CXorf21	2.58062e-07	-1.85048	5.59479e-06
GTSE1	2.58543e-07	-1.15427	5.59931e-06
HELB	2.75183e-07	-1.24627	5.92843e-06
WDYHV1	2.75533e-07	-0.717612	5.92973e-06
EVI2A	2.76214e-07	-2.05907	5.93817e-06
CENPJ	2.77496e-07	-0.769466	5.95949e-06
PRPS1	2.78199e-07	-0.830906	5.96835e-06
XKR9	2.78374e-07	-2.15309	5.95963e-06
MCL1	2.81938e-07	-0.787925	6.02965e-06
UHRF1BP1L	2.83306e-07	-0.826673	6.05261e-06
EMC1	2.86267e-07	-0.630616	6.1095e-06
SNAI1	2.88889e-07	-1.67952	6.15267e-06
LZIC	2.89671e-07	-0.58611	6.16294e-06
AOAH	2.91027e-07	-2.64844	6.17897e-06
KCNAB2	2.91878e-07	-1.48593	6.19065e-06
TMEM39A	2.93237e-07	-0.631257	6.21304e-06
HCK	2.94156e-07	-2.18377	6.21329e-06
CALM2	3.02177e-07	-0.609102	6.36308e-06
ARFGAP3	3.05297e-07	-0.740176	6.41562e-06
SLC9A7	3.20053e-07	-1.82991	6.71882e-06
PALLD	3.21762e-07	-1.59883	6.74781e-06
EFEMP1	3.22725e-07	-3.16636	6.76108e-06
PLK4	3.27215e-07	-0.962693	6.84118e-06
RAD23B	3.31995e-07	-0.64122	6.91998e-06
CRY1	3.32913e-07	-0.743414	6.93209e-06
LUM	3.36077e-07	-2.2966	6.99088e-06
MPZL1	3.38823e-07	-0.748083	7.03374e-06
TRPS1	3.44692e-07	-2.16509	7.12675e-06
COL16A1	3.46559e-07	-2.27236	7.15815e-06
SACS	3.47435e-07	-1.76787	7.16903e-06
HGF	3.50509e-07	-2.49232	7.22519e-06
CYTIP	3.5457e-07	-2.06718	7.30159e-06
PHF19	3.59035e-07	-1.23375	7.38612e-06
LILRA5	3.60743e-07	-2.28423	7.41382e-06
TREM2	3.64734e-07	-2.06499	7.48834e-06
STX1B	3.71195e-07	-1.76784	7.6134e-06
ITGAM	3.75541e-07	-2.18534	7.69483e-06
TPM1	3.75576e-07	-1.41745	7.68789e-06
C18orf54	3.82512e-07	-0.897141	7.79876e-06
CFL2	3.85106e-07	-1.25634	7.84385e-06
2016-09-03	3.85737e-07	-2.51887	7.84892e-06
CKAP5	3.87552e-07	-0.730643	7.87805e-06
SHMT1	3.90339e-07	-1.04099	7.91121e-06
CXCL12	3.92088e-07	-2.34917	7.93882e-06
PRUNE2	3.95313e-07	-2.92482	7.99622e-06
PSAT1	3.98563e-07	-1.36895	8.04611e-06
MPEG1	4.02526e-07	-1.98004	8.10221e-06
FAM171B	4.04423e-07	-1.50278	8.13243e-06
PGAM5	4.06206e-07	-0.756151	8.1603e-06
TEAD4	4.06686e-07	-1.65405	8.16194e-06
KLHL6	4.07919e-07	-1.84851	8.17869e-06
HLA-DMB	4.11245e-07	-2.0074	8.22931e-06
COL6A2	4.12715e-07	-2.12509	8.24265e-06
MAMLD1	4.129e-07	-1.53177	8.23833e-06
TYMP	4.16434e-07	-2.09438	8.30079e-06
YARS	4.18277e-07	-0.593117	8.32943e-06
RCN3	4.18458e-07	-1.91804	8.32496e-06
GATC	4.26913e-07	-0.797282	8.48495e-06
ARL13B	4.27234e-07	-0.948471	8.48311e-06
PLA2G5	4.27776e-07	-2.29311	8.48567e-06
JAZF1	4.34584e-07	-1.33027	8.6041e-06
CORO1C	4.35228e-07	-1.01145	8.60855e-06
PPAPDC1A	4.35334e-07	-3.02156	8.60235e-06
ZNF469	4.35731e-07	-2.04649	8.60191e-06
SRGN	4.47029e-07	-1.91928	8.79957e-06
EGR2	4.52143e-07	-2.01452	8.86623e-06
PTPRC	4.56398e-07	-2.37642	8.94113e-06
C5orf46	4.64965e-07	-2.72085	9.09162e-06
C6orf106	4.72754e-07	-0.673703	9.21758e-06
SLC39A8	4.8404e-07	-1.37416	9.41083e-06
MYLK	5.09486e-07	-2.02389	9.81262e-06
STK32B	5.10727e-07	-1.68746	9.82731e-06
SCD5	5.23e-07	-1.97272	1.00352e-05
SEC23B	5.26278e-07	-0.704425	1.00887e-05
CMSS1	5.27493e-07	-0.746954	1.01026e-05
SNX8	5.29226e-07	-0.849863	1.01169e-05
OLFML3	5.29821e-07	-2.127	1.01188e-05
SGIP1	5.33722e-07	-1.68864	1.01839e-05
ESPL1	5.34171e-07	-1.22542	1.0183e-05
CHRDL2	5.34207e-07	-3.83949	1.01742e-05
CHST13	5.40322e-07	-1.59293	1.02811e-05
OSBPL10	5.4201e-07	-1.2332	1.03037e-05
MESP1	5.42823e-07	-2.66352	1.03096e-05
CDK14	5.44453e-07	-1.79722	1.0331e-05
LAG3	5.47274e-07	-2.38523	1.0375e-05
LY86	5.50841e-07	-1.9544	1.04233e-05
IGF2BP2	5.52007e-07	-3.08337	1.04358e-05
HIST1H2BO	5.55105e-07	-1.59534	1.04847e-05
CCT4	5.56668e-07	-0.707432	1.05046e-05
SALL4	5.84105e-07	-2.07177	1.0992e-05
CDH11	5.97599e-07	-2.16158	1.12151e-05
ZWINT	6.00811e-07	-1.04978	1.12548e-05
GINS4	6.04607e-07	-1.07857	1.13156e-05
ZBED2	6.11289e-07	-2.97479	1.14302e-05
GARS	6.19518e-07	-0.682205	1.15525e-05
NUDCD1	6.34394e-07	-0.722893	1.17764e-05
ATL2	6.39009e-07	-0.807286	1.18514e-05
EZH2	6.441e-07	-1.01568	1.1935e-05
MGC12916	6.62457e-07	-1.73455	1.22091e-05
OLR1	6.62939e-07	-2.74957	1.21961e-05
TICRR	6.63141e-07	-1.09445	1.21889e-05
PDLIM3	6.67299e-07	-2.45831	1.22324e-05
MAP1A	6.70919e-07	-1.69986	1.22878e-05
SIGLEC9	6.73221e-07	-1.97253	1.2319e-05
UHRF1	6.76635e-07	-1.07141	1.23704e-05
IL6	6.8961e-07	-3.01921	1.25741e-05
TPM3	6.92681e-07	-0.587543	1.26188e-05
GPATCH11	6.93498e-07	-1.03128	1.26225e-05
TLR8	6.95731e-07	-2.34266	1.26519e-05
CSDC2	6.9587e-07	-2.77727	1.26433e-05
ARHGAP31	7.01263e-07	-1.30824	1.27188e-05
SV2B	7.1041e-07	-2.25974	1.28733e-05
GATA6	7.13509e-07	-2.003	1.2918e-05
HMMR	7.22529e-07	-1.22651	1.30583e-05
TNFAIP3	7.23835e-07	-1.58857	1.30704e-05
MIR4435-2HG	7.32511e-07	-1.47197	1.32038e-05
BIN2	7.37487e-07	-1.88535	1.32819e-05
ACP5	7.49737e-07	-1.41612	1.34789e-05
RASGRP1	7.51847e-07	-1.97201	1.3505e-05
TULP3	7.54332e-07	-0.623019	1.35378e-05
CXCL13	7.55024e-07	-3.41116	1.35265e-05
SLC4A8	7.61929e-07	-1.71103	1.36265e-05
SLC9B2	7.66203e-07	-1.41711	1.3691e-05
DPP4	7.66356e-07	-2.62017	1.36818e-05
HYOU1	7.71597e-07	-0.679043	1.37514e-05
ERC1	7.75083e-07	-0.839591	1.37896e-05
BTN2A2	7.80149e-07	-1.00351	1.38438e-05
GPR37	7.88108e-07	-2.50011	1.39609e-05
SMG8	7.92581e-07	-0.684256	1.4028e-05
CTLA4	8.00614e-07	-2.16332	1.41458e-05
ALOX5AP	8.0182e-07	-2.16792	1.41549e-05
STAC	8.08744e-07	-2.23534	1.42649e-05
HAPLN3	8.10527e-07	-1.91373	1.42841e-05
RETSAT	8.1464e-07	-0.743549	1.43319e-05
PPP2R3A	8.25602e-07	-1.18681	1.44876e-05
PCOLCE2	8.33931e-07	-2.57655	1.46212e-05
P2RX5	8.39681e-07	-1.65928	1.46844e-05
GUCA1A	8.42351e-07	-1.90011	1.47186e-05
PARP1	8.46245e-07	-0.658918	1.4774e-05
CDCA7	8.50359e-07	-1.49943	1.48206e-05
MAMSTR	8.57886e-07	-1.25343	1.49391e-05
DAB2	8.58319e-07	-1.57092	1.4934e-05
GBP5	8.60601e-07	-3.01191	1.4961e-05
C4orf46	8.60948e-07	-0.716183	1.49544e-05
C17orf53	8.63586e-07	-1.00494	1.49876e-05
HIVEP3	8.80072e-07	-1.3699	1.52479e-05
HOXD13	8.88626e-07	-2.88055	1.53702e-05
PDXP	8.9478e-07	-1.02247	1.54636e-05
PAQR4	8.98483e-07	-1.08546	1.55015e-05
PDIA4	8.98966e-07	-0.713122	1.54968e-05
SEC22C	9.07425e-07	-0.640687	1.56164e-05
RHOH	9.23606e-07	-2.10721	1.58417e-05
TMEM150B	9.33355e-07	-2.126	1.59556e-05
HRH2	9.40722e-07	-1.76618	1.60415e-05
ADAMTS3	9.41299e-07	-1.79094	1.6038e-05
TUBA1A	9.41941e-07	-1.29181	1.60357e-05
RGS1	9.50127e-07	-2.17096	1.61482e-05
TTK	9.59423e-07	-1.19207	1.62658e-05
DHCR24	9.63671e-07	-1.60944	1.62975e-05
GTF2H3	9.64956e-07	-0.980095	1.63058e-05
PDE4B	9.74731e-07	-1.79928	1.64439e-05
COL6A1	9.77205e-07	-1.92908	1.64721e-05
MCEMP1	9.7829e-07	-1.84543	1.64768e-05
CDK2	9.92629e-07	-0.793776	1.66773e-05
COL8A2	1.00345e-06	-2.00559	1.68316e-05
SPON2	1.01274e-06	-1.78703	1.69734e-05
NPC1	1.02684e-06	-0.889238	1.71817e-05
UBE2T	1.04862e-06	-0.928161	1.75034e-05
HIST1H3H	1.05197e-06	-1.81876	1.7545e-05
GLIPR1	1.05753e-06	-1.60395	1.76235e-05
ST8SIA1	1.05987e-06	-1.97155	1.76482e-05
TET1	1.07713e-06	-1.28786	1.79211e-05
FAM111B	1.08616e-06	-1.37297	1.80566e-05
IGSF10	1.08671e-06	-2.56355	1.80512e-05
AP1S2	1.09474e-06	-1.09712	1.81551e-05
FKBP10	1.0967e-06	-1.88079	1.81729e-05
ABL2	1.15985e-06	-0.737152	1.90656e-05
HIST1H2BK	1.16215e-06	-1.47723	1.90881e-05
UAP1L1	1.16238e-06	-1.22725	1.90766e-05
SORCS2	1.16532e-06	-2.68057	1.91096e-05
ZEB2	1.19642e-06	-1.46987	1.95415e-05
CD209	1.21746e-06	-2.29321	1.98221e-05
LRIG1	1.2219e-06	-1.99235	1.98786e-05
TRPM2	1.22198e-06	-1.84226	1.98641e-05
PARPBP	1.23283e-06	-0.882975	2.00089e-05
CCNYL1	1.23443e-06	-0.854304	2.00189e-05
CDC25C	1.2425e-06	-1.14361	2.01181e-05
HDGF	1.25581e-06	-0.602577	2.03177e-05
TARS	1.26406e-06	-0.825667	2.03708e-05
STEAP1B	1.26732e-06	-1.94964	2.04074e-05
KANK4	1.26954e-06	-3.08015	2.04271e-05
KIAA0922	1.27606e-06	-1.40216	2.05158e-05
RAD51C	1.28769e-06	-0.659644	2.06705e-05
KIAA1841	1.29106e-06	-0.790853	2.07083e-05
TMEM176A	1.31117e-06	-1.90779	2.10145e-05
LYZ	1.32067e-06	-2.38901	2.11338e-05
MT1H	1.32822e-06	-2.25119	2.1238e-05
CCIN	1.32996e-06	-1.44116	2.12493e-05
SGPP1	1.33087e-06	-1.3531	2.12473e-05
GPR34	1.34972e-06	-1.7645	2.14648e-05
KLHL4	1.35202e-06	-2.03013	2.14847e-05
KIF20A	1.35387e-06	-1.12868	2.14976e-05
RSPO3	1.35827e-06	-2.65156	2.15508e-05
PPAT	1.36021e-06	-0.766207	2.15649e-05
EXOSC3	1.36211e-06	-0.734147	2.15783e-05
ADCY7	1.36766e-06	-1.47524	2.16329e-05
ARL4C	1.37567e-06	-1.38367	2.17427e-05
KALRN	1.38238e-06	-1.84082	2.1832e-05
OSM	1.39703e-06	-1.96305	2.20126e-05
TRABD2A	1.40042e-06	-2.29306	2.2049e-05
ADAMDEC1	1.40186e-06	-2.7243	2.20548e-05
FOXRED2	1.45817e-06	-1.04136	2.28707e-05
PDGFC	1.48165e-06	-1.68891	2.31681e-05
CD14	1.49526e-06	-2.00706	2.33632e-05
NNMT	1.50253e-06	-2.45856	2.34589e-05
PLOD1	1.51177e-06	-0.82997	2.35673e-05
FBXO48	1.52525e-06	-0.737109	2.37235e-05
LRRC42	1.54704e-06	-0.765113	2.39716e-05
CIT	1.55162e-06	-1.02931	2.40244e-05
HIST1H2AG	1.55566e-06	-1.25142	2.40506e-05
CRISPLD1	1.56763e-06	-2.17398	2.41993e-05
DPF1	1.58975e-06	-2.0274	2.45222e-05
MYH10	1.5974e-06	-1.05668	2.46033e-05
RCAN1	1.60545e-06	-1.17965	2.46902e-05
TM4SF1	1.62968e-06	-1.94184	2.50441e-05
RPA3	1.63554e-06	-0.723931	2.51154e-05
MCM4	1.66249e-06	-1.03762	2.54911e-05
ZNF695	1.66549e-06	-1.36539	2.5499e-05
FKBP14	1.66573e-06	-0.912906	2.54837e-05
PLAGL1	1.67202e-06	-1.5917	2.55419e-05
MMP3	1.67673e-06	-3.27244	2.55947e-05
SLC26A10	1.68241e-06	-1.71647	2.56624e-05
DDR2	1.68295e-06	-2.10642	2.56516e-05
PIGS	1.70333e-06	-0.713063	2.59429e-05
TMCO3	1.73576e-06	-0.956153	2.63782e-05
ALYREF	1.75072e-06	-0.680869	2.65662e-05
FAM49A	1.78133e-06	-1.69581	2.69908e-05
CAD	1.78188e-06	-0.688765	2.69792e-05
CCDC163P	1.78733e-06	-1.30625	2.70417e-05
YIPF6	1.80831e-06	-0.727966	2.73189e-05
IFT122	1.82326e-06	-0.71017	2.75245e-05
ASF1B	1.84961e-06	-0.972347	2.78812e-05
CD28	1.85288e-06	-1.76987	2.79101e-05
P2RX7	1.85731e-06	-1.77328	2.79563e-05
RADIL	1.86224e-06	-1.86271	2.79895e-05
PMCH	1.8674e-06	-1.08893	2.80465e-05
SIGLEC10	1.86981e-06	-2.0603	2.80623e-05
CCDC110	1.87268e-06	-1.44149	2.80847e-05
HMGB2	1.87608e-06	-0.974802	2.81152e-05
GLIS1	1.91052e-06	-1.88658	2.85687e-05
ACO1	1.91341e-06	-0.862319	2.85911e-05
FMO2	1.91362e-06	-2.39931	2.85735e-05
C2orf48	1.91643e-06	-1.60008	2.85946e-05
TMEM263	1.93586e-06	-0.683149	2.88426e-05
DBF4	1.95121e-06	-0.716418	2.90503e-05
NOTCH2	1.97424e-06	-0.946063	2.93719e-05
TNN	1.99985e-06	-2.02043	2.97098e-05
MFAP5	2.00053e-06	-3.44035	2.96984e-05
COL13A1	2.00842e-06	-1.67108	2.9794e-05
C1orf162	2.00872e-06	-1.6691	2.97769e-05
TYROBP	2.0118e-06	-1.87776	2.97795e-05
CCDC71L	2.02268e-06	-1.38479	2.9919e-05
FXYD6	2.02476e-06	-2.17141	2.99282e-05
ANKRD29	2.03538e-06	-2.19996	3.00204e-05
TRIM36	2.03685e-06	-1.84682	3.00205e-05
2016-09-11	2.07088e-06	-0.709956	3.04784e-05
POPDC3	2.07446e-06	-2.84127	3.05092e-05
GEM	2.13144e-06	-1.99435	3.12576e-05
NTM	2.13928e-06	-1.94575	3.13278e-05
ARMC1	2.17542e-06	-0.668668	3.18343e-05
PAPSS2	2.18247e-06	-1.45149	3.19147e-05
HLA-DRB6	2.21127e-06	-2.23263	3.22898e-05
TMEM176B	2.21252e-06	-1.85393	3.22851e-05
CD33	2.21319e-06	-1.76212	3.2272e-05
ADM2	2.22136e-06	-1.73463	3.23223e-05
CYP26B1	2.23905e-06	-2.14233	3.25336e-05
LCP2	2.26369e-06	-1.66202	3.28219e-05
ICOS	2.32222e-06	-2.01839	3.35994e-05
E2F2	2.34298e-06	-1.32529	3.3852e-05
MICB	2.36949e-06	-1.63777	3.41869e-05
FPR2	2.3906e-06	-2.058	3.4419e-05
TPP1	2.39248e-06	-0.763418	3.44219e-05
MURC	2.39563e-06	-1.12202	3.44431e-05
RNASE2	2.40394e-06	-1.83147	3.45383e-05
TM4SF19	2.42213e-06	-2.6482	3.47754e-05
TEX2	2.44405e-06	-0.678226	3.50655e-05
SOX11	2.45164e-06	-1.8728	3.51498e-05
KIF24	2.45281e-06	-1.02857	3.51421e-05
KIF1B	2.50346e-06	-0.673947	3.58178e-05
HABP4	2.50898e-06	-0.995257	3.58717e-05
MRPL33	2.52403e-06	-0.625879	3.60367e-05
TRIM44	2.53562e-06	-0.977314	3.61771e-05
PLSCR4	2.55217e-06	-1.57813	3.63627e-05
CTSK	2.55517e-06	-1.92334	3.63549e-05
FCGR2C	2.56085e-06	-1.78474	3.64105e-05
RRAS2	2.57338e-06	-1.07369	3.65381e-05
IGSF6	2.5762e-06	-1.79336	3.65529e-05
MT2A	2.58418e-06	-2.28528	3.66154e-05
RIMKLB	2.58952e-06	-1.4171	3.66658e-05
DNAJC5B	2.61677e-06	-1.86676	3.69751e-05
GPR161	2.62403e-06	-1.38226	3.70523e-05
DCSTAMP	2.63148e-06	-1.64998	3.71319e-05
CPM	2.64275e-06	-1.74533	3.72653e-05
NECAB1	2.6477e-06	-1.94938	3.73095e-05
EMP3	2.65457e-06	-1.80317	3.73294e-05
PANX1	2.66341e-06	-0.87063	3.74281e-05
FKBP9P1	2.677e-06	-1.36307	3.7542e-05
PRR16	2.71402e-06	-1.63838	3.80351e-05
EML1	2.75803e-06	-1.52754	3.85729e-05
RNF19B	2.77589e-06	-0.894841	3.87964e-05
SUZ12	2.78751e-06	-0.628749	3.89323e-05
TMEM158	2.84148e-06	-1.75771	3.95515e-05
IL10RA	2.84953e-06	-1.76138	3.96367e-05
SLC4A5	2.88193e-06	-0.791785	4.00331e-05
MYADM	2.90017e-06	-1.67342	4.02593e-05
LRRK2	2.94275e-06	-1.79958	4.07677e-05
EYA3	2.94845e-06	-0.910242	4.08191e-05
RAB27A	2.98018e-06	-0.958348	4.12027e-05
HLA-DQA1	2.98312e-06	-2.38418	4.12156e-05
CCSAP	3.08164e-06	-0.736613	4.22922e-05
ITPRIPL1	3.10685e-06	-1.66519	4.25529e-05
HTR1D	3.10904e-06	-2.25629	4.25262e-05
HLA-DPB1	3.11325e-06	-1.92146	4.25554e-05
WT1	3.12044e-06	-2.39577	4.26252e-05
PKDCC	3.16366e-06	-2.52241	4.30723e-05
SLC16A2	3.17124e-06	-1.51952	4.3147e-05
TMEM206	3.18672e-06	-0.700702	4.33288e-05
ITGB3	3.20846e-06	-1.88585	4.35955e-05
AKAP5	3.21135e-06	-1.24937	4.3606e-05
EDNRA	3.21915e-06	-1.55996	4.36541e-05
FAM180A	3.26852e-06	-1.976	4.42068e-05
MPO	3.27071e-06	-1.27727	4.42073e-05
CMKLR1	3.2974e-06	-1.96354	4.45388e-05
GCLM	3.29974e-06	-1.34209	4.4541e-05
PTRF	3.33958e-06	-1.58968	4.49605e-05
RAB39B	3.36284e-06	-1.80505	4.5244e-05
2016-09-06	3.41798e-06	-1.14511	4.58657e-05
TIMM8A	3.41982e-06	-0.656107	4.58604e-05
DCLK1	3.43088e-06	-2.26963	4.59788e-05
ADAMTS4	3.44275e-06	-1.79847	4.61077e-05
CHD1L	3.45484e-06	-0.61901	4.62395e-05
FAM64A	3.45563e-06	-1.32662	4.622e-05
REEP1	3.48412e-06	-2.23098	4.65101e-05
MYO1G	3.5233e-06	-1.96979	4.69111e-05
MIR100HG	3.57266e-06	-2.07382	4.75066e-05
SYNGR3	3.60632e-06	-1.78658	4.78922e-05
SLC25A43	3.61818e-06	-1.0875	4.80187e-05
ZC3H12D	3.62634e-06	-1.47722	4.80958e-05
PRKDC	3.63935e-06	-0.859236	4.82061e-05
PPM1J	3.68834e-06	-1.54258	4.87921e-05
SKA2	3.72097e-06	-0.673139	4.91921e-05
COL8A1	3.7466e-06	-2.12455	4.94354e-05
CXCL5	3.75283e-06	-3.14168	4.94858e-05
RMI1	3.7913e-06	-0.857672	4.9961e-05
MSN	3.80226e-06	-1.553	5.00733e-05
TLDC2	3.87383e-06	-1.29275	5.08527e-05
ST8SIA4	3.88799e-06	-1.29006	5.09734e-05
RIF1	3.89397e-06	-1.0007	5.10192e-05
SCIMP	3.90133e-06	-1.70737	5.10831e-05
HLA-DPA1	3.91181e-06	-1.97063	5.11876e-05
MXRA8	3.91799e-06	-1.8447	5.12358e-05
EIF5A2	3.96729e-06	-1.73768	5.18145e-05
NETO2	3.98071e-06	-1.60357	5.19567e-05
GPR180	3.99899e-06	-0.68107	5.21621e-05
TMEM255A	4.03599e-06	-1.77035	5.26114e-05
ANXA3	4.07063e-06	-2.37384	5.29957e-05
GNB3	4.08508e-06	-1.47477	5.31501e-05
HIST1H4H	4.09954e-06	-1.71723	5.33044e-05
HSF2BP	4.15857e-06	-1.32124	5.39694e-05
GPR141	4.19447e-06	-1.27382	5.43666e-05
HMGCS1	4.22544e-06	-0.977485	5.4699e-05
LDLR	4.35541e-06	-1.52727	5.60633e-05
GFPT1	4.38564e-06	-0.69429	5.6417e-05
CASS4	4.41301e-06	-1.38622	5.6698e-05
PRTFDC1	4.46546e-06	-1.6909	5.72644e-05
AMD1	4.49283e-06	-0.60424	5.75795e-05
HLA-DRB5	4.49289e-06	-2.21256	5.75443e-05
ARHGAP11B	4.4952e-06	-1.33138	5.75022e-05
RAN	4.54261e-06	-0.588168	5.79642e-05
ATP8B4	4.54952e-06	-1.37917	5.80162e-05
CDX1	4.59934e-06	-1.78937	5.85426e-05
SLC25A25	4.61232e-06	-0.789494	5.85987e-05
KIAA1462	4.63846e-06	-1.39757	5.88944e-05
UCK2	4.67798e-06	-0.761289	5.93594e-05
PBK	4.72536e-06	-1.18536	5.98497e-05
KLF11	4.74346e-06	-0.858568	6.00419e-05
P3H1	4.74697e-06	-0.888431	6.00493e-05
LOC100130872	4.84766e-06	-1.45632	6.10972e-05
PNMAL1	4.87029e-06	-2.32547	6.13448e-05
SERPINA3	4.94824e-06	-3.20666	6.22502e-05
AARS	4.95001e-06	-0.631839	6.22343e-05
SLC31A2	4.97519e-06	-1.16715	6.24744e-05
WNT10B	5.01422e-06	-1.6133	6.2926e-05
FAM46B	5.06359e-06	-2.00817	6.34292e-05
CCL26	5.15118e-06	-1.65172	6.44479e-05
KIF2A	5.17047e-06	-0.787916	6.46104e-05
CCZ1B	5.18545e-06	-0.863376	6.47583e-05
ACAP2	5.19553e-06	-0.633055	6.48447e-05
LAMP2	5.20653e-06	-0.853611	6.49425e-05
FMNL3	5.25779e-06	-0.860444	6.5542e-05
ATP8B2	5.30054e-06	-1.46506	6.59548e-05
DDIT4L	5.31198e-06	-2.01572	6.6057e-05
CENPN	5.33446e-06	-0.775798	6.62965e-05
TUBB6	5.35878e-06	-1.46896	6.65584e-05
CCR8	5.36568e-06	-1.5256	6.66039e-05
FLNC	5.3956e-06	-2.72684	6.69347e-05
TUBB3	5.39921e-06	-1.72226	6.69391e-05
GLT8D2	5.43131e-06	-1.81647	6.72559e-05
SRPX	5.44209e-06	-2.12266	6.73487e-05
SELM	5.4523e-06	-1.59818	6.73533e-05
SEC11C	5.45586e-06	-0.63815	6.73567e-05
SPATC1	5.46307e-06	-1.15798	6.74052e-05
SYNE3	5.50206e-06	-1.44437	6.78048e-05
NFIX	5.52062e-06	-1.20853	6.79927e-05
COPZ2	5.53043e-06	-1.75786	6.80727e-05
METTL4	5.59527e-06	-0.643467	6.87883e-05
ATAD5	5.69057e-06	-1.04567	6.97928e-05
BARD1	5.71775e-06	-1.61634	7.00842e-05
C9orf40	5.71889e-06	-1.03757	7.00565e-05
AGO3	5.80936e-06	-0.61854	7.09529e-05
CSGALNACT2	5.81633e-06	-0.725187	7.09959e-05
TGFB3	5.8165e-06	-1.66634	7.09558e-05
TGFBI	5.91867e-06	-2.05492	7.20737e-05
ANKRD36BP2	5.93008e-06	-1.84977	7.21698e-05
IL27RA	5.96397e-06	-1.44692	7.24963e-05
SLC30A3	5.99984e-06	-1.94278	7.2803e-05
HLA-DRA	6.00437e-06	-1.97808	7.28149e-05
RFX8	6.04689e-06	-1.49799	7.32441e-05
RDX	6.09944e-06	-1.18017	7.38371e-05
CDC25A	6.11993e-06	-0.97267	7.40414e-05
FAM171A2	6.15417e-06	-1.78046	7.43243e-05
CHAC2	6.19047e-06	-0.951201	7.46749e-05
PDGFRB	6.2411e-06	-1.54003	7.51532e-05
HECTD2	6.25809e-06	-0.875367	7.53135e-05
SNAP25	6.27372e-06	-2.01932	7.54574e-05
SLC38A7	6.27922e-06	-0.781839	7.54794e-05
TM6SF2	6.29615e-06	-1.51384	7.55943e-05
SQLE	6.38493e-06	-1.02452	7.6526e-05
CDKN2B	6.41702e-06	-2.31042	7.68657e-05
C14orf37	6.43616e-06	-1.49686	7.70051e-05
ARHGAP9	6.48715e-06	-1.88413	7.74798e-05
MED22	6.51113e-06	-0.650376	7.7721e-05
RAB31	6.53667e-06	-1.38679	7.79351e-05
DUSP3	6.5386e-06	-0.615483	7.7913e-05
RGS20	6.55594e-06	-2.30706	7.80743e-05
LIX1L	6.60522e-06	-1.01308	7.86155e-05
SLIT2	6.65107e-06	-2.3986	7.90696e-05
SPI1	6.72973e-06	-1.76433	7.99584e-05
SERPINE2	6.76416e-06	-2.22567	8.02282e-05
CD300C	6.77272e-06	-1.78783	8.02833e-05
KIAA1211	6.77868e-06	-1.72125	8.03077e-05
SVIL	6.78331e-06	-1.13248	8.03161e-05
TMCC2	6.82504e-06	-1.34817	8.07171e-05
SIRPB2	6.85028e-06	-1.65	8.09223e-05
SPTSSA	6.93706e-06	-0.83454	8.19004e-05
CSF1R	6.94342e-06	-1.94032	8.19283e-05
DZIP1L	6.95226e-06	-1.39752	8.18915e-05
LGALS1	6.98279e-06	-1.51311	8.2204e-05
NCAPD3	6.98602e-06	-0.723592	8.21478e-05
CYTH4	7.00229e-06	-1.80555	8.2292e-05
DIRAS1	7.05099e-06	-2.25596	8.27222e-05
OSMR	7.07741e-06	-2.02137	8.29374e-05
EID3	7.15722e-06	-1.25759	8.3777e-05
CKS2	7.15849e-06	-0.881391	8.37441e-05
RTN4RL2	7.21551e-06	-1.4497	8.43151e-05
HSPA8	7.26474e-06	-0.843969	8.47938e-05
PCSK1	7.34232e-06	-2.00692	8.54564e-05
KCNMA1	7.49797e-06	-1.89439	8.70706e-05
GULP1	7.51588e-06	-1.6609	8.71307e-05
GPR156	7.60677e-06	-1.60554	8.80353e-05
AURKB	7.61875e-06	-1.1142	8.81243e-05
CCL2	7.62344e-06	-1.84156	8.81289e-05
NUMBL	7.65495e-06	-0.845857	8.84433e-05
EAF1	7.68794e-06	-0.642047	8.87745e-05
NTRK1	7.83467e-06	-1.47472	9.01645e-05
PIGK	7.84451e-06	-0.624195	9.02273e-05
RNASE6	7.86384e-06	-1.74343	9.03989e-05
PCSK5	7.87411e-06	-1.95819	9.04663e-05
SIRPA	7.89983e-06	-1.54694	9.0711e-05
TPM2	7.91787e-06	-1.72797	9.08674e-05
DENND1A	7.93207e-06	-0.632241	9.09287e-05
ISCA1P1	7.94364e-06	-0.596601	9.10106e-05
FAM219A	7.94777e-06	-0.68742	9.1007e-05
GPR155	7.94785e-06	-1.19323	9.09573e-05
PECR	8.06834e-06	-1.1447	9.22847e-05
NTN1	8.09876e-06	-2.10245	9.25811e-05
CORO6	8.15142e-06	-1.89413	9.30277e-05
PCNA	8.18056e-06	-0.758959	9.33084e-05
ADAMTSL1	8.23974e-06	-1.86703	9.3827e-05
FERMT3	8.27861e-06	-1.51515	9.41652e-05
S1PR2	8.32213e-06	-0.768297	9.45554e-05
BDKRB2	8.35112e-06	-1.36739	9.48323e-05
NDE1	8.54415e-06	-0.831422	9.67034e-05
EID2B	8.59218e-06	-1.07157	9.71934e-05
BATF3	8.67788e-06	-1.46202	9.81087e-05
PTGDR	8.68956e-06	-1.41359	9.81868e-05
DOK2	8.75437e-06	-1.84173	9.86477e-05
KMO	8.77386e-06	-1.64388	9.8813e-05
DPYSL3	8.90459e-06	-1.86943	0.000100066
MORC4	8.91392e-06	-0.754701	0.000100116
FYB	8.95957e-06	-2.10834	0.000100574
RGS4	8.97033e-06	-2.10305	0.000100639
SEMA3D	8.97874e-06	-2.51693	0.000100679
SUV39H2	9.0246e-06	-0.639525	0.000101138
SELL	9.03246e-06	-2.35	0.00010117
GYG2	9.13963e-06	-1.9834	0.000102148
CERS4	9.15575e-06	-2.11337	0.000102272
CDH15	9.19534e-06	-1.47373	0.000102659
ITGA11	9.20817e-06	-2.19211	0.000102746
NT5M	9.28765e-06	-1.69346	0.000103464
CDK5R1	9.29884e-06	-1.27404	0.000103477
SGCB	9.39213e-06	-0.972091	0.000104402
TFDP1	9.40403e-06	-0.678239	0.000104477
FSTL3	9.40999e-06	-1.75234	0.000104487
GALNT10	9.5059e-06	-1.08561	0.000105267
CD36	9.57149e-06	-2.56673	0.000105937
CPVL	9.5747e-06	-1.91868	0.000105915
CD226	9.60322e-06	-1.53968	0.000106173
WNT2	9.67722e-06	-2.19674	0.000106934
MME	9.71561e-06	-2.37488	0.000107243
SYT11	9.79553e-06	-1.37808	0.000107951
NKIRAS1	9.83987e-06	-0.588362	0.000108381
WWTR1	9.86476e-06	-1.17667	0.000108597
BCORL1	9.89909e-06	-0.776005	0.000108917
ZBTB32	9.99043e-06	-1.35114	0.000109745
SLC1A4	1.00485e-05	-1.1475	0.000110206
MAN1A1	1.01302e-05	-1.52769	0.000111043
METTL13	1.02132e-05	-0.611768	0.000111774
POLE3	1.04356e-05	-0.615139	0.000114025
CRYBB1	1.04536e-05	-1.30605	0.000114161
APOC1	1.05003e-05	-1.62188	0.00011461
OSBPL11	1.06823e-05	-0.59523	0.000116226
GFI1	1.07126e-05	-1.60344	0.000116493
LAMA4	1.07811e-05	-1.28994	0.000117176
CTGF	1.08259e-05	-1.8515	0.000117601
H2AFZ	1.08905e-05	-0.638562	0.000118241
APOBEC3B	1.09487e-05	-1.84974	0.000118809
TSPAN5	1.09536e-05	-1.55279	0.0001188
ZNF804A	1.09839e-05	-1.53289	0.000119066
PTPN22	1.09888e-05	-1.87613	0.000119056
FAM114A1	1.10805e-05	-0.922943	0.000119986
TMEM169	1.11138e-05	-1.51648	0.000120284
ABCC9	1.1224e-05	-1.64332	0.000121284
CLEC5A	1.13912e-05	-1.80565	0.000122832
SYPL2	1.14416e-05	-1.50922	0.000123311
POLA1	1.14936e-05	-0.705672	0.000123741
H1F0	1.15376e-05	-0.971074	0.000124085
THBS4	1.1551e-05	-2.71305	0.000124164
LCP1	1.15596e-05	-1.64838	0.000124191
IKZF1	1.16147e-05	-1.74846	0.000124588
COL5A3	1.17012e-05	-1.75864	0.000125319
HAPLN4	1.17027e-05	-1.43741	0.00012527
SPTBN2	1.17114e-05	-1.33129	0.000125232
CHSY3	1.17259e-05	-1.45493	0.000125323
FIGNL1	1.1797e-05	-0.791256	0.000125952
CSF3	1.18009e-05	-2.89481	0.000125927
ADGRE5	1.18455e-05	-1.06364	0.000126337
SLC47A1	1.18837e-05	-1.78582	0.000126613
TMEM151A	1.19468e-05	-1.72412	0.00012722
CRISPLD2	1.19469e-05	-1.5115	0.000127155
PODNL1	1.20131e-05	-1.80261	0.000127793
EMILIN1	1.20141e-05	-1.89927	0.000127738
HIST2H3C	1.20257e-05	-1.39331	0.000127795
CCL4L1	1.21522e-05	-2.06077	0.000128806
LAT2	1.21961e-05	-1.44107	0.000129138
DDN	1.22673e-05	-1.60383	0.000129825
UNC5A	1.23116e-05	-1.55114	0.000130159
PDE3B	1.23621e-05	-1.56309	0.000130559
QSOX2	1.24818e-05	-0.753524	0.00013162
CCDC138	1.25154e-05	-0.906907	0.000131906
WAS	1.25291e-05	-1.56315	0.000131983
PITX2	1.2619e-05	-1.85696	0.000132794
RELL1	1.2625e-05	-0.782083	0.000132789
HEXB	1.26692e-05	-0.628612	0.000133049
SULF2	1.2795e-05	-2.09925	0.000134164
LAP3	1.28697e-05	-0.976548	0.000134879
WDFY4	1.29429e-05	-2.024	0.000135439
MT1M	1.31173e-05	-2.27448	0.000137124
CCL13	1.31513e-05	-2.25685	0.00013741
CDT1	1.33176e-05	-0.976859	0.000138934
CENPW	1.33297e-05	-1.02983	0.000138991
PDCD1	1.3372e-05	-2.03217	0.00013929
SMCO4	1.33837e-05	-1.02718	0.000139341
2016-03-01	1.33843e-05	-1.10188	0.000139277
IQGAP3	1.34319e-05	-1.11109	0.000139702
CHML	1.34531e-05	-0.865291	0.00013978
TRAF3IP3	1.34723e-05	-1.54519	0.000139839
OMD	1.34744e-05	-2.29582	0.000139789
SLAMF6	1.35988e-05	-2.01807	0.000140938
CXCL3	1.36073e-05	-2.19781	0.000140955
FBXO5	1.37792e-05	-0.857714	0.000142519
CLPB	1.38619e-05	-0.748188	0.00014323
TMED5	1.3908e-05	-0.635147	0.000143635
OSBPL8	1.39231e-05	-0.667053	0.000143718
SVEP1	1.39842e-05	-1.54768	0.000144131
ADAMTS16	1.39868e-05	-2.35742	0.000144086
TGFBR1	1.40219e-05	-0.895453	0.000144375
FERMT2	1.40639e-05	-1.36666	0.00014459
PIK3CG	1.41985e-05	-1.59068	0.000145828
B3GNT5	1.44586e-05	-1.07672	0.000148276
KIAA0101	1.44778e-05	-0.949526	0.000148399
ZIC2	1.44999e-05	-2.69138	0.000148551
IGF1	1.47572e-05	-2.33901	0.000150812
NREP	1.47904e-05	-1.27169	0.000151076
DDAH2	1.4872e-05	-1.04577	0.000151833
FAM101A	1.49966e-05	-2.45835	0.000152877
PROS1	1.50761e-05	-1.32674	0.000153536
TUB	1.5088e-05	-1.69601	0.000153581
FSTL1	1.51991e-05	-1.20787	0.000154635
CD70	1.52283e-05	-2.04506	0.000154855
HIST1H2BE	1.5317e-05	-1.10942	0.000155602
SLC30A6	1.53332e-05	-0.765893	0.00015569
FOXD2-AS1	1.54067e-05	-1.15169	0.000156128
MAPK8IP2	1.54167e-05	-2.02004	0.000156153
ZNF833P	1.5486e-05	-1.01318	0.000156777
DNAJB9	1.56897e-05	-0.611498	0.000158449
MAD2L2	1.57233e-05	-0.81987	0.000158709
SUGCT	1.5758e-05	-1.89283	0.000158981
FECH	1.57655e-05	-0.654922	0.000158979
PANK1	1.59333e-05	-0.876713	0.000160592
CXCL1	1.60318e-05	-2.66262	0.000161506
SELPLG	1.60638e-05	-1.65553	0.000161669
OTUD6B	1.61622e-05	-0.622727	0.00016258
SRSF12	1.62184e-05	-1.60506	0.000162986
SASH3	1.62389e-05	-1.79739	0.000162953
POLA2	1.62453e-05	-0.638941	0.000162937
GOLIM4	1.6374e-05	-1.22195	0.000163828
LAIR1	1.63931e-05	-1.74925	0.000163939
CERS6	1.6582e-05	-0.885759	0.000165586
GAP43	1.66856e-05	-2.12577	0.000166378
COMP	1.6756e-05	-3.40412	0.000166999
RGMA	1.67587e-05	-2.23637	0.000166944
RASAL2-AS1	1.69391e-05	-1.0194	0.000168333
PLXNC1	1.69774e-05	-1.94967	0.000168633
HCN2	1.70537e-05	-1.38339	0.000169226
NFIC	1.7119e-05	-1.08852	0.00016971
HIST2H4A	1.71197e-05	-1.3429	0.000169635
PTPN7	1.71619e-05	-1.80755	0.000169808
DPT	1.71728e-05	-3.02169	0.000169834
HACD2	1.72919e-05	-1.61483	0.000170929
HRASLS	1.74584e-05	-2.00449	0.000172409
SLC6A9	1.74957e-05	-1.23452	0.000172694
MSRB3	1.75447e-05	-1.71213	0.000173094
SLC35G1	1.75865e-05	-0.94509	0.000173257
DCN	1.75891e-05	-2.03406	0.0001732
NLRP3	1.76195e-05	-1.64598	0.000173416
CXCL2	1.76853e-05	-2.25281	0.00017398
IFRD1	1.77285e-05	-0.640387	0.000174322
SLC43A3	1.78029e-05	-1.30617	0.00017497
EGR3	1.79177e-05	-1.75478	0.000175678
CASC15	1.8e-05	-1.69568	0.000176064
NAAA	1.81385e-05	-0.842123	0.000177165
HERC5	1.81701e-05	-1.74189	0.000177305
ST6GAL1	1.82591e-05	-1.51149	0.000178089
NRCAM	1.82742e-05	-2.06594	0.000178152
NEGR1	1.83712e-05	-2.04906	0.000178927
AVL9	1.84239e-05	-0.601824	0.000179356
MIR155HG	1.8519e-05	-1.42465	0.000180025
PIM2	1.86649e-05	-0.988609	0.000181272
CEP57L1	1.87712e-05	-0.618642	0.000182133
BTLA	1.88435e-05	-1.59955	0.000182747
DDIAS	1.88735e-05	-0.917378	0.000182951
PRKG1	1.89357e-05	-1.65188	0.000183295
CYR61	1.89786e-05	-1.56537	0.000183537
CSF2RA	1.89997e-05	-1.91058	0.000183655
MTHFD1L	1.90005e-05	-0.833115	0.000183576
NMNAT2	1.90268e-05	-1.95611	0.000183744
MAOB	1.90703e-05	-2.30106	0.000184077
NCAPD2	1.91246e-05	-0.743709	0.000184341
ADD2	1.91772e-05	-2.32458	0.000184762
A1BG	1.92093e-05	-1.39683	0.000184984
KIAA0020	1.92601e-05	-0.664921	0.000185299
TNFRSF1B	1.92649e-05	-1.21093	0.000185259
LRRC20	1.9327e-05	-0.915527	0.000185769
MAP7D3	1.94738e-05	-1.42745	0.000187093
LGI2	1.9631e-05	-1.78611	0.000188426
TNFSF9	1.97251e-05	-1.82525	0.000189153
CAV1	1.98242e-05	-1.73267	0.000189925
LIMS3	1.98312e-05	-1.40626	0.000189904
RACGAP1P	1.99299e-05	-0.814071	0.000190672
RBPMS2	2.00626e-05	-1.75376	0.000191762
KLRD1	2.00944e-05	-1.93816	0.000191976
MASTL	2.01141e-05	-0.656571	0.000192075
LOXL2	2.01999e-05	-1.29507	0.000192716
RPSAP52	2.02492e-05	-1.75224	0.000193096
CPA4	2.0468e-05	-2.81347	0.000194641
MDGA1	2.04714e-05	-1.84498	0.000194582
MT1X	2.04803e-05	-1.8534	0.000194487
CEP78	2.05868e-05	-0.615004	0.000195408
LILRB1	2.06438e-05	-1.73378	0.000195768
THBS1	2.07456e-05	-1.52801	0.000196643
NLGN2	2.07692e-05	-0.990868	0.000196775
F2R	2.09515e-05	-1.22653	0.00019832
NRTN	2.10277e-05	-1.49989	0.000198766
TRAM2	2.10986e-05	-0.823584	0.000199344
TMEM45A	2.11591e-05	-2.28438	0.000199824
SYNE2	2.13306e-05	-0.896707	0.000201351
HJURP	2.14265e-05	-0.953965	0.00020207
FGF5	2.14374e-05	-1.90178	0.00020208
RUNX3	2.14587e-05	-1.73672	0.000202189
TXNDC5	2.15139e-05	-0.61098	0.00020243
CLEC4E	2.15572e-05	-2.03137	0.000202745
ZDBF2	2.17033e-05	-1.82521	0.000203838
TTC26	2.18339e-05	-0.777497	0.000204691
DOCK4	2.18508e-05	-1.13969	0.000204756
FHOD1	2.19948e-05	-0.730322	0.000205917
PRND	2.20116e-05	-1.85305	0.00020598
EVI2B	2.21903e-05	-1.68695	0.000207275
LSS	2.22019e-05	-0.698843	0.000207288
KIAA1324	2.25159e-05	-1.9536	0.000209839
SHROOM3	2.26177e-05	-1.51803	0.000210691
ADORA3	2.2663e-05	-1.48357	0.000210922
LILRA3	2.26779e-05	-2.01991	0.000210965
PTGDS	2.26946e-05	-2.33508	0.000211025
SAC3D1	2.27373e-05	-0.798935	0.000211326
AGTPBP1	2.27722e-05	-0.725148	0.000211554
POLD1	2.29293e-05	-0.642202	0.000212725
AMPH	2.32608e-05	-1.66191	0.000215606
MN1	2.35721e-05	-1.80482	0.000218295
CHST1	2.36706e-05	-1.53138	0.000219009
IL12RB2	2.36798e-05	-2.24627	0.000218995
RAPGEF1	2.36813e-05	-0.676762	0.000218911
PSMC3IP	2.37269e-05	-0.866946	0.000219036
IARS	2.38601e-05	-0.627471	0.000219969
FAM49B	2.40731e-05	-0.612015	0.000221535
ARSJ	2.41726e-05	-1.82482	0.000222351
PLBD2	2.44442e-05	-0.693676	0.000224246
FILIP1	2.45338e-05	-1.59509	0.000224968
MYB	2.46079e-05	-1.65726	0.000225446
KCNE1	2.47165e-05	-1.31434	0.00022634
RASSF1	2.48433e-05	-0.662077	0.000227198
TMEM106C	2.49315e-05	-0.75118	0.000227903
PLXNA4	2.49534e-05	-1.9874	0.000228001
CDO1	2.5343e-05	-2.04084	0.000231252
SLC11A1	2.53966e-05	-1.41906	0.000231638
TRIB3	2.54834e-05	-1.19601	0.000232326
VAT1L	2.55699e-05	-1.59726	0.000232805
CLGN	2.56357e-05	-1.99374	0.0002333
TREM1	2.57357e-05	-2.17804	0.000234107
B4GALT5	2.57777e-05	-0.710245	0.000234385
AKAP6	2.57872e-05	-1.59069	0.000234368
NEXN	2.579e-05	-1.57546	0.00023429
CCR1	2.58324e-05	-1.58131	0.000234571
DARS2	2.59114e-05	-0.685227	0.000235081
ECE2	2.60498e-05	-0.753489	0.000236231
ZFPM2	2.64934e-05	-1.77531	0.000239514
SLCO5A1	2.67564e-05	-1.52866	0.000241679
IL13RA1	2.68385e-05	-0.713437	0.000242207
ERMN	2.7177e-05	-1.47813	0.000245046
CD300A	2.72091e-05	-1.44374	0.000245228
PRAME	2.75086e-05	-3.57208	0.000247276
FANCG	2.81438e-05	-0.688161	0.000252213
TMEM200A	2.81859e-05	-1.59575	0.000252481
GINS2	2.81986e-05	-0.880247	0.000252484
ADCY9	2.84645e-05	-1.0175	0.000254754
CDKL2	2.85501e-05	-1.46359	0.000255297
CHN1	2.87103e-05	-1.15598	0.000256283
ECM1	2.91469e-05	-1.4313	0.000259616
CCL7	2.92414e-05	-1.76442	0.000260345
MYO7A	2.9389e-05	-1.38496	0.000261319
VEPH1	2.94406e-05	-1.90633	0.000261438
CCDC112	2.94751e-05	-0.836448	0.000261631
IGF2BP1	2.995e-05	-3.15109	0.000265273
FOLR2	2.99879e-05	-1.82109	0.000265494
BIRC3	3.02226e-05	-1.72181	0.000266997
HLA-DQA2	3.03659e-05	-2.20307	0.000268147
TNFRSF9	3.04595e-05	-1.66022	0.000268858
FILIP1L	3.05515e-05	-1.41435	0.000269438
FOXP3	3.09614e-05	-1.42976	0.000272469
KREMEN2	3.15569e-05	-1.92574	0.000277233
GPR68	3.17965e-05	-1.65761	0.000278861
BACH1	3.19565e-05	-0.769531	0.000280025
FKBP9	3.22516e-05	-0.742032	0.00028225
AKAP12	3.24351e-05	-1.65719	0.000283614
IGSF21	3.24545e-05	-1.86142	0.000283663
SMCO2	3.2612e-05	-1.32812	0.000284676
ARSB	3.28629e-05	-0.677839	0.000286379
CHST3	3.28728e-05	-1.31165	0.000286344
SKIL	3.30747e-05	-0.983147	0.000287858
ELAVL2	3.33819e-05	-2.34267	0.000290285
FAM78A	3.35386e-05	-1.25293	0.000291525
SSX2IP	3.39118e-05	-0.688817	0.00029427
CLIP3	3.39645e-05	-1.50332	0.000294603
VCAM1	3.40009e-05	-1.70198	0.000294794
GUCY1A3	3.4032e-05	-1.29683	0.000294815
EMP1	3.40968e-05	-1.32856	0.000295252
KIAA1586	3.41008e-05	-0.603197	0.000295161
GNAO1	3.41581e-05	-1.74588	0.000295533
SYNDIG1	3.42167e-05	-2.21776	0.000295791
TUBB2B	3.43419e-05	-2.38387	0.000296499
SLC5A6	3.45996e-05	-0.795632	0.000298473
NEDD1	3.47681e-05	-0.592918	0.000299297
GZMB	3.49954e-05	-2.34285	0.000301127
PDE5A	3.51085e-05	-1.16252	0.000301721
BIRC7	3.51118e-05	-1.56725	0.000301623
PSIP1	3.52298e-05	-0.95982	0.000302384
GAS7	3.52683e-05	-1.69821	0.000302588
PPP1R2P1	3.52918e-05	-0.66798	0.000302663
GYPC	3.55065e-05	-1.49902	0.000304377
CREM	3.59877e-05	-0.672682	0.000308245
NXPE3	3.61134e-05	-0.970082	0.000309193
FOXN2	3.62814e-05	-0.702316	0.000310243
CD300LB	3.63945e-05	-1.34958	0.000310951
CD19	3.64982e-05	-2.34711	0.000311707
ABCC6	3.6549e-05	-1.38471	0.000312011
CDON	3.66429e-05	-1.5909	0.000312683
CADM3	3.66732e-05	-2.46152	0.000312681
FLNA	3.66943e-05	-1.36872	0.000312732
MLXIP	3.74994e-05	-0.710448	0.000319064
MNDA	3.76005e-05	-1.83915	0.000319659
CCDC150	3.76671e-05	-1.11787	0.000319827
CD5	3.77171e-05	-1.70252	0.00032012
IQGAP2	3.78364e-05	-1.4493	0.000320999
VTN	3.79475e-05	-2.11299	0.000321677
TNFAIP8L1	3.81989e-05	-0.735402	0.000323541
KCNG3	3.83652e-05	-1.42578	0.000324413
LMCD1	3.85112e-05	-1.46008	0.00032538
RCSD1	3.85494e-05	-1.37753	0.000325569
LOC284441	3.85807e-05	-0.982574	0.000325699
TOX	3.87162e-05	-1.77133	0.000326709
SSC4D	3.88482e-05	-1.05195	0.000327688
PKN3	3.90732e-05	-0.934772	0.000329315
SPIRE1	3.92652e-05	-1.1241	0.000330527
ITK	3.94454e-05	-1.82474	0.0003315
SNX16	3.94904e-05	-0.642317	0.000331742
RHCE	3.95925e-05	-1.3962	0.000332327
DAPK2	3.96125e-05	-1.39594	0.00033236
P2RY10	3.96612e-05	-1.61774	0.000332633
RAB39A	3.97203e-05	-1.26648	0.000332992
CDK5RAP2	3.98356e-05	-0.620602	0.000333686
CD248	3.98996e-05	-1.41558	0.000334086
RAD21	4.00669e-05	-0.627833	0.00033535
NUDT11	4.00843e-05	-1.8809	0.000335359
C5orf58	4.03024e-05	-1.49423	0.000336772
SPDL1	4.04724e-05	-0.623481	0.00033778
SERPINB2	4.06818e-05	-3.33104	0.000339114
HELLS	4.09666e-05	-0.767472	0.000341073
SCEL	4.10974e-05	-3.11012	0.000342023
LHX2	4.12475e-05	-1.91121	0.000343133
AMOTL2	4.14169e-05	-1.03834	0.000344264
ZNF114	4.18028e-05	-2.32723	0.000346909
TNFRSF19	4.18748e-05	-2.02891	0.000347366
NCR3LG1	4.19888e-05	-1.35836	0.000348171
RUNDC2A	4.22033e-05	-1.00453	0.000349808
ITPKA	4.22049e-05	-1.59397	0.000349681
STEAP1	4.23194e-05	-1.48871	0.000350347
CXCR6	4.23586e-05	-1.62498	0.00035053
KCNJ12	4.24381e-05	-1.83481	0.000350764
MFSD1	4.29749e-05	-0.589948	0.000354915
HIST1H1B	4.31048e-05	-1.20616	0.000355844
SLC25A52	4.3245e-05	-0.702245	0.000356715
MTMR12	4.33098e-05	-0.600178	0.000357106
CCL21	4.34956e-05	-3.13651	0.00035835
FSD1	4.35158e-05	-2.30447	0.000358372
AK1	4.35792e-05	-0.975583	0.000358751
MIAT	4.37011e-05	-1.63793	0.00035961
HIST1H1D	4.37136e-05	-1.26606	0.000359569
ZNF521	4.37438e-05	-1.49901	0.000359673
ATP10A	4.38503e-05	-1.55442	0.000360261
GAS2L3	4.40006e-05	-1.4882	0.00036135
DNA2	4.40201e-05	-0.769062	0.000361366
GPSM2	4.44438e-05	-0.808463	0.000364117
ACOT7	4.47388e-05	-0.807484	0.000366241
LINC00471	4.4966e-05	-0.892856	0.000367661
MOB1A	4.50201e-05	-0.643686	0.00036781
PPAPDC3	4.50693e-05	-1.54575	0.000368066
2016-03-08	4.51542e-05	-1.03726	0.000368466
PRDX6	4.52054e-05	-0.605144	0.000368591
ANKRD27	4.54194e-05	-0.593296	0.000370042
ABCC6P2	4.55644e-05	-1.27511	0.000371076
HAS2	4.56431e-05	-2.02188	0.00037157
XYLB	4.56991e-05	-0.984302	0.00037173
CD7	4.58853e-05	-1.80531	0.000373098
FBXO43	4.59345e-05	-1.18802	0.000373349
CXCL9	4.61623e-05	-2.76412	0.000374904
MNS1	4.66349e-05	-1.12938	0.000377846
DMRT3	4.67984e-05	-1.44155	0.000379021
ABTB2	4.71782e-05	-1.15419	0.000381645
RORA	4.723e-05	-1.19142	0.000381763
SLC9A3R1	4.73579e-05	-0.915772	0.000382496
CKAP2	4.78259e-05	-0.72508	0.000385518
SMC3	4.7924e-05	-0.636441	0.000386157
BEST1	4.82484e-05	-1.01965	0.000388314
LIN9	4.83537e-05	-0.66898	0.000389008
LIPA	4.83945e-05	-0.807951	0.000389184
EPHA3	4.84206e-05	-1.52662	0.000389242
WARS	4.87431e-05	-1.39992	0.000391681
STEAP4	4.88532e-05	-1.89442	0.000392258
LRRC2	4.91311e-05	-1.54133	0.00039372
KIAA1598	4.91375e-05	-1.22038	0.000393617
LTA	4.9353e-05	-1.40377	0.00039519
C19orf35	4.95214e-05	-1.10645	0.000396229
ELK3	5.0665e-05	-1.07374	0.000404591
STRBP	5.21315e-05	-0.664208	0.000414368
VSTM2L	5.22656e-05	-2.3094	0.000415113
GYPE	5.24094e-05	-1.04678	0.000415932
RIC1	5.25281e-05	-0.653415	0.000416552
CEP83-AS1	5.25368e-05	-0.874054	0.00041646
EBI3	5.29714e-05	-1.64066	0.000419744
VNN1	5.32324e-05	-1.91282	0.000421486
STK33	5.32542e-05	-1.87793	0.000421496
ANOS1	5.33206e-05	-1.57753	0.000421859
PEA15	5.34426e-05	-0.633808	0.000422661
GAL3ST4	5.35259e-05	-1.13442	0.000422995
PTPN12	5.35425e-05	-0.638154	0.000422963
KIAA0196	5.36911e-05	-0.608866	0.000423811
FNIP2	5.36985e-05	-1.1265	0.000423706
PRICKLE1	5.3875e-05	-1.6721	0.000424936
HEATR5A	5.41096e-05	-0.637333	0.000426131
MEDAG	5.41753e-05	-1.74812	0.000426485
SLC4A3	5.44861e-05	-1.48801	0.000428603
LDLRAD3	5.51134e-05	-1.33428	0.000432543
KDM1B	5.51153e-05	-0.711271	0.000432393
GAB2	5.52429e-05	-0.976749	0.000433228
APLNR	5.53859e-05	-1.41983	0.000433688
GLIS3	5.55222e-05	-1.38514	0.000434589
SOCS1	5.55748e-05	-1.26887	0.000434835
TBC1D16	5.56108e-05	-0.758566	0.000434951
NEURL1B	5.56635e-05	-1.0517	0.000435197
NEFH	5.61977e-05	-1.66525	0.000439039
GDPD5	5.6676e-05	-1.12472	0.000442439
CDR1	5.68958e-05	-1.00667	0.000443818
LOC644172	5.69285e-05	-1.54019	0.000443904
CNTD2	5.70313e-05	-1.58867	0.000444537
FAIM2	5.70722e-05	-1.84618	0.000444687
DMBX1	5.71088e-05	-2.48183	0.000444803
SNX20	5.73055e-05	-1.51721	0.000446166
C9orf64	5.78829e-05	-0.648113	0.00045049
ZEB1	5.79588e-05	-1.19077	0.00045091
RHOF	5.82193e-05	-2.05605	0.000452422
IFFO1	5.82429e-05	-1.20255	0.000452434
EPHB4	5.88856e-05	-0.798506	0.000456564
C11orf95	5.9138e-05	-0.688372	0.000458174
POM121L9P	5.96123e-05	-1.2509	0.000461501
SELE	5.96341e-05	-2.19357	0.000461496
RBM24	6.00597e-05	-1.6846	0.000464264
COL6A6	6.01971e-05	-1.62971	0.000464976
CYP46A1	6.02477e-05	-1.13021	0.000465192
MOV10L1	6.04264e-05	-1.36626	0.000466397
KCNQ5	6.06394e-05	-1.98547	0.000467338
STK38L	6.06942e-05	-0.708077	0.000467584
FER	6.08118e-05	-0.932937	0.000468315
AKT3	6.10443e-05	-1.36543	0.000469753
ATP6V0D2	6.10588e-05	-1.50517	0.000469512
CD72	6.12188e-05	-1.39015	0.000470566
NCF1B	6.15053e-05	-1.69129	0.000472591
MMP16	6.20684e-05	-1.43182	0.000476383
FFAR3	6.29807e-05	-1.22574	0.000482844
IGFL2	6.33833e-05	-2.57812	0.000485206
ZMYND15	6.34981e-05	-1.22801	0.000485903
KIF26A	6.36075e-05	-1.37437	0.00048656
SLC9A5	6.37311e-05	-1.08755	0.000487323
SYNM	6.39545e-05	-1.88514	0.000488486
ADAM17	6.3977e-05	-0.865849	0.000488476
WBSCR17	6.42102e-05	-2.01365	0.000489892
UCHL5	6.52522e-05	-0.620405	0.000496734
DACT1	6.54709e-05	-1.6072	0.000498215
DZIP1	6.54776e-05	-1.40489	0.000498081
PHGDH	6.55004e-05	-1.21962	0.00049807
FAM184A	6.60357e-05	-1.54002	0.000501955
TFRC	6.62914e-05	-0.97034	0.000503711
BLM	6.65035e-05	-0.721696	0.000505136
LPAR4	6.68229e-05	-0.956996	0.000507187
DUSP5P1	6.70711e-05	-1.74507	0.000508507
HOXC8	6.71414e-05	-2.00202	0.000508852
SETD7	6.73082e-05	-0.643569	0.000509928
DNAH14	6.73381e-05	-1.24327	0.000509967
CLCF1	6.73731e-05	-1.38076	0.000510044
ST3GAL2	6.74278e-05	-0.809783	0.000510269
CHAMP1	6.75284e-05	-0.662656	0.000510654
GLRB	6.7596e-05	-1.74316	0.000510977
ULBP1	6.76992e-05	-1.42298	0.000511381
AHNAK2	6.83406e-05	-2.52117	0.000515278
AMER1	6.84206e-05	-0.699535	0.000515691
FAM126A	6.84314e-05	-1.23542	0.000515584
IL6ST	6.85245e-05	-1.77967	0.000515907
LOC645166	6.8689e-05	-1.10276	0.000516956
HAS1	6.87776e-05	-2.03505	0.000517432
ASGR1	6.88192e-05	-1.22048	0.000517556
FOXA3	7.01328e-05	-1.87376	0.000525893
FOXL2	7.07259e-05	-2.19544	0.000529954
TMPPE	7.08682e-05	-0.772679	0.000530633
CACNA2D1	7.12971e-05	-2.05629	0.00053326
STAT1	7.17363e-05	-1.16975	0.00053635
RIMS4	7.18951e-05	-1.91561	0.000537146
PLN	7.1945e-05	-2.4282	0.000537324
C16orf59	7.19534e-05	-0.841798	0.000537191
TREML2	7.19978e-05	-1.39838	0.000537327
NAT8L	7.23829e-05	-1.82637	0.000539809
AMZ1	7.33928e-05	-1.64255	0.000546546
MMP25	7.37915e-05	-1.23659	0.000548719
HIST1H2AM	7.39767e-05	-1.16222	0.000549897
C1QTNF6	7.43369e-05	-1.2141	0.000552174
CRTAM	7.45916e-05	-1.55863	0.000553866
CAV2	7.48111e-05	-1.27051	0.000555094
ARHGEF25	7.50996e-05	-1.30176	0.000556833
WDPCP	7.51721e-05	-0.639156	0.000557169
RECQL4	7.51993e-05	-0.867079	0.00055717
ZNF532	7.55781e-05	-0.881068	0.00055937
MESP2	7.57348e-05	-1.75731	0.000560328
CCDC167	7.5797e-05	-0.62833	0.000560586
NLRP6	7.61948e-05	-1.04147	0.000563326
EREG	7.64428e-05	-2.94302	0.000564956
EYA4	7.71423e-05	-1.72834	0.000569511
TMEM26	7.74026e-05	-1.10361	0.000570817
SOGA1	7.75421e-05	-0.682072	0.00057164
PIPOX	7.75975e-05	-1.30163	0.000571843
HPS5	7.80186e-05	-0.609243	0.000574328
DIRC1	7.80737e-05	-1.00883	0.000574527
GCNT1	7.81963e-05	-1.70026	0.000575224
RGS9BP	7.8369e-05	-1.47745	0.000576287
LAX1	7.91668e-05	-1.60682	0.000580698
ADAMTS14	7.93926e-05	-1.4924	0.000582146
SH2D1A	7.94644e-05	-1.74624	0.000582465
AOX1	7.97943e-05	-2.09481	0.000584674
ARHGAP24	8.02837e-05	-1.18884	0.000587841
C2	8.04549e-05	-1.62999	0.000588674
SASS6	8.04563e-05	-0.674899	0.000588474
FCGR2B	8.04875e-05	-1.687	0.000588493
ZNF281	8.08678e-05	-1.10018	0.000591063
CD83	8.09358e-05	-0.982056	0.000591349
CXorf56	8.14718e-05	-0.731725	0.000594631
DAND5	8.14804e-05	-1.05568	0.000594483
ANXA5	8.15275e-05	-1.01765	0.000594615
KIAA1614	8.20745e-05	-1.01258	0.000597967
SNTB1	8.23101e-05	-1.26476	0.000599259
LINC00341	8.26547e-05	-1.14532	0.000601341
KLF17	8.50109e-05	-1.39058	0.000617171
FANCI	8.52692e-05	-0.626637	0.000618608
TCF4	8.5284e-05	-1.07395	0.000618497
ATF2	8.53251e-05	-0.792151	0.000618577
LINC00152	8.68302e-05	-1.35889	0.000629044
SNX30	8.71571e-05	-0.692524	0.000630744
NID1	8.72276e-05	-1.12323	0.000631032
NLGN1	8.84888e-05	-1.64913	0.000638806
MSI1	8.87299e-05	-2.27355	0.000640096
LINC00634	8.87307e-05	-1.07321	0.000639877
BRI3BP	8.88424e-05	-0.674877	0.000640458
KLHDC7B	8.9082e-05	-2.6517	0.000641959
DNAJC22	8.93208e-05	-1.58563	0.000643229
ENPEP	8.96503e-05	-1.33652	0.000645375
MT1L	8.98884e-05	-1.90133	0.000646862
HLA-DRB1	8.99666e-05	-1.78214	0.000647198
CDKN2C	8.99901e-05	-1.09145	0.000647141
CAMK1	9.00998e-05	-0.924897	0.000647703
CAND2	9.02772e-05	-1.49919	0.000648524
LINC00883	9.16491e-05	-1.0624	0.000656771
ALG10	9.16776e-05	-0.622785	0.000656517
CXCL10	9.20197e-05	-2.51058	0.000658737
CCR4	9.24379e-05	-1.59532	0.0006615
HIST1H2BN	9.29539e-05	-1.14285	0.000664498
GFOD1	9.31324e-05	-1.25223	0.00066531
CENPK	9.31977e-05	-0.89648	0.000665545
SLC2A3	9.40628e-05	-1.42786	0.000671256
XPNPEP2	9.42969e-05	-1.92252	0.000672693
CEACAM4	9.4456e-05	-1.49773	0.000673593
NR4A3	9.46416e-05	-1.68917	0.000674683
PMEPA1	9.55585e-05	-1.57973	0.000680275
PARP9	9.55643e-05	-0.916669	0.00068008
ENOX1	9.59733e-05	-1.55034	0.000682754
PLCL1	9.59994e-05	-1.12464	0.000682703
VRK1	9.6548e-05	-0.608447	0.000685892
LTBP1	9.66841e-05	-1.07908	0.000686383
S100A10	9.79315e-05	-1.39539	0.000694279
KIAA1958	9.86195e-05	-0.961137	0.000697951
FAM196B	9.97683e-05	-1.10571	0.00070511
HPCAL4	0.000100482	-1.42819	0.000709178
WNT2B	0.000100595	-1.1635	0.000709731
SH3RF3	0.000100638	-1.16543	0.000709791
ACTC1	0.00010128	-3.34495	0.000713579
TLR7	0.000101328	-1.63827	0.000713676
ANGPTL2	0.000101503	-1.3354	0.000714416
GGCT	0.000101573	-0.624733	0.000714179
DBN1	0.000101576	-1.09173	0.000713952
NCAM2	0.00010186	-1.90472	0.000715707
NCK1	0.000102299	-0.689222	0.000718298
KLC3	0.000102661	-1.64243	0.000720595
TWIST2	0.000102832	-1.66696	0.000721056
FNDC5	0.000103145	-1.34877	0.000722755
ADGRE2	0.000104288	-1.35357	0.000729765
SEMA4F	0.000105618	-0.774134	0.000737816
CH25H	0.000105665	-1.46416	0.000737891
CNTN1	0.000105807	-2.62407	0.000738634
SGCE	0.000106225	-1.55536	0.000741051
LRRN4	0.000106273	-1.42484	0.000741132
NCF1	0.000107427	-1.82557	0.000747907
GPR82	0.000108254	-1.19278	0.000752137
HIC1	0.000108622	-1.20383	0.000754182
SERPINB7	0.000109442	-2.66183	0.000758337
SPARC	0.000109717	-1.23655	0.000759986
KLHL9	0.000110836	-1.08107	0.000766183
JAKMIP1	0.000111168	-1.69485	0.000768225
MEOX2	0.00011123	-1.87233	0.000768393
P4HA2	0.000111484	-0.776078	0.00076989
ATP6V1B1	0.000111571	-2.03353	0.000770229
PTPRD	0.000112112	-2.01522	0.000773183
BMS1P20	0.00011271	-2.04786	0.000776784
CD6	0.000112774	-1.56762	0.000776967
FAM161A	0.000112776	-0.852294	0.000776719
TMEM170B	0.000113119	-1.08206	0.000778823
ITGA7	0.000113226	-1.4599	0.000779035
IL1R1	0.000113526	-1.08044	0.00078058
CPA3	0.00011376	-2.01887	0.000781665
KLHL23	0.000113856	-1.28669	0.000782058
RGS10	0.000113896	-0.911642	0.000782074
ST7-OT3	0.000114329	-0.684024	0.000784518
CLDN14	0.000114742	-1.33719	0.000786832
STRN	0.00011523	-0.996838	0.00078912
ABCD2	0.00011543	-1.34609	0.000790229
CLEC4D	0.000115648	-1.18151	0.000790926
SH2D5	0.000115657	-1.88668	0.000790727
XG	0.00011616	-2.083	0.000793634
PDZD8	0.00011658	-0.81091	0.000795979
OSBPL6	0.000118267	-1.89308	0.00080669
SERPINA1	0.000118792	-2.1407	0.000809466
S100A8	0.000120067	-3.1806	0.00081761
RDM1	0.000120183	-1.36653	0.000818132
GLIS2	0.000120191	-1.18329	0.000817914
HEPH	0.000120229	-1.57837	0.0008179
CHIT1	0.000120582	-2.37028	0.000820032
PYGO1	0.000121045	-1.47859	0.000822904
TNFAIP8L2	0.000122621	-1.36631	0.000832239
KIFAP3	0.000122889	-0.677242	0.000833788
MEI1	0.000124623	-1.57853	0.000842763
RGS2	0.000124795	-1.38113	0.000843094
QKI	0.000125511	-0.600507	0.000847372
RLTPR	0.000126371	-1.70848	0.000851778
SAP30	0.000126511	-0.682033	0.000852443
PLEKHA8	0.000127065	-0.625415	0.000855616
ORC6	0.000127583	-0.836569	0.00085882
FLVCR2	0.000128201	-0.985769	0.000862414
SCG5	0.000129558	-1.50336	0.000870692
EIF2AK2	0.000130633	-0.743142	0.000877629
SLC6A12	0.00013092	-1.44435	0.000878977
PCDHB5	0.000131119	-1.81708	0.000880025
HCST	0.000131852	-1.4946	0.000884078
UNC5C	0.000132615	-1.33258	0.000887168
DNAJB4	0.000132783	-0.808067	0.000887716
PLA2G4C	0.000132825	-1.4054	0.000887703
PTPRJ	0.000133607	-1.01209	0.000892639
L1CAM	0.00013443	-2.72936	0.000897262
TMCC3	0.000134807	-1.21911	0.000899485
SOGA3	0.000135331	-1.38103	0.000902397
PNMA6A	0.000135362	-1.61358	0.00090231
KCNN3	0.000135401	-1.28872	0.000902275
STAG3	0.000136319	-1.65463	0.000907509
FCRL3	0.000137103	-1.67429	0.000912141
PI3	0.000137433	-3.63704	0.000913745
BMPR1B	0.000137591	-2.08095	0.0009145
CILP	0.000137803	-2.53393	0.000915312
HIST1H2AL	0.000138736	-0.902363	0.000920913
CDKN2B-AS1	0.000138982	-1.8002	0.00092225
BRSK1	0.000140655	-1.45081	0.000930942
HIST1H2BF	0.000142447	-1.2005	0.000940681
GRAMD1B	0.000142515	-1.4286	0.00094083
HOXD11	0.000142754	-2.19593	0.000941495
ADGRE1	0.000142946	-1.94559	0.000942461
ANTXR1	0.000143818	-1.11636	0.000946688
STAB1	0.000144217	-1.20398	0.00094901
SLC6A17	0.000144595	-1.44981	0.00095089
CYP51A1	0.000144847	-0.640552	0.000951634
RARRES1	0.00014506	-2.3058	0.000952423
MAPK12	0.000145889	-1.06597	0.00095756
CPED1	0.000146221	-1.5243	0.000959432
HTR2A	0.000146437	-1.06032	0.00096054
SLC17A9	0.000147389	-1.4287	0.000966479
PLXND1	0.000148083	-0.88863	0.000970408
RGS9	0.000149057	-1.42883	0.000975857
SLC2A14	0.000149817	-1.3537	0.000980207
GALK1	0.000150172	-0.611515	0.000981903
PTCRA	0.000151013	-0.929571	0.000986774
MSC	0.00015141	-1.76207	0.000989053
CBL	0.000151812	-0.611541	0.000991051
PIK3CD	0.000152435	-1.24393	0.000994802
VIM	0.000152527	-1.24218	0.000995086
PLOD2	0.000152667	-1.22339	0.000995681
PRRG1	0.000153263	-1.07046	0.000998932
CCR5	0.000155102	-1.6026	0.00100932
CDH2	0.000158118	-1.96239	0.00102699
AKAP2	0.000158925	-2.03541	0.00103126
CERS1	0.000158992	-1.79588	0.00103137
GDF5	0.000159291	-1.3808	0.00103298
SUSD6	0.000160751	-0.6993	0.00104212
APBB1	0.000161088	-1.36447	0.00104397
KIRREL	0.000161183	-1.67394	0.00104425
RNF150	0.000161709	-1.39316	0.00104733
OXCT1	0.000162244	-1.55508	0.00105014
PUS7	0.000162737	-0.586642	0.00105266
PDLIM2	0.000162964	-0.955105	0.0010538
SLC19A3	0.000164178	-1.70337	0.00105931
DOK5	0.00016472	-1.57845	0.00106181
WIPF3	0.000165781	-1.38782	0.00106698
CCL8	0.00016599	-1.82111	0.00106765
ZFP69B	0.000166361	-0.755523	0.0010697
WIPI1	0.000166911	-0.657416	0.00107291
PALM2-AKAP2	0.000167189	-1.15474	0.00107435
KSR1	0.000169095	-0.932479	0.00108592
ITPR1	0.000169348	-1.01853	0.00108721
MEFV	0.000169968	-1.52467	0.00109085
CNTLN	0.000170798	-1.42582	0.00109514
PLEKHO2	0.000170926	-0.744739	0.00109562
WNT3	0.000171027	-1.14942	0.00109593
GREB1	0.000171453	-1.41232	0.00109832
VASN	0.000171854	-1.16358	0.0011002
EPYC	0.000173841	-2.092	0.00111084
STAT4	0.00017386	-1.45092	0.00111062
HSD11B1	0.000176955	-1.59492	0.00112968
PGBD1	0.000177968	-0.913219	0.00113509
F3	0.000178279	-1.79718	0.00113672
SECTM1	0.000178806	-1.76566	0.00113973
NIPA1	0.000180047	-0.957352	0.00114693
JADE1	0.000181562	-0.729516	0.00115515
CUEDC1	0.000182437	-0.860548	0.00115964
LINC00574	0.000183473	-0.73061	0.00116478
SCN3B	0.000183543	-1.31362	0.00116414
SPN	0.000183555	-1.41246	0.00116386
RFXAP	0.000183974	-0.647781	0.00116615
SLC28A3	0.000184218	-2.13305	0.00116698
CPXM2	0.00018497	-1.81866	0.00117066
ENPP1	0.000185671	-1.59795	0.00117365
ALDH2	0.0001859	-1.44319	0.00117401
EPB41L2	0.000186308	-0.956328	0.00117587
SPTBN4	0.000186466	-1.36845	0.0011765
SCN1B	0.000186529	-1.32606	0.00117654
RASAL2	0.000188271	-0.677862	0.00118643
ANPEP	0.000188649	-1.7327	0.00118772
GALNT16	0.000188668	-1.73685	0.00118748
SHISA2	0.000189049	-2.13723	0.00118914
SLAMF1	0.000189274	-1.58102	0.00118983
SH3PXD2B	0.000191012	-0.803884	0.00119855
PLCL2	0.000191199	-1.28716	0.00119936
ADAMTSL4	0.000191576	-1.69953	0.00120062
RASSF4	0.000194285	-1.17854	0.00121574
AGO2	0.000195136	-0.6552	0.0012207
LINC01558	0.000196763	-0.815179	0.00123051
ASPN	0.000196898	-1.87755	0.0012306
ANGPT1	0.000198981	-1.54173	0.00124286
LOC90768	0.000199455	-1.63328	0.00124544
TLR6	0.000199964	-1.31539	0.00124824
ITGA2B	0.000200229	-1.41282	0.00124951
P3H4	0.000200239	-0.835295	0.0012492
PPP1R2P3	0.000200274	-0.619344	0.00124903
UBXN7	0.000200551	-0.787418	0.00125
ZP3	0.000201331	-0.913226	0.0012541
SMC4	0.000202334	-0.627743	0.00125921
MACF1	0.000203075	-0.630788	0.00126343
KITLG	0.000203378	-1.2908	0.00126456
POMK	0.000204998	-1.10948	0.00127424
THY1	0.00020624	-1.26908	0.00128041
NKX6-1	0.000210618	-1.50373	0.00130444
IL32	0.00021251	-1.56556	0.00131456
HOMER2	0.000212525	-1.6388	0.00131426
KLF7	0.000212679	-1.01019	0.00131482
LMNB2	0.000213882	-0.591676	0.00132146
COL11A1	0.000214242	-2.80278	0.00132249
MKRN3	0.000214353	-2.32478	0.00132238
CABLES2	0.000214762	-0.656501	0.00132451
MTFR2	0.000215006	-0.808345	0.00132521
SH2B3	0.000217238	-0.859166	0.00133696
KRT9	0.000217279	-1.75806	0.00133682
AFAP1	0.000219428	-0.8979	0.00134802
PITX3	0.000220612	-0.677887	0.00135408
SIGLEC17P	0.000222506	-1.1379	0.00136366
NELL2	0.000227813	-2.09932	0.00139203
ADAM21	0.000228964	-1.04799	0.00139823
SAMD3	0.000230089	-1.41974	0.00140468
CHRNA3	0.000230326	-1.16544	0.00140571
TRIM46	0.000231032	-1.02854	0.00140919
COQ2	0.00023257	-0.60118	0.00141731
MYO1E	0.00023291	-0.746017	0.00141896
OTOA	0.000233201	-1.05391	0.00142031
MAGEA6	0.000233638	-3.824	0.00142212
MAP4K1	0.000233669	-1.45178	0.00142189
LTBP2	0.000233846	-1.22289	0.00142255
CXCL11	0.000234362	-2.42913	0.00142442
GADD45B	0.000235601	-1.06173	0.00143026
SNX24	0.000235878	-0.630533	0.00143152
SLC8A1	0.000236658	-1.21777	0.00143582
LBH	0.00023697	-0.966357	0.00143729
GNGT2	0.000238037	-1.15335	0.00144248
GBP1	0.000239059	-1.37655	0.00144739
CPEB1	0.000240184	-1.32921	0.00145292
[truncated: 1,573 more rows]

## Sheet: CESC
Symbol	P value	log2(Fold change)	FDR
SCARNA2	1.82557e-06	-0.697016	0.00234255
SYN1	2.93929e-06	-1.01631	0.00317613
FAHD2B	3.52501e-06	-0.857007	0.00328963
GRM4	3.6535e-06	-1.1428	0.00326131
FNDC5	3.72593e-06	-0.721839	0.00318738
ISYNA1	6.7723e-06	-0.775461	0.00479455
SLMO1	2.35217e-05	-0.639823	0.00878046
ARHGAP29	2.40152e-05	-0.816871	0.00880458
KIF7	4.81846e-05	-0.72758	0.010992
NAT8L	6.10505e-05	-0.98516	0.0125343
WTIP	8.72159e-05	-0.625689	0.0147986
CCDC169	0.000106813	-0.694093	0.0161248
MLLT11	0.000168413	-0.655289	0.0198717
EFEMP1	0.000189373	-1.12214	0.0210163
SUSD3	0.000245539	-0.628674	0.0236674
BAG2	0.000247795	-0.591716	0.0235532
BCAM	0.000289271	-0.774312	0.0246433
FSD1	0.00032091	-0.732915	0.0266745
FHOD3	0.000377407	-0.774613	0.028805
SLC38A3	0.000494169	-0.785736	0.0324147
FADS3	0.000563107	-0.61846	0.0344082
ECEL1	0.000575235	-0.963037	0.0348382
CPVL	0.000606046	-0.637779	0.035858
EPHB2	0.000673202	-0.632286	0.0380758
SOHLH2	0.000688823	-0.692501	0.0383258
CABYR	0.000695064	-0.618148	0.0383612
GATA3-AS1	0.000719506	-0.620822	0.0388741
ELOVL2	0.000779607	-0.861989	0.0408319
RPSAP52	0.000784961	-0.614114	0.0409037
LGALS17A	0.000847192	-0.963312	0.0428416
KCNMB4	0.000917917	-0.777158	0.0445526
TGFB2	0.000948153	-0.781886	0.0447506
RASL10B	0.00107044	-0.659152	0.0467599
COL2A1	0.00107358	-0.982077	0.0467976
RMRP	0.00118814	-0.65242	0.0493799

## Sheet: ESCA
Symbol	P value	log2(Fold change)	FDR
CLDN6	3.22981e-06	-2.2145	0.0221038
ZSCAN2	3.71296e-06	-0.59726	0.0190577
GLCCI1	5.28447e-06	-0.803534	0.0135619
SLC16A10	5.454e-06	-1.08031	0.0124418
ACVR2B	1.01148e-05	-0.601729	0.0148334
EFHD1	1.14374e-05	-1.19262	0.0146763
ANKRD1	1.43133e-05	-1.24717	0.0146933
GRB14	1.83204e-05	-1.70547	0.0150454
ZNF280B	2.38565e-05	-1.47136	0.0168896
SERPINA5	2.68991e-05	-1.73763	0.0184089
VASH2	3.53001e-05	-1.13733	0.0201318
MGAT4A	3.89856e-05	-1.18314	0.0195223
RTL1	4.54463e-05	-1.02852	0.0194387
CHKA	4.9785e-05	-0.874239	0.0204427
KIAA1549	5.56909e-05	-1.18419	0.0207889
AGT	6.36341e-05	-1.89035	0.0214176
ABCC4	6.61975e-05	-0.726089	0.021921
PALM3	6.94328e-05	-1.59901	0.0222738
HRCT1	8.39979e-05	-1.13559	0.0239522
MERTK	8.67184e-05	-0.839351	0.0237389
NR2F2	0.000107416	-0.746002	0.0259453
PRSS35	0.000111459	-0.944869	0.026303
PLXND1	0.000117721	-0.655803	0.0268547
TRIM71	0.000128561	-1.00306	0.0277842
ARRB1	0.000135222	-0.964968	0.028621
SERPINA1	0.000135727	-1.76322	0.0284349
GRIA4	0.000142181	-0.925255	0.0286189
PRTG	0.000144631	-1.07617	0.028552
RASSF4	0.00016522	-0.753006	0.0308375
PPM1H	0.00016532	-1.29949	0.0305782
LOC100131496	0.000170469	-0.648592	0.0299137
USP32P1	0.000172725	-1.35653	0.0300527
GPR137C	0.000198981	-0.753138	0.0329458
RHOBTB1	0.000206982	-0.746801	0.0334611
ZBED3-AS1	0.000208958	-0.76967	0.0335165
ST3GAL6	0.00022116	-0.786791	0.0338853
DCX	0.000248659	-0.939837	0.0357008
E2F5	0.000250327	-0.943855	0.0356908
IQCD	0.000280111	-0.666399	0.0385971
ANO7	0.00028371	-0.833743	0.0380709
HAVCR1	0.000287308	-1.37468	0.0378124
GALNT16	0.00028965	-1.24441	0.0374013
KLHL23	0.000291522	-0.87291	0.0374077
CHST13	0.000295927	-1.22539	0.0375042
ARHGAP29	0.000307927	-0.826406	0.0387856
BMF	0.000320516	-0.663254	0.0391697
THSD7A	0.00032546	-1.07184	0.039306
LY6H	0.000338177	-1.08329	0.039675
FAM106CP	0.000355334	-0.908155	0.0400844
SSX4	0.00036312	-1.1137	0.0407389
MAK	0.000363171	-0.76212	0.0405231
CPA2	0.000387405	-1.36044	0.0425338
NMUR1	0.000391467	-0.892424	0.0423011
SLC19A3	0.000394131	-1.62938	0.041927
LAMB1	0.000400917	-0.594225	0.0422114
KIAA0754	0.000414237	-0.792799	0.0427372
THPO	0.000436537	-0.883605	0.0430891
CLDN9	0.00044658	-1.33513	0.0434537
DENND5B	0.000447417	-0.966338	0.0433298
PABPC1L	0.000449106	-0.59305	0.0432891
RNF157	0.000472668	-1.22822	0.0445154
RASL10B	0.000477273	-1.06632	0.0443389
CLMN	0.000489674	-0.955322	0.0442885
SCARNA9	0.000490074	-0.61626	0.0441303
IGDCC3	0.00049861	-0.726512	0.0445085
SLC2A2	0.000502823	-1.09772	0.0446903
KAZALD1	0.00050374	-0.983842	0.0445788
CHPT1	0.000514122	-0.760561	0.0449167
KAAG1	0.000521564	-0.78065	0.0451824
LGALS12	0.000522035	-0.658598	0.0450332
NID1	0.000530731	-0.753251	0.0452134
TNS3	0.000533751	-0.753779	0.0450965
MRO	0.000540054	-0.832474	0.0452565
ADCY6	0.000555232	-0.71507	0.0455979
HGD	0.000559037	-2.23256	0.0457274
ST6GALNAC3	0.000600225	-0.865871	0.047397
FZD4	0.000630368	-0.651495	0.0488381
GPBAR1	0.000631336	-0.761197	0.0487292
SOX4	0.000661213	-0.595709	0.0497266

## Sheet: HNSC
Symbol	P value	log2(Fold change)	FDR
RBP3	1.92495e-13	-0.619321	3.837e-11
PSIP1	1.98023e-13	-0.688735	3.90924e-11
IL12A	1.35556e-12	-0.927595	2.00223e-10
HMGB2	1.43368e-12	-0.598627	2.10249e-10
STAG3	3.2507e-12	-1.65963	4.44934e-10
MAP3K14	3.9529e-12	-0.594926	5.23594e-10
ACBD7	6.27973e-12	-1.19675	7.90976e-10
LOC81691	1.8749e-11	-0.605951	2.02598e-09
C5orf34	2.1553e-11	-0.729416	2.31678e-09
SYNGR3	2.26681e-11	-1.18709	2.39896e-09
CDKN2C	2.3873e-11	-0.849756	2.51352e-09
YPEL1	2.97536e-11	-0.727899	3.05435e-09
ARHGAP4	3.26258e-11	-0.931664	3.29971e-09
ABCA17P	3.95491e-11	-1.43938	3.92262e-09
BZRAP1	5.68521e-11	-1.09029	5.30559e-09
SYCE2	7.86018e-11	-1.06305	6.95592e-09
TLX3	1.13123e-10	-1.74919	9.59725e-09
FAM159A	1.15659e-10	-0.894145	9.69221e-09
ATP6V0E2-AS1	1.30165e-10	-0.849231	1.048e-08
ZNF37BP	1.7379e-10	-0.615984	1.35155e-08
SYCP2	1.79977e-10	-1.52324	1.39438e-08
TYMS	2.14077e-10	-0.590795	1.61589e-08
SIM2	2.18005e-10	-1.16564	1.63951e-08
CHPT1	2.3628e-10	-0.819683	1.75763e-08
DTX4	2.41586e-10	-0.644011	1.79061e-08
IL17RB	2.85852e-10	-0.927481	2.05204e-08
JAK3	2.89648e-10	-0.750809	2.07204e-08
FAM150B	3.07952e-10	-1.05856	2.18774e-08
WNT1	3.1905e-10	-0.60633	2.251e-08
XKR4	3.54793e-10	-0.90446	2.45261e-08
HESX1	4.0651e-10	-0.631678	2.71858e-08
MECOM	4.5224e-10	-0.967336	2.93827e-08
COL19A1	5.48344e-10	-1.26048	3.50718e-08
ERO1LB	6.91408e-10	-0.710937	4.26285e-08
SUSD3	7.32453e-10	-0.779424	4.47559e-08
LIMD2	7.79879e-10	-0.61174	4.73719e-08
GPR137C	8.16088e-10	-0.730063	4.91352e-08
CCDC28B	8.47662e-10	-0.724559	5.05911e-08
FCHO1	9.72217e-10	-0.867026	5.75233e-08
TMPRSS3	1.08325e-09	-1.16854	6.24728e-08
MYB	1.11523e-09	-1.09989	6.41364e-08
SH2B2	1.13882e-09	-0.615732	6.53102e-08
ORAI2	1.20037e-09	-0.590744	6.84578e-08
LOC202181	1.21909e-09	-0.78047	6.93329e-08
CR1L	1.33823e-09	-0.745488	7.52746e-08
ZFR2	1.34345e-09	-1.5096	7.53615e-08
RANBP17	1.99734e-09	-1.25291	1.04878e-07
RORB	2.11261e-09	-1.17179	1.10086e-07
NFIB	2.40119e-09	-0.643316	1.22634e-07
ZPBP2	2.48056e-09	-0.865624	1.2606e-07
ABCA2	2.67481e-09	-0.693558	1.33943e-07
OXER1	2.91405e-09	-0.904788	1.44863e-07
CCDC155	2.9198e-09	-0.967343	1.44798e-07
GKAP1	3.35655e-09	-0.815967	1.61768e-07
HAAO	4.13093e-09	-0.860804	1.9497e-07
ACP6	4.49032e-09	-0.625554	2.08576e-07
ISYNA1	4.91959e-09	-0.883253	2.25456e-07
LIFR	5.30679e-09	-0.923412	2.41582e-07
N4BP2L1	5.5652e-09	-0.711688	2.5002e-07
RAB42	5.67419e-09	-0.809683	2.52705e-07
CLGN	5.90049e-09	-1.34462	2.62214e-07
CCDC74A	5.94638e-09	-0.921285	2.63683e-07
TRAF1	6.41361e-09	-0.625879	2.81965e-07
CD40	6.663e-09	-0.618429	2.9168e-07
SMC1B	7.33716e-09	-1.56361	3.16469e-07
DNAH7	7.76446e-09	-0.771353	3.32108e-07
SLC12A7	9.20244e-09	-0.732443	3.86371e-07
MDK	9.67374e-09	-0.77886	4.02048e-07
COL9A2	9.94718e-09	-0.955437	4.11745e-07
PIWIL4	1.05773e-08	-0.719458	4.31734e-07
ABCA3	1.10357e-08	-1.15155	4.46011e-07
RHEBL1	1.2757e-08	-0.623989	5.06604e-07
RNFT2	1.28109e-08	-1.02017	5.07763e-07
GOLGA2P5	1.48397e-08	-0.76096	5.77035e-07
HVCN1	1.606e-08	-0.66981	6.14019e-07
ZNF541	1.75371e-08	-1.41957	6.60649e-07
MEIS1	1.8473e-08	-0.601559	6.93362e-07
CRB2	1.85712e-08	-1.14988	6.95777e-07
KCNB2	2.39059e-08	-0.995406	8.67158e-07
ZNF620	2.41056e-08	-0.658571	8.71324e-07
ARHGEF33	2.43957e-08	-0.9488	8.80259e-07
REPS2	2.4887e-08	-0.619548	8.93279e-07
IL17REL	3.11312e-08	-1.12006	1.07421e-06
CCDC160	3.15347e-08	-0.715742	1.08631e-06
SLC14A1	3.44725e-08	-0.75996	1.17372e-06
UBD	3.78219e-08	-1.25744	1.27928e-06
ZCCHC18	3.87101e-08	-0.636686	1.30075e-06
ADGRG2	3.99418e-08	-0.889005	1.33341e-06
PBX4	4.18269e-08	-0.642035	1.38956e-06
SOWAHA	4.37236e-08	-0.870835	1.44091e-06
CDCA7	4.58155e-08	-0.597956	1.50022e-06
NPPC	4.7937e-08	-0.860224	1.5647e-06
ZNF157	4.92377e-08	-0.609745	1.59952e-06
BCL2L14	5.23423e-08	-0.963629	1.67389e-06
OLMALINC	5.30396e-08	-0.595356	1.69092e-06
REEP2	5.82769e-08	-0.800632	1.8351e-06
LINC00689	6.92798e-08	-0.673033	2.13251e-06
SHISA3	7.03191e-08	-0.637941	2.15803e-06
CCNI2	7.06035e-08	-0.925146	2.16352e-06
FBXO43	7.23127e-08	-0.710274	2.20275e-06
ENPP6	7.78074e-08	-0.992361	2.34921e-06
CHDH	8.3322e-08	-1.04211	2.50466e-06
PAK3	8.56745e-08	-0.808652	2.56411e-06
SSTR2	1.00022e-07	-0.793534	2.92946e-06
H2BFXP	1.10407e-07	-0.639553	3.17029e-06
P4HTM	1.13681e-07	-0.598747	3.24165e-06
UCP2	1.14232e-07	-0.65895	3.24835e-06
EYA2	1.20326e-07	-1.31543	3.39342e-06
POU4F1	1.38648e-07	-1.23794	3.8107e-06
LRRC75A	1.50274e-07	-0.6377	4.07565e-06
BCL2	1.59239e-07	-0.730547	4.27363e-06
ZBTB8B	1.66713e-07	-0.651886	4.45096e-06
CLUL1	1.66864e-07	-0.681385	4.44921e-06
FAM221A	1.69821e-07	-0.808608	4.51048e-06
APOBEC3G	1.72735e-07	-0.704387	4.57604e-06
ARHGAP26	1.74354e-07	-0.610372	4.61298e-06
ZNF239	1.74709e-07	-0.759039	4.61642e-06
SIMC1	1.77443e-07	-0.655634	4.66463e-06
CTSE	1.88174e-07	-0.964164	4.89038e-06
DDX25	2.06099e-07	-0.745978	5.28267e-06
ZCWPW1	2.09074e-07	-0.595565	5.34556e-06
NPTXR	2.1974e-07	-1.01624	5.59738e-06
RIBC2	2.31261e-07	-0.878346	5.86175e-06
NEURL1	2.33738e-07	-1.03287	5.90267e-06
PAX6	2.63628e-07	-0.762544	6.56065e-06
ADAM22	2.65858e-07	-0.943716	6.60017e-06
MFI2	2.66344e-07	-0.82059	6.60423e-06
GABBR2	2.97137e-07	-0.768168	7.27117e-06
C5orf56	3.11379e-07	-0.589089	7.57456e-06
FOXD3	3.3521e-07	-0.946503	8.05878e-06
COLCA1	3.38066e-07	-1.26271	8.10844e-06
ENOX1	3.40054e-07	-0.660709	8.13712e-06
FN3K	3.54449e-07	-0.649916	8.42267e-06
SOX30	3.73872e-07	-1.02856	8.7227e-06
2016-03-02	3.81838e-07	-0.715915	8.87828e-06
C5	3.83136e-07	-0.702382	8.89838e-06
MEI1	3.83841e-07	-1.01594	8.90467e-06
ATP2A3	3.9921e-07	-0.606534	9.19887e-06
E2F5	4.06472e-07	-0.657047	9.3452e-06
PDE6A	4.14917e-07	-0.712125	9.51806e-06
FGF2	4.25951e-07	-0.849888	9.73853e-06
GATS	4.31279e-07	-0.612575	9.81662e-06
CCDC74B	4.32924e-07	-0.803947	9.84315e-06
LOC286367	4.36458e-07	-0.624225	9.91253e-06
LINC00092	4.58625e-07	-0.773484	1.03246e-05
APOBEC3H	4.70876e-07	-0.68851	1.05426e-05
FAM81A	4.94896e-07	-0.717513	1.10683e-05
KLHL35	5.14033e-07	-0.988998	1.13847e-05
TCAM1P	5.35713e-07	-1.28839	1.18012e-05
TCEA3	5.44777e-07	-0.751073	1.19624e-05
NPHS1	5.46054e-07	-0.618175	1.19776e-05
BTNL9	6.36705e-07	-1.11339	1.36027e-05
MIR155HG	6.5804e-07	-0.650471	1.39424e-05
LURAP1	6.87795e-07	-0.75605	1.44535e-05
ADORA2A-AS1	7.13606e-07	-0.75196	1.48591e-05
DPY19L2P2	7.20264e-07	-0.68071	1.49673e-05
CCDC146	7.92529e-07	-0.619651	1.62877e-05
CADPS2	8.01305e-07	-0.666228	1.64188e-05
SPIB	8.14948e-07	-1.12841	1.66484e-05
SIX4	8.24238e-07	-0.730103	1.67549e-05
AP3B2	8.84655e-07	-1.01943	1.76854e-05
C7	8.86782e-07	-1.26311	1.76762e-05
LOC100499484-C9ORF174	8.88142e-07	-0.746784	1.7669e-05
ASRGL1	8.95849e-07	-0.780529	1.77879e-05
ICAM4	8.98438e-07	-0.977759	1.78221e-05
RAB39B	9.12715e-07	-0.726884	1.80878e-05
DAGLA	9.15023e-07	-0.699588	1.8116e-05
LOC100129534	9.22309e-07	-0.711841	1.82251e-05
NCR3	9.44007e-07	-0.680437	1.85824e-05
CLDN10	1.04716e-06	-1.49928	2.02251e-05
GDF5	1.10002e-06	-0.75938	2.10283e-05
KHK	1.13745e-06	-0.659896	2.15631e-05
PCDH8	1.20156e-06	-0.712343	2.25908e-05
TMSB15A	1.21965e-06	-0.908044	2.28891e-05
PAPSS2	1.21977e-06	-0.620581	2.28703e-05
RAMP2-AS1	1.254e-06	-0.766201	2.33629e-05
CD72	1.27109e-06	-0.710463	2.35957e-05
KCNJ10	1.29046e-06	-0.827661	2.38688e-05
C11orf85	1.29851e-06	-0.677235	2.3953e-05
PVRIG	1.40401e-06	-0.61625	2.57144e-05
NFE2L3	1.43498e-06	-0.631873	2.61648e-05
ADARB2	1.4381e-06	-0.929539	2.61985e-05
EBI3	1.50244e-06	-0.641022	2.70822e-05
SCARA3	1.50492e-06	-0.69553	2.71031e-05
LCK	1.54751e-06	-0.631746	2.77969e-05
PKDCC	1.58313e-06	-1.07631	2.82883e-05
SHCBP1L	1.58428e-06	-0.711241	2.82597e-05
TG	1.59657e-06	-0.875252	2.84295e-05
UPB1	1.59902e-06	-0.882717	2.84483e-05
CLDN3	1.61566e-06	-1.37574	2.86452e-05
KATNAL2	1.62369e-06	-0.731929	2.87627e-05
RNF157	1.7473e-06	-0.637492	3.0583e-05
ASPHD1	1.81152e-06	-0.729031	3.14656e-05
LTA	1.84937e-06	-0.662866	3.20958e-05
ATP6V0E2	1.85679e-06	-0.704753	3.21161e-05
KCNA2	1.87762e-06	-0.710898	3.23944e-05
FAM163A	1.88807e-06	-0.623481	3.25473e-05
PLEKHB1	2.0302e-06	-0.730352	3.47351e-05
ZMYND10	2.11293e-06	-0.677136	3.60603e-05
SELENBP1	2.12838e-06	-0.7493	3.62337e-05
DMRTA2	2.1891e-06	-1.46535	3.70829e-05
IL15	2.21662e-06	-0.611701	3.74562e-05
RGAG4	2.22069e-06	-0.675475	3.74327e-05
KIF25	2.22761e-06	-0.622514	3.75186e-05
EBF4	2.23596e-06	-0.624065	3.76283e-05
ACACB	2.28542e-06	-0.61538	3.83036e-05
PXYLP1	2.37974e-06	-0.65817	3.95294e-05
FAM184A	2.54448e-06	-0.759106	4.18931e-05
GPC2	2.70427e-06	-0.692582	4.41346e-05
RNF207	2.85812e-06	-0.647293	4.62776e-05
HMX2	2.87229e-06	-0.859865	4.64338e-05
WNK3	2.93351e-06	-0.888521	4.72005e-05
C1QTNF4	2.93987e-06	-0.666813	4.72659e-05
GOLT1A	3.11881e-06	-0.854205	4.97532e-05
INSM1	3.15115e-06	-0.830814	5.01911e-05
SMPDL3B	3.16089e-06	-0.826596	5.02682e-05
TMSB4Y	3.19523e-06	-1.02972	5.06573e-05
WFDC2	3.20835e-06	-1.53651	5.08262e-05
KEL	3.22538e-06	-0.96924	5.10566e-05
ZMAT1	3.23022e-06	-0.815207	5.10937e-05
VCAM1	3.44232e-06	-0.911568	5.41566e-05
ASB9	3.52919e-06	-0.620814	5.52271e-05
XKR5	3.56747e-06	-0.716622	5.57411e-05
PDE6B	3.63476e-06	-0.843061	5.6663e-05
ARNT2	3.65376e-06	-0.827239	5.68729e-05
MTL5	3.66834e-06	-0.676723	5.70566e-05
SNCG	3.68437e-06	-0.791574	5.71759e-05
TAF7L	3.99813e-06	-0.92966	6.11666e-05
PLAC8	4.0195e-06	-1.09837	6.14477e-05
CCR10	4.38221e-06	-0.676401	6.59613e-05
FCRL4	4.49668e-06	-0.626728	6.72897e-05
MAPK4	4.69488e-06	-0.88233	6.98483e-05
GPAT2	4.76962e-06	-0.858125	7.0704e-05
ZFP3	4.81514e-06	-0.653186	7.12759e-05
ANKLE1	4.87941e-06	-0.734108	7.21233e-05
KRT8	4.88881e-06	-1.15983	7.22101e-05
SIM1	4.93726e-06	-0.692056	7.28211e-05
IRAK3	5.11477e-06	-0.610821	7.50617e-05
TCP11	5.12755e-06	-1.11645	7.51955e-05
SLC6A16	5.13961e-06	-0.632675	7.52649e-05
RNF150	5.25103e-06	-0.903829	7.66233e-05
SLC7A2	5.43125e-06	-0.914588	7.86937e-05
PHGDH	5.45409e-06	-0.712907	7.8969e-05
GABRP	5.51588e-06	-1.56467	7.9751e-05
RNF165	5.71092e-06	-0.870584	8.19936e-05
RFPL1S	6.05542e-06	-0.759067	8.61565e-05
C10orf10	6.13155e-06	-0.597275	8.69384e-05
C2orf48	6.2844e-06	-0.616697	8.8677e-05
2016-09-03	6.30252e-06	-0.796935	8.88106e-05
ZIC2	6.50577e-06	-0.77617	9.14237e-05
RAMP1	6.58185e-06	-0.809277	9.23032e-05
RHBDL3	6.60257e-06	-0.86617	9.25307e-05
LRIG1	6.8071e-06	-0.588521	9.48789e-05
NEFH	6.95604e-06	-1.02715	9.65615e-05
GLS2	7.10927e-06	-1.00139	9.83561e-05
EFCAB6	7.22736e-06	-0.608872	9.94537e-05
COL4A4	7.22791e-06	-0.887907	9.93947e-05
PARM1	7.39699e-06	-0.763099	0.000101245
2016-03-01	7.96748e-06	-0.751387	0.000107266
VPREB3	8.0316e-06	-0.728513	0.000107987
SP9	8.48669e-06	-0.762245	0.000112923
CLDN9	8.72524e-06	-0.742479	0.000115797
GPR18	9.14662e-06	-0.637395	0.000120455
HMSD	9.56181e-06	-0.796462	0.0001252
DMC1	9.82192e-06	-0.635324	0.000127629
LY75	1.01127e-05	-0.71651	0.000130993
WBSCR17	1.04768e-05	-0.774338	0.00013452
GCK	1.05123e-05	-0.763826	0.000134892
RIPPLY3	1.06504e-05	-0.961797	0.000136494
SLC10A4	1.10419e-05	-0.820288	0.000140546
KIRREL2	1.17899e-05	-0.763626	0.000148048
MAATS1	1.19506e-05	-0.787981	0.000149608
ICAM5	1.23304e-05	-0.664717	0.000153057
IL2RG	1.24534e-05	-0.649906	0.000154118
MAP4K1	1.28801e-05	-0.64974	0.000158633
TBL1Y	1.39931e-05	-0.660922	0.000168204
DCHS2	1.44202e-05	-0.841489	0.000173237
CYP27A1	1.51662e-05	-0.729608	0.000181139
FAM57B	1.5256e-05	-0.771473	0.000181893
MAMDC4	1.54765e-05	-0.655132	0.000184095
MYO3A	1.64484e-05	-1.27047	0.000194193
ASCL4	1.74066e-05	-0.629775	0.000203749
MPP2	1.85717e-05	-0.712719	0.000214452
LRRC4C	1.86273e-05	-0.638455	0.000214973
RDM1	1.87021e-05	-0.601447	0.000215352
LOC100132111	1.88887e-05	-0.718342	0.000216892
NKX2-4	1.95549e-05	-0.609816	0.000223542
TLE2	1.98207e-05	-0.625101	0.000226077
CAPS	2.01294e-05	-0.617666	0.000229089
MGAT3	2.01484e-05	-0.839492	0.000229051
SYDE2	2.01702e-05	-0.633251	0.000229172
HLA-DPB2	2.01883e-05	-0.618986	0.000229251
CRACR2B	2.05642e-05	-0.592988	0.000233004
LTB	2.15115e-05	-0.613425	0.000241736
EWSAT1	2.19544e-05	-0.687501	0.000245772
ZNF488	2.25351e-05	-0.65002	0.000250905
GRIN2A	2.25723e-05	-1.01478	0.000251182
PTPN7	2.27182e-05	-0.618176	0.000252123
LINC00925	2.36724e-05	-0.913461	0.000260321
TEX15	2.40084e-05	-1.03716	0.000263451
PBX1	2.40502e-05	-0.741133	0.000263628
GRIN2C	2.43893e-05	-0.643855	0.000266491
SVIP	2.4464e-05	-0.698939	0.000266882
NCRNA00185	2.46583e-05	-0.752975	0.000268573
FCER2	2.54728e-05	-0.70025	0.000274531
PRKY	2.59582e-05	-1.29919	0.000277722
NSUN7	2.60596e-05	-0.815844	0.000278661
NT5M	2.68175e-05	-0.664283	0.000285132
MAP7D2	2.69534e-05	-1.21595	0.00028628
PLD5	2.69601e-05	-0.640292	0.000286204
ANKRD65	2.73956e-05	-0.637897	0.000290076
CD79B	2.99038e-05	-0.659642	0.00031181
NWD1	3.26001e-05	-0.803146	0.000335327
C7orf13	3.3161e-05	-0.689752	0.000339905
LINC00669	3.45355e-05	-0.703561	0.00035171
ZAP70	3.46808e-05	-0.668721	0.000352491
SLC2A4	3.52418e-05	-0.725047	0.000356956
COLCA2	3.59615e-05	-0.791187	0.000362992
AMY1A	3.70772e-05	-0.845139	0.000371333
TMIGD2	3.7124e-05	-0.592645	0.00037162
CAMK4	3.78555e-05	-0.619585	0.000377654
LHX2	3.81998e-05	-0.868461	0.000380534
NR3C2	3.82817e-05	-0.766024	0.000381164
IGFBPL1	3.92727e-05	-0.65208	0.000388582
FHOD3	3.9682e-05	-0.60466	0.000391312
PNMA3	4.01877e-05	-0.757429	0.00039516
FAM171A1	4.10354e-05	-0.650973	0.00040138
TMEM255A	4.2585e-05	-0.707545	0.000413974
LOC399815	4.27399e-05	-0.601472	0.000415087
CENPV	4.48241e-05	-0.666302	0.000430642
CECR7	4.60905e-05	-0.773373	0.000440132
C9orf152	4.63994e-05	-0.836523	0.00044267
ZNF280B	4.87617e-05	-0.712637	0.000461349
TDRD10	4.91711e-05	-0.68755	0.000463301
C14orf39	4.96635e-05	-0.590495	0.000467297
CBS	5.13703e-05	-0.798275	0.000481152
DEPTOR	5.3011e-05	-0.628115	0.000494264
BIRC3	5.48629e-05	-0.63329	0.00050807
C3	5.93653e-05	-0.672423	0.000542425
FAM26F	6.1157e-05	-0.647077	0.000557555
NRXN1	6.17186e-05	-0.811713	0.000561429
LRMP	6.25684e-05	-0.686675	0.000568152
NKX2-3	6.68536e-05	-0.9411	0.000602798
WBSCR28	6.86182e-05	-0.596484	0.000615734
SPOCK2	6.97015e-05	-0.612339	0.000623005
HNF4G	7.14038e-05	-0.829139	0.000635729
SPEF2	7.31738e-05	-0.63137	0.000648675
FAT3	7.61601e-05	-0.776012	0.000671091
TMSB15B	7.70281e-05	-0.6354	0.000677576
YBX2	7.759e-05	-1.0255	0.000681352
TMEM52	7.79674e-05	-0.588784	0.000683788
DNAJC22	7.97068e-05	-0.681181	0.000695774
SKAP1	8.05129e-05	-0.629619	0.000699539
KRT86	8.06164e-05	-0.612031	0.000700142
SIT1	8.18775e-05	-0.626226	0.000708398
CCDC60	8.55477e-05	-0.674492	0.000733046
SLC16A8	8.70528e-05	-0.673181	0.00074501
NECAB1	8.82357e-05	-0.64588	0.000754505
AK8	8.98665e-05	-0.632307	0.000767172
HLA-DOA	9.32177e-05	-0.677589	0.000792486
SEMA3E	9.5153e-05	-0.729667	0.000803945
TMEM200C	9.66112e-05	-0.63202	0.00081292
CLU	9.71602e-05	-0.7274	0.000815868
LOC541473	9.89419e-05	-0.699293	0.000828457
WSCD1	0.000101577	-0.630461	0.000846723
TCERG1L	0.000103197	-0.775773	0.000856744
STK33	0.000105173	-0.696964	0.000870686
TSPAN8	0.000105996	-0.890527	0.000875733
GNAZ	0.000107334	-0.635302	0.000883941
PLA2G2D	0.000110462	-0.973382	0.000902109
SAMD3	0.000111237	-0.622999	0.000908078
TMEM56	0.000120657	-0.715163	0.000970691
HUNK	0.000123613	-0.621893	0.000989045
EYA1	0.000125334	-0.773903	0.00100009
C2orf40	0.000128136	-0.685858	0.00101928
SV2B	0.000132702	-0.814391	0.0010495
M1AP	0.000135076	-0.96436	0.00106377
NUDT11	0.000136722	-0.751666	0.00107426
AMY2B	0.000138696	-0.613047	0.00108644
KIAA2022	0.000141729	-0.845662	0.00110515
RASGRF1	0.000143379	-0.594392	0.00111631
IL34	0.000145665	-0.597494	0.00113196
PDCD1	0.000152885	-0.620345	0.00117826
PLA1A	0.000156782	-0.629967	0.00120288
RPS6KL1	0.000157085	-0.611691	0.0012034
COCH	0.000158705	-0.974839	0.00121355
CD8B	0.00015977	-0.77621	0.00122078
SYNE4	0.000165977	-0.842092	0.00125837
SLC29A2	0.000167731	-0.663126	0.00126839
LOXL4	0.000170569	-0.851136	0.00128512
ADGRG5	0.000172308	-0.660297	0.00129347
KIAA1683	0.00017241	-0.589141	0.00129377
LAG3	0.000173296	-0.659484	0.00129899
MYCN	0.000176158	-0.626435	0.00131756
FOXA1	0.000184613	-0.97487	0.00136932
PLEKHS1	0.000185644	-0.990484	0.00137598
MT3	0.000195239	-0.634855	0.00142853
SIGLEC11	0.000196256	-0.61586	0.00143443
ADAM28	0.000198198	-0.685748	0.00144606
CHAD	0.000200442	-0.591208	0.0014588
WNT10B	0.000206054	-0.589142	0.00148961
SIX2	0.0002135	-0.682528	0.00153479
COL4A3	0.000214605	-0.725811	0.00154058
CACNB4	0.000218564	-0.647857	0.00156572
TTTY15	0.000221052	-1.09875	0.00158078
NTNG1	0.000224739	-0.647578	0.00160268
SLC1A1	0.000229219	-0.634692	0.00162672
PTCHD2	0.000233059	-0.769743	0.00164884
MESP1	0.000233111	-0.589021	0.00164864
IL22RA2	0.000236264	-0.64655	0.0016675
HPDL	0.000238685	-0.692743	0.00168111
EPHA6	0.000241407	-0.650091	0.00169679
PCLO	0.000242164	-0.954443	0.00170037
SIRPG	0.000258055	-0.644734	0.0017887
PODXL2	0.000261297	-0.870322	0.00180447
CCL19	0.000273834	-0.920575	0.00187465
PON3	0.000273886	-0.863001	0.00187438
TMEM150C	0.000276617	-0.611131	0.00188992
CP	0.000280073	-1.11945	0.00190719
KLRB1	0.000293181	-0.594681	0.00198395
KRT36	0.000300122	-0.671948	0.00202358
SH2D1A	0.00030194	-0.613554	0.00203384
ABI3BP	0.000308987	-0.774712	0.00207653
TMEM139	0.000326508	-0.714814	0.00216733
FAM71E2	0.000333228	-0.836584	0.00219984
KLF15	0.000334288	-0.630156	0.00220542
LRRN1	0.00034119	-0.900975	0.00224159
UTY	0.000342158	-1.23884	0.00224652
PPP1R1B	0.000350413	-1.05697	0.00229265
SLC27A6	0.000360871	-0.720174	0.00234909
CPEB1	0.000363868	-0.611941	0.00236336
NUP210	0.000384346	-0.618531	0.00247135
PRH2	0.000396793	-0.757857	0.00253707
BEND5	0.000397881	-0.610584	0.00254245
C1QL1	0.000402137	-0.600817	0.00256645
CDKN2B-AS1	0.000408851	-0.638974	0.00260121
UBASH3A	0.000412093	-0.588061	0.00261536
RORC	0.000422021	-0.639572	0.002666
CYorf15B	0.000425257	-0.99303	0.00268149
CYP1B1	0.000437642	-0.769328	0.0027461
SP5	0.000438269	-0.615272	0.00274919
HIF3A	0.000439075	-0.745789	0.00275089
CD19	0.000475608	-0.743894	0.00293675
HLA-DQA1	0.000513116	-0.601217	0.00312234
TLX2	0.000514534	-0.615382	0.00312819
ZDHHC2	0.000519259	-0.621575	0.00315038
FXYD6	0.000523509	-0.637714	0.00316961
OCA2	0.000534416	-0.813248	0.00322235
USP9Y	0.000538486	-1.22309	0.00324023
EMID1	0.000549191	-0.622654	0.00329499
INA	0.000562418	-0.970354	0.00335962
ISL1	0.000563596	-0.802691	0.00336567
ANKRD34B	0.000570689	-0.68753	0.00339913
FAM3B	0.000629306	-1.09598	0.00366637
PKIA	0.000685592	-0.633199	0.00393291
FOXJ1	0.000702167	-1.00269	0.00401119
KIAA1456	0.000737955	-0.589555	0.00417037
CXCR2P1	0.000742337	-0.763874	0.00418592
CX3CL1	0.000752751	-0.608792	0.00423185
GBP4	0.000775972	-0.60283	0.00434693
FCRL3	0.000779357	-0.610665	0.00436113
LYPD6	0.00080205	-0.752637	0.00446741
CR2	0.000826958	-0.758	0.00457882
B3GALT5	0.000850586	-0.696879	0.00467435
KRT19	0.000889051	-1.41624	0.00482759
DNAH11	0.00089101	-0.778232	0.00483567
ERAP2	0.000919055	-0.734381	0.00495773
IKZF3	0.000969727	-0.670553	0.00516324
AR	0.000993194	-0.613137	0.00525413
GIPC2	0.00103234	-0.71908	0.00541935
FXYD2	0.00108823	-0.606162	0.00566063
CXCR3	0.00109846	-0.609412	0.00570225
MIOX	0.00110708	-0.601881	0.00573834
CLIC5	0.00112158	-0.586059	0.00579735
KBTBD12	0.00114337	-0.800914	0.0058907
CDKN2A	0.00116423	-1.09321	0.00597271
WNK2	0.00123474	-0.938463	0.00627643
TXLNGY	0.00125266	-1.01741	0.00635019
ISM2	0.00129108	-0.627352	0.00650325
RBM11	0.00131773	-0.646935	0.00662121
EIF1AY	0.00136712	-1.1444	0.00683094
LINC01139	0.00138404	-0.886491	0.00690539
CCDC8	0.00139241	-0.663336	0.00693536
KREMEN2	0.00145824	-0.604907	0.00718135
IRX6	0.00151105	-0.836076	0.00739353
ADCY5	0.00156775	-0.652045	0.00763277
GZMH	0.0016587	-0.662977	0.00799785
NLGN4Y	0.0016694	-0.949079	0.00804
NUDT10	0.0016899	-0.592384	0.00812539
ECHDC3	0.00173128	-0.687392	0.00828551
B3GALT5-AS1	0.00176793	-0.60726	0.00842167
KDM5D	0.00180656	-1.16748	0.00856001
ZFY	0.00182226	-1.05548	0.00860855
SLC44A4	0.00184142	-0.786736	0.0086811
FOXG1	0.00201125	-0.773741	0.00930443
DDX3Y	0.00203028	-1.2422	0.00937557
BEX2	0.00206438	-0.702639	0.00951589
HOXB13	0.00210496	-0.868841	0.00965525
LOC730101	0.00214063	-0.646487	0.00977953
MUC2	0.00214071	-0.739461	0.00977775
FAXC	0.00223547	-0.621177	0.0101317
AS3MT	0.00230678	-0.590198	0.0103815
CYP4X1	0.00233081	-0.726802	0.0104713
ZYG11A	0.002515	-0.747828	0.0111259
KCNS1	0.00260432	-0.867232	0.0114397
CAPN13	0.0026261	-0.811601	0.0115206
RPS4Y1	0.0026725	-1.36042	0.0116892
AGR3	0.00269186	-0.638714	0.0117538
BMP3	0.00296305	-0.704037	0.0126976
TDRD5	0.00331485	-0.90361	0.0138609
MUC13	0.00334458	-0.626718	0.0139483
PNCK	0.00340345	-0.769492	0.0141421
PRKAA2	0.00355848	-0.709137	0.0146823
ZNF683	0.00355932	-0.601798	0.0146828
PRG4	0.00356188	-0.63995	0.0146875
CGREF1	0.0036427	-0.59743	0.0149219
MUC16	0.00384802	-0.83936	0.0155918
GZMK	0.00397714	-0.619422	0.0159982
ANO4	0.00421309	-0.598529	0.016718
ENPP5	0.00421796	-0.664247	0.0167309
CHRDL1	0.00426965	-0.763126	0.0168772
PTN	0.00431682	-0.658868	0.0170211
KRT7	0.00436492	-0.759623	0.0171547
NOS2	0.0044166	-0.683307	0.0173114
EXOC3L4	0.00450997	-0.611154	0.0175934
LTF	0.004737	-1.13198	0.0183052
EPYC	0.0050162	-0.616803	0.0191462
ODAM	0.00540117	-0.73751	0.0202949
ALDH1L1	0.00542297	-0.719828	0.0203731
OLFM1	0.00551809	-0.622782	0.0206361
MIA	0.00582248	-0.604501	0.0215273
PRSS21	0.00596283	-0.882444	0.0219356
GLB1L2	0.00601365	-0.667311	0.0220751
PEG10	0.00638256	-0.755814	0.0231684
SNX31	0.0067705	-0.653921	0.0242211
AMOT	0.00740997	-0.585704	0.0260103
IDO1	0.00771141	-0.685362	0.0268435
FDCSP	0.00783442	-1.0663	0.0271612
PDLIM3	0.0081452	-0.614893	0.0280304
CAPN6	0.00885818	-0.62905	0.0299469
STATH	0.00944822	-0.7938	0.0314803
B4GALNT2	0.00977114	-0.639636	0.0323514
PTH2R	0.00984752	-0.769743	0.0325623
TJP3	0.010792	-0.602183	0.0350142
MFSD4	0.0110388	-0.601102	0.0356404
ZG16B	0.0112962	-0.7328	0.0363342
CST1	0.0126747	-0.849866	0.0397593
ERN2	0.0133081	-0.659679	0.0412983
SYNPO2	0.0138113	-0.602255	0.0424809
PI16	0.0163019	-0.606851	0.0484502

## Sheet: KIRC
Symbol	P value	log2(Fold change)	FDR
FKBP11	6.84893e-19	-0.760428	1.40615e-14
KDELR3	8.33673e-17	-0.946389	5.70538e-13
INHBE	1.36319e-15	-1.42111	3.99823e-12
TRIM36	1.44915e-14	-0.701425	2.12518e-11
IKBKE	2.95517e-14	-0.667107	3.56897e-11
MOCOS	3.13569e-14	-1.4403	3.5766e-11
PTTG1	3.21105e-14	-0.75152	3.46979e-11
MFSD2A	4.53529e-14	-1.32586	4.23246e-11
F2	8.09045e-14	-1.97675	5.19078e-11
UBE2C	8.72363e-14	-0.885056	5.26779e-11
SAA1	1.6716e-13	-2.56402	7.79991e-11
IGFLR1	1.79537e-13	-0.636927	7.84272e-11
CENPA	2.36581e-13	-0.759439	9.7145e-11
PRAME	5.44539e-13	-2.03466	1.86332e-10
PYCR1	5.91711e-13	-0.953857	1.95942e-10
BUB1	1.0066e-12	-0.777143	2.95236e-10
CPNE7	1.12253e-12	-1.16269	3.15709e-10
C1QL1	1.26319e-12	-1.63575	3.36811e-10
AURKB	1.37143e-12	-0.772212	3.60984e-10
GPR84	1.51257e-12	-0.808043	3.83389e-10
ATP1A3	2.50584e-12	-1.0527	5.65357e-10
C1S	2.77458e-12	-1.01646	6.19183e-10
PSAT1	3.25454e-12	-1.28545	6.88854e-10
SERPINF1	4.17954e-12	-0.963951	8.49606e-10
SAA2	5.0865e-12	-2.14354	9.85197e-10
CXCL13	5.12967e-12	-1.5141	9.84273e-10
PMCH	5.68639e-12	-1.04775	1.08099e-09
ADAM8	6.63794e-12	-0.721185	1.16482e-09
SH2D2A	8.20935e-12	-0.845633	1.33767e-09
ADAMTS14	8.57131e-12	-1.02097	1.38565e-09
GFPT2	1.29901e-11	-1.24037	1.86503e-09
MYBL2	1.52296e-11	-0.83856	2.09852e-09
SLC17A9	1.53541e-11	-0.935051	2.10157e-09
LAT	1.56126e-11	-0.745183	2.1228e-09
PTPRH	1.56966e-11	-1.44379	2.12018e-09
ASIP	1.60968e-11	-0.772813	2.13215e-09
HJURP	1.95209e-11	-0.724286	2.5049e-09
KIF20A	1.97332e-11	-0.776962	2.51641e-09
TPX2	2.44579e-11	-0.625993	2.98895e-09
CEP55	2.53875e-11	-0.642408	3.06607e-09
BATF	2.61477e-11	-0.772423	3.13941e-09
PAEP	2.94874e-11	-1.56685	3.40116e-09
IL20RB	2.9778e-11	-1.62855	3.39652e-09
CDC25C	3.39663e-11	-0.739389	3.76953e-09
DLX4	3.49418e-11	-0.86769	3.8159e-09
PYCARD	3.58338e-11	-0.635139	3.89261e-09
BIRC5	3.61251e-11	-0.732364	3.88316e-09
GTSE1	4.73467e-11	-0.620531	4.86038e-09
GOLGA8CP	4.73681e-11	-0.763967	4.83838e-09
RYR2	4.88091e-11	-1.27132	4.93645e-09
INSL3	5.33571e-11	-0.705607	5.29215e-09
C1R	5.7896e-11	-0.899193	5.6603e-09
GPRIN1	6.27986e-11	-0.607272	5.96907e-09
PLK1	6.5773e-11	-0.660356	6.16614e-09
FCGR1A	6.58022e-11	-0.724522	6.14085e-09
SPOCK1	6.8276e-11	-1.27603	6.25792e-09
FZD2	7.01575e-11	-0.678824	6.40179e-09
RGS20	8.03979e-11	-0.979155	7.17674e-09
AIM2	8.63664e-11	-0.949672	7.54549e-09
TNFSF14	9.00907e-11	-0.927473	7.77165e-09
BASP1	9.73506e-11	-0.718341	8.25911e-09
FANCA	1.05573e-10	-0.62487	8.84698e-09
ZIC2	1.33854e-10	-0.951	1.08623e-08
KIF18B	1.35251e-10	-0.706451	1.09324e-08
FCGR1B	1.43316e-10	-0.658789	1.1317e-08
FOXP3	1.43383e-10	-0.907766	1.12789e-08
KCNG1	1.52531e-10	-0.992882	1.17289e-08
CHI3L2	1.52789e-10	-1.08817	1.17049e-08
TLCD1	1.57316e-10	-0.659008	1.19624e-08
FCHO1	1.62144e-10	-0.809325	1.22389e-08
TROAP	1.91371e-10	-0.738628	1.39328e-08
KIF14	2.25154e-10	-0.656846	1.60509e-08
GRIN2D	2.40558e-10	-0.673824	1.6914e-08
LOC153910	2.53234e-10	-0.652033	1.75647e-08
CDC20	2.86094e-10	-0.635207	1.91954e-08
NEIL3	3.38556e-10	-0.696726	2.23501e-08
IGF2BP3	3.44429e-10	-1.1243	2.2665e-08
IL34	4.35239e-10	-0.70363	2.76653e-08
FOXM1	4.61706e-10	-0.593248	2.90775e-08
SP140	4.92947e-10	-0.654014	3.0762e-08
WT1	5.45915e-10	-1.45758	3.33577e-08
RDM1	5.46243e-10	-0.594846	3.32787e-08
LRP8	5.72171e-10	-0.592387	3.45507e-08
ZBED2	6.18513e-10	-1.05301	3.67014e-08
JAK3	6.20134e-10	-0.622465	3.66915e-08
DMRT3	6.45932e-10	-0.80103	3.78904e-08
MFI2	6.52286e-10	-1.10617	3.81541e-08
LTA	6.76486e-10	-0.715478	3.92343e-08
IL9R	7.5581e-10	-0.60152	4.29849e-08
CD72	7.57342e-10	-0.648771	4.2953e-08
HCST	7.59333e-10	-0.585911	4.29473e-08
CDCA3	7.8243e-10	-0.606065	4.35341e-08
AIM1L	8.30505e-10	-0.808313	4.53487e-08
LAG3	8.77012e-10	-1.00152	4.7384e-08
WIPF3	9.79664e-10	-0.757906	5.17056e-08
HAMP	1.03476e-09	-1.01029	5.40575e-08
PLAUR	1.131e-09	-0.601833	5.80513e-08
SHOX2	1.13629e-09	-0.793864	5.81776e-08
DGKG	1.1692e-09	-0.65322	5.94179e-08
APOC1	1.1837e-09	-0.859932	5.98587e-08
HOXA13	1.22576e-09	-0.931783	6.16816e-08
RRM2	1.24044e-09	-0.615122	6.19645e-08
LILRB3	1.28116e-09	-0.58659	6.30779e-08
SLC38A5	1.29025e-09	-1.24191	6.33735e-08
CCL5	1.38064e-09	-0.736916	6.6384e-08
MNX1	1.38723e-09	-0.937032	6.65447e-08
FABP6	1.39236e-09	-1.18544	6.66352e-08
CD7	1.40555e-09	-0.718994	6.71101e-08
NIPAL4	1.5704e-09	-0.934825	7.32768e-08
JSRP1	1.57051e-09	-1.04436	7.31161e-08
PTPN7	1.62234e-09	-0.686394	7.48501e-08
SPHK1	1.65413e-09	-0.6876	7.59751e-08
XCL1	1.6732e-09	-0.799359	7.66796e-08
LRRC8E	1.7271e-09	-0.673236	7.84492e-08
PQLC2L	1.78009e-09	-0.99307	8.03233e-08
PDCD1	1.78809e-09	-0.972924	8.03312e-08
BTBD11	1.92734e-09	-0.997716	8.45519e-08
SIRPG	1.98117e-09	-0.908523	8.65435e-08
PPP1R1A	2.41401e-09	-1.91638	1.00941e-07
CDK5R2	2.53418e-09	-0.778799	1.04687e-07
RNASE2	2.62125e-09	-0.714394	1.07634e-07
OTOF	2.76588e-09	-0.603536	1.12005e-07
GJB2	2.88394e-09	-0.921193	1.15871e-07
PITX1	2.89774e-09	-1.23936	1.15746e-07
NOD2	2.98923e-09	-0.65205	1.18938e-07
NEK2	3.02994e-09	-0.603834	1.20092e-07
SOCS1	3.21622e-09	-0.649649	1.25061e-07
APOC2	3.26747e-09	-0.953168	1.26574e-07
TSKU	3.2711e-09	-0.774693	1.26476e-07
ITPKA	3.29255e-09	-1.06803	1.27066e-07
C8G	3.32807e-09	-0.800182	1.27717e-07
ENPP1	3.6988e-09	-0.659443	1.36829e-07
KLRC2	3.82954e-09	-0.648431	1.41157e-07
HMMR	3.93301e-09	-0.596628	1.44194e-07
IQGAP3	4.3954e-09	-0.636711	1.58042e-07
TRIB3	4.67267e-09	-0.709864	1.6512e-07
FAM64A	4.99677e-09	-0.593933	1.73585e-07
LOC606724	5.09134e-09	-0.612611	1.75977e-07
IFNG	5.19935e-09	-0.94818	1.78807e-07
IL2RG	5.58181e-09	-0.629609	1.89109e-07
RLTPR	6.11004e-09	-0.83643	2.02658e-07
MAP4K1	6.16627e-09	-0.67281	2.04193e-07
LOC728875	7.0209e-09	-0.699973	2.26645e-07
FAM57B	7.03817e-09	-0.786802	2.26846e-07
BCL2A1	7.30732e-09	-0.648686	2.32961e-07
TTLL6	7.43166e-09	-0.962311	2.35826e-07
FCGR1C	7.44828e-09	-0.608115	2.35989e-07
STEAP3	7.56193e-09	-0.868128	2.38852e-07
TENM3	8.16989e-09	-1.10443	2.53378e-07
APOE	8.30015e-09	-0.715747	2.55872e-07
CILP2	8.92544e-09	-0.948923	2.68692e-07
CD27	9.10158e-09	-0.889319	2.73594e-07
AQP9	9.33465e-09	-1.0635	2.78966e-07
MEI1	9.99915e-09	-0.666464	2.96237e-07
ACAP1	1.06883e-08	-0.662448	3.12593e-07
CAMK2N2	1.13133e-08	-0.705526	3.2807e-07
MSC	1.13693e-08	-0.700236	3.29229e-07
MAT1A	1.14232e-08	-1.3694	3.2986e-07
LBP	1.1986e-08	-1.89841	3.41784e-07
PLTP	1.20493e-08	-0.796571	3.43113e-07
SLA2	1.21823e-08	-0.649323	3.4642e-07
SIT1	1.34281e-08	-0.754583	3.77145e-07
SLC12A8	1.34749e-08	-0.960481	3.76912e-07
NUF2	1.45114e-08	-0.59023	4.03705e-07
KIF15	1.49119e-08	-0.591268	4.12054e-07
DERL3	1.61699e-08	-0.687168	4.39134e-07
DNAH3	1.67881e-08	-0.593611	4.5233e-07
SAA4	1.78735e-08	-1.10358	4.76571e-07
TNFRSF9	1.80846e-08	-0.981064	4.80951e-07
LTB	1.8107e-08	-0.692091	4.80304e-07
XCL2	1.92825e-08	-0.687268	5.00493e-07
PTPRCAP	2.02706e-08	-0.680016	5.2087e-07
C15orf27	2.17979e-08	-0.808963	5.54563e-07
ZNF683	2.45175e-08	-0.746714	6.15366e-07
HIST1H3D	2.56622e-08	-0.669853	6.40962e-07
APOBEC3H	2.85848e-08	-0.600722	6.99493e-07
PSTPIP1	2.87593e-08	-0.65322	7.01254e-07
TBC1D10C	2.98032e-08	-0.624689	7.21569e-07
DUSP2	3.01608e-08	-0.679004	7.26796e-07
SLAMF8	3.23977e-08	-0.626325	7.68968e-07
ASB2	3.25836e-08	-0.659966	7.70706e-07
WFDC3	3.27767e-08	-0.738448	7.73493e-07
WISP2	4.02637e-08	-1.20546	9.2055e-07
LYPD1	4.10615e-08	-0.781052	9.35664e-07
TUBB3	5.0412e-08	-0.723518	1.10342e-06
GAD1	5.77915e-08	-1.24573	1.23983e-06
ARX	5.78179e-08	-1.08308	1.2391e-06
PI3	5.85172e-08	-1.12764	1.24887e-06
SLN	6.07767e-08	-1.0856	1.29306e-06
CD3D	6.47068e-08	-0.716436	1.36536e-06
CXCR3	7.21167e-08	-0.739543	1.48957e-06
MDK	7.2256e-08	-0.769301	1.48945e-06
NTNG2	7.48951e-08	-0.686336	1.53921e-06
CARD11	8.06475e-08	-0.658669	1.6281e-06
RASGEF1C	8.37991e-08	-0.916787	1.6818e-06
CD3E	8.48321e-08	-0.671149	1.69755e-06
HLA-DOB	8.83861e-08	-0.732275	1.75499e-06
TIGIT	8.84703e-08	-0.717412	1.75496e-06
CXorf30	9.03987e-08	-0.902814	1.78803e-06
TREM1	9.56922e-08	-0.77217	1.87289e-06
SLC52A1	1.01619e-07	-0.855899	1.97011e-06
TRIM54	1.02197e-07	-1.25691	1.97944e-06
ZBP1	1.02747e-07	-0.663023	1.98821e-06
IGFBP1	1.11293e-07	-1.47741	2.12751e-06
HP	1.15533e-07	-1.61257	2.19224e-06
KCNN4	1.24003e-07	-0.606345	2.32502e-06
SP5	1.29044e-07	-0.984528	2.40635e-06
WFDC5	1.43269e-07	-0.902885	2.64044e-06
TNFRSF18	1.43453e-07	-0.658879	2.64146e-06
FLNC	1.47842e-07	-0.897621	2.70049e-06
WNT10A	1.49567e-07	-0.7267	2.72714e-06
ANKRD36BP2	1.50661e-07	-0.843358	2.74464e-06
PLA2G2A	1.54483e-07	-1.06145	2.8068e-06
JAKMIP1	1.55611e-07	-0.767758	2.8223e-06
ACHE	1.57286e-07	-0.736751	2.84265e-06
UGT1A10	1.58316e-07	-1.34569	2.85873e-06
HCAR2	1.58726e-07	-0.803452	2.8611e-06
ASPM	1.72129e-07	-0.598151	3.06237e-06
TNIP3	1.72938e-07	-0.807252	3.07144e-06
C16orf74	1.73067e-07	-0.870846	3.06842e-06
RARRES1	1.74949e-07	-0.897926	3.08316e-06
AFAP1-AS1	1.76707e-07	-0.937408	3.10349e-06
LINC00896	1.86485e-07	-0.602536	3.2392e-06
CXCR5	1.92976e-07	-0.608479	3.34345e-06
SULT2B1	2.01765e-07	-0.785722	3.45491e-06
EFNA5	2.05775e-07	-1.00505	3.50312e-06
PDGFRL	2.11289e-07	-0.792582	3.57918e-06
CXorf22	2.15648e-07	-0.708861	3.62907e-06
RUFY4	2.18153e-07	-0.801345	3.66523e-06
MUC12	2.47731e-07	-0.885335	4.07871e-06
ZP1	2.55842e-07	-0.915534	4.17542e-06
HAGHL	2.56158e-07	-0.936318	4.17726e-06
HCAR3	2.85406e-07	-0.725007	4.55651e-06
SLC7A7	2.94891e-07	-0.636035	4.67884e-06
APOH	3.16522e-07	-1.11276	4.9607e-06
PPP1R14D	3.48833e-07	-1.19913	5.36069e-06
KIAA1324	3.49981e-07	-0.676937	5.37432e-06
MZB1	3.90714e-07	-1.02998	5.89835e-06
FAM20A	3.9205e-07	-0.626383	5.90549e-06
UBASH3A	4.2548e-07	-0.680905	6.33928e-06
C2	4.28314e-07	-0.786328	6.36764e-06
FAM26F	4.3742e-07	-0.616082	6.48893e-06
RAB26	4.47662e-07	-0.676506	6.60744e-06
SIX2	4.55785e-07	-0.697991	6.6698e-06
CD70	4.60124e-07	-1.09974	6.7285e-06
TMEM158	4.81358e-07	-0.656314	6.99912e-06
FASLG	4.92943e-07	-0.658328	7.12719e-06
DNAJC12	5.37579e-07	-0.602006	7.64867e-06
IRF4	5.44582e-07	-0.66449	7.74295e-06
CXCR6	5.46634e-07	-0.59895	7.76674e-06
GBP5	5.50057e-07	-0.694851	7.80997e-06
LINC01124	5.5483e-07	-0.675872	7.86686e-06
2016-09-03	5.59565e-07	-0.692823	7.90126e-06
ZNF365	5.64596e-07	-0.819824	7.95589e-06
RUNDC3A	5.76135e-07	-0.75055	8.08519e-06
CD8B	5.86885e-07	-0.788203	8.19683e-06
SLC7A5	6.52209e-07	-0.738762	8.98691e-06
ADAM12	6.55878e-07	-0.863854	9.02536e-06
CD8A	6.57928e-07	-0.755946	9.04145e-06
CCNO	7.15745e-07	-0.867204	9.73821e-06
DNER	7.17909e-07	-1.11824	9.75473e-06
BMS1P20	7.63129e-07	-0.915521	1.02538e-05
CDH15	7.79688e-07	-0.720748	1.04558e-05
APBA2	7.95568e-07	-0.655872	1.0634e-05
C4orf48	8.22012e-07	-0.742929	1.09093e-05
MMP9	8.23547e-07	-0.920205	1.09226e-05
JAKMIP2	8.57131e-07	-0.609986	1.12806e-05
LINC00704	8.58988e-07	-0.604895	1.12906e-05
C19orf80	8.71055e-07	-1.07052	1.14199e-05
HTRA4	9.2381e-07	-0.741602	1.18988e-05
COL22A1	9.32762e-07	-1.02711	1.19766e-05
CIDEC	9.34729e-07	-0.937862	1.19794e-05
CPA4	9.35382e-07	-1.12749	1.19802e-05
PTGES	1.02098e-06	-0.817729	1.28917e-05
NCAM2	1.0304e-06	-0.639566	1.29946e-05
PKD1L2	1.07364e-06	-0.812472	1.34902e-05
NELL2	1.17035e-06	-0.718364	1.44924e-05
SLAMF7	1.20493e-06	-0.605106	1.48668e-05
STRIP2	1.27641e-06	-0.826297	1.56267e-05
PANX2	1.30888e-06	-0.900203	1.59387e-05
ASIC1	1.31969e-06	-0.689216	1.60513e-05
ADGRE1	1.40647e-06	-0.604062	1.68866e-05
CD2	1.41085e-06	-0.612114	1.68998e-05
SBSN	1.44791e-06	-0.675205	1.7263e-05
CTLA4	1.47852e-06	-0.684857	1.75973e-05
C10orf99	1.4862e-06	-1.40925	1.76479e-05
LOC100130872	1.52909e-06	-0.652597	1.8084e-05
XDH	1.53807e-06	-0.920003	1.81588e-05
S100B	1.55843e-06	-0.592845	1.83675e-05
AKR1B10	1.65503e-06	-1.20209	1.93285e-05
MXRA8	1.76162e-06	-0.701081	2.03534e-05
DAW1	1.76946e-06	-0.590092	2.04323e-05
PTK6	2.12055e-06	-0.672838	2.37001e-05
ADTRP	2.30626e-06	-0.714762	2.53886e-05
KISS1	2.33413e-06	-0.637263	2.56268e-05
IGDCC4	2.35365e-06	-0.977896	2.57997e-05
TNNT1	2.3589e-06	-1.02095	2.58297e-05
GREB1L	2.39545e-06	-0.867083	2.61601e-05
EPHA10	2.7232e-06	-0.948213	2.91806e-05
CLGN	2.77178e-06	-1.01449	2.96392e-05
C3	2.78471e-06	-0.659393	2.97466e-05
CTHRC1	3.26112e-06	-0.734541	3.4108e-05
SRPX2	3.45537e-06	-0.808712	3.57932e-05
IGF2BP2	3.54017e-06	-0.811481	3.65609e-05
TRPM8	3.6179e-06	-0.680183	3.7121e-05
CTXN1	3.63189e-06	-0.6572	3.72088e-05
PLA2G2D	3.78757e-06	-0.871144	3.84963e-05
EN1	4.05525e-06	-0.635078	4.07529e-05
CCL26	4.3553e-06	-0.586576	4.31349e-05
GPR35	4.47914e-06	-0.769272	4.40006e-05
LOC90768	4.50127e-06	-0.870713	4.41757e-05
ADORA1	4.56828e-06	-0.712179	4.47051e-05
HCN4	4.81337e-06	-0.598075	4.64177e-05
TNFSF12-TNFSF13	4.85347e-06	-0.660962	4.67167e-05
HIST1H2BG	4.96404e-06	-0.633398	4.76023e-05
TNFRSF6B	5.08264e-06	-0.69351	4.86488e-05
ITIH4	5.21926e-06	-0.867819	4.97247e-05
LINC00488	5.26369e-06	-0.706644	5.0055e-05
ITIH3	5.68905e-06	-0.783235	5.31643e-05
ANKRD22	5.96274e-06	-0.703226	5.53441e-05
CD79A	6.83515e-06	-0.777624	6.20391e-05
ALDH1A3	7.00869e-06	-0.619884	6.33342e-05
SDS	7.27569e-06	-0.602379	6.53444e-05
OSM	7.32541e-06	-0.604749	6.57047e-05
GRIK4	7.96568e-06	-0.744434	7.06756e-05
C11orf86	8.05448e-06	-0.896952	7.13709e-05
ICOS	8.20679e-06	-0.602721	7.26265e-05
TCHH	8.38344e-06	-0.625133	7.39667e-05
TMEM45A	8.43886e-06	-0.674017	7.43597e-05
KRT25	8.4641e-06	-0.617998	7.44862e-05
UNC5A	8.62478e-06	-0.723854	7.56086e-05
TUBA4B	8.64578e-06	-0.712666	7.57603e-05
MIAT	8.68772e-06	-0.641259	7.60305e-05
NEB	8.81721e-06	-0.93979	7.70324e-05
GZMK	8.88958e-06	-0.73138	7.74998e-05
CDHR1	8.90815e-06	-1.03638	7.75958e-05
SPIB	9.37464e-06	-0.606486	8.09381e-05
MSX2	9.4996e-06	-0.632032	8.1742e-05
CLMP	9.90621e-06	-0.894585	8.46377e-05
BEND6	1.02687e-05	-0.627023	8.72985e-05
COCH	1.07345e-05	-0.731673	9.08821e-05
WT1-AS	1.07441e-05	-0.594116	9.08888e-05
MUC13	1.25242e-05	-0.833671	0.000103225
LRG1	1.27576e-05	-0.740145	0.000104812
HOXB13	1.2928e-05	-0.901031	0.000105915
G0S2	1.31326e-05	-0.649822	0.000107292
CDCP1	1.31649e-05	-0.736751	0.000107471
IBSP	1.33449e-05	-0.861256	0.000108595
TOX	1.34719e-05	-0.595026	0.000109411
POU2AF1	1.38533e-05	-0.784054	0.000112021
CNFN	1.43873e-05	-0.592549	0.000115747
PRSS3	1.45585e-05	-0.647276	0.000116895
FCRL5	1.50565e-05	-0.83137	0.000119955
IL6	1.54715e-05	-0.917704	0.000122785
NPY4R	1.54971e-05	-0.594306	0.000122941
TBX18	1.61766e-05	-0.617839	0.000127543
MIR155HG	1.64849e-05	-0.595968	0.000129476
CD38	1.83483e-05	-0.598015	0.000142208
C5orf46	1.86145e-05	-1.18051	0.000143837
PITX2	2.19995e-05	-1.02696	0.000165873
CHRDL2	2.26875e-05	-0.863954	0.000170186
DNAJB13	2.2806e-05	-0.988583	0.000170887
ADAM6	2.33724e-05	-0.872187	0.000174494
APLP1	2.4893e-05	-0.628523	0.000184106
REG3G	2.53885e-05	-0.873337	0.000187164
OLIG1	2.8922e-05	-0.931392	0.000208937
NKAIN1	3.01123e-05	-0.648743	0.000216393
FDCSP	3.09116e-05	-0.826088	0.00022144
PPP2R2C	3.11281e-05	-0.837058	0.00022268
CD177	3.17622e-05	-0.668751	0.000226663
UNC93A	3.18398e-05	-0.815146	0.000227138
MUC17	3.18737e-05	-0.703913	0.000227222
ATP8B3	3.21405e-05	-0.646953	0.000228886
CCDC78	3.32924e-05	-0.724462	0.000235861
PDPN	3.36682e-05	-0.685874	0.000237949
SEMA3C	3.46158e-05	-0.602454	0.000243723
WNT7B	3.48242e-05	-0.686613	0.000244938
SALL4	3.64813e-05	-0.607809	0.000254242
VTN	3.73119e-05	-0.700503	0.000258801
ADAMDEC1	3.80193e-05	-0.782538	0.000262731
ADGRF4	3.86757e-05	-0.765004	0.000266818
RMRP	4.00119e-05	-0.594639	0.000274652
UGT1A8	4.007e-05	-0.801869	0.000274867
TMPRSS6	4.1164e-05	-0.623047	0.000281057
HPR	4.24526e-05	-0.729351	0.000288608
CD19	4.55314e-05	-0.627062	0.000306695
TUBA3C	4.70482e-05	-0.776871	0.000314538
LINC01559	4.71959e-05	-1.14812	0.00031532
ONECUT2	4.93364e-05	-0.707218	0.00032749
TUBA3E	5.58708e-05	-0.997132	0.000364038
MTTP	5.61989e-05	-0.906409	0.000365711
DUSP9	5.89261e-05	-0.732986	0.000380324
CPZ	6.04263e-05	-0.828043	0.00038757
MARCO	7.06694e-05	-0.763162	0.000443027
NKAIN4	7.55324e-05	-0.958089	0.000468082
SPINK13	8.16352e-05	-0.916301	0.000499866
PRIMA1	8.39403e-05	-1.09446	0.0005123
TUBA3D	8.46855e-05	-1.08717	0.000516234
LAMB3	8.66704e-05	-0.657972	0.000526614
PCBP3	9.48931e-05	-0.770484	0.000569498
SLC4A3	9.58474e-05	-0.799523	0.000573715
APCDD1L	9.9845e-05	-0.788428	0.000594523
PODNL1	0.000101575	-0.696389	0.000603252
C2CD4A	0.000106401	-0.758689	0.000628822
ARSI	0.000115258	-0.65958	0.000672262
MAGED4	0.000118116	-0.754247	0.000686786
MIR31HG	0.000119234	-0.696771	0.000692112
COL7A1	0.000120173	-0.80698	0.000695984
UCHL1	0.000124365	-0.788193	0.000716625
IL1R2	0.000131341	-0.776516	0.000750714
TRPC2	0.00013594	-0.783504	0.000772914
ADGRB2	0.000137479	-0.626099	0.000781015
SLPI	0.000146185	-1.12946	0.000821607
HLA-DQA2	0.000147243	-0.592925	0.000827098
GYG2	0.000149247	-0.769775	0.000836754
LOC285733	0.000154308	-0.630173	0.000860897
VSTM2L	0.000162997	-0.709552	0.000901532
CEMIP	0.000163874	-0.633402	0.000905408
PTHLH	0.000175341	-0.907736	0.000959468
CCNA1	0.000182703	-0.601816	0.000994455
RAB42	0.000206562	-0.638428	0.00110268
FGF5	0.000207603	-0.627789	0.00110738
ITIH1	0.000208394	-0.675003	0.00111044
EPS8L1	0.00021112	-0.646606	0.00112235
GXYLT2	0.000221006	-0.650827	0.00116555
PADI3	0.000278399	-0.759513	0.00141446
HMGA2	0.000296598	-0.662721	0.00149398
IGFN1	0.000322953	-0.861787	0.00160897
SLC13A3	0.00033033	-0.797218	0.00164094
PI15	0.000333524	-0.689545	0.00165321
FGA	0.000352792	-1.22378	0.00173489
LAMP5	0.000359511	-0.625029	0.00176118
MMP12	0.000383548	-0.688671	0.00185854
TGFBI	0.000394767	-0.695961	0.00190391
KLB	0.000419695	-0.594245	0.00200297
MISP	0.00042852	-0.774923	0.00204034
KCNK17	0.000432002	-0.606931	0.00205454
B3GALT5	0.000460119	-0.646336	0.00216518
SPINK1	0.000586624	-0.811936	0.00264123
PRAP1	0.000599165	-0.857075	0.00268708
UGT1A3	0.000655791	-0.624315	0.00289674
CYP4F2	0.000667906	-0.664526	0.00293824
GPD1	0.00071108	-0.646765	0.00309436
SPTBN2	0.000712779	-0.760834	0.00310044
CRP	0.000781046	-0.735851	0.00333729
PTPRN	0.000785104	-0.75198	0.00335253
TPSG1	0.000879405	-0.737505	0.0036817
SLC35F3	0.000967886	-0.600578	0.0039911
SERPINA3	0.000980416	-0.791446	0.00403304
CYorf15B	0.000986299	-0.91663	0.00405481
CYP4F3	0.00108659	-0.676356	0.00439843
KDM5D	0.00113539	-1.1913	0.0045511
MMP1	0.00114391	-0.724239	0.00458166
SLC18A3	0.00119336	-0.766223	0.00473995
IGF2BP1	0.00124361	-0.677449	0.00490633
C8orf22	0.00131801	-0.958387	0.00515136
LRRN4CL	0.00132573	-0.664551	0.00517462
EPHA6	0.00134011	-0.624084	0.00522082
TFAP2A	0.00139445	-0.604957	0.0053835
LOC100271831	0.00181276	-0.704504	0.00670108
CHRDL1	0.00181735	-0.841767	0.00671563
TF	0.00187669	-0.798124	0.00688781
HPD	0.00188825	-0.724798	0.00692527
CXCL5	0.00193787	-0.840706	0.00708701
LRRC15	0.002102	-0.62846	0.00758855
FAM101A	0.00212093	-0.63816	0.0076381
RPS4Y1	0.00221774	-1.34109	0.00792695
CYP4F11	0.00232211	-0.624196	0.00822271
CYP2C9	0.00236849	-0.596705	0.00835809
CP	0.00239019	-0.770778	0.00841155
CXCL1	0.00245289	-0.607814	0.00858952
JCHAIN	0.00252693	-0.588095	0.00881271
CREB3L3	0.00270344	-0.700604	0.00933473
WBSCR17	0.00277212	-0.684775	0.00952225
ROR2	0.00283723	-0.601363	0.00969075
GREM1	0.00298242	-0.683834	0.010111
IRX6	0.00305066	-0.720415	0.0103066
PRKY	0.00326987	-0.769922	0.0109232
ZFY	0.00362002	-0.917854	0.0118764
L1CAM	0.00372738	-0.62449	0.0121548
DDX3Y	0.00384037	-1.14277	0.0124383
MAGED4B	0.00391574	-0.610717	0.0126425
TMEM92	0.00408948	-0.657325	0.0130984
LGALS12	0.00419179	-0.640737	0.0133615
COMP	0.00453035	-0.727787	0.0142352
TTTY15	0.0045727	-0.775768	0.0143507
TXLNGY	0.00474673	-0.814629	0.0148243
SLC34A2	0.00516038	-0.889847	0.0158866
CYP24A1	0.0053404	-0.747887	0.0163306
EPS8L3	0.00547571	-0.750436	0.0166674
UTY	0.00567919	-0.912039	0.0171571
USP9Y	0.00590029	-0.970976	0.0177207
CCL19	0.00606179	-0.632421	0.0181077
CADM3	0.00644281	-0.597081	0.019019
SLC15A1	0.00724105	-0.679879	0.0209891
PKP3	0.00755169	-0.609892	0.0217422
EIF1AY	0.00773352	-0.887475	0.0221786
MAP7D2	0.00863973	-0.60415	0.0243623
FGG	0.0088491	-1.01488	0.0248435
CPN2	0.0126891	-0.658721	0.0333658
NLGN4Y	0.0129559	-0.701144	0.0339673
SLC6A20	0.0141447	-0.631119	0.0364601
KCNS1	0.0145926	-0.595036	0.0374502
FAM151A	0.0151614	-0.597476	0.0386875
SCNN1G	0.0157388	-0.599243	0.0399325

## Sheet: LGG
Symbol	P value	log2(Fold change)	FDR
DDIAS	1.80614e-26	-1.0351	3.70819e-22
AURKA	3.35754e-26	-0.942421	3.44668e-22
ASF1B	1.63134e-25	-1.39726	1.11644e-21
CENPA	2.00036e-25	-1.50607	1.02674e-21
SHCBP1	3.53535e-25	-1.15074	1.45169e-21
CDCA8	4.52705e-25	-1.30546	1.54908e-21
CDK2	5.44324e-25	-0.827686	1.5965e-21
CDCA2	5.6267e-25	-1.4373	1.44402e-21
GSG2	6.72359e-25	-1.22035	1.5338e-21
ZNF367	1.06435e-24	-0.836938	2.18522e-21
KIF4A	2.2403e-24	-1.42349	4.18143e-21
CEP55	2.26838e-24	-1.50078	3.88101e-21
SMC4	4.18931e-24	-0.835535	6.61621e-21
PTTG1	4.6927e-24	-1.22623	6.88184e-21
SKA1	1.02592e-23	-1.32941	1.40421e-20
KIF14	1.23327e-23	-1.43586	1.58252e-20
ASPM	1.42982e-23	-1.73768	1.72681e-20
CENPE	1.70825e-23	-1.37056	1.94844e-20
KIF20A	1.7668e-23	-1.77553	1.90917e-20
NCAPH	2.1525e-23	-1.29969	2.20965e-20
TTK	2.21936e-23	-1.61425	2.1698e-20
POLQ	2.3607e-23	-1.2599	2.20307e-20
WEE1	2.40789e-23	-0.99901	2.14941e-20
SGOL1	2.4788e-23	-1.42716	2.12051e-20
TPX2	2.83402e-23	-1.30486	2.32741e-20
KIF2C	4.51485e-23	-1.4449	3.56517e-20
ARHGAP11A	5.72822e-23	-1.04045	4.35578e-20
CCNB1	9.17862e-23	-0.864763	6.73023e-20
NUF2	9.35387e-23	-1.20853	6.62222e-20
KIF23	9.42566e-23	-1.48763	6.45061e-20
GTSE1	1.06608e-22	-1.38053	7.06054e-20
NDC80	1.11651e-22	-1.62539	7.16346e-20
IKBIP	1.47288e-22	-0.636762	9.16355e-20
HJURP	1.60712e-22	-1.56629	9.70463e-20
CCNA2	1.86811e-22	-1.13236	1.09583e-19
CHEK2	2.22563e-22	-0.823509	1.26929e-19
IQGAP3	3.23073e-22	-1.45476	1.7927e-19
FAM64A	3.42812e-22	-1.68822	1.85218e-19
EXO1	3.45252e-22	-1.40633	1.81753e-19
ERCC6L	4.1186e-22	-1.054	2.11397e-19
CCNB2	6.62939e-22	-1.64258	3.24067e-19
CENPF	7.24652e-22	-1.39825	3.45996e-19
KIF18A	8.00977e-22	-1.282	3.73747e-19
MELK	9.67202e-22	-1.64748	4.41281e-19
DLGAP5	9.77159e-22	-1.79942	4.36132e-19
CDC20	1.07457e-21	-1.44208	4.69406e-19
AURKB	1.31132e-21	-1.71844	5.60889e-19
FOXM1	1.31442e-21	-1.38943	5.50741e-19
ECT2	1.31547e-21	-0.770105	5.40157e-19
GJC1	1.34606e-21	-0.908663	5.41882e-19
TACC3	1.46326e-21	-1.03521	5.77735e-19
NUSAP1	1.76251e-21	-1.36149	6.82758e-19
SGOL2	2.02291e-21	-0.709491	7.69118e-19
BUB1	2.11002e-21	-1.42624	7.73586e-19
PARPBP	2.26643e-21	-0.766118	8.16352e-19
ESPL1	2.44147e-21	-1.55897	8.4959e-19
MCM8	2.45185e-21	-0.67694	8.38983e-19
CKAP2L	2.67626e-21	-1.50927	9.0076e-19
CENPK	2.75292e-21	-1.33153	9.11615e-19
NCAPG	3.25089e-21	-1.60881	1.05943e-18
ORC1	4.20623e-21	-1.20388	1.32859e-18
BIRC5	4.62839e-21	-1.62383	1.43978e-18
FANCC	6.29121e-21	-0.607557	1.89948e-18
CDK1	7.43156e-21	-1.31459	2.21127e-18
E2F7	7.49132e-21	-1.42222	2.1972e-18
NRM	8.02369e-21	-0.692259	2.3202e-18
IQGAP2	8.8068e-21	-1.3677	2.51128e-18
MYBL2	9.31105e-21	-1.8042	2.6187e-18
NEK2	9.615e-21	-1.42079	2.66764e-18
DEPDC1	9.67174e-21	-1.39013	2.64761e-18
TROAP	1.07252e-20	-1.56901	2.89736e-18
ARHGAP11B	1.28679e-20	-1.02664	3.38707e-18
NEIL3	1.37522e-20	-1.38733	3.574e-18
TK1	1.41172e-20	-1.14631	3.62299e-18
RRM2	1.52587e-20	-1.69587	3.8676e-18
SKA3	1.61127e-20	-1.22157	4.03428e-18
C5orf34	1.88012e-20	-0.745499	4.65069e-18
KIFC1	1.91062e-20	-1.38772	4.66988e-18
CEP135	1.91186e-20	-0.659565	4.61793e-18
CDC25C	2.00673e-20	-1.33367	4.79072e-18
OIP5	2.26411e-20	-1.01885	5.34304e-18
SPC24	2.94209e-20	-1.35144	6.86411e-18
PRC1	3.0942e-20	-0.850868	7.13788e-18
TCF19	3.95927e-20	-0.692771	9.03196e-18
KNTC1	5.47911e-20	-0.689914	1.23617e-17
RAD51AP1	5.74756e-20	-0.92771	1.26885e-17
WDR62	5.86238e-20	-1.14691	1.28043e-17
RAD51	6.18158e-20	-1.0569	1.33594e-17
TOP2A	6.81866e-20	-1.81025	1.45827e-17
BRIP1	7.29645e-20	-1.26629	1.52861e-17
COL4A2	7.7405e-20	-1.21416	1.60525e-17
COL4A1	8.08263e-20	-1.38072	1.65945e-17
POC1A	1.02867e-19	-0.7969	2.05046e-17
FANCD2	1.0688e-19	-0.884196	2.10996e-17
MCM2	1.07802e-19	-0.743798	2.10789e-17
CDC45	1.74163e-19	-1.57262	3.37333e-17
FAM72D	1.80353e-19	-0.697501	3.46059e-17
CDKN3	1.91286e-19	-0.950862	3.63638e-17
ESCO2	2.14639e-19	-1.30692	4.00615e-17
HMMR	2.23625e-19	-1.18255	4.13625e-17
CDC6	2.27775e-19	-1	4.17541e-17
CKS2	2.43804e-19	-0.776552	4.39082e-17
UBE2C	2.44516e-19	-1.6091	4.36535e-17
DEPDC1B	2.50634e-19	-1.12185	4.436e-17
FANCI	3.01984e-19	-0.905221	5.25427e-17
PTTG3P	3.57048e-19	-0.680055	6.16014e-17
TRIP13	4.63244e-19	-0.824876	7.92572e-17
DTL	5.04707e-19	-1.27959	8.49355e-17
EPR1	5.84992e-19	-1.53371	9.60838e-17
BUB1B	5.93933e-19	-1.47094	9.67781e-17
TIMELESS	8.43282e-19	-0.695333	1.35261e-16
RAD54L	1.32498e-18	-1.06627	2.07658e-16
SERPINH1	1.33528e-18	-0.860846	2.07686e-16
PLK1	1.4117e-18	-0.878963	2.16295e-16
GINS4	1.41407e-18	-0.659751	2.15054e-16
BRCA2	2.12147e-18	-1.01778	3.17926e-16
PMFBP1	2.28553e-18	-0.750307	3.4003e-16
HSPG2	3.98327e-18	-0.994326	5.80003e-16
PBK	4.26817e-18	-1.53782	6.0854e-16
IGFBP2	4.39922e-18	-1.44159	6.14424e-16
KIAA0101	4.6851e-18	-1.3353	6.45569e-16
LMNB1	5.07139e-18	-0.813142	6.94139e-16
CLSPN	6.09877e-18	-1.27049	8.29231e-16
MKI67	8.86863e-18	-1.50443	1.19008e-15
KIF11	1.07769e-17	-0.85225	1.42748e-15
FAM111B	1.15829e-17	-1.32324	1.52441e-15
MTFR2	1.16991e-17	-0.849118	1.52021e-15
ITGA5	1.35171e-17	-0.805143	1.72372e-15
CDCA5	1.41111e-17	-0.938024	1.78836e-15
EME1	1.61984e-17	-0.841088	2.02786e-15
E2F2	1.80787e-17	-1.30508	2.24954e-15
EN1	1.92889e-17	-1.83053	2.38567e-15
CDKN2C	3.71641e-17	-0.914561	4.48834e-15
FANCA	3.85426e-17	-0.8423	4.60069e-15
DPEP1	4.07307e-17	-1.69316	4.83377e-15
PLAT	4.12014e-17	-1.09905	4.86153e-15
TNFRSF12A	4.77237e-17	-1.26808	5.56713e-15
WDR76	4.78247e-17	-0.662926	5.5474e-15
MND1	4.96309e-17	-1.01271	5.72456e-15
CENPH	5.84329e-17	-0.632102	6.62809e-15
FAM72B	6.39776e-17	-0.628736	7.10013e-15
CHEK1	6.78596e-17	-0.587137	7.49046e-15
PKMYT1	9.12222e-17	-1.15545	9.80567e-15
FAM126A	1.03099e-16	-0.586166	1.09675e-14
GINS1	1.96688e-16	-0.677225	1.99911e-14
FAM72A	2.04174e-16	-0.646948	2.06497e-14
E2F8	2.18903e-16	-1.12032	2.19234e-14
SDC1	2.20196e-16	-0.955057	2.19459e-14
SRPX2	2.42179e-16	-1.40687	2.3677e-14
MCM10	3.16926e-16	-1.3622	3.05484e-14
CENPM	3.24131e-16	-0.873995	3.09523e-14
CD93	3.29206e-16	-0.985593	3.12913e-14
STIL	3.5058e-16	-0.704499	3.30172e-14
CENPU	5.32382e-16	-1.02154	4.79401e-14
CASC5	5.7548e-16	-1.34778	5.1148e-14
PCOLCE	5.91594e-16	-0.880473	5.23536e-14
SPINK8	6.43429e-16	-0.902063	5.66963e-14
CEP152	7.00458e-16	-0.632667	6.09368e-14
FANCB	7.99225e-16	-0.606924	6.83703e-14
ZWINT	8.16022e-16	-0.785832	6.95176e-14
BGN	8.55915e-16	-0.843583	7.2316e-14
GAS2L3	8.99231e-16	-1.13548	7.56644e-14
TYMS	1.21679e-15	-0.946187	1.01142e-13
LAMC1	1.60778e-15	-0.656125	1.3099e-13
KIF15	1.71101e-15	-0.88891	1.38849e-13
GAS1	1.75997e-15	-0.735744	1.4226e-13
GINS2	1.78279e-15	-0.763067	1.43539e-13
RAB42	1.91565e-15	-0.837227	1.53633e-13
IGF2BP3	1.9421e-15	-1.26867	1.55149e-13
C17orf53	2.36177e-15	-0.614398	1.87218e-13
RAD54B	2.44043e-15	-0.702607	1.92709e-13
TP53I3	2.53619e-15	-0.655776	1.99504e-13
CENPW	2.69029e-15	-0.694586	2.10017e-13
PLK4	3.23713e-15	-0.724685	2.50798e-13
ANXA1	3.51955e-15	-1.31348	2.71654e-13
MCAM	3.5652e-15	-0.64434	2.74146e-13
UBE2T	3.78071e-15	-0.770492	2.89633e-13
CCDC18	5.11355e-15	-0.825022	3.83162e-13
IGF2BP2	6.06983e-15	-1.32531	4.49891e-13
PLAU	6.12706e-15	-1.09545	4.50877e-13
F11R	7.78962e-15	-0.613536	5.65119e-13
ISL2	7.81568e-15	-1.17693	5.65013e-13
CENPI	7.95087e-15	-0.895043	5.72769e-13
NOX4	8.14039e-15	-0.961402	5.82335e-13
AFAP1L1	9.2582e-15	-0.696751	6.55449e-13
JAG1	9.74741e-15	-0.603728	6.85356e-13
OTP	1.06715e-14	-1.29257	7.40191e-13
CD248	1.10974e-14	-0.958265	7.64569e-13
ARHGEF39	1.12742e-14	-0.60059	7.74147e-13
SERPINA5	1.15161e-14	-1.54292	7.88127e-13
HOXD13	1.26845e-14	-1.3769	8.56666e-13
TIMP1	1.39793e-14	-1.28236	9.34883e-13
LSP1	1.43976e-14	-1.08486	9.59732e-13
HTRA3	1.49087e-14	-1.10862	9.84214e-13
TMEM71	1.52226e-14	-1.03732	1.00172e-12
LINC00152	1.61731e-14	-0.983135	1.04418e-12
ITPRIPL1	1.69286e-14	-0.928285	1.07938e-12
TGFB1I1	1.73294e-14	-0.610631	1.10152e-12
KIAA0040	1.96175e-14	-0.894826	1.24311e-12
ENPEP	2.0584e-14	-0.981271	1.30034e-12
COL6A2	2.18636e-14	-1.02634	1.37694e-12
GPX8	2.21537e-14	-1.12713	1.39094e-12
TNFRSF11B	2.44578e-14	-1.21166	1.52627e-12
FAM129A	2.56125e-14	-0.878974	1.58867e-12
MMP2	2.57855e-14	-0.718712	1.59459e-12
ORC6	2.81703e-14	-0.676319	1.71621e-12
MIR4435-2HG	2.92986e-14	-0.938186	1.77442e-12
FSTL1	3.56437e-14	-0.720878	2.10894e-12
FBLIM1	3.57666e-14	-0.763476	2.10408e-12
FAM20A	3.89023e-14	-1.02815	2.27551e-12
SLC43A3	4.10016e-14	-0.860318	2.38471e-12
IRF1	4.16756e-14	-0.676498	2.41707e-12
E2F1	4.26524e-14	-0.728493	2.45982e-12
HOXD9	4.43486e-14	-1.65612	2.53627e-12
HOXC4	4.60703e-14	-1.25289	2.6129e-12
POLE2	4.85499e-14	-0.890587	2.74595e-12
METTL7B	5.51292e-14	-1.32203	3.08408e-12
ARAP3	7.01932e-14	-0.668225	3.88447e-12
APOL4	7.37227e-14	-1.31685	4.04706e-12
ANGPT2	7.70655e-14	-0.98292	4.1969e-12
CDC25A	7.87393e-14	-0.664998	4.26543e-12
LXN	8.35124e-14	-0.685043	4.47675e-12
IFI30	8.51711e-14	-0.978306	4.54194e-12
SPRY1	1.01369e-13	-0.76277	5.37781e-12
PLEK2	1.01507e-13	-0.896162	5.37126e-12
CLIC1	1.03632e-13	-0.728151	5.45557e-12
HOXD10	1.13151e-13	-1.41262	5.91122e-12
XRCC2	1.30972e-13	-0.742531	6.77326e-12
EZH2	1.32801e-13	-0.773943	6.83343e-12
TNFAIP8	1.43903e-13	-0.758078	7.36777e-12
COL5A2	1.48165e-13	-0.922347	7.54831e-12
OSR2	1.50294e-13	-1.26301	7.61898e-12
PLSCR1	1.5332e-13	-0.687489	7.75323e-12
PTPN7	1.57621e-13	-1.07126	7.95113e-12
HOXD11	1.61158e-13	-1.25772	8.08984e-12
TAGLN2	1.67365e-13	-0.728664	8.3809e-12
ABCC3	1.69903e-13	-1.65802	8.4873e-12
HOXA1	1.73879e-13	-1.04164	8.66483e-12
CASP4	1.7722e-13	-0.734544	8.80993e-12
HOXA4	1.91473e-13	-1.42063	9.4726e-12
C2orf48	2.01309e-13	-0.768078	9.86415e-12
YBX3P1	2.04269e-13	-0.595816	9.98533e-12
CA3	2.20744e-13	-1.23818	1.07396e-11
COL1A2	2.66076e-13	-0.950751	1.27338e-11
COL3A1	3.005e-13	-1.42586	1.42156e-11
HELLS	3.04365e-13	-0.81559	1.43653e-11
PLEKHA4	3.12942e-13	-1.00471	1.4669e-11
GPR82	3.18046e-13	-1.15644	1.48068e-11
RUNX3	3.58129e-13	-0.79297	1.6523e-11
ABCB4	3.61796e-13	-0.6221	1.66175e-11
SPOCD1	3.87152e-13	-1.55326	1.77029e-11
CD101	3.90909e-13	-0.811559	1.7835e-11
MACC1	4.12263e-13	-0.915459	1.86435e-11
SERPINE1	4.2988e-13	-1.29732	1.93549e-11
PDLIM1	4.69494e-13	-0.918297	2.07741e-11
NKX3-2	5.25295e-13	-1.01277	2.29954e-11
LOXL2	5.6043e-13	-0.837897	2.43775e-11
SPAG5	5.86987e-13	-0.696259	2.53181e-11
NUAK2	6.53527e-13	-0.694513	2.77796e-11
LIF	6.77879e-13	-1.15214	2.85781e-11
HOXC5	7.01383e-13	-1.02077	2.9448e-11
SHOX2	7.35208e-13	-1.59725	3.068e-11
SOCS3	7.9779e-13	-1.20317	3.27589e-11
HOXC10	8.24393e-13	-1.38409	3.37164e-11
PTPN22	8.45217e-13	-0.869061	3.44993e-11
CDT1	8.51274e-13	-0.760495	3.46776e-11
KDELR3	8.90592e-13	-0.704707	3.61358e-11
FAM83D	9.00723e-13	-0.880714	3.64748e-11
HOXA3	9.41326e-13	-1.37598	3.75999e-11
ADAM12	9.61972e-13	-1.03296	3.835e-11
EPHA2	9.66363e-13	-0.730575	3.84504e-11
CDCA3	1.03585e-12	-0.628571	4.11353e-11
VWF	1.08906e-12	-0.611298	4.30817e-11
TES	1.14171e-12	-0.594892	4.5078e-11
HOXA7	1.22992e-12	-1.75207	4.80982e-11
PTX3	1.25087e-12	-0.955498	4.88244e-11
CCDC150	1.27578e-12	-0.700624	4.96079e-11
OLFML2A	1.28381e-12	-0.605261	4.98259e-11
TGIF1	1.35265e-12	-0.677818	5.21038e-11
MYB	1.38884e-12	-0.834988	5.33974e-11
HOXA5	1.40815e-12	-1.32303	5.40386e-11
S100A3	1.41197e-12	-1.25939	5.39834e-11
SERPINA3	1.46852e-12	-1.47523	5.60413e-11
CLCF1	1.51267e-12	-0.944587	5.75122e-11
PABPC4L	1.58983e-12	-0.636249	6.01121e-11
FOSL1	1.64255e-12	-1.00692	6.19911e-11
CHI3L1	1.89072e-12	-1.91843	7.03233e-11
MFAP2	1.90514e-12	-1.23021	7.06036e-11
ACTN1	1.91143e-12	-0.740906	7.0709e-11
TWIST1	2.16189e-12	-0.817508	7.92602e-11
ADGRE5	2.16452e-12	-0.654244	7.92152e-11
FZD2	2.36443e-12	-0.669741	8.53147e-11
ECSCR	2.86473e-12	-0.81568	1.01934e-10
COL5A1	3.16763e-12	-1.16522	1.1117e-10
PLAC8	3.24874e-12	-1.13532	1.13242e-10
VAV3	3.36433e-12	-1.20805	1.16875e-10
IRX5	3.56812e-12	-1.21997	1.23328e-10
PLEKHS1	3.67569e-12	-1.18518	1.2662e-10
SECTM1	3.73342e-12	-0.921135	1.28393e-10
HOXC6	3.79461e-12	-1.10756	1.30062e-10
TCAF2	4.41434e-12	-0.734915	1.48819e-10
HLA-DPA1	5.38542e-12	-0.973472	1.78624e-10
RMI2	5.46631e-12	-0.728646	1.80723e-10
HOXC9	5.63863e-12	-1.01636	1.8612e-10
GBP5	6.13265e-12	-1.0812	1.99856e-10
DRAXIN	6.22203e-12	-0.867474	2.02448e-10
LRRN4CL	6.52003e-12	-1.10121	2.1114e-10
CXCL9	6.56218e-12	-1.19863	2.11504e-10
LOC154761	6.88973e-12	-0.728873	2.20676e-10
HOXA6	7.07029e-12	-0.873432	2.26106e-10
TUBB6	7.25518e-12	-0.668114	2.31298e-10
HLA-H	8.42473e-12	-0.591326	2.65696e-10
LINC00908	8.79919e-12	-0.614399	2.76656e-10
GDF15	9.38813e-12	-1.13778	2.9293e-10
VGLL2	9.79586e-12	-0.838301	3.03805e-10
HSPA7	1.01041e-11	-1.07959	3.1242e-10
CHAF1B	1.13867e-11	-0.76258	3.49448e-10
PTGFRN	1.15109e-11	-0.606154	3.52207e-10
TEAD4	1.24939e-11	-0.880295	3.78336e-10
HLA-DPB1	1.34211e-11	-0.963094	4.02262e-10
EXOC3L2	1.39724e-11	-0.814554	4.16353e-10
ITGB3	1.45266e-11	-0.868686	4.30369e-10
PLAUR	1.57771e-11	-0.734883	4.63404e-10
HOTAIR	1.60635e-11	-0.942136	4.71143e-10
HOXA10	1.7683e-11	-1.62692	5.15697e-10
SUSD2	1.79022e-11	-0.687696	5.20609e-10
ITGA1	1.8173e-11	-0.660057	5.2699e-10
GPR3	1.82618e-11	-0.873671	5.28819e-10
EMP3	1.88406e-11	-1.1946	5.43281e-10
TEAD2	1.88712e-11	-0.629288	5.43402e-10
HIST1H3H	1.97054e-11	-0.614754	5.66626e-10
CFH	2.08012e-11	-0.68652	5.92331e-10
TM4SF1	2.1163e-11	-0.74293	6.00134e-10
ISG20	2.13954e-11	-0.734893	6.05052e-10
GBP1P1	2.31841e-11	-0.841668	6.52044e-10
MAP1LC3C	2.33938e-11	-0.963353	6.56146e-10
IL2RB	2.3415e-11	-0.933078	6.55842e-10
RGS16	2.5569e-11	-0.871432	7.0749e-10
COL8A1	2.72378e-11	-1.24247	7.4862e-10
TRPM8	2.78274e-11	-1.30701	7.62782e-10
FBXO39	2.87322e-11	-0.739614	7.84442e-10
IL7	2.88959e-11	-0.650153	7.86818e-10
MSN	3.04093e-11	-0.673441	8.22574e-10
HOXC11	3.40818e-11	-0.867953	9.15881e-10
GPR65	3.49558e-11	-0.941017	9.36916e-10
TMEM154	3.5478e-11	-0.670527	9.48435e-10
FOXD2-AS1	3.61944e-11	-0.745303	9.6633e-10
FMOD	3.62895e-11	-1.15013	9.67609e-10
FN1	3.87003e-11	-0.629348	1.02391e-09
MEST	3.8738e-11	-0.594842	1.02359e-09
HOXA2	4.01887e-11	-1.12338	1.0592e-09
CISH	4.23189e-11	-0.694588	1.10541e-09
LAMB1	4.68055e-11	-0.794832	1.21334e-09
GZMA	4.73424e-11	-0.977038	1.22263e-09
NKX6-1	4.76468e-11	-0.706861	1.22894e-09
HOXB3	5.03574e-11	-1.2672	1.29075e-09
APOBEC3B	5.16434e-11	-0.807362	1.32206e-09
ANXA2	5.54448e-11	-0.789414	1.40709e-09
FRRS1	6.15558e-11	-0.744846	1.5431e-09
FOXD2	6.1826e-11	-0.683299	1.54799e-09
LRRC36	6.34703e-11	-0.74642	1.58722e-09
HLA-DRA	6.98742e-11	-0.953854	1.72219e-09
HOXC13	7.00233e-11	-0.882742	1.7238e-09
MGP	7.64763e-11	-1.06381	1.86256e-09
S100A4	7.66717e-11	-0.995708	1.8651e-09
H19	7.71866e-11	-1.56404	1.87541e-09
ATF3	7.84238e-11	-0.7519	1.89872e-09
IL1RAP	8.31973e-11	-0.736418	2.00014e-09
PYGL	8.59154e-11	-0.638899	2.06308e-09
LDLRAD2	8.78505e-11	-0.736765	2.09972e-09
CHI3L2	9.75385e-11	-1.37549	2.31778e-09
GPRC5A	1.08347e-10	-1.03316	2.55394e-09
APOBEC3D	1.08965e-10	-0.604841	2.56555e-09
SIX6	1.13788e-10	-1.12209	2.66991e-09
TYMP	1.25891e-10	-0.939152	2.93378e-09
CCDC109B	1.26211e-10	-0.760473	2.93791e-09
C10orf55	1.27458e-10	-0.663845	2.95353e-09
ENPP1	1.34202e-10	-0.697941	3.082e-09
ANXA2P2	1.37827e-10	-0.873534	3.15466e-09
TMEM255B	1.48781e-10	-0.628881	3.38276e-09
ANXA2P1	1.53354e-10	-0.612869	3.47517e-09
IDO1	1.62205e-10	-0.94525	3.64757e-09
GPR1	1.72883e-10	-0.922656	3.85392e-09
CARD16	1.84406e-10	-0.842699	4.09303e-09
MICB	1.89798e-10	-0.61247	4.19455e-09
ADGRE2	1.92323e-10	-0.731967	4.23213e-09
SOD2	2.02078e-10	-0.652078	4.41838e-09
CABP4	2.12348e-10	-0.614097	4.62815e-09
KIF18B	2.21663e-10	-0.838808	4.81075e-09
MIR155HG	2.32206e-10	-0.655507	5.01305e-09
HOXD3	2.32717e-10	-1.31154	5.01882e-09
LINC00669	2.38932e-10	-0.852204	5.13667e-09
LAMA2	2.41274e-10	-0.652696	5.18158e-09
CHRNA9	2.4874e-10	-0.967943	5.33078e-09
STEAP3	2.5228e-10	-0.867221	5.37856e-09
CIITA	2.61785e-10	-0.959538	5.55238e-09
CYP27B1	2.64872e-10	-0.768819	5.61205e-09
MYO1G	2.80936e-10	-0.832811	5.9158e-09
GATA3	2.96968e-10	-0.793824	6.23419e-09
HOXD4	3.02629e-10	-1.15322	6.34656e-09
SERPING1	3.04396e-10	-0.793913	6.37709e-09
NKX2-5	3.14155e-10	-1.05523	6.53487e-09
HAPLN3	3.16109e-10	-0.598728	6.56886e-09
MAP3K7CL	3.18583e-10	-0.861222	6.61359e-09
MSR1	3.29358e-10	-0.842513	6.78921e-09
HAND2	3.34532e-10	-1.29952	6.87516e-09
CXCL10	3.3523e-10	-1.25061	6.8826e-09
ST14	3.43954e-10	-0.892054	7.01263e-09
CD2	3.87777e-10	-0.951203	7.85152e-09
CAV1	3.89176e-10	-0.746215	7.87209e-09
HLA-DQA1	4.02204e-10	-1.21335	8.11164e-09
BCL2L12	4.47286e-10	-0.60328	8.92442e-09
MYBPH	4.71338e-10	-0.878066	9.34078e-09
HIST1H2BJ	4.77315e-10	-0.612078	9.42284e-09
TNFAIP6	4.83758e-10	-0.970465	9.54085e-09
CTHRC1	5.22436e-10	-0.813573	1.02056e-08
ARL4C	6.14651e-10	-0.649772	1.17828e-08
ADGRE1	6.52239e-10	-1.07246	1.24337e-08
HOXC8	6.86704e-10	-0.88414	1.29942e-08
TUBA1C	7.08017e-10	-0.624748	1.33483e-08
ADAMTS7	7.22913e-10	-0.766498	1.36166e-08
SEC61G	8.01622e-10	-0.608187	1.49483e-08
ITGA4	8.16008e-10	-0.752847	1.52028e-08
GALNT5	8.17765e-10	-0.910291	1.52217e-08
LAMC3	8.70448e-10	-0.586953	1.60136e-08
COL1A1	9.07323e-10	-1.23298	1.66472e-08
C1R	9.12111e-10	-0.789018	1.67052e-08
CLEC18C	9.23805e-10	-0.776836	1.68893e-08
LOX	9.91261e-10	-0.6484	1.79943e-08
CXCL11	9.96529e-10	-0.969123	1.8074e-08
GADD45A	1.03497e-09	-0.611373	1.87051e-08
PLP2	1.09726e-09	-0.691915	1.96407e-08
S100A11	1.14386e-09	-0.676584	2.03682e-08
HOXB4	1.14681e-09	-0.982262	2.04032e-08
POSTN	1.17127e-09	-1.64657	2.08022e-08
TP73	1.19168e-09	-0.905013	2.10553e-08
GBP1	1.21811e-09	-0.829598	2.15039e-08
APOL1	1.32992e-09	-0.604104	2.32975e-08
NNMT	1.35972e-09	-1.03003	2.36781e-08
ULBP2	1.44588e-09	-0.614618	2.49667e-08
MS4A6A	1.46329e-09	-0.911079	2.52461e-08
GATA4	1.46559e-09	-0.86293	2.52432e-08
CD3D	1.52033e-09	-0.83392	2.60115e-08
CXCR6	1.56505e-09	-0.792217	2.67322e-08
NGFR	1.65379e-09	-0.854623	2.80149e-08
MPZL2	1.66938e-09	-0.812669	2.82323e-08
CST7	1.68284e-09	-0.748541	2.84131e-08
LGALS17A	1.80153e-09	-0.694891	3.02677e-08
C6orf118	1.80194e-09	-0.769937	3.02498e-08
CD80	1.83384e-09	-0.607769	3.07602e-08
TBX21	1.952e-09	-0.60983	3.25033e-08
EMILIN2	2.16002e-09	-0.795465	3.5478e-08
RCC1	2.25471e-09	-0.808494	3.68562e-08
CLEC12A	2.25566e-09	-0.823061	3.68424e-08
AIM1	2.348e-09	-0.758102	3.8229e-08
SH2D2A	2.50338e-09	-0.62704	4.05658e-08
RUNX1	2.5909e-09	-0.744368	4.17205e-08
PXDNL	2.72361e-09	-0.670095	4.35842e-08
HLA-DQB2	2.84795e-09	-1.02855	4.51864e-08
TREM1	2.8592e-09	-0.961738	4.53299e-08
OAS2	2.88494e-09	-0.662743	4.56322e-08
RTKN2	3.09283e-09	-0.664881	4.84725e-08
CD74	3.45596e-09	-0.773721	5.37125e-08
SVEP1	3.50801e-09	-0.723788	5.44803e-08
AOX1	3.58914e-09	-0.845625	5.55722e-08
AKNAD1	3.68499e-09	-0.735228	5.69273e-08
CLEC18B	4.01364e-09	-0.829048	6.1267e-08
ACE	4.06822e-09	-0.689266	6.20539e-08
HGF	4.26808e-09	-0.803754	6.46224e-08
EPSTI1	4.6949e-09	-0.674311	7.01025e-08
GZMK	4.84293e-09	-0.854641	7.19466e-08
HLA-DOA	4.95104e-09	-0.879853	7.32347e-08
PKIB	4.98426e-09	-0.810343	7.35671e-08
NPNT	5.03006e-09	-0.95838	7.41898e-08
HOXA9	5.09286e-09	-0.960747	7.50083e-08
ETV7	5.53705e-09	-0.717305	8.04537e-08
ELF4	5.58498e-09	-0.587981	8.09782e-08
CSTA	5.93992e-09	-0.91741	8.55807e-08
CELSR1	5.96838e-09	-0.916921	8.58101e-08
TNNI2	6.23614e-09	-0.604906	8.95344e-08
HLA-DQA2	6.58872e-09	-1.19077	9.40049e-08
OSMR	6.64088e-09	-0.714187	9.44864e-08
HLA-DQB1	6.76206e-09	-1.02268	9.6011e-08
SPC25	6.99651e-09	-0.773184	9.87253e-08
RDM1	7.31415e-09	-0.604635	1.02995e-07
GBP6	7.58386e-09	-0.668842	1.06283e-07
OR51E1	8.56422e-09	-0.641752	1.18725e-07
SLC47A1	9.41964e-09	-0.749793	1.29708e-07
KLHDC8A	9.72357e-09	-0.674004	1.33446e-07
ALPK2	1.00807e-08	-0.7896	1.37794e-07
C1RL	1.01416e-08	-0.620027	1.38535e-07
IL2RG	1.0567e-08	-0.66606	1.43866e-07
STRA6	1.07565e-08	-0.825655	1.45771e-07
DPYD	1.07842e-08	-0.62657	1.46049e-07
HLA-DRB1	1.12479e-08	-0.845074	1.51629e-07
CHODL	1.13286e-08	-0.704401	1.52316e-07
MYOF	1.19287e-08	-0.585588	1.59446e-07
ANG	1.19634e-08	-0.612818	1.59805e-07
IL13RA2	1.22583e-08	-1.30021	1.63213e-07
HLA-G	1.22833e-08	-0.671678	1.63441e-07
NR5A2	1.2441e-08	-0.813991	1.65431e-07
FCGR2C	1.31502e-08	-0.832732	1.73961e-07
PITX2	1.37142e-08	-0.72378	1.80723e-07
ADAMTSL4	1.37714e-08	-0.592506	1.81244e-07
SH2D4A	1.43005e-08	-0.878903	1.87127e-07
HLA-DMA	1.46601e-08	-0.639846	1.9086e-07
CD163	1.49411e-08	-1.16352	1.94149e-07
AVIL	1.55856e-08	-0.609861	2.02013e-07
FAM46B	1.60003e-08	-0.814173	2.06475e-07
HAND2-AS1	1.60295e-08	-0.803397	2.06592e-07
SIT1	1.60873e-08	-0.609672	2.07078e-07
ICAM1	1.64976e-08	-0.661634	2.11828e-07
CBX2	1.65265e-08	-0.588654	2.12066e-07
PRR11	1.68427e-08	-0.694514	2.15719e-07
FOXD1	1.6844e-08	-0.796921	2.15601e-07
CFI	1.69999e-08	-0.784333	2.17461e-07
NID2	1.72888e-08	-0.601698	2.20333e-07
FCGBP	2.01353e-08	-1.03868	2.51459e-07
LCTL	2.09038e-08	-0.770801	2.60422e-07
RASEF	2.10166e-08	-0.738223	2.61669e-07
ZAP70	2.22622e-08	-0.626035	2.74513e-07
FREM2	2.22657e-08	-0.938049	2.74392e-07
MMP9	2.25854e-08	-1.14789	2.77665e-07
CPVL	2.39267e-08	-0.611766	2.92579e-07
ADM2	2.40174e-08	-0.635095	2.93337e-07
LY96	2.55167e-08	-0.58677	3.09807e-07
NAPSB	2.59e-08	-1.12806	3.13718e-07
CXCR3	2.64776e-08	-0.649425	3.19771e-07
CD3E	2.70904e-08	-0.856804	3.25831e-07
HOXB13	2.87807e-08	-0.81912	3.44546e-07
GBP2	2.97482e-08	-0.826576	3.55093e-07
KRT75	3.07066e-08	-0.591769	3.65471e-07
GGT8P	3.08868e-08	-0.681221	3.6719e-07
PTCRA	3.19224e-08	-0.691035	3.7797e-07
PLBD1	3.19325e-08	-0.660262	3.77871e-07
TNFRSF4	3.2266e-08	-0.615776	3.81158e-07
SERINC2	3.2887e-08	-0.729909	3.87824e-07
KYNU	3.68663e-08	-0.714757	4.30303e-07
FAM26F	3.69445e-08	-0.671283	4.30971e-07
CTSW	3.73003e-08	-0.716768	4.3438e-07
TFAP2B	4.01211e-08	-0.842009	4.6381e-07
NSUN7	4.12502e-08	-0.764385	4.75524e-07
CDCA7	4.21901e-08	-0.587055	4.8554e-07
SPATA17	4.2209e-08	-0.657612	4.85486e-07
ADAMDEC1	4.45579e-08	-1.02473	5.09932e-07
GNLY	4.66088e-08	-0.853679	5.30741e-07
SFRP4	5.04556e-08	-0.834785	5.70118e-07
LOXL1	5.48282e-08	-0.82365	6.14453e-07
SCNN1B	5.5281e-08	-0.814783	6.18177e-07
DENND2D	5.70559e-08	-0.664591	6.36639e-07
GJD3	5.82439e-08	-0.705551	6.49189e-07
HOXB2	5.85029e-08	-0.873064	6.51015e-07
MMP14	5.93085e-08	-0.610785	6.59265e-07
LTF	6.04083e-08	-1.51553	6.69678e-07
ESM1	6.31746e-08	-1.00572	6.94346e-07
SPON2	6.33494e-08	-0.767165	6.95894e-07
OASL	6.49946e-08	-0.766092	7.12062e-07
PHLDA2	6.62904e-08	-0.681178	7.25484e-07
P2RY8	6.91418e-08	-0.73162	7.53877e-07
GPR156	7.29702e-08	-0.605551	7.90999e-07
PDPN	7.4625e-08	-1.02595	8.0511e-07
CFAP45	7.71233e-08	-0.831892	8.28148e-07
SOCS2	7.90306e-08	-0.59929	8.45973e-07
IGFBP3	7.93675e-08	-0.853416	8.48253e-07
LYZ	7.94296e-08	-0.883349	8.48476e-07
CLEC18A	8.07905e-08	-0.603107	8.59435e-07
CD96	8.15981e-08	-0.667813	8.65783e-07
HMGA2	8.24425e-08	-0.83106	8.73839e-07
EVC2	8.38307e-08	-0.810311	8.86723e-07
FCGR3A	8.39702e-08	-0.751966	8.87741e-07
PAX3	9.04317e-08	-0.833774	9.4824e-07
SLAMF6	9.12943e-08	-0.636278	9.56308e-07
SLAMF8	9.46409e-08	-0.705854	9.84831e-07
DUSP5	1.00317e-07	-0.755745	1.03602e-06
VIM	1.18168e-07	-0.7318	1.20104e-06
SPRY4	1.19174e-07	-0.811297	1.21007e-06
TGFB2	1.27357e-07	-0.784748	1.28426e-06
CLEC5A	1.30523e-07	-1.04572	1.3104e-06
SLC11A1	1.32135e-07	-0.797972	1.3227e-06
PVT1	1.34959e-07	-0.627583	1.34768e-06
HSPA6	1.38753e-07	-0.790754	1.38087e-06
PRF1	1.4322e-07	-0.647681	1.41777e-06
IGF2-AS	1.48302e-07	-0.701485	1.46314e-06
ULBP1	1.50186e-07	-0.687576	1.47888e-06
LAMP3	1.5335e-07	-0.606698	1.50715e-06
HILS1	1.78504e-07	-0.8544	1.71737e-06
VNN2	1.83562e-07	-0.634725	1.7619e-06
SAA1	1.86057e-07	-0.813936	1.78252e-06
ITK	1.87497e-07	-0.794751	1.79296e-06
F2RL2	1.91959e-07	-0.838669	1.82882e-06
NKG7	2.03616e-07	-0.676788	1.93003e-06
PIF1	2.08129e-07	-0.625653	1.96374e-06
RAB34	2.14331e-07	-0.601955	2.01947e-06
CCR2	2.16363e-07	-0.728285	2.03582e-06
CITED1	2.27124e-07	-0.619208	2.12538e-06
THBD	2.33107e-07	-0.629871	2.17443e-06
MMP11	2.35684e-07	-0.604638	2.19349e-06
PTGER4	2.36958e-07	-0.599529	2.20334e-06
ACTG2	2.54785e-07	-0.938423	2.34573e-06
LRGUK	2.60024e-07	-0.632445	2.38328e-06
BDKRB2	2.63523e-07	-0.765004	2.40676e-06
DNAH11	2.67895e-07	-0.752337	2.44452e-06
HOXB7	2.70141e-07	-0.786326	2.46063e-06
ZC3HAV1L	2.70268e-07	-0.602982	2.4607e-06
HS3ST3B1	2.70521e-07	-0.718626	2.46191e-06
AGAP2-AS1	2.75945e-07	-0.627791	2.5024e-06
SLC34A2	2.9746e-07	-0.887555	2.67975e-06
VASN	3.01587e-07	-0.763955	2.71217e-06
HLA-DRB6	3.13448e-07	-0.893191	2.81022e-06
PITX1	3.22387e-07	-0.900971	2.88658e-06
PABPC1L	3.38317e-07	-0.587717	3.01213e-06
COL14A1	3.65423e-07	-0.795074	3.22688e-06
FCGR2A	3.91063e-07	-0.587294	3.42385e-06
IL2RA	4.02618e-07	-0.706948	3.50855e-06
LUM	4.28327e-07	-0.712548	3.70585e-06
STC1	4.43577e-07	-0.830066	3.81688e-06
CD69	4.5217e-07	-0.772647	3.87944e-06
S1PR3	4.53678e-07	-0.606982	3.88588e-06
VDR	4.7095e-07	-0.598919	4.02208e-06
HOXB5	4.71403e-07	-0.58751	4.02427e-06
HLA-DRB5	5.79185e-07	-0.824508	4.84961e-06
SIGLEC7	5.80085e-07	-0.626765	4.85517e-06
PLA2G2A	6.59242e-07	-0.935468	5.4357e-06
HIST1H3E	7.33376e-07	-0.593463	5.99162e-06
POM121L9P	7.93656e-07	-0.61575	6.4253e-06
GRB14	7.99822e-07	-0.850023	6.47267e-06
EN2	8.08061e-07	-0.74325	6.53418e-06
CFAP61	9.01923e-07	-0.61777	7.21362e-06
HOXD8	9.70446e-07	-1.14697	7.7136e-06
OAS1	1.00245e-06	-0.59313	7.94647e-06
GALNT3	1.02234e-06	-0.654785	8.0916e-06
FABP5	1.03174e-06	-0.825993	8.1503e-06
IL6	1.1576e-06	-0.785872	9.04019e-06
OCIAD2	1.1691e-06	-0.686405	9.10233e-06
SERPINA1	1.33332e-06	-0.669997	1.02258e-05
KLRB1	1.34273e-06	-0.615111	1.02902e-05
KMO	1.38886e-06	-0.640151	1.06042e-05
FBLN7	1.40351e-06	-0.793623	1.06882e-05
HOXA11	1.55685e-06	-0.992706	1.176e-05
GNG12	1.57437e-06	-0.610877	1.18574e-05
PSORS1C1	1.58591e-06	-0.588794	1.19313e-05
BCAT1	1.60672e-06	-0.608004	1.20745e-05
FLNC	1.64649e-06	-0.784903	1.23373e-05
C8orf4	1.67956e-06	-0.623069	1.25347e-05
B3GNT7	1.71637e-06	-0.599588	1.27538e-05
SIX1	1.7557e-06	-0.803093	1.29944e-05
GZMH	1.83326e-06	-0.603902	1.34857e-05
C1orf87	1.93824e-06	-0.712661	1.41666e-05
FPR3	1.9588e-06	-0.790608	1.42863e-05
GEM	2.05814e-06	-0.601634	1.4905e-05
ECM2	2.28192e-06	-0.644463	1.63354e-05
HAMP	2.39437e-06	-0.862835	1.701e-05
HOXB8	2.78884e-06	-0.62884	1.95153e-05
ISG15	3.14369e-06	-0.603978	2.16225e-05
OSR1	3.16578e-06	-0.778853	2.1738e-05
LINC00475	3.25127e-06	-0.777532	2.22729e-05
GCOM1	3.44113e-06	-0.682667	2.34639e-05
BATF	3.51517e-06	-0.591346	2.39131e-05
HPD	3.64061e-06	-0.829644	2.46603e-05
CCL5	3.73206e-06	-0.668371	2.518e-05
CCR5	3.86264e-06	-0.645744	2.59163e-05
PDCD1LG2	4.27621e-06	-0.640441	2.84218e-05
COL6A3	4.37787e-06	-0.765505	2.90411e-05
ABCA13	4.38098e-06	-0.650238	2.90523e-05
MXRA5	4.5671e-06	-0.673247	3.01793e-05
TFPI	4.61475e-06	-0.694518	3.04158e-05
GSX2	4.79796e-06	-0.654309	3.14417e-05
G0S2	5.12891e-06	-0.781175	3.34185e-05
MX2	5.26619e-06	-0.590327	3.42152e-05
ALDH3A1	5.46108e-06	-0.623422	3.53695e-05
CD48	5.64313e-06	-0.726049	3.64222e-05
PODNL1	5.99604e-06	-0.592324	3.84342e-05
TXLNB	6.05462e-06	-0.681468	3.8713e-05
TNFSF12-TNFSF13	6.28594e-06	-1.01099	4.003e-05
SPAG17	6.54005e-06	-0.675778	4.14937e-05
BCL2A1	6.55831e-06	-0.685747	4.15711e-05
TRH	6.68628e-06	-0.97362	4.23169e-05
SEL1L3	7.59685e-06	-0.700639	4.73644e-05
STAC	8.35094e-06	-0.829934	5.16269e-05
RBP1	8.57248e-06	-0.687472	5.27741e-05
FOXJ1	8.72106e-06	-0.641408	5.35123e-05
PCDHB7	8.72987e-06	-0.590101	5.35344e-05
TFAP2A	8.73811e-06	-0.696512	5.35688e-05
HOXA11-AS	9.61284e-06	-0.77151	5.82702e-05
WISP1	9.72282e-06	-0.706388	5.885e-05
SLC47A2	1.02691e-05	-0.941268	6.17563e-05
ASB5	1.03228e-05	-0.657675	6.20607e-05
SIGLEC1	1.07909e-05	-0.6352	6.44784e-05
IL1RN	1.18604e-05	-0.661817	7.01542e-05
CCDC8	1.31586e-05	-0.598597	7.71445e-05
TMED7-TICAM2	1.32556e-05	-0.796058	7.74915e-05
FOXD3	1.34691e-05	-0.795349	7.86951e-05
TMPRSS9	1.35955e-05	-0.664037	7.92306e-05
DUSP4	1.91148e-05	-0.66293	0.00010647
GSC	2.18886e-05	-0.611556	0.000120063
AEBP1	2.22729e-05	-0.760114	0.000121683
DSG2	2.34792e-05	-0.798095	0.000127325
FAM184B	2.37988e-05	-0.683149	0.000128888
AQP1	2.5722e-05	-0.783926	0.000137849
VGF	2.6253e-05	-0.86671	0.000140292
KRT18	2.89062e-05	-0.604528	0.000152564
PDLIM4	2.94302e-05	-0.713423	0.000154971
EYA4	2.9517e-05	-0.783197	0.000155388
CP	3.14611e-05	-0.867426	0.000164735
RNASE2	3.2348e-05	-0.646782	0.000168734
C6orf15	3.49603e-05	-0.65589	0.000180525
EGR1	4.23411e-05	-0.63564	0.000213013
C7orf57	4.31149e-05	-0.762951	0.000216587
OTOS	4.5533e-05	-0.691765	0.000227068
MEOX2	4.75946e-05	-0.912991	0.000236259
COL15A1	5.81028e-05	-0.59359	0.000280816
IBSP	6.2428e-05	-0.759342	0.000298976
FAM183A	8.3079e-05	-0.617942	0.000384599
INMT	9.22884e-05	-0.626135	0.000420874
RGS22	9.37918e-05	-0.695157	0.000426876
CMYA5	0.0001033	-0.611946	0.000465407
GJA3	0.000111682	-0.65503	0.000498682
DMRTA2	0.000118732	-0.766305	0.000525475
C11orf63	0.000146689	-0.595685	0.000633103
C1orf158	0.000168443	-0.631817	0.000714081
GPNMB	0.000169731	-0.625941	0.000719247
COL2A1	0.000174807	-0.668694	0.000737863
ETV4	0.000239288	-0.876133	0.000968999
FNDC1	0.000255357	-0.607385	0.00102558
AQP5	0.000260385	-0.752778	0.00104393
TEX26	0.000279936	-0.616379	0.00111211
DLK1	0.000338233	-0.645077	0.00131495
MNX1	0.000378856	-0.589062	0.00145253
FCGR2B	0.000456917	-0.591489	0.00170439
ADAM6	0.0004642	-0.76976	0.00172748
LGR6	0.000742276	-0.802187	0.00258256
EMILIN3	0.000758158	-0.779505	0.00263291
SLN	0.000908626	-0.709956	0.00308194
CHRNA1	0.00116633	-0.617588	0.00384117
DES	0.00143853	-0.669139	0.00460467
MOXD1	0.00205427	-0.752027	0.00626318
TCTEX1D1	0.00209643	-0.601583	0.00637091
TBX5	0.00511583	-0.647852	0.0137065

## Sheet: LIHC
Symbol	P value	log2(Fold change)	FDR
SKA3	6.90825e-11	-1.05161	2.36389e-07
NUF2	1.13057e-10	-1.19226	3.31596e-07
CDCA2	1.24121e-10	-1.09643	3.18541e-07
AURKB	1.6634e-10	-1.09914	3.41512e-07
KIF18B	1.91365e-10	-1.13939	3.2741e-07
FANCI	1.94134e-10	-0.7925	3.06597e-07
ARHGEF39	2.28568e-10	-0.726106	3.35194e-07
C17orf53	2.56899e-10	-0.852709	3.51626e-07
SPC25	2.71656e-10	-1.01019	3.48585e-07
TICRR	2.73229e-10	-1.07778	3.2998e-07
HJURP	2.817e-10	-1.06698	3.2131e-07
TRAIP	3.24186e-10	-0.894115	3.50309e-07
KIF2C	3.27105e-10	-1.16095	3.3579e-07
CCNB1	3.65929e-10	-0.908337	3.57756e-07
BUB1B	3.86784e-10	-1.12148	3.60957e-07
CDKN3	4.63871e-10	-1.03926	3.96822e-07
RFC4	5.27624e-10	-0.59648	4.1664e-07
KIAA0101	6.38356e-10	-0.920166	4.36869e-07
CDC25A	6.49235e-10	-0.951671	4.29982e-07
KIF20A	6.52117e-10	-1.09573	4.18394e-07
PSMC3IP	6.96007e-10	-0.993568	4.33022e-07
GINS1	1.01492e-09	-0.921094	5.78816e-07
TROAP	1.06493e-09	-1.14811	5.9092e-07
TPX2	1.10017e-09	-0.897344	5.94413e-07
KIFC1	1.11406e-09	-1.01341	5.8648e-07
NCAPG	1.14441e-09	-0.968598	5.87396e-07
PTTG1	1.51964e-09	-1.05813	7.25574e-07
MYBL2	1.7227e-09	-1.31353	7.52525e-07
TTK	1.77961e-09	-1.15589	7.61192e-07
DEPDC1B	1.8324e-09	-1.22588	7.5242e-07
KIF18A	2.25252e-09	-1.04854	9.06796e-07
UBE2C	2.28191e-09	-1.08938	9.00961e-07
NEK2	2.29584e-09	-1.04719	8.89356e-07
FANCD2	2.62175e-09	-0.860513	9.612e-07
CDCA3	2.63023e-09	-0.936568	9.47392e-07
CDCA7	2.72519e-09	-1.56038	9.48318e-07
BUB1	2.90195e-09	-1.05413	9.92998e-07
KIF23	3.03152e-09	-1.06887	1.02033e-06
CDT1	3.42955e-09	-0.954708	1.11765e-06
CDC20	4.52854e-09	-1.1056	1.43039e-06
NUSAP1	4.8079e-09	-0.763701	1.4733e-06
DTL	5.02627e-09	-0.917151	1.51756e-06
GTSE1	5.78248e-09	-1.00936	1.72058e-06
EME1	5.90301e-09	-0.826793	1.73135e-06
BIRC5	5.99703e-09	-1.08566	1.73415e-06
CHAF1B	6.29766e-09	-0.970155	1.74726e-06
KNTC1	7.00781e-09	-0.778691	1.84458e-06
DSCC1	8.16718e-09	-0.613166	1.94977e-06
CCNB2	8.98515e-09	-0.993127	2.0963e-06
CCNF	9.12817e-09	-0.70096	2.08234e-06
SGOL2	9.186e-09	-0.749437	2.0725e-06
ORC1	9.38326e-09	-0.903218	2.094e-06
KIF11	9.54197e-09	-0.76913	2.10652e-06
RAD54L	9.58193e-09	-1.03523	2.09284e-06
LMNB1	1.07555e-08	-0.744881	2.27651e-06
TRIP13	1.1463e-08	-0.923092	2.35347e-06
BLM	1.16573e-08	-0.960648	2.36966e-06
CDK1	1.25103e-08	-0.896807	2.49368e-06
CENPH	1.39586e-08	-0.631308	2.67836e-06
ORC6	1.41334e-08	-0.837733	2.68678e-06
KIF15	1.567e-08	-1.14383	2.84709e-06
DLGAP5	1.58251e-08	-1.02993	2.85004e-06
PHF19	1.67637e-08	-0.615258	2.94167e-06
TOP2A	1.82406e-08	-1.00581	3.09502e-06
EZH2	1.90883e-08	-0.654401	3.18619e-06
RACGAP1	1.93521e-08	-0.635283	3.20418e-06
SGOL1	2.15061e-08	-0.964564	3.4767e-06
EXO1	2.23516e-08	-0.936603	3.50306e-06
KIF4A	2.38716e-08	-1.01047	3.71294e-06
C5orf34	2.43625e-08	-0.678435	3.70509e-06
RAD51	2.51808e-08	-0.830764	3.77362e-06
CDCA5	2.60708e-08	-0.807408	3.87869e-06
FOXM1	2.99798e-08	-0.929312	4.42816e-06
ANLN	3.01447e-08	-0.961037	4.42072e-06
PLK1	3.14175e-08	-0.971218	4.47939e-06
MELK	3.26195e-08	-0.930064	4.61869e-06
POLQ	3.33002e-08	-0.923671	4.68278e-06
LINC00634	3.49824e-08	-0.698766	4.78815e-06
UBE2T	3.64501e-08	-0.717561	4.95601e-06
MCM2	4.03018e-08	-0.752476	5.37296e-06
WDR62	4.06263e-08	-0.846472	5.38128e-06
CEP55	4.14813e-08	-0.926048	5.42453e-06
MKI67	4.35907e-08	-0.883513	5.55876e-06
FAM72D	4.53623e-08	-0.888747	5.64444e-06
NEIL3	4.54469e-08	-1.05571	5.62091e-06
PRC1	4.62146e-08	-0.770852	5.68163e-06
CENPF	4.79946e-08	-0.906988	5.86534e-06
OIP5	4.86644e-08	-0.866553	5.80889e-06
NCAPH	5.02723e-08	-0.871619	5.89795e-06
PBK	5.42274e-08	-0.891655	6.21979e-06
RECQL4	5.53248e-08	-0.814144	6.27554e-06
PARPBP	5.71847e-08	-0.732858	6.45088e-06
MCM10	5.7637e-08	-0.954835	6.46637e-06
FOXJ1	6.14753e-08	-1.59299	6.74946e-06
FLVCR1	6.4241e-08	-0.629984	6.94175e-06
MTBP	7.61824e-08	-0.713943	8.10415e-06
ARHGAP11A	7.76947e-08	-0.744824	8.18025e-06
CDCA8	8.49365e-08	-0.799827	8.71915e-06
PIF1	8.76206e-08	-0.875071	8.86177e-06
NDC80	9.02393e-08	-0.850709	9.08188e-06
ERCC6L	9.14968e-08	-0.808718	9.11903e-06
CDC25C	9.35187e-08	-1.00287	9.23093e-06
CHEK1	9.45559e-08	-0.595642	9.28864e-06
MFSD2B	9.71944e-08	-0.760449	9.41272e-06
XRCC2	9.98825e-08	-0.861188	9.58265e-06
PTTG3P	1.01135e-07	-0.620813	9.65773e-06
TACC3	1.01839e-07	-0.670828	9.67994e-06
CDC45	1.02355e-07	-0.910524	9.68411e-06
FANCB	1.08314e-07	-0.6938	1.00171e-05
CENPM	1.12623e-07	-0.925752	1.03226e-05
FAM72B	1.17164e-07	-0.755853	1.06911e-05
CDC6	1.1774e-07	-0.837167	1.06961e-05
KIAA1524	1.23411e-07	-0.868559	1.10644e-05
CKAP2L	1.27493e-07	-0.921497	1.13314e-05
HELLS	1.28444e-07	-0.848574	1.13668e-05
MTFR2	1.29608e-07	-0.850908	1.14205e-05
HMGA1	1.33682e-07	-0.675768	1.16792e-05
RTKN2	1.64464e-07	-1.01941	1.37261e-05
GAS5	1.78559e-07	-0.654918	1.46056e-05
CENPA	1.83719e-07	-0.949817	1.46768e-05
ASPM	2.299e-07	-0.877855	1.74818e-05
UHRF1	2.40357e-07	-0.896923	1.82095e-05
HIST1H1E	2.50259e-07	-0.652005	1.86839e-05
CENPW	2.51922e-07	-0.694377	1.86722e-05
ECT2	2.59796e-07	-0.74247	1.91866e-05
TONSL	2.64828e-07	-0.618106	1.9145e-05
TRIM59	2.66763e-07	-0.718326	1.92172e-05
TCF19	3.47373e-07	-0.690268	2.38525e-05
GSG2	3.65825e-07	-0.72651	2.48701e-05
ASF1B	4.28641e-07	-0.768734	2.81164e-05
RRM2	4.4129e-07	-0.763921	2.85809e-05
CENPE	5.40743e-07	-0.804469	3.31403e-05
E2F1	5.7874e-07	-0.819005	3.44409e-05
IQGAP3	6.00214e-07	-0.848901	3.5513e-05
CCNE2	6.03821e-07	-0.765971	3.56237e-05
PITX1	6.37534e-07	-1.74632	3.70799e-05
C16orf59	7.4711e-07	-0.739556	4.20245e-05
PAFAH1B3	8.88306e-07	-0.768296	4.6525e-05
SPHK1	8.89332e-07	-1.29367	4.63423e-05
WDHD1	8.9541e-07	-0.672421	4.65409e-05
CAMKV	9.05887e-07	-0.730781	4.67306e-05
SRSF12	1.0295e-06	-0.849285	5.16789e-05
WDR76	1.065e-06	-0.694127	5.30718e-05
HSF2BP	1.11929e-06	-0.676672	5.49764e-05
PRAME	1.11953e-06	-2.01908	5.48569e-05
ESCO2	1.13147e-06	-0.777182	5.51785e-05
MGC57346	1.18882e-06	-0.842747	5.6762e-05
IKBKE	1.28073e-06	-0.861513	6.04473e-05
RNF24	1.41626e-06	-0.611877	6.54892e-05
SKA1	1.42187e-06	-0.852969	6.54538e-05
ZWINT	1.42937e-06	-0.648098	6.56517e-05
MAFG-AS1	1.47775e-06	-0.767061	6.74215e-05
DEPDC1	1.48134e-06	-0.853382	6.71378e-05
CHST10	1.56377e-06	-0.842071	7.01e-05
LAPTM4B	1.63923e-06	-0.769752	7.25323e-05
FAM24B	1.70833e-06	-0.812739	7.51045e-05
E2F2	1.76789e-06	-0.750329	7.72269e-05
CCDC138	2.15403e-06	-0.595718	9.081e-05
TTLL4	2.17447e-06	-0.607215	9.12968e-05
TRIM54	2.18555e-06	-1.23597	9.13879e-05
PDGFRL	2.18699e-06	-0.768766	9.12624e-05
G6PD	2.43116e-06	-0.760189	0.000100229
REEP2	2.44872e-06	-0.914085	0.000100549
KIF14	2.48502e-06	-0.746214	0.000101633
P3H4	2.65011e-06	-0.609208	0.000106477
TYRO3	2.7177e-06	-1.04431	0.000107096
LRRC1	2.85529e-06	-1.04407	0.000111449
AP1G2	3.02226e-06	-0.687521	0.000116635
CRHR1-IT1	3.0355e-06	-0.745565	0.000116926
PAK6	3.04335e-06	-0.983803	0.000117009
SHCBP1	3.06608e-06	-0.807343	0.000117225
SH3BP1	3.38433e-06	-0.74545	0.000127259
GINS4	3.50189e-06	-0.631325	0.000129779
MTL5	3.68266e-06	-0.77142	0.000134775
FBXO43	3.90713e-06	-0.719339	0.000140485
ATAD5	4.36685e-06	-0.637965	0.000153784
IGF2BP1	4.411e-06	-1.87616	0.000154807
PAQR4	4.44316e-06	-0.6041	0.000155405
TRIM71	4.45435e-06	-1.08513	0.000155267
CIT	4.66088e-06	-0.617991	0.000160828
SAPCD2	5.19127e-06	-0.83598	0.000175011
TEX19	5.20771e-06	-0.75616	0.000175278
CENPK	6.84231e-06	-0.757319	0.00021382
CERS1	6.85106e-06	-1.13493	0.000213768
LAIR2	7.94461e-06	-0.686508	0.000243086
FAM64A	8.52699e-06	-0.935436	0.000257074
GNAZ	9.54273e-06	-1.02102	0.000279888
HOXD1	9.77396e-06	-0.974685	0.000284234
ASRGL1	1.03701e-05	-0.733813	0.00029945
E2F8	1.07528e-05	-0.828178	0.000308332
DKK1	1.10193e-05	-1.68729	0.000313348
CTSV	1.10732e-05	-1.25491	0.000314011
COLCA2	1.21658e-05	-0.864666	0.00033572
RAD51AP1	1.21824e-05	-0.647116	0.000335728
EPR1	1.28391e-05	-0.853145	0.000350065
IL12A	1.28991e-05	-0.613564	0.00035077
CAPN9	1.34296e-05	-0.823123	0.000361843
RIBC2	1.55525e-05	-0.902783	0.00040937
PKMYT1	1.92754e-05	-0.649042	0.000483795
ZNF239	1.94468e-05	-0.935333	0.000486312
TFAP2E	2.06646e-05	-0.634383	0.000510548
LOC645166	2.12514e-05	-0.793461	0.000521282
RMI2	2.12715e-05	-0.615572	0.000521151
SALL4	2.19324e-05	-1.12079	0.000533524
SPATC1L	2.27023e-05	-0.901811	0.000550296
NMB	2.42247e-05	-0.590491	0.000578996
POLE2	2.43788e-05	-0.610206	0.00058065
COL9A2	2.71337e-05	-0.975318	0.000630896
HMMR	2.74047e-05	-0.664961	0.000635759
SNHG4	2.82337e-05	-0.601278	0.00064985
DLK2	2.89928e-05	-0.954869	0.000662863
ZNF296	2.97868e-05	-0.690694	0.000676495
TET1	2.99467e-05	-0.676582	0.000677878
CA9	3.16585e-05	-1.65447	0.000705734
FAM72A	3.16712e-05	-0.714179	0.000705251
SALL2	3.5917e-05	-0.983721	0.000772159
LOC399815	3.69083e-05	-0.639439	0.000788516
UBD	3.77368e-05	-0.932384	0.000803708
DDN	3.98618e-05	-0.614141	0.000835959
ZNF695	4.04128e-05	-0.938007	0.000842351
GPRIN1	4.6603e-05	-0.659252	0.000939887
CCNA2	4.77873e-05	-0.653394	0.000952544
ZIC5	6.18045e-05	-1.20034	0.0011411
EFNA5	6.76082e-05	-1.11575	0.00121653
STK39	6.83626e-05	-0.775394	0.00122688
E2F7	6.9141e-05	-0.712885	0.00123653
KREMEN2	6.96049e-05	-0.729707	0.00123943
LINC00494	7.1687e-05	-0.979367	0.00126444
NR0B1	7.22773e-05	-0.98039	0.00127157
PLP2	7.50148e-05	-0.639149	0.00130963
DBN1	7.63297e-05	-0.644754	0.00132471
BLMH	7.69981e-05	-0.609109	0.00133292
CYP2W1	7.88617e-05	-0.68677	0.00135717
MMP12	8.03774e-05	-1.16035	0.00137062
RGS20	8.12216e-05	-0.590551	0.00138272
LHX4	8.17543e-05	-0.585033	0.00138948
CENPI	8.5901e-05	-0.712819	0.00144088
ZNF93	8.70843e-05	-0.709013	0.00145478
BMF	8.90053e-05	-0.6026	0.00147606
CBX2	9.25951e-05	-0.638776	0.00151601
SP8	9.47254e-05	-0.823612	0.00154595
LHFPL3-AS2	9.5688e-05	-0.927837	0.00155057
SLC30A3	9.71115e-05	-0.975935	0.00156868
PKM	9.78948e-05	-0.63652	0.00157885
SPTSSB	0.000100151	-0.9444	0.00160766
NFE2L3	0.000100237	-0.593063	0.00160778
PSAPL1	0.000100931	-0.731592	0.00161639
RASAL1	0.000101911	-1.03502	0.00162702
CYP19A1	0.0001033	-1.06719	0.00164407
LYPD1	0.000105609	-1.06897	0.00167174
IGDCC3	0.000115392	-0.998432	0.00179207
TRIM31	0.000116016	-1.08625	0.00179904
MDK	0.000117958	-0.781113	0.00182227
ROBO1	0.000120893	-0.777925	0.001862
TRPC1	0.000123206	-0.598011	0.00188631
HPDL	0.000127024	-0.663319	0.00192751
ANKS6	0.000129351	-0.887779	0.00195129
DMBX1	0.000131088	-0.718377	0.00196593
TRIM17	0.000137509	-0.866456	0.00205025
ARHGAP11B	0.000138168	-0.639157	0.00205858
GLDN	0.000141776	-1.07134	0.00209713
CCNI2	0.000143438	-0.616564	0.00210803
PAGE1	0.000149872	-1.12476	0.00217304
CACNG4	0.000150561	-1.2716	0.00218148
GAGE2A	0.000155593	-0.903467	0.0022339
MSI1	0.000156537	-1.2489	0.00223963
CCNE1	0.00015717	-0.726948	0.00224555
C5orf63	0.000157691	-0.622518	0.00224519
SRC	0.000160562	-0.600933	0.00228131
FLNC	0.000164463	-1.15429	0.00232227
GDF1	0.000164641	-0.699016	0.00232319
DLX4	0.000166531	-0.703077	0.00233862
HOXD4	0.000174815	-0.693985	0.00242345
ARID3A	0.000175327	-0.701927	0.00242891
CYP26B1	0.000179112	-0.953336	0.00247466
ZDHHC8P1	0.000180228	-0.735232	0.00248006
ESPL1	0.000187263	-0.65776	0.00255461
PRR19	0.000187508	-0.720124	0.00255457
ZNF816	0.000190309	-0.658393	0.00257564
DZIP1L	0.000190646	-0.653369	0.00257849
ATP6V0D2	0.00019615	-0.839215	0.0026425
SOX4	0.000199385	-0.70221	0.00267205
FRAS1	0.000204484	-1.17977	0.00272085
AFP	0.000219825	-1.61146	0.0028765
DIRAS1	0.000222369	-0.946675	0.00288953
TMEM145	0.000225922	-0.828956	0.00291907
GAGE2B	0.000227686	-1.04056	0.00293816
MYO1A	0.000240919	-0.946892	0.00306844
EPS8L3	0.00024105	-1.25445	0.0030663
LHFPL3	0.000244382	-0.593432	0.00309144
ANXA13	0.000244861	-1.20319	0.00309179
IGDCC4	0.000245371	-0.872967	0.00309632
DMKN	0.000251968	-1.42029	0.00315244
SMPDL3B	0.000260435	-0.923362	0.00323471
EIF5A2	0.000273128	-0.786816	0.00336388
PLEKHB1	0.000273561	-1.05928	0.00336518
FZD7	0.000274535	-0.692695	0.00337312
BPIFA1	0.000281636	-0.605112	0.00344593
ISL2	0.00029245	-0.754353	0.00354654
TMEM246	0.000308146	-0.820364	0.0036868
PRR11	0.000313511	-0.814509	0.00373358
FATE1	0.00034017	-0.619807	0.00399088
SLC4A11	0.00035221	-0.876185	0.00408544
CLSPN	0.000352524	-0.72413	0.00408446
CLGN	0.00035703	-1.05507	0.00412272
IGF2BP3	0.000363095	-0.904277	0.0041763
DUSP9	0.000373313	-0.958124	0.00424861
MYEF2	0.000376286	-0.931583	0.00427061
GNG4	0.000378206	-1.36983	0.00428057
ARNT2	0.000378243	-1.01399	0.00427863
UPK3A	0.000392515	-1.35628	0.00441332
SLC29A2	0.000404409	-0.59784	0.00451491
NPSR1-AS1	0.000407133	-0.632826	0.00454039
SLC1A5	0.000414326	-0.629484	0.00461308
RASSF9	0.000414773	-0.775021	0.00461555
RNFT2	0.000443622	-0.607544	0.00484469
HID1	0.000451122	-0.628149	0.00490831
SIX2	0.000458153	-0.842935	0.00495593
ZNF285	0.000479418	-0.604792	0.00513455
ZNF321P	0.000481773	-0.610698	0.00514635
A4GNT	0.000500081	-0.710269	0.00528963
FXYD3	0.000506745	-1.15945	0.0053436
GAGE1	0.000526456	-0.896116	0.00550901
MESP2	0.000547724	-0.600669	0.00567659
DQX1	0.000573433	-1.09161	0.00591022
MISP	0.000593576	-1.28151	0.0060721
MAGED4	0.000597643	-1.07337	0.00610762
KCNF1	0.000638819	-0.919308	0.00641977
ZNF682	0.000659951	-0.619865	0.00657741
ST6GALNAC5	0.000667101	-0.668176	0.00661975
ASIC1	0.000677458	-0.820128	0.00669018
S100P	0.000693162	-1.42079	0.00680924
BEX2	0.000700499	-1.18345	0.00685508
C1orf106	0.000705634	-1.07218	0.00688236
FERMT1	0.000746932	-0.961179	0.0071929
FZD9	0.000748291	-0.793415	0.00719923
FAM27C	0.000763027	-0.631718	0.00729316
PVT1	0.00078187	-0.621094	0.00741116
LRP8	0.000783824	-0.598827	0.00741941
TNNC1	0.00078883	-0.873396	0.00744277
ESYT3	0.000813816	-0.725758	0.0076399
C10orf35	0.00081619	-0.685937	0.00765169
RASGEF1A	0.000816482	-0.869445	0.00765094
SLC7A10	0.000827952	-0.942897	0.00774075
CDX2	0.000847587	-0.630724	0.00789197
FIGNL2	0.000856133	-0.648256	0.00794992
MNX1	0.000888391	-0.817487	0.00818284
SSTR5-AS1	0.000894078	-1.24976	0.00822784
SULT1C2	0.000919438	-1.09972	0.00838232
BCL2L14	0.000942867	-0.759813	0.00852775
KCTD17	0.0010016	-0.64009	0.0089137
CD24	0.00100965	-1.05004	0.00895815
FER1L4	0.00102794	-0.826521	0.00910076
EGFL6	0.00106068	-0.599516	0.00930632
VGF	0.00107075	-0.630262	0.00936668
RIPPLY3	0.00110653	-0.682451	0.00957767
TLDC2	0.0011446	-0.595736	0.00982842
DLX6	0.00117376	-0.732274	0.0100202
MPP3	0.00119545	-0.610589	0.0101379
BMP7	0.00120665	-0.843964	0.0102034
GAGE12D	0.00125522	-1.07581	0.0104973
GAGE4	0.00127366	-1.01985	0.0106083
SLC39A4	0.00132219	-0.889854	0.0109283
TFAP2A	0.00134255	-0.756615	0.0110743
ZIC2	0.00135498	-0.940096	0.0111276
PLEKHG4	0.00137408	-0.715029	0.011244
MAPK13	0.00142653	-0.820773	0.0115535
EVC2	0.00144906	-0.765459	0.0116806
PYCR1	0.00149838	-0.949744	0.0119701
GAGE12J	0.00151661	-0.833525	0.0120688
LOC441666	0.0015539	-0.742542	0.012261
INPP5J	0.00157498	-0.612278	0.0123845
TNFAIP8L3	0.00161681	-0.615734	0.0126168
BCAS1	0.00162469	-0.898449	0.0126686
CABYR	0.00169062	-0.877036	0.0130342
SLC44A3	0.00169664	-0.638191	0.0130561
SSTR5	0.00171708	-0.843896	0.0131641
MEP1A	0.00176514	-1.16266	0.0134422
FAM3B	0.00181178	-1.30122	0.013721
EPPK1	0.00181379	-0.86841	0.0137261
NTS	0.00181601	-1.30782	0.0137328
SMC1B	0.00189666	-0.753922	0.014155
ELOVL7	0.00190251	-0.972868	0.0141626
ZNF714	0.00191822	-0.595674	0.0142126
SIX4	0.00194165	-0.66447	0.014355
HAPLN1	0.00197951	-0.621101	0.0145668
PRKAA2	0.00208054	-0.812038	0.0151313
TNNT1	0.00212573	-0.807934	0.0153999
IGF2BP2	0.00223322	-0.886251	0.0159646
FER1L6	0.00223389	-0.907181	0.0159582
MAGED4B	0.00223657	-1.03341	0.0159663
MMP11	0.00228788	-0.648381	0.0162253
SYT8	0.00228874	-0.913928	0.0162259
HS3ST4	0.00229471	-0.741205	0.016257
DDR1	0.00231694	-0.644471	0.0163806
SYNC	0.00236475	-0.91982	0.0166384
GAGE2D	0.00250961	-1.00856	0.0174365
AGR2	0.0025339	-1.2575	0.0175518
KIAA1324	0.00264989	-0.665405	0.0182139
KCNH3	0.00269742	-0.652293	0.0184418
SOX9	0.00274152	-0.762028	0.0186811
FOXQ1	0.00280994	-0.959741	0.019021
AFAP1-AS1	0.00282348	-1.05	0.0191001
SLC38A1	0.00284587	-0.645756	0.0191821
KCNH2	0.00288655	-0.824617	0.0193736
C12orf75	0.00295501	-0.681858	0.0197299
B4GALNT2	0.0029991	-0.96274	0.0199399
KISS1R	0.00305167	-0.609383	0.0202109
PCSK1N	0.00307835	-0.985084	0.0203482
PTPN20	0.00308483	-0.701536	0.0203714
HOMER1	0.00319859	-0.623981	0.0209074
ZNF28	0.00320158	-0.600461	0.0209203
TTYH1	0.00329748	-0.793908	0.0213836
LINGO1	0.00330757	-0.592182	0.0214153
PAPLN	0.00338266	-0.730502	0.0218189
OCA2	0.00342064	-0.837475	0.0220016
PPFIA4	0.00343148	-0.606845	0.0220575
C1QL4	0.00347855	-0.593769	0.0222487
VAT1L	0.0034856	-0.760314	0.0222868
PDX1	0.00349069	-1.07113	0.0222916
PAQR5	0.00357797	-0.878911	0.0226936
NEURL3	0.00371871	-0.685703	0.0233269
TESC	0.00373931	-0.813667	0.0233704
C6orf223	0.0038312	-0.990622	0.0237998
NRCAM	0.00402305	-0.948085	0.0247297
CLEC2L	0.00403573	-0.747873	0.0247854
LOC441601	0.00408392	-0.625813	0.0249991
GRAMD1B	0.00416541	-0.785467	0.0253543
SLC7A1	0.00416748	-0.589639	0.0253594
CKMT1B	0.00427975	-0.893719	0.0258586
GPC3	0.00433738	-0.976119	0.0261222
STOX1	0.00438797	-0.626255	0.0263188
TCL6	0.00444286	-0.59192	0.0265937
TMED3	0.0045013	-0.626489	0.0268496
EGF	0.00461605	-0.827345	0.0273908
AP1M2	0.0048136	-1.16026	0.0283419
WIF1	0.00487284	-0.591143	0.0286086
OVOL2	0.00494519	-0.614807	0.0289423
SLC7A11	0.00519995	-0.741958	0.0300479
IGSF1	0.00547068	-0.817725	0.0311823
CTNND2	0.00554263	-1.14862	0.0315311
WNK2	0.00556954	-1.03013	0.0316491
CKMT1A	0.00558239	-0.746531	0.0316695
IPW	0.00564059	-0.598355	0.0319027
PDCD1	0.00568286	-0.644183	0.0320359
LGALS2	0.00573266	-0.670779	0.0322105
MAGEA4	0.00578224	-0.607675	0.0324093
GAL3ST1	0.0058804	-0.800904	0.0327805
B4GALNT4	0.00589949	-0.876668	0.032869
MBOAT4	0.00597954	-0.599823	0.0331889
EPS8L1	0.0060334	-0.689393	0.0333796
FXYD2	0.00633259	-1.24257	0.0346613
LINC01139	0.00658533	-0.784197	0.0356549
MFI2	0.00658536	-0.683863	0.0356457
FBLL1	0.00691649	-0.708646	0.0368934
ILDR1	0.00697777	-0.751082	0.0371334
RELN	0.00704548	-1.09511	0.0373871
RHOF	0.00724421	-0.67117	0.0381851
C1orf116	0.00745564	-0.740551	0.0389992
EGLN3	0.00753464	-0.658591	0.0392823
STK33	0.00762916	-0.603405	0.0395941
PGC	0.00793765	-1.29226	0.0407216
ANO9	0.00807864	-0.655244	0.0412696
FAM155B	0.0084945	-0.707797	0.0427662
DKK4	0.00875515	-0.890338	0.0436821
LHFPL4	0.00876777	-0.724046	0.0437026
TRNP1	0.00897229	-0.672071	0.044463
DNER	0.00930234	-0.724324	0.0456905
PEG3	0.00932014	-0.855808	0.0457451
TRIM50	0.00950741	-0.89189	0.0465197
UGT3A2	0.0100557	-0.690805	0.0486918
ANKRD22	0.0102293	-0.693908	0.0491729
IL17D	0.0102618	-0.666113	0.0492829

## Sheet: STAD
Symbol	P value	log2(Fold change)	FDR
GZMK	1.95784e-17	-1.64736	4.01963e-13
GIMAP5	1.80287e-16	-0.922657	1.85073e-12
FCRL6	2.28042e-16	-1.38324	1.56064e-12
MS4A7	2.63878e-16	-1.03895	1.35442e-12
ESR1	5.98935e-16	-1.11184	2.04945e-12
KLRK1	1.18545e-15	-1.3334	3.47692e-12
GIMAP4	2.09415e-15	-0.82895	5.37438e-12
IL18BP	3.76643e-15	-0.75162	8.59207e-12
KLRG1	4.20953e-15	-0.907075	8.64258e-12
TMEM255A	4.23925e-15	-1.25106	7.91236e-12
C1QA	4.61499e-15	-1.04297	7.89587e-12
GIMAP7	4.96108e-15	-0.92478	7.83508e-12
WIPF1	5.04758e-15	-0.812301	7.40228e-12
GGTA1P	5.07999e-15	-1.03931	6.95315e-12
LY96	5.21769e-15	-0.905483	6.69527e-12
SCIMP	6.51427e-15	-1.13163	7.86733e-12
CRTAM	7.48067e-15	-1.35875	8.53253e-12
SIGLEC8	7.65781e-15	-1.41141	8.27487e-12
GIMAP1	7.67184e-15	-0.893802	7.87553e-12
MS4A6A	9.55085e-15	-0.985394	9.33755e-12
APOBEC3H	9.79647e-15	-1.09169	9.14234e-12
CILP	1.05313e-14	-2.06032	9.40082e-12
GNB4	1.11312e-14	-0.848162	9.52229e-12
CCR5	1.64158e-14	-1.05932	1.34813e-11
GNGT2	1.7728e-14	-0.810911	1.3999e-11
CCL5	1.97762e-14	-1.17815	1.50379e-11
PRAM1	2.05756e-14	-0.970266	1.50871e-11
GZMM	2.07241e-14	-1.24278	1.46719e-11
CLEC2B	2.11863e-14	-0.832233	1.44992e-11
FYB	2.28633e-14	-0.93452	1.51421e-11
CD52	2.30896e-14	-1.16138	1.48141e-11
EOMES	2.42337e-14	-1.32995	1.5077e-11
NKG7	2.45999e-14	-1.22121	1.48547e-11
TM6SF1	3.06289e-14	-0.852672	1.79669e-11
ABCD2	3.24599e-14	-1.20729	1.85121e-11
CLIC2	3.25355e-14	-0.770961	1.80537e-11
ADORA3	3.36414e-14	-1.0572	1.81761e-11
GYPC	3.6067e-14	-0.951899	1.8987e-11
CD8A	5.54981e-14	-1.2615	2.84858e-11
AIF1	6.39523e-14	-0.86243	3.20245e-11
PPP2R2B	6.96492e-14	-1.19375	3.40468e-11
CYP1B1	7.04031e-14	-1.64739	3.3615e-11
ARHGAP25	7.5289e-14	-0.845338	3.51309e-11
GIMAP6	8.18831e-14	-0.802099	3.73587e-11
TNFSF13B	8.42917e-14	-0.929214	3.76216e-11
TRIM22	8.55078e-14	-0.917488	3.73523e-11
FGL2	8.66579e-14	-1.18476	3.70661e-11
CCL19	8.7038e-14	-2.03918	3.64689e-11
ARHGAP15	9.24905e-14	-0.969939	3.79785e-11
EVI2A	1.05172e-13	-0.898008	4.23388e-11
DPYD	1.95466e-13	-0.952606	7.71753e-11
PRKCB	2.30818e-13	-1.2147	8.94136e-11
TNFAIP8	2.31407e-13	-0.641487	8.79819e-11
GLIPR2	2.49146e-13	-0.776083	9.30041e-11
RNASE6	4.23889e-13	-0.916996	1.55408e-10
C1orf162	4.61234e-13	-0.892272	1.66133e-10
SPN	4.79426e-13	-0.950231	1.69709e-10
SIT1	5.34446e-13	-1.08988	1.85978e-10
CMKLR1	5.53389e-13	-0.886747	1.8936e-10
MS4A4A	5.62015e-13	-1.00504	1.89159e-10
C1QB	5.6611e-13	-1.01791	1.87465e-10
SERPING1	5.81717e-13	-0.932181	1.89575e-10
GIMAP8	5.85609e-13	-0.755007	1.87862e-10
C1QC	6.13401e-13	-0.967983	1.9375e-10
TBX21	6.59135e-13	-0.999812	2.05041e-10
TNFAIP8L2	6.97281e-13	-0.774564	2.1367e-10
ACSM5	7.08957e-13	-1.02993	2.14053e-10
FKBP5	7.47793e-13	-0.752945	2.22506e-10
HCST	7.76087e-13	-0.962049	2.27626e-10
DCLK1	8.49539e-13	-1.42255	2.42248e-10
STX11	8.73116e-13	-0.756257	2.45561e-10
APOE	1.0161e-12	-1.13695	2.78154e-10
GZMH	1.17355e-12	-1.21767	3.12912e-10
IL10RA	1.30637e-12	-0.928238	3.39509e-10
VAMP5	1.33698e-12	-0.676758	3.4312e-10
SH2D1A	1.35095e-12	-1.08614	3.42424e-10
LY86	1.39462e-12	-0.977278	3.49181e-10
RAB33A	1.40842e-12	-0.715168	3.4839e-10
KCNMA1	1.42635e-12	-1.69128	3.48624e-10
GAB3	1.442e-12	-0.763352	3.48302e-10
LAIR1	1.47135e-12	-0.851841	3.5126e-10
CLEC10A	1.50502e-12	-1.34719	3.55167e-10
SFMBT2	1.59158e-12	-0.960461	3.71327e-10
FLI1	1.79301e-12	-0.728656	4.1362e-10
APOL3	1.88887e-12	-0.824344	4.30893e-10
MAFB	2.0156e-12	-0.806105	4.5475e-10
LSP1	2.10508e-12	-0.808459	4.69776e-10
PLEKHO1	2.16943e-12	-0.775478	4.7893e-10
ARHGAP9	2.4175e-12	-0.86771	5.28018e-10
BCL2	2.5096e-12	-0.769607	5.42364e-10
ITGAD	2.85627e-12	-1.04491	6.10854e-10
GRAP2	2.89966e-12	-0.992796	6.1374e-10
PIK3R6	2.91286e-12	-0.786799	6.10244e-10
NCKAP1L	2.92596e-12	-0.991346	6.06798e-10
EVI2B	3.35862e-12	-0.956826	6.89559e-10
ARHGAP30	3.40271e-12	-0.74629	6.91694e-10
NLRC3	3.43517e-12	-0.836049	6.91447e-10
APOBEC3G	3.6292e-12	-0.873916	7.23409e-10
BTK	3.93404e-12	-1.05321	7.76632e-10
DNAJC5B	4.02791e-12	-1.08078	7.8759e-10
ABI3BP	4.1018e-12	-1.51621	7.94471e-10
SLC9A9	4.21245e-12	-0.935827	8.08279e-10
DOK2	4.60524e-12	-0.794633	8.67433e-10
TRAT1	4.6398e-12	-1.18588	8.65998e-10
CLEC12A	5.12797e-12	-1.098	9.40021e-10
DTHD1	5.28785e-12	-1.05729	9.60752e-10
CD72	5.38322e-12	-0.874424	9.69499e-10
TBC1D10C	5.53926e-12	-1.00977	9.88926e-10
XCL2	5.53937e-12	-1.02249	9.8042e-10
LINC00426	5.57139e-12	-0.88459	9.77659e-10
MDFIC	5.58126e-12	-0.729099	9.71092e-10
CD48	5.682e-12	-1.00881	9.80313e-10
THBS4	5.77304e-12	-2.39878	9.87719e-10
TYROBP	6.02507e-12	-0.856496	1.02232e-09
TRAF3IP3	6.04472e-12	-0.862376	1.01725e-09
LY9	6.37539e-12	-1.22643	1.06417e-09
TLR7	7.24159e-12	-1.08117	1.19901e-09
MILR1	7.36719e-12	-0.802167	1.20044e-09
PIK3CD	7.58223e-12	-0.758369	1.22575e-09
C1R	7.60442e-12	-0.859308	1.21974e-09
GVINP1	7.68306e-12	-1.0035	1.2228e-09
CD37	8.13588e-12	-1.011	1.28491e-09
GPR174	8.83096e-12	-1.10027	1.38403e-09
BHLHE22	9.40478e-12	-1.04876	1.4518e-09
HAVCR2	9.94459e-12	-0.815496	1.52367e-09
PLA2G2D	1.05022e-11	-1.65345	1.59719e-09
SLFN12L	1.05364e-11	-0.914165	1.59061e-09
GPR171	1.06642e-11	-0.993544	1.59816e-09
P2RY13	1.07709e-11	-1.00107	1.60244e-09
GPR34	1.1951e-11	-0.866239	1.76523e-09
FMO2	1.2091e-11	-1.53512	1.77315e-09
ABI3	1.21065e-11	-0.657089	1.76283e-09
P2RY12	1.21483e-11	-1.09902	1.75646e-09
APOC1	1.24561e-11	-1.08977	1.78837e-09
EVL	1.38521e-11	-0.684465	1.96137e-09
ANGPTL1	1.40169e-11	-1.63448	1.9711e-09
NCF1C	1.46018e-11	-1.17879	2.03939e-09
SYNE1	1.53038e-11	-0.974023	2.12299e-09
SLA2	1.5763e-11	-0.911911	2.17202e-09
C10orf128	1.58729e-11	-0.947175	2.17257e-09
LST1	1.59256e-11	-0.793172	2.16536e-09
P2RY14	1.59466e-11	-1.02035	2.15394e-09
WAS	1.60633e-11	-0.828921	2.15553e-09
SAMD3	1.60824e-11	-1.05853	2.14407e-09
SIGLEC7	1.63737e-11	-0.881371	2.16883e-09
CYSLTR1	1.66024e-11	-0.965638	2.18503e-09
CD244	1.67586e-11	-0.92495	2.19154e-09
SASH3	1.80721e-11	-0.897888	2.34834e-09
PARVG	1.826e-11	-0.765008	2.35784e-09
PTPRCAP	1.88716e-11	-1.04655	2.42158e-09
PCED1B-AS1	1.9459e-11	-0.890927	2.48145e-09
CD33	1.98316e-11	-0.831268	2.51334e-09
ZEB2	2.05346e-11	-0.748803	2.58648e-09
SLA	2.09096e-11	-0.841016	2.61765e-09
MAP1LC3C	2.22506e-11	-0.78286	2.76864e-09
TESPA1	2.26145e-11	-1.04729	2.79697e-09
JAKMIP1	2.32751e-11	-1.03464	2.86145e-09
CLECL1	2.3386e-11	-1.0128	2.85796e-09
RGS18	2.34265e-11	-0.854825	2.84597e-09
PTGDR	2.43228e-11	-0.909931	2.93747e-09
GAPT	2.46808e-11	-1.17914	2.96328e-09
ARHGAP20	2.55822e-11	-1.01679	3.036e-09
C16orf54	2.56508e-11	-1.02595	3.02664e-09
ASB2	2.6144e-11	-1.30982	3.06722e-09
MYO1F	2.68872e-11	-0.731914	3.13648e-09
CD96	2.7985e-11	-0.952193	3.2461e-09
ADAP2	2.90082e-11	-0.602614	3.34589e-09
ST8SIA4	2.92614e-11	-0.65527	3.35623e-09
CD53	3.09684e-11	-0.864056	3.53229e-09
MSR1	3.18057e-11	-0.94387	3.60775e-09
AXL	3.20102e-11	-0.732637	3.61099e-09
AP1S2	3.27782e-11	-0.673746	3.67743e-09
ATP8B4	3.38776e-11	-0.769246	3.78011e-09
CD247	3.77166e-11	-0.854675	4.14096e-09
IKZF1	3.77363e-11	-0.95741	4.12108e-09
ITGAL	3.82176e-11	-0.974742	4.15156e-09
SLAMF6	4.09965e-11	-1.01859	4.42999e-09
GMFG	4.10886e-11	-0.646687	4.4167e-09
KLRD1	4.12364e-11	-1.01039	4.4095e-09
PABPC5	4.19551e-11	-0.856254	4.46311e-09
P2RX7	4.27937e-11	-0.921828	4.52885e-09
LAPTM5	4.39732e-11	-0.779494	4.60619e-09
GBP2	4.4291e-11	-0.690285	4.61594e-09
GZMA	4.54389e-11	-1.02472	4.71165e-09
IL16	4.63374e-11	-0.824566	4.78067e-09
KLHL6	4.67916e-11	-0.915255	4.8034e-09
CADM3	5.02853e-11	-1.67647	5.11093e-09
CFH	5.16223e-11	-0.854486	5.22097e-09
HSD11B1	5.28682e-11	-1.08697	5.32077e-09
CXorf21	5.49548e-11	-0.779069	5.50379e-09
LOC401463	5.77994e-11	-0.732888	5.76058e-09
TREM2	6.0178e-11	-0.991496	5.96867e-09
ARHGEF6	6.26602e-11	-0.737884	6.18499e-09
RCSD1	6.29303e-11	-0.767884	6.18192e-09
FOLR2	6.53935e-11	-1.09547	6.36301e-09
ZNF385D	6.98843e-11	-1.18589	6.73612e-09
RHOH	7.04972e-11	-0.903452	6.76345e-09
PDCD1LG2	7.08381e-11	-0.882827	6.76455e-09
BOC	7.14976e-11	-1.20367	6.79591e-09
CECR1	7.15908e-11	-0.855556	6.77341e-09
CCR2	7.29048e-11	-1.10528	6.83474e-09
LILRA4	7.46293e-11	-1.14673	6.96461e-09
CD1D	8.16581e-11	-0.823035	7.58607e-09
PTPRC	8.25224e-11	-0.956094	7.59761e-09
CD200R1	8.72342e-11	-0.883471	7.99556e-09
C1orf54	9.07818e-11	-0.586481	8.28374e-09
GPNMB	9.0979e-11	-0.937452	8.265e-09
ACAP1	9.27073e-11	-0.930433	8.38491e-09
KCNIP1	9.33423e-11	-1.07823	8.40531e-09
FCGR2B	9.92398e-11	-0.986463	8.89735e-09
UBASH3A	1.03621e-10	-0.97662	9.24971e-09
GNG2	1.04095e-10	-0.643181	9.25186e-09
CCDC80	1.05951e-10	-1.25087	9.37623e-09
ITK	1.11415e-10	-0.998915	9.81745e-09
GPBAR1	1.17781e-10	-0.982121	1.02901e-08
SYT11	1.1919e-10	-0.782082	1.0369e-08
ZNF831	1.22793e-10	-1.09191	1.06374e-08
CYTH4	1.25901e-10	-0.754532	1.08608e-08
FAM49A	1.27905e-10	-0.820758	1.09875e-08
NCF1B	1.29272e-10	-1.13026	1.10586e-08
HCLS1	1.31295e-10	-0.737647	1.11851e-08
ADD2	1.40446e-10	-1.2353	1.19152e-08
ZNF80	1.40476e-10	-0.947046	1.18688e-08
IFFO1	1.42544e-10	-0.616316	1.19452e-08
P2RY8	1.44021e-10	-0.90028	1.20199e-08
CYSLTR2	1.45088e-10	-0.893172	1.206e-08
FMO1	1.47294e-10	-1.31674	1.2194e-08
CD2	1.50618e-10	-0.895682	1.2419e-08
SLIT2	1.52897e-10	-1.58641	1.25565e-08
MAP4K1	1.5729e-10	-1.01314	1.28147e-08
TXLNB	1.58059e-10	-0.945614	1.28265e-08
PIK3CD-AS1	1.67394e-10	-0.784058	1.34775e-08
TIGIT	1.74789e-10	-0.962699	1.40179e-08
SPI1	1.77925e-10	-0.721854	1.42139e-08
LOC374443	1.78921e-10	-0.599362	1.42381e-08
JAM2	1.84367e-10	-0.960393	1.46149e-08
IGSF6	1.85964e-10	-0.826322	1.46848e-08
RUNX1T1	1.87151e-10	-1.08655	1.47218e-08
LILRB1	1.92646e-10	-0.839406	1.50962e-08
LRRC25	1.96075e-10	-0.714227	1.53065e-08
KLHL4	1.99502e-10	-1.06479	1.5515e-08
SIGLEC10	2.02568e-10	-0.922992	1.56941e-08
SAMSN1	2.0419e-10	-0.790758	1.57603e-08
TFEC	2.04371e-10	-0.880295	1.57151e-08
EFEMP1	2.1041e-10	-1.07882	1.61191e-08
IKZF3	2.12815e-10	-1.15131	1.62428e-08
GUCY1A3	2.15479e-10	-0.956008	1.63852e-08
JAK3	2.32385e-10	-0.713237	1.74766e-08
FAM78A	2.40512e-10	-0.653795	1.80217e-08
PYHIN1	2.41479e-10	-1.06377	1.80284e-08
PLXDC2	2.41817e-10	-0.816508	1.79882e-08
FGD2	2.47391e-10	-0.77796	1.83364e-08
THEMIS	2.51272e-10	-1.02624	1.8557e-08
MRAS	2.73457e-10	-0.715714	2.00513e-08
TAGAP	2.79527e-10	-0.901492	2.04234e-08
C1S	2.8552e-10	-0.806784	2.07872e-08
TNFSF14	2.95795e-10	-0.794392	2.14592e-08
LAT2	2.97883e-10	-0.651863	2.15346e-08
FAM159A	3.06347e-10	-1.0489	2.20688e-08
ATP8B2	3.11064e-10	-0.772187	2.23303e-08
FLT3LG	3.55597e-10	-0.611115	2.54382e-08
IDO2	3.57649e-10	-0.757606	2.54961e-08
DOCK10	3.68305e-10	-0.825386	2.61649e-08
SELL	3.72794e-10	-0.982071	2.63925e-08
TMEM156	3.73134e-10	-0.929294	2.63259e-08
BNC2	3.79507e-10	-1.05257	2.66837e-08
BIN2	3.97123e-10	-0.701778	2.78271e-08
AIM2	3.97411e-10	-1.26167	2.77525e-08
CD3D	4.153e-10	-0.891451	2.89035e-08
LOC653653	4.1662e-10	-0.676861	2.88974e-08
P2RY10	4.40843e-10	-1.06932	3.04746e-08
ABCA1	4.64344e-10	-0.615396	3.19914e-08
GBP4	4.8388e-10	-0.947108	3.31151e-08
MPEG1	4.94265e-10	-0.866687	3.37134e-08
MYO1G	5.01117e-10	-0.756902	3.40677e-08
RASAL3	5.16362e-10	-0.764546	3.49882e-08
DNM1P46	5.22397e-10	-0.792249	3.52807e-08
STAT4	5.7192e-10	-0.77014	3.82479e-08
LPXN	5.87578e-10	-0.591541	3.91674e-08
RAB39B	5.96244e-10	-0.938251	3.96165e-08
MGP	5.9668e-10	-1.17001	3.95175e-08
GATA3	6.08894e-10	-0.805587	4.01968e-08
PLP1	6.10068e-10	-1.5829	4.01452e-08
ARHGDIB	6.45393e-10	-0.596713	4.21992e-08
LINC01140	6.53737e-10	-0.955133	4.26091e-08
CRYBB1	6.94566e-10	-0.754747	4.5127e-08
ZNF382	6.96211e-10	-0.77266	4.50912e-08
CTSW	7.10125e-10	-1.09002	4.58477e-08
PDZRN4	7.15187e-10	-1.52667	4.60298e-08
IL2RB	7.55322e-10	-0.777296	4.831e-08
OMD	7.72695e-10	-1.46892	4.92677e-08
CD86	7.85748e-10	-0.733839	4.99449e-08
CD69	7.97796e-10	-0.9166	5.05542e-08
SRGN	8.20701e-10	-0.731839	5.18456e-08
DOCK2	8.37993e-10	-0.902049	5.27756e-08
2016-09-06	8.4835e-10	-0.634697	5.32644e-08
C3AR1	8.52972e-10	-0.817493	5.33914e-08
BTLA	8.58029e-10	-1.00282	5.35446e-08
CD3E	8.62078e-10	-0.873375	5.36343e-08
HLA-DOA	8.67815e-10	-1.05666	5.38281e-08
TENM4	9.00036e-10	-1.08632	5.56586e-08
PIK3R5	9.0753e-10	-0.785548	5.59535e-08
2016-09-01	9.1505e-10	-0.77573	5.60803e-08
ADH1B	9.38593e-10	-1.84605	5.73519e-08
TLR6	9.87144e-10	-0.83764	5.99617e-08
GBP1P1	9.92753e-10	-0.949505	6.01245e-08
NAPSB	1.02726e-09	-1.06867	6.20315e-08
LILRB4	1.03878e-09	-0.908686	6.21784e-08
LRRK2	1.04858e-09	-1.00359	6.25827e-08
FLT3	1.05146e-09	-1.02314	6.25727e-08
IGF1	1.0842e-09	-1.31348	6.43343e-08
ZNF683	1.10901e-09	-1.22067	6.56167e-08
FCGR3A	1.1443e-09	-0.927049	6.75106e-08
HVCN1	1.15081e-09	-0.693681	6.76999e-08
RNLS	1.15183e-09	-0.857684	6.75663e-08
FCGR2A	1.16541e-09	-0.702528	6.81681e-08
CORO1A	1.20195e-09	-0.73601	7.01057e-08
CD84	1.30565e-09	-0.967448	7.57243e-08
ST8SIA1	1.34294e-09	-0.821488	7.76671e-08
CCDC69	1.34931e-09	-0.836945	7.78164e-08
RORB	1.36497e-09	-0.898276	7.8499e-08
CLEC7A	1.38429e-09	-0.709624	7.9388e-08
CRHBP	1.39416e-09	-0.764712	7.97314e-08
CXCR3	1.39687e-09	-0.858245	7.96641e-08
FCGR2C	1.39773e-09	-0.850418	7.94928e-08
VCAM1	1.40054e-09	-0.72286	7.9432e-08
CDO1	1.40303e-09	-1.22543	7.93543e-08
RNF165	1.50679e-09	-0.984606	8.47556e-08
CR1	1.52127e-09	-1.26283	8.53366e-08
FNBP1	1.53289e-09	-0.755366	8.57539e-08
CD27	1.53422e-09	-1.02756	8.55955e-08
TLL1	1.5449e-09	-0.957759	8.5725e-08
PLN	1.56385e-09	-1.42117	8.6543e-08
NCF1	1.57119e-09	-0.887529	8.67154e-08
RTP5	1.58442e-09	-0.709781	8.69781e-08
DPEP2	1.58974e-09	-0.75956	8.70372e-08
FCRL3	1.62037e-09	-1.30995	8.84782e-08
NEXN	1.63166e-09	-1.00174	8.88584e-08
HAND2	1.64689e-09	-1.79239	8.94504e-08
BAG2	1.66053e-09	-0.829595	8.99532e-08
ITGB2	1.66703e-09	-0.819271	9.00678e-08
HIC1	1.66961e-09	-0.719784	8.99705e-08
MS4A14	1.66975e-09	-0.732511	8.97423e-08
GGT5	1.69518e-09	-0.750765	9.08713e-08
OTOA	1.73167e-09	-0.703099	9.2345e-08
FAM43B	1.76396e-09	-0.952395	9.38233e-08
SLC8A1	1.78035e-09	-0.729377	9.44503e-08
HAND2-AS1	1.79546e-09	-1.72087	9.50067e-08
LOC728392	1.85418e-09	-0.7279	9.78619e-08
CD4	1.86313e-09	-0.698123	9.8082e-08
MAF	1.90697e-09	-0.611452	1.00133e-07
CD1E	1.93462e-09	-1.07588	1.01326e-07
ZFPM2	2.12801e-09	-0.965573	1.10889e-07
PCDHGA12	2.15711e-09	-0.921737	1.1212e-07
ECM2	2.20558e-09	-0.714727	1.14062e-07
CHST11	2.22442e-09	-0.662529	1.14748e-07
SIGLEC1	2.34908e-09	-0.965092	1.20875e-07
RFTN1	2.37523e-09	-0.613974	1.2161e-07
KCNA3	2.42036e-09	-1.04759	1.23613e-07
PNOC	2.43477e-09	-1.10913	1.24041e-07
AOC3	2.47599e-09	-1.02325	1.25208e-07
SFRP1	2.49618e-09	-1.56932	1.25919e-07
ENPP2	2.50864e-09	-0.778518	1.26238e-07
FCGR1A	2.53517e-09	-0.842862	1.27261e-07
LIX1L	2.55556e-09	-0.607263	1.27971e-07
PKNOX2	2.67032e-09	-0.986704	1.33392e-07
CFD	2.70404e-09	-0.912448	1.34749e-07
GPR65	2.74214e-09	-0.729591	1.36317e-07
IFI16	2.74224e-09	-0.632014	1.35993e-07
FAM26F	2.77556e-09	-0.908455	1.37313e-07
OGN	2.77848e-09	-1.74326	1.37127e-07
ABCA9	2.81837e-09	-1.21585	1.38763e-07
LAG3	2.9193e-09	-0.916194	1.43388e-07
NR3C1	2.92976e-09	-0.610089	1.43558e-07
CD3G	2.96895e-09	-0.90545	1.44788e-07
EBI3	3.01436e-09	-0.849782	1.46654e-07
SLC15A3	3.03835e-09	-0.641491	1.47472e-07
GDF10	3.05954e-09	-1.19605	1.4815e-07
LCP1	3.11166e-09	-0.737719	1.49966e-07
GAS7	3.12017e-09	-0.776162	1.50024e-07
FLNA	3.27302e-09	-0.899281	1.56639e-07
GPR82	3.2818e-09	-0.720021	1.56694e-07
CELF2	3.32717e-09	-0.830292	1.58492e-07
FPR3	3.36799e-09	-0.830992	1.59696e-07
PSTPIP1	3.44481e-09	-0.672228	1.62962e-07
FABP4	3.45559e-09	-1.40445	1.63096e-07
NRXN1	3.46048e-09	-1.35276	1.62952e-07
ABCC9	3.5968e-09	-1.02118	1.68984e-07
AMICA1	3.6041e-09	-0.749192	1.6894e-07
MIAT	3.65922e-09	-0.75311	1.71133e-07
ABCA6	3.66264e-09	-1.14278	1.70904e-07
PIK3CG	3.70008e-09	-0.918937	1.72259e-07
FASLG	3.76638e-09	-0.897856	1.74949e-07
GLIPR1	4.00699e-09	-0.700731	1.84871e-07
FCER1G	4.0219e-09	-0.701043	1.84728e-07
IPCEF1	4.02989e-09	-0.756846	1.84271e-07
CD226	4.05975e-09	-0.807763	1.85224e-07
KCNQ5	4.12012e-09	-1.00915	1.87562e-07
ZCCHC18	4.26784e-09	-0.68312	1.93856e-07
MAPK10	4.3058e-09	-1.01168	1.94291e-07
PSD	4.39122e-09	-1.29322	1.97711e-07
HTRA4	4.55114e-09	-0.860581	2.03572e-07
ZCCHC24	4.57755e-09	-0.816543	2.04308e-07
HLA-DQA1	4.58995e-09	-1.04254	2.04417e-07
LTA	4.65613e-09	-0.823657	2.06469e-07
C7	4.69739e-09	-1.89879	2.0785e-07
NHLRC4	4.9664e-09	-0.595474	2.18809e-07
COLEC12	4.99169e-09	-1.06646	2.19453e-07
MEF2C	5.07514e-09	-0.669813	2.22645e-07
IL15	5.16412e-09	-0.606189	2.26065e-07
ZNF454	5.1873e-09	-0.762055	2.26597e-07
WDFY4	5.21445e-09	-1.075	2.27299e-07
TNFSF8	5.43837e-09	-0.882847	2.35064e-07
SLC25A53	5.66618e-09	-0.601348	2.43883e-07
PPP1R16B	5.72401e-09	-0.797595	2.45857e-07
VSTM4	5.76608e-09	-0.7926	2.47147e-07
TLR8	5.77928e-09	-0.979376	2.46683e-07
RASGRP2	5.84227e-09	-0.967911	2.48339e-07
CD1C	5.91133e-09	-1.12275	2.50755e-07
RNF150	5.93736e-09	-1.16548	2.50823e-07
F8	6.03615e-09	-0.672724	2.54473e-07
CRTAC1	6.04671e-09	-1.32924	2.54395e-07
CD180	6.41831e-09	-0.887024	2.69477e-07
LOC283856	6.46446e-09	-0.815246	2.70861e-07
FCRL2	6.59362e-09	-1.23439	2.7571e-07
ANKRD55	6.72676e-09	-0.71017	2.80705e-07
PTGDS	6.78589e-09	-1.14057	2.82027e-07
CD79B	6.87361e-09	-1.08239	2.85095e-07
CFL2	7.01279e-09	-0.761812	2.89697e-07
LRRC4C	7.22441e-09	-1.01638	2.97243e-07
SYT6	7.25853e-09	-0.750244	2.97455e-07
NGFR	7.26251e-09	-1.51969	2.96434e-07
IL2RA	7.67113e-09	-0.793703	3.11873e-07
CNKSR2	7.75012e-09	-1.2229	3.14462e-07
ADIPOQ	7.80181e-09	-1.56433	3.15935e-07
SSBP2	7.83729e-09	-0.73037	3.16747e-07
CD22	8.12438e-09	-1.29184	3.27062e-07
RSPO1	8.38147e-09	-1.13421	3.36751e-07
DHH	8.50712e-09	-0.769701	3.41132e-07
GPM6A	8.59983e-09	-1.22092	3.44177e-07
NR2F1-AS1	8.78744e-09	-0.785785	3.51002e-07
MEOX2	8.89552e-09	-1.24396	3.54629e-07
SELPLG	9.03109e-09	-0.638511	3.59336e-07
IL9R	9.17907e-09	-0.77457	3.64517e-07
GHR	9.2749e-09	-0.947561	3.67612e-07
LINC00924	9.3478e-09	-0.90468	3.69787e-07
NFAM1	9.36386e-09	-0.671017	3.69711e-07
KLRF1	9.39774e-09	-0.688684	3.70336e-07
NRROS	9.4106e-09	-0.594578	3.70132e-07
PTCH2	9.65472e-09	-1.12188	3.78284e-07
NMUR1	9.76379e-09	-0.822888	3.81829e-07
FCRLA	9.77934e-09	-1.39114	3.8171e-07
S1PR4	1.0319e-08	-0.758316	4.01248e-07
CSF2RB	1.03543e-08	-0.786886	4.01862e-07
LAX1	1.04259e-08	-0.940429	4.03875e-07
GBP5	1.05301e-08	-1.01028	4.07143e-07
SNX20	1.06004e-08	-0.743049	4.08323e-07
RERGL	1.0654e-08	-1.14721	4.0962e-07
AOAH	1.09499e-08	-0.943188	4.19424e-07
PDLIM3	1.10796e-08	-0.995867	4.23604e-07
SIGLEC11	1.11058e-08	-0.807939	4.23816e-07
GDF6	1.11473e-08	-1.08347	4.24612e-07
KIAA1755	1.13522e-08	-0.79895	4.30022e-07
CYBB	1.17643e-08	-0.759047	4.43994e-07
ASPN	1.18552e-08	-1.0137	4.46603e-07
SCN7A	1.19066e-08	-1.46712	4.47717e-07
TLR4	1.19984e-08	-0.657243	4.50348e-07
CAMK4	1.20065e-08	-0.838105	4.49828e-07
ZEB1	1.20842e-08	-0.688222	4.51915e-07
CNRIP1	1.2172e-08	-0.607345	4.54371e-07
MIR100HG	1.22203e-08	-1.07962	4.55347e-07
FAS	1.22337e-08	-0.651672	4.55019e-07
SHE	1.22823e-08	-0.65515	4.55178e-07
TICAM2	1.26282e-08	-0.701729	4.66313e-07
RIMBP3	1.26616e-08	-0.682616	4.66706e-07
SLAMF8	1.31866e-08	-0.734418	4.8432e-07
CLEC17A	1.32233e-08	-1.20887	4.84798e-07
DDR2	1.36027e-08	-0.963928	4.9782e-07
ANKRD44	1.36322e-08	-0.78472	4.98013e-07
CD38	1.36491e-08	-1.01153	4.97745e-07
DAZL	1.3818e-08	-0.89176	5.03009e-07
RBP5	1.41449e-08	-0.826905	5.13091e-07
ADAMTSL3	1.42068e-08	-1.10045	5.14425e-07
ANK2	1.43934e-08	-1.11356	5.19351e-07
ELAVL4	1.44138e-08	-0.870214	5.19174e-07
PRG4	1.44391e-08	-1.06289	5.19175e-07
CXCR5	1.45456e-08	-1.2148	5.21179e-07
MEOX1	1.47278e-08	-0.926247	5.25874e-07
PLD4	1.51368e-08	-1.16219	5.39537e-07
CD300LF	1.52636e-08	-0.731282	5.43115e-07
HLA-DPB2	1.52982e-08	-0.811561	5.43404e-07
CSF1R	1.54022e-08	-0.749872	5.46154e-07
KCNK13	1.55253e-08	-0.661861	5.4957e-07
TGFB3	1.55732e-08	-0.780657	5.50317e-07
SP140	1.6938e-08	-0.826966	5.92426e-07
PRF1	1.6981e-08	-0.766288	5.92921e-07
PVRIG	1.70955e-08	-0.637334	5.95905e-07
FBXL7	1.71823e-08	-0.656926	5.97916e-07
SVEP1	1.71897e-08	-0.956715	5.9716e-07
CD6	1.72828e-08	-0.743329	5.98368e-07
TLR10	1.75955e-08	-1.1611	6.08172e-07
EPB41L3	1.78019e-08	-0.707033	6.14271e-07
PLCB2	1.90451e-08	-0.611169	6.53871e-07
ARRDC5	1.95531e-08	-0.802264	6.7019e-07
PGM5-AS1	1.97369e-08	-1.0692	6.75363e-07
POPDC2	1.99133e-08	-0.967678	6.80267e-07
MDGA1	2.01347e-08	-0.804348	6.86686e-07
SELP	2.05928e-08	-1.17545	6.99984e-07
MNDA	2.12471e-08	-0.744961	7.19843e-07
FMNL1	2.17931e-08	-0.585093	7.34701e-07
NAP1L3	2.23578e-08	-0.867148	7.52503e-07
CD209	2.30751e-08	-0.818982	7.71587e-07
FBLN5	2.33924e-08	-0.765846	7.80927e-07
SLAMF1	2.40979e-08	-0.768653	8.01869e-07
POU2F2	2.43308e-08	-0.714713	8.08309e-07
SAMD9L	2.48038e-08	-0.75115	8.21367e-07
DTX1	2.48376e-08	-0.806069	8.21162e-07
GPC6	2.51389e-08	-0.753929	8.29784e-07
ADGRB3	2.53177e-08	-1.03085	8.34345e-07
CLMP	2.55062e-08	-0.989149	8.39212e-07
CD28	2.55412e-08	-0.76752	8.39018e-07
MPDZ	2.56641e-08	-0.805093	8.40368e-07
ACKR1	2.63269e-08	-1.31889	8.57966e-07
TTC24	2.63599e-08	-0.755064	8.57678e-07
SIRPG	2.65433e-08	-0.874296	8.59559e-07
GUCY1B3	2.72464e-08	-0.66963	8.80939e-07
FAM20A	2.80163e-08	-0.754478	9.04407e-07
PILRA	2.8113e-08	-0.727621	9.06103e-07
CD300A	2.87506e-08	-0.637501	9.25202e-07
PCED1B	2.90174e-08	-0.615605	9.32324e-07
DMGDH	2.92517e-08	-0.792338	9.38386e-07
FIBIN	2.96956e-08	-0.776973	9.49657e-07
LGI2	3.06174e-08	-0.948985	9.76096e-07
POU3F1	3.11814e-08	-0.855898	9.92536e-07
LINC01550	3.13559e-08	-0.866139	9.95005e-07
FOXS1	3.18345e-08	-0.746941	1.00708e-06
CD36	3.23858e-08	-0.837248	1.02294e-06
FLRT2	3.44666e-08	-0.975227	1.08367e-06
2016-03-01	3.51361e-08	-0.704461	1.10303e-06
ENOX1	3.52655e-08	-0.826325	1.1054e-06
IL12RB1	3.57617e-08	-0.737711	1.11584e-06
RGS1	3.5774e-08	-0.770288	1.11453e-06
DCX	3.62597e-08	-1.1653	1.12795e-06
NRK	3.66516e-08	-1.3788	1.13842e-06
CCR4	3.67866e-08	-0.907664	1.14088e-06
PI16	3.6918e-08	-1.48058	1.14323e-06
COL14A1	3.73147e-08	-0.988435	1.15378e-06
FAM129A	3.81222e-08	-0.865876	1.17344e-06
NTRK3	3.90924e-08	-1.01847	1.19971e-06
AKT3	3.91486e-08	-0.68268	1.19964e-06
GPR18	3.97171e-08	-0.728537	1.21525e-06
IGFBP5	4.11056e-08	-0.773373	1.25586e-06
VAV1	4.27513e-08	-0.694264	1.30227e-06
GPR88	4.28872e-08	-0.872817	1.30447e-06
MCC	4.28944e-08	-0.660854	1.30276e-06
PDCD1	4.30987e-08	-0.842806	1.30703e-06
LRRC7	4.35906e-08	-0.998698	1.31805e-06
CMAHP	4.52004e-08	-0.703922	1.36072e-06
ROR2	4.571e-08	-0.974931	1.37404e-06
NEFH	4.62663e-08	-0.845444	1.38873e-06
PALLD	4.72119e-08	-0.660548	1.41505e-06
SLAMF7	4.80734e-08	-0.880896	1.43877e-06
HLA-DPB1	4.83138e-08	-0.778381	1.44386e-06
SYNPO2	4.84973e-08	-1.3922	1.44723e-06
LGI4	4.85098e-08	-0.753782	1.44551e-06
LHFP	4.9126e-08	-0.641518	1.45963e-06
ASPA	4.9417e-08	-0.940466	1.46616e-06
PCDH10	5.04544e-08	-1.35328	1.49477e-06
ZNF582	5.05037e-08	-0.7082	1.49193e-06
HTR7	5.11799e-08	-0.720035	1.50973e-06
TMEM155	5.19903e-08	-0.687098	1.52924e-06
PRICKLE1	5.3029e-08	-0.81669	1.55091e-06
STAP1	5.44304e-08	-1.02953	1.58737e-06
PTPN7	5.55095e-08	-0.705	1.61655e-06
TMEM52B	5.60067e-08	-0.707603	1.62872e-06
TMTC1	5.6599e-08	-0.820885	1.64361e-06
KCNE4	5.71302e-08	-0.765633	1.6567e-06
SORCS1	5.74386e-08	-1.17806	1.66329e-06
CLEC9A	5.82198e-08	-0.766709	1.68354e-06
RSPO3	5.87476e-08	-1.17851	1.69641e-06
FAT3	5.89926e-08	-1.14324	1.70109e-06
EBF1	6.06701e-08	-0.656133	1.74701e-06
GRIK5	6.13896e-08	-1.18142	1.76525e-06
ART4	6.31686e-08	-0.846452	1.80881e-06
GBP1	6.42533e-08	-0.680212	1.83731e-06
NDN	6.56068e-08	-0.735573	1.8708e-06
LYL1	6.59108e-08	-0.587417	1.87686e-06
BICC1	6.688e-08	-0.933363	1.89919e-06
ZNF677	6.8005e-08	-0.757652	1.92316e-06
LAYN	6.80205e-08	-0.708116	1.92095e-06
ZNF835	6.94114e-08	-0.883797	1.95754e-06
FAM107A	7.02274e-08	-0.863403	1.97242e-06
LZTS1	7.20305e-08	-0.630203	2.01479e-06
ZBED2	7.24892e-08	-0.893445	2.02487e-06
RASSF2	7.5247e-08	-0.672665	2.09335e-06
PGR	7.64478e-08	-0.909122	2.11815e-06
NPAS3	7.81914e-08	-0.856269	2.16063e-06
ZIK1	7.85221e-08	-0.723608	2.16685e-06
ZNF135	7.85522e-08	-0.751068	2.16477e-06
BASP1	7.86701e-08	-0.633186	2.16512e-06
LDB3	7.8715e-08	-1.25488	2.16345e-06
ITM2A	8.03595e-08	-0.77046	2.2057e-06
SGCD	8.0593e-08	-0.846446	2.20915e-06
FGF7	8.14492e-08	-0.94696	2.22964e-06
ANKS1B	8.39759e-08	-0.908511	2.2927e-06
PLA2G7	8.43277e-08	-0.72157	2.29924e-06
KCNK12	8.55292e-08	-0.746498	2.32583e-06
NRXN2	8.84837e-08	-1.11343	2.39981e-06
LPPR4	8.90804e-08	-0.821211	2.41281e-06
DPYSL3	8.95843e-08	-0.886162	2.42007e-06
PCDHGB7	8.97421e-08	-0.751285	2.42115e-06
POM121L9P	9.0709e-08	-0.70713	2.44402e-06
TCEAL7	9.07099e-08	-0.748565	2.44084e-06
CASQ2	9.07557e-08	-1.37716	2.43888e-06
MOXD1	9.19414e-08	-0.90116	2.45788e-06
PODN	9.24297e-08	-0.91109	2.46772e-06
FCGR1C	9.28581e-08	-0.734675	2.47272e-06
PDE1A	9.35699e-08	-0.801479	2.48845e-06
RFPL1S	9.39839e-08	-0.678738	2.49623e-06
COL8A1	9.57469e-08	-1.01234	2.53977e-06
FCGR1B	9.63927e-08	-0.73599	2.5536e-06
CHRDL1	9.68552e-08	-1.62415	2.56254e-06
ZNF781	9.76395e-08	-0.665488	2.57665e-06
SLC24A4	1.01404e-07	-0.627245	2.66571e-06
CXCL9	1.01766e-07	-1.1235	2.67182e-06
NCR3	1.02427e-07	-0.814267	2.68574e-06
KLRC4	1.045e-07	-0.830726	2.73311e-06
ARHGAP22	1.05981e-07	-0.618579	2.76479e-06
ABCA8	1.06274e-07	-1.4403	2.76892e-06
BHMT2	1.09258e-07	-0.94039	2.84307e-06
PGM5	1.0943e-07	-1.26127	2.84394e-06
KIAA2022	1.09839e-07	-1.0928	2.85096e-06
NKAPL	1.11075e-07	-0.653057	2.87577e-06
EMILIN1	1.11508e-07	-0.705284	2.88333e-06
VGLL3	1.1187e-07	-0.81854	2.88907e-06
SIGLEC6	1.1355e-07	-1.01147	2.92875e-06
NUDT10	1.15512e-07	-0.859049	2.97563e-06
SV2B	1.16138e-07	-0.948081	2.98428e-06
CDH11	1.16989e-07	-0.687718	3.00237e-06
AARD	1.18671e-07	-0.897338	3.03795e-06
NCR1	1.19489e-07	-0.696831	3.05507e-06
CNGA3	1.25232e-07	-0.907497	3.19395e-06
CPEB1	1.29435e-07	-1.00623	3.26866e-06
VSIG4	1.30434e-07	-0.831797	3.28581e-06
HCK	1.31417e-07	-0.616076	3.30652e-06
SDS	1.34396e-07	-0.735937	3.37733e-06
MFAP5	1.3443e-07	-1.14527	3.37407e-06
TIFAB	1.34664e-07	-0.814193	3.3717e-06
MS4A1	1.36357e-07	-1.56777	3.40576e-06
AGAP2	1.36994e-07	-0.66886	3.41338e-06
MRC1	1.37453e-07	-0.873735	3.42066e-06
PDE1B	1.41163e-07	-0.808027	3.50027e-06
SETBP1	1.41682e-07	-0.82251	3.5089e-06
WHAMMP3	1.43319e-07	-0.643423	3.53663e-06
BLK	1.43792e-07	-1.31939	3.54406e-06
BAALC	1.43812e-07	-0.77851	3.54028e-06
SIGLEC9	1.47798e-07	-0.707294	3.62972e-06
SFRP2	1.51049e-07	-1.6047	3.7007e-06
CALD1	1.51254e-07	-0.754476	3.70131e-06
DCANP1	1.51309e-07	-0.840025	3.69824e-06
PRELP	1.5175e-07	-1.24341	3.70021e-06
NAV3	1.52539e-07	-0.939844	3.71063e-06
SSC5D	1.52578e-07	-0.949239	3.70719e-06
HSPB6	1.53683e-07	-1.45635	3.72962e-06
HLA-DMB	1.54525e-07	-0.7266	3.74564e-06
CXCL13	1.55006e-07	-1.25891	3.75286e-06
SERPINF1	1.55607e-07	-0.740494	3.75854e-06
CLIP3	1.56745e-07	-0.751633	3.78158e-06
PCDH9	1.6006e-07	-1.10248	3.84351e-06
CST7	1.61691e-07	-0.751755	3.86458e-06
CD79A	1.64946e-07	-1.2239	3.93781e-06
LOC606724	1.6749e-07	-0.623394	3.98463e-06
SLC37A2	1.67748e-07	-0.685626	3.98616e-06
DPT	1.6856e-07	-1.15239	3.9962e-06
CHRNA6	1.68961e-07	-0.589403	3.99648e-06
RASGRP4	1.69496e-07	-0.652403	4.00452e-06
FAM124B	1.72791e-07	-0.65485	4.06365e-06
KIR3DL1	1.73371e-07	-0.604901	4.07264e-06
YPEL4	1.73537e-07	-0.621074	4.07187e-06
FAM13C	1.74632e-07	-0.769569	4.08822e-06
CD163	1.79116e-07	-0.801747	4.18843e-06
LRMP	1.7923e-07	-0.897179	4.18632e-06
WNT9B	1.84366e-07	-0.63308	4.30138e-06
KCNJ8	1.86509e-07	-0.630995	4.34151e-06
KCNN3	1.87428e-07	-0.688682	4.35305e-06
MUSK	1.90031e-07	-1.05475	4.40354e-06
SPARCL1	1.92873e-07	-0.831403	4.46435e-06
SIGLEC16	1.93447e-07	-0.634247	4.47259e-06
RECK	1.94269e-07	-0.630202	4.48655e-06
SLC2A5	1.9451e-07	-0.772485	4.48707e-06
RGAG4	1.98006e-07	-0.737617	4.55747e-06
THSD7B	1.99592e-07	-1.16758	4.58882e-06
SCRG1	1.99758e-07	-1.54504	4.58751e-06
ZCCHC5	2.04021e-07	-0.788112	4.66454e-06
OLFML1	2.0515e-07	-0.592661	4.66954e-06
CPXM2	2.06845e-07	-0.997759	4.69772e-06
LRRC32	2.06949e-07	-0.604623	4.69487e-06
EPHA3	2.08059e-07	-0.88395	4.71485e-06
ARHGEF25	2.09949e-07	-0.826532	4.74721e-06
TNFRSF13B	2.10297e-07	-1.09275	4.74985e-06
STON1	2.14668e-07	-0.83381	4.83262e-06
KLRB1	2.17483e-07	-0.794604	4.88528e-06
TCF23	2.21074e-07	-0.698899	4.96052e-06
GFPT2	2.21906e-07	-0.879037	4.97376e-06
CPED1	2.2202e-07	-0.904424	4.97087e-06
TSPAN2	2.25861e-07	-0.86029	5.05137e-06
TMC8	2.28079e-07	-0.596848	5.08434e-06
GRIA1	2.28376e-07	-0.876445	5.08545e-06
POMC	2.28463e-07	-0.748929	5.08187e-06
FHL1	2.28497e-07	-0.99015	5.07714e-06
KCNJ5	2.40261e-07	-0.888561	5.32126e-06
LCK	2.4114e-07	-0.69488	5.33496e-06
IFIT2	2.43901e-07	-0.65407	5.39023e-06
CCL14	2.43999e-07	-1.08618	5.38662e-06
JAM3	2.45274e-07	-0.613108	5.39156e-06
RERG	2.46787e-07	-0.899018	5.41902e-06
CXCR6	2.48128e-07	-0.71041	5.43684e-06
KCNS2	2.50021e-07	-0.736916	5.46665e-06
TACR1	2.50076e-07	-0.9747	5.46203e-06
NCAM1	2.64064e-07	-1.01029	5.72491e-06
CFP	2.71939e-07	-0.656937	5.87703e-06
DOCK8	2.76605e-07	-0.620164	5.96531e-06
KCNB1	2.78881e-07	-1.17964	6.00808e-06
CPE	2.80673e-07	-0.845029	6.04035e-06
TWIST2	2.82234e-07	-0.830085	6.06759e-06
RTN1	2.8488e-07	-0.798299	6.11806e-06
PTPN22	2.8835e-07	-0.626442	6.17965e-06
RYR2	2.8866e-07	-1.1771	6.17985e-06
MSRB3	2.99988e-07	-0.820115	6.40234e-06
WNT2B	3.00049e-07	-0.812682	6.39699e-06
KIAA0408	3.00678e-07	-1.51962	6.40376e-06
ST6GAL2	3.03236e-07	-1.04399	6.45154e-06
VPREB3	3.0526e-07	-1.14901	6.48118e-06
PPAPDC3	3.0736e-07	-0.686866	6.51901e-06
SERTM1	3.08348e-07	-0.658581	6.53323e-06
BEND4	3.11386e-07	-0.964187	6.5908e-06
IL21R	3.12167e-07	-0.759239	6.59373e-06
HEYL	3.15886e-07	-0.645363	6.65174e-06
CAV1	3.18699e-07	-0.678004	6.7041e-06
SPG20	3.20886e-07	-0.656366	6.7432e-06
KCNT2	3.22383e-07	-0.801836	6.76773e-06
ATP1A2	3.22464e-07	-1.43173	6.76253e-06
CYTIP	3.23433e-07	-0.660776	6.77592e-06
FERMT2	3.24178e-07	-0.679097	6.7777e-06
FAM129C	3.27015e-07	-1.15348	6.82311e-06
CNR1	3.30457e-07	-1.25009	6.88792e-06
RBMS3	3.31758e-07	-0.779095	6.90803e-06
SSTR2	3.32087e-07	-0.63376	6.90788e-06
PMP2	3.3687e-07	-0.830277	6.99321e-06
MMRN1	3.3717e-07	-1.02264	6.99237e-06
ZAP70	3.42852e-07	-0.77969	7.10303e-06
HTR2A	3.44934e-07	-0.907888	7.13895e-06
GPR183	3.46577e-07	-0.64566	7.15853e-06
SLITRK5	3.48321e-07	-1.18964	7.18732e-06
ADGRD1	3.48777e-07	-1.05899	7.1895e-06
PTPRQ	3.50157e-07	-0.617598	7.21071e-06
GPR141	3.53849e-07	-0.710835	7.27944e-06
TMEM88	3.55062e-07	-0.615119	7.29707e-06
SYT15	3.56263e-07	-0.630952	7.29985e-06
CYP1B1-AS1	3.57586e-07	-0.609443	7.31965e-06
FRZB	3.62245e-07	-0.820598	7.40026e-06
CBFA2T3	3.62369e-07	-0.793781	7.39542e-06
FGF2	3.6778e-07	-0.813101	7.49096e-06
NHSL2	3.6793e-07	-0.812479	7.4866e-06
GREM1	3.68811e-07	-1.12788	7.49709e-06
NNMT	3.71924e-07	-0.694282	7.5529e-06
PLEK	3.72857e-07	-0.725895	7.56435e-06
KERA	3.78446e-07	-0.900589	7.65506e-06
ZNF471	3.79323e-07	-0.758673	7.66523e-06
SSPN	3.80817e-07	-0.724725	7.68787e-06
GPRASP1	3.85537e-07	-0.776813	7.77549e-06
ZNF667	3.8636e-07	-0.744036	7.78446e-06
GFI1	3.86539e-07	-0.631064	7.78042e-06
GLI3	3.90688e-07	-0.743567	7.84855e-06
LINC00092	4.09466e-07	-0.751007	8.21773e-06
TLR9	4.27464e-07	-0.795883	8.55386e-06
LRRC18	4.35507e-07	-0.597202	8.68096e-06
TCEAL2	4.37155e-07	-1.41143	8.69693e-06
PTPN5	4.40166e-07	-0.898331	8.73989e-06
FGF14	4.40749e-07	-1.00175	8.74301e-06
CHODL	4.4812e-07	-0.877669	8.87209e-06
OLFML2B	4.48628e-07	-0.713278	8.87358e-06
SCN2B	4.56633e-07	-0.95245	9.02323e-06
FCER1A	4.59628e-07	-1.08848	9.07367e-06
A2M	4.61903e-07	-0.589504	9.10982e-06
KCTD12	4.65448e-07	-0.612551	9.17094e-06
PCDHB7	4.66335e-07	-0.679328	9.1796e-06
ZBTB16	4.71686e-07	-1.13574	9.2583e-06
CD207	5.03477e-07	-0.939642	9.79799e-06
ADRB2	5.04026e-07	-0.775695	9.79939e-06
IRF4	5.04724e-07	-0.861526	9.80367e-06
ISLR	5.11226e-07	-0.873534	9.92059e-06
ZDHHC15	5.16927e-07	-0.817684	1.00123e-05
TLR1	5.17353e-07	-0.694027	1.00111e-05
RNF180	5.18393e-07	-0.70159	1.00218e-05
PLXNC1	5.18812e-07	-0.853571	1.00204e-05
PTRF	5.22595e-07	-0.613057	1.00746e-05
WWTR1	5.23304e-07	-0.644179	1.00788e-05
TMEM100	5.27085e-07	-1.02697	1.01421e-05
DIXDC1	5.27184e-07	-0.617744	1.01345e-05
RGMA	5.28585e-07	-1.15684	1.01519e-05
PRKCQ	5.41546e-07	-0.81118	1.03428e-05
MBNL1-AS1	5.42449e-07	-0.836781	1.03504e-05
PLCG2	5.53977e-07	-0.595178	1.05605e-05
CLIP4	5.54979e-07	-0.705191	1.05698e-05
AOC4P	5.63438e-07	-0.653496	1.0721e-05
AGTR1	5.71844e-07	-1.20688	1.08608e-05
ALK	5.73412e-07	-0.662787	1.08805e-05
ANGPTL7	5.76269e-07	-0.934698	1.09246e-05
LMOD1	5.78174e-07	-1.13274	1.09506e-05
DNAJB5	5.85461e-07	-0.721331	1.10682e-05
MAP1A	5.88693e-07	-0.681258	1.11089e-05
SUCNR1	5.90213e-07	-1.00894	1.11273e-05
GAS1	5.91739e-07	-0.998961	1.11459e-05
MEI1	6.07776e-07	-0.717315	1.13853e-05
RASSF8	6.1648e-07	-0.727258	1.15168e-05
AGTR2	6.18352e-07	-0.714123	1.15308e-05
FAM65B	6.2135e-07	-0.787055	1.15657e-05
BEND6	6.23208e-07	-0.762384	1.15897e-05
JAKMIP2	6.28147e-07	-0.863566	1.16605e-05
TIMP3	6.41176e-07	-0.674778	1.18809e-05
CD300C	6.45258e-07	-0.620815	1.19457e-05
FOXI2	6.51208e-07	-0.623114	1.20342e-05
CARTPT	6.6399e-07	-1.25231	1.22483e-05
PDZD4	6.79105e-07	-0.976227	1.25159e-05
MYOC	6.80099e-07	-1.42587	1.2523e-05
PDE6G	6.89251e-07	-0.649238	1.26461e-05
HS3ST2	6.934e-07	-0.885697	1.27109e-05
DPYS	6.96544e-07	-0.618258	1.27458e-05
C1QTNF4	7.03699e-07	-0.764217	1.28652e-05
TUSC5	7.09643e-07	-0.975023	1.29623e-05
PABPC4L	7.28469e-07	-0.607834	1.3259e-05
CEACAM21	7.32164e-07	-0.633608	1.33145e-05
EDNRA	7.32703e-07	-0.599583	1.33125e-05
S100B	7.34729e-07	-0.74125	1.33257e-05
CDK14	7.38746e-07	-0.662264	1.3375e-05
OPRL1	7.4822e-07	-0.605505	1.35345e-05
C8orf46	7.63817e-07	-0.840248	1.38045e-05
XKR4	7.75282e-07	-0.818081	1.39871e-05
NRP2	7.77306e-07	-0.607178	1.40113e-05
CCR7	7.88311e-07	-0.906067	1.41848e-05
MEIS1	7.94927e-07	-0.657364	1.42788e-05
NLGN1	8.12889e-07	-1.03042	1.45887e-05
ADRA1A	8.19955e-07	-0.614031	1.47026e-05
ADRB3	8.35424e-07	-0.86855	1.49539e-05
MYLK	8.44824e-07	-0.926924	1.51089e-05
ZFHX4	8.55337e-07	-0.924306	1.52174e-05
CD300LG	8.60538e-07	-0.757101	1.52967e-05
PNMAL2	8.64329e-07	-0.67688	1.53508e-05
TSHR	8.78783e-07	-0.624769	1.55671e-05
THSD7A	8.92889e-07	-0.712155	1.57898e-05
BACH2	9.45149e-07	-0.759415	1.66708e-05
CNTLN	9.53777e-07	-0.591354	1.68086e-05
HSPB2	9.62434e-07	-0.691143	1.69466e-05
SIRPB2	9.63033e-07	-0.652685	1.69426e-05
SIGLEC17P	9.98322e-07	-0.793213	1.74885e-05
NPTX1	1.01235e-06	-1.30841	1.76739e-05
IL10	1.01928e-06	-0.647907	1.77798e-05
LILRB5	1.02087e-06	-0.782587	1.77774e-05
PTGIS	1.03357e-06	-1.22039	1.79073e-05
TNFAIP8L3	1.05671e-06	-0.726719	1.82775e-05
EBF3	1.0627e-06	-0.715261	1.83655e-05
SNRPN	1.0983e-06	-0.625083	1.89171e-05
ITGBL1	1.10107e-06	-1.14364	1.89489e-05
TRPC1	1.11553e-06	-0.680702	1.91657e-05
FILIP1	1.12102e-06	-0.753595	1.92439e-05
TMEM59L	1.12263e-06	-0.965981	1.92554e-05
KLHDC7B	1.12818e-06	-0.784867	1.93183e-05
LAMA2	1.15896e-06	-0.829861	1.97465e-05
FAM198A	1.1644e-06	-0.946134	1.98228e-05
TAGLN	1.17085e-06	-0.912996	1.99161e-05
PTGER3	1.18058e-06	-0.940759	2.0065e-05
SOX10	1.1925e-06	-1.09205	2.0234e-05
HLA-DPA1	1.21316e-06	-0.734773	2.05167e-05
GNAO1	1.2174e-06	-1.04274	2.05546e-05
KCNA5	1.22498e-06	-0.781414	2.06487e-05
AMOTL1	1.22654e-06	-0.635585	2.06579e-05
CCR1	1.24163e-06	-0.58779	2.08779e-05
AFF3	1.24295e-06	-0.969168	2.0883e-05
LILRB2	1.25814e-06	-0.635635	2.11209e-05
KIF17	1.25933e-06	-0.598454	2.11236e-05
LGI1	1.26155e-06	-0.769595	2.11436e-05
TMEM35	1.26929e-06	-1.05566	2.1256e-05
GPR155	1.26993e-06	-0.654921	2.12493e-05
PLIN4	1.27668e-06	-1.27073	2.1345e-05
PDE4B	1.28459e-06	-0.590906	2.14596e-05
LOC100240735	1.29841e-06	-0.697979	2.16377e-05
TNN	1.3118e-06	-1.02093	2.18432e-05
PRRX1	1.3242e-06	-0.793658	2.20139e-05
IDO1	1.33579e-06	-1.13917	2.21707e-05
FCRL1	1.33931e-06	-1.19937	2.21752e-05
CEACAM4	1.34695e-06	-0.608198	2.22122e-05
RGS22	1.37882e-06	-0.66881	2.26831e-05
NAP1L2	1.38246e-06	-0.910023	2.27247e-05
CCL13	1.40404e-06	-0.913992	2.30242e-05
TMEM47	1.4102e-06	-0.625627	2.30516e-05
IGFN1	1.44295e-06	-0.945647	2.35494e-05
DSEL	1.48601e-06	-0.693442	2.41945e-05
USP51	1.49599e-06	-0.648985	2.43185e-05
CHRDL2	1.49625e-06	-1.3512	2.43034e-05
NTNG1	1.50156e-06	-0.846908	2.43511e-05
SHISA3	1.54521e-06	-1.14938	2.49998e-05
CCDC8	1.60306e-06	-0.826882	2.58746e-05
DCN	1.60597e-06	-0.682706	2.59012e-05
TMEM130	1.61979e-06	-1.02253	2.60627e-05
ST6GALNAC5	1.66672e-06	-0.765257	2.66714e-05
MATK	1.7079e-06	-0.689621	2.72666e-05
FXYD6	1.74039e-06	-0.721031	2.77423e-05
SEZ6L	1.74386e-06	-0.832585	2.77759e-05
MIR155HG	1.75833e-06	-0.610063	2.79631e-05
INMT	1.76473e-06	-0.823483	2.80214e-05
TCEAL5	1.80552e-06	-0.671612	2.85586e-05
DLG2	1.82027e-06	-0.946255	2.87697e-05
SPOCK3	1.8272e-06	-0.729585	2.88128e-05
ALOX15B	1.84071e-06	-0.89713	2.90036e-05
CYP7B1	1.84232e-06	-0.72044	2.90066e-05
CD40LG	1.86297e-06	-0.745595	2.92869e-05
IL31RA	1.90655e-06	-0.761508	2.98804e-05
PRKD1	1.96345e-06	-0.693714	3.07019e-05
LOC100126784	1.96981e-06	-0.807866	3.07779e-05
SYNM	1.99597e-06	-1.22361	3.11156e-05
ZNF804A	2.00337e-06	-0.676477	3.12073e-05
ZFP82	2.0084e-06	-0.647374	3.12619e-05
KCNK2	2.01309e-06	-1.08523	3.13111e-05
PRDM8	2.0787e-06	-0.703637	3.21854e-05
CNR2	2.08289e-06	-0.957252	3.22259e-05
SPON1	2.10079e-06	-0.930003	3.24539e-05
AKAP12	2.10089e-06	-0.805497	3.24311e-05
LAMP5	2.12181e-06	-0.932968	3.27049e-05
XCR1	2.13477e-06	-0.821114	3.28553e-05
LEPR	2.1496e-06	-0.612747	3.30587e-05
LILRA1	2.1561e-06	-0.690665	3.3109e-05
FBN1	2.17946e-06	-0.659983	3.34178e-05
CD19	2.21917e-06	-1.11341	3.39506e-05
PYGM	2.23036e-06	-0.964105	3.40964e-05
CHRM2	2.24485e-06	-1.33479	3.42414e-05
CRYAB	2.24995e-06	-0.87034	3.42937e-05
MRGPRF	2.26146e-06	-0.86712	3.44436e-05
PARP15	2.30128e-06	-0.799281	3.49723e-05
LMO3	2.35973e-06	-1.04811	3.5702e-05
KCNMB1	2.36138e-06	-0.894619	3.57007e-05
CNTN2	2.37894e-06	-0.86469	3.59133e-05
ANKRD29	2.40593e-06	-0.820009	3.62674e-05
DACT3	2.41899e-06	-0.81684	3.6384e-05
SLITRK3	2.45071e-06	-0.905712	3.67534e-05
CCL11	2.52113e-06	-0.875209	3.77544e-05
HTRA3	2.52291e-06	-0.664962	3.77536e-05
MICU3	2.56272e-06	-0.670143	3.82378e-05
CCL4	2.57105e-06	-0.688309	3.83064e-05
TCL1A	2.61117e-06	-1.24178	3.88477e-05
PPP1R12B	2.6202e-06	-0.786077	3.8954e-05
NLRP3	2.7381e-06	-0.621278	4.05598e-05
RGS2	2.75179e-06	-0.596637	4.07332e-05
VIPR2	2.75559e-06	-1.10604	4.07602e-05
MAP1B	2.79183e-06	-0.657617	4.1207e-05
KIAA1644	2.80205e-06	-0.91364	4.12689e-05
PTGFR	2.82203e-06	-0.774892	4.15036e-05
NFASC	2.82808e-06	-0.895732	4.15629e-05
BCHE	2.86478e-06	-1.03568	4.20421e-05
SIGLEC5	2.90485e-06	-0.740317	4.25692e-05
PLCXD3	2.96197e-06	-1.07886	4.33136e-05
FAM124A	2.96376e-06	-0.652607	4.33089e-05
FOXP2	2.98738e-06	-1.1489	4.35919e-05
SDPR	3.05794e-06	-0.73346	4.44636e-05
NTN3	3.07954e-06	-0.647888	4.47143e-05
TARP	3.08534e-06	-0.683619	4.47669e-05
SRL	3.09874e-06	-0.660999	4.48661e-05
MIR143HG	3.10203e-06	-0.932137	4.48821e-05
DZIP1	3.11092e-06	-0.645386	4.49791e-05
C19orf38	3.12146e-06	-0.590207	4.50681e-05
SUSD5	3.15093e-06	-0.796458	4.54296e-05
KLRC3	3.18543e-06	-0.725023	4.58626e-05
CNN1	3.22891e-06	-1.2417	4.6391e-05
ZNF423	3.24242e-06	-0.675327	4.64876e-05
WHAMMP2	3.24544e-06	-0.663384	4.64983e-05
SRPX	3.2568e-06	-0.805805	4.66285e-05
CASS4	3.38892e-06	-0.645106	4.83515e-05
SNAP91	3.41906e-06	-0.88589	4.87139e-05
MAP6	3.42755e-06	-0.766317	4.87672e-05
NLGN3	3.44432e-06	-0.596513	4.89719e-05
ADCYAP1	3.47391e-06	-0.986687	4.93583e-05
TMEM71	3.52465e-06	-0.61741	4.99756e-05
ANOS1	3.63996e-06	-0.720061	5.14683e-05
SLC1A3	3.74857e-06	-0.697233	5.2786e-05
PHLDB2	3.76648e-06	-0.656031	5.29655e-05
KCNA1	3.79926e-06	-1.06691	5.32804e-05
KLF12	3.87632e-06	-0.596277	5.4213e-05
SCN4B	3.98306e-06	-0.75953	5.55923e-05
NUGGC	4.08975e-06	-0.844172	5.68879e-05
LILRA6	4.0931e-06	-0.618945	5.6896e-05
KIAA0125	4.13677e-06	-1.02449	5.73865e-05
C1orf95	4.13785e-06	-1.04115	5.73627e-05
BEX4	4.15717e-06	-0.63734	5.75916e-05
TNS1	4.31748e-06	-0.74	5.95314e-05
TCF21	4.33857e-06	-0.617892	5.97019e-05
EVC	4.35837e-06	-0.666389	5.99341e-05
CD74	4.5073e-06	-0.607829	6.17341e-05
ACTA2	4.55097e-06	-0.727203	6.21249e-05
FCMR	4.72631e-06	-0.677111	6.40501e-05
JPH4	4.7978e-06	-0.608811	6.47625e-05
SYNDIG1	4.81466e-06	-0.75369	6.49047e-05
SKIDA1	4.9343e-06	-0.617999	6.62131e-05
FRMD6	4.99321e-06	-0.590947	6.69599e-05
ASB5	5.01914e-06	-1.33061	6.72637e-05
SFRP4	5.02899e-06	-1.29484	6.73518e-05
EGR2	5.10688e-06	-0.64239	6.83503e-05
TACR2	5.12666e-06	-1.24076	6.85703e-05
CCR8	5.27832e-06	-0.622372	7.04611e-05
REM1	5.31292e-06	-0.607995	7.08769e-05
C2orf40	5.42344e-06	-1.41429	7.22105e-05
KLF17	5.46386e-06	-0.775115	7.26545e-05
AOX1	5.46933e-06	-1.05659	7.26802e-05
WISP1	5.56864e-06	-0.650583	7.37135e-05
HSPB8	5.58719e-06	-0.871108	7.39115e-05
IFI44L	5.64147e-06	-0.834316	7.44855e-05
LILRB3	5.96119e-06	-0.585886	7.81541e-05
SCML4	6.08323e-06	-0.737802	7.96523e-05
PEG3	6.15015e-06	-0.816866	8.04259e-05
NOVA1	6.21591e-06	-0.938149	8.10793e-05
RIC3	6.41245e-06	-0.934797	8.32199e-05
HEPACAM	6.43473e-06	-0.656369	8.34564e-05
LRCH2	6.4565e-06	-0.621544	8.36331e-05
TNXB	6.52155e-06	-0.87657	8.421e-05
EVC2	6.54485e-06	-0.683932	8.44047e-05
RGS13	6.65526e-06	-0.862472	8.55598e-05
RELN	6.67116e-06	-1.00436	8.57107e-05
LIMS2	6.77428e-06	-0.690837	8.68182e-05
COL8A2	6.8568e-06	-0.673641	8.77662e-05
PLAC9	6.87092e-06	-0.727492	8.77828e-05
FCRL4	7.16535e-06	-0.777641	9.09782e-05
MIR99AHG	7.17908e-06	-0.868461	9.10962e-05
PNMAL1	7.19279e-06	-0.879096	9.12139e-05
LTB	7.20834e-06	-0.730755	9.12982e-05
NECAB1	7.54556e-06	-0.764664	9.51584e-05
ACTN2	7.61435e-06	-1.08002	9.58494e-05
AVPR1A	7.66895e-06	-0.648506	9.64184e-05
NOS1	7.69136e-06	-0.849256	9.6641e-05
RANBP3L	7.71227e-06	-0.642308	9.68444e-05
PRKAR2B	7.77308e-06	-0.664085	9.72511e-05
ELOVL4	7.7736e-06	-0.65358	9.71984e-05
NCAM2	7.79967e-06	-0.933842	9.7465e-05
C3	7.93174e-06	-0.83502	9.87548e-05
CASQ1	7.97108e-06	-0.799427	9.91844e-05
MYL9	8.0277e-06	-0.817501	9.9768e-05
FGF10	8.25497e-06	-0.824924	0.000102221
PRDM6	8.41083e-06	-0.707656	0.000103901
BVES	8.64387e-06	-0.766744	0.000106204
CPZ	8.72796e-06	-0.692167	0.000107173
ZSCAN18	8.75127e-06	-0.693257	0.000107395
GRIK3	8.7648e-06	-0.985833	0.000107497
KMO	8.83784e-06	-0.590516	0.000108134
S1PR3	8.83902e-06	-0.605877	0.000108085
GALNT16	8.8808e-06	-0.968983	0.000108531
HLA-DRA	8.97995e-06	-0.623753	0.000109547
TPO	8.98579e-06	-0.852656	0.000109488
MFAP4	9.18808e-06	-0.82896	0.00011182
HLA-DOB	9.21135e-06	-0.770908	0.000112037
PDE7B	9.29161e-06	-0.717251	0.000112879
NXPH3	9.3143e-06	-0.943869	0.000113088
CXCR2P1	9.5047e-06	-0.904662	0.000115127
ISLR2	9.81185e-06	-0.767563	0.00011829
OLR1	9.8267e-06	-0.741261	0.00011826
VIP	1.00849e-05	-1.19675	0.000121013
RARRES3	1.01542e-05	-0.739434	0.00012156
FCER2	1.01674e-05	-1.0701	0.000121647
TNNT3	1.02573e-05	-0.593377	0.000122366
LILRA2	1.04594e-05	-0.640091	0.000124633
RLTPR	1.05295e-05	-0.766688	0.000125322
C11orf21	1.06029e-05	-0.705134	0.000125976
ADAM33	1.06446e-05	-1.00595	0.000126399
LURAP1	1.08404e-05	-0.620934	0.000128205
C1orf186	1.1117e-05	-0.795388	0.000131099
TNC	1.11236e-05	-0.765892	0.000131101
MXRA8	1.11477e-05	-0.642515	0.00013131
CHRNA3	1.12315e-05	-1.01936	0.00013207
EPHA7	1.12592e-05	-1.12653	0.00013232
IQSEC3	1.14149e-05	-0.711837	0.000133997
GLI1	1.14185e-05	-0.734009	0.000133962
AVPR2	1.15677e-05	-0.663292	0.000135403
STAC	1.16497e-05	-0.826289	0.000136207
PIRT	1.17815e-05	-0.748949	0.000137435
SYT4	1.19322e-05	-0.931611	0.000138877
MYOZ3	1.20815e-05	-0.728727	0.000140536
GPX3	1.24227e-05	-0.617908	0.000144096
SMYD1	1.25508e-05	-1.42904	0.000145336
PKHD1L1	1.26126e-05	-0.814721	0.000145969
MYH11	1.35032e-05	-1.27693	0.000154793
MPPED2	1.36169e-05	-0.607263	0.000155922
RAB9B	1.36372e-05	-0.704978	0.000156067
RBP7	1.37855e-05	-0.613253	0.000157677
TMEM119	1.38876e-05	-0.622393	0.000158491
RGS4	1.39342e-05	-0.782663	0.000158846
OLFML3	1.39791e-05	-0.588702	0.000159093
FRRS1L	1.41597e-05	-0.894905	0.000160881
SLC18A3	1.43416e-05	-0.80135	0.000162679
CXCL10	1.45187e-05	-0.865073	0.000164324
CLDN5	1.45799e-05	-0.61213	0.000164835
TIAM1	1.46039e-05	-0.599467	0.000165015
C20orf166-AS1	1.4612e-05	-0.872477	0.000164925
KIRREL3	1.47097e-05	-0.66886	0.000165754
DGKI	1.49604e-05	-0.587906	0.000167935
GSTM5	1.52193e-05	-0.76373	0.000170468
GLP2R	1.52297e-05	-0.864546	0.000170491
CCL23	1.53871e-05	-0.770983	0.000172066
MN1	1.54048e-05	-0.74805	0.00017217
MUSTN1	1.54195e-05	-0.711002	0.00017224
TNFRSF13C	1.54821e-05	-0.808159	0.000172564
PDE3A	1.57162e-05	-0.799678	0.000174889
ITIH3	1.62871e-05	-0.833965	0.000180361
GDF5	1.6288e-05	-0.609926	0.000180274
SLC47A1	1.63414e-05	-0.612765	0.000180671
LTC4S	1.72124e-05	-0.585023	0.000188675
PRICKLE2	1.76481e-05	-0.629063	0.000192628
EPHA6	1.77071e-05	-0.72343	0.000193169
FAM216B	1.77952e-05	-0.755411	0.000193924
HSPB7	1.78058e-05	-1.1563	0.000193834
TMOD1	1.80374e-05	-0.692728	0.000195939
LRP1B	1.86742e-05	-0.606417	0.000201366
HGF	1.8682e-05	-0.69147	0.000201343
DOC2B	1.87689e-05	-0.805159	0.000201962
RADIL	1.91824e-05	-0.709806	0.000205873
IL22RA2	1.93004e-05	-0.677621	0.000207031
CRLF1	1.99026e-05	-1.00685	0.000212823
CACNA2D1	2.01219e-05	-0.894832	0.000214498
WISP2	2.04673e-05	-0.884949	0.000217278
ABCA3	2.09835e-05	-0.725447	0.000222183
PHYHD1	2.10197e-05	-0.752792	0.000222336
CBX6	2.1209e-05	-0.601677	0.000223992
EPHA4	2.12491e-05	-0.671592	0.0002243
SCG2	2.1287e-05	-0.837589	0.000224355
GAP43	2.1437e-05	-0.824994	0.000225704
GCSAML	2.1505e-05	-0.631791	0.000226304
GZMB	2.15726e-05	-0.723011	0.000226667
LRFN5	2.17472e-05	-0.631214	0.000228035
DES	2.18834e-05	-1.60835	0.000229346
ZNF354C	2.23906e-05	-0.651771	0.000233826
LINC00925	2.27401e-05	-0.598059	0.000236514
COPZ2	2.28584e-05	-0.596351	0.000237263
ITGA9	2.36031e-05	-0.690006	0.000243883
NGF	2.40451e-05	-0.610801	0.000247701
SLITRK4	2.42118e-05	-0.71007	0.000249169
P2RX2	2.43269e-05	-0.674734	0.000250103
ADGRE4P	2.46158e-05	-0.590382	0.000252694
FAP	2.47829e-05	-0.719606	0.000254155
SNCA	2.49813e-05	-0.646432	0.000255424
ACTG2	2.50185e-05	-1.18952	0.000255423
HAMP	2.59273e-05	-0.736183	0.000264045
MRVI1	2.82022e-05	-0.643603	0.000284811
HOPX	2.83614e-05	-0.71639	0.000286136
MAGEE1	2.83725e-05	-0.623908	0.000286108
METTL24	2.91475e-05	-0.8719	0.000292772
MS4A2	2.94576e-05	-0.774401	0.000295165
MAPT	3.07114e-05	-0.85769	0.000305788
CCL22	3.0949e-05	-0.640006	0.000307707
PCDH7	3.13615e-05	-0.762395	0.000310904
SOD3	3.20015e-05	-0.648262	0.000316333
MYOT	3.31739e-05	-0.652284	0.000325882
CTSG	3.34919e-05	-0.916042	0.000328377
NEGR1	3.37796e-05	-0.761141	0.000330882
FXYD1	3.39692e-05	-0.851587	0.000332422
LRRN2	3.50839e-05	-0.73696	0.000341216
FIGN	3.52544e-05	-0.726533	0.00034255
NUPR1	3.53022e-05	-0.595616	0.000342852
ELOVL2	3.61555e-05	-0.674766	0.000349816
CHRD	3.62135e-05	-0.619425	0.000350212
SULF1	3.62477e-05	-0.680538	0.000350377
IFNG	3.64903e-05	-0.782975	0.000352225
CH25H	3.69305e-05	-0.663331	0.000356306
PATL2	3.70344e-05	-0.585628	0.000357141
TMEM200B	3.70906e-05	-0.594425	0.000357347
HMCN1	3.72939e-05	-0.765397	0.000359137
ZMAT1	3.76371e-05	-0.677426	0.000362102
NALCN	3.77739e-05	-0.847863	0.000363078
AKAP6	3.7819e-05	-0.758971	0.000363172
SYNC	3.78985e-05	-0.804949	0.000363766
CNTN4	3.79603e-05	-0.635385	0.000364189
ITGAM	3.89372e-05	-0.599605	0.000371996
MYOCD	3.96062e-05	-0.910386	0.00037751
SPOCK1	3.97554e-05	-0.899238	0.00037858
LMO1	3.98977e-05	-0.832376	0.000379759
CYBRD1	4.00996e-05	-0.598497	0.000381327
TENM3	4.07647e-05	-0.921366	0.000386399
AR	4.08754e-05	-0.756874	0.000386912
CSF3R	4.08872e-05	-0.611985	0.000386846
SLIT3	4.11025e-05	-0.674767	0.000388525
NUDT11	4.11313e-05	-0.616955	0.00038844
HACD1	4.17171e-05	-0.727119	0.000392706
FDCSP	4.19271e-05	-1.38132	0.000394322
MYBPC2	4.24499e-05	-0.758759	0.000398145
PRUNE2	4.24883e-05	-1.03511	0.000398323
PENK	4.30289e-05	-1.01903	0.00040174
SNCG	4.51121e-05	-0.718997	0.000416643
CHL1	4.58335e-05	-0.771287	0.000421787
MAB21L1	4.66568e-05	-0.604293	0.000428212
CX3CR1	4.67022e-05	-0.641646	0.000428437
FCRL5	4.70109e-05	-0.865754	0.000430885
EXTL1	4.7658e-05	-0.587932	0.000435842
CIITA	4.81707e-05	-0.648407	0.000439162
CHST8	5.02238e-05	-0.655566	0.000454249
HDC	5.02836e-05	-0.713066	0.00045459
TRIM9	5.19782e-05	-0.635535	0.000466418
POU2AF1	5.31011e-05	-0.807443	0.000474627
PCDHGA2	5.32078e-05	-0.590756	0.000475374
ASTN1	5.47618e-05	-0.871263	0.000486927
PAX5	5.51384e-05	-1.06449	0.000489428
GXYLT2	5.58406e-05	-0.721687	0.000494165
LIFR	6.13369e-05	-0.690271	0.000534738
PCDH11X	6.26578e-05	-0.672363	0.000545327
DUSP26	6.32089e-05	-0.746591	0.000548728
ADAM22	6.46852e-05	-0.760039	0.000558945
F13A1	6.51721e-05	-0.85402	0.000562442
CNTN1	6.57414e-05	-1.11453	0.000566403
ADAMDEC1	6.60532e-05	-0.679446	0.00056885
SPIB	6.81941e-05	-1.00225	0.000585324
HPGDS	7.04503e-05	-0.660216	0.00060117
STON1-GTF2A1L	7.06723e-05	-0.964993	0.000602814
HMP19	7.20141e-05	-0.749003	0.000613495
SYPL2	7.33254e-05	-0.640387	0.000622856
ZSCAN23	7.33293e-05	-0.673712	0.000622632
RGS7BP	7.41222e-05	-0.662541	0.000628065
ADAMTSL1	7.63067e-05	-0.591149	0.000644183
EBF2	7.64941e-05	-0.701885	0.000645499
LCN10	7.67391e-05	-0.742692	0.000647035
TNFRSF17	7.81154e-05	-0.815485	0.000658099
EMX2OS	7.86885e-05	-0.708358	0.000662383
ANKRD35	7.90019e-05	-0.59488	0.000664749
SGCA	8.39241e-05	-0.924025	0.000699288
FCN1	8.55021e-05	-0.689143	0.000710994
IL33	8.72723e-05	-0.762335	0.000723662
CIDEA	8.81444e-05	-0.605734	0.000728833
KCTD8	8.97784e-05	-0.661614	0.000740554
CXCL12	9.0466e-05	-0.591844	0.000745627
GNLY	9.15175e-05	-0.660012	0.000752481
L1TD1	9.23771e-05	-0.633832	0.000758334
CCL21	9.30937e-05	-1.01099	0.000762692
SLITRK2	9.31707e-05	-0.662773	0.000763019
SLC16A7	9.32177e-05	-0.687216	0.000763099
FNDC1	9.48177e-05	-0.887802	0.000774345
NKX2-3	9.52025e-05	-0.605835	0.000776869
RSPO2	9.82742e-05	-0.890748	0.000799076
NEFM	0.000100127	-0.67076	0.000811571
KCNA2	0.000101871	-0.626212	0.000823756
CTNNA3	0.000102477	-0.834627	0.000828003
CSDC2	0.000103476	-0.675093	0.000834105
MLNR	0.00010996	-0.658279	0.000875715
FBLN2	0.000110079	-0.679155	0.000876323
DPYSL5	0.000110379	-0.819844	0.000878368
HLA-DQB1	0.000110463	-0.67578	0.000878694
TSPAN32	0.000114705	-0.618054	0.000907166
CPA3	0.000117784	-0.79184	0.000927941
FAM181B	0.000118781	-0.667128	0.000934003
COL4A4	0.000121221	-0.805885	0.000949923
FAXDC2	0.000122125	-0.618232	0.000955912
ANKRD65	0.000123586	-0.619664	0.00096624
HTR2B	0.00012447	-0.665958	0.00097167
CACNB2	0.000125941	-0.60423	0.000982033
IPW	0.000126026	-0.682245	0.000982323
ADHFE1	0.000126534	-0.639995	0.000984784
CD163L1	0.000127072	-0.614845	0.000987849
ZNF793	0.000128149	-0.656398	0.000995467
SHISA9	0.00013488	-0.766814	0.00103833
C15orf59	0.000135365	-0.634561	0.0010405
ADCY2	0.000137309	-0.824134	0.00105466
CCL18	0.000137536	-0.854747	0.001056
FLNC	0.000138114	-0.961266	0.00105965
C14orf132	0.000139437	-0.629876	0.00106741
UNC45B	0.000140539	-0.592667	0.00107384
SNORD116-28	0.000141199	-0.645082	0.00107848
PRIMA1	0.000141869	-0.99818	0.00108319
HDAC9	0.000142268	-0.594165	0.00108583
BMX	0.000143214	-0.690036	0.00109143
COL4A3	0.000151517	-0.827316	0.00114493
FIGF	0.000153396	-0.681697	0.00115573
COL19A1	0.000154472	-0.759205	0.00116214
PALM	0.000155494	-0.606299	0.00116897
CD8B	0.000157765	-0.677751	0.00118301
MKX	0.000160892	-0.757143	0.00120294
NKX3-2	0.000162452	-0.834474	0.00121195
PWAR5	0.000164475	-0.671575	0.00122616
FABP3	0.000167303	-0.602219	0.00124408
PWARSN	0.000170702	-0.640963	0.00126569
KCNA6	0.000178394	-0.709656	0.00131512
DPP6	0.000178725	-0.901232	0.00131709
KCND2	0.000179893	-0.613206	0.00132379
RYR3	0.000185508	-0.640816	0.00136024
TIMD4	0.000190195	-0.658469	0.00138915
ADAMTS8	0.000190343	-0.860631	0.00138973
MZB1	0.000191203	-0.805379	0.00139403
LGALS17A	0.000192049	-0.695832	0.00139821
WDR17	0.000194554	-0.758849	0.00141244
GPIHBP1	0.000195481	-0.601671	0.00141767
PYGO1	0.000201029	-0.632926	0.00145124
PAK3	0.00020215	-0.716262	0.00145575
CMA1	0.000202608	-0.629629	0.001457
RBPMS2	0.000208905	-0.740722	0.00149184
ALPK2	0.000209627	-0.612804	0.00149595
BMS1P20	0.000224302	-0.789097	0.00158525
ADAM23	0.000226594	-0.692094	0.00159869
BEND5	0.00023339	-0.654043	0.0016382
ASXL3	0.000234547	-0.620329	0.0016452
TMEM132C	0.000236799	-0.766	0.00165985
TUB	0.000250134	-0.660369	0.00173967
MAMDC2	0.00025414	-0.906681	0.00176156
ISM1	0.000261217	-0.814179	0.00180089
MAB21L2	0.000264952	-0.718382	0.00182174
VIT	0.000280119	-0.668621	0.0019113
TENM2	0.00028533	-0.856098	0.00194234
SNAP25	0.000288618	-0.877233	0.00196083
FAM19A4	0.000289768	-0.795068	0.00196668
KIR2DL4	0.000295005	-0.591768	0.00199563
PCA3	0.000301582	-0.629555	0.00203209
CR2	0.000320747	-1.18538	0.00214294
CDH23	0.000327329	-0.635304	0.00218194
FBLN1	0.000334952	-0.707889	0.00222337
CALB1	0.000335495	-1.01614	0.00222554
CALY	0.000366247	-0.650695	0.00239777
SLC5A7	0.000368622	-0.619145	0.00241025
BARX1	0.00037061	-0.786979	0.00241939
DTNA	0.000378535	-0.757326	0.00246486
KLHL14	0.000389547	-0.7216	0.00252137
UNC80	0.000392752	-0.621256	0.00253731
GRPR	0.000398742	-0.67436	0.00256874
DGKB	0.000407859	-0.63152	0.0026119
CLDN11	0.000409141	-0.691306	0.00261766
PRND	0.000414831	-0.673305	0.00264582
C1QTNF7	0.000421089	-0.701939	0.00267742
CADM2	0.000435458	-0.678238	0.00275598
PLA1A	0.000455481	-0.603648	0.00286241
WSCD2	0.000457064	-0.911626	0.0028706
ISL1	0.000457479	-0.616833	0.00287145
SLC30A8	0.000477306	-0.586223	0.00296867
PCBP3	0.000484605	-0.636576	0.00300315
TPSB2	0.000498608	-0.719403	0.00307785
CXCL11	0.000504034	-0.713686	0.00310574
RBM24	0.00053458	-0.639745	0.00325971
APOC2	0.000534792	-0.640518	0.00325908
CYS1	0.000551519	-0.683543	0.00334611
ACSS3	0.000572867	-0.634942	0.00345318
PREX2	0.000575744	-0.587945	0.00346747
CCKAR	0.000577639	-0.732442	0.00347582
JPH2	0.000591806	-0.769101	0.00354445
REEP2	0.000623183	-0.645312	0.00369572
WNT9A	0.000640294	-0.672453	0.00378081
PLXNA4	0.000657068	-0.692886	0.00386541
BMPER	0.000657191	-0.664313	0.00386502
BRINP3	0.000659006	-0.630886	0.00387237
GPR1	0.000678813	-0.593302	0.00396605
SLC7A14	0.000685568	-0.662595	0.00399869
FNDC5	0.000704538	-0.595098	0.00408727
ZNF385B	0.000731283	-0.674411	0.00421504
RGS9	0.00073445	-0.616018	0.00422262
LIX1	0.000745455	-0.599542	0.00427871
NRXN3	0.000798779	-0.755355	0.00452157
ANKRD36BP2	0.000832415	-0.69183	0.004681
AHNAK2	0.000850813	-0.706731	0.00475968
NPR3	0.00085594	-0.657593	0.00477665
FAM180A	0.000856611	-0.639091	0.0047791
LOC90768	0.000868706	-0.629184	0.00483213
LINGO3	0.000878792	-0.650485	0.00487766
HLA-DQB2	0.000925974	-0.691485	0.00509137
STMN2	0.000933155	-0.748454	0.00511578
CHI3L2	0.000937022	-0.718641	0.00513287
SCN9A	0.000954763	-0.60517	0.00521198
HLA-DRB5	0.000970475	-0.685505	0.0052809
GDF1	0.00100621	-0.58911	0.00543787
PRPH	0.00102841	-0.71689	0.00553745
PDGFRL	0.00103978	-0.624189	0.00558985
LEFTY2	0.00104467	-0.647882	0.00561175
FMN2	0.00109703	-0.731011	0.00584409
TP63	0.0011431	-0.701941	0.00602079
KCNJ10	0.00117926	-0.587241	0.00617478
C4A	0.00120081	-0.663054	0.00627166
ERAP2	0.00120099	-0.60973	0.00627096
TAC1	0.00128957	-0.736641	0.00664064
CPB1	0.00132315	-0.599733	0.00678459
UCHL1	0.0013501	-0.65493	0.00690037
TYRP1	0.00142478	-0.738238	0.00719082
TPSAB1	0.00145116	-0.633709	0.00730241
PCOLCE2	0.00149829	-0.708198	0.0074718
SIGLEC14	0.00150449	-0.667771	0.00749542
DYNC1I1	0.00162264	-0.610655	0.00797187
PNCK	0.0016359	-0.888724	0.00801781
ADCY5	0.00165055	-0.811099	0.00807999
ADH1A	0.00165607	-0.638238	0.00809926
SPTBN4	0.00167359	-0.598401	0.00816553
L3MBTL4	0.00167442	-0.587507	0.00816567
NIPAL4	0.00173325	-0.659501	0.0084146
PPP1R1A	0.00176506	-0.853644	0.00853474
SLC2A4	0.00179936	-0.634124	0.00865774
DSCAML1	0.00183371	-0.652615	0.0087901
ECEL1	0.00193661	-0.729857	0.00916351
CST2	0.00195104	-0.702939	0.00921904
SMOC2	0.00197667	-0.606945	0.00932516
LINC01018	0.00202115	-0.62413	0.00949573
HLA-DQA2	0.00207851	-0.76216	0.00972512
APOD	0.00210331	-0.826449	0.00981655
PCSK2	0.00240733	-0.666077	0.0109809
C5orf23	0.0024284	-0.618818	0.0110549
TFPI2	0.00263782	-0.666198	0.0118195
CDH19	0.00283754	-0.724166	0.0125555
SMPX	0.00285902	-0.777958	0.0126315
GBP6	0.00286305	-0.702501	0.0126411
FAXC	0.00312388	-0.668476	0.0135509
FREM1	0.0032381	-0.771688	0.013952
COL10A1	0.00328781	-0.789173	0.0141277
RIMS1	0.00330085	-0.697143	0.0141718
PTCHD1	0.0033981	-0.68448	0.0145256
SCARA5	0.00373459	-0.717003	0.0156607
CDC26	0.00452647	-0.681768	0.0182975
SIX2	0.0049221	-0.731921	0.0195768
GFRA1	0.00564749	-0.711044	0.0218441
BMPR1B	0.00565802	-0.60361	0.0218807
PCP4L1	0.00655223	-0.67198	0.0246426
BMP3	0.00666418	-0.787986	0.0249448
GREM2	0.00908949	-0.693878	0.0321641
PTPRZ1	0.00927803	-0.692679	0.0326848
ADAM6	0.00951219	-0.630984	0.0333267
C16orf89	0.010001	-0.651269	0.034731
MAL	0.0108027	-0.642644	0.0369526
JCHAIN	0.0155793	-0.612679	0.0492697

## Sheet: UCEC
Symbol	P value	log2(Fold change)	FDR
AURKA	2.11712e-33	-1.15778	1.08667e-29
TPX2	3.16361e-30	-1.15423	9.27885e-27
E2F1	5.33816e-28	-1.20342	8.4306e-25
KIF2C	2.4108e-27	-1.06988	3.09351e-24
CENPO	3.38845e-27	-0.817627	4.09225e-24
CDCA5	3.64003e-27	-1.07376	4.15186e-24
FAM83D	7.44546e-27	-1.23271	6.9483e-24
ANKRD27	7.58833e-26	-0.668156	5.1932e-23
CKAP2L	9.39967e-26	-1.18555	6.03077e-23
CABLES2	1.12487e-25	-0.75777	6.59851e-23
ESPL1	7.3489e-25	-1.09964	3.4291e-22
BUB1	1.25391e-24	-1.03705	5.47744e-22
LRFN1	1.45497e-24	-1.86387	6.22333e-22
CCNF	1.84052e-24	-0.939207	7.71178e-22
RFC4	1.8733e-24	-0.824023	7.69214e-22
ATAD2	3.50309e-24	-1.08768	1.41023e-21
L1CAM	5.32675e-24	-3.07677	2.06346e-21
FANCE	5.88663e-24	-0.759135	2.23812e-21
MDC1	9.4358e-24	-0.632142	3.5223e-21
KLC3	1.02672e-23	-1.79065	3.76421e-21
MCM10	1.53388e-23	-1.1472	5.42967e-21
CDCA8	2.18723e-23	-0.937486	7.48433e-21
RAD54L	2.2554e-23	-0.916703	7.5911e-21
GMPS	2.54981e-23	-0.587168	8.17972e-21
KIAA1524	4.1017e-23	-1.03973	1.23841e-20
C19orf40	5.03393e-23	-0.819698	1.45566e-20
RNASEH1	5.80768e-23	-0.591571	1.63339e-20
MCM8	6.38568e-23	-0.825043	1.77168e-20
GINS4	8.23312e-23	-0.933327	2.19525e-20
KIF18B	1.18582e-22	-0.950694	3.04327e-20
CKS1B	1.32686e-22	-0.826414	3.32216e-20
LRRC3	1.54414e-22	-1.31641	3.81961e-20
TTK	1.70067e-22	-1.08966	4.15672e-20
FOXM1	1.7332e-22	-1.00069	4.18639e-20
UCHL1	3.20444e-22	-2.78394	7.07424e-20
APLP1	3.56937e-22	-1.92855	7.79604e-20
CCNE1	4.41322e-22	-1.3365	9.4383e-20
TONSL	5.03946e-22	-0.853529	1.05577e-19
CDC25B	6.0008e-22	-0.973326	1.24447e-19
TRIP13	6.59682e-22	-0.855444	1.34098e-19
CBS	7.70291e-22	-2.07235	1.52066e-19
CLCN2	9.9349e-22	-0.789241	1.88864e-19
TOPBP1	1.23793e-21	-0.644083	2.26927e-19
KIFC1	2.03321e-21	-0.949819	3.50789e-19
AURKAPS1	2.83937e-21	-0.792287	4.81778e-19
NCAPH	5.33113e-21	-0.89242	8.22957e-19
IGF2BP1	5.68631e-21	-2.35744	8.64782e-19
CDC20	7.14581e-21	-0.940959	1.06312e-18
TICRR	7.81896e-21	-0.900224	1.14665e-18
SLC6A10P	9.72707e-21	-1.81907	1.38685e-18
PLK1	1.04902e-20	-0.942643	1.48535e-18
FBXO27	1.06304e-20	-1.7212	1.49488e-18
DEPDC1	1.45441e-20	-1.05866	1.95167e-18
DUSP9	1.92384e-20	-2.15023	2.54828e-18
CENPA	1.95046e-20	-0.993372	2.56699e-18
TNNT1	2.39406e-20	-3.12237	3.07202e-18
SENP2	2.61999e-20	-0.630904	3.30007e-18
HPSE	2.79574e-20	-1.2615	3.47875e-18
CLSPN	3.42786e-20	-1.18745	4.18913e-18
MCM2	4.12556e-20	-0.881336	4.92452e-18
FAM64A	4.99307e-20	-0.982539	5.82459e-18
LMO1	6.34811e-20	-2.02	7.24073e-18
E2F2	6.87433e-20	-0.911981	7.75477e-18
FCHO1	7.92055e-20	-1.54115	8.83787e-18
CTCFL	8.16362e-20	-1.05091	8.91528e-18
RACGAP1	8.43834e-20	-0.791967	9.16654e-18
ORC1	1.70256e-19	-0.888533	1.72193e-17
NCAPD2	1.73106e-19	-0.59567	1.74217e-17
CMSS1	1.97489e-19	-0.624833	1.97788e-17
MAST1	2.02618e-19	-1.56158	2.01939e-17
CDC25A	2.36696e-19	-0.860727	2.33635e-17
NUP155	3.17421e-19	-0.802829	3.07404e-17
KIF23	3.3026e-19	-0.8079	3.15376e-17
CDKN3	4.87725e-19	-0.902905	4.59334e-17
FOXI3	5.97459e-19	-1.45713	5.50064e-17
UBE2S	6.37972e-19	-0.777544	5.84741e-17
DLGAP5	7.331e-19	-0.980729	6.63052e-17
GPRIN2	7.60064e-19	-2.48746	6.84425e-17
POLQ	8.44613e-19	-0.926856	7.50681e-17
SLMO1	1.46226e-18	-1.22842	1.23546e-16
C17orf53	1.48418e-18	-0.723105	1.24884e-16
FAM72D	1.68845e-18	-0.895092	1.39781e-16
NR6A1	1.79262e-18	-1.37533	1.47808e-16
SPC24	2.42694e-18	-1.1543	1.96947e-16
TCF19	2.46414e-18	-0.828299	1.99178e-16
GLDC	2.81689e-18	-2.3257	2.23295e-16
DIAPH3	2.82621e-18	-0.992368	2.23173e-16
AUNIP	2.87709e-18	-0.927198	2.2632e-16
HJURP	3.08209e-18	-0.877029	2.39691e-16
MYBL2	3.4441e-18	-0.95908	2.6583e-16
UBE2C	3.64372e-18	-0.990318	2.78101e-16
LOC220729	3.74653e-18	-0.661241	2.83837e-16
GINS1	3.85496e-18	-0.83065	2.89912e-16
ANKLE1	4.31592e-18	-1.49705	3.18741e-16
DPH3P1	4.51963e-18	-0.850028	3.3259e-16
PRR11	4.69471e-18	-1.19012	3.43015e-16
TMEM194A	5.27137e-18	-0.638268	3.82426e-16
CLDN19	5.64897e-18	-2.07975	4.06944e-16
PRC1	6.64872e-18	-0.712693	4.75627e-16
SGOL1	7.12841e-18	-0.940137	5.08171e-16
GSG2	7.39597e-18	-0.961855	5.25421e-16
FAM72A	7.92229e-18	-0.89791	5.58943e-16
AARD	9.50419e-18	-1.84655	6.61459e-16
MTFR2	9.65531e-18	-0.866036	6.67452e-16
UBXN7	9.72985e-18	-0.717289	6.65878e-16
C20orf27	1.04286e-17	-0.670172	7.08973e-16
MCM4	1.05705e-17	-0.872358	7.16247e-16
ERCC6L	1.40123e-17	-0.846322	9.40153e-16
RSRC1	1.51125e-17	-1.24945	1.00089e-15
FAM72B	1.56015e-17	-0.880482	1.02665e-15
DHCR24	1.87601e-17	-0.947096	1.22663e-15
ACOT7	1.95129e-17	-0.819437	1.26779e-15
NDC80	2.69833e-17	-0.92063	1.72584e-15
SKA1	3.30821e-17	-0.769653	2.07076e-15
PLAG1	3.55442e-17	-1.7093	2.19806e-15
GABRQ	3.55843e-17	-1.53172	2.19394e-15
CCNB2	3.6654e-17	-0.775791	2.2464e-15
SFMBT1	3.93351e-17	-0.790188	2.37526e-15
CLDN6	4.13298e-17	-3.26981	2.48112e-15
WDR62	4.63164e-17	-0.78883	2.75629e-15
TIMELESS	5.5062e-17	-0.627524	3.23919e-15
TACC3	5.63507e-17	-0.721082	3.29612e-15
PIK3CA	5.72414e-17	-0.639473	3.3387e-15
TBC1D31	6.55883e-17	-0.669896	3.76143e-15
SYNGR3	6.77755e-17	-1.35405	3.87604e-15
CDK2	6.88421e-17	-0.599792	3.9261e-15
SPIRE1	7.27512e-17	-1.24364	4.11475e-15
KIF4A	8.91305e-17	-0.763363	4.93245e-15
KIAA1618	9.75205e-17	-0.899622	5.38224e-15
YBX2	1.07377e-16	-2.18213	5.8632e-15
PRIM2	1.10308e-16	-0.64948	6.00727e-15
ARHGAP29	1.14966e-16	-1.17366	6.21151e-15
ZNF512B	1.24691e-16	-0.588345	6.63223e-15
ARHGAP11B	1.26085e-16	-0.876177	6.6718e-15
HIC2	1.36027e-16	-0.617223	7.12441e-15
DLL3	1.46731e-16	-1.82907	7.64603e-15
CEP72	1.4814e-16	-0.674577	7.69989e-15
BIRC5	1.52941e-16	-0.980218	7.92936e-15
CILP2	1.71243e-16	-1.50871	8.76755e-15
FAM49B	1.78637e-16	-0.703144	9.12338e-15
SPAG5	1.87617e-16	-0.705746	9.53455e-15
SYT13	2.13176e-16	-2.44271	1.07536e-14
HERC5	2.2879e-16	-1.27927	1.14568e-14
RAD21	2.35576e-16	-0.601489	1.17679e-14
PIP5KL1	2.38248e-16	-1.12573	1.18438e-14
GPR19	2.76303e-16	-1.2386	1.34426e-14
MKRN3	2.79304e-16	-2.03297	1.35565e-14
CCNA2	2.80005e-16	-0.81092	1.35585e-14
TMEM38A	2.86043e-16	-1.01356	1.37858e-14
MTHFD2	2.97766e-16	-0.728428	1.42837e-14
CCNB1	3.00435e-16	-0.694714	1.43781e-14
RECQL4	3.1812e-16	-0.801535	1.51891e-14
SCN4A	3.25333e-16	-1.4426	1.54975e-14
SPC25	3.35778e-16	-0.81314	1.5958e-14
MKI67	3.61902e-16	-0.794004	1.7081e-14
NXPH4	4.29857e-16	-1.93459	2.00123e-14
TCFL5	4.91698e-16	-0.601043	2.27366e-14
SH3BP1	5.29336e-16	-0.701991	2.4422e-14
GTSE1	5.32305e-16	-0.758272	2.45039e-14
MPP6	5.44166e-16	-0.98883	2.49381e-14
CDC7	6.54441e-16	-0.905023	2.97923e-14
NRIP3	6.63575e-16	-1.05995	3.01413e-14
DPF1	6.69844e-16	-1.24135	3.03589e-14
TUBB4A	7.64986e-16	-1.33087	3.42924e-14
ITPRIPL1	8.24885e-16	-1.03515	3.66574e-14
C5orf34	1.14575e-15	-0.725388	4.93155e-14
PSRC1	1.16932e-15	-0.72788	5.02245e-14
TRIB3	1.22553e-15	-1.18496	5.25288e-14
2016-09-03	1.28485e-15	-1.31196	5.47289e-14
RNF168	1.31357e-15	-0.78936	5.57208e-14
WNK3	1.52969e-15	-1.4118	6.40938e-14
HMGA1	1.61625e-15	-0.86961	6.74454e-14
PPAT	1.63786e-15	-0.651286	6.80707e-14
RELT	1.89341e-15	-0.624167	7.74376e-14
SLC6A15	2.03615e-15	-1.93088	8.26171e-14
KIF3C	2.04878e-15	-0.88881	8.29654e-14
RAD51AP1	2.24879e-15	-0.842418	8.99999e-14
BARX1	2.70101e-15	-2.19787	1.06643e-13
KIF20A	3.02218e-15	-0.722207	1.17963e-13
EYA4	3.19545e-15	-2.20822	1.24253e-13
CENPI	3.44021e-15	-0.912264	1.32765e-13
RACGAP1P	3.7443e-15	-0.817633	1.42889e-13
ELOVL3	3.81467e-15	-1.48496	1.45304e-13
GDPD2	4.26904e-15	-1.29648	1.61117e-13
MBOAT2	4.35752e-15	-1.25711	1.64155e-13
DEPDC1B	4.52703e-15	-0.951787	1.69917e-13
PNOC	4.63816e-15	-2.12618	1.73454e-13
KHK	4.66498e-15	-1.04038	1.74139e-13
ASPM	4.79285e-15	-0.935416	1.77942e-13
TRHDE-AS1	4.79968e-15	-1.73951	1.77874e-13
FSD1	5.07255e-15	-1.46508	1.85641e-13
FANCD2	5.08394e-15	-0.638706	1.85727e-13
SLC38A1	5.15515e-15	-1.00033	1.8766e-13
MAL	5.27565e-15	-2.36298	1.91707e-13
SMC4	5.27629e-15	-0.735637	1.91391e-13
TSPEAR-AS2	5.32713e-15	-1.49837	1.92555e-13
CPS1	5.57563e-15	-1.55277	1.99431e-13
ACTL8	5.79072e-15	-1.98808	2.06405e-13
STAT1	6.48164e-15	-0.851974	2.29044e-13
WDHD1	6.53626e-15	-0.709954	2.30577e-13
TRAIP	7.18759e-15	-0.614808	2.50967e-13
NCAPG	7.36308e-15	-0.793401	2.55789e-13
TSHR	7.81816e-15	-1.59707	2.70682e-13
HIF3A	8.43064e-15	-2.10417	2.89932e-13
SPDL1	8.49774e-15	-0.710149	2.91751e-13
INHBE	9.71747e-15	-1.38432	3.31411e-13
S100A5	1.20344e-14	-1.35311	4.01754e-13
NCAPG2	1.31796e-14	-0.652744	4.36437e-13
EPHB2	1.32035e-14	-1.34157	4.36525e-13
HPD	1.3893e-14	-1.36739	4.57846e-13
TROAP	1.39131e-14	-0.821989	4.57771e-13
PKMYT1	1.4546e-14	-0.744878	4.75549e-13
CHEK1	1.53257e-14	-0.622976	4.9708e-13
ANLN	1.56499e-14	-0.828044	5.05997e-13
USP1	1.59199e-14	-0.63684	5.13918e-13
CBX6	1.61588e-14	-0.941492	5.19993e-13
IRF2BPL	1.73585e-14	-0.780614	5.54257e-13
ANKRD33	1.75374e-14	-1.25191	5.5737e-13
KCNK9	1.91728e-14	-1.69971	6.04665e-13
AP3B2	1.93459e-14	-1.61807	6.09188e-13
CENPE	2.19435e-14	-0.844561	6.80548e-13
GLIS2	2.28272e-14	-0.975908	7.03701e-13
LAMP3	2.39352e-14	-1.1824	7.32361e-13
TMEM63C	2.57089e-14	-1.8858	7.81969e-13
EXO1	2.58188e-14	-0.819656	7.84152e-13
KIF4B	2.74218e-14	-0.683326	8.26721e-13
SLC6A13	2.79728e-14	-1.6724	8.42097e-13
KIF18A	2.82046e-14	-0.756818	8.46592e-13
LOC202181	2.89098e-14	-0.84615	8.6397e-13
PKIA	2.90381e-14	-1.59195	8.66544e-13
DLGAP3	3.11149e-14	-1.62691	9.24485e-13
FASN	3.20539e-14	-0.726084	9.49636e-13
XRCC2	3.58092e-14	-0.746411	1.05179e-12
ZNF695	3.65055e-14	-0.782818	1.06918e-12
PRKCI	4.12215e-14	-0.656203	1.19706e-12
INCENP	4.2133e-14	-0.603052	1.22007e-12
LOC399815	4.39835e-14	-1.38576	1.26651e-12
SOX12	4.52837e-14	-0.661764	1.29849e-12
CAD	5.27135e-14	-0.605666	1.48458e-12
NDC1	6.09739e-14	-0.694502	1.7032e-12
KIF11	6.6332e-14	-0.769705	1.84534e-12
RSPO4	7.00126e-14	-2.16293	1.93463e-12
MELK	7.20751e-14	-0.745863	1.98361e-12
FBXO17	7.25676e-14	-1.48788	1.99449e-12
CDC25C	7.86014e-14	-0.713971	2.14597e-12
CRABP1	8.57069e-14	-2.45123	2.3245e-12
NEIL3	8.62078e-14	-0.85643	2.335e-12
LRP8	9.0549e-14	-0.823026	2.44292e-12
AGO2	9.41122e-14	-0.632913	2.52908e-12
KCNT1	1.02144e-13	-1.59448	2.72354e-12
RYR1	1.08964e-13	-1.49792	2.87181e-12
E2F8	1.35504e-13	-0.805745	3.49942e-12
TYMS	1.4538e-13	-0.741194	3.73098e-12
LINC01257	1.4755e-13	-1.20368	3.78195e-12
CDC45	1.57205e-13	-0.728313	4.00442e-12
SLC7A10	1.66239e-13	-1.54445	4.20326e-12
SLC6A11	1.74108e-13	-1.50183	4.39682e-12
TRHDE	1.77943e-13	-1.87266	4.47713e-12
ODC1	1.80181e-13	-0.609211	4.52237e-12
ADCY9	1.87837e-13	-1.09797	4.70302e-12
CCDC150	1.90072e-13	-0.97145	4.73588e-12
PTTG1	1.95439e-13	-0.774987	4.84608e-12
DPYSL5	1.98046e-13	-1.79306	4.90481e-12
GAL3ST3	1.99851e-13	-2.12115	4.93165e-12
RAB39B	2.11673e-13	-1.16597	5.17363e-12
RAD51	2.29895e-13	-0.66246	5.57257e-12
ADRA1B	2.30945e-13	-1.58895	5.59143e-12
DSCC1	2.32293e-13	-0.672169	5.61743e-12
TP53TG3B	2.34627e-13	-2.09445	5.6672e-12
IQGAP3	2.57831e-13	-0.748819	6.17681e-12
PSAT1	2.59278e-13	-1.00606	6.20424e-12
FANCB	2.59361e-13	-0.733216	6.19899e-12
FGF12	2.59406e-13	-1.45777	6.19286e-12
NCS1	2.81486e-13	-0.713824	6.65806e-12
SCN8A	2.97549e-13	-1.21491	7.00571e-12
C17orf96	3.20201e-13	-0.833777	7.49606e-12
SKP2	3.43839e-13	-0.59186	7.98571e-12
MTBP	3.47115e-13	-0.697301	8.03453e-12
MAP3K15	3.48212e-13	-1.29988	8.05083e-12
ASF1B	4.11294e-13	-0.654291	9.34102e-12
DMBX1	4.3276e-13	-1.84187	9.76373e-12
RASL10B	4.34812e-13	-1.11902	9.79925e-12
RASGEF1A	4.49937e-13	-1.50412	1.0129e-11
LOC344967	4.71042e-13	-0.685125	1.05809e-11
SOX11	4.81838e-13	-1.91746	1.0788e-11
KLRG2	4.93439e-13	-1.52701	1.10357e-11
SOCS7	5.32531e-13	-0.672226	1.18327e-11
C2orf48	5.32753e-13	-1.04979	1.18248e-11
DIRC3	5.3326e-13	-1.13556	1.18233e-11
RIMS3	5.49444e-13	-0.967244	1.21428e-11
CENPF	5.59588e-13	-0.753532	1.23404e-11
OIP5	6.6551e-13	-0.712313	1.44435e-11
EIF2AK2	6.75122e-13	-0.669552	1.46212e-11
BUB1B	7.28425e-13	-0.717984	1.56109e-11
NKX2-8	7.54767e-13	-1.28356	1.61418e-11
BRCA2	7.72311e-13	-0.894561	1.64998e-11
MGAT4A	7.77413e-13	-0.791265	1.65915e-11
CKAP2	8.22661e-13	-0.66861	1.74484e-11
CDCA2	8.3667e-13	-0.803752	1.76907e-11
THEMIS2	8.51077e-13	-0.823483	1.79768e-11
PLCXD1	9.06316e-13	-0.698161	1.90262e-11
LRRC14B	9.25889e-13	-1.1005	1.93974e-11
ARHGAP11A	1.00245e-12	-0.682163	2.08102e-11
PBX3	1.04906e-12	-0.891553	2.1712e-11
VSIG10L	1.16895e-12	-0.834553	2.39996e-11
KIF14	1.18359e-12	-0.787136	2.42518e-11
DGCR5	1.26888e-12	-1.36702	2.57679e-11
OTOF	1.28926e-12	-1.32035	2.61302e-11
CSPG5	1.32035e-12	-1.12956	2.65505e-11
CYFIP2	1.32949e-12	-0.801044	2.6656e-11
LINC00925	1.36727e-12	-1.5366	2.72803e-11
LMO3	1.42068e-12	-2.30634	2.8291e-11
IL11	1.45604e-12	-1.21214	2.89389e-11
PRKDC	1.52392e-12	-0.670208	3.01423e-11
CDH18	1.54985e-12	-1.89424	3.05667e-11
SLITRK2	1.58594e-12	-1.80939	3.12185e-11
IL12RB2	1.66872e-12	-1.05793	3.27851e-11
RBL1	1.71308e-12	-0.6348	3.36245e-11
NUF2	1.91059e-12	-0.863842	3.73229e-11
TAF4B	1.93733e-12	-0.721269	3.77375e-11
C17orf104	1.94212e-12	-0.938181	3.7795e-11
FIGNL2	2.00557e-12	-1.37834	3.89559e-11
TGIF2	2.61929e-12	-0.653448	5.00248e-11
MAD2L1	2.65674e-12	-0.76336	5.06928e-11
RAC3	2.86596e-12	-0.765379	5.44825e-11
GLS	2.96252e-12	-0.686462	5.6162e-11
ZFHX4	3.40369e-12	-1.5773	6.39351e-11
C1orf84	3.4594e-12	-0.639414	6.45681e-11
TINCR	3.46485e-12	-1.28298	6.46111e-11
RGS9BP	3.47123e-12	-1.07264	6.46713e-11
FBXL16	3.71082e-12	-1.31163	6.88228e-11
SH2D5	3.84471e-12	-1.17077	7.10492e-11
LINC00494	3.8671e-12	-1.47631	7.13346e-11
CSNK2A3	4.03131e-12	-0.592787	7.40974e-11
KIRREL2	4.0722e-12	-1.38586	7.4782e-11
ELFN2	4.23559e-12	-1.56202	7.75743e-11
TMEM171	4.24911e-12	-1.18971	7.77527e-11
TKTL1	4.47434e-12	-1.58259	8.15109e-11
RHOF	5.54209e-12	-1.46233	9.88572e-11
TOP2A	5.63526e-12	-0.760001	1.00345e-10
PHOSPHO1	5.68378e-12	-1.14395	1.01034e-10
GAS2L3	6.16292e-12	-0.968174	1.08984e-10
DMRT3	6.23885e-12	-1.90566	1.10232e-10
DAGLA	6.64342e-12	-0.778737	1.16478e-10
CDKL5	7.2515e-12	-0.955096	1.26063e-10
MAP6D1	7.3729e-12	-0.632666	1.28065e-10
ELOVL7	7.46159e-12	-1.10049	1.29387e-10
PXDC1	7.53657e-12	-0.809409	1.30577e-10
RRM2	7.60163e-12	-0.735978	1.31593e-10
GDF1	8.27673e-12	-1.54581	1.42798e-10
ATP11B	8.5596e-12	-0.861797	1.46937e-10
CPVL	9.06866e-12	-1.08484	1.55287e-10
MRPL23-AS1	9.66317e-12	-1.48922	1.65054e-10
HELZ2	1.02947e-11	-0.795649	1.75257e-10
SLC6A12	1.0532e-11	-1.52409	1.79149e-10
FIRRE	1.13289e-11	-1.43136	1.91751e-10
SNTA1	1.14684e-11	-0.702938	1.93952e-10
TK1	1.16748e-11	-0.605052	1.97118e-10
ALG11	1.23453e-11	-0.702115	2.07926e-10
MAMSTR	1.26083e-11	-0.918267	2.1166e-10
DOCK3	1.29535e-11	-1.13757	2.16923e-10
DUSP15	1.3323e-11	-1.32727	2.22385e-10
CRYAB	1.39831e-11	-1.31091	2.3246e-10
NPW	1.45732e-11	-1.39188	2.41487e-10
GPR158	1.52507e-11	-1.77737	2.51496e-10
RRAGC	1.85502e-11	-0.65041	3.01547e-10
ATP6V1G2	1.92103e-11	-0.784069	3.11046e-10
NAT8L	1.93143e-11	-1.21995	3.12483e-10
RMI2	1.96227e-11	-0.603034	3.16725e-10
DTL	1.96518e-11	-0.664185	3.16945e-10
HLTF	1.99902e-11	-0.614417	3.21898e-10
ALK	2.02397e-11	-1.43514	3.2515e-10
ENHO	2.11284e-11	-1.34962	3.38896e-10
SMIM10L2B	2.23224e-11	-0.89701	3.55824e-10
MYT1	2.29235e-11	-1.59955	3.64556e-10
RSAD2	2.45418e-11	-1.11159	3.88487e-10
ECT2	2.64839e-11	-0.730641	4.1762e-10
MAFA	2.76365e-11	-1.00947	4.35127e-10
FBXO5	2.78564e-11	-0.632395	4.37917e-10
TMPRSS6	2.85155e-11	-1.31359	4.47251e-10
CDCA3	2.90144e-11	-0.615019	4.54381e-10
MAGEA4	2.95934e-11	-2.00532	4.61688e-10
FAM110B	3.08317e-11	-1.26871	4.78825e-10
ICAM5	3.14409e-11	-1.13725	4.87547e-10
DHRS2	3.31019e-11	-1.64747	5.10988e-10
TUBB6	3.33859e-11	-0.58967	5.14986e-10
C1QL1	3.42092e-11	-1.67769	5.26498e-10
GPC5	3.68702e-11	-0.941033	5.66179e-10
PLAC1	3.88367e-11	-1.10095	5.94155e-10
SRSF12	4.0569e-11	-0.979149	6.16066e-10
CECR7	4.36447e-11	-1.67769	6.59845e-10
MAGEC2	4.43263e-11	-1.50909	6.69164e-10
LINC00471	4.72832e-11	-0.740544	7.10668e-10
CDK5R2	5.00984e-11	-1.18243	7.49141e-10
MFSD2B	5.19185e-11	-0.704737	7.74102e-10
FAM133A	5.74639e-11	-1.11865	8.51835e-10
NUSAP1	6.02568e-11	-0.634077	8.90023e-10
PITX3	7.06506e-11	-0.73572	1.0324e-09
KIF15	8.10205e-11	-0.70128	1.17143e-09
SGOL2	8.40996e-11	-0.699853	1.21168e-09
DEK	8.67377e-11	-0.631566	1.24445e-09
MT1H	9.09442e-11	-1.28053	1.29845e-09
LINC00652	9.27896e-11	-0.734922	1.32021e-09
FBXO41	9.57364e-11	-0.846682	1.35931e-09
BRIP1	9.77031e-11	-0.807279	1.38341e-09
SSC4D	1.02238e-10	-1.09659	1.44166e-09
CASC5	1.03558e-10	-0.829775	1.45428e-09
SNX10	1.04285e-10	-0.85727	1.46349e-09
EPB41L1	1.05467e-10	-0.592754	1.47805e-09
FOXD3	1.11308e-10	-1.12191	1.55566e-09
RGP1	1.12596e-10	-0.605663	1.57152e-09
ZNF679	1.1893e-10	-0.835105	1.65207e-09
RBP4	1.24057e-10	-1.66493	1.71631e-09
MAP7D3	1.39275e-10	-0.691439	1.89997e-09
ESRRB	1.48233e-10	-1.07574	2.00618e-09
ZNF192P1	1.5605e-10	-0.94179	2.1009e-09
MYBL1	1.60642e-10	-0.66945	2.15706e-09
BTBD17	2.00544e-10	-1.23598	2.64443e-09
REEP2	2.02703e-10	-0.997666	2.67118e-09
RBM11	2.06254e-10	-1.23994	2.71449e-09
PPAPDC1A	2.06423e-10	-1.3436	2.71498e-09
XAGE2	2.06807e-10	-1.34056	2.71828e-09
SKA3	2.13361e-10	-0.59985	2.80084e-09
PDCL2	2.2914e-10	-1.16456	2.99076e-09
PRIM1	2.31216e-10	-0.614011	3.01403e-09
EPPK1	2.33633e-10	-1.06726	3.04168e-09
ART5	2.38221e-10	-1.16361	3.09552e-09
SCML2	2.44933e-10	-0.962473	3.1727e-09
HPDL	2.51536e-10	-1.19813	3.25206e-09
ATP1A3	2.55719e-10	-1.10352	3.29371e-09
CACNA2D2	2.6181e-10	-1.28145	3.36161e-09
CEP55	2.62739e-10	-0.684718	3.37144e-09
ZNF114	2.71123e-10	-1.18498	3.45955e-09
RTBDN	2.74808e-10	-1.11175	3.50222e-09
FLNA	2.79701e-10	-0.723185	3.55355e-09
MYC	2.91065e-10	-0.810354	3.6888e-09
EPHA6	3.00396e-10	-1.2183	3.79768e-09
FUT1	3.21595e-10	-0.705258	4.04327e-09
PDE3B	3.4219e-10	-1.00135	4.27863e-09
NOL4	3.61988e-10	-1.2242	4.50696e-09
MLLT11	3.65548e-10	-0.869728	4.54302e-09
C19orf57	3.66277e-10	-0.81367	4.54933e-09
GRB7	3.72883e-10	-0.815884	4.62298e-09
KIAA1161	3.77392e-10	-0.798263	4.67325e-09
WASF1	3.95405e-10	-0.94814	4.87864e-09
TMEFF1	4.04908e-10	-0.936872	4.98392e-09
VASN	4.2338e-10	-0.848544	5.18022e-09
C18orf54	4.44511e-10	-0.721906	5.41618e-09
KLK5	4.512e-10	-1.86486	5.48466e-09
TANC2	4.53259e-10	-0.836311	5.50643e-09
WDR88	4.53713e-10	-0.607336	5.50868e-09
ZDHHC19	4.65198e-10	-1.13241	5.63148e-09
HFM1	4.90203e-10	-1.09596	5.89249e-09
CDR2L	4.92527e-10	-0.626834	5.91349e-09
HOXA4	4.93099e-10	-1.44962	5.9169e-09
ELOVL6	4.94367e-10	-0.718743	5.92865e-09
TSPEAR	4.99132e-10	-1.19835	5.9823e-09
RBP2	5.05841e-10	-1.01472	6.05917e-09
TMEM55A	5.06971e-10	-0.719515	6.06917e-09
CLCN4	5.11532e-10	-1.01744	6.10952e-09
SPSB4	5.53468e-10	-1.30874	6.54943e-09
ARHGAP33	5.57333e-10	-0.695724	6.59136e-09
ZBTB8B	5.70448e-10	-1.26728	6.73096e-09
DSCR9	5.77544e-10	-0.705536	6.80296e-09
KLHL1	5.82095e-10	-0.824347	6.84478e-09
FOLR3	6.58455e-10	-1.24896	7.67674e-09
AHNAK2	6.58589e-10	-1.15767	7.67395e-09
AKAP12	6.6543e-10	-1.02312	7.74926e-09
GAL	6.86288e-10	-1.39536	7.9831e-09
CELSR3	6.87842e-10	-0.729935	7.99212e-09
SCRN1	6.8862e-10	-0.726741	7.99664e-09
ZNF519	7.06476e-10	-0.64242	8.18548e-09
CCDC88A	7.06882e-10	-0.724294	8.18555e-09
ANKRD2	7.07806e-10	-1.11924	8.19164e-09
CORO6	7.09946e-10	-1.1004	8.21177e-09
KC6	7.27106e-10	-0.857219	8.4008e-09
XKR7	7.73416e-10	-0.748188	8.90079e-09
ADRA2B	8.23927e-10	-1.00538	9.44503e-09
GUCA1A	8.24303e-10	-0.874913	9.44407e-09
TEX19	8.39294e-10	-0.983066	9.61045e-09
MEOX1	8.43697e-10	-1.34581	9.65011e-09
OLFM2	8.51446e-10	-1.11354	9.7279e-09
CLEC2L	8.99803e-10	-1.24228	1.02122e-08
CAMKV	9.01754e-10	-1.19126	1.02287e-08
FNDC5	9.21664e-10	-0.923312	1.042e-08
ABCA3	9.23993e-10	-1.10352	1.04406e-08
GAB4	9.28439e-10	-0.845641	1.0485e-08
GCGR	9.58713e-10	-1.42799	1.07854e-08
FXYD6	1.03332e-09	-1.01263	1.1555e-08
RNF165	1.04109e-09	-1.10118	1.16356e-08
IGF2BP2	1.08772e-09	-1.73005	1.21304e-08
TRIM46	1.11232e-09	-0.871407	1.23577e-08
ADD2	1.12081e-09	-1.34416	1.24453e-08
BSN	1.1356e-09	-0.837587	1.25958e-08
OASL	1.148e-09	-1.04997	1.2706e-08
NKAIN1	1.27714e-09	-1.21118	1.40746e-08
DSCAML1	1.32141e-09	-1.32601	1.45002e-08
GFAP	1.33355e-09	-1.20442	1.46255e-08
GALNT8	1.38339e-09	-0.816225	1.51398e-08
MLF1	1.39102e-09	-1.51228	1.52072e-08
FXYD7	1.40418e-09	-1.12731	1.53265e-08
ELOVL2	1.42208e-09	-1.03122	1.54972e-08
UST	1.43609e-09	-1.06598	1.5625e-08
SLC12A5	1.45911e-09	-1.0503	1.5867e-08
CD40	1.46388e-09	-0.839834	1.59105e-08
NUAK1	1.47667e-09	-0.633685	1.60325e-08
DNMT3B	1.5494e-09	-0.630453	1.67513e-08
COL23A1	1.59324e-09	-1.42993	1.72071e-08
SLC16A1	1.62229e-09	-0.92642	1.74749e-08
TTBK1	1.70977e-09	-0.789037	1.83307e-08
SPTBN4	1.72277e-09	-0.978627	1.84508e-08
WNT3	1.82157e-09	-0.940884	1.94077e-08
SFTPB	1.94542e-09	-1.43741	2.06309e-08
RARG	1.9507e-09	-0.613601	2.06656e-08
CLDN16	2.05994e-09	-1.54596	2.17555e-08
GRID2IP	2.13082e-09	-0.741881	2.24694e-08
GRIK5	2.22217e-09	-1.32637	2.33727e-08
WTIP	2.2259e-09	-0.734876	2.33999e-08
STAC2	2.22595e-09	-1.57496	2.33884e-08
SLC2A4	2.30386e-09	-0.914797	2.4096e-08
HPCA	2.41302e-09	-0.812444	2.51481e-08
SLC16A10	2.47196e-09	-1.09304	2.57362e-08
GDPD5	2.47658e-09	-0.680467	2.57712e-08
HMMR	2.50646e-09	-0.743254	2.60162e-08
TUBBP6	2.62974e-09	-0.667634	2.71996e-08
EPHB1	2.63902e-09	-1.17733	2.72818e-08
C9orf173	2.69435e-09	-1.01913	2.77839e-08
RUNDC3A	2.70663e-09	-1.05249	2.78825e-08
DLEU2	2.73415e-09	-0.599279	2.81236e-08
RTN2	2.74301e-09	-0.672868	2.81725e-08
SNX32	2.76011e-09	-1.02062	2.83197e-08
UGT3A2	2.79998e-09	-1.33789	2.87145e-08
RIF1	2.96249e-09	-0.591286	3.0215e-08
RALYL	3.0329e-09	-1.00165	3.08871e-08
ALDH1L2	3.07494e-09	-0.867369	3.12687e-08
CRHR1	3.12058e-09	-1.12367	3.17015e-08
CPT1C	3.24797e-09	-0.943786	3.28655e-08
MROH6	3.42467e-09	-0.936248	3.45344e-08
POU3F3	3.56511e-09	-1.71836	3.57748e-08
KCNH2	3.56755e-09	-1.30143	3.57818e-08
SLC9A7	3.61129e-09	-0.769368	3.61675e-08
FAM132A	3.75112e-09	-0.999012	3.74948e-08
MURC	3.76299e-09	-0.838173	3.75951e-08
BEND6	3.80769e-09	-0.956372	3.80047e-08
PCK1	3.99595e-09	-1.79967	3.96908e-08
FLJ36000	4.00255e-09	-0.791299	3.97371e-08
IGSF1	4.13857e-09	-1.04217	4.09292e-08
CALCB	4.20172e-09	-1.54035	4.15137e-08
ABCG4	4.28165e-09	-0.901688	4.22222e-08
CEBPA-AS1	4.43993e-09	-0.961807	4.36363e-08
SRGAP1	4.50866e-09	-0.607683	4.4206e-08
GPLD1	4.51308e-09	-0.711133	4.42281e-08
BCAM	4.67407e-09	-0.922285	4.56751e-08
CYP1A2	4.73701e-09	-1.0012	4.62241e-08
C17orf51	4.77982e-09	-0.676773	4.65754e-08
NR5A1	4.92958e-09	-1.00411	4.79665e-08
ITM2C	4.94631e-09	-1.00956	4.81064e-08
EGFL6	4.96291e-09	-1.14925	4.8245e-08
TEX15	5.11868e-09	-1.23815	4.95715e-08
CACNA1B	5.2437e-09	-1.38517	5.06866e-08
NDRG1	5.25859e-09	-0.823432	5.08066e-08
NT5DC2	5.30278e-09	-0.601967	5.11855e-08
GRIN2C	5.37734e-09	-0.929098	5.1832e-08
LINC00470	5.6214e-09	-1.14063	5.4007e-08
DLX4	5.72648e-09	-0.968301	5.49394e-08
CELF5	5.73974e-09	-1.04929	5.5041e-08
NTNG1	5.74253e-09	-1.30172	5.50419e-08
ADORA1	5.85626e-09	-0.998725	5.60275e-08
AURKB	5.93662e-09	-0.58816	5.6717e-08
PCDH9	5.98425e-09	-1.24283	5.70923e-08
MYOD1	6.13856e-09	-0.98495	5.84017e-08
SNAI1	6.7716e-09	-0.665205	6.39208e-08
DNAJC6	7.0756e-09	-0.997232	6.65762e-08
KCNK12	7.66588e-09	-1.0124	7.17031e-08
CDKN1B	7.74876e-09	-0.644311	7.23793e-08
INHBC	7.82756e-09	-0.69089	7.30489e-08
BACH2	7.90028e-09	-0.832153	7.36606e-08
HSF2BP	7.90931e-09	-0.660605	7.37114e-08
STK32C	7.95423e-09	-0.609894	7.40627e-08
ARL4C	8.13316e-09	-0.726311	7.55916e-08
IGF2BP3	8.75459e-09	-1.20164	8.08913e-08
MGC2889	8.94203e-09	-0.878124	8.24377e-08
ADCY8	9.1716e-09	-0.78596	8.44026e-08
ATAD5	9.23196e-09	-0.616956	8.48819e-08
SLC2A1	9.5861e-09	-0.65673	8.79804e-08
KIF5C	9.59909e-09	-0.996161	8.80603e-08
HENMT1	9.90588e-09	-1.0092	9.07126e-08
NKX2-1	1.03571e-08	-1.25394	9.41312e-08
C3orf67	1.05069e-08	-1.22945	9.53661e-08
TENM1	1.10104e-08	-1.55614	9.94522e-08
FBN3	1.10953e-08	-1.71317	1.00131e-07
CDH6	1.13075e-08	-1.2776	1.02001e-07
AKAP5	1.13489e-08	-0.643926	1.0224e-07
IFIT1	1.13856e-08	-1.08451	1.02525e-07
HPCAL4	1.17937e-08	-0.843024	1.05829e-07
PIF1	1.19028e-08	-0.632604	1.06715e-07
PRNP	1.21129e-08	-0.724531	1.08551e-07
ALPK2	1.21833e-08	-1.05091	1.09086e-07
KIF1A	1.2216e-08	-1.88399	1.09331e-07
DLK1	1.25378e-08	-1.43177	1.12017e-07
HDX	1.26078e-08	-1.04895	1.12592e-07
SNAP25	1.3249e-08	-1.12988	1.17909e-07
PSAPL1	1.32503e-08	-0.680249	1.17869e-07
STON1	1.40284e-08	-0.818875	1.24092e-07
CDKL2	1.41574e-08	-1.13088	1.25179e-07
CCL7	1.42506e-08	-0.885344	1.25894e-07
FSTL3	1.42982e-08	-0.688389	1.2626e-07
PNMA3	1.44058e-08	-1.63505	1.27156e-07
FAM24B	1.50906e-08	-1.17194	1.3263e-07
GPR3	1.51984e-08	-0.784851	1.33463e-07
ADGRL1	1.56756e-08	-0.728309	1.37478e-07
SIGLEC1	1.57255e-08	-0.903871	1.37857e-07
NECAB2	1.58327e-08	-1.00017	1.38737e-07
FGF21	1.6881e-08	-0.714269	1.46983e-07
ONECUT2	1.74298e-08	-0.971911	1.51375e-07
CCK	1.82367e-08	-0.788899	1.57649e-07
IFNL1	1.825e-08	-0.681732	1.57698e-07
CATSPERG	1.8674e-08	-0.649181	1.61023e-07
KLHL23	1.94126e-08	-0.715937	1.66971e-07
BARD1	1.94931e-08	-0.703934	1.67523e-07
AATK	1.95388e-08	-0.871915	1.67846e-07
CCL8	2.00914e-08	-1.04555	1.7216e-07
NTS	2.183e-08	-1.70959	1.86126e-07
B4GALNT1	2.19782e-08	-0.866581	1.87157e-07
RAB42	2.22452e-08	-0.671137	1.89038e-07
MX2	2.2477e-08	-0.954785	1.9085e-07
FAM69A	2.24959e-08	-0.657399	1.90931e-07
KCNV1	2.26548e-08	-0.675463	1.92201e-07
KIAA1549L	2.29531e-08	-1.2033	1.9441e-07
PARD6B	2.29605e-08	-0.602689	1.94393e-07
SNCG	2.34897e-08	-1.09594	1.983e-07
PEG10	2.38208e-08	-1.47867	2.00766e-07
SPHK1	2.41959e-08	-0.724049	2.03509e-07
PRDM11	2.46044e-08	-0.597229	2.06691e-07
TFRC	2.56288e-08	-0.604058	2.1381e-07
ZIC5	2.6162e-08	-1.48082	2.17904e-07
NTN3	2.68047e-08	-0.839137	2.22985e-07
CYP4F8	2.72401e-08	-0.661076	2.26241e-07
COL11A2	2.73298e-08	-0.989152	2.26894e-07
CDKN2A-AS1	2.7477e-08	-0.613302	2.27932e-07
COL8A2	2.86739e-08	-0.887693	2.37094e-07
TULP1	2.87547e-08	-0.778407	2.37571e-07
CLIP2	2.884e-08	-0.618003	2.38179e-07
TMEFF2	2.88514e-08	-0.937894	2.38178e-07
PTTG3P	2.93803e-08	-0.617762	2.4196e-07
ZNF334	3.01723e-08	-1.18127	2.47886e-07
GAGE12D	3.01897e-08	-1.6487	2.4793e-07
SLC36A4	3.061e-08	-0.861254	2.50879e-07
STAC	3.20055e-08	-1.08928	2.61482e-07
ZYG11A	3.29525e-08	-1.25007	2.68578e-07
SELV	3.31816e-08	-1.03828	2.7023e-07
KLK7	3.33739e-08	-1.72169	2.71581e-07
NDRG4	3.50304e-08	-0.790941	2.836e-07
SOHLH1	3.51826e-08	-1.0469	2.8472e-07
PHOX2A	3.59319e-08	-0.695339	2.90326e-07
SST	3.67835e-08	-2.062	2.96507e-07
GBP1	3.70506e-08	-0.702426	2.98543e-07
GNB3	3.72267e-08	-0.84265	2.99609e-07
AGMO	3.7629e-08	-0.845116	3.0249e-07
GAGE1	3.78699e-08	-1.2487	3.04308e-07
ADAMTSL4	3.79285e-08	-0.677497	3.0466e-07
KIF5A	3.84405e-08	-1.00632	3.08531e-07
CEND1	3.98003e-08	-0.8046	3.18201e-07
TMEM38B	4.01485e-08	-0.735679	3.2061e-07
N4BP3	4.11711e-08	-0.649681	3.27884e-07
MYH7	4.13211e-08	-0.955881	3.28951e-07
S100A1	4.24144e-08	-1.40082	3.37262e-07
KCNE2	4.62484e-08	-0.597574	3.66047e-07
STX1B	4.64802e-08	-0.834647	3.67457e-07
FADS6	4.68616e-08	-0.87296	3.70329e-07
CSAG2	4.68977e-08	-1.41789	3.70472e-07
PCDH11Y	4.72035e-08	-0.867734	3.72744e-07
TOX2	4.73029e-08	-0.821158	3.73386e-07
RNF212	4.78632e-08	-1.50163	3.77373e-07
UPK1A	4.83714e-08	-1.07823	3.80941e-07
PVALB	4.95885e-08	-0.963899	3.89182e-07
AKR1B1	5.05054e-08	-0.729483	3.95774e-07
ABCA17P	5.11247e-08	-0.958765	3.99711e-07
TMEM169	5.14092e-08	-0.86216	4.01477e-07
SCN2B	5.20085e-08	-1.03366	4.05386e-07
CRTAC1	5.37261e-08	-1.48522	4.18139e-07
SCHIP1	5.62489e-08	-0.698023	4.36946e-07
ZNF727	5.77106e-08	-0.700213	4.4661e-07
MAGEA11	5.83466e-08	-1.49276	4.50852e-07
NMU	6.19283e-08	-0.957278	4.74953e-07
PDE6B	6.4726e-08	-1.13878	4.94563e-07
KIRREL	6.65401e-08	-0.88559	5.06727e-07
ACOT6	6.70788e-08	-0.65921	5.1064e-07
MEIOB	6.80464e-08	-0.830725	5.17813e-07
EPR1	7.15619e-08	-1.2182	5.42554e-07
ELOVL4	7.46362e-08	-0.928635	5.63988e-07
EMX1	7.51184e-08	-0.877889	5.67214e-07
SSTR3	7.66305e-08	-0.666832	5.77782e-07
UPK3B	7.67075e-08	-0.896732	5.7815e-07
EEF1A2	7.9936e-08	-1.63062	6.00061e-07
GPRC5B	8.32193e-08	-0.708685	6.22205e-07
TM6SF2	8.57299e-08	-0.741798	6.39579e-07
BSND	8.61668e-08	-0.607972	6.42605e-07
PALM	8.78185e-08	-1.02751	6.53498e-07
GUCY2D	8.78917e-08	-0.772643	6.53806e-07
RND2	9.30609e-08	-0.961295	6.88269e-07
GFOD1	9.45163e-08	-0.74489	6.98529e-07
ALS2CR11	9.56513e-08	-0.893961	7.06155e-07
TIMP2	9.71231e-08	-0.593104	7.15991e-07
DGCR10	9.88588e-08	-0.626343	7.28002e-07
ZNF98	9.97824e-08	-0.92527	7.34014e-07
CNGA2	1.00023e-07	-0.774976	7.3552e-07
ROBO3	1.03906e-07	-0.868554	7.61346e-07
SLC6A9	1.05412e-07	-0.651456	7.71009e-07
NEURL1	1.12233e-07	-0.989105	8.15663e-07
DENND2C	1.19098e-07	-0.668777	8.6099e-07
NYAP1	1.20056e-07	-0.938661	8.6639e-07
TRIM71	1.20933e-07	-0.816497	8.72405e-07
PTPN13	1.21042e-07	-0.845118	8.72582e-07
POU3F2	1.21496e-07	-0.912366	8.74936e-07
FBXL21	1.23686e-07	-0.754449	8.89457e-07
EPSTI1	1.24902e-07	-0.797683	8.97889e-07
PRAP1	1.25513e-07	-1.39929	9.01959e-07
C11orf86	1.33719e-07	-0.671678	9.56915e-07
RSPO3	1.34291e-07	-1.27873	9.60671e-07
FAM49A	1.37365e-07	-0.595443	9.78908e-07
DMRT1	1.39182e-07	-1.16874	9.90482e-07
LOC284798	1.43875e-07	-0.634169	1.02105e-06
2016-03-11	1.48872e-07	-0.712229	1.05396e-06
SPON1	1.4899e-07	-1.49028	1.05444e-06
FZD7	1.59738e-07	-0.973138	1.12584e-06
CHD5	1.5975e-07	-0.823285	1.12554e-06
ZFP42	1.60985e-07	-0.87307	1.13346e-06
GATA4	1.65323e-07	-1.19234	1.16122e-06
C15orf27	1.72025e-07	-0.638715	1.20459e-06
TNNI3	1.745e-07	-1.23712	1.22108e-06
VSTM2B	1.75896e-07	-0.663568	1.22918e-06
CALCA	1.77491e-07	-1.54763	1.23822e-06
ASTL	1.77708e-07	-0.815182	1.23931e-06
GAGE2D	1.77915e-07	-1.30638	1.24033e-06
OTX1	1.79768e-07	-1.08283	1.25155e-06
ALOXE3	1.89129e-07	-0.859191	1.31182e-06
CASC10	1.894e-07	-0.894079	1.31282e-06
ASS1	1.96114e-07	-1.04426	1.35387e-06
MAGEA10	1.98882e-07	-1.00416	1.3716e-06
GAGE4	2.01736e-07	-1.1676	1.38802e-06
COL9A3	2.0391e-07	-1.26334	1.4011e-06
WDR17	2.15766e-07	-0.921249	1.47221e-06
TBR1	2.18251e-07	-0.614099	1.4867e-06
C11orf85	2.18713e-07	-0.790575	1.48836e-06
MEGF6	2.30308e-07	-0.766995	1.55746e-06
UNC13A	2.31913e-07	-0.908742	1.56728e-06
OR2B6	2.38002e-07	-0.771966	1.60684e-06
RDM1	2.41683e-07	-0.627977	1.62956e-06
NTF4	2.47853e-07	-1.06064	1.66896e-06
USH1G	2.62011e-07	-1.21556	1.75738e-06
SLN	2.64311e-07	-0.731088	1.77049e-06
ESCO2	2.73974e-07	-0.687729	1.82688e-06
ADCY5	2.75988e-07	-0.954961	1.83911e-06
NPFFR2	2.84197e-07	-0.848097	1.89013e-06
IQSEC3	2.89483e-07	-0.896072	1.92155e-06
TTYH2	2.92732e-07	-0.648046	1.94186e-06
NDST3	2.94952e-07	-0.703518	1.95344e-06
ARL10	2.96012e-07	-0.687125	1.95982e-06
MAGEC1	3.0141e-07	-0.821019	1.99236e-06
RPL39L	3.13075e-07	-0.767523	2.0615e-06
PLIN2	3.13139e-07	-0.675431	2.06125e-06
MAGEH1	3.18589e-07	-0.672453	2.09445e-06
ALOX12P2	3.32372e-07	-1.32206	2.17461e-06
ZNF492	3.33004e-07	-1.08562	2.17805e-06
PELI2	3.39968e-07	-0.797621	2.21936e-06
MDGA1	3.43379e-07	-0.741882	2.24092e-06
MYH6	3.4358e-07	-0.948785	2.24151e-06
ARSI	3.58911e-07	-0.856469	2.33486e-06
P2RY6	3.64515e-07	-0.686123	2.36831e-06
MYOZ3	3.77624e-07	-0.811885	2.44343e-06
FST	3.80319e-07	-1.14342	2.45777e-06
PCDH11X	3.85892e-07	-0.848384	2.49143e-06
DDX25	4.03142e-07	-0.846549	2.59627e-06
PBK	4.10491e-07	-0.628453	2.63863e-06
LOC100240726	4.15237e-07	-0.627884	2.6658e-06
FAM131C	4.37255e-07	-0.91393	2.79928e-06
TCAM1P	4.37276e-07	-1.09593	2.79854e-06
CSAG3	4.4835e-07	-1.23341	2.86584e-06
PTX3	4.61192e-07	-0.957993	2.9406e-06
RTL1	4.63899e-07	-1.06137	2.95511e-06
SIX3	4.69014e-07	-1.33386	2.98584e-06
HAPLN4	4.7072e-07	-0.95933	2.99484e-06
IGLON5	4.75334e-07	-1.13777	3.02139e-06
NKX6-1	4.84044e-07	-1.02382	3.0758e-06
XAGE1D	4.9423e-07	-1.33559	3.13567e-06
CNTNAP5	5.04967e-07	-0.622984	3.19688e-06
GCK	5.30418e-07	-0.986577	3.34563e-06
GBP1P1	5.57758e-07	-0.750025	3.50301e-06
ACHE	5.61047e-07	-0.809135	3.52043e-06
SSX4	5.71388e-07	-1.10081	3.58094e-06
DLK2	5.77883e-07	-0.825097	3.62054e-06
CXorf67	5.98088e-07	-0.631685	3.73914e-06
GTF2A1L	6.28796e-07	-0.740094	3.91562e-06
SMC1B	6.29446e-07	-0.984878	3.91849e-06
IFIT3	6.31189e-07	-0.704507	3.92695e-06
EPHA8	6.51717e-07	-0.891726	4.04364e-06
SALL2	6.69801e-07	-0.687763	4.14457e-06
LRP2	6.9994e-07	-1.55743	4.31028e-06
CDKN2C	7.04313e-07	-0.637452	4.33331e-06
NPR1	7.09387e-07	-0.961895	4.36061e-06
PNMA2	7.19559e-07	-0.927603	4.41652e-06
GNAS-AS1	7.30705e-07	-0.680165	4.47423e-06
GLP1R	7.34988e-07	-0.865462	4.49778e-06
BCYRN1	7.44062e-07	-0.910391	4.55059e-06
FAM184B	7.53161e-07	-0.608522	4.60212e-06
ALX1	7.85063e-07	-0.922551	4.78141e-06
MAP1LC3C	7.93866e-07	-0.78337	4.83216e-06
KCNS1	8.12389e-07	-1.05382	4.93759e-06
TCF15	8.14614e-07	-0.94591	4.94671e-06
COL22A1	8.31899e-07	-1.08743	5.04869e-06
C10orf91	8.5782e-07	-0.954631	5.19525e-06
TNFRSF13C	8.60668e-07	-0.647695	5.21097e-06
OAS1	8.65339e-07	-0.842398	5.23615e-06
FAM222A	8.75697e-07	-0.685246	5.28948e-06
FRMD5	8.80352e-07	-1.01243	5.31447e-06
TMEM82	8.8462e-07	-0.774148	5.33866e-06
MAGEE1	8.89559e-07	-0.764199	5.36374e-06
TMEM121	8.91066e-07	-0.793402	5.37125e-06
C14orf37	9.04057e-07	-0.724622	5.44157e-06
RAX	9.09425e-07	-0.598035	5.47067e-06
PNPLA5	9.17129e-07	-0.848844	5.51055e-06
LOC400043	9.21462e-07	-1.18172	5.53335e-06
SLC8A1	9.2207e-07	-0.727297	5.53539e-06
LVRN	9.32334e-07	-0.65291	5.5872e-06
GRID2	9.34009e-07	-0.722078	5.5956e-06
RASAL1	9.35607e-07	-0.947439	5.60354e-06
EPHX4	9.52514e-07	-0.808469	5.69649e-06
SGCG	9.60959e-07	-0.893747	5.74198e-06
COMP	9.70819e-07	-1.51288	5.79583e-06
TRPV3	9.76081e-07	-0.77202	5.82217e-06
ANTXRL	9.82433e-07	-0.635554	5.85496e-06
LRRN4	9.92473e-07	-1.04061	5.90965e-06
ST8SIA5	9.94039e-07	-0.868314	5.91726e-06
KCNB2	9.95035e-07	-0.674863	5.92146e-06
GPR153	1.00738e-06	-0.618315	5.98797e-06
LOC441666	1.02537e-06	-1.1961	6.08082e-06
SMIM10L2A	1.02646e-06	-0.688548	6.08553e-06
METRNL	1.02991e-06	-0.666138	6.10247e-06
SGCE	1.04584e-06	-0.691624	6.18439e-06
ESPNL	1.10058e-06	-1.02942	6.47078e-06
TMSB15A	1.10743e-06	-0.913127	6.50364e-06
APOE	1.11404e-06	-0.846311	6.54054e-06
RFX4	1.12008e-06	-0.764856	6.57226e-06
IL24	1.12388e-06	-0.8556	6.59078e-06
UGT3A1	1.13222e-06	-1.09072	6.63403e-06
TMIE	1.15626e-06	-0.76919	6.76329e-06
SHOX2	1.15831e-06	-0.915854	6.77143e-06
LIN28A	1.17242e-06	-0.888064	6.85196e-06
NKX2-5	1.17513e-06	-1.10019	6.86586e-06
SEMA6C	1.17584e-06	-0.695054	6.86609e-06
GAGE2A	1.18583e-06	-1.20548	6.91459e-06
LINC01018	1.18758e-06	-0.780242	6.92281e-06
VCX	1.20499e-06	-0.966126	7.00642e-06
HSN2	1.24948e-06	-0.599166	7.23437e-06
KCNK2	1.25871e-06	-0.969178	7.27959e-06
EPYC	1.28195e-06	-0.995754	7.40775e-06
BTBD19	1.29797e-06	-0.609952	7.49188e-06
FAM184A	1.33323e-06	-0.881854	7.67168e-06
TMEM150B	1.33403e-06	-0.743119	7.67414e-06
RIC3	1.36522e-06	-0.880651	7.8382e-06
CDR1	1.36692e-06	-0.871638	7.84354e-06
PCSK1	1.36814e-06	-1.06029	7.84833e-06
GPR173	1.36899e-06	-0.94771	7.85105e-06
NR0B1	1.37889e-06	-0.887216	7.9034e-06
DGCR9	1.41563e-06	-0.84215	8.09818e-06
NR3C1	1.42143e-06	-0.597854	8.12679e-06
KCNIP3	1.48852e-06	-0.799773	8.47731e-06
CMPK2	1.49948e-06	-0.697321	8.53027e-06
CEBPA	1.50803e-06	-0.696028	8.56704e-06
FAM19A3	1.54437e-06	-0.658177	8.76379e-06
SMTNL1	1.55999e-06	-0.660524	8.84753e-06
DRP2	1.58349e-06	-0.633901	8.97092e-06
PRELID2	1.60032e-06	-0.648556	9.05877e-06
DOK5	1.61092e-06	-0.903284	9.11123e-06
GAGE2B	1.64622e-06	-1.04317	9.28533e-06
PRRX2	1.64712e-06	-1.07477	9.28785e-06
AK4	1.65475e-06	-0.63609	9.32315e-06
KREMEN2	1.66016e-06	-0.863091	9.34597e-06
MUC15	1.69114e-06	-1.30859	9.49953e-06
GDF6	1.69816e-06	-0.835638	9.53113e-06
CLTCL1	1.71438e-06	-0.591288	9.61432e-06
RTN4R	1.72099e-06	-0.60555	9.64871e-06
PCDH15	1.73564e-06	-0.749303	9.72027e-06
CERS1	1.76718e-06	-1.00382	9.87535e-06
PLCD3	1.77695e-06	-0.609855	9.92181e-06
MSLNL	1.81518e-06	-1.00922	1.0116e-05
SLCO3A1	1.82138e-06	-0.715527	1.01451e-05
HBQ1	1.86147e-06	-0.783332	1.03487e-05
HOXD13	1.86747e-06	-1.02849	1.03764e-05
EFNB3	1.91927e-06	-0.969057	1.06269e-05
THRB	1.93879e-06	-1.02985	1.07234e-05
FBN2	1.94049e-06	-1.17842	1.07299e-05
PPP1R1A	2.03574e-06	-1.19859	1.11993e-05
COL4A4	2.10528e-06	-0.824959	1.1554e-05
TMEM151A	2.13041e-06	-0.882779	1.16794e-05
POU2F3	2.13477e-06	-0.781508	1.17002e-05
NKAIN4	2.20342e-06	-1.31448	1.20571e-05
KCNQ2	2.20389e-06	-1.13189	1.20565e-05
NACAD	2.29005e-06	-0.747849	1.24879e-05
UNC13D	2.33016e-06	-0.626292	1.26898e-05
FKBP5	2.3761e-06	-0.6871	1.29194e-05
GAGE12J	2.53604e-06	-1.0786	1.37128e-05
DSCR8	2.54796e-06	-1.32266	1.37736e-05
PXDNL	2.55757e-06	-0.666141	1.3811e-05
CHRNA5	2.55808e-06	-0.733267	1.38101e-05
LAG3	2.62223e-06	-0.759099	1.41305e-05
LOC100130331	2.63402e-06	-0.639502	1.41865e-05
HTR6	2.71294e-06	-0.904772	1.45543e-05
ASXL3	2.75724e-06	-0.995893	1.47765e-05
GABRG3	2.76535e-06	-1.01144	1.48046e-05
MAP4K1	2.82886e-06	-0.636099	1.51012e-05
NR1I2	2.83191e-06	-0.734264	1.51136e-05
INSL3	2.86534e-06	-0.64426	1.52682e-05
CLDN9	2.90282e-06	-1.21334	1.54438e-05
NAP1L6	2.9155e-06	-0.668928	1.55073e-05
GPHA2	2.92132e-06	-0.785673	1.55342e-05
ZPLD1	2.92419e-06	-0.624104	1.55455e-05
P3H2	2.95524e-06	-0.666733	1.57024e-05
CCIN	2.96772e-06	-0.67767	1.57646e-05
XKR6	2.99295e-06	-0.81341	1.58781e-05
TRIM54	3.01945e-06	-0.84842	1.60145e-05
CAND2	3.06646e-06	-0.632557	1.62471e-05
SLCO4A1	3.08421e-06	-0.913252	1.63327e-05
EIF3C	3.12977e-06	-1.0168	1.65611e-05
USP51	3.15129e-06	-0.643632	1.66621e-05
BRINP1	3.1686e-06	-0.914711	1.67407e-05
EN1	3.21991e-06	-0.851977	1.699e-05
EFNA2	3.22227e-06	-0.786963	1.69937e-05
LZTS1	3.23363e-06	-0.615319	1.70449e-05
STK26	3.30423e-06	-0.74116	1.73724e-05
SYCP2L	3.3059e-06	-0.758577	1.73767e-05
NPTX2	3.38421e-06	-0.864098	1.77474e-05
CDIPT-AS1	3.44124e-06	-0.818873	1.80097e-05
GRM4	3.44946e-06	-0.887613	1.80481e-05
LIPG	3.48493e-06	-0.82405	1.82198e-05
ZNF716	3.49161e-06	-0.677676	1.82454e-05
PAGE2B	3.58834e-06	-0.988016	1.87033e-05
FGF11	3.68514e-06	-0.619455	1.91495e-05
SLC6A17	3.72891e-06	-0.774661	1.93623e-05
SYN1	3.79935e-06	-0.656253	1.9708e-05
PCDH10	3.81222e-06	-1.22629	1.97698e-05
ADAMTS15	3.81228e-06	-1.05357	1.97651e-05
PCSK1N	3.84861e-06	-1.17987	1.99384e-05
FBLN2	3.98804e-06	-0.818959	2.05673e-05
MIOX	4.00049e-06	-0.86797	2.06108e-05
TMPRSS15	4.01508e-06	-0.589206	2.06756e-05
GPC2	4.03988e-06	-0.729705	2.07929e-05
ADAM11	4.14215e-06	-0.71764	2.12394e-05
PASD1	4.21021e-06	-0.714612	2.15668e-05
CALB2	4.34687e-06	-1.06954	2.22115e-05
CRYAA	4.41176e-06	-0.818019	2.25318e-05
C1QL4	4.44328e-06	-1.18804	2.26815e-05
FIGN	4.52829e-06	-0.835709	2.3081e-05
DLX3	4.52829e-06	-1.05937	2.30753e-05
SLC1A3	4.56086e-06	-0.846179	2.3224e-05
TREML2	4.56195e-06	-0.831607	2.32237e-05
PADI3	4.59978e-06	-1.21958	2.33931e-05
C6orf114	4.61737e-06	-0.616985	2.34593e-05
SPEG	4.66154e-06	-0.963037	2.36662e-05
C1orf61	4.75315e-06	-0.641586	2.40777e-05
CT45A3	4.90768e-06	-1.27353	2.47993e-05
TMTC1	4.95717e-06	-0.773482	2.50186e-05
CPNE8	4.98223e-06	-0.748264	2.51327e-05
DTNA	5.07508e-06	-0.897572	2.55634e-05
SUSD3	5.19845e-06	-0.709832	2.61144e-05
ITGA7	5.20526e-06	-0.623051	2.61358e-05
HACD2	5.24046e-06	-0.642075	2.62932e-05
CT45A1	5.30365e-06	-1.26686	2.65648e-05
CUZD1	5.31767e-06	-0.856276	2.66156e-05
NPTXR	5.53945e-06	-0.858289	2.76246e-05
NXPH2	5.67116e-06	-0.644588	2.82471e-05
KLF8	5.73507e-06	-0.738975	2.85308e-05
RNF182	6.09289e-06	-1.14607	3.01211e-05
VGLL1	6.17511e-06	-1.21813	3.04982e-05
KRTAP2-4	6.34583e-06	-0.818505	3.12887e-05
SUGCT	6.44365e-06	-0.642554	3.17253e-05
C6orf147	6.49456e-06	-0.777203	3.1953e-05
RAB39A	6.72071e-06	-0.591055	3.29551e-05
VCX3A	6.73402e-06	-0.892316	3.29967e-05
PCOLCE2	6.82961e-06	-1.0243	3.34172e-05
SEZ6	7.06681e-06	-0.803954	3.44547e-05
MAGEA12	7.09089e-06	-0.92435	3.45639e-05
NBPF4	7.2966e-06	-0.7911	3.54907e-05
MPP2	7.37863e-06	-0.742426	3.58219e-05
NLRP4	7.4108e-06	-0.694949	3.59695e-05
FKBP1B	7.45552e-06	-0.636248	3.6161e-05
NR0B2	7.4877e-06	-0.896606	3.62999e-05
COL25A1	7.4993e-06	-1.11959	3.63475e-05
LHX1	7.55785e-06	-1.24662	3.65881e-05
ME1	7.87624e-06	-0.826747	3.79594e-05
POMK	7.91471e-06	-0.641424	3.8109e-05
ADRA1D	7.9555e-06	-0.684567	3.82965e-05
VGF	8.01073e-06	-1.04898	3.85262e-05
H19	8.06748e-06	-1.14467	3.879e-05
VCX2	8.07037e-06	-0.704725	3.87949e-05
CXCR2P1	8.17942e-06	-0.950323	3.92639e-05
HMX1	8.2253e-06	-0.811943	3.94657e-05
ZNF488	8.2254e-06	-0.79286	3.94569e-05
NBPF6	8.4286e-06	-0.736437	4.03186e-05
DPF3	8.47055e-06	-0.654633	4.05004e-05
VCX3B	8.65848e-06	-0.940522	4.13701e-05
OR56A3	8.6687e-06	-0.615421	4.13997e-05
IRS2	8.66879e-06	-0.743522	4.13905e-05
ADGRL2	8.73678e-06	-0.683385	4.16957e-05
SCUBE3	9.04139e-06	-0.895933	4.29498e-05
MAGEA5	9.09642e-06	-0.639539	4.31512e-05
LRRN2	9.41414e-06	-1.07594	4.45042e-05
PTGS1	9.62976e-06	-1.0048	4.54607e-05
KCNJ12	9.78158e-06	-1.11962	4.61138e-05
MYO7B	1.02485e-05	-0.985638	4.81271e-05
FOXN1	1.0651e-05	-0.822074	4.98351e-05
HAS1	1.08957e-05	-0.646856	5.08526e-05
BRSK1	1.1401e-05	-0.724024	5.303e-05
SLC22A17	1.18425e-05	-0.680414	5.48598e-05
CHST13	1.19421e-05	-0.767773	5.52465e-05
PCDHGA1	1.1969e-05	-0.677199	5.53209e-05
ESYT3	1.2203e-05	-0.726191	5.63139e-05
MB21D2	1.22508e-05	-0.62478	5.65217e-05
MPP3	1.22541e-05	-0.640526	5.65116e-05
CHODL	1.24962e-05	-0.971324	5.75505e-05
FAM107A	1.26021e-05	-0.980004	5.79858e-05
PRIMA1	1.26313e-05	-0.927053	5.81076e-05
SLC38A3	1.26613e-05	-1.0165	5.82322e-05
DSC3	1.28577e-05	-0.831944	5.90299e-05
MYBPHL	1.29617e-05	-0.635948	5.94674e-05
SKIDA1	1.32081e-05	-0.812983	6.04899e-05
SLC30A2	1.32279e-05	-1.09884	6.05262e-05
TNMD	1.33062e-05	-0.686756	6.08441e-05
LGI3	1.34311e-05	-0.701888	6.14013e-05
GRAMD1B	1.38555e-05	-0.587448	6.31867e-05
UPK2	1.38882e-05	-0.914844	6.33217e-05
FZD9	1.40192e-05	-0.624259	6.38626e-05
PAGE2	1.41385e-05	-0.999985	6.43918e-05
IGFBP5	1.45405e-05	-0.716233	6.59884e-05
TMSB15B	1.48434e-05	-0.675881	6.7244e-05
PANX2	1.48877e-05	-0.870227	6.74299e-05
LRRTM4	1.49257e-05	-0.713747	6.7587e-05
GRIN2B	1.5227e-05	-0.628203	6.89059e-05
LINC00667	1.53078e-05	-0.672097	6.92407e-05
CPNE4	1.54625e-05	-1.03122	6.99251e-05
VCY	1.55276e-05	-0.687059	7.01732e-05
AQP4	1.5539e-05	-0.791816	7.02093e-05
SORCS3	1.55489e-05	-0.746148	7.02387e-05
MAGEA2	1.55855e-05	-1.20734	7.0342e-05
NTSR1	1.56058e-05	-0.758403	7.04183e-05
CT55	1.61039e-05	-0.613447	7.2443e-05
FXYD2	1.61554e-05	-1.1049	7.26268e-05
ARHGAP36	1.6218e-05	-0.650669	7.28921e-05
ARX	1.62184e-05	-1.08961	7.28782e-05
BARX2	1.68849e-05	-1.02421	7.55916e-05
BIRC7	1.70335e-05	-0.870259	7.62236e-05
CDKN2A	1.71043e-05	-0.946727	7.64906e-05
PAPL	1.71406e-05	-0.92006	7.66197e-05
ARHGAP28	1.72469e-05	-0.652856	7.70442e-05
DMRT2	1.72544e-05	-0.850552	7.70611e-05
MPV17L	1.78377e-05	-0.983741	7.94417e-05
HIST1H3B	1.81477e-05	-0.622459	8.07174e-05
SP8	1.86962e-05	-1.16975	8.29055e-05
POU6F2	1.87274e-05	-0.682248	8.30259e-05
EPHA10	1.882e-05	-0.779137	8.34182e-05
FABP3	1.9121e-05	-0.794737	8.45699e-05
TNFAIP6	1.91519e-05	-0.685167	8.46882e-05
HOXA1	1.9288e-05	-0.817865	8.52169e-05
SHISA9	2.00049e-05	-0.950448	8.79863e-05
ALOX15B	2.05048e-05	-0.781587	8.99348e-05
B3GALT1	2.10865e-05	-0.741678	9.22297e-05
INA	2.14072e-05	-1.03844	9.34932e-05
SSX6	2.15549e-05	-0.652072	9.40983e-05
LOC553137	2.17578e-05	-0.661075	9.4863e-05
KRTAP2-2	2.20794e-05	-0.728619	9.60407e-05
ALDOC	2.2196e-05	-0.655693	9.64868e-05
NCAN	2.23517e-05	-0.623871	9.70403e-05
FOXD1	2.27227e-05	-0.841023	9.85257e-05
PIPOX	2.2942e-05	-0.700522	9.93928e-05
COL6A6	2.30982e-05	-0.706807	0.000100006
FGFR3	2.31449e-05	-0.927063	0.000100187
CT45A2	2.3275e-05	-1.12632	0.000100687
BEND4	2.34165e-05	-0.670676	0.000101256
ISM2	2.36057e-05	-0.72139	0.000101967
MFI2	2.38974e-05	-0.655626	0.000103097
CRIP3	2.39652e-05	-0.751659	0.000103346
ISL2	2.39789e-05	-0.855171	0.000103383
HOXA5	2.41336e-05	-1.02112	0.000103963
DKFZP434L187	2.49e-05	-0.686639	0.000107017
SLCO4C1	2.49929e-05	-0.778717	0.000107372
COX6A2	2.52043e-05	-0.677249	0.000108234
FBXO2	2.52869e-05	-0.953494	0.000108544
HMGA2	2.54012e-05	-1.04147	0.000109012
SPOCK3	2.54145e-05	-0.995946	0.000109046
DACH2	2.55874e-05	-0.681613	0.000109696
CRNN	2.69228e-05	-0.827161	0.000115037
CNGB1	2.70646e-05	-0.731918	0.000115571
KRTAP2-1	2.75317e-05	-0.749249	0.00011737
NLRP7	2.76008e-05	-0.97338	0.000117591
GPX3	2.80838e-05	-0.81512	0.000119377
ANKRD36BP1	2.82798e-05	-0.649027	0.000120036
OBSCN	2.88667e-05	-0.649636	0.000122274
FOXE1	2.9237e-05	-0.819978	0.000123664
MAGEA9B	2.92884e-05	-1.55243	0.000123856
SLC18A3	2.95461e-05	-1.06028	0.000124791
SLC17A7	2.96593e-05	-0.881608	0.000125166
SLC39A5	3.0344e-05	-0.96071	0.00012782
LGI2	3.10933e-05	-0.733611	0.000130708
HOXC8	3.10943e-05	-0.989436	0.000130685
DHDH	3.20541e-05	-0.654161	0.000134252
BNC2	3.29179e-05	-0.678812	0.000137505
GAGE12F	3.30651e-05	-0.718044	0.000138008
DSEL	3.51631e-05	-0.738197	0.000145668
SV2A	3.53338e-05	-0.676953	0.000146317
APOA1	3.62925e-05	-1.09993	0.000149864
THPO	3.66009e-05	-0.745178	0.000150985
CALHM3	3.73561e-05	-0.791322	0.000153915
SALL4	3.77619e-05	-0.842703	0.000155369
BEX2	3.90547e-05	-0.899923	0.00016011
NCCRP1	4.05753e-05	-1.03358	0.000165914
ZFP92	4.06173e-05	-0.640283	0.000166052
ATP6V1B1	4.15488e-05	-0.939668	0.00016959
BHMT	4.1906e-05	-0.690066	0.000170878
CSAG1	4.19428e-05	-0.755057	0.000170995
PTPRN	4.20196e-05	-0.747081	0.000171273
OCA2	4.35969e-05	-1.03083	0.000177245
LINC00173	4.38727e-05	-0.623867	0.000178261
HOXC6	4.56972e-05	-1.14419	0.000184978
SIX2	4.63802e-05	-1.12312	0.000187484
ARHGDIG	4.70349e-05	-0.886398	0.000190018
SIX1	4.71071e-05	-1.05173	0.000190272
HTR2C	4.71378e-05	-0.656263	0.000190359
SLC1A6	4.7578e-05	-0.667867	0.000191986
WISP3	4.76852e-05	-0.977279	0.000192343
SLC8A2	4.83198e-05	-0.713395	0.000194558
DSCR4	4.83843e-05	-0.777284	0.000194742
SLC25A41	5.00114e-05	-0.585332	0.000200936
RCOR2	5.10587e-05	-0.63765	0.000204823
PRRT4	5.11365e-05	-0.674638	0.000205095
ITGB3	5.11968e-05	-0.779896	0.000205257
IRAK2	5.16631e-05	-0.593577	0.000206803
MED12L	5.18588e-05	-0.771581	0.000207506
CT45A6	5.20066e-05	-1.12478	0.000208016
PAK3	5.38049e-05	-0.613124	0.000214332
LECT1	5.49831e-05	-0.590105	0.000218306
SLIT1	5.61487e-05	-0.859401	0.000222675
HOXA2	5.62259e-05	-0.919689	0.000222938
MT1G	5.76168e-05	-0.764972	0.000227749
KCNJ3	5.77882e-05	-0.603302	0.000228339
EPHB6	5.9861e-05	-0.683024	0.000235894
NRG3	6.16565e-05	-0.727916	0.000242225
KCNT2	6.25491e-05	-0.754231	0.000245403
RGS9	6.58402e-05	-0.668573	0.00025743
AVPR2	6.59991e-05	-0.796697	0.000257953
S100A4	6.63163e-05	-0.650398	0.000259045
ITPKA	6.68853e-05	-0.62659	0.000261019
NPHS1	6.73839e-05	-0.596336	0.000262915
C5orf46	6.76934e-05	-0.637364	0.000263922
CLDN1	6.82001e-05	-0.76618	0.000265645
WT1-AS	6.84584e-05	-0.910875	0.000266348
SDR16C5	6.88694e-05	-0.924488	0.000267694
MIR31HG	6.98004e-05	-1.01504	0.000271005
WT1	7.03753e-05	-1.07381	0.000272875
MCCD1	7.12189e-05	-0.853013	0.000275886
KIAA1045	7.12272e-05	-0.753188	0.000275866
KHDC1	7.22517e-05	-0.65606	0.000279465
SRPX	7.39169e-05	-0.661313	0.000285422
GFPT2	7.66653e-05	-0.602263	0.000295313
SFRP2	7.67817e-05	-1.2089	0.00029565
GAGE13	7.95658e-05	-0.761445	0.000305168
NECAB1	7.96622e-05	-0.704421	0.000305481
KCNJ4	8.0015e-05	-0.91505	0.000306719
LIX1	8.0459e-05	-1.25122	0.000308191
IMPG2	8.15871e-05	-0.643484	0.000311872
GABRE	8.40319e-05	-0.831876	0.000320561
PLEKHG4	8.40379e-05	-0.682905	0.000320524
CXorf57	8.76795e-05	-0.649054	0.000333484
CNTFR	8.84037e-05	-1.10164	0.000335928
C16orf74	8.85368e-05	-0.748773	0.000336371
EFS	8.85585e-05	-0.685842	0.000336391
CELF4	8.88279e-05	-0.763521	0.000337228
ZFR2	9.15159e-05	-0.848185	0.000346343
SCG3	9.20853e-05	-0.800634	0.000348113
KLK6	9.22137e-05	-1.13833	0.000348535
PGAM2	9.36896e-05	-0.605877	0.000353918
TGM1	9.37762e-05	-0.645473	0.000354114
SNCB	9.68557e-05	-0.728833	0.000364536
KCNK3	9.92329e-05	-0.790643	0.000372323
SOWAHA	0.000100612	-0.651343	0.00037667
CCNI2	0.000101169	-0.606122	0.000378688
PLA2G2A	0.000101595	-0.834181	0.000380142
LOC151174	0.000101996	-0.59799	0.000381434
ACOXL	0.000102758	-0.586859	0.000383866
PTGIS	0.000102799	-0.892235	0.000383948
CACNG4	0.000103572	-1.08124	0.000386556
SLC38A4	0.000104455	-0.768862	0.000389709
CT45A4	0.0001064	-1.08045	0.00039603
CYP26B1	0.000109453	-0.669462	0.00040651
SYT12	0.000109849	-0.729359	0.000407757
ZIC2	0.000113256	-1.2876	0.000419723
RNF128	0.000113556	-0.989296	0.00042068
PPFIA2	0.00011413	-0.595772	0.000422505
PRPH	0.000114507	-0.944671	0.000423746
SH3GL2	0.00011488	-0.710147	0.000424973
BEGAIN	0.000116105	-0.63329	0.000429039
SPOCD1	0.000119338	-0.63734	0.000439721
SYNDIG1	0.000121361	-0.903215	0.000446536
SOX2	0.000121859	-1.13252	0.000448206
KCNQ4	0.000125749	-0.58656	0.000460451
MACROD2	0.00012576	-0.691785	0.000460409
SSX2	0.000126781	-0.699173	0.000463736
DLX2	0.00012812	-0.766215	0.000468133
DGKK	0.000130245	-0.608419	0.000475051
HOXC13	0.000131335	-0.913597	0.0004786
PRSS50	0.000131387	-1.07517	0.000478706
MATN4	0.000131449	-0.694369	0.000478845
KCNQ5	0.000132108	-0.658115	0.000481161
APCDD1L	0.000132264	-0.892485	0.000481643
PCDHA12	0.000134076	-0.887475	0.000487898
RPS6KA6	0.000134424	-0.740718	0.00048899
TDRD12	0.000135896	-0.704138	0.000493819
SYT9	0.000136168	-0.591893	0.000494545
IFI44L	0.000139906	-0.774685	0.000506688
COL4A3	0.000141108	-0.771029	0.000510502
HOXA7	0.00014307	-0.94444	0.000516507
TMEM108	0.000143244	-0.921444	0.000517042
OVOL1	0.000143846	-0.610063	0.000518941
AGPAT9	0.000145093	-0.598029	0.000522523
PPM1N	0.000146385	-0.588475	0.000526621
TLX2	0.000146958	-0.631485	0.000528219
LGALS17A	0.000151198	-0.718622	0.000541943
EXTL1	0.000151927	-0.609455	0.000544269
PNMA5	0.000157006	-0.836337	0.000560802
WSCD2	0.000157626	-0.802308	0.000562722
MX1	0.00015873	-0.687696	0.000566468
KLHL30	0.000168116	-0.684953	0.000596954
CR2	0.000168294	-0.796795	0.000597482
TLX3	0.00017011	-0.871748	0.000603303
CYP2F1	0.000171419	-0.650727	0.000607316
NPY	0.000178211	-0.751319	0.000628993
NUDT16P1	0.000178468	-0.603157	0.000629793
ZNF311	0.000178783	-0.757322	0.000630685
EVPLL	0.000182106	-0.676867	0.000641637
TDRD5	0.000183378	-0.845587	0.000645677
PDE6G	0.000184503	-0.696851	0.000648635
LIPC	0.000188869	-0.659368	0.000662169
GAS1	0.000189814	-0.799103	0.000665144
FABP7	0.000190621	-0.730906	0.000667628
TRO	0.000193579	-0.744182	0.000677297
ASPHD1	0.000195856	-0.653124	0.00068433
LINC00839	0.000200493	-0.767158	0.000699696
UTS2R	0.000203421	-0.625986	0.000709555
TSPAN2	0.000203542	-0.681111	0.000709736
HSPA4L	0.000203678	-0.628063	0.00071009
C7orf13	0.000203932	-0.703475	0.000710854
ZDBF2	0.000212573	-0.68209	0.000736971
LINC00176	0.000213054	-0.589837	0.000738137
WSCD1	0.000220367	-0.592889	0.000760653
HOXC9	0.000221394	-1.10667	0.000763812
NLGN1	0.000221901	-0.768193	0.000765304
BMP2	0.000222221	-0.720826	0.000766151
GAGE2E	0.000223906	-0.695834	0.000771439
CLCNKB	0.000227539	-0.68215	0.000783039
C9orf66	0.000228794	-0.641891	0.000786961
LRRC7	0.000229811	-0.694691	0.000789796
CT45A5	0.000236302	-0.987907	0.000809397
HOXA13	0.000237039	-0.719346	0.000811513
FLNC	0.000237337	-0.681673	0.000811991
KCNJ16	0.000248668	-1.03597	0.000845967
TBX5	0.000248921	-0.645662	0.000846684
ZNF572	0.000252478	-0.673263	0.000857792
AACSP1	0.00025268	-0.980544	0.000858333
CHRDL2	0.000264831	-0.94274	0.000895019
KLK8	0.000279828	-1.19828	0.000941673
SLC14A2	0.000279849	-0.658952	0.000941588
CRB2	0.000285707	-0.792457	0.000960199
MS4A15	0.000288824	-0.754735	0.000969405
LILRA3	0.000290176	-0.616909	0.000973623
MMP1	0.000290485	-0.817759	0.000974342
RXFP4	0.000301007	-0.696411	0.00100569
CARD11	0.000302083	-0.610596	0.00100814
KRT7	0.000304237	-0.782132	0.00101417
COL26A1	0.000304734	-1.00222	0.00101567
SLC17A9	0.000307349	-0.608886	0.00102355
GAGE2C	0.000309797	-0.640836	0.00103103
HOXA3	0.00031012	-0.838209	0.00103194
ANOS1	0.000314952	-0.638533	0.001047
CA2	0.000322938	-0.638061	0.00107043
PPARGC1A	0.000323837	-0.887338	0.00107254
LOC90768	0.000337546	-0.827559	0.00111417
SCN2A	0.000342725	-0.785189	0.00112891
TNIK	0.000351201	-0.672242	0.00115534
TCEAL2	0.000351255	-1.01216	0.00115534
VAX2	0.000354887	-0.661421	0.00116672
LMX1B	0.000355601	-0.764328	0.00116851
HOXA6	0.000360898	-0.771881	0.0011844
ATP12A	0.000369404	-0.74082	0.00121038
GAGE8	0.000370089	-0.777485	0.00121224
NXF5	0.000376768	-0.758745	0.00123234
CCDC8	0.000377724	-0.723618	0.00123508
HOXC5	0.000384154	-0.896981	0.00125351
TRIM43	0.000387527	-0.873346	0.00126351
PXDN	0.000388423	-0.591797	0.00126603
IKZF3	0.000389161	-0.634096	0.00126823
AMN	0.000395181	-0.800134	0.00128622
GAGE10	0.000401865	-0.67002	0.00130611
JAKMIP2	0.000403865	-0.595131	0.00131136
GABRA3	0.000428581	-0.824103	0.00138309
FER1L5	0.000433751	-0.644006	0.00139823
LINC00482	0.00045898	-0.588142	0.00147147
IL1RN	0.00046271	-0.592082	0.00148066
TCEAL5	0.000487034	-0.6687	0.00155076
NUPR1L	0.000494863	-0.913559	0.001573
PCDH20	0.000508009	-0.826386	0.00160931
MAP7D2	0.000523818	-0.68965	0.00165301
LGALS7B	0.000526492	-0.753993	0.00166018
BMP7	0.000533754	-0.914736	0.00168075
SLC30A3	0.000536713	-0.71399	0.00168852
LYPD6B	0.000555484	-0.73949	0.00174037
ARC	0.0005681	-0.63946	0.0017761
LDAH	0.000585425	-0.594583	0.00182665
MAGEA1	0.000593907	-0.654499	0.00184974
CNKSR2	0.000594984	-0.623698	0.00185282
CYP2W1	0.00062219	-0.928783	0.00192731
LRCH2	0.000628036	-0.61406	0.00194424
NOS1	0.000633762	-0.690315	0.00196049
SLC22A16	0.000652155	-0.80841	0.00201284
TENM3	0.000665323	-0.793783	0.00204886
TBX1	0.000668409	-0.848603	0.00205775
LGALS7	0.000680763	-0.744104	0.0020892
KCNG3	0.000683687	-0.585411	0.00209692
HOXC10	0.000684181	-1.25732	0.00209781
DUSP26	0.000690142	-0.609609	0.00211545
GALNT14	0.000731684	-0.944229	0.00222848
PCDH8	0.0007403	-0.744767	0.00225072
EXOC3L4	0.000778632	-0.69093	0.00235748
DCAF12L1	0.00079564	-0.996965	0.00240437
IGF2-AS	0.000810201	-0.717798	0.00244083
CXCL13	0.000819391	-1.02248	0.00246381
JPH3	0.000821198	-0.713566	0.00246888
SGSM1	0.000857549	-0.65764	0.00256391
SYNDIG1L	0.000871548	-0.601399	0.00259819
ZNF257	0.000900537	-0.749953	0.00267451
FGFR4	0.00092092	-0.618736	0.00272913
POSTN	0.000928898	-0.668843	0.00274762
OTOS	0.000933984	-0.628822	0.00276067
ZNF229	0.000958653	-0.673017	0.00282789
RAPSN	0.00096453	-0.605499	0.00284318
PQLC2L	0.00104633	-0.826523	0.00306275
TUB	0.00106007	-0.610345	0.00309945
CCL11	0.00107447	-0.643505	0.00313707
MAPK4	0.00109568	-0.720046	0.00319492
CYP2S1	0.00110143	-0.630386	0.00320851
UNC5A	0.00112064	-0.739213	0.00325938
COL8A1	0.00112789	-0.614661	0.00327904
FAM218A	0.0011327	-0.60637	0.00329163
NOVA1	0.00116043	-0.703753	0.00336127
LINGO2	0.00117461	-0.660653	0.00339518
SCX	0.00119458	-0.651542	0.00344466
PLCXD3	0.00132804	-0.648265	0.00378589
ZBED9	0.00136519	-0.765468	0.00388048
SCN9A	0.00139235	-0.711843	0.00394892
LDOC1	0.00141757	-0.692324	0.00401215
CASQ1	0.00142977	-0.611077	0.00404223
PPP2R2B	0.00147837	-0.661358	0.00416243
RHCG	0.00149422	-0.830334	0.00419785
SNAR-A4	0.00157966	-0.603971	0.00440711
IL22RA1	0.00159143	-0.603827	0.00443634
OPRK1	0.00169779	-0.798257	0.00470282
MAGEL2	0.00171081	-0.614046	0.00473442
ANKRD34B	0.00176368	-0.728857	0.00486237
CRABP2	0.00184911	-0.677433	0.00506999
MT1M	0.00192215	-0.638856	0.00524643
FTCD	0.00194803	-0.593707	0.00530932
MGAT5B	0.00197929	-0.702336	0.00538164
LHX9	0.00201946	-0.689042	0.00547636
OTX2	0.00203921	-0.585709	0.00552337
DCLK1	0.00204296	-0.677752	0.00552986
CXCL10	0.00209096	-0.611324	0.00564564
HOXD1	0.00211759	-0.774093	0.0057093
ADAM33	0.00218743	-0.681338	0.00587983
HOGA1	0.00221524	-0.603985	0.00594291
PCDHA11	0.00224243	-0.747471	0.00600566
CTAG1B	0.00251868	-0.719378	0.00665778
NCAM1	0.00260875	-0.703336	0.0068764
CXorf49B	0.00273883	-0.69108	0.00716501
CYP4F3	0.00278507	-0.718494	0.00726836
MYOZ1	0.00283909	-0.627722	0.00739338
TMEM189-UBE2V1	0.00286934	-1.2485	0.00746551
CHI3L1	0.00298948	-0.600318	0.00772719
KCNG1	0.00315999	-0.764649	0.00812189
DDC	0.00324069	-0.717132	0.0083137
IGDCC3	0.00327295	-0.701991	0.00838391
DNER	0.00370732	-0.714943	0.00936338
INS-IGF2	0.0037443	-0.715866	0.00943706
CNR1	0.0038105	-0.587818	0.00958743
SNAR-A3	0.00388796	-0.679289	0.0097596
LRP1B	0.00396053	-0.600409	0.0099151
DES	0.0040391	-0.914246	0.0100835
SUSD4	0.00408306	-0.587361	0.0101722
TNNT3	0.00457781	-0.657641	0.0112735
PCDHGB1	0.00546163	-0.634882	0.0131349
HTR3A	0.00553038	-0.745954	0.0132816
SLITRK4	0.00620283	-0.755862	0.01467
AKAP2	0.00638334	-0.613949	0.0150518
MAGEA6	0.00687144	-0.826254	0.0160589
B3GNT3	0.00708758	-0.687512	0.0164983
MAGEA3	0.00721134	-0.812424	0.0167352
COL9A1	0.00756633	-0.876281	0.0174564
PRKCG	0.00765676	-0.68466	0.0176274
CCL18	0.00787949	-0.632869	0.0180894
FLG	0.00835846	-0.652944	0.0190442
SCEL	0.00886206	-0.705993	0.0200559
FLJ16779	0.00910063	-0.628398	0.0205279
CYS1	0.00936357	-0.621557	0.0210539
TGM7	0.00950364	-0.647484	0.0213385
SLC19A3	0.00951243	-0.603419	0.0213559
CALB1	0.00962972	-0.762746	0.0215838
KRT4	0.0114171	-0.742933	0.0249818
MAG	0.0118457	-0.626264	0.0258178
BEX1	0.0119705	-0.65989	0.0260623
COL10A1	0.012868	-0.610583	0.0277572
WNT7A	0.0129387	-0.852894	0.0278862
FAM83A	0.0130825	-0.65341	0.0281548
CCKBR	0.0136519	-0.62281	0.0292484
CXCL9	0.0137657	-0.631332	0.0294523
VWDE	0.0141818	-0.61594	0.0302166
LRRN1	0.014518	-0.661747	0.0308051
RBFOX3	0.0152053	-0.587712	0.0320974
WNT10A	0.0162294	-0.586349	0.0339937
LBP	0.0183345	-0.749618	0.0377898
PRSS1	0.018765	-0.661379	0.0385418
ATP2B2	0.0197929	-0.641872	0.0404065
PKP1	0.0219084	-0.641647	0.0441458
