# Supplementary material for: Transcriptional landscape of human cancers
Source: Oncotarget. 2017 Mar 2;8(21):34534–51. doi: 10.18632/oncotarget.15837 (PMC5470989; doi:10.18632/oncotarget.15837)
Supplement: Supplementary file 9 [file oncotarget-08-34534-s009.xlsx]

## Sheet: BLCA
Symbol	P value	log2(Fold change)	FDR
LPA	4.04487e-20	4.06209	4.15227e-16
SSTR5-AS1	3.55545e-17	4.58467	1.45994e-13
SSTR5	3.009e-14	2.77128	2.47111e-11
PLCD3	1.6675e-13	2.46216	1.03744e-10
P2RX6	1.40198e-12	2.94139	4.79733e-10
C1QTNF8	1.65827e-12	0.734608	5.49127e-10
NSUN6	2.10188e-12	1.4088	6.34615e-10
AES	4.23998e-12	1.16244	1.0616e-09
HOXB3	6.54275e-12	2.48532	1.47615e-09
ZNF385A	6.72254e-12	1.93441	1.48409e-09
CYP3A5	7.73314e-12	4.39963	1.67125e-09
CYP4F35P	1.36033e-11	3.81002	2.56229e-09
SSH3	1.43106e-11	1.88859	2.64694e-09
SPOCD1	1.76849e-11	3.40666	3.05116e-09
AIG1	2.00432e-11	1.31554	3.29206e-09
IFT140	2.07585e-11	1.5854	3.38248e-09
SIGLEC15	2.42067e-11	3.11742	3.82298e-09
FAM219B	4.84203e-11	1.19968	6.67192e-09
JMJD7-PLA2G4B	5.65639e-11	1.46842	7.59028e-09
HIGD2A	7.93615e-11	0.961987	9.99614e-09
KRTAP5-10	9.64216e-11	2.67303	1.16449e-08
MOGAT2	1.24692e-10	3.09579	1.39894e-08
TMEM63A	1.28937e-10	1.29547	1.43092e-08
LINC00336	1.42553e-10	1.27757	1.55679e-08
LOC730668	1.45126e-10	1.84788	1.56821e-08
ASB12	1.4731e-10	1.81606	1.58346e-08
TRIOBP	1.48594e-10	0.968699	1.58895e-08
TSPAN14	1.68242e-10	0.976125	1.72709e-08
DGKA	1.77493e-10	1.44963	1.80402e-08
NADSYN1	1.88211e-10	1.41483	1.88496e-08
SMDT1	2.02414e-10	0.988317	1.97893e-08
IP6K2	2.20251e-10	1.01223	2.11308e-08
SYTL1	2.28705e-10	2.01153	2.16384e-08
ANXA10	2.65011e-10	6.14264	2.42899e-08
ORAI3	2.73198e-10	1.31576	2.48187e-08
THAP4	2.93858e-10	0.778789	2.62313e-08
BRINP2	3.0281e-10	2.60378	2.66824e-08
PIGZ	4.00331e-10	2.03389	3.35478e-08
FLJ44635	4.92918e-10	1.55794	4.01591e-08
ZNF446	5.60163e-10	0.957891	4.45764e-08
OR9K2	6.06403e-10	0.763642	4.75193e-08
MAN2C1	6.69414e-10	0.896372	5.16682e-08
TMEM51-AS1	6.97379e-10	2.47917	5.3425e-08
COMT	6.99902e-10	1.31608	5.34189e-08
SPATA20	7.50623e-10	1.2892	5.68673e-08
UGT2B28	7.97257e-10	2.25484	5.99578e-08
SNX14	9.06777e-10	0.71032	6.5553e-08
PHGR1	9.42158e-10	4.16622	6.76345e-08
ARAP3	9.59467e-10	1.38375	6.79269e-08
ARHGEF10L	1.02702e-09	1.36327	7.14774e-08
ACTG1P4	1.04636e-09	1.81653	7.18486e-08
ZBTB7A	1.1299e-09	0.731617	7.63094e-08
MGST2	1.28812e-09	1.28632	8.53112e-08
SMAD6	1.3465e-09	2.11731	8.74842e-08
TUBG2	1.72892e-09	1.23054	1.07892e-07
CDC42EP5	1.76302e-09	2.37365	1.09687e-07
FAM212A	1.85123e-09	1.90981	1.14827e-07
TMEM178A	1.87734e-09	2.58371	1.15747e-07
ZNF33B	1.9924e-09	0.971991	1.19608e-07
BTBD16	2.07289e-09	5.22772	1.23358e-07
C10orf95	2.2522e-09	1.56453	1.29887e-07
JPH4	2.33153e-09	2.14996	1.33711e-07
SHH	2.44783e-09	4.31386	1.39215e-07
ZFPM1	2.45712e-09	1.08108	1.39357e-07
PSD4	2.49033e-09	1.23572	1.40851e-07
SWSAP1	2.49486e-09	0.967138	1.4072e-07
CAPN15	2.6762e-09	0.801106	1.49714e-07
TP53TG1	2.71718e-09	1.32465	1.51593e-07
AP1G2	2.98513e-09	1.13392	1.63871e-07
ZBTB48	3.05965e-09	0.851527	1.66184e-07
CLK3	3.1148e-09	0.64861	1.68734e-07
SMAD3	3.43008e-09	1.39957	1.82917e-07
KIAA0141	3.56556e-09	0.723632	1.88671e-07
HOMEZ	3.59576e-09	0.968755	1.8978e-07
HOXB6	3.62553e-09	2.32993	1.90373e-07
PACRG	3.74522e-09	3.04416	1.94175e-07
RHOT2	4.13405e-09	0.779604	2.08541e-07
OBFC1	4.21004e-09	0.968309	2.11854e-07
FCHSD1	4.33516e-09	0.937607	2.17086e-07
LPCAT4	4.49555e-09	1.21651	2.24025e-07
KCNH4	4.57112e-09	2.52176	2.2669e-07
C2orf66	5.1564e-09	1.86145	2.50274e-07
TSPO	5.22148e-09	1.21563	2.51648e-07
LRRC49	5.32837e-09	1.54355	2.54411e-07
TMEM51	5.80267e-09	1.2327	2.72619e-07
COX4I1	6.6497e-09	0.874406	3.03389e-07
HSD17B2	6.72925e-09	3.98727	3.0566e-07
SOX15	7.31113e-09	3.54993	3.24902e-07
DOK7	7.3113e-09	2.70031	3.24208e-07
MZF1	7.52901e-09	1.11652	3.33142e-07
MMEL1	8.52836e-09	2.71215	3.694e-07
AMT	8.73244e-09	1.88623	3.77444e-07
C14orf159	8.94096e-09	1.2453	3.84031e-07
KCNQ1	1.09992e-08	2.17055	4.57136e-07
BTBD9	1.11551e-08	0.699535	4.61745e-07
SAMD10	1.16242e-08	1.49763	4.76359e-07
KRTAP5-8	1.16538e-08	2.4291	4.76621e-07
CRTAC1	1.17366e-08	4.75909	4.78102e-07
ABCA10	1.34239e-08	2.90038	5.37245e-07
ARHGAP6	1.39127e-08	2.43717	5.53569e-07
ANAPC4	1.46581e-08	0.710011	5.7763e-07
NSG1	1.48936e-08	3.54597	5.82441e-07
ZNF205	1.50038e-08	0.834785	5.85632e-07
ATOH8	1.6134e-08	2.97523	6.23819e-07
ZNF658	1.61582e-08	1.09479	6.23581e-07
PYCR2	1.62281e-08	0.701818	6.251e-07
PPM1N	1.69771e-08	2.39249	6.50292e-07
PYROXD2	1.78911e-08	2.0291	6.73986e-07
TRAPPC1	1.81487e-08	0.73751	6.82437e-07
TOLLIP	1.82501e-08	0.811851	6.82501e-07
KRTAP5-9	1.83027e-08	3.00319	6.83222e-07
LINC00930	1.83125e-08	3.93915	6.82349e-07
PPFIBP2	1.85763e-08	2.13091	6.8843e-07
SH3BP1	2.11981e-08	1.2887	7.77175e-07
LPIN3	2.12718e-08	1.17347	7.78485e-07
HECTD2-AS1	2.1464e-08	4.13551	7.82731e-07
GALE	2.234e-08	0.992975	8.06085e-07
FLJ42393	2.2822e-08	1.20626	8.20593e-07
ALG13	2.37812e-08	0.698298	8.49132e-07
YBEY	2.51667e-08	1.21047	8.89326e-07
C1orf101	2.54536e-08	1.47613	8.96377e-07
RPL21P44	2.58957e-08	1.01897	9.07276e-07
TRPT1	2.59405e-08	0.860951	9.07299e-07
MS4A8	2.6163e-08	2.86655	9.11974e-07
VPS37B	2.75527e-08	0.766036	9.55549e-07
TMC7	2.7788e-08	2.12224	9.62084e-07
GKN1	2.78494e-08	2.7058	9.62586e-07
SMPD2	2.81083e-08	0.862113	9.68275e-07
RNPEPL1	2.81162e-08	0.808554	9.66924e-07
LOC100130238	2.98623e-08	1.90495	1.02014e-06
AMY2B	3.18413e-08	2.07163	1.07346e-06
COLEC10	3.18435e-08	1.74876	1.07177e-06
TFB1M	3.26335e-08	0.736785	1.09298e-06
ADAD2	3.3448e-08	1.93284	1.113e-06
DLEC1	3.8165e-08	1.84945	1.23396e-06
GTF2IRD1P1	3.92495e-08	2.023	1.26703e-06
ACYP2	4.01819e-08	0.989592	1.28701e-06
TRIM8	4.04734e-08	0.835978	1.29232e-06
C11orf1	4.63789e-08	1.01589	1.44712e-06
KRTAP5-7	4.77355e-08	1.6269	1.48269e-06
FARP2	4.83897e-08	1.17571	1.49622e-06
MAPK8IP3	4.84482e-08	1.23537	1.49577e-06
HOXD3	4.94431e-08	2.00579	1.51736e-06
GLTSCR2	4.98033e-08	0.942865	1.52614e-06
SELO	5.18825e-08	0.758348	1.57341e-06
IGBP1	5.23559e-08	0.598318	1.57613e-06
SULT1A1	5.34816e-08	1.75936	1.60297e-06
CAPNS2	5.50564e-08	4.1335	1.64536e-06
MIER2	6.3786e-08	0.696768	1.86286e-06
ERN2	6.72985e-08	4.42365	1.94606e-06
PLXNB1	7.10594e-08	1.20806	2.02067e-06
GMFG	7.5303e-08	1.76164	2.13248e-06
FHAD1	7.55661e-08	1.99541	2.13111e-06
NDUFA7	7.59747e-08	0.862509	2.13969e-06
WEE2-AS1	7.83377e-08	1.44075	2.1823e-06
RPL3	7.8928e-08	0.796403	2.18982e-06
PLXNB3	8.01614e-08	2.17714	2.20912e-06
HOXB4	8.13226e-08	1.49878	2.23213e-06
CCDC101	8.37242e-08	0.945955	2.27976e-06
FAM66D	8.39925e-08	2.08126	2.28404e-06
TPCN1	8.41965e-08	1.07261	2.28656e-06
GEMIN8	8.61195e-08	0.747702	2.32342e-06
NDUFB8	8.78752e-08	0.707163	2.35839e-06
PDE4C	9.07168e-08	2.08359	2.41884e-06
FAM3D	9.08829e-08	4.03291	2.42013e-06
DIS3L2	9.3176e-08	0.644188	2.47477e-06
DENND2D	9.56107e-08	1.35868	2.53288e-06
MSTN	9.61667e-08	1.49634	2.54433e-06
MBOAT7	9.69145e-08	1.01078	2.55424e-06
HOGA1	9.81975e-08	2.25381	2.58473e-06
NARFL	1.03786e-07	0.669152	2.69726e-06
LOC283070	1.0536e-07	1.78316	2.72093e-06
NEIL1	1.10718e-07	1.51631	2.81678e-06
LDB1	1.13713e-07	0.757395	2.88585e-06
FAM213B	1.17053e-07	1.03372	2.95599e-06
UNC93B1	1.17592e-07	1.10137	2.9623e-06
DAZ1	1.20601e-07	2.59411	3.02327e-06
ZNF513	1.21968e-07	0.836216	3.05008e-06
TBX6	1.22452e-07	1.93517	3.05848e-06
LZTS2	1.25841e-07	0.711155	3.13549e-06
FAM213A	1.30609e-07	1.38903	3.22688e-06
LOC148696	1.33726e-07	1.44703	3.292e-06
C21orf15	1.33988e-07	3.10282	3.29451e-06
TRABD	1.38125e-07	0.784264	3.36399e-06
PLCH2	1.39224e-07	2.81758	3.38274e-06
TMEM134	1.4007e-07	0.934188	3.39927e-06
SRSF8	1.4328e-07	0.660718	3.46487e-06
CTDSP1	1.52154e-07	0.680742	3.64087e-06
HOXD1	1.54282e-07	2.32189	3.67467e-06
EPHB6	1.55826e-07	2.62523	3.69857e-06
HOXB8	1.58013e-07	2.8589	3.74183e-06
FAM174B	1.58526e-07	2.4362	3.74964e-06
C12orf10	1.59526e-07	0.609855	3.76464e-06
SLC7A4	1.59871e-07	3.30346	3.76845e-06
FOXH1	1.63604e-07	2.11708	3.85201e-06
MCTP2	1.73404e-07	1.71328	4.05486e-06
HOXB5	1.739e-07	2.29245	4.06182e-06
ARPC3	1.80713e-07	0.602002	4.18289e-06
THEM6	1.84878e-07	1.50632	4.25531e-06
LRRC18	1.86856e-07	1.12779	4.28641e-06
E4F1	1.97555e-07	0.661328	4.49668e-06
RPL4	2.00613e-07	0.794764	4.55115e-06
SCAND2P	2.06532e-07	0.630765	4.65967e-06
PLEKHH1	2.09479e-07	1.84563	4.7158e-06
TPT1	2.23805e-07	0.810257	4.98909e-06
TRNP1	2.26493e-07	2.1923	5.03805e-06
SLC37A2	2.29211e-07	1.6935	5.093e-06
FBXW4	2.31515e-07	0.729221	5.12755e-06
ZNF219	2.33303e-07	0.978921	5.14494e-06
DISP1	2.33869e-07	1.11342	5.1519e-06
SH2D4A	2.4126e-07	1.42105	5.292e-06
DHRS3	2.42209e-07	1.54167	5.3015e-06
PPIEL	2.42519e-07	1.68245	5.30262e-06
FAAH	2.45794e-07	1.5569	5.36852e-06
SH3GLB2	2.51733e-07	1.07676	5.48074e-06
SH2B1	2.62902e-07	0.821723	5.68772e-06
LRIT3	2.69982e-07	1.41597	5.83474e-06
MRPS31	2.74181e-07	0.589244	5.91304e-06
NAPA	2.87207e-07	0.600273	6.12322e-06
DCAKD	2.89778e-07	0.78551	6.15882e-06
BIN3	2.93449e-07	0.68891	6.21114e-06
PLA2G10	2.93895e-07	2.61131	6.21418e-06
SLC22A5	2.97201e-07	1.06358	6.27116e-06
SH3BGRL3	3.00316e-07	0.875263	6.33037e-06
KLHL3	3.02785e-07	1.50748	6.36934e-06
ADHFE1	3.26339e-07	2.08948	6.82984e-06
ASTL	3.27954e-07	1.66619	6.84967e-06
BAIAP3	3.38584e-07	2.26741	7.03591e-06
FABP6	3.39759e-07	3.34031	7.04605e-06
RAPGEFL1	3.40915e-07	2.11378	7.0629e-06
LOC90246	3.44077e-07	1.92127	7.12122e-06
IL9R	3.77099e-07	2.39986	7.71138e-06
ABHD14A	3.79211e-07	1.10839	7.74685e-06
SDCBP2	3.80149e-07	2.03663	7.75829e-06
PRICKLE4	3.88309e-07	1.73522	7.88563e-06
ABCC3	3.88929e-07	2.27423	7.89041e-06
NOXA1	3.9824e-07	1.75929	8.0475e-06
LUC7L	3.99251e-07	0.957999	8.05208e-06
NT5C	3.9936e-07	0.829445	8.04639e-06
SRC	4.12714e-07	1.06367	8.25067e-06
PLEKHH3	4.40042e-07	0.980882	8.67867e-06
TTLL3	4.45235e-07	1.43941	8.77267e-06
ZMIZ1	4.48514e-07	0.905564	8.82035e-06
PCBD1	4.49983e-07	0.953961	8.84076e-06
PDE10A	4.50398e-07	2.56279	8.84045e-06
TUBA3FP	4.57994e-07	1.64166	8.96386e-06
CCDC24	4.67923e-07	1.05455	9.14075e-06
KIAA0895L	4.72779e-07	1.06845	9.20933e-06
TUBGCP6	4.76734e-07	0.756501	9.27755e-06
GNPDA1	4.84629e-07	0.70411	9.41336e-06
MROH7	4.86011e-07	1.96189	9.43127e-06
CYP2C8	4.87852e-07	2.16274	9.45806e-06
LENG9	4.93745e-07	1.08448	9.56329e-06
ZNF414	4.94208e-07	0.705222	9.56323e-06
NXF3	4.94778e-07	1.59296	9.56523e-06
FAM223B	4.96145e-07	1.17779	9.58266e-06
KIAA1456	4.9632e-07	2.29461	9.57702e-06
CIRBP	4.98782e-07	0.855245	9.61548e-06
ZNF816	5.12413e-07	1.13418	9.85051e-06
FABP4	5.27781e-07	4.06685	1.00987e-05
RNF44	5.49752e-07	0.741366	1.04123e-05
CTF1	5.76405e-07	1.41869	1.0857e-05
ST3GAL5	5.92597e-07	2.00533	1.11416e-05
HOXB1	5.95557e-07	1.10421	1.1187e-05
GIPR	5.97811e-07	1.82132	1.12088e-05
MZT2A	6.13034e-07	0.95044	1.1442e-05
CBR4	6.21653e-07	0.883429	1.15818e-05
GOT2	6.25092e-07	0.675179	1.16248e-05
ZNF561	6.25354e-07	0.790575	1.16191e-05
ASB13	6.45711e-07	0.792428	1.19541e-05
MPG	6.49768e-07	0.740555	1.20184e-05
PERM1	6.50109e-07	1.77853	1.20138e-05
C17orf100	6.50495e-07	0.909565	1.20102e-05
PNISR	6.58665e-07	0.745737	1.21501e-05
GNB2L1	6.6247e-07	0.749963	1.21984e-05
PRKAB1	6.65028e-07	0.605458	1.22126e-05
DDX26B	6.67153e-07	1.33	1.22407e-05
CORO1B	6.83819e-07	0.681182	1.24796e-05
WFIKKN1	6.96135e-07	1.82311	1.26369e-05
ARV1	7.16407e-07	0.601169	1.29591e-05
ZNF837	7.26683e-07	1.11694	1.31103e-05
PPDPF	7.47502e-07	0.979971	1.34504e-05
CTSE	7.5492e-07	4.17705	1.35365e-05
RPL14	7.55692e-07	0.833093	1.35267e-05
DNM2	7.69743e-07	0.753417	1.37303e-05
EFNB1	7.73509e-07	1.40372	1.37736e-05
GTF2IRD2	7.76756e-07	0.93887	1.38074e-05
FAM86B3P	7.78052e-07	1.26561	1.38185e-05
RPS2	7.88036e-07	0.818408	1.39716e-05
DCTN1-AS1	7.94994e-07	1.46178	1.40586e-05
ABHD14B	8.11932e-07	0.904372	1.42965e-05
TMEM181	8.25377e-07	0.684785	1.45084e-05
HS6ST3	8.25388e-07	3.66105	1.44962e-05
DNAJA4	8.38069e-07	1.23735	1.46687e-05
B3GNT8	8.47052e-07	1.33659	1.47756e-05
FLOT2	8.67566e-07	0.755815	1.50439e-05
RABEP2	8.87236e-07	0.841096	1.53591e-05
RPL19P12	8.97979e-07	1.1549	1.55058e-05
RPL29	9.19352e-07	0.866199	1.57952e-05
RPS14	9.20964e-07	0.748415	1.58096e-05
MED11	9.24106e-07	0.65129	1.58371e-05
AMY2A	9.40581e-07	1.16172	1.60524e-05
HIGD1B	9.43266e-07	1.46544	1.60449e-05
LINC00265	9.5808e-07	1.03245	1.62565e-05
ZNF552	9.63054e-07	1.31753	1.63139e-05
PTGDR2	9.63373e-07	1.91994	1.63059e-05
RAB40C	9.7185e-07	0.775667	1.64088e-05
TRAK1	9.80528e-07	1.28044	1.6501e-05
ATG4B	9.8327e-07	0.620156	1.65336e-05
LOC115110	9.98106e-07	1.66497	1.67556e-05
ZNF321P	1.01964e-06	1.47948	1.70751e-05
ID1	1.09166e-06	1.92556	1.81187e-05
ARG2	1.10626e-06	1.15352	1.83166e-05
COX5A	1.12232e-06	0.607939	1.85676e-05
MVK	1.12323e-06	0.853574	1.85676e-05
SPATA24	1.1243e-06	0.775482	1.85704e-05
HEBP2	1.1274e-06	0.834732	1.86066e-05
FAM160B2	1.12891e-06	0.71274	1.86166e-05
ACAD10	1.13758e-06	0.629847	1.87445e-05
SLC9A1	1.1421e-06	0.853232	1.88038e-05
BEX4	1.14832e-06	1.57027	1.88912e-05
BMP7	1.17409e-06	3.55862	1.92227e-05
TSGA10IP	1.19471e-06	1.47552	1.95292e-05
C17orf97	1.19715e-06	1.30078	1.95379e-05
MVB12B	1.19946e-06	1.03939	1.956e-05
PICK1	1.21093e-06	0.736559	1.97314e-05
MTRF1	1.22458e-06	0.797352	1.98907e-05
LINC00324	1.23759e-06	1.03165	2.00544e-05
TRIM74	1.25738e-06	1.47892	2.0327e-05
CCDC94	1.25837e-06	0.637826	2.03269e-05
LDHB	1.26157e-06	1.07049	2.03627e-05
OR5M11	1.26228e-06	1.33109	2.03581e-05
OBSCN	1.2869e-06	1.56868	2.0674e-05
ID3	1.31904e-06	1.41981	2.11242e-05
B9D2	1.33286e-06	0.793416	2.12625e-05
ATF7IP2	1.33308e-06	1.61844	2.12497e-05
LINC00893	1.33916e-06	1.42063	2.13299e-05
HOXD4	1.3403e-06	2.02431	2.13315e-05
ATG4D	1.36702e-06	0.718184	2.16394e-05
TMEM259	1.38622e-06	0.618966	2.18759e-05
RXRA	1.38935e-06	0.934685	2.19084e-05
OGT	1.4378e-06	0.893356	2.25857e-05
C15orf52	1.45621e-06	1.79493	2.28573e-05
AATBC	1.46852e-06	2.45573	2.30154e-05
ZNRD1	1.47672e-06	0.658404	2.31263e-05
APOBR	1.47987e-06	1.68958	2.31579e-05
DUSP28	1.50781e-06	0.704545	2.35235e-05
PNCK	1.52407e-06	3.3912	2.3723e-05
KLF3-AS1	1.53796e-06	1.43127	2.3903e-05
FUCA1	1.54022e-06	1.11581	2.39199e-05
CLHC1	1.54536e-06	1.16264	2.39818e-05
SPOCK3	1.5455e-06	3.05896	2.39658e-05
ZNF211	1.58992e-06	0.988716	2.45064e-05
CXCR2	1.59902e-06	2.01942	2.46098e-05
PDLIM1	1.63791e-06	0.976733	2.51329e-05
AGAP11	1.6692e-06	2.60122	2.55177e-05
NDUFA1	1.70964e-06	0.684769	2.60197e-05
SRPX2	1.7468e-06	1.6599	2.65263e-05
GSTO1	1.79223e-06	0.91635	2.7096e-05
FAM162A	1.85756e-06	0.991274	2.79396e-05
BCAM	1.89135e-06	1.67482	2.83234e-05
EML2	1.89425e-06	0.872664	2.83461e-05
ANKZF1	1.99857e-06	0.607012	2.97123e-05
SPTBN5	2.00898e-06	1.74293	2.97593e-05
UGT1A5	2.02973e-06	1.16111	2.99802e-05
SLITRK6	2.03044e-06	3.20275	2.9969e-05
D2HGDH	2.05531e-06	0.983922	3.02708e-05
ANKRD20A11P	2.10213e-06	1.43175	3.0894e-05
FLYWCH1	2.12421e-06	0.686487	3.11961e-05
MSRA	2.19143e-06	1.14048	3.2023e-05
TEX264	2.21342e-06	0.693783	3.22525e-05
S100A6	2.21836e-06	1.49177	3.23015e-05
ZNF692	2.25746e-06	0.971883	3.27779e-05
MOB3C	2.25755e-06	0.741349	3.27561e-05
NPAS2	2.28936e-06	1.49354	3.31707e-05
ORMDL3	2.32632e-06	0.869319	3.36349e-05
ARL14	2.36232e-06	2.72073	3.41074e-05
DNAJC17	2.3712e-06	0.632034	3.41875e-05
MFSD5	2.4779e-06	0.64468	3.54768e-05
LINC01089	2.51248e-06	1.24994	3.58968e-05
DOPEY1	2.5386e-06	0.703158	3.61945e-05
QARS	2.55314e-06	0.588387	3.63513e-05
TFF1	2.57114e-06	3.76105	3.65316e-05
RAI1	2.57657e-06	0.817372	3.65328e-05
VASP	2.58991e-06	0.698033	3.6646e-05
VIPR1	2.61157e-06	2.30473	3.69272e-05
TBX3	2.67094e-06	2.38166	3.75082e-05
LPAR6	2.67351e-06	1.42848	3.75187e-05
ABAT	2.72198e-06	1.94552	3.81208e-05
PIWIL1	2.73674e-06	1.51173	3.83013e-05
ZNF846	2.78953e-06	1.01131	3.89339e-05
SLC14A1	2.81107e-06	3.80383	3.92079e-05
GOLGA6L9	2.81199e-06	1.22321	3.91941e-05
ACSM1	2.83335e-06	1.76615	3.94651e-05
SCARNA7	2.87929e-06	1.31939	4.00235e-05
HOXA1	2.92276e-06	1.38241	4.05454e-05
C16orf54	2.97991e-06	2.06457	4.12267e-05
AZGP1	2.99527e-06	2.98174	4.13279e-05
MAGIX	3.02143e-06	1.69068	4.16608e-05
TSPAN31	3.03055e-06	0.661264	4.17585e-05
TLDC1	3.05543e-06	0.897149	4.20732e-05
PARP4	3.05968e-06	0.734071	4.21034e-05
SPSB3	3.06619e-06	0.664524	4.21647e-05
PLXNB2	3.06771e-06	0.703927	4.21574e-05
RGL2	3.07755e-06	0.682628	4.22643e-05
PLEKHN1	3.09937e-06	1.69335	4.25072e-05
C10orf82	3.10281e-06	2.38868	4.25259e-05
CHKB-CPT1B	3.10792e-06	1.12712	4.25392e-05
PAX8	3.12051e-06	2.12005	4.25979e-05
TMC4	3.12637e-06	1.85695	4.26496e-05
DYRK1B	3.12862e-06	1.01436	4.26518e-05
PFKL	3.21626e-06	0.613723	4.36438e-05
RGS12	3.23888e-06	0.874993	4.38927e-05
ANKK1	3.26164e-06	1.97566	4.4172e-05
WNT7B	3.26749e-06	1.77876	4.42221e-05
DEGS2	3.31631e-06	2.7264	4.47353e-05
PGPEP1	3.31653e-06	1.08509	4.47089e-05
OR13A1	3.32943e-06	2.16087	4.48534e-05
SLC45A3	3.37155e-06	1.31294	4.53316e-05
CUL9	3.38915e-06	0.676524	4.55384e-05
AQP3	3.41721e-06	2.70828	4.58853e-05
SLC4A11	3.47361e-06	1.60717	4.64302e-05
TAPT1-AS1	3.48846e-06	0.959468	4.65377e-05
PTPRN2	3.51056e-06	1.70923	4.68021e-05
ALDH1L1	3.53441e-06	3.11313	4.70285e-05
CDK10	3.62943e-06	0.731909	4.81057e-05
SYT8	3.68362e-06	3.20291	4.8761e-05
ERMARD	3.73674e-06	0.663787	4.93687e-05
TCEB2	3.73976e-06	0.734852	4.93769e-05
SUGT1P3	3.80902e-06	1.07812	5.01301e-05
GPRC5C	3.80927e-06	2.06851	5.01012e-05
LINC01011	3.87296e-06	0.845616	5.08737e-05
ACAA1	3.94018e-06	0.879675	5.14932e-05
DNAJC4	4.05441e-06	0.721772	5.2818e-05
SLC44A3	4.11515e-06	1.54666	5.34735e-05
CIB1	4.16356e-06	0.783109	5.4e-05
DACH2	4.24418e-06	2.35003	5.4907e-05
USP40	4.24678e-06	0.826695	5.4906e-05
STK36	4.25458e-06	0.84592	5.49721e-05
FAM3B	4.25821e-06	3.70441	5.49845e-05
SGSM3	4.32484e-06	0.617821	5.57747e-05
SEMA3F	4.3274e-06	1.21706	5.57727e-05
HDAC10	4.45804e-06	0.760342	5.72408e-05
RPL28	4.49497e-06	0.817935	5.7535e-05
SPINK7	4.53047e-06	1.97977	5.79172e-05
ANXA11	4.53561e-06	0.768775	5.79468e-05
COL6A5	4.5396e-06	2.18813	5.79618e-05
FAM13A	4.5644e-06	1.23662	5.81699e-05
FAM170A	4.58434e-06	0.630625	5.83878e-05
ROGDI	4.61047e-06	0.699631	5.86478e-05
HSFX2	4.6111e-06	0.935458	5.86195e-05
SPERT	4.71949e-06	1.91019	5.98123e-05
GNPTG	4.7518e-06	0.607416	6.00734e-05
NUTM2F	4.76448e-06	1.0149	6.01967e-05
GTF2IRD2B	4.76685e-06	1.14364	6.01895e-05
SEPW1	4.80966e-06	0.73686	6.06928e-05
DGKQ	4.83193e-06	0.681166	6.09364e-05
CAPS	4.90227e-06	2.29401	6.17096e-05
ZNF296	4.9613e-06	1.24366	6.23381e-05
FAM193B	5.0152e-06	0.803757	6.28998e-05
COX6A1	5.04894e-06	0.634558	6.32843e-05
ASCC2	5.11589e-06	0.885748	6.40453e-05
ADGRF1	5.15668e-06	3.2091	6.44773e-05
C10orf11	5.25909e-06	1.49914	6.55185e-05
WSCD2	5.29347e-06	3.09194	6.59067e-05
ALOX5	5.42729e-06	1.68619	6.72466e-05
BLOC1S1	5.44212e-06	0.712421	6.73085e-05
ACY1	5.44808e-06	0.956333	6.73417e-05
AGAP3	5.46612e-06	0.704339	6.74023e-05
CDH26	5.6756e-06	2.65454	6.96508e-05
PLA2G4F	5.72502e-06	2.38386	7.00897e-05
PTPRU	5.73963e-06	1.4017	7.02267e-05
BHLHE41	5.79187e-06	1.72861	7.07815e-05
ZNF396	5.86528e-06	0.958338	7.14659e-05
AGER	5.94854e-06	1.15221	7.23516e-05
CCDC130	5.99602e-06	0.649698	7.27997e-05
MUC2	6.21934e-06	3.73537	7.49791e-05
IGFBP2	6.22138e-06	1.99088	7.49596e-05
AGAP4	6.28927e-06	0.807203	7.55559e-05
B3GALNT1	6.34271e-06	1.13351	7.61089e-05
VILL	6.35091e-06	2.01411	7.61627e-05
C16orf74	6.43502e-06	1.73117	7.70364e-05
SCAP	6.45371e-06	0.849817	7.71701e-05
C10orf99	6.47065e-06	4.01168	7.73276e-05
FBP1	6.51942e-06	2.1379	7.77747e-05
ZNF276	6.63601e-06	0.697815	7.89363e-05
PLA2G6	6.73058e-06	1.11255	7.99222e-05
PTRHD1	6.74139e-06	0.620637	8.00043e-05
COX7C	6.80337e-06	0.622896	8.05072e-05
ZSCAN4	6.83405e-06	2.2826	8.07772e-05
ALDH4A1	6.94453e-06	1.18975	8.18473e-05
HOXB2	7.04287e-06	1.91368	8.26741e-05
TCN1	7.05889e-06	3.68472	8.27676e-05
KLHL31	7.11887e-06	1.37145	8.33757e-05
TRERF1	7.17036e-06	1.0241	8.38353e-05
DUSP2	7.26527e-06	1.77173	8.47518e-05
WIBG	7.2794e-06	0.596792	8.48685e-05
CHADL	7.28354e-06	1.30316	8.48686e-05
NDUFC1	7.33907e-06	0.616403	8.5467e-05
ANKHD1-EIF4EBP3	7.3964e-06	0.799415	8.60371e-05
UGT1A1	7.49191e-06	3.22538	8.70988e-05
SERINC2	7.49763e-06	1.49256	8.71159e-05
HEXDC	7.50999e-06	0.981911	8.71117e-05
CLK1	7.53021e-06	0.70214	8.72476e-05
SCRN2	7.53502e-06	0.806691	8.72541e-05
TMPRSS4	7.72088e-06	3.27258	8.91048e-05
FAM86HP	7.76865e-06	0.992681	8.96057e-05
CCDC159	7.77724e-06	0.910437	8.96544e-05
FAHD2CP	7.81353e-06	1.43045	9.00222e-05
TNFRSF14	7.92835e-06	0.985529	9.09369e-05
MSH3	8.14261e-06	0.594024	9.30306e-05
RPL6	8.22908e-06	0.656512	9.37576e-05
SEMA4B	8.25954e-06	1.27239	9.40004e-05
YPEL3	8.30478e-06	1.03437	9.44106e-05
SRSF5	8.3546e-06	0.634453	9.48194e-05
NDUFS7	8.40587e-06	0.652021	9.52959e-05
RBM5	8.4343e-06	0.634251	9.55654e-05
HEXIM1	8.73548e-06	0.671295	9.84888e-05
RBM44	8.79504e-06	1.22324	9.89973e-05
RPL34	8.82207e-06	0.806503	9.92471e-05
HMGCS2	8.87832e-06	4.83412	9.98252e-05
ZNF320	9.09664e-06	1.18854	0.000101723
RNF126	9.22463e-06	0.595459	0.000102874
CDK18	9.38382e-06	1.16118	0.000104366
AGAP5	9.41008e-06	0.835547	0.000104432
RNASET2	9.45091e-06	1.09997	0.000104771
PCNXL2	9.6799e-06	1.02103	0.000106906
SLC25A27	9.7187e-06	1.67033	0.000107219
TMBIM4	9.94351e-06	0.60371	0.000109288
PPIL3	1.0041e-05	0.647285	0.000110242
NLRP1	1.00483e-05	1.32388	0.000110263
CFAP70	1.01708e-05	1.37172	0.000111429
ECHDC2	1.02093e-05	0.928654	0.000111791
GNRHR2	1.02567e-05	0.77055	0.00011219
C2orf27A	1.03382e-05	1.21691	0.000113021
AGBL2	1.05693e-05	1.31738	0.000115302
CHCHD10	1.05899e-05	1.13937	0.000115466
ZNF440	1.06245e-05	1.22749	0.000115781
SFI1	1.06459e-05	0.772359	0.000115953
SLC24A1	1.0657e-05	0.698807	0.000116012
CST3	1.11985e-05	0.875135	0.000121072
UBA7	1.13836e-05	1.11519	0.000122815
ZNF436-AS1	1.15757e-05	1.10955	0.0001243
SEMA6A	1.15863e-05	2.11851	0.000124349
RXFP4	1.16148e-05	1.00329	0.000124524
LUC7L3	1.17075e-05	0.612182	0.000125256
PAM16	1.176e-05	0.743191	0.000125621
ADGRA1	1.18808e-05	1.03979	0.000126649
NDUFAF3	1.20412e-05	0.674327	0.000127894
APOL1	1.20418e-05	1.62001	0.000127834
RPL13	1.22844e-05	0.810011	0.000129939
MFAP3L	1.24694e-05	1.95026	0.000131556
TLR4	1.25693e-05	1.33869	0.000132338
IL20RA	1.26449e-05	1.73726	0.00013293
AQP7P3	1.2657e-05	0.988633	0.000132989
NOL12	1.27164e-05	0.591131	0.000133477
IKBKB	1.28857e-05	0.667783	0.000134978
CAPN10	1.28914e-05	0.612507	0.000134968
PATZ1	1.32463e-05	0.927407	0.000138331
ANKMY1	1.32865e-05	0.631075	0.000138681
TMEM175	1.33549e-05	0.735697	0.000139183
SYTL4	1.34353e-05	1.10263	0.000139666
GTF2IRD2P1	1.35845e-05	1.04496	0.00014086
C16orf13	1.36402e-05	0.74425	0.000141224
BLCAP	1.36655e-05	0.82794	0.000141414
ATP1A1-AS1	1.38308e-05	0.78269	0.000142981
FLJ23867	1.41018e-05	1.14449	0.000144907
PPIP5K1	1.42906e-05	0.75718	0.0001467
EXOC3L2	1.42954e-05	1.01207	0.000146676
OCIAD2	1.46282e-05	0.757777	0.000149792
ZBTB7C	1.46322e-05	2.24654	0.000149757
TMEM102	1.46548e-05	0.762825	0.000149915
CCDC96	1.46572e-05	0.755918	0.000149864
GJB4	1.49187e-05	2.51872	0.000152234
RAB11A	1.49327e-05	0.593495	0.000152302
LFNG	1.53048e-05	1.41721	0.000155556
GSDMB	1.53337e-05	1.50489	0.000155618
ZNF155	1.53519e-05	0.775151	0.000155649
SGSM2	1.54893e-05	0.804734	0.000156733
FANK1	1.60605e-05	1.10684	0.000161715
PGLS	1.61845e-05	0.651563	0.000162725
PRKCD	1.62354e-05	0.789486	0.000162997
MFSD10	1.62556e-05	0.696293	0.000162961
CRTC1	1.62704e-05	0.695731	0.00016303
RHBDF1	1.62994e-05	0.833022	0.00016324
TBC1D3B	1.66049e-05	1.226	0.000165734
SCAMP5	1.66551e-05	1.28552	0.000166155
RGS6	1.6787e-05	2.18948	0.000167145
AGAP6	1.68229e-05	0.876308	0.000167422
EPB41L4A-AS1	1.70317e-05	0.810361	0.00016909
IDUA	1.70549e-05	1.18421	0.000169156
IGBP1P1	1.71231e-05	0.826412	0.000169587
ID4	1.71439e-05	1.86151	0.000169711
ZNF443	1.73044e-05	1.00403	0.00017097
C6orf136	1.7561e-05	0.593341	0.000173172
CNKSR1	1.75768e-05	1.22334	0.000173245
VSIG2	1.7848e-05	3.46976	0.000175329
FGFR3	1.78557e-05	2.71178	0.000175321
CD46	1.78633e-05	0.744148	0.000175312
ABCG1	1.78725e-05	1.19755	0.000175318
FLJ42627	1.79528e-05	1.05375	0.00017577
PWWP2B	1.79695e-05	0.938538	0.000175849
ADAM28	1.81013e-05	2.00756	0.000176886
CPLX2	1.81661e-05	1.93521	0.00017735
FABP5P3	1.83628e-05	1.09292	0.00017893
RCOR3	1.84439e-05	0.587171	0.000179466
ACOXL	1.88755e-05	2.78048	0.000182884
CDH23	1.8918e-05	2.29718	0.00018321
ZNF20	1.89696e-05	0.614773	0.000183536
FAM195A	1.90706e-05	0.942306	0.000183993
ARHGEF28	1.90974e-05	1.30132	0.000184166
SLC23A3	1.92502e-05	1.49068	0.000185291
TEKT5	1.97527e-05	2.13417	0.000189329
CYBA	2.00207e-05	1.07482	0.000191451
RPL18	2.03801e-05	0.691112	0.000194074
SPDEF	2.03932e-05	2.57512	0.000194109
DHRS7B	2.04075e-05	0.698223	0.000194155
PIK3IP1	2.04731e-05	1.06755	0.000194509
BCAN	2.08284e-05	1.56999	0.000197245
BATF	2.10088e-05	1.36157	0.000198771
LINC00894	2.13652e-05	1.24152	0.000201585
FIG4	2.14715e-05	0.631582	0.000202216
WASH3P	2.15127e-05	0.754246	0.000202511
ZNF132	2.16802e-05	1.01802	0.000203808
DEF6	2.17009e-05	0.780083	0.000203909
GPX2	2.18198e-05	3.75902	0.000204651
ATAD3C	2.19652e-05	1.44526	0.000205734
ATP5D	2.20372e-05	0.795259	0.000206126
AQP12B	2.21434e-05	1.78275	0.000207025
AP3M2	2.22683e-05	0.661658	0.000207814
SOX13	2.23197e-05	0.906651	0.000208199
ST3GAL4	2.2471e-05	1.36801	0.000209515
SORL1	2.26207e-05	1.86068	0.000210624
SLC23A2	2.2805e-05	1.09883	0.000211763
SPATA6L	2.29218e-05	1.21436	0.000212752
SLC44A4	2.32086e-05	3.02042	0.000215219
BCAS1	2.37155e-05	3.26822	0.000219128
STON2	2.42137e-05	1.26919	0.00022263
DUOX1	2.42482e-05	1.76283	0.000222847
PRR26	2.43843e-05	1.50917	0.000223998
P4HTM	2.4408e-05	1.05316	0.000224115
TNK1	2.44203e-05	0.920071	0.000224127
ACBD4	2.45482e-05	0.977466	0.000224999
SDR39U1	2.47829e-05	0.592461	0.000226746
MAML3	2.51971e-05	1.05334	0.000230023
ADIRF	2.55049e-05	2.41663	0.00023242
C1orf186	2.55541e-05	2.44221	0.000232764
MIF	2.5899e-05	0.819658	0.000235072
ZNF580	2.60623e-05	0.732774	0.000236241
CCDC146	2.60679e-05	1.09024	0.000236187
TXNDC17	2.62701e-05	0.712404	0.000237705
ZNF763	2.73947e-05	1.14856	0.000246577
SULT1A2	2.74244e-05	1.75814	0.000246736
NR2F6	2.74677e-05	0.772113	0.000247017
RAB40AL	2.75288e-05	0.837412	0.000247349
THAP10	2.78675e-05	0.841075	0.000250174
WASH2P	2.79999e-05	0.678581	0.000251143
LINC01341	2.84668e-05	1.98824	0.000254663
C6orf163	2.86534e-05	1.02462	0.000255886
ZNF223	2.87582e-05	0.905473	0.000256599
TMEM232	2.90389e-05	0.997947	0.000258991
TDH	2.91001e-05	2.11905	0.000259312
ANGPT2	2.9288e-05	1.12507	0.000260646
RPL19	2.94395e-05	0.644191	0.000261542
FAM173A	2.9802e-05	0.786243	0.000264304
GIPC1	2.9831e-05	0.637165	0.000264448
ASMTL-AS1	3.00504e-05	1.3025	0.000265933
RBPMS	3.01023e-05	1.0892	0.000266277
TYSND1	3.02007e-05	0.658104	0.000267033
DOCK6	3.02053e-05	0.599954	0.000266959
RSPH3	3.05365e-05	0.588147	0.000269422
FER1L4	3.08783e-05	2.67247	0.00027197
WFDC13	3.09325e-05	1.74949	0.000272331
ALG1L	3.13919e-05	1.54797	0.000276139
TSGA10	3.14311e-05	1.04532	0.000276365
SLC6A8	3.14752e-05	1.55806	0.000276634
ACCS	3.16625e-05	1.0794	0.000278042
RSRP1	3.16647e-05	0.849131	0.000277942
STAT6	3.23668e-05	0.678383	0.000283137
MDFI	3.25927e-05	1.47451	0.000284628
NSUN5P2	3.26948e-05	0.983586	0.000285277
ITM2C	3.28309e-05	1.35247	0.000286343
TNNI2	3.28445e-05	2.74192	0.00028634
ACADVL	3.30528e-05	0.666646	0.00028779
C20orf194	3.40303e-05	0.784417	0.000294924
GPSM3	3.42804e-05	1.21002	0.000296217
UST	3.45167e-05	1.38407	0.000297882
PRDX5	3.46441e-05	0.638266	0.000298731
IVD	3.47052e-05	0.688808	0.000299006
DNMBP	3.56199e-05	0.892088	0.000305222
C11orf49	3.61949e-05	0.67147	0.000309632
WBSCR27	3.66563e-05	1.51317	0.000312668
C1orf64	3.71164e-05	0.867604	0.000316067
RPS20	3.72507e-05	0.624194	0.000317078
CYB5D2	3.76346e-05	0.69105	0.000319816
ME3	3.76625e-05	1.33569	0.000319921
MST1L	3.79427e-05	1.53225	0.000321768
TMEM129	3.82397e-05	0.662849	0.000323752
CYP4F12	3.83255e-05	2.98697	0.000324345
COL9A1	3.83648e-05	2.14312	0.000324543
MDM4	3.85014e-05	0.644811	0.000325431
CCDC57	3.92521e-05	0.728452	0.000330551
PLEKHA6	3.93556e-05	1.49392	0.000331016
LIPE	3.95285e-05	1.37997	0.000331927
OVGP1	3.97821e-05	1.63197	0.000333374
LRP5	4.00961e-05	0.75599	0.000335184
ABHD17C	4.06565e-05	0.90917	0.000339041
ANKRD20A9P	4.13933e-05	1.07244	0.000344207
VWA8	4.14487e-05	0.839296	0.000344388
CHD3	4.16347e-05	0.640067	0.000345794
HIP1R	4.22664e-05	0.759979	0.000350049
ZNF862	4.23743e-05	0.954495	0.000350519
ZNF319	4.27699e-05	0.587725	0.000353364
TEAD3	4.31604e-05	0.694999	0.00035616
CLCA4	4.34952e-05	3.86659	0.00035849
ID2B	4.37966e-05	1.01795	0.000359963
THAP3	4.40894e-05	0.653762	0.000361791
NMRK1	4.43754e-05	0.801119	0.000363701
RPLP0	4.47791e-05	0.595499	0.000366425
PHLDA3	4.49763e-05	0.972334	0.000367599
CTSH	4.51242e-05	1.31149	0.000368368
SLURP1	4.54109e-05	1.90953	0.000370119
PRICKLE3	4.56515e-05	0.647743	0.000371491
MAPK10	4.64632e-05	1.64003	0.000377199
FOXQ1	4.64653e-05	2.36843	0.000377067
PTPN13	4.65409e-05	1.31856	0.000377531
LIMD1	4.66013e-05	0.650728	0.000377871
LAMA5	4.71021e-05	0.921188	0.00038118
WDR27	4.7179e-05	0.853024	0.000381501
ZNF784	4.7388e-05	0.684125	0.000382589
OFD1	4.79271e-05	0.652035	0.000386031
PHYKPL	4.80235e-05	0.606786	0.000386655
FAM155B	4.88534e-05	2.28999	0.000392107
THOC6	4.91083e-05	0.613797	0.000393691
NDUFA3	4.93733e-05	0.719556	0.000395198
GSTK1	4.97106e-05	0.641249	0.000397588
GJD3	5.00016e-05	1.25535	0.00039976
SERF2	5.08268e-05	0.601102	0.000405725
PRR29	5.09293e-05	1.21437	0.000406386
FSTL4	5.12579e-05	2.58196	0.00040869
HSP90AB4P	5.12663e-05	1.06184	0.000408598
TMEM8B	5.13825e-05	0.722257	0.000409365
UBAP1L	5.14969e-05	0.962368	0.000410117
RBM6	5.21475e-05	0.649537	0.000414335
TEN1	5.31143e-05	0.590702	0.000420713
LNX1	5.34573e-05	1.17557	0.000422615
GDPD2	5.35981e-05	2.81996	0.00042324
EOGT	5.40821e-05	0.684334	0.000426078
MGMT	5.47088e-05	1.07223	0.000430025
NDUFA13	5.48453e-05	0.59996	0.000430933
TBCK	5.50534e-05	0.641476	0.000432238
DAB2IP	5.53627e-05	0.781656	0.000433837
MECOM	5.53807e-05	1.49624	0.000433812
CHMP2A	5.60739e-05	0.594585	0.000438239
RPS9	5.66343e-05	0.586224	0.000442282
RRN3P1	5.68872e-05	1.43799	0.000443919
HOXA5	5.80083e-05	1.29906	0.000451124
RAB40A	5.80443e-05	0.958921	0.000451233
REG4	5.83143e-05	2.0992	0.000452818
XKR6	5.86024e-05	1.33444	0.000454712
EPS8L3	5.87049e-05	2.81333	0.000455334
METTL21EP	5.8972e-05	0.682255	0.000457061
ECT2L	5.96779e-05	0.781193	0.00046166
ZNF547	5.99652e-05	0.882607	0.000463708
HHAT	6.05467e-05	0.873696	0.000467149
SMIM1	6.05894e-05	1.42689	0.000467127
NSUN5P1	6.10582e-05	0.969696	0.000469684
ANKRD13D	6.1638e-05	0.619757	0.000473434
LPAL2	6.26519e-05	1.08651	0.000480503
ZNF626	6.31635e-05	2.27326	0.000484065
HOXB7	6.33314e-05	0.975895	0.00048499
RHOBTB2	6.37805e-05	1.15038	0.000487519
TMEM219	6.38561e-05	0.607757	0.000487916
MTCL1	6.41154e-05	1.42826	0.00048935
SLC25A6	6.51027e-05	0.618164	0.00049578
ACOT11	6.65257e-05	1.26791	0.000505118
PTK6	6.68903e-05	1.75903	0.000507511
LOC100240735	6.75111e-05	1.24635	0.000510712
TBC1D3	6.81478e-05	0.893601	0.000514202
STAP2	6.84636e-05	1.01293	0.000515637
SH2D3A	6.91658e-05	1.16476	0.000519972
PADI3	6.96287e-05	3.51322	0.000523069
GGT6	6.97747e-05	2.61007	0.000523782
LRMP	6.99741e-05	1.87586	0.000525087
LY6G5C	7.05336e-05	0.863044	0.000528706
HEY2	7.08562e-05	0.958171	0.000530736
C14orf79	7.11552e-05	0.645417	0.000532588
TAX1BP3	7.12298e-05	0.592677	0.000532952
PCP4L1	7.17743e-05	2.76861	0.000536439
SNCG	7.30479e-05	2.37076	0.000544373
ID2	7.31041e-05	1.20764	0.000544594
MRPL54	7.34694e-05	0.614339	0.000546918
SRP14P1	7.35981e-05	0.729498	0.000547677
CAPN3	7.37463e-05	1.26976	0.000548581
FHIT	7.47987e-05	1.48435	0.000555203
CYP4A11	7.55025e-05	0.878944	0.000559012
ARRDC1	7.72653e-05	0.697677	0.000570213
REN	7.88167e-05	2.21696	0.000579372
DFNB59	7.89637e-05	1.00875	0.000580244
C7orf55	7.90523e-05	0.744603	0.000580688
GSTP1	7.90839e-05	0.884236	0.000580712
RPLP1	7.91203e-05	0.660013	0.000580772
ESM1	7.91274e-05	1.49641	0.000580616
PPP1R13L	7.98343e-05	0.923714	0.000584758
DHRS2	8.0297e-05	3.63126	0.000587728
FAM214A	8.10266e-05	0.827327	0.000591802
UGT1A6	8.16173e-05	2.74786	0.000595059
ACVR2A	8.22227e-05	0.758721	0.000598834
CRYGS	8.24206e-05	1.07189	0.00059985
BRINP1	8.27592e-05	1.79542	0.000601888
IZUMO4	8.35495e-05	1.14518	0.00060699
FBLL1	8.41849e-05	1.85844	0.00061139
ZP1	8.51059e-05	1.68799	0.000617642
SST	8.71137e-05	2.23688	0.000630876
MKNK2	8.71461e-05	0.622545	0.000630887
MMP24	8.73215e-05	0.935707	0.000631489
NCKAP5	8.7325e-05	1.60117	0.000631292
HES1	8.76677e-05	0.967908	0.000633323
SV2C	8.85336e-05	1.19678	0.000638904
TBX1	8.91934e-05	2.44321	0.000642536
UNC5B	9.02736e-05	0.904965	0.000648725
LAD1	9.10827e-05	1.43187	0.000653624
PARP3	9.1535e-05	0.816796	0.000656182
DENND6B	9.16632e-05	0.766692	0.000656642
NELL1	9.29335e-05	1.71247	0.000664583
LOC100288778	9.31078e-05	0.92579	0.000665366
RPS15	9.64529e-05	0.683581	0.000685453
AVPI1	9.75147e-05	0.993345	0.000692041
C4orf33	9.76864e-05	0.631012	0.00069302
SERINC4	9.77497e-05	1.00055	0.000693229
ARHGAP27	9.82275e-05	0.823545	0.000695896
ADRB1	9.84701e-05	1.92603	0.000697135
ZNF506	9.9142e-05	0.841711	0.000701407
C9orf16	9.9406e-05	0.750847	0.000703033
ABCC4	0.000100138	1.24887	0.000707239
NRN1L	0.000100288	1.17469	0.000708048
PCP2	0.000100864	1.55203	0.000710892
BAALC-AS2	0.000101328	0.781127	0.000713433
TRIM2	0.000101533	1.19673	0.000714387
ZNF248	0.000102741	0.618338	0.00072066
TESC	0.000103889	2.44031	0.000727468
C17orf82	0.000104061	1.3384	0.000728429
TRIB2	0.000104479	1.26577	0.000730609
DUSP6	0.000105044	1.06611	0.000734055
LRRC29	0.000107543	0.833714	0.000748464
SLC10A5	0.000107685	0.907807	0.000749198
CCNL2	0.000107749	0.828013	0.000749391
CAPN9	0.000107887	2.48911	0.000750093
GLTP	0.000108607	0.856926	0.000754334
SNAI3	0.000109017	1.22282	0.000756155
RILP	0.000109172	0.860984	0.00075672
ZG16B	0.000110019	2.03889	0.000761563
PCED1B	0.000110648	0.979116	0.0007654
TMEM205	0.000110813	0.702887	0.000766283
ALS2CL	0.000111804	1.29204	0.000771576
ABR	0.000111955	0.650392	0.00077236
LOC100128288	0.000113214	1.08784	0.000779215
HAPLN1	0.0001137	1.99586	0.000781512
GATA3-AS1	0.000114715	2.6327	0.000786906
C8orf82	0.000114766	0.616963	0.000786731
LOC388692	0.000114828	0.870993	0.000786896
FAM221B	0.000114976	0.830258	0.000787645
COX5B	0.000115441	0.632547	0.000790038
VSTM2A	0.000115585	1.10546	0.000790764
CYP2D6	0.000116532	1.16481	0.000795915
ATP2C2	0.000117205	1.98427	0.000799975
TRAPPC5	0.000117406	0.665897	0.000801081
ZNF524	0.000118694	0.652419	0.000809069
UGT2B11	0.000120028	1.09098	0.000817619
PRPF40B	0.000121814	0.621258	0.000827314
TMEM116	0.000122337	0.788276	0.000830591
ITM2B	0.000122893	0.764027	0.000833538
CA12	0.000122895	1.87847	0.000833276
PCED1A	0.000123006	0.705431	0.000833753
LMF1	0.000123091	1.03246	0.000834054
NOL4L	0.000123876	0.869794	0.000839093
HNMT	0.00012447	1.12224	0.000842283
PRKAG3	0.000125766	0.803014	0.000848536
DUOXA2	0.000128969	2.12525	0.000867302
ACSL5	0.000130663	1.49009	0.000877543
SLC35E2B	0.000131138	0.740415	0.000879865
SPATA2L	0.000131695	0.622605	0.000883316
AGAP8	0.000132045	0.966828	0.000885084
FAM181B	0.000132188	1.99089	0.000885469
S100A4	0.000132513	1.66814	0.000886776
HPGD	0.00013378	2.79613	0.000893217
S100A11	0.000135018	0.811516	0.000900603
ACSBG1	0.000136645	1.89258	0.000909389
TTC12	0.00013773	0.684494	0.000915122
MORN4	0.000139632	0.728427	0.000925663
GPX1	0.000140202	0.704467	0.000929142
FANCL	0.000140215	0.622671	0.000928931
PPP1R16A	0.000140368	0.62888	0.000929343
ZNF19	0.000141333	0.647095	0.000935128
SPRED2	0.00014153	0.662482	0.000936132
PAK7	0.000141559	1.38953	0.000936019
OR10H1	0.000141652	1.40859	0.000936337
CYP4B1	0.00014267	3.2816	0.000941549
GSTZ1	0.00014333	0.725832	0.000944387
FITM1	0.000143539	0.869502	0.000945158
TXNIP	0.000144596	1.03754	0.000950592
PTPRQ	0.000144727	2.4052	0.000951149
GLI4	0.000148228	0.809997	0.000971048
ZNF814	0.000148999	0.809533	0.000975792
ANKS3	0.000153653	0.653149	0.00100084
RCBTB2	0.00015374	0.783325	0.00100109
UCA1	0.000155639	3.02843	0.00101249
RPL13A	0.000155874	0.588762	0.0010137
MEGF6	0.000157336	1.40317	0.00102256
SMIM4	0.000157994	0.734176	0.00102651
WASH7P	0.000158506	0.674085	0.00102886
DECR1	0.000161826	0.657789	0.00104776
LOC653501	0.000163052	0.750757	0.00105337
NRG2	0.00016356	1.69231	0.00105633
CYP4F22	0.000163584	2.94894	0.00105615
BCL2L14	0.000164363	1.60389	0.00106017
RHPN1	0.000165392	1.4608	0.00106581
RPSA	0.000165557	0.598782	0.00106653
SMIM6	0.000165642	1.81073	0.00106675
IFT27	0.000165713	0.7601	0.00106687
CARD11	0.000165803	1.50389	0.00106678
VMAC	0.000167303	0.61287	0.00107475
LOC256880	0.000171883	0.774312	0.00110004
FAM71E1	0.000172129	1.12904	0.00110127
CAPN5	0.000172489	1.57399	0.00110289
METTL7A	0.00017362	1.52631	0.00110978
BCL2L10	0.000175605	1.47773	0.00112142
C10orf105	0.000177921	1.5511	0.00113514
KCNAB3	0.000179582	1.14243	0.00114432
PDXDC2P	0.000181471	0.915653	0.00115492
RPS10P7	0.000181887	0.600995	0.00115685
DGAT1	0.000182571	0.603695	0.00116012
USH2A	0.000183224	1.01339	0.00116391
MAP3K5	0.000183459	0.781401	0.00116505
TMEM154	0.000183502	1.16043	0.0011646
AURKC	0.000183538	1.04588	0.00116447
TNFRSF10B	0.00018403	0.750678	0.00116615
DFNA5	0.000184578	1.51712	0.0011689
ZNF662	0.000185172	1.98222	0.00117157
NUPR1L	0.000185388	2.00418	0.00117258
GOLGA2P10	0.000185697	0.903992	0.00117345
DAPL1	0.000185776	2.51428	0.00117359
GAS5	0.000186239	0.786869	0.00117579
TMCO4	0.000187552	0.6891	0.00118226
PRR15	0.000188387	2.03381	0.0011868
SIGIRR	0.000189704	0.834007	0.00119181
AGR2	0.000190331	2.71025	0.00119538
ZMYND8	0.000190997	0.691629	0.00119919
DNM1P35	0.000191004	0.891053	0.00119887
LINC00663	0.000191246	0.885732	0.00119929
PXN	0.00019154	0.619397	0.00120077
LINC00896	0.0001931	1.21872	0.00120944
TNS4	0.000193762	2.14436	0.00121284
GDPGP1	0.000196814	0.615671	0.00123045
FOXD4	0.000202172	1.13334	0.00125896
ALKBH7	0.000203211	0.648782	0.0012639
B3GALT4	0.000205133	0.778365	0.00127469
KIFC2	0.000205958	1.07175	0.00127905
JUNB	0.000206838	0.781019	0.00128334
RAPGEF3	0.000207678	1.13275	0.00128817
GLIDR	0.000208581	0.810412	0.00129299
INPP5D	0.000210963	1.23878	0.00130579
LMNTD2	0.000213916	1.01776	0.00132127
TNFAIP2	0.000214242	1.29054	0.00132209
APCDD1	0.000217829	1.23347	0.0013398
C1orf87	0.00021924	0.80319	0.00134767
TXNRD2	0.000219275	1.12014	0.00134748
DUOX2	0.000219942	2.30235	0.00135077
CAPN8	0.0002203	2.82644	0.00135257
POU5F1B	0.000222278	1.308	0.00136267
C3orf62	0.000225081	0.686253	0.00137739
ZNF302	0.000225424	0.663007	0.00137908
PIK3C2B	0.000225599	1.01281	0.00137973
NUDT14	0.000226127	0.7523	0.00138255
ABCA5	0.000233853	0.967123	0.00142217
SRCIN1	0.000234159	1.78576	0.00142361
VEGFA	0.000234422	0.976291	0.00142436
SPRY2	0.000234428	1.05509	0.00142398
LOC100270804	0.000237	0.892874	0.00143662
ELMO3	0.000238616	1.19886	0.00144557
NPEPL1	0.000239733	0.613856	0.00145062
TPRN	0.000246353	0.635671	0.00148368
PRR22	0.0002474	0.992134	0.00148868
NKTR	0.000249798	0.747963	0.00150091
KEL	0.000250277	1.72911	0.00150334
GOLT1A	0.000250943	2.08983	0.00150603
VWA5A	0.00025344	1.27447	0.00152012
PPP1R13B	0.000253587	0.593211	0.00152056
CES4A	0.000255125	1.16095	0.00152889
LINC00174	0.000255339	0.907869	0.00152972
TRIM52	0.000259641	0.653447	0.00155007
ZSWIM6	0.000260133	0.653262	0.00155256
PHLDB3	0.000260359	0.9271	0.00155345
NAT8	0.00026141	1.17709	0.00155836
ATP5EP2	0.000262575	0.673505	0.00156259
FOXD4L6	0.000263144	0.867673	0.00156461
RPL13AP3	0.000263575	0.869911	0.00156582
SLC4A9	0.000265554	1.02273	0.00157666
ANKRD65	0.000266976	1.59954	0.00158281
UGT1A8	0.00026764	3.00173	0.00158538
CCDC60	0.000267824	1.82166	0.00158555
AASS	0.000268573	1.17039	0.00158953
PEX11G	0.000271437	0.847139	0.00160324
LOC728392	0.000273816	1.07162	0.00161265
PLEC	0.000274583	0.767074	0.00161671
ENTPD3	0.000275723	1.90692	0.00162249
URAHP	0.000280147	0.874622	0.00164428
C19orf18	0.000280257	1.28761	0.00164399
SLC48A1	0.000280728	0.603902	0.00164581
ZNF266	0.000281282	0.661847	0.00164859
COLQ	0.000282306	1.10959	0.00165365
FAH	0.00028336	0.715615	0.0016584
KCTD11	0.000283693	0.75797	0.00165988
FLJ10038	0.000283991	0.589876	0.00166067
CHCHD5	0.000284297	0.610107	0.00166152
ARHGEF19	0.000284697	0.920515	0.00166243
SHC3	0.00028886	1.77423	0.00168292
SPAG17	0.000290063	2.01276	0.001688
NDRG4	0.000295134	1.43493	0.00171315
OXGR1	0.000296168	1.80894	0.00171769
MTSS1L	0.000298616	0.747921	0.00172896
TDRD6	0.000298639	1.02401	0.00172861
TMEM86B	0.000298923	0.709628	0.00172927
ZNF222	0.000303056	0.747483	0.00174678
ZNF792	0.000307917	0.824476	0.00177033
GYS2	0.000311443	0.738746	0.00178461
TREX1	0.000312764	0.714553	0.00179067
ACRC	0.000313726	0.926926	0.00179468
CYP4Z1	0.000323119	1.57261	0.00183715
ACTL10	0.000323975	1.14226	0.00183998
NUDT4	0.000329369	0.774116	0.001867
RASSF6	0.000333886	1.68989	0.00188843
ENGASE	0.00033633	0.885472	0.00190068
DPCD	0.000339345	0.589735	0.00191509
C19orf45	0.000344215	1.78221	0.00193778
KIAA0907	0.000346741	0.60151	0.00194933
FGD5	0.000347443	1.17061	0.0019522
NHLRC4	0.000356238	0.894033	0.00199561
TPK1	0.000361633	0.964652	0.00202197
LY6D	0.000370335	3.45094	0.00206333
KCNN4	0.000371162	1.49361	0.00206737
CXXC1	0.000371257	0.595345	0.00206678
FAM83H	0.000373259	0.730576	0.0020768
PLA2G2F	0.00037523	3.08738	0.00208494
KIAA1407	0.000378013	0.792966	0.00209757
MPPED2	0.000378802	1.92622	0.00210138
SNHG10	0.000379178	0.686057	0.00210232
WNT10A	0.000380668	2.12535	0.00211002
ATXN7L2	0.000384791	0.692808	0.00212999
NKAIN2	0.000390497	2.09704	0.00215287
NME2P1	0.000394249	0.721534	0.00217006
KIF13B	0.000395394	0.654535	0.00217461
NME5	0.000396034	1.48453	0.00217697
CAB39L	0.000398361	1.43001	0.0021845
CYP4F11	0.000401093	2.26481	0.00219771
ATP8B1	0.000402045	1.07801	0.00220234
GLOD5	0.000402322	0.964012	0.00220327
ARGLU1	0.000405055	0.634408	0.00221588
ACSM6	0.000406394	2.39254	0.00222142
TBC1D8	0.000407103	0.862936	0.00222412
UGT1A9	0.000409131	2.4991	0.00223282
DDR1	0.000410169	0.752914	0.00223611
FAM86B1	0.000412137	1.14946	0.00224386
RASSF7	0.000413212	0.807562	0.00224732
NFYC-AS1	0.000415134	0.778404	0.0022536
ESRP2	0.000416089	0.844621	0.00225759
CHRNA10	0.000420666	0.828633	0.00227881
NME9	0.000424233	0.797169	0.0022939
CYP2J2	0.000424267	1.68543	0.00229348
TRIM31	0.000427649	2.64552	0.00230872
PPP1R36	0.000428476	1.27913	0.00231258
LOC146880	0.000431839	0.618133	0.00232889
TNNI1	0.000432614	1.11891	0.00233185
SPIRE2	0.000434713	1.43639	0.00233947
ADGRG1	0.000436435	0.828678	0.00234628
NME3	0.00044036	0.854967	0.00236429
HCG2P7	0.000441088	0.828587	0.00236758
SNHG7	0.000441193	0.759805	0.00236752
POLI	0.000441616	0.696528	0.00236917
ICAM2	0.000445251	0.972487	0.00238494
KLKB1	0.00045076	1.04435	0.00240879
KIAA1217	0.000451714	0.591469	0.00241326
TMEM54	0.000454039	0.703231	0.00242378
ATG16L2	0.00045714	0.847465	0.0024378
APOBEC2	0.000459667	0.868941	0.00244874
AGMO	0.000464347	1.95961	0.00246918
HAS3	0.000467725	1.73546	0.00248457
NRG4	0.000469268	1.5573	0.00249148
FRY	0.000469684	1.32493	0.00249304
SPINK4	0.000470567	2.10236	0.00249644
BTG2	0.00047267	1.128	0.00250436
ZKSCAN7	0.000477738	1.09735	0.0025273
NEK8	0.000477915	0.670839	0.00252758
ARSD	0.000477938	0.930373	0.00252706
KIZ	0.00047796	0.693825	0.00252652
LRP5L	0.000478476	0.851165	0.00252859
SULT1C2	0.000479308	1.71444	0.00253169
ANKRD24	0.000480503	1.13754	0.00253735
SAMD12	0.000482649	1.4392	0.00254737
MST1R	0.000489708	1.72212	0.00257932
IGF2	0.000490886	2.97404	0.00258222
MPZL2	0.000493241	1.06194	0.00259261
EFHC1	0.00049385	0.645184	0.00259515
NRXN3	0.000494389	1.988	0.00259731
LRRC27	0.000496397	0.610164	0.00260453
CLVS1	0.000500331	1.46491	0.00262249
TMEM198	0.000508833	0.816625	0.00265958
REM2	0.000517509	0.785665	0.00269943
PLEKHM1P	0.000524443	0.624288	0.00273214
FAM86DP	0.000524696	0.805026	0.00273276
CNGA1	0.000527277	1.89088	0.00274342
ARHGAP23	0.000527281	0.875248	0.00274274
EFHD2	0.000534363	0.592137	0.00277536
LINC00479	0.000535413	1.04565	0.00278011
CROT	0.00053631	1.0476	0.00278406
SNHG8	0.000536505	0.702568	0.00278438
ARHGEF16	0.000540785	1.10508	0.00280517
DUOXA1	0.000541534	1.50557	0.00280763
POM121L10P	0.000542598	1.1883	0.00281244
PARK2	0.000544317	1.15953	0.00281993
MMP15	0.000551172	0.856021	0.00284969
ZSCAN9	0.000553204	0.645059	0.00285876
ZNF596	0.000557792	0.728255	0.00287884
INE2	0.00055915	1.27462	0.0028844
FAM86FP	0.000563938	0.733933	0.00290618
KIAA1683	0.000565656	1.33237	0.00291284
DNASE1	0.000570638	0.672578	0.00293187
NTF4	0.000571561	1.54899	0.00293588
FKBP1B	0.000577309	1.2821	0.00295949
KLRAP1	0.000577926	1.02781	0.00296117
RBBP8NL	0.000580437	1.89128	0.00297255
TMEM184A	0.000580504	1.53468	0.00297215
PSCA	0.00058253	3.24081	0.00298104
TST	0.000582746	0.902047	0.0029814
EFCAB6	0.000601937	1.1095	0.00305976
BMP5	0.000609563	1.74699	0.00309316
OR10H2	0.00061119	0.69176	0.00309912
IKZF2	0.000611994	1.20133	0.0031009
AKAP7	0.000617652	0.9057	0.00312417
MPPED1	0.000617872	1.06982	0.00312451
EEF1A2	0.000620898	2.72145	0.0031375
CCDC183	0.000621429	1.63016	0.00313941
MLPH	0.000624209	1.6376	0.0031519
NUDT12	0.000628337	0.958755	0.00316885
SLC5A7	0.000632393	2.06085	0.00318774
DKK4	0.000638687	2.00903	0.00321237
SLC26A5	0.0006429	1.10532	0.00322881
PROM2	0.000647365	1.5833	0.00324647
RAB15	0.000654555	1.21679	0.00327772
SLC29A3	0.0006602	0.925829	0.00330116
SUOX	0.00066152	0.694407	0.00330615
LIMCH1	0.00066201	1.33389	0.00330699
ZNF823	0.000662924	0.881811	0.00330914
HERC2P2	0.000663298	0.857965	0.0033102
ZNF252P-AS1	0.000666479	0.841574	0.00332204
TCIRG1	0.000672965	0.689497	0.00334706
PLXNA2	0.000681037	0.810271	0.0033782
ZNF487	0.000690962	0.635126	0.00341917
PWAR1	0.000699133	0.595784	0.00345544
TNK2	0.000703377	0.647474	0.00347391
GRAMD1C	0.000704915	1.05001	0.00347983
SLC5A9	0.000707023	0.928505	0.0034894
GOLGA6L10	0.000708727	0.908109	0.00349696
EPB41L4A-AS2	0.000710014	0.828885	0.00350163
TSNAXIP1	0.000710489	0.954195	0.00350229
TMEM204	0.000717774	0.812042	0.00353311
PLIN4	0.000721117	1.74717	0.00354447
CCDC64B	0.000721625	1.73311	0.00354612
ZNF44	0.000722259	0.923575	0.00354839
PGAP1	0.000723269	0.820033	0.00355165
FAM73B	0.000725221	0.589022	0.00355953
HOXA3	0.000727356	0.919535	0.00356489
GPC1	0.000727468	0.919724	0.00356374
THRB	0.000736376	1.24876	0.00359794
SCART1	0.000744717	1.05982	0.00363264
SESN1	0.000746873	0.605023	0.00364056
ETNK2	0.000748596	0.849986	0.0036481
CFAP53	0.000748828	1.04829	0.00364836
EXD3	0.000750182	0.601064	0.00365409
CEP290	0.000751928	0.646629	0.00366086
OAS1	0.000752709	0.981305	0.00366379
TNFRSF21	0.000757299	1.03974	0.00368351
CCNT2	0.000759048	0.656984	0.00369027
SDC1	0.000759271	1.11922	0.00369048
KLF15	0.000765134	1.54769	0.0037137
SLC16A9	0.00076689	1.73854	0.00372135
SETMAR	0.000771969	0.606058	0.00373804
HDAC11	0.000784138	0.726267	0.00378803
DHRS12	0.000785792	0.633561	0.00379424
ALDH8A1	0.00078641	1.02676	0.00379454
POU2F1	0.000789164	0.862272	0.00380515
FAM162B	0.000793164	1.07225	0.00382264
ANKRD50	0.00079459	0.894145	0.00382772
LINC01000	0.000801737	0.594804	0.00385401
DNAJB13	0.000805941	1.82185	0.0038724
IYD	0.000807074	1.86709	0.00387694
CFH	0.000807634	1.27189	0.00387781
C1orf53	0.00081522	0.752284	0.0039051
MYL5	0.000816548	0.754052	0.00390873
EGFL8	0.000818399	0.871068	0.00391577
ALPK1	0.000819063	0.586852	0.00391711
RAET1E	0.00082004	1.72037	0.00392088
C3orf35	0.00082061	0.879225	0.00392269
HSBP1L1	0.000825043	0.754355	0.00394112
KIAA1522	0.000836493	0.721022	0.003981
GATA3	0.00083748	1.78995	0.00398293
BDNF-AS	0.000843422	0.871172	0.0040084
PKM	0.0008446	0.591374	0.00401307
NCRNA00185	0.000849592	1.83676	0.0040284
BCAT2	0.000849885	0.973229	0.00402886
RPL23P8	0.000851388	0.659511	0.00403319
NUDT8	0.00086208	0.795934	0.00407725
DQX1	0.000864474	1.65501	0.00408575
TOX3	0.000864679	3.1097	0.00408578
PHLPP1	0.000868685	0.701182	0.00410188
FAM183A	0.000879187	1.20979	0.00414385
RPS6	0.000890514	0.613898	0.0041857
LRRC39	0.000898997	0.99499	0.00421881
ZNF503	0.000909387	0.704693	0.00425881
ST3GAL1	0.000916068	0.937681	0.00428619
TMEM229B	0.000926217	0.910871	0.00432677
TFF3	0.000927588	2.20732	0.00433121
TSSK1B	0.000935003	0.710732	0.00436087
RAP1GAP	0.00094153	1.55594	0.00438335
LOC143188	0.000941609	0.622269	0.00438272
RASA4CP	0.000943223	0.761615	0.00438824
TCP11	0.000957605	1.16232	0.00444608
TMEM159	0.000959525	0.686562	0.00445399
TP53	0.000960527	0.792404	0.00445663
MAPK13	0.000963787	0.657956	0.00446973
SNRPN	0.000968277	1.10139	0.00448347
MST1	0.000970496	1.0419	0.00449273
RIPK4	0.000970883	0.976389	0.00449249
CACNA1D	0.000973473	2.09538	0.00450042
HNRNPU-AS1	0.000979071	0.666763	0.00451816
ATP1A4	0.000980219	2.18504	0.0045194
FOXD4L2	0.000984323	0.77657	0.00453628
TFAP2B	0.00098621	1.73823	0.00454192
ADSSL1	0.000990454	1.26568	0.00455738
C9orf152	0.00099874	1.84158	0.0045883
MSMB	0.000999814	2.30705	0.00459118
PVALB	0.00100453	2.40299	0.00460872
HS3ST1	0.00100856	1.09025	0.00462411
CFHR3	0.00101027	1.13492	0.00462986
TSNARE1	0.00101127	0.591996	0.00463135
SEC31B	0.00103146	0.893341	0.00471018
ABO	0.00103801	1.92933	0.00473901
TBC1D3G	0.00105099	2.30632	0.00478978
PPARG	0.00106439	1.68961	0.00484653
FOXP1	0.00106613	0.58796	0.00485231
ENKD1	0.00107058	0.729814	0.0048704
KCNJ15	0.00107714	1.6178	0.00489696
TOP1MT	0.00107914	0.603088	0.00490499
USP31	0.00108707	0.668502	0.00493449
ESRRG	0.00108716	1.62618	0.00493379
ADGRV1	0.00110065	1.42122	0.0049818
C5orf45	0.00110743	0.658625	0.00500919
AKR1C2	0.00111238	2.34137	0.00502937
KCNS3	0.00111605	1.09929	0.00504263
TSPAN12	0.00111706	1.3188	0.00504384
CCDC125	0.00111766	0.603935	0.00504434
RPL39	0.00111985	0.661138	0.00505201
TTLL13P	0.00112055	0.709808	0.00505406
TMBIM1	0.00112438	0.751224	0.00506688
GPR39	0.0011266	1.50382	0.00507575
IGSF22	0.00112667	1.07283	0.00507497
LENG8	0.00112975	0.586138	0.00508661
SLC20A1	0.00116346	0.738783	0.00521778
CFAP44	0.00117149	0.940982	0.00524118
ZNF10	0.00118759	0.735205	0.00529823
TINAGL1	0.00118857	1.15087	0.00530142
ICA1	0.00119558	1.1495	0.00532575
RAB36	0.00121058	0.986399	0.00538559
C8orf31	0.00121239	1.4971	0.00539129
EPHX3	0.00121858	2.19076	0.00541412
SERPIND1	0.00122402	1.45777	0.0054324
C6orf203	0.00122611	0.601021	0.00544051
SLC38A2	0.00122834	0.601744	0.00544689
RAET1G	0.00123239	1.35959	0.00546367
MIR22HG	0.00123887	0.763773	0.00547936
FOXA1	0.00124015	2.06232	0.00548265
CATSPER1	0.00124154	1.62805	0.00548764
OSBPL7	0.00124824	0.733833	0.00551011
CLDN15	0.00125381	0.603574	0.00553116
SLC26A1	0.00127006	0.859933	0.00559564
C14orf181	0.0012738	0.767268	0.00560849
CYP2C19	0.00127726	1.04756	0.00562132
CNTN3	0.00128159	1.91886	0.00563794
PRKY	0.00130392	2.43306	0.00572023
TUBB8	0.00130981	0.836853	0.00573872
TTC28-AS1	0.00131357	0.621367	0.00575274
MAP7	0.00133109	0.741961	0.00581954
ALG1L2	0.00134888	0.65801	0.00587857
C2orf82	0.0013492	0.865634	0.00587869
PLIN5	0.00135394	1.78514	0.00589435
INPP1	0.00135942	0.761084	0.00591319
CCL15	0.00138109	2.32943	0.00599094
SRGAP3	0.001386	1.14223	0.00600969
KRT13	0.00138659	3.31222	0.00601098
ABCC11	0.00140649	0.840203	0.006087
ZNF160	0.00141456	0.587913	0.00611545
PLEKHG3	0.00142033	0.654571	0.00613525
KLHDC9	0.00145381	1.27331	0.00626403
SDR42E1	0.00147361	1.61416	0.00633077
ZNF432	0.00148287	1.02573	0.0063652
LGALS4	0.00148502	2.32531	0.00637178
ZNF334	0.00149078	1.66684	0.00639381
C1orf220	0.00149219	0.947122	0.00639718
MRPL42P5	0.00150048	0.899606	0.00643005
FUZ	0.00152551	0.726426	0.00652642
KRTCAP3	0.00153053	1.57405	0.00653699
FLT1	0.00153089	0.746313	0.00653716
TOM1L2	0.00153153	0.620424	0.00653854
TCTE3	0.00153614	0.598929	0.00655551
GATA2	0.00153732	1.29096	0.00655782
EPS8L1	0.00154261	1.23773	0.00657626
PPP1R9A	0.00156165	1.80938	0.00664503
NPDC1	0.00157748	0.953944	0.00670545
WDR90	0.00158056	0.592196	0.00671436
HSH2D	0.00158305	1.068	0.00672356
ETV2	0.00159654	0.769926	0.00676824
AADAT	0.00160416	0.990011	0.00679353
ZNF141	0.00162752	0.637	0.00688251
S100P	0.00163337	2.10226	0.00690299
TTTY14	0.00163933	1.28266	0.0069239
HOXA2	0.00164147	0.950098	0.00693007
LSP1	0.00165176	1.33399	0.00696496
TNFSF13	0.00167227	0.671512	0.00703121
CPT1B	0.00167495	0.829944	0.00704104
OR2A9P	0.00167772	0.705699	0.00704692
SNTG1	0.00168002	1.41514	0.0070537
CSAD	0.00170046	0.759269	0.00712928
ZNF799	0.00170986	0.65266	0.0071614
C19orf60	0.00171059	0.591461	0.00716299
AIFM3	0.00171835	1.34003	0.00719253
DANCR	0.00172404	0.785302	0.00721343
ZNF137P	0.00176947	0.795014	0.00737495
TMEM30B	0.00178571	0.909094	0.00743056
PSMB10	0.0017944	0.702847	0.00745919
ETV4	0.00181059	1.15167	0.00751124
HID1	0.00181096	1.50755	0.00751127
CYP2C9	0.0018177	1.64351	0.00753009
SLC7A8	0.00182464	0.995831	0.00755122
GOLGA7B	0.0018539	1.38875	0.00765845
LRRC3B	0.00187779	0.838149	0.00774
PTPRR	0.00189713	2.00733	0.00780247
C16orf93	0.00191245	0.710719	0.00785919
TP53INP1	0.00191476	0.643144	0.00786709
SHROOM2	0.00192534	0.946948	0.00790266
S1PR5	0.00192615	1.29454	0.0079044
CACNA1I	0.00194378	1.8355	0.00795927
DYNLRB2	0.00194811	0.918477	0.00797221
EIF4EBP3	0.00195709	0.689942	0.00800737
SLC22A18	0.00196673	0.720888	0.0080404
GALNT4	0.00198266	0.603695	0.00809586
LCE1E	0.00201116	1.23759	0.00818945
MSX2	0.00203594	1.39696	0.00827392
FABP5	0.00203935	1.39564	0.00827958
TRPV4	0.00205092	1.10913	0.00831339
KIAA1211L	0.00205631	1.03206	0.00833199
FAM63A	0.00206875	0.631236	0.00837411
KLHDC7A	0.0020751	2.48968	0.00839319
PLEKHA7	0.00208245	0.865012	0.00841797
GDA	0.00208473	1.94841	0.0084222
BEND5	0.00210425	1.40137	0.00849103
SCN5A	0.00210445	1.69989	0.00849016
TIGD4	0.00214579	0.707342	0.00863996
TRIM13	0.00214707	0.612772	0.00864002
CCDC160	0.00214808	1.17141	0.00864071
SPAG4	0.00216227	1.01376	0.00868758
PPIF	0.00216804	0.61718	0.00870565
POLR2J3	0.00218501	0.962846	0.00876179
GGT7	0.00220078	0.790958	0.00881987
FCMR	0.00220552	1.05325	0.00883714
RNF207	0.00220872	0.861896	0.00884652
REEP6	0.0022201	1.39877	0.00888689
H2AFJ	0.00224409	0.73142	0.00896719
IPW	0.00224767	1.2767	0.00897974
LMO2	0.00225905	0.76925	0.00901819
LOC728743	0.00227768	0.588697	0.00908375
KLHL30	0.00227813	0.998722	0.00908378
SCGB1B2P	0.00228572	0.874651	0.00910871
SNX31	0.00228794	2.85497	0.00911404
NAPSA	0.00229421	0.930139	0.0091319
DTX4	0.00229512	0.954603	0.00913375
C20orf195	0.00230109	1.18981	0.00915045
EME2	0.00231043	0.8601	0.00918224
TFEB	0.00231062	0.781493	0.00918122
ANGPT4	0.00231968	0.954125	0.00921187
SLC35G5	0.00232007	0.609619	0.00921165
UTY	0.00232583	2.5159	0.00922914
PVRL1	0.00233833	0.970204	0.00927158
VWA5B1	0.002342	1.87571	0.00927895
CHST5	0.00234242	0.821925	0.00927883
FXYD3	0.00235481	1.56536	0.00931714
SYT2	0.00237858	0.930785	0.00939309
OR10H5	0.00240463	0.768001	0.00947408
C9orf163	0.00240645	0.789121	0.00947763
SMIM5	0.00241827	1.58296	0.00951323
CYP4F2	0.00244157	1.55308	0.00959019
TTC21A	0.00245271	0.829138	0.00962288
NIPAL4	0.00245347	1.59285	0.00962403
CLCN3	0.00246461	0.610042	0.00966034
PTGES2-AS1	0.00249038	0.825066	0.00974835
SLC2A9	0.00249127	1.20183	0.00974996
MYOM2	0.0024914	1.01775	0.00974862
PWRN1	0.00249744	1.32076	0.00976481
CAPN12	0.00249882	0.779089	0.00976833
STK32A	0.00250239	1.56725	0.00978044
FAM84A	0.0025132	1.52558	0.00981519
SLC15A1	0.00253198	1.7472	0.00987916
ARVCF	0.00253568	0.812372	0.00988983
PTK2B	0.00255304	0.675334	0.00994431
C6orf132	0.00260152	0.781751	0.0101044
SRPK3	0.00262621	0.996417	0.010181
TNNT3	0.00263683	2.4304	0.0102164
SH3TC1	0.0026432	0.873766	0.0102353
DNAJB3	0.00264731	0.931143	0.0102454
TMEM246	0.00270493	1.43496	0.0104408
HOXD9	0.00271739	0.830838	0.010483
ARHGAP32	0.00272238	0.683388	0.0104983
LINC00685	0.00273222	0.822761	0.0105284
NPAP1	0.00274622	1.33776	0.0105764
ZNF682	0.00274827	1.12635	0.0105823
PYCARD	0.00274976	0.776693	0.010586
CNTD1	0.00275931	0.596012	0.0106108
CASQ1	0.00278924	2.05004	0.0107099
LYPD6B	0.00280765	1.33352	0.0107705
S100A5	0.00282741	1.37208	0.0108302
ZMYND12	0.0028343	0.953529	0.0108525
CHMP4C	0.00283598	0.809462	0.0108569
B3GAT1	0.00284539	1.77257	0.0108868
ZNF429	0.00286286	0.845082	0.0109373
CCT6B	0.00289396	0.758903	0.0110356
CDK3	0.00289495	0.708543	0.0110374
SPINK1	0.00290631	3.47629	0.0110725
SCARNA9	0.00291534	0.734083	0.0110986
CCL27	0.00291921	0.921865	0.0111113
PPP1R32	0.00293601	0.79861	0.0111628
C11orf86	0.00296699	1.36501	0.0112639
CYorf15B	0.00298278	2.34187	0.0113113
SLIT3	0.00299142	1.28648	0.0113399
ZDHHC11	0.0029928	1.24958	0.0113409
PKIA	0.00303591	1.20594	0.0114747
ACP6	0.00303932	0.802606	0.0114812
LOC100270746	0.00304692	0.692271	0.0115057
ADAMTSL2	0.00305221	0.826904	0.0115214
TCEA2	0.0030582	0.625046	0.0115398
SH3YL1	0.00306061	0.774753	0.0115467
EVPL	0.00307339	1.19466	0.0115843
GCOM1	0.00310665	1.17995	0.0116839
LAMB3	0.00314352	1.46113	0.0117967
LINC00240	0.00316011	0.81963	0.0118503
NAT8B	0.00316331	1.164	0.011858
FBXO16	0.00317355	0.937765	0.0118898
SLC7A9	0.00321322	1.00542	0.0120253
TSKU	0.00322838	0.68012	0.012071
NPIPB5	0.00325067	0.75619	0.0121389
KRT7	0.00328502	2.04329	0.0122471
FSIP1	0.00330673	0.801551	0.0123146
DUSP4	0.00331938	0.91691	0.012355
PP14571	0.003325	1.85791	0.0123737
PLEK2	0.00332997	0.951081	0.0123854
COL4A5	0.00335448	1.08604	0.0124653
C19orf71	0.00339379	0.684391	0.0125886
GSTO2	0.00340498	0.872263	0.012621
EDARADD	0.00346048	0.970086	0.0127921
WIF1	0.00346987	1.44576	0.0128222
RNF128	0.00347021	1.69551	0.0128188
ANO9	0.00352156	0.868226	0.0129758
RARG	0.00353034	0.657167	0.0130035
NOSTRIN	0.00353449	0.865742	0.0130118
PLB1	0.00354587	1.04235	0.0130466
MYO15B	0.00355168	0.972425	0.0130633
FAAH2	0.00355833	0.892061	0.0130831
CATSPER3	0.0035725	0.707559	0.0131258
KIAA1107	0.00360261	0.618157	0.0132199
MORN1	0.0036351	0.651294	0.0133177
CRACR2B	0.00365296	1.2806	0.0133712
MTMR8	0.00366554	0.874445	0.01341
LRGUK	0.00368627	0.951194	0.0134811
RASSF5	0.00368734	0.675318	0.0134802
OVOL1	0.00368947	1.40646	0.0134856
ZFP3	0.00370145	1.08607	0.0135245
LRAT	0.00372544	1.69688	0.0135977
UGT1A4	0.0037438	0.88308	0.0136526
IRX5	0.00376523	1.34607	0.013721
RGL3	0.00379058	1.84041	0.0137913
LGR5	0.00379556	1.71751	0.0138045
LGALS3BP	0.00379669	0.706683	0.0138062
TBX2	0.00383913	1.44157	0.0139383
RPS28	0.00386695	1.94161	0.014017
AGPAT2	0.00387411	0.705986	0.014038
UGT1A3	0.00389838	1.09356	0.0140986
RSPH4A	0.00393878	0.693641	0.0142221
CBX7	0.00394038	0.644728	0.0142254
KLHL29	0.0039656	1.10877	0.0143064
UNC5CL	0.00399796	0.940887	0.0144004
PPP2R2B	0.00401388	1.59609	0.0144374
ALOX12P2	0.00402552	1.56288	0.0144717
DDX3Y	0.00405049	2.7315	0.014536
LOXL1	0.00407332	0.989637	0.0145899
TH	0.00407551	2.09002	0.0145952
PTPRS	0.00408343	0.97605	0.0146159
FCRLB	0.00409366	1.36599	0.0146449
IGF2-AS	0.00412083	1.61464	0.0147139
TMEM105	0.00418602	1.24283	0.0149129
KSR2	0.00422799	1.67933	0.0150338
MYT1	0.00424394	1.97065	0.01508
GJB5	0.00427083	1.59187	0.0151572
ZNF737	0.004284	1.49034	0.0151987
USP9Y	0.00432552	2.4058	0.0152958
ALDOC	0.0043572	0.870505	0.0153813
SMIM10L2A	0.00437149	1.03502	0.0154158
KRT8	0.00439097	1.11632	0.0154739
HTR7	0.00442912	1.56787	0.0155843
ZNF69	0.00445015	0.978114	0.0156449
BPIFA2	0.00447187	0.887391	0.0157105
MAP9	0.00447629	1.13503	0.0157179
LUZP2	0.00449399	1.74282	0.0157693
DLL4	0.00450151	0.637979	0.0157849
EML6	0.00450572	1.21892	0.0157942
SLC16A5	0.00450638	1.10843	0.0157939
SGSM1	0.00451393	1.44021	0.0158149
PIFO	0.0045182	1.33889	0.0158218
LOC100129534	0.00456687	0.820666	0.0159704
PSD3	0.00457873	0.722929	0.0160065
SLC34A3	0.00462671	1.00709	0.0161494
C1orf106	0.0046318	0.941006	0.0161644
RPL31P11	0.00464625	0.596241	0.0161984
TP63	0.00464945	1.72355	0.0162068
FES	0.00468676	0.704303	0.0163202
EPB41L1	0.00468964	0.788501	0.0163247
SLC26A8	0.00469605	0.609223	0.0163387
RAB25	0.00470085	1.25003	0.0163388
SHROOM4	0.00472674	0.808914	0.0164066
CYSRT1	0.00479202	1.38168	0.0165911
ZNF597	0.00479698	0.841247	0.0166054
ILDR1	0.00480164	1.01734	0.016616
PARD6G-AS1	0.0048213	0.693583	0.0166643
TGFBR3	0.00486126	1.05677	0.0167855
MIRLET7BHG	0.00487443	0.880453	0.016814
COL9A2	0.00487923	1.16501	0.0168277
RIC3	0.00487987	1.31007	0.0168271
S100A1	0.00494163	0.753126	0.0170143
TMEM45B	0.00495572	1.58048	0.0170514
UPK2	0.00501304	2.69379	0.0172169
ZNF620	0.00502043	0.68564	0.0172394
PPAP2C	0.00502158	0.930075	0.0172405
LRRC56	0.00503229	0.733304	0.0172715
PLLP	0.00503657	1.16989	0.0172775
ZNF425	0.00507657	0.65691	0.0173799
MMP28	0.00507828	1.43059	0.0173828
SRMS	0.00517052	1.24481	0.0176397
GNRH1	0.00520934	0.591797	0.0177192
GAREM	0.00520978	0.809415	0.0177177
H2AFY2	0.00521184	0.823942	0.0177218
CRISP3	0.00525516	1.92579	0.0178484
TBC1D3H	0.00529009	0.959213	0.0179433
ZNF253	0.00529226	0.69231	0.0179477
RPS27	0.00529958	1.29571	0.0179666
TMEM40	0.00536247	1.3746	0.0181439
CHP2	0.00537635	2.09	0.0181758
EPN3	0.00538015	1.24582	0.0181827
STARD5	0.00538607	0.765201	0.0181997
LRFN2	0.00541252	1.49425	0.018274
FAM169A	0.00545694	0.769897	0.0183968
TEPP	0.00545812	1.83455	0.0183977
ZNF90	0.00546536	0.771236	0.0184131
EPHX2	0.0054677	1.23382	0.0184149
TFF2	0.00548906	1.90001	0.0184717
FAM83C	0.00556231	1.8893	0.0186845
POU5F1	0.00557301	1.45493	0.0187082
SNORD116-28	0.00558257	1.08782	0.0187342
HR	0.00572515	1.34296	0.0191501
TLE2	0.00573481	1.25353	0.0191761
ZNF192P1	0.00577778	0.898632	0.0192947
TG	0.00590901	1.42872	0.0196753
WFDC1	0.00594037	1.00385	0.0197637
CCRL2	0.00594612	0.836864	0.0197796
MAP10	0.00602257	0.813728	0.0199789
CCSER1	0.00604246	1.37578	0.0200255
NUDT13	0.00605649	0.61351	0.0200623
CRB3	0.0061259	1.06172	0.020266
OR7E91P	0.00614137	1.49466	0.0203074
EPS8L2	0.00616018	0.709999	0.020363
CLDN23	0.00622255	0.964929	0.0205361
SDHAP3	0.00623655	0.591377	0.0205724
PRRT1	0.00623911	0.784391	0.0205775
MIR205HG	0.00628781	1.53098	0.0207082
CA9	0.00631978	2.10394	0.0207868
KLF5	0.00634181	0.904014	0.0208392
PPARGC1B	0.00634405	0.688245	0.0208333
ZNF439	0.00635724	0.951699	0.0208699
IPCEF1	0.00637251	0.875211	0.0209033
ZNF503-AS2	0.00638799	0.597493	0.0209474
COLCA2	0.00639909	1.28733	0.0209738
ABHD11	0.00640416	0.586823	0.0209837
ZNF774	0.00644191	0.616374	0.0210838
LOC646471	0.00644869	0.728273	0.0211026
GPR160	0.0064871	1.13218	0.0212148
CELF6	0.00653222	0.784214	0.021342
C15orf56	0.00653661	0.709671	0.0213529
FAM19A2	0.00659362	0.817169	0.0214879
KRT19	0.00667171	1.29237	0.0216907
LOC91450	0.00671549	0.652164	0.0218054
RPH3AL	0.00676467	0.843215	0.0219478
ZNF83	0.00679745	0.646274	0.0220298
ZNF345	0.00680503	0.601095	0.0220508
DICER1-AS1	0.00680626	0.673623	0.0220513
CCDC106	0.00680636	0.70175	0.0220482
FLJ34503	0.00683945	0.659797	0.022124
FAM71F2	0.00686155	0.780902	0.0221815
FUT3	0.00687933	1.56074	0.022232
LARGE	0.00689893	0.884832	0.0222883
C11orf52	0.00693004	0.88768	0.0223782
TMEM91	0.00698354	0.727828	0.0225226
ITGB4	0.00700345	0.934444	0.0225726
EPOR	0.00700498	0.742415	0.0225741
ITGA3	0.00701659	0.933591	0.0226044
RIPK3	0.00704649	0.742087	0.02269
LINC00965	0.007105	0.776332	0.0228497
CGB7	0.00712118	1.09477	0.0228874
PLEKHG1	0.00712885	0.616313	0.0229049
RTP4	0.00717572	0.989322	0.0230303
MCF2L	0.00720064	1.01077	0.0231066
BMP3	0.0072372	2.24223	0.023195
CFAP69	0.00732035	0.718818	0.0234249
MCC	0.00733624	0.83178	0.0234648
PPIL6	0.00734947	0.676123	0.0235034
NAALADL2	0.00738088	1.22571	0.0235855
RHBDL1	0.0074231	0.882428	0.0236946
MACROD1	0.00745978	0.708319	0.0237821
CAMK1D	0.00747795	0.931356	0.0238252
TRPM4	0.00748186	0.610359	0.023834
FAM150A	0.00761858	1.31716	0.0242094
AHSA2	0.00764173	0.625629	0.024268
GJA9	0.00768461	0.651344	0.024389
INTU	0.00776574	0.636639	0.0245857
CORO2A	0.00779162	0.700424	0.0246449
PLAG1	0.00780259	1.02741	0.0246758
GNMT	0.00780725	0.736801	0.0246867
C19orf33	0.00782775	1.16838	0.0247401
HOXA6	0.00783933	0.941201	0.0247691
PGAM2	0.00786361	0.72374	0.0248381
ABCB6	0.00787731	0.669081	0.0248623
SLC45A4	0.00794002	0.631774	0.0250294
ASTN2	0.00797886	1.14596	0.0251171
ZNF528	0.00811469	0.745411	0.0254666
TLE4	0.00812031	0.734523	0.0254765
TULP1	0.00814177	0.641995	0.0255243
MUC20	0.00814984	1.52009	0.025534
GOLGA6L5P	0.00816656	0.816465	0.0255786
PARD6G	0.00819649	0.656441	0.0256411
CRIP2	0.00821581	0.77277	0.0256819
PLCG2	0.00829678	0.718187	0.0258917
ZNF502	0.00833569	0.87628	0.0259776
PAK6	0.00834176	0.733807	0.0259807
ZFYVE28	0.00835194	0.710721	0.0260045
PSORS1C3	0.00837621	1.22762	0.0260682
MAP3K7CL	0.00850465	0.602643	0.026376
C8orf34	0.00852746	0.78825	0.0264347
MMRN2	0.00853618	0.964754	0.0264538
LRTM1	0.00858305	1.00235	0.026583
MEIS1	0.00860043	0.637519	0.0266288
MYLIP	0.00860283	0.708707	0.0266322
ZNF177	0.00860849	0.707167	0.0266377
SAXO2	0.00866229	0.720198	0.0267678
TRIM7	0.00871264	1.15445	0.0268951
NPIPB3	0.00879007	0.716832	0.0270893
MAOA	0.00883379	1.31012	0.0272118
TSPAN6	0.00889857	0.660138	0.0273703
ERBB3	0.00890185	1.02074	0.0273763
UPK1A	0.00898892	2.69727	0.0276192
LOC389332	0.00899289	0.763625	0.027619
KIAA1875	0.00910835	0.803173	0.0278901
FAT1	0.00911455	0.712612	0.0279008
PTPRM	0.00914681	0.84018	0.0279745
RGS17	0.00917847	0.991437	0.028063
SEMA4A	0.00918551	0.651827	0.0280804
EMX2	0.00918668	1.82526	0.0280798
L3MBTL1	0.00924614	0.717539	0.0282111
FAM13A-AS1	0.00932473	0.656659	0.0284298
MST1P2	0.00935672	0.87464	0.0285019
ADAMTSL5	0.00941838	0.983553	0.0286642
GOLGA8B	0.00948955	0.923702	0.0288466
QRFPR	0.00949411	1.02233	0.0288562
PPFIA4	0.00954386	1.03131	0.0289774
CARD6	0.00959698	0.678218	0.0290956
ABCA6	0.00961923	1.48148	0.0291459
ADAP1	0.00979177	0.811268	0.0295901
HSPB1P1	0.00987828	0.702437	0.0298032
ATP1B1	0.00989082	0.876968	0.0298367
SPATA31C1	0.00997464	0.708887	0.0300366
IGFBP4	0.00999274	0.706715	0.0300734
UCP2	0.0100283	0.8222	0.0301585
CNN2	0.0100402	0.619878	0.0301897
CAPN14	0.0100425	1.17964	0.0301923
CPNE6	0.0101284	0.806703	0.0304148
BZRAP1	0.010131	1.04952	0.0304181
FAM186A	0.0101356	0.636444	0.0304231
CHN2	0.0102308	0.942845	0.0306641
ZNF677	0.0102469	1.02879	0.0307034
CSTB	0.0102799	0.630929	0.0307841
ATP6AP1L	0.0102943	0.608687	0.0308094
MRGPRX2	0.0103013	0.890547	0.0308169
B3GNT3	0.0103034	1.2893	0.0308142
SATB1	0.0103126	0.760553	0.0308328
CST4	0.010404	1.41813	0.031047
GAS2	0.0105153	1.16346	0.031311
C1orf116	0.0105275	1.22276	0.0313427
COBLL1	0.0105648	0.758738	0.0314358
ZFP2	0.0105887	0.737949	0.0314747
CLCA3P	0.0106522	0.970403	0.0316041
NLRP9	0.010689	0.653771	0.0316996
MAGI1	0.0108814	0.837273	0.0321678
FAM83F	0.0109813	0.991021	0.0324026
ELF3	0.0109823	1.27017	0.0324009
SARM1	0.011038	0.759886	0.0325511
PAQR8	0.0111492	0.887272	0.0328273
RNF183	0.0112412	1.22481	0.0330365
C21orf62-AS1	0.0112581	0.62802	0.0330671
RALGPS1	0.0112826	0.788298	0.0331249
FAM110C	0.0113393	1.01116	0.033263
ZSCAN1	0.0113916	1.03317	0.0333973
LRRC4B	0.0114571	0.817949	0.0335557
CCNJL	0.0116687	0.949443	0.0340782
CASR	0.0116906	0.935751	0.0341372
THAP7-AS1	0.0117429	0.661689	0.0342366
SLC52A3	0.0120025	0.791505	0.0348746
IVL	0.0120108	1.83576	0.0348789
TFR2	0.0120165	1.01507	0.0348905
NLGN4Y	0.0120284	1.7693	0.0349202
ADCY10P1	0.0120811	0.971327	0.0350433
MARK1	0.012122	0.74687	0.0351421
TRAPPC6A	0.0124064	0.639035	0.0358704
CAPN13	0.0124915	1.77838	0.0360505
AJAP1	0.0125263	0.950648	0.0361203
ADAMTS13	0.0126569	0.764932	0.0364305
GRID2IP	0.0126645	0.862461	0.0364421
MFSD2A	0.0129506	0.735381	0.0371457
CSMD1	0.0129824	1.1968	0.0372108
RPS4Y1	0.0130428	2.72079	0.0373371
APOL2	0.0130612	0.588053	0.0373794
GLS2	0.0130909	1.00972	0.0374329
C9orf66	0.0131306	0.848125	0.037531
EBF4	0.0132148	0.893392	0.0377085
TUBBP5	0.0132422	1.38261	0.037771
UBE2Q2P2	0.0132849	0.627705	0.0378769
COX4I2	0.0132855	0.842714	0.0378735
NDUFA4L2	0.0133901	1.1776	0.03814
SCUBE1	0.0134395	0.924519	0.0382541
RS1	0.0135614	0.592726	0.0385102
HES5	0.0136277	0.859875	0.038661
FOS	0.0136978	0.897015	0.0388117
SYTL2	0.0137258	0.834046	0.0388804
EPB41L4A	0.0138919	0.604226	0.0392102
ZNF582	0.0139392	0.804293	0.0393276
LINC01106	0.0139529	0.696837	0.0393498
RNF208	0.0139889	0.695827	0.039446
PXYLP1	0.0140664	0.61214	0.0396317
PCSK4	0.0140892	0.80962	0.0396797
PLCE1	0.0141384	1.08273	0.0397966
SHROOM1	0.0144029	0.748943	0.0404026
ZNF540	0.014471	0.678899	0.0405658
DMRTC1B	0.0145424	0.610782	0.0407437
POLR2J2	0.014683	0.909725	0.0410648
LOC100240726	0.0147068	0.688539	0.0411257
CTAGE4	0.014732	0.723999	0.0411794
PDGFD	0.0147586	0.790232	0.0412257
FOXJ1	0.0147602	1.90066	0.0412244
AHRR	0.0147633	0.77732	0.0412277
KDM5D	0.0147654	2.26875	0.0412278
NOX5	0.0147959	0.956854	0.0412848
PDE4D	0.0148923	0.589547	0.0414977
SHC2	0.014934	0.85438	0.0416023
TEKT4	0.015127	0.726905	0.0420373
MAMDC4	0.0151355	0.70904	0.0420552
ANKRD22	0.0151466	0.894604	0.0420692
CCK	0.0152223	1.15515	0.042245
C2orf70	0.0153382	0.891799	0.0425265
INA	0.0153881	1.76098	0.0426475
ZNF608	0.0155478	0.929676	0.0430031
C5orf63	0.0157143	0.626966	0.0433877
S100A2	0.0157945	1.8013	0.0435506
CATSPER2	0.0158252	0.596561	0.0436118
CPAMD8	0.0158393	1.08541	0.0436448
GSTM2	0.0158656	1.69856	0.0436995
LRRC46	0.0158803	0.592924	0.0437283
CYP2W1	0.0159393	1.56995	0.0438672
GOLGA8A	0.0160453	0.75876	0.0441
GDF15	0.0160672	1.35996	0.0441542
CBFA2T3	0.0161009	0.842595	0.0442289
ZNF610	0.0161929	0.846995	0.0444402
CCNO	0.0162225	0.739326	0.0445035
DNAH1	0.0163142	0.657233	0.0447251
HSPB1	0.0164084	0.649207	0.0449353
STRC	0.0164579	0.905413	0.045047
UBXN10	0.0164774	0.998854	0.0450943
TMEM74B	0.0165539	0.893772	0.0452734
TMEM88	0.0166585	0.609009	0.0455111
IRS1	0.0168993	0.741004	0.0460893
SLC26A7	0.0169251	0.916959	0.0461288
NPFF	0.0171259	0.591772	0.0465465
LINC01590	0.0173055	0.616425	0.0469476
ZNF175	0.0175606	0.703983	0.0475078
ACACB	0.0175914	0.721297	0.0475787
PWARSN	0.0177734	0.900562	0.0480076
EMP2	0.0178478	0.616049	0.0481705
ARRDC4	0.0179044	0.651877	0.0482978
CATSPERB	0.018018	1.01795	0.0484895
SLC37A1	0.0180541	0.634884	0.048555
CALHM3	0.0180936	1.1943	0.0486484
SYT9	0.0182238	1.02527	0.0489343
SEMA3B	0.0182786	1.02242	0.0490496
RPS6KA6	0.0183025	1.08304	0.0491009
FGF17	0.0183442	0.719356	0.049187
PCDH11X	0.0185141	0.802985	0.0495197
PHACTR3	0.018661	1.16375	0.0498413

## Sheet: CESC
Symbol	P value	log2(Fold change)	FDR
FUT6	3.66691e-08	1.69159	0.000752853
ABLIM1	4.20819e-08	0.736932	0.000431992
FUT2	2.61962e-07	0.991323	0.00134458
ARHGEF37	2.9564e-07	0.711219	0.00121396
POF1B	3.10846e-07	1.898	0.00106366
CYP3A5	5.36029e-07	1.57297	0.00137565
KLF4	5.99175e-07	0.78138	0.00136685
SDCBP2	9.58525e-07	0.970637	0.00196795
LAD1	1.22299e-06	0.675933	0.00209243
SH3RF2	1.25107e-06	0.907959	0.00197582
CYP2C18	1.72925e-06	1.54706	0.00253595
FUT3	1.80399e-06	1.15436	0.00246918
ATP10B	2.81515e-06	1.47038	0.00321099
TMPRSS11B	3.31221e-06	1.92425	0.00323824
GJB2	5.89666e-06	1.36482	0.00484258
ATP13A4	6.40453e-06	1.62319	0.00505736
SULT2B1	6.6195e-06	1.0432	0.00485375
RAPGEFL1	7.22805e-06	0.879013	0.00494664
KCNK6	7.60408e-06	0.638756	0.00503611
CRNN	8.42284e-06	2.25797	0.00540404
CEACAM5	9.79384e-06	1.95864	0.00609325
TRIM7	1.03134e-05	0.947537	0.00622775
RAB11FIP1	1.06592e-05	0.597438	0.00625269
KRT78	1.15225e-05	1.48326	0.00657137
SEC1P	1.1726e-05	0.604306	0.00650664
SMIM5	1.1961e-05	0.997271	0.00646239
TGM5	1.32095e-05	1.34203	0.00695393
FAM182B	1.33467e-05	1.02768	0.00685055
PPL	1.44348e-05	0.683983	0.00722833
N4BP3	1.44407e-05	0.586155	0.00705909
CCDC64B	1.50941e-05	0.710421	0.00720691
ZNF185	1.57228e-05	0.700787	0.00717346
MPP7	1.85936e-05	0.755474	0.00812223
SPACA4	2.03452e-05	0.721728	0.00835416
EVPL	2.32119e-05	0.618458	0.00882524
CYP2C19	2.4384e-05	0.945429	0.00878294
BDKRB2	2.44165e-05	0.64294	0.00864304
TMPRSS11BNL	2.46664e-05	1.14331	0.00858349
ABLIM2	2.63205e-05	0.777657	0.00885879
GRHL3	2.74482e-05	1.20535	0.00908935
SPINK7	2.79149e-05	1.57013	0.00909715
CEACAM7	2.89122e-05	1.78163	0.00927494
TNNT2	3.0173e-05	1.05839	0.0095305
SPRR3	3.04531e-05	2.35003	0.00947322
C10orf99	3.27769e-05	2.02831	0.00921839
C1orf116	4.002e-05	0.817529	0.010534
TGM3	4.2857e-05	1.55025	0.0107305
CDH16	4.29339e-05	1.68264	0.0106202
CLCA4	4.37366e-05	1.87486	0.0105642
ZBTB7C	4.47917e-05	0.982607	0.0104502
TMPRSS2	4.76342e-05	1.27012	0.0109885
NWD2	5.1272e-05	0.863943	0.011319
LINC01002	5.4736e-05	0.841311	0.0119552
LINC01559	6.21167e-05	1.3386	0.0125031
PLD1	6.29977e-05	0.589846	0.0125573
OVOL1	6.38875e-05	0.708942	0.0126123
UBE2Q2P3	6.50855e-05	0.641959	0.0127264
CSTB	6.56802e-05	0.619725	0.0127215
IL36A	6.78381e-05	1.05311	0.0127778
MUC21	6.80947e-05	1.73432	0.0127096
C6orf223	6.88293e-05	1.09467	0.0127309
CYP2C9	8.16755e-05	1.11083	0.0142108
RHBDL2	8.19263e-05	0.718455	0.0141347
TMPRSS4	8.91822e-05	0.876923	0.0150082
FER1L6	8.99036e-05	0.972979	0.0148856
BAIAP2L2	9.03142e-05	1.06115	0.0148339
IL1RN	9.60422e-05	0.97148	0.0150522
TMEM51-AS1	9.95424e-05	0.602056	0.0154826
MACC1	0.000116248	0.68565	0.0166901
DSC2	0.000125242	0.80369	0.0174921
DYNAP	0.000132	0.918046	0.0180672
CNFN	0.000137352	0.937503	0.0185524
MYH14	0.000142959	0.702251	0.0185766
CYP4F3	0.000143655	1.22187	0.0185495
IL22RA1	0.000150961	0.677047	0.0191319
SLC10A6	0.000152728	1.28968	0.0192371
SPINK5	0.000156608	1.56911	0.0194868
PVRL4	0.000158226	0.590262	0.0194523
MALL	0.000168663	0.721605	0.0197876
SCEL	0.000169336	1.36428	0.0197536
FAM3D	0.000185577	1.42519	0.0210501
IL36B	0.000188902	0.586706	0.0210779
DUOX1	0.000205722	0.755287	0.0225865
KRT24	0.000218067	1.70674	0.0233184
TMPRSS11F	0.000218413	1.29368	0.0232344
TMEM184A	0.000224552	0.596045	0.0232842
CA12	0.000226278	0.955017	0.0233453
BTNL9	0.000230338	0.943602	0.0232959
TTC9	0.000230373	0.68257	0.0231853
BCAS1	0.000242907	1.21897	0.0236357
CEACAM6	0.000243383	1.37245	0.0235703
ANKRD22	0.000246682	0.671482	0.0235564
PAX9	0.000260084	0.940566	0.0239453
SLC26A9	0.000261211	1.23865	0.0239416
UNC93A	0.000269718	0.995509	0.0243946
CAPN14	0.000270319	1.2093	0.0243418
LIPH	0.000279445	0.888241	0.024414
AIM1L	0.000281013	0.758037	0.0243438
PGLYRP3	0.000281271	1.44786	0.0242638
MYO3A	0.000284203	1.54777	0.0244141
KPNA7	0.000286602	0.730988	0.0245176
ENDOU	0.000302779	1.03276	0.0255817
FAM83E	0.000333267	0.90116	0.027152
SPRR1A	0.000333826	1.95539	0.0270901
DEFB4A	0.000363678	1.15192	0.028608
SPAG17	0.000366252	1.09457	0.0287005
RORA	0.000374728	0.592014	0.0289231
ZFR2	0.000374804	1.43817	0.0288206
PLA2G3	0.000393475	1.15824	0.0294833
FETUB	0.000398068	1.05792	0.0296114
LANCL3	0.000400035	0.760436	0.0295436
LYPD2	0.000408672	1.64546	0.0294402
SOX21	0.000414453	1.29949	0.0295456
FAM182A	0.000432162	0.847919	0.030077
SGPP2	0.000438787	0.661174	0.0303324
AQP7	0.000448439	0.859066	0.0307923
TMPRSS11A	0.000457427	1.81841	0.0309949
C1orf177	0.000460467	0.689649	0.0310982
BDKRB1	0.000466849	0.746263	0.0311197
AGPAT9	0.000487112	0.631286	0.0320542
S100A12	0.000534251	1.12103	0.0339589
ECM1	0.000546143	0.830867	0.0345011
PRSS27	0.000546912	0.946236	0.0344437
FAM25A	0.000553722	1.10824	0.0344499
KLK1	0.00057876	0.979903	0.0347442
GIPC2	0.00058882	0.929413	0.0350407
TMPRSS11D	0.000612613	1.97065	0.0359359
IFFO2	0.000668839	0.614318	0.0381442
KALRN	0.00067321	0.675954	0.0379716
SCNN1B	0.000674504	1.18624	0.0379404
MYO1A	0.000681138	0.919487	0.0382089
FAM157A	0.000688751	0.722385	0.0384259
SPRR4	0.000696012	0.926201	0.0383105
DSG1	0.000722382	1.44158	0.0389271
CCL20	0.000792516	0.993815	0.0411928
PTPRH	0.000802838	0.88054	0.0415191
SDR9C7	0.000814291	1.13526	0.0419003
SPNS2	0.000821374	0.657685	0.042054
CDH17	0.000832815	1.07758	0.0424281
VSIG8	0.00083987	0.917754	0.0426816
LGALS9B	0.000857101	0.856597	0.0430248
SPRR2F	0.000857415	1.38666	0.0428311
RAET1L	0.000887313	0.98869	0.0434784
SFTA2	0.00092897	1.31171	0.0445623
NIPAL2	0.000950503	0.609804	0.0447587
MUC4	0.00095717	1.26956	0.0447646
GPR15	0.000996245	0.692063	0.0454531
C2orf54	0.00099953	0.876439	0.0454012
FABP5P3	0.00100224	0.681555	0.0454238
TMPRSS11E2	0.00105843	1.58788	0.0464329
MYOM3	0.00106152	0.768692	0.0464692
ACPP	0.00114349	0.633018	0.0487075
FFAR2	0.00115558	0.690688	0.0487172
GPX2	0.00118735	1.46741	0.0494472
VNN1	0.00120378	0.962094	0.0499289
GRIN2C	0.00121201	0.795038	0.0499675

## Sheet: ESCA
Symbol	P value	log2(Fold change)	FDR
SDC1	2.07061e-06	1.00396	0.0425117
ADIRF	2.25502e-06	1.22819	0.0231489
EFNB1	4.79627e-06	0.862168	0.0140675
RAPGEFL1	5.50604e-06	1.18702	0.0113045
SH3BP1	5.64808e-06	0.741996	0.0105419
SERPINB5	7.00303e-06	1.5945	0.0119816
COL17A1	1.04879e-05	2.31241	0.0143552
IRF6	1.16912e-05	1.0605	0.0141195
PGLYRP3	1.28869e-05	2.64709	0.0146989
DSG3	1.34483e-05	3.27223	0.014532
SPRR1B	1.5148e-05	3.76415	0.0141365
SFN	1.79272e-05	1.54366	0.0160028
JUP	1.88902e-05	0.933856	0.0143642
TMEM154	2.70137e-05	1.27985	0.0178909
GJB3	2.87682e-05	1.18493	0.0184575
TMEM159	3.12323e-05	0.589517	0.0194312
KRT16	3.20705e-05	3.17191	0.0193659
SEMA4B	3.53952e-05	0.720609	0.0196405
LAD1	3.60097e-05	0.754819	0.0194557
TRIM29	3.7832e-05	1.97841	0.0194182
CERS3	3.92588e-05	2.91359	0.019191
ZBTB7C	4.02409e-05	1.52461	0.0192136
TIPARP	4.07907e-05	0.642497	0.0190335
CHRNB4	4.25157e-05	1.45974	0.0193976
IVL	4.31561e-05	3.28848	0.0192617
TPBG	4.93626e-05	0.776296	0.0206829
ANXA8L1	5.27068e-05	1.2526	0.0212181
ANXA2P2	5.31934e-05	0.58661	0.0206059
GJB5	5.41562e-05	1.9778	0.0205904
SPRR1A	5.73492e-05	3.33951	0.0210257
LYPD3	6.20538e-05	2.14201	0.0223513
SERPINB13	6.31164e-05	3.20376	0.0215974
DGKA	6.75061e-05	0.767791	0.0219995
TRIM7	7.18767e-05	1.24703	0.0223591
HES2	7.33956e-05	1.85554	0.0224908
FOXN1	7.85914e-05	2.18049	0.0233849
SYK	8.3502e-05	0.703278	0.0241462
FAM83C	8.40102e-05	2.4751	0.0236276
PTPRZ1	8.53176e-05	2.2876	0.023671
DSC2	8.71667e-05	1.16674	0.0235476
LPAR5	8.91536e-05	0.707121	0.0237716
C12orf54	9.47118e-05	1.41499	0.0243066
LGALS7	9.67804e-05	2.60343	0.0245308
TP53AIP1	9.78099e-05	1.94737	0.0244894
CALML3	0.000103205	3.39914	0.0255289
FGFBP1	0.000103479	2.26899	0.025292
SERPINB3	0.000114016	2.86378	0.0266006
PERP	0.00011498	1.03539	0.0265242
FABP5	0.000122171	1.57571	0.0272641
SPRR4	0.000124243	2.15402	0.0274283
HR	0.000124367	1.04835	0.0271635
MMP28	0.000131359	1.3308	0.0280931
FAM83A	0.000140162	2.24216	0.0287766
KRT14	0.000141024	3.7807	0.028667
SLC2A1	0.000145424	1.13359	0.0284353
BCL11B	0.000152149	0.840503	0.0294695
KRT6A	0.000154615	3.7033	0.0293927
CD9	0.000166235	0.704304	0.0302032
KRTDAP	0.000167335	3.08636	0.0301364
NIPAL2	0.000168843	0.645443	0.0301437
GBP6	0.00017044	2.78383	0.0301665
ST6GALNAC2	0.000173284	1.26454	0.0298965
TRERF1	0.000185302	0.604582	0.031184
CLCA2	0.000189056	3.3774	0.0315569
SPRR2D	0.000200769	2.96607	0.0329759
TLDC1	0.00021251	0.605657	0.0335618
STARD5	0.000214693	0.716499	0.0336478
ALDH3B2	0.000220027	1.88745	0.0342225
KRT6C	0.000220862	3.32445	0.0340941
EFNA3	0.000223604	0.926619	0.034006
TNS4	0.000225882	1.62985	0.0340998
IL20RB	0.000228583	1.69483	0.0340075
PVRL1	0.000248255	0.970465	0.0361484
BICD2	0.000248416	0.83341	0.0359171
HSD17B1	0.000252578	0.938584	0.0357634
MAST4	0.000252682	0.836857	0.035533
DUSP7	0.000283065	0.762412	0.0384874
SERPINB4	0.000283278	2.37358	0.0382631
KRT6B	0.000286934	2.86443	0.0380067
PYCARD	0.000288696	0.592116	0.037753
WFDC5	0.000292406	1.9843	0.0372881
NDRG1	0.000308199	1.06174	0.0385831
KRT17	0.000308332	2.10742	0.0383658
TMPRSS11F	0.000309646	1.9089	0.0382972
TENM2	0.000319252	2.51497	0.0392489
OTOP3	0.000321677	1.92379	0.039079
AKR1B10	0.000328323	2.11408	0.0391907
KRT31	0.000331305	1.77409	0.039318
FOXE1	0.00033454	2.77359	0.0394738
PVRL4	0.000340475	1.01283	0.0394932
TMPRSS11D	0.000350243	2.75873	0.0399491
AKR1B15	0.000350779	1.74443	0.0397892
SAMD9	0.000423111	0.980164	0.0432183
ODF3L1	0.000425336	0.860565	0.0432306
TPRXL	0.000435322	1.57067	0.0433864
TP63	0.000435712	2.85342	0.0432155
LTB4R	0.000440442	0.999728	0.0430605
JHDM1D-AS1	0.000449544	0.695025	0.0431289
ATP1B3	0.000458622	0.621246	0.0437952
S100A2	0.00046792	2.32766	0.0442712
PKP1	0.000477569	2.64248	0.0441665
LRRC8A	0.000483077	0.597057	0.044277
SOX15	0.000511643	1.82185	0.0448912
VSNL1	0.000519402	1.68032	0.0451857
SLURP1	0.000529283	2.17168	0.045278
MAB21L3	0.000532164	1.37531	0.0451481
C4orf36	0.000554862	0.610388	0.0457505
TGM5	0.000559785	1.83026	0.0456069
LINC00592	0.000568003	0.774108	0.0457321
S100A7	0.000576512	2.89044	0.0460559
FAM83A-AS1	0.000596616	1.51034	0.0472939
EVPL	0.000613985	0.903936	0.0481135
PITPNM3	0.000617966	0.838306	0.0482413
P2RY1	0.000618192	1.35674	0.0480762
S100A7A	0.000633347	2.53716	0.0487013
ATP10D	0.000655076	0.665612	0.0498124
SBSN	0.000658466	2.82663	0.0497021
PPP1R13L	0.000663569	0.659155	0.0497216

## Sheet: HNSC
Symbol	P value	log2(Fold change)	FDR
SPRR1B	5.84098e-24	2.64111	1.19921e-19
KRT16	9.36499e-24	2.40223	9.61363e-20
KRT6B	9.86857e-23	2.11268	6.75372e-19
JUP	6.58086e-22	0.863283	3.37779e-18
IVL	2.36543e-21	2.37189	9.71292e-18
KRT6C	2.45507e-21	2.18511	8.40085e-18
DSG1	9.86078e-21	3.41617	2.89217e-17
RAET1L	2.31256e-20	1.61222	5.93489e-17
KRT6A	6.55295e-20	1.56261	1.49487e-16
CERS3	1.59392e-19	1.47697	3.27248e-16
SPRR2D	1.87527e-19	2.545	3.5001e-16
CEACAM19	2.18124e-19	1.21057	3.73191e-16
PKP1	3.98185e-19	1.10937	6.28856e-16
SPRR2E	5.41238e-19	2.96321	7.93725e-16
ALOXE3	5.48335e-19	1.82255	7.50524e-16
SBSN	6.65292e-19	2.64206	8.53694e-16
SPRR1A	7.07645e-19	2.62244	8.54627e-16
RNF222	8.44027e-19	2.14194	9.62706e-16
SPRR4	1.94008e-18	2.67469	2.09641e-15
DSC1	2.38942e-18	2.82599	2.45286e-15
C10orf99	2.85918e-18	2.17618	2.79532e-15
PERP	5.20748e-18	0.794337	4.85976e-15
LGALSL	5.29185e-18	1.05451	4.72378e-15
PLA2G4E	7.05058e-18	2.34809	6.03148e-15
KRT17	1.17287e-17	1.47481	9.6321e-15
GJA1	1.23987e-17	1.23558	9.79071e-15
BNIPL	1.58561e-17	1.55122	1.20571e-14
CRCT1	1.61323e-17	2.67951	1.1829e-14
PPP2R2C	1.85497e-17	1.64601	1.31325e-14
PGLYRP3	1.97623e-17	1.71605	1.35247e-14
S100A12	2.32886e-17	2.1485	1.54238e-14
TMEM79	2.94187e-17	1.04391	1.88749e-14
PLA2G4F	2.97318e-17	1.6528	1.84977e-14
GJB6	3.44412e-17	2.07274	2.07974e-14
SULT2B1	3.51792e-17	1.67626	2.06361e-14
SPRR2B	4.06792e-17	3.03795	2.31996e-14
KRTDAP	4.32352e-17	3.01266	2.39909e-14
LCE3E	4.4581e-17	2.74431	2.40866e-14
IL36RN	4.82182e-17	2.20654	2.53838e-14
PNPLA1	6.11727e-17	1.78575	3.13984e-14
KRT14	7.06154e-17	2.05943	3.53611e-14
TRPV3	7.9603e-17	1.67574	3.89126e-14
IL36G	9.44796e-17	2.03632	4.51107e-14
PPARD	1.06674e-16	0.627641	4.97756e-14
DSC2	1.06693e-16	1.1863	4.8678e-14
FAM25A	1.32744e-16	2.57918	5.9247e-14
DUSP14	1.69859e-16	0.708901	7.41995e-14
SERPINB5	2.04651e-16	1.02616	8.75352e-14
SPRR2G	2.22443e-16	2.97837	9.32038e-14
C6orf132	2.27864e-16	0.816488	9.35655e-14
SPRR2A	3.08276e-16	2.44404	1.24102e-13
CLCA2	3.25081e-16	1.39698	1.28351e-13
S100A7	3.63986e-16	2.64802	1.41e-13
ALOX12B	4.44635e-16	2.27865	1.69052e-13
LIPN	4.51826e-16	1.51285	1.68662e-13
TUBB2A	6.34573e-16	1.01651	2.3265e-13
KLC3	6.55049e-16	1.01204	2.35944e-13
PGLYRP4	8.41776e-16	1.68982	2.97974e-13
ARHGEF4	8.75689e-16	0.912472	3.04725e-13
KLK10	1.06028e-15	2.12108	3.62809e-13
TGM5	1.14118e-15	1.61584	3.8409e-13
CARD18	1.23423e-15	1.95772	4.0871e-13
KPRP	1.43143e-15	2.36104	4.66488e-13
GJB2	1.44875e-15	1.571	4.64755e-13
RDH12	1.65135e-15	2.16406	5.216e-13
KLK8	1.659e-15	2.25013	5.16075e-13
DSP	1.71679e-15	1.02779	5.26081e-13
LY6G6C	1.81267e-15	2.07261	5.47293e-13
FABP5	1.97166e-15	1.59186	5.8667e-13
GSDMA	2.07472e-15	1.9544	6.08515e-13
PI3	2.83282e-15	2.40462	8.19164e-13
S100A7A	2.94617e-15	2.76734	8.40107e-13
DSG3	3.28907e-15	1.1328	9.2504e-13
DEFB103A	3.44873e-15	2.65633	9.44079e-13
EPGN	3.81331e-15	2.07517	1.03015e-12
ABCA12	4.2196e-15	1.47629	1.1251e-12
PNLIPRP3	4.43578e-15	2.55192	1.16758e-12
WFDC12	5.06276e-15	2.57565	1.31574e-12
KLK7	5.41659e-15	2.44382	1.3901e-12
LAD1	6.17885e-15	0.762123	1.56615e-12
SDR9C7	6.42109e-15	1.98791	1.6077e-12
LCE3D	8.94395e-15	2.64341	2.18605e-12
TGM1	9.70067e-15	1.86586	2.34311e-12
AHNAK2	1.1235e-14	1.09134	2.68217e-12
DMKN	1.31084e-14	1.75167	3.09343e-12
CDSN	1.46968e-14	2.56356	3.42886e-12
BPIFC	1.86117e-14	2.11811	4.29346e-12
LYPD3	2.60178e-14	1.11455	5.93523e-12
SLC22A23	3.22623e-14	0.658852	7.27887e-12
TMPRSS13	4.51896e-14	1.13236	1.00847e-11
FLG	5.63511e-14	2.06679	1.24403e-11
MXD1	6.18865e-14	0.844046	1.35169e-11
IGFL1	8.34369e-14	2.18492	1.8032e-11
EVPL	8.36219e-14	0.932682	1.78838e-11
MALL	8.37637e-14	0.900667	1.77294e-11
SLC27A4	9.16912e-14	0.595234	1.92093e-11
CNFN	1.08059e-13	1.8959	2.24097e-11
OVOL1	1.25235e-13	1.1341	2.5712e-11
OTUB2	1.32516e-13	0.809571	2.69375e-11
APCDD1	1.64738e-13	0.912874	3.31591e-11
IFFO2	2.14694e-13	0.912875	4.19799e-11
GDPD2	2.23047e-13	2.10689	4.32018e-11
LIPK	2.30437e-13	1.59903	4.4216e-11
NLRX1	2.43163e-13	0.679693	4.62258e-11
LGALS7	2.80716e-13	1.6938	5.2875e-11
VSIG8	2.95484e-13	2.22168	5.46538e-11
RNASE7	3.03427e-13	1.69548	5.56219e-11
TM4SF19	3.24201e-13	1.38551	5.89041e-11
SLC5A10	3.30228e-13	0.968484	5.9473e-11
TUBA4A	3.42117e-13	0.870235	6.05518e-11
SLC39A2	3.7165e-13	1.4865	6.52166e-11
B4GALNT3	3.72306e-13	1.15192	6.4778e-11
FAM83B	4.14917e-13	0.958683	7.04022e-11
FAM25BP	4.66571e-13	1.97815	7.85177e-11
SDCBP2	4.81681e-13	1.006	8.04016e-11
IGFL2	5.83066e-13	1.86739	9.50074e-11
KLK9	5.89176e-13	2.0553	9.5247e-11
KRT1	6.2081e-13	3.08606	9.8805e-11
TMEM154	6.32566e-13	0.948655	9.99016e-11
CDKN1A	7.27e-13	0.589714	1.13939e-10
RAB38	8.32253e-13	0.990956	1.29447e-10
SPRR2F	8.8346e-13	2.46114	1.36378e-10
EPHB3	9.911e-13	0.912627	1.51853e-10
NSG1	1.12317e-12	1.31221	1.70813e-10
USH1G	1.17255e-12	1.1794	1.77012e-10
CDK5R1	1.26015e-12	0.763572	1.88848e-10
GSDMC	1.58996e-12	1.19559	2.29883e-10
KRT75	1.77429e-12	2.14912	2.54741e-10
FAM83G	2.06942e-12	0.903989	2.95051e-10
CXCL14	2.2732e-12	1.71171	3.2187e-10
SLC5A1	2.64821e-12	1.71735	3.724e-10
PAQR5	2.84551e-12	1.24808	3.94738e-10
LCE2C	3.07571e-12	1.85949	4.23809e-10
SERPINB3	3.56904e-12	1.8637	4.82079e-10
MAFB	3.85227e-12	0.905895	5.13577e-10
SFN	4.29516e-12	0.872945	5.65282e-10
IL1F10	4.332e-12	1.55687	5.66499e-10
CA12	4.46324e-12	1.06169	5.79967e-10
SCNN1D	4.7314e-12	1.33522	6.10946e-10
LIPM	4.83359e-12	1.35526	6.2024e-10
KLK12	4.87264e-12	2.25375	6.21367e-10
PKP3	5.19592e-12	0.682266	6.58503e-10
FAM89A	6.29636e-12	0.76494	7.88235e-10
C1orf177	6.72182e-12	1.1972	8.36398e-10
GPR1	6.97488e-12	1.33495	8.57493e-10
HK2	7.38497e-12	0.739538	9.02505e-10
AIM1L	7.58414e-12	0.869595	9.21361e-10
CYP4F22	7.66153e-12	1.8936	9.25288e-10
DUOXA1	8.01754e-12	0.807084	9.62621e-10
BTBD11	8.36148e-12	0.926148	9.98078e-10
CDH1	8.71318e-12	0.719905	1.03405e-09
GFOD1	8.91778e-12	0.613066	1.05225e-09
USP2	8.94344e-12	1.22562	1.04924e-09
GJB5	1.04179e-11	0.712232	1.20841e-09
KLK11	1.04354e-11	1.6924	1.20365e-09
NOD2	1.08141e-11	0.888798	1.24036e-09
VSNL1	1.12935e-11	0.731307	1.28104e-09
FAM110C	1.17505e-11	0.933141	1.32554e-09
SLC2A1	1.19482e-11	0.769449	1.34049e-09
DEFB4A	1.58159e-11	2.34094	1.74579e-09
A2ML1	1.77281e-11	1.72344	1.9464e-09
SLC10A6	1.80302e-11	1.31622	1.96903e-09
LCE2B	2.4181e-11	1.78739	2.53296e-09
NEU2	2.50354e-11	1.14343	2.60914e-09
LYNX1	2.67655e-11	1.35888	2.77537e-09
KLK13	2.69316e-11	2.15344	2.77856e-09
KLK5	3.10778e-11	2.37811	3.17442e-09
BBOX1	3.37168e-11	1.36313	3.39333e-09
CPEB2	3.38954e-11	0.701519	3.39466e-09
GALNT6	3.97654e-11	1.03336	3.92512e-09
RNF39	3.97712e-11	1.00673	3.9069e-09
SLURP1	4.19046e-11	2.2211	4.09687e-09
KCNK6	4.57247e-11	0.639562	4.40739e-09
IMPA2	4.71236e-11	0.636377	4.49998e-09
CLDN17	5.03129e-11	1.60895	4.76025e-09
JHDM1D-AS1	5.38722e-11	0.663164	5.07363e-09
UPP1	5.65607e-11	0.888616	5.3025e-09
MPZL3	6.02078e-11	0.862733	5.59333e-09
LTB4R	6.08394e-11	0.760236	5.62655e-09
ACER1	6.18546e-11	1.47131	5.69478e-09
LCE2A	6.3983e-11	1.59018	5.83838e-09
TGM3	6.50333e-11	2.69473	5.90796e-09
LTB4R2	6.51271e-11	0.78446	5.89041e-09
FGFBP1	6.57088e-11	1.2596	5.91696e-09
EPHA1	6.91576e-11	0.663502	6.20033e-09
THEM5	7.6251e-11	1.52917	6.80656e-09
GRHL3	7.75403e-11	1.14386	6.89169e-09
DUOX1	8.05972e-11	0.773151	7.1019e-09
GAST	9.39387e-11	1.39829	8.17227e-09
KLK6	9.51077e-11	1.94328	8.23905e-09
IL22RA1	9.75471e-11	0.793454	8.37967e-09
HEPHL1	1.00324e-10	1.91754	8.54666e-09
FLG2	1.13273e-10	2.04319	9.5704e-09
ABLIM1	1.15559e-10	0.674203	9.72355e-09
ALDH3B2	1.19034e-10	1.18277	9.89424e-09
ENDOU	1.22199e-10	1.71435	1.01164e-08
MPZL2	1.24933e-10	0.674529	1.03012e-08
CHST2	1.28363e-10	0.993761	1.0458e-08
TRIM29	1.28859e-10	0.784066	1.0457e-08
LPAR5	1.30052e-10	0.602076	1.05122e-08
SOX15	1.33135e-10	0.921016	1.06773e-08
TMPRSS11F	1.40275e-10	1.42396	1.11627e-08
NLRP10	1.41585e-10	1.41025	1.12235e-08
C1orf116	1.45252e-10	0.922502	1.14699e-08
C1orf68	1.51893e-10	1.46362	1.19483e-08
SCEL	1.54903e-10	1.58327	1.21386e-08
MYO5A	1.67027e-10	0.65017	1.30389e-08
LCE2D	1.88902e-10	1.46031	1.45803e-08
WFDC5	1.99292e-10	1.34431	1.52674e-08
SERPINB13	2.21889e-10	1.32253	1.66263e-08
CDA	2.27159e-10	1.40079	1.69592e-08
DLX3	2.55343e-10	1.17456	1.87901e-08
GOLGA7B	2.55587e-10	1.27571	1.87409e-08
AKR1B15	2.5866e-10	1.30131	1.88988e-08
FAM83F	2.62726e-10	0.621302	1.91277e-08
SMOX	2.65014e-10	0.681574	1.92261e-08
ARHGEF37	2.78568e-10	0.779434	2.00677e-08
KCNK7	3.12711e-10	1.13292	2.21389e-08
BNC1	3.26073e-10	0.901696	2.28485e-08
PYGL	3.46385e-10	0.822882	2.40258e-08
KCNK10	3.5618e-10	1.53986	2.45394e-08
ASPRV1	3.57963e-10	1.69655	2.45797e-08
KLK14	3.78165e-10	2.04278	2.5709e-08
BDKRB2	3.81959e-10	0.642381	2.5796e-08
PTK6	4.02818e-10	0.841995	2.7027e-08
GRHL1	4.08631e-10	0.920149	2.7239e-08
DPF1	4.14418e-10	1.07422	2.75354e-08
AKR1B10	4.38242e-10	1.66225	2.87462e-08
LY6D	4.50347e-10	1.49957	2.93526e-08
ZNF185	4.69845e-10	0.797172	3.04302e-08
ADGRF4	5.01941e-10	0.955586	3.23052e-08
TMEM184A	5.10195e-10	0.82412	3.27338e-08
PLEKHN1	6.27459e-10	0.673451	3.9638e-08
FAM160A1	6.62474e-10	0.611708	4.12159e-08
SERPINB4	6.63428e-10	1.70986	4.11506e-08
LCE6A	6.91128e-10	1.21122	4.27396e-08
TRIML1	7.09934e-10	1.03636	4.36397e-08
B3GNT8	7.15488e-10	0.67314	4.38498e-08
S100A8	7.50375e-10	1.47265	4.5715e-08
S100A9	8.00303e-10	1.35937	4.84691e-08
SPRR2C	8.05044e-10	1.83705	4.86128e-08
GLTP	8.97241e-10	0.694746	5.3395e-08
LGALS7B	1.00392e-09	1.63642	5.90589e-08
TPRXL	1.05253e-09	0.803791	6.13904e-08
FAM46B	1.05543e-09	1.14789	6.12119e-08
STON2	1.08092e-09	0.606146	6.25135e-08
KRT5	1.19447e-09	0.789915	6.83111e-08
CXCR1	1.25563e-09	1.22852	7.12137e-08
SH3D21	1.33304e-09	0.682382	7.51885e-08
IL20RB	1.34368e-09	1.01638	7.5169e-08
MYO1H	1.34792e-09	1.00409	7.52013e-08
DAAM1	1.34981e-09	0.646218	7.5103e-08
C6orf25	1.43139e-09	0.632733	7.89995e-08
MMP3	1.50115e-09	1.62814	8.26277e-08
EPB41L4B	1.51963e-09	0.667786	8.34211e-08
PVRL4	1.53677e-09	0.709047	8.41371e-08
ZNF750	1.55473e-09	1.00532	8.48938e-08
F2RL1	1.62855e-09	0.879008	8.84544e-08
PTPRZ1	1.71513e-09	0.985703	9.24234e-08
KRT37	1.72729e-09	1.24429	9.28351e-08
CSTA	1.75737e-09	1.07734	9.4205e-08
METRNL	1.85174e-09	0.597688	9.84926e-08
PCDHGC5	1.92773e-09	1.58964	1.02269e-07
VSIG10L	1.98753e-09	1.15545	1.04899e-07
GNRHR	2.0208e-09	0.948936	1.0584e-07
PAPL	2.05444e-09	1.46701	1.07328e-07
MBOAT2	2.16622e-09	0.781058	1.12594e-07
KRT23	2.17559e-09	1.47427	1.12796e-07
POU3F1	2.20706e-09	1.30956	1.13852e-07
BCL11B	2.23559e-09	0.594073	1.15035e-07
TMEM40	2.36462e-09	0.798363	1.2137e-07
FAM83A-AS1	2.40094e-09	1.15348	1.22927e-07
ABCG4	2.49849e-09	1.02412	1.26658e-07
LRRC8E	2.52486e-09	0.589617	1.27679e-07
FBLIM1	2.62623e-09	0.628916	1.32155e-07
CAPNS2	2.73167e-09	1.25268	1.36457e-07
LINC00520	2.9826e-09	1.13061	1.47556e-07
PTHLH	2.9918e-09	1.25331	1.47655e-07
NKPD1	3.06531e-09	0.996485	1.5092e-07
RAET1E	3.14866e-09	1.20317	1.53917e-07
SLC6A14	3.20827e-09	1.66268	1.56459e-07
SPTLC3	3.23846e-09	1.20642	1.57556e-07
ARG1	3.33202e-09	1.68574	1.60964e-07
C6orf114	3.424e-09	0.593606	1.64632e-07
SERPINB7	3.92547e-09	1.2765	1.8656e-07
LYPD5	3.96384e-09	1.02361	1.87948e-07
RAET1G	3.99629e-09	0.872352	1.8905e-07
PHLDB2	4.39717e-09	0.687375	2.05178e-07
SLC37A2	4.4465e-09	0.681032	2.07009e-07
NDRG1	4.60936e-09	0.710298	2.13623e-07
HAS3	4.7918e-09	0.944359	2.21578e-07
FAM83C	4.82147e-09	1.28916	2.22448e-07
KRT9	4.89367e-09	1.06256	2.25273e-07
FAM83A	5.26127e-09	1.2049	2.40043e-07
ATP10B	5.38305e-09	1.28174	2.44512e-07
MGLL	5.54153e-09	0.696417	2.50051e-07
SPINK7	5.65728e-09	2.06166	2.52499e-07
ECM1	7.11447e-09	0.843331	3.0881e-07
UNC93A	7.39553e-09	1.33828	3.18318e-07
CSTB	7.72551e-09	0.773306	3.31132e-07
CYP2C18	7.85298e-09	1.41077	3.35197e-07
RPTN	8.09395e-09	1.92049	3.44052e-07
CWH43	8.56249e-09	1.92681	3.62467e-07
ULBP2	8.72441e-09	0.696015	3.68562e-07
TSPAN10	8.83738e-09	1.02517	3.72567e-07
EFNA3	9.24983e-09	0.648132	3.87568e-07
SAMD9	9.52549e-09	0.856799	3.97496e-07
TGFA	9.8283e-09	0.651159	4.07646e-07
MN1	1.01177e-08	0.844413	4.16286e-07
TSC22D2	1.02683e-08	0.597504	4.21638e-07
OTOP3	1.02878e-08	1.77099	4.21594e-07
SLC6A11	1.05613e-08	1.50192	4.31941e-07
KRT10	1.11815e-08	1.39836	4.51017e-07
IL1RN	1.16615e-08	0.900835	4.6762e-07
TREX2	1.16937e-08	1.21662	4.67998e-07
PLA2G4D	1.271e-08	1.47865	5.05714e-07
OR7E91P	1.37482e-08	0.857889	5.39702e-07
CYSRT1	1.40545e-08	1.28744	5.49625e-07
LCE1F	1.51654e-08	1.08226	5.88585e-07
ANXA1	1.52503e-08	0.746543	5.90761e-07
SERPINB1	1.56339e-08	0.733309	5.99961e-07
NIPAL4	1.63129e-08	1.28599	6.21374e-07
NWD2	1.72972e-08	1.07411	6.52809e-07
KRT34	1.79689e-08	1.16142	6.75678e-07
SESN3	1.87386e-08	0.809003	7.00768e-07
KRT80	2.01367e-08	1.0003	7.47608e-07
SLC7A8	2.04818e-08	0.809717	7.59047e-07
HES2	2.1543e-08	0.798915	7.9265e-07
IL36B	2.20285e-08	1.21517	8.06182e-07
TTC22	2.24481e-08	0.7192	8.20073e-07
FOXN1	2.26724e-08	1.12136	8.26797e-07
SLC7A11	2.3082e-08	1.13613	8.4024e-07
KRT78	2.89442e-08	1.62559	1.01582e-06
HBEGF	2.91638e-08	0.692054	1.01657e-06
CARD14	3.2097e-08	0.678152	1.10382e-06
EREG	3.31819e-08	1.68776	1.13732e-06
MPP7	3.35951e-08	0.678597	1.14766e-06
PDZK1IP1	3.65108e-08	1.17219	1.23697e-06
MMP1	3.9862e-08	1.34016	1.33291e-06
MDFI	4.34558e-08	0.603025	1.4367e-06
CALML3	4.55591e-08	0.940683	1.4966e-06
ARRDC4	4.55598e-08	0.669853	1.49423e-06
FERMT1	4.58875e-08	0.604074	1.50018e-06
FABP5P3	5.10727e-08	0.637732	1.64611e-06
CALB2	5.1324e-08	1.18209	1.65162e-06
LCE1A	5.58931e-08	0.954899	1.7709e-06
RUNDC3A	5.66632e-08	0.989047	1.79253e-06
ARTN	5.99291e-08	0.840536	1.88135e-06
CXCR2	6.04096e-08	0.999189	1.89354e-06
HYAL1	6.12453e-08	0.641949	1.91098e-06
CLIC3	6.26608e-08	1.02844	1.95218e-06
SLC7A5	6.30631e-08	0.668265	1.95877e-06
FUT2	6.50802e-08	0.736142	2.01837e-06
SLPI	6.65167e-08	1.09032	2.05981e-06
IL1RL1	6.82716e-08	1.1249	2.1078e-06
DHRS9	7.2101e-08	1.13604	2.19956e-06
KANK1	8.06187e-08	0.648519	2.42695e-06
CNGB1	8.34141e-08	1.48545	2.50377e-06
FLRT3	8.67867e-08	1.53646	2.58985e-06
ZSCAN12P1	8.72786e-08	0.618214	2.60075e-06
GPR153	8.73163e-08	0.593667	2.5981e-06
PROM2	8.98624e-08	0.684713	2.66229e-06
GBP6	9.21309e-08	0.929658	2.72164e-06
SERPINB2	9.29273e-08	1.30097	2.74122e-06
HOPX	9.63557e-08	0.975884	2.83421e-06
RHCG	1.00962e-07	1.58349	2.95278e-06
ALS2CL	1.06215e-07	0.652384	3.08008e-06
EPPK1	1.15247e-07	0.809392	3.27267e-06
ME1	1.18239e-07	0.759498	3.34836e-06
AREG	1.19756e-07	1.12026	3.382e-06
PPL	1.20547e-07	0.788133	3.395e-06
TMEM45A	1.24286e-07	0.906344	3.48119e-06
ADGRF2	1.28045e-07	0.819746	3.56701e-06
IGFL3	1.29037e-07	1.44854	3.58979e-06
HTR7	1.30663e-07	1.08873	3.63011e-06
CRABP2	1.40466e-07	0.859766	3.84521e-06
NIPAL1	1.43124e-07	0.876617	3.91277e-06
LINC00696	1.46322e-07	0.767329	3.98955e-06
SPINK6	1.46329e-07	1.80353	3.98447e-06
SLC6A2	1.60289e-07	1.30133	4.29621e-06
GJB3	1.6818e-07	0.589716	4.47268e-06
TENM2	1.77926e-07	1.17079	4.67137e-06
DLX2	1.79198e-07	0.989084	4.69275e-06
KLF4	1.81331e-07	0.640584	4.73651e-06
GPR78	2.08819e-07	0.95863	5.34572e-06
DENND2C	2.22237e-07	0.705569	5.65397e-06
MUCL1	2.27176e-07	1.60389	5.76532e-06
TCHHL1	2.31431e-07	1.13808	5.85883e-06
DSC3	2.7152e-07	0.639798	6.71635e-06
HOMER2	2.74193e-07	0.759659	6.76618e-06
CDRT1	2.9446e-07	0.763489	7.22288e-06
TMPRSS11E2	3.15702e-07	1.4215	7.6525e-06
RHOD	3.22448e-07	0.737323	7.79762e-06
SLC28A3	3.28555e-07	1.01648	7.92663e-06
HR	3.5551e-07	0.590304	8.43813e-06
NCCRP1	3.57816e-07	1.23983	8.44404e-06
CYP26B1	3.6204e-07	0.830412	8.51436e-06
CST6	3.70934e-07	1.1291	8.66398e-06
TTC39A	3.95851e-07	0.813504	9.14197e-06
LCE3C	4.70623e-07	1.09366	1.05484e-05
SPNS2	4.96908e-07	0.705432	1.11012e-05
CA2	5.14923e-07	0.976935	1.13921e-05
HIST1H2BC	5.25493e-07	0.674287	1.15885e-05
TMEM86A	5.47836e-07	0.649561	1.20039e-05
FOSL1	5.50433e-07	0.728539	1.20479e-05
NEFL	5.5162e-07	1.48046	1.2061e-05
CEACAM6	5.72306e-07	1.24862	1.24207e-05
HRNR	5.78257e-07	1.10791	1.25102e-05
DSG4	6.08181e-07	0.918065	1.30476e-05
LINC00592	6.41771e-07	0.680095	1.36967e-05
ARL4D	6.46761e-07	0.600723	1.37745e-05
SH2D5	6.57935e-07	1.0728	1.39546e-05
LIPG	7.37857e-07	0.98072	1.52865e-05
PSORS1C2	7.7647e-07	1.25158	1.59737e-05
OTOP2	8.37154e-07	0.780328	1.69503e-05
CDHR1	8.62617e-07	1.02316	1.73291e-05
SLC47A2	8.74179e-07	0.978386	1.751e-05
CDH16	8.85676e-07	1.27533	1.76885e-05
S100A14	8.85718e-07	0.759333	1.76722e-05
PPP1R14C	9.16383e-07	0.632239	1.81255e-05
ASPG	9.86472e-07	1.00973	1.92705e-05
TMPRSS11D	1.00167e-06	1.28502	1.95301e-05
P2RY1	1.01063e-06	0.960343	1.96489e-05
WNT7A	1.01174e-06	1.15806	1.9652e-05
TGM6	1.05022e-06	0.892878	2.0246e-05
CCDC64B	1.05849e-06	0.780342	2.03864e-05
MSX2	1.07743e-06	0.796034	2.06928e-05
KRT82	1.13115e-06	0.667349	2.15233e-05
MAL2	1.13139e-06	0.644637	2.15079e-05
HAL	1.13487e-06	1.26733	2.15542e-05
APOBEC3A	1.14309e-06	0.985358	2.16501e-05
NCKAP5	1.20072e-06	0.662289	2.25958e-05
SYTL5	1.45169e-06	1.11615	2.64225e-05
CARD6	1.6653e-06	0.59201	2.93732e-05
VNN3	1.76999e-06	0.990348	3.08749e-05
PLA2G2F	1.84961e-06	1.3357	3.20728e-05
SLC15A1	1.86684e-06	1.13304	3.22355e-05
PRSS27	1.88938e-06	1.08679	3.25427e-05
HOXC13	1.98327e-06	0.95252	3.39888e-05
DLX5	1.98804e-06	0.713688	3.4042e-05
NGF	2.24348e-06	0.945317	3.7693e-05
IL18	2.25981e-06	0.667406	3.79364e-05
CARD17	2.30385e-06	0.733579	3.84555e-05
EPS8L1	2.37601e-06	0.678228	3.94994e-05
KRT3	2.37983e-06	1.15515	3.9499e-05
C19orf33	2.5031e-06	0.812522	4.13112e-05
S100A2	2.60337e-06	0.675128	4.27256e-05
MUC15	2.64051e-06	1.14184	4.32315e-05
NRG1	2.72266e-06	0.821223	4.43642e-05
RASAL1	2.7257e-06	0.69639	4.43786e-05
GPR157	2.75056e-06	0.646149	4.47477e-05
RAP1GAP	2.76528e-06	0.613473	4.48806e-05
CD24	2.86243e-06	0.708975	4.63109e-05
EXOC6B	2.906e-06	0.591405	4.68313e-05
EPHA4	3.23765e-06	0.586991	5.11718e-05
IFI27	3.64293e-06	0.721782	5.67474e-05
DNAH3	3.73665e-06	0.608778	5.78997e-05
NKAIN1	3.74525e-06	0.673468	5.79892e-05
IL31RA	3.95108e-06	0.816404	6.07183e-05
LCE3A	4.15039e-06	1.13933	6.30264e-05
PITX2	4.18861e-06	1.11519	6.35598e-05
TMEM63C	4.30797e-06	0.899989	6.50824e-05
GPRC5A	4.40293e-06	0.780879	6.61277e-05
C6orf15	4.51654e-06	1.45912	6.74884e-05
C7orf57	4.80304e-06	0.683881	7.11481e-05
BDKRB1	4.8628e-06	0.615523	7.19295e-05
SLCO4A1	4.92535e-06	0.685266	7.26976e-05
LCE1D	5.07592e-06	0.625618	7.45982e-05
KRT79	5.64171e-06	1.26519	8.12271e-05
IL1A	5.84148e-06	0.991689	8.35177e-05
CD36	6.64742e-06	0.80098	9.30956e-05
SOST	6.74877e-06	1.05664	9.4322e-05
WNT4	6.81392e-06	0.729668	9.48451e-05
FABP4	7.43568e-06	1.5531	0.000101572
KHDC1L	7.66275e-06	1.11608	0.000104188
RAB25	7.89544e-06	0.600209	0.000106646
GSTA4	8.26557e-06	0.676501	0.000110554
PSG4	8.28598e-06	1.12462	0.000110755
FFAR2	8.59614e-06	0.751813	0.000114305
NAV3	8.7256e-06	0.803823	0.000115727
CASP14	8.76573e-06	1.6144	0.000116109
TNNT2	9.23453e-06	0.913416	0.000121146
FETUB	9.64961e-06	1.3138	0.000125868
RGS20	9.96276e-06	0.77925	0.000129214
PPBP	1.09893e-05	0.88454	0.000140051
NELL2	1.1188e-05	0.990503	0.000141878
HIST1H2BG	1.14984e-05	0.604219	0.000145008
POU2F3	1.17424e-05	0.649911	0.000147632
CES5A	1.20562e-05	0.762837	0.000150288
EFR3B	1.22007e-05	0.685403	0.000151813
XKRX	1.22256e-05	0.585903	0.000152031
ZBED2	1.28039e-05	0.728033	0.000158169
DPP4	1.30441e-05	0.734171	0.00015979
FER1L6	1.34289e-05	1.02622	0.000163626
ELOVL4	1.36348e-05	0.812007	0.000165741
AADACL2	1.36389e-05	1.09223	0.000165693
VIPR1	1.57381e-05	0.636384	0.00018699
THSD1	1.71039e-05	0.638497	0.000200664
EVPLL	1.75289e-05	0.883003	0.000204597
ZNF365	1.75957e-05	0.722858	0.000205027
LINC01559	1.84534e-05	1.11579	0.000213446
IL24	1.86482e-05	1.16818	0.000215093
SLC44A5	1.87221e-05	0.787639	0.000215461
COL4A6	1.91414e-05	1.02128	0.000219671
ENTPD3	1.98364e-05	0.590559	0.00022613
MAP2	1.99969e-05	0.778944	0.000227833
ADAMTSL4	2.05807e-05	0.614784	0.000233062
CPA4	2.10314e-05	1.08906	0.000237512
SDR16C5	2.10877e-05	0.696497	0.000237755
THBD	2.11663e-05	0.677316	0.000238248
DKFZp434J0226	2.17293e-05	0.814197	0.000243784
ATP2C2	2.19922e-05	0.76749	0.000245793
ZAN	2.21518e-05	0.909007	0.000247307
LCN2	2.34489e-05	1.0487	0.000258555
SPTSSB	2.48935e-05	0.97747	0.000270418
TINCR	2.51353e-05	0.590782	0.000272036
AKR1C2	2.55529e-05	1.1314	0.000275106
MIR31HG	2.56261e-05	1.05117	0.000275605
SPRR3	2.667e-05	1.68059	0.000284005
STEAP4	2.74112e-05	0.934693	0.000290093
LCE1B	2.7466e-05	0.837962	0.000290522
PRSS22	2.75615e-05	0.699637	0.000291083
WNT2B	3.07398e-05	0.712997	0.000319715
FOLR3	3.15931e-05	1.00437	0.00032743
NDRG4	3.20022e-05	0.759438	0.000330834
RNASE10	3.38747e-05	0.966594	0.000345838
ACE2	3.63577e-05	0.725741	0.000366091
SYT7	3.6659e-05	0.701194	0.000368583
GDPD3	3.8034e-05	0.739067	0.000379066
LINC00482	3.84935e-05	0.618485	0.000382346
DLX1	3.99914e-05	0.686368	0.000393796
TPPP3	4.01288e-05	0.657733	0.00039477
MAB21L3	4.02187e-05	0.813383	0.000395086
SPINK5	4.11362e-05	0.995025	0.000402175
HSPA12A	4.2814e-05	0.638098	0.000415217
PIK3C2G	4.75656e-05	0.941787	0.000451697
ACKR2	4.9415e-05	0.640753	0.000465172
LOR	5.36597e-05	1.19671	0.000499178
PGBD5	5.68249e-05	0.686636	0.000523641
SERPINA12	5.73146e-05	0.740862	0.000526971
HAPLN1	5.91567e-05	0.61421	0.000540759
CLCA3P	7.07925e-05	0.682703	0.000631931
HES5	7.09603e-05	0.683181	0.000632878
TPRG1	7.14334e-05	0.600086	0.000635717
ARC	7.24216e-05	0.720965	0.000643396
ARL14	7.50101e-05	0.910827	0.000662095
CCNA1	7.60638e-05	1.17564	0.000670531
UCA1	7.67508e-05	0.803125	0.000675427
NOX5	7.72103e-05	0.633577	0.000678889
PRSS3	7.76228e-05	1.23396	0.000681348
MICALCL	7.9349e-05	0.689662	0.000693535
KLF8	8.36714e-05	0.644345	0.000721183
PFN2	8.43868e-05	0.599447	0.000725218
COL12A1	8.48521e-05	0.597575	0.000728302
AQP3	8.52989e-05	0.8317	0.000731525
C11orf87	9.32225e-05	0.949925	0.000792198
GCOM1	9.64469e-05	0.715949	0.000812203
PCDH7	0.000101003	0.736048	0.000843304
DEFB1	0.00010246	0.918601	0.000852004
VGLL1	0.000109655	0.860686	0.000897654
COL17A1	0.000113063	0.763207	0.000920421
TMEM45B	0.000120251	0.975826	0.000968188
CYP39A1	0.000122462	0.73373	0.000982906
CNTN1	0.000141203	1.0087	0.0011023
KPNA7	0.000146427	0.589431	0.00113702
SLITRK6	0.000152675	1.00997	0.00117708
KIAA1644	0.000155508	0.743475	0.00119533
KCNJ15	0.000156252	0.618227	0.00119971
IL36A	0.000157249	1.08931	0.00120331
TMEM125	0.00016281	0.596414	0.00123893
MEFV	0.000165668	0.607116	0.00125696
PTGS1	0.000177799	0.618625	0.0013279
TH	0.000177997	0.960017	0.00132841
ANKRD35	0.000179573	0.694697	0.00133725
LYPD2	0.00018359	1.21075	0.00136321
KRT31	0.000183791	0.654824	0.00136372
RIMS3	0.000186925	0.610382	0.00138248
LOC285629	0.000191009	0.661823	0.00140358
IGFBP6	0.000195589	0.802098	0.00143058
ARSI	0.000196474	0.696955	0.00143552
KIAA1257	0.000204378	0.598458	0.00148062
CIDEA	0.000207362	0.744852	0.00149854
SMIM5	0.000224965	0.67199	0.00160318
SERPINB12	0.00022541	0.915817	0.00160412
LHX1	0.000235751	0.847722	0.00166502
SLCO1B3	0.000237952	1.19883	0.00167652
CSMD3	0.000244304	0.726975	0.0017113
KLK4	0.000247859	0.613141	0.00173088
AKNAD1	0.000248334	0.612346	0.00173361
LMX1B	0.000250948	0.862284	0.0017477
GSTA3	0.00025778	0.625692	0.00178921
HOXD11	0.000269225	0.760007	0.00185112
CYP27C1	0.00029607	0.671829	0.00200152
TMPRSS4	0.000313557	0.639956	0.0021038
KRT2	0.00032486	1.16623	0.00215918
INHBA	0.000327592	0.805115	0.00217031
FLRT2	0.000333065	0.669139	0.00220018
C6orf141	0.000372271	0.609144	0.00240803
CRNN	0.000403959	1.52231	0.00257408
ATP13A4	0.000404976	1.01249	0.00257816
KIAA1045	0.000410405	0.650055	0.00260948
ATG9B	0.000412027	0.628716	0.00261656
TREM1	0.000414841	0.640222	0.00262955
PTPRD	0.000421308	0.814638	0.00266232
ZNF114	0.000433613	0.684719	0.00272498
CYP4F11	0.000454905	0.960933	0.0028388
CXCL5	0.000469481	0.879749	0.00290766
UPK1A	0.000488805	0.777726	0.00300469
IL20	0.000570275	0.827021	0.00339963
TCN1	0.000591024	1.06896	0.00348888
MASP1	0.000597477	0.8252	0.00351484
HCG4	0.000625398	0.638121	0.00364774
PLA2G3	0.000630971	0.921248	0.00367398
SLAMF9	0.000654709	0.678158	0.00378963
FUT3	0.000688099	0.663817	0.00394398
CSPG4	0.00072481	0.635568	0.00411079
CHRNA9	0.000738626	0.682827	0.00417302
AKR1C3	0.000740529	0.794591	0.00417802
CRYAB	0.000755382	0.676692	0.00424548
LGALS9B	0.000785702	0.692374	0.00439184
RIMBP2	0.000803156	0.62755	0.00447115
HOXD10	0.000836699	0.606527	0.0046203
GRIN3B	0.000860285	0.639607	0.00471755
SLC9A3	0.000950184	0.679124	0.00508557
SLC16A9	0.00095049	0.73705	0.00508588
LCE1C	0.000985503	0.731081	0.00522961
SORCS2	0.00112053	0.624225	0.00579485
SERPINA9	0.00112963	0.653506	0.00583019
SERPINB11	0.0011948	0.956881	0.00610663
PCSK5	0.00120893	0.587455	0.00616507
KIRREL	0.00126587	0.612137	0.00640293
UPK3BL	0.00133241	0.613443	0.00668518
MAGEC2	0.00136406	0.848266	0.0068173
PRMT8	0.00143512	0.65835	0.00709814
AKR1C1	0.00146987	0.816781	0.00722823
NELL1	0.00177097	0.675309	0.00842833
WNT10A	0.00182428	0.597843	0.00861412
CRLF1	0.00183931	0.642699	0.00867317
POF1B	0.00188948	0.789078	0.0088548
HRASLS2	0.00193259	0.585693	0.00901978
C1orf186	0.00198511	0.718359	0.00920836
SDK2	0.00209869	0.607448	0.00963513
LIPH	0.00215408	0.602112	0.00983222
ALOX12	0.00216752	0.726707	0.0098804
ELF5	0.00225833	0.849595	0.0102172
GPX2	0.00251488	0.893115	0.0111278
TRIML2	0.00279399	0.762381	0.0121173
C2orf54	0.00283073	0.690099	0.012243
PAEP	0.00285887	0.71839	0.0123388
GALNT13	0.00291582	0.630742	0.012524
GABRA3	0.0031191	0.60579	0.0132338
NOS1	0.0031538	0.783126	0.0133507
MMP13	0.00329482	0.969837	0.0138081
CHL1	0.00331893	0.863903	0.0138695
MAGEC1	0.00337726	0.832535	0.0140618
MYOM3	0.00357734	0.687411	0.0147364
CEACAM5	0.00360284	0.929198	0.0148117
HKDC1	0.00385122	0.69328	0.0156017
TMPRSS11A	0.0038828	0.906071	0.0156986
ATP6V0A4	0.00415114	0.662218	0.0165265
AJAP1	0.00441655	0.754737	0.0173145
RNF128	0.00450299	0.638307	0.0175729
DEGS2	0.00453608	0.629467	0.0176684
AZGP1	0.00454055	0.86489	0.0176791
CREG2	0.00468906	0.609636	0.0181507
PADI1	0.00515424	0.701232	0.0195459
HSPB3	0.00521378	0.746121	0.0197316
ATP12A	0.00549327	0.906003	0.0205732
HTR3A	0.00584525	0.663329	0.0215921
ALOX15B	0.00607969	0.635951	0.0222737
NXF2	0.00657845	0.601079	0.0237242
DYNAP	0.00658673	0.719702	0.0237416
CHP2	0.00722752	0.742292	0.0255094
MYO3B	0.00758959	0.610779	0.0265364
HTR2C	0.00820836	0.669756	0.0282052
PSAPL1	0.0105483	0.650594	0.0343541
SLC26A9	0.0105549	0.630392	0.0343701
KRT76	0.0108097	0.684123	0.0350551
ADAMTS15	0.010848	0.59322	0.0351406
BCHE	0.0110126	0.620648	0.0355726
ESRG	0.011208	0.696099	0.0361072
CYP4F3	0.0123916	0.662553	0.0390443
TSIX	0.0128124	0.725069	0.0400564
KRT24	0.0138975	0.948846	0.0426692
CALML5	0.0141056	0.748438	0.0431984
MAGEA1	0.01513	0.811129	0.0456546
MMP10	0.0154681	0.70682	0.0464699

## Sheet: KIRC
Symbol	P value	log2(Fold change)	FDR
EMCN	4.11702e-17	0.995618	4.22633e-13
TMEM150C	1.39362e-16	0.897084	7.15308e-13
SDPR	5.98773e-16	0.89097	2.0489e-12
TMCC3	6.03642e-15	0.58656	1.23934e-11
TIMP3	1.36322e-14	0.726592	2.33235e-11
DNASE1L3	4.91183e-14	1.03995	4.20187e-11
TSPAN7	7.25504e-14	0.868667	5.13632e-11
ABCG2	7.71484e-14	0.867577	5.27978e-11
TEK	8.42834e-14	0.817202	5.24371e-11
AGTR1	1.36075e-13	1.2885	7.35201e-11
SCN4A	1.58163e-13	1.10654	8.1181e-11
CA4	1.6342e-13	1.51231	7.98849e-11
CLMN	1.70907e-13	0.599515	7.79752e-11
NR3C2	1.78463e-13	0.738789	7.96527e-11
SLCO2A1	1.94141e-13	0.866236	8.30397e-11
PDE7B	2.62402e-13	0.622513	1.05635e-10
CHRM3	2.90136e-13	0.996666	1.12392e-10
APOLD1	3.09824e-13	0.907435	1.17796e-10
PTPRB	5.07495e-13	0.787767	1.79645e-10
PDGFD	5.53311e-13	0.753966	1.8623e-10
EDNRB	6.18364e-13	0.861928	2.01518e-10
EDA	6.63727e-13	0.587935	2.12921e-10
SEMA3G	1.38307e-12	0.9032	3.59442e-10
CNGA1	1.45108e-12	0.995896	3.72401e-10
PDE2A	1.53896e-12	0.7483	3.85321e-10
HMGCLL1	6.09591e-12	1.02941	1.12752e-09
HLF	8.14823e-12	0.763952	1.33833e-09
LRRC70	8.77967e-12	0.631815	1.40825e-09
SHE	9.04253e-12	0.606408	1.42809e-09
CCSER1	9.59183e-12	0.797477	1.45874e-09
PODXL	1.02701e-11	0.631803	1.55041e-09
FAM47E	1.19272e-11	0.72405	1.74913e-09
OTUD7A	1.33611e-11	0.709263	1.89184e-09
ST6GALNAC3	1.37062e-11	0.661772	1.92741e-09
BMP5	1.7066e-11	1.22459	2.24604e-09
IRF6	2.77488e-11	1.03621	3.31227e-09
PGM5	2.7942e-11	0.62822	3.31606e-09
RAPGEF4	2.98161e-11	0.690176	3.38207e-09
WDR72	3.89352e-11	1.01524	4.14186e-09
CYYR1	4.22961e-11	0.612847	4.43052e-09
COL25A1	4.32328e-11	1.05928	4.50564e-09
ATOH8	6.02203e-11	0.879143	5.832e-09
RGCC	6.11077e-11	0.601117	5.89015e-09
F2RL3	8.87705e-11	0.901467	7.69007e-09
LRRC55	9.14267e-11	0.713989	7.8539e-09
VIPR1	1.16163e-10	0.845992	9.65568e-09
EMX2	1.2781e-10	0.907885	1.05384e-08
FGD5	1.31701e-10	0.596518	1.073e-08
CCDC85A	1.35483e-10	0.63325	1.09083e-08
RERGL	1.47399e-10	1.07038	1.14631e-08
SOWAHB	1.81222e-10	0.850488	1.33837e-08
KDR	2.5409e-10	0.740354	1.75647e-08
BSPRY	3.12772e-10	1.04743	2.07816e-08
C2orf40	3.45494e-10	1.06298	2.25903e-08
SYN3	3.70198e-10	0.599089	2.39765e-08
EMX2OS	3.72481e-10	0.896112	2.39731e-08
ZDHHC15	4.32962e-10	0.849319	2.7606e-08
TAL1	5.11585e-10	0.627298	3.16366e-08
BTNL9	5.6827e-10	0.853115	3.44164e-08
LIN7A	7.93917e-10	0.900854	4.3817e-08
CD300LG	9.29799e-10	1.06151	4.97128e-08
FAM107A	9.31742e-10	0.644762	4.95586e-08
NEBL	1.16588e-09	0.714054	5.93961e-08
MAP7	1.3149e-09	0.69304	6.41238e-08
TPPP	1.35557e-09	0.763253	6.53314e-08
TMEM88	1.59228e-09	0.616905	7.3962e-08
SLC10A6	1.80946e-09	0.74787	8.09369e-08
FAM160A1	1.94422e-09	0.599242	8.51105e-08
RAMP3	2.02963e-09	0.637658	8.82847e-08
GJA5	2.77025e-09	0.67938	1.11961e-07
CRHBP	2.83986e-09	0.912578	1.14548e-07
RBP7	3.10991e-09	0.693207	1.22317e-07
PDK4	3.17575e-09	0.968757	1.24193e-07
TOX3	3.33482e-09	1.32312	1.27737e-07
ARC	3.37635e-09	0.693343	1.28608e-07
ALDH6A1	3.61698e-09	0.66904	1.35019e-07
TCL6	4.47548e-09	1.28281	1.6008e-07
CXXC4	4.76104e-09	0.628842	1.66807e-07
ABCA8	5.07303e-09	0.975733	1.7564e-07
C5AR2	6.22782e-09	0.605612	2.05899e-07
FABP4	6.48309e-09	1.26644	2.12967e-07
ANO3	6.67595e-09	0.855296	2.17908e-07
IL17RD	7.10894e-09	0.604126	2.27697e-07
ENAM	8.73221e-09	1.00781	2.65601e-07
ATP13A4	1.0037e-08	1.06518	2.96931e-07
LOC221122	1.27272e-08	0.622548	3.60416e-07
GALNT15	1.29534e-08	0.760118	3.65814e-07
CDC42BPG	1.51642e-08	0.609372	4.17902e-07
BEX5	1.55939e-08	0.694847	4.28593e-07
SLC6A19	1.5892e-08	1.87883	4.33306e-07
AQP1	1.80227e-08	0.75714	4.79928e-07
C3orf36	1.80958e-08	0.690949	4.80626e-07
EXOC3L2	1.89442e-08	0.586739	4.93583e-07
FRMD3	2.66437e-08	0.760332	6.61452e-07
HECW2	2.73219e-08	0.606078	6.74215e-07
SLC27A2	2.81514e-08	0.961329	6.9136e-07
COL4A4	2.92279e-08	0.602341	7.08474e-07
APLNR	3.23194e-08	0.693626	7.67997e-07
ASXL3	3.38808e-08	0.861578	7.94072e-07
MS4A2	3.43221e-08	0.711471	8.02582e-07
AK7	3.57551e-08	0.598339	8.30415e-07
MYL3	4.4683e-08	1.06452	1.00371e-06
SGSM1	4.51211e-08	0.678534	1.01133e-06
C1orf210	4.51317e-08	0.96836	1.01047e-06
KL	4.55461e-08	0.746317	1.01422e-06
ZNF366	5.65017e-08	0.699303	1.21725e-06
CYS1	5.84377e-08	0.828818	1.24847e-06
ZNF471	6.72635e-08	0.693969	1.41061e-06
TMEM252	7.02142e-08	1.04723	1.45908e-06
CLEC3B	7.03348e-08	0.687703	1.4601e-06
ZNF204P	7.21308e-08	0.619852	1.48836e-06
FREM2	7.49786e-08	1.00588	1.53939e-06
PKHD1	7.52338e-08	1.00213	1.54e-06
UNC5D	7.74969e-08	1.2556	1.58003e-06
FRMPD2	8.01661e-08	0.67005	1.61997e-06
KLHL32	8.3027e-08	0.615616	1.66793e-06
SLC35F1	9.76567e-08	0.602965	1.90407e-06
PIP5K1B	1.16335e-07	0.632599	2.20543e-06
RGS5	1.37047e-07	0.707415	2.54174e-06
SEMA6D	1.46228e-07	0.587185	2.67339e-06
PCDHGB5	1.56272e-07	0.826704	2.82929e-06
CYP4B1	1.65948e-07	0.711943	2.97043e-06
CWH43	1.69074e-07	1.0884	3.01324e-06
TACR1	1.9808e-07	0.72888	3.40601e-06
CPA3	2.23112e-07	0.736363	3.73023e-06
NSUN7	2.4923e-07	0.630532	4.09355e-06
KIF26A	3.18541e-07	0.687691	4.98472e-06
SOSTDC1	3.32085e-07	1.07781	5.16126e-06
HSD11B2	3.37651e-07	0.7493	5.22799e-06
SLC14A1	4.26255e-07	0.669431	6.34622e-06
PTPRR	4.35572e-07	0.639332	6.46618e-06
MPPED2	4.37441e-07	0.592615	6.48454e-06
FREM1	4.51717e-07	1.03579	6.6339e-06
MCF2	4.6224e-07	0.606059	6.74983e-06
COL4A3	4.70043e-07	0.687703	6.85401e-06
C1orf95	4.85848e-07	0.920648	7.05442e-06
SLC5A8	4.87852e-07	1.55054	7.07851e-06
SCN4B	5.56036e-07	0.597869	7.87308e-06
EBF3	5.77859e-07	0.645006	8.09278e-06
THSD7B	5.79948e-07	0.733965	8.1165e-06
SULT1C4	5.81515e-07	0.88487	8.12736e-06
NOS2	6.55382e-07	0.658691	9.02458e-06
SLC18A2	7.46209e-07	0.681676	1.00792e-05
CGN	7.53615e-07	0.701101	1.01459e-05
CTSG	8.34691e-07	0.832233	1.10348e-05
SUCNR1	8.42979e-07	0.786314	1.11229e-05
CLIC5	9.26499e-07	0.658561	1.1926e-05
FOXI2	9.70617e-07	0.846851	1.23468e-05
LINC00671	1.08531e-06	1.30355	1.36201e-05
GALR1	1.11628e-06	0.673708	1.39575e-05
SCD5	1.43087e-06	0.713469	1.70897e-05
MGAM	1.48756e-06	1.0033	1.76538e-05
PTH1R	1.56252e-06	0.714408	1.83946e-05
G6PC	1.63526e-06	1.19115	1.91302e-05
AQP7	1.75135e-06	0.737155	2.02688e-05
RUNX1T1	1.79592e-06	0.58519	2.06798e-05
COLCA1	1.84539e-06	0.611991	2.11663e-05
FCN3	1.92346e-06	0.6306	2.18785e-05
SLC7A10	1.95698e-06	0.59108	2.21615e-05
GABRG1	2.05197e-06	0.782471	2.30465e-05
SLC16A12	2.16475e-06	0.923491	2.41022e-05
KDF1	2.1887e-06	0.629686	2.43162e-05
MASP1	2.51339e-06	0.762361	2.72452e-05
C5orf23	2.85849e-06	0.799786	3.04555e-05
AVPR2	3.37278e-06	0.622317	3.50793e-05
NIPAL1	3.57496e-06	0.596284	3.68832e-05
AJAP1	3.69501e-06	0.653534	3.778e-05
GPIHBP1	3.7515e-06	0.59275	3.82243e-05
CYP39A1	4.05736e-06	0.684056	4.07543e-05
FCN2	4.17321e-06	0.715798	4.1552e-05
NPR3	4.44867e-06	0.855715	4.3785e-05
TMEM125	4.5585e-06	0.715937	4.46307e-05
ELAVL2	4.57434e-06	0.595327	4.47218e-05
ADCY5	4.60542e-06	0.709379	4.48974e-05
SLC44A4	4.79863e-06	0.779493	4.63627e-05
GRIK3	5.48872e-06	0.75325	5.16684e-05
ROBO2	5.64175e-06	0.65855	5.28666e-05
PTGER3	6.1279e-06	0.89123	5.66465e-05
PCK1	6.99302e-06	1.08593	6.32483e-05
NR4A1	7.01139e-06	0.682783	6.33308e-05
GYLTL1B	7.07541e-06	0.76717	6.37687e-05
EDAR	7.09786e-06	0.770251	6.3915e-05
PPARGC1A	7.32058e-06	0.626542	6.569e-05
ITGA8	7.53177e-06	0.754091	6.73203e-05
AVPR1A	7.64097e-06	0.701616	6.82073e-05
GYPA	8.97293e-06	0.703676	7.78957e-05
TRPM3	9.47236e-06	0.842575	8.15759e-05
FOSB	9.83902e-06	0.953871	8.42038e-05
AQP4	1.08964e-05	0.788354	9.18741e-05
PEG10	1.13848e-05	0.681684	9.53656e-05
GABRB2	1.16852e-05	0.699884	9.75239e-05
EYA4	1.16977e-05	0.630495	9.75097e-05
ADCYAP1	1.19931e-05	0.66202	9.95674e-05
ZNF727	1.22939e-05	0.615831	0.000101776
TRHDE	1.47265e-05	0.909633	0.000117875
ACADL	1.58504e-05	0.682868	0.000125259
TUB	1.73801e-05	0.586576	0.000135626
BDNF	1.81233e-05	0.661717	0.000140623
ASPG	2.11318e-05	1.17484	0.000160332
IQSEC3	2.32442e-05	0.807313	0.000173663
SCGN	2.6632e-05	1.12378	0.000194931
RGS7BP	2.72209e-05	0.626676	0.000198533
OVOL1	2.80581e-05	0.677778	0.000203843
SLC6A18	3.09848e-05	1.25576	0.000221809
SSTR1	3.6928e-05	0.626925	0.000256572
MIA2	3.69655e-05	0.605533	0.000256659
CDH9	4.17581e-05	0.767604	0.000284545
DDIT4L	4.20597e-05	0.659704	0.000286126
HMGCS2	4.69539e-05	1.18725	0.000314112
SLC22A24	4.89672e-05	0.69598	0.000325354
LHFPL3-AS2	5.25052e-05	0.761401	0.000345176
LOC100130238	5.26538e-05	0.705753	0.000345932
TEKT2	5.39272e-05	0.602011	0.000353393
GBA3	5.44278e-05	0.828561	0.000355878
FAM65C	5.64632e-05	0.693969	0.000367199
CDH4	6.09297e-05	1.03066	0.000390312
CHST9	7.07316e-05	0.831869	0.000443146
GALNT9	7.44585e-05	0.858074	0.000462404
ZNF676	7.79255e-05	0.666873	0.00048088
MAPT	8.72878e-05	0.590042	0.000529425
PLG	9.35543e-05	1.33683	0.000562613
SLC9A3	9.42831e-05	0.904781	0.000566499
KCNJ3	9.55699e-05	0.645327	0.000572722
CYP4A11	9.74217e-05	1.24633	0.000581782
UBE2QL1	0.000114846	0.603525	0.000670428
SIM1	0.000142933	0.922476	0.00080664
TMEM72	0.000145994	0.756029	0.000820754
C6orf223	0.000162915	0.627246	0.00090132
SLC10A2	0.000165957	0.99036	0.000915687
ALDH1L1	0.000177888	0.72302	0.000971332
DCAF12L1	0.000183527	0.967411	0.000998406
RPS6KA6	0.000218903	0.729684	0.00115683
TMEM174	0.000221746	0.995906	0.00116885
SLC22A12	0.000225893	1.08687	0.00118857
F11	0.000228446	0.74938	0.00119985
ESRRG	0.000236853	0.616628	0.00123705
FRMD1	0.000248845	0.73643	0.00129049
REN	0.000251472	1.15719	0.00129886
ATP2B2	0.000281206	0.665675	0.0014266
GSTO2	0.000351971	0.641549	0.00173127
ERICH5	0.000361001	0.633721	0.0017668
C14orf180	0.000377399	0.817151	0.00183437
DACT2	0.000411514	0.788853	0.00196896
COL21A1	0.000424061	0.592881	0.00202145
C1QL4	0.000468666	0.802325	0.00220036
FMO2	0.000496154	0.637019	0.00230621
HAO2	0.000500954	0.833502	0.00232169
FLRT3	0.000507047	0.61504	0.00234411
GGT6	0.000524806	0.704754	0.00241047
SFRP1	0.000653677	0.616621	0.00288989
SLC16A9	0.000692414	0.631855	0.00302596
TRHDE-AS1	0.000790457	0.683765	0.00337048
OPCML	0.000899944	0.739394	0.00375468
SLC5A1	0.000917789	0.896911	0.00381517
FAM83F	0.000948927	0.799058	0.00392949
PCDH10	0.000951088	0.723308	0.00393447
GABRB3	0.00110058	0.628842	0.00444627
HS6ST3	0.001135	0.598628	0.00455129
XIST	0.00121736	1.489	0.00482316
EDN2	0.00123562	0.634552	0.00487855
SLC47A1	0.00191036	0.596911	0.00699512
SPINK5	0.00209624	0.635399	0.00757311
SLC17A4	0.00228789	0.749881	0.00812535
SST	0.00234979	0.969617	0.0083021
PRR15L	0.00265618	0.652283	0.00919476
CALCR	0.0029327	0.58987	0.0099605
KCNJ1	0.00339233	0.600133	0.0112717
SLC22A2	0.00413758	0.712092	0.0132133
SLC22A8	0.00437982	0.684621	0.0138512
CSDC2	0.0043821	0.717358	0.0138542
SLC6A3	0.00453322	0.819402	0.014242
DMKN	0.00508513	0.600015	0.0156973
MIOX	0.00643815	0.65099	0.019008
ACE2	0.00958832	0.654548	0.0265486
FTCD	0.0101445	0.711992	0.0278669
ALDOB	0.0115109	0.708865	0.0308284
TMEM213	0.0120873	0.632386	0.0320379
VIL1	0.0152708	0.642357	0.0389183
PAH	0.0172961	0.681126	0.0432002
CDHR2	0.0197763	0.594344	0.0482676

## Sheet: LIHC
Symbol	P value	log2(Fold change)	FDR
C6	9.448e-12	1.6878	1.93977e-07
ETFDH	9.51769e-12	0.713928	9.77038e-08
ACOT2	6.41554e-11	0.705144	2.63435e-07
C16orf45	1.53435e-10	0.959225	3.50019e-07
ACAA2	1.86163e-10	0.743865	3.47464e-07
CYP2A6	4.58137e-10	2.89547	4.08957e-07
STARD5	4.98723e-10	0.813138	4.09571e-07
PPP1R32	5.39031e-10	0.838558	4.09883e-07
CPED1	7.90156e-10	1.2626	4.77138e-07
CYP4F2	1.20595e-09	1.71453	6.03889e-07
GPD1	1.27981e-09	1.38302	6.25612e-07
PEX11G	1.54583e-09	0.766178	7.21306e-07
UGP2	1.686e-09	0.613586	7.6923e-07
GHR	1.81438e-09	1.13493	7.60224e-07
ACOT1	2.32581e-09	0.642532	8.84283e-07
ESR1	2.53119e-09	1.48879	9.44869e-07
LOC283856	2.64848e-09	0.941287	9.37515e-07
F8	3.08048e-09	0.746175	1.02009e-06
ECHDC2	4.55093e-09	0.662777	1.41568e-06
TM6SF2	6.47134e-09	1.15437	1.77151e-06
CIDEB	6.53471e-09	0.84354	1.76532e-06
PGRMC1	7.19176e-09	0.618173	1.84567e-06
ACAT1	7.71261e-09	0.633791	1.93107e-06
MFAP3L	7.90881e-09	1.35547	1.9103e-06
SRD5A1	1.1091e-08	0.71235	2.32357e-06
ALDH2	1.14602e-08	0.692524	2.37666e-06
ACSM5	1.23441e-08	1.51371	2.48468e-06
SLC10A1	1.2602e-08	2.12273	2.4878e-06
GSTZ1	1.26634e-08	0.791238	2.47612e-06
ACADM	1.34381e-08	0.66168	2.60282e-06
CYP4A22	1.42859e-08	1.73596	2.69086e-06
ADRA1B	1.42998e-08	1.04255	2.669e-06
ACSL1	1.78176e-08	0.917321	3.10011e-06
GADD45A	1.90014e-08	0.657836	3.19769e-06
ATP11C	2.00478e-08	0.720863	3.29281e-06
ACAD11	3.11529e-08	0.630111	4.53616e-06
ST3GAL6	3.12547e-08	0.816266	4.51894e-06
HAPLN4	3.34853e-08	1.10172	4.67678e-06
SEC14L2	3.77715e-08	1.13161	5.10188e-06
TAT	3.86834e-08	1.99485	5.19091e-06
CPEB3	4.14455e-08	0.71048	5.4546e-06
SPATA18	4.41554e-08	1.29587	5.56168e-06
ALDH4A1	4.83228e-08	0.64971	5.80184e-06
SLC28A1	4.98848e-08	1.61109	5.88612e-06
CXorf66	5.42633e-08	0.751307	6.18933e-06
ACSM2B	6.0248e-08	1.37809	6.65028e-06
ACSM2A	6.15262e-08	1.42107	6.71912e-06
CYP4V2	6.91001e-08	0.61794	7.38903e-06
ACBD4	7.68823e-08	0.618961	8.13644e-06
SHMT1	9.12507e-08	0.813031	9.13887e-06
C3P1	9.51842e-08	1.66118	9.30585e-06
A1BG-AS1	1.06163e-07	0.70705	9.90743e-06
IYD	1.0953e-07	1.31818	1.00842e-05
MIR100HG	1.2272e-07	0.863455	1.10994e-05
CYB5A	1.37988e-07	0.658219	1.20044e-05
2016-03-02	1.40302e-07	0.593932	1.20525e-05
SERPING1	1.41761e-07	0.637084	1.21271e-05
CFHR4	1.42298e-07	1.62716	1.21225e-05
ADAMTSL3	1.46199e-07	1.12686	1.24034e-05
MOGAT2	1.54574e-07	1.59065	1.30064e-05
SLC27A2	1.72553e-07	1.065	1.4285e-05
GLYATL1	1.72888e-07	1.36163	1.42552e-05
ABCB4	1.78593e-07	1.20015	1.45504e-05
ECM2	1.80643e-07	0.834726	1.46015e-05
PCK2	1.81089e-07	0.8215	1.45802e-05
HAO2	1.87474e-07	1.91465	1.48611e-05
SLC27A5	1.93043e-07	1.26155	1.51274e-05
SCP2	2.00878e-07	0.643728	1.56221e-05
SIAE	2.04505e-07	0.639267	1.58441e-05
ADRA1A	2.15045e-07	1.39969	1.65359e-05
PNPLA7	2.25456e-07	0.733505	1.72076e-05
RCAN1	2.4504e-07	0.591516	1.8496e-05
GBA3	2.48418e-07	1.58002	1.86823e-05
REPS2	2.51251e-07	0.641713	1.869e-05
LDHD	2.63437e-07	0.848484	1.91795e-05
FMO4	2.71587e-07	0.800342	1.94963e-05
TPRG1	2.838e-07	0.897639	2.01616e-05
RORA	2.95305e-07	0.635065	2.08348e-05
C1S	2.96719e-07	0.661245	2.08628e-05
CFI	2.98129e-07	0.667853	2.08904e-05
CES2	3.2485e-07	0.893826	2.26854e-05
SLC22A1	3.61258e-07	1.92655	2.46411e-05
ASPDH	3.73751e-07	1.45848	2.5325e-05
C1R	3.94825e-07	0.665464	2.65775e-05
MFSD2A	3.98082e-07	1.76171	2.67092e-05
RNLS	3.98194e-07	0.670299	2.66297e-05
GNAO1	3.99141e-07	1.3591	2.66064e-05
SEPP1	4.08885e-07	0.652778	2.71677e-05
SRD5A2	4.20601e-07	1.47963	2.77664e-05
VIPR1	4.30951e-07	1.05193	2.81779e-05
CD14	4.40741e-07	0.780794	2.86356e-05
KLKB1	4.75257e-07	0.863777	3.03972e-05
F12	4.80573e-07	1.19365	3.04526e-05
RTP3	5.02415e-07	1.56751	3.15446e-05
FGGY	5.0304e-07	1.02079	3.14875e-05
ENPEP	5.17079e-07	0.778635	3.2073e-05
CYP8B1	5.43695e-07	1.93307	3.3222e-05
CYP2A7	5.63276e-07	2.23745	3.41139e-05
OGDHL	5.69405e-07	1.31594	3.4083e-05
LRRC3	5.72605e-07	0.877133	3.41749e-05
ETNPPL	6.14009e-07	1.50568	3.60178e-05
TTC36	6.14876e-07	1.79484	3.58637e-05
SLC46A3	6.66181e-07	1.05351	3.86366e-05
SLC16A2	6.8377e-07	0.81316	3.93235e-05
ANXA10	6.93136e-07	1.33351	3.964e-05
DLG2	6.94872e-07	0.844769	3.96289e-05
LHPP	7.14524e-07	0.61896	4.05245e-05
ZMYND12	7.35904e-07	0.906346	4.16221e-05
BCO2	7.55133e-07	1.25664	4.23597e-05
CYP4A11	7.73981e-07	1.3351	4.3064e-05
CYP2C8	8.00395e-07	1.51931	4.38211e-05
ABAT	8.04728e-07	0.860816	4.39412e-05
LINC00526	8.23958e-07	0.642551	4.45176e-05
GLYAT	8.42329e-07	1.90285	4.51537e-05
ANGPTL6	8.51861e-07	0.921875	4.54274e-05
HORMAD2	8.65122e-07	1.17915	4.56602e-05
PRSS53	8.68186e-07	0.633307	4.57044e-05
FAM99A	9.05674e-07	1.67493	4.68373e-05
ANG	9.43691e-07	0.864749	4.85587e-05
MPDZ	9.58112e-07	0.734639	4.90549e-05
GYS2	9.87546e-07	1.6068	5.01864e-05
ADGRA3	1.01141e-06	0.602172	5.10201e-05
FAM13A	1.10623e-06	0.817386	5.44652e-05
TMEM56	1.12388e-06	0.668245	5.49388e-05
ALDH6A1	1.16488e-06	0.865897	5.64062e-05
CD300LG	1.24323e-06	1.1852	5.92221e-05
NLRP6	1.33026e-06	1.20466	6.2498e-05
SORBS2	1.37475e-06	0.646477	6.41477e-05
SEC14L3	1.38783e-06	1.22932	6.43197e-05
CGNL1	1.41796e-06	0.686847	6.54205e-05
F9	1.51871e-06	1.62039	6.86799e-05
HPR	1.52004e-06	1.33574	6.8589e-05
SCN4A	1.57126e-06	0.743152	7.0282e-05
NAT2	1.59041e-06	1.48092	7.0984e-05
SLC1A1	1.59097e-06	1.27595	7.0855e-05
ADH1B	1.67602e-06	1.38902	7.3842e-05
STEAP4	1.80734e-06	1.0311	7.86156e-05
KDM8	1.90137e-06	0.784525	8.21834e-05
APBA1	1.92537e-06	0.867165	8.30456e-05
AKR1D1	2.12967e-06	1.53317	8.99678e-05
DAO	2.15482e-06	1.24091	9.0657e-05
PCSK6	2.18342e-06	0.68165	9.14855e-05
SCN4B	2.37168e-06	0.681244	9.79739e-05
BBOX1	2.43516e-06	1.47695	0.000100193
ADH4	2.48683e-06	1.83668	0.000101505
SORL1	2.50491e-06	0.67324	0.00010204
FAT4	2.65229e-06	0.901298	0.000106356
TIGD2	2.68435e-06	0.612435	0.000106601
F11	2.95511e-06	0.872469	0.000114691
CES3	3.00836e-06	1.01785	0.000116317
ZBTB7C	3.09438e-06	0.96621	0.000118087
ACADL	3.47929e-06	1.45517	0.000129408
GFRA1	3.49153e-06	1.49801	0.000129628
CES5A	3.74835e-06	1.15864	0.000136691
MASP1	3.8701e-06	0.706827	0.000139889
CDH23	3.88055e-06	0.752216	0.00014002
GABARAPL1	3.88908e-06	0.596242	0.000140082
DEFB132	4.16698e-06	1.26784	0.000148787
AR	4.21994e-06	1.26887	0.000150155
IL27	4.44338e-06	0.904405	0.000155148
PMEL	4.78741e-06	0.677077	0.000163817
ETNK2	4.81567e-06	0.952442	0.000164237
HAAO	5.28302e-06	0.681008	0.000176943
KIAA1683	5.45663e-06	0.691174	0.000180986
LINC01018	5.5598e-06	1.82006	0.00018293
TRO	5.91762e-06	0.809935	0.000192543
IL1RL1	6.32863e-06	0.903337	0.000202073
HEY2	6.56579e-06	0.611776	0.000207707
CLEC3B	6.97813e-06	0.741018	0.000217402
HSD11B1	7.19193e-06	1.60746	0.000223723
CYP7B1	7.45834e-06	0.802938	0.000230267
ABCC9	7.95454e-06	0.897135	0.000243028
C8A	8.07048e-06	1.01162	0.000245474
CYGB	8.40833e-06	0.593783	0.00025387
SLC51A	8.63047e-06	1.26269	0.000258675
XDH	8.78349e-06	1.07939	0.000262495
C8orf46	9.12451e-06	0.838651	0.000269936
LCAT	9.2888e-06	0.868837	0.000273221
AKAP3	9.39255e-06	0.688855	0.000275878
MTHFD1	9.6741e-06	0.58824	0.000282531
CRYAA	1.016e-05	1.57192	0.000294627
UBE2QL1	1.03693e-05	1.14362	0.000299847
ANKRD24	1.07678e-05	0.591149	0.000308331
GLOD5	1.11039e-05	0.889687	0.000314448
HP	1.14696e-05	1.27926	0.000321699
HMGN5	1.16687e-05	0.853061	0.00032462
LINC00574	1.33736e-05	0.677537	0.000361282
BDH1	1.42036e-05	0.781997	0.000379705
ABCA8	1.54743e-05	1.21627	0.000407834
CCL14	1.5631e-05	0.763196	0.000410383
APOA5	1.64943e-05	1.16375	0.000428664
PLG	1.66966e-05	1.08604	0.000432824
FAS	1.69997e-05	0.606806	0.00043902
ACOT6	1.72599e-05	0.599432	0.000443509
ZMAT1	1.8054e-05	0.662068	0.000459885
FAXDC2	1.8199e-05	0.617135	0.000461289
GPLD1	1.85587e-05	1.19953	0.000468671
CA2	1.92627e-05	0.723518	0.000484066
DCXR	1.93007e-05	0.783676	0.000483838
C8B	1.95546e-05	0.907587	0.00048782
SPP2	2.00957e-05	1.524	0.000498894
BTNL9	2.06537e-05	0.707161	0.000510893
SULT1B1	2.10099e-05	1.02854	0.00051721
PFKFB1	2.10289e-05	1.09819	0.000517058
NR3C2	2.1582e-05	0.598808	0.0005275
SYTL4	2.30992e-05	0.603206	0.00055794
AVPR1A	2.34189e-05	1.33783	0.000564998
MIP	2.3848e-05	0.594833	0.000573328
AKR1C6P	2.40885e-05	1.15766	0.000577759
APOF	2.42946e-05	1.28701	0.000579992
PAPPA2	2.46623e-05	1.26906	0.000586043
FNDC5	2.52404e-05	1.38265	0.000597016
RNF125	2.5523e-05	0.651682	0.000600931
TSC22D3	2.55366e-05	0.678111	0.000600564
DIRAS3	2.58154e-05	0.910864	0.000606427
SLC25A15	2.58463e-05	0.646373	0.000606456
TFR2	2.64995e-05	0.821789	0.000618955
HSD17B13	2.65898e-05	1.8378	0.000620358
PDE2A	2.71514e-05	0.615414	0.000630595
RDH16	2.82479e-05	1.22528	0.000649449
SLC6A13	2.84996e-05	0.958713	0.000654502
KHK	2.92574e-05	0.672211	0.000667426
FETUB	2.9553e-05	1.32333	0.000672674
PRAMEF10	2.95729e-05	1.49666	0.000672383
GPM6A	2.98581e-05	0.93005	0.000677367
CFHR3	3.02404e-05	1.26132	0.000683021
AZGP1	3.06568e-05	0.916562	0.000689392
RUNDC3B	3.07592e-05	0.776085	0.000690184
HSD17B6	3.08808e-05	1.07335	0.000692154
EHHADH	3.19119e-05	0.7318	0.000709072
LINC00238	3.2213e-05	0.78483	0.000714218
KCND3	3.28775e-05	1.06149	0.000723482
DMGDH	3.37183e-05	0.829693	0.000738029
PLGLA	3.39481e-05	0.895956	0.000740688
STEAP3	3.44552e-05	0.680604	0.000748572
TMPRSS9	3.45374e-05	1.04005	0.000749563
AGXT2	3.66731e-05	1.10572	0.000785126
ACKR2	3.68828e-05	0.786946	0.000788792
GPR182	3.73128e-05	0.780766	0.000795502
STX1B	3.87756e-05	0.605288	0.000819878
AADAT	3.91225e-05	0.776501	0.000826363
SELENBP1	4.0008e-05	0.604619	0.000838167
KCNJ8	4.19871e-05	0.688814	0.000867241
SLC47A1	4.22456e-05	0.711356	0.000870828
CYP2C19	4.42249e-05	0.912998	0.000904363
INHBC	4.46034e-05	0.940095	0.000909387
C18orf42	4.53828e-05	0.656426	0.000922529
SLC17A4	4.70314e-05	0.827152	0.000943892
CYP4F3	4.84029e-05	0.846487	0.000962946
CFAP57	4.85707e-05	0.629683	0.000965349
FMO3	4.8922e-05	0.985815	0.000969514
NAALADL2	4.92263e-05	0.788654	0.000973665
IRF6	4.93802e-05	0.823372	0.000975771
SOWAHB	4.95121e-05	0.696823	0.000977435
HPD	4.95264e-05	1.55472	0.000976778
THRSP	4.99915e-05	1.73353	0.000982178
TKFC	5.05055e-05	0.588986	0.000988493
PROZ	5.12781e-05	0.959978	0.000998853
MBL1P	5.18072e-05	0.81842	0.0010082
TTBK1	5.35426e-05	0.819776	0.00103511
TPPP2	5.49606e-05	0.795527	0.00105458
LIPG	5.6791e-05	0.735374	0.00107761
HPX	5.68308e-05	0.959864	0.00107737
DRD1	5.79615e-05	0.899689	0.00108975
SLC6A12	5.89733e-05	0.88298	0.00110372
PGLYRP2	5.9576e-05	1.16495	0.00111095
AFM	6.05844e-05	1.14233	0.00112771
COL5A3	6.11331e-05	0.789681	0.00113483
ACOX2	6.20034e-05	0.674778	0.00114272
MYRIP	6.20357e-05	1.09096	0.00114229
ANO1	6.4083e-05	0.951335	0.00117158
OTC	6.53122e-05	1.27189	0.00118771
SPDYC	6.69426e-05	0.789433	0.00120986
HSD3B2	6.78041e-05	0.69912	0.00121899
CYP2A13	7.01073e-05	1.25698	0.00124621
CYP39A1	7.07515e-05	1.20464	0.00125224
ADCY1	7.61348e-05	1.07202	0.00132356
COL25A1	7.63316e-05	0.621132	0.00132362
HBB	7.67677e-05	0.738898	0.00133006
AADACP1	7.72239e-05	0.741939	0.00133571
SERPINA3	7.74637e-05	0.862445	0.0013376
EVA1A	7.75736e-05	0.686319	0.00133837
REEP6	7.96322e-05	0.712926	0.00136358
KCNJ4	8.20559e-05	1.05163	0.00139231
CFHR5	8.24624e-05	1.3475	0.0013923
SARDH	8.32768e-05	0.611374	0.00140489
AKR7A3	8.81268e-05	1.05786	0.00146742
MASP2	8.98732e-05	1.07282	0.00148566
SERPINA11	8.9999e-05	1.0813	0.00148654
HERC5	9.00787e-05	0.6704	0.00148547
RGN	9.21269e-05	0.648134	0.00151196
MIR99AHG	9.24387e-05	0.676132	0.00151586
SERPINC1	9.28258e-05	1.12445	0.00151857
AQP9	9.52226e-05	1.20714	0.00154914
SLC22A25	9.71374e-05	0.876182	0.00156787
GSTM5	9.92423e-05	0.818072	0.00159432
C5orf23	0.0001022	0.809682	0.00163036
CYP2C9	0.000104863	1.14234	0.00166508
CDO1	0.000105448	0.918244	0.00167049
ACY3	0.000106561	0.717743	0.00168163
SERPINA5	0.00010989	0.808798	0.00172752
RAMP3	0.00011018	0.619255	0.00172944
FOSB	0.000111139	0.930238	0.00174049
ADHFE1	0.000112966	0.649184	0.00176642
CHRNA4	0.000115383	1.58814	0.00179328
FABP4	0.000121338	1.02168	0.00186746
ZBTB16	0.000121699	0.820212	0.00187161
ALPL	0.000125148	0.876848	0.00190751
CASQ2	0.000127414	0.69727	0.001932
PEBP4	0.000128979	0.899883	0.0019471
GARNL3	0.00013051	0.631038	0.00196156
DSG1	0.000130682	1.17926	0.00196128
SLC25A34	0.000140985	0.59865	0.00208843
MAT1A	0.00014274	0.754924	0.0021023
CNDP1	0.000145854	1.39569	0.0021283
TTR	0.000148083	1.01056	0.00215318
FITM1	0.000152542	0.639426	0.00220552
ATOH8	0.000152668	0.857244	0.00220579
OIT3	0.000152761	0.646893	0.00220559
UPP2	0.000154741	1.25475	0.00222791
KCNB1	0.000155122	1.00263	0.00223183
SLC22A7	0.000161576	1.25344	0.00229413
AGXT	0.000161608	1.01739	0.002293
PRR18	0.000161872	0.701737	0.00229515
AASS	0.000163123	0.81063	0.00230811
SLC6A1	0.000164789	0.808923	0.00232368
CYP27A1	0.000165875	0.599995	0.00233739
NR1I2	0.000165896	1.12657	0.00233608
TSKU	0.000166084	0.728435	0.00233713
ASPA	0.000166482	0.698439	0.00234112
CYP2J2	0.000166763	0.647075	0.00233866
SOCS2	0.000168107	0.62638	0.0023527
TP63	0.000169383	0.676451	0.00236732
CYP17A1	0.000170349	1.49729	0.00237759
ALDH8A1	0.000171293	0.830949	0.00238429
CYP2B6	0.000180177	1.02748	0.00248103
MAMDC2	0.000180378	0.673424	0.00248047
TMPRSS6	0.000181448	0.831119	0.00249018
ITIH4	0.00018579	0.739064	0.00253959
EPHX1	0.00018914	0.621725	0.00256658
PIPOX	0.000192891	0.689815	0.00260714
FRMD7	0.000195684	0.689736	0.00263967
ITGB3	0.000197736	0.730554	0.00265863
ADRB2	0.000202498	0.690801	0.00269967
ALDOB	0.000206123	1.07522	0.00273556
F13B	0.000212869	0.924972	0.00280694
ARID3C	0.000213004	0.722272	0.00280333
SLCO2A1	0.000219268	0.847873	0.00287103
ELFN1	0.000222331	0.914683	0.00289087
AUTS2	0.000223975	0.674572	0.00290305
SPNS2	0.000230801	0.59204	0.00297649
SULT1A2	0.00023258	0.729764	0.00299004
GNA14	0.000233115	0.586309	0.0029913
SLC25A47	0.000233211	1.4131	0.00299066
RBP5	0.000236315	0.737462	0.00302857
CBLN1	0.000236331	0.80939	0.00302689
PPARGC1A	0.000236679	0.898227	0.00302946
UGT2B10	0.000243235	1.03047	0.00308453
ADH6	0.00024471	0.744566	0.00309369
CTH	0.000245772	0.848423	0.00309757
APOC3	0.000250484	0.983469	0.00314346
A1BG	0.000250707	0.912211	0.00314241
GREM2	0.000268083	1.3231	0.00331169
ACOT12	0.000285977	0.936488	0.00348865
UBXN10	0.000295196	0.944092	0.0035714
INSIG1	0.000301591	0.665359	0.00362953
GOLGA6B	0.000301784	0.905269	0.00362972
RDH5	0.000307772	0.600104	0.00368447
IFIT1	0.000311854	0.594112	0.00372682
CYP4F11	0.000326553	0.739909	0.00385758
COL4A4	0.000333369	0.701677	0.00392905
RASGEF1B	0.00033454	0.585141	0.00393607
HAO1	0.000338009	0.843502	0.00397006
BAAT	0.000341197	0.727628	0.00399608
LPA	0.000346552	0.930745	0.00404724
PTCHD4	0.000347172	0.856779	0.00405218
CCL16	0.000350051	1.11482	0.00407421
GSTM2	0.000351361	1.03567	0.00408482
MLIP	0.000351421	0.809382	0.00408321
TTPA	0.000353792	0.822087	0.00409684
TMPRSS2	0.000354501	0.59756	0.00410274
ASXL3	0.000354795	0.723698	0.00410152
ABCA9	0.000356681	0.679595	0.004121
SLC23A3	0.000362723	0.792419	0.00417904
GPT2	0.000363769	0.628043	0.00417937
PON3	0.000366674	0.616782	0.00420569
ACSS3	0.000367039	0.8573	0.00420518
CYP1A2	0.000368056	1.67302	0.00421212
EFHD1	0.000368116	0.744385	0.00421047
TRIM22	0.000371681	0.586853	0.00423473
HDC	0.00037436	0.657302	0.00425581
PON1	0.000385076	0.977959	0.00434395
UGT2B7	0.000385736	0.942841	0.00434662
GCK	0.000394877	1.38873	0.00443018
CRHBP	0.000406423	0.908678	0.00453493
ABCC11	0.000411558	0.659344	0.00458724
APOC4	0.000423175	1.04784	0.00466857
CYP3A4	0.000425301	1.69728	0.00468447
FCAMR	0.00042937	1.15395	0.0047116
SULT2A1	0.000439897	1.07137	0.00481168
MST1	0.000440382	0.594358	0.00481442
GPT	0.000450203	0.707153	0.00490872
LHX3	0.000465677	0.928089	0.00501617
SLC17A2	0.000480871	0.866684	0.00513938
CES4A	0.000482926	0.843628	0.00515063
UPB1	0.000490038	0.933189	0.00520485
IGF1	0.000498596	0.789859	0.00527663
PRAMEF11	0.000500427	0.941816	0.00529056
CFHR2	0.000508382	0.904025	0.0053581
AQP4	0.000509292	0.861356	0.00536494
DNMT3L	0.000515334	0.981887	0.0054147
ESPN	0.000533964	0.588492	0.00557337
RBP4	0.000540264	0.655268	0.00562198
ENTPD8	0.000556035	0.706008	0.00575111
UGT2B15	0.000574286	1.05489	0.00591307
HMGCS2	0.000575564	0.783789	0.00592326
GALNT15	0.000575682	0.597546	0.00592151
CPN2	0.000582567	0.825157	0.00598334
DBH	0.000611816	0.720416	0.00621841
SFTPD	0.000619851	0.651119	0.00628142
PKLR	0.000630084	0.836963	0.0063694
KMO	0.000633101	0.788024	0.00639046
PGM5	0.000637254	0.748795	0.00641347
EDA2R	0.000648522	0.714384	0.00649819
PRG2	0.000650297	0.719547	0.00650645
GBP7	0.000654548	1.07201	0.00653943
GPR17	0.0006602	0.602305	0.00657669
DIO1	0.000661161	0.898656	0.00658307
TEK	0.000669261	0.646663	0.00663477
NPR3	0.000679536	0.758559	0.0066946
C4BPA	0.000698183	0.81826	0.00684219
CYP2C18	0.000698727	0.853752	0.00684426
GALNT16	0.000711036	0.63376	0.00691534
MAN1C1	0.000712037	0.615033	0.00691852
C7	0.000717203	1.17293	0.00694899
F7	0.000729023	0.622763	0.00704688
LEAP2	0.000741848	0.697836	0.00715737
SLC22A3	0.000743556	0.662894	0.00716375
LRG1	0.000773189	0.620569	0.00735264
DPF3	0.00077626	0.600203	0.00737159
NUGGC	0.000799704	0.844636	0.00752807
ABCA6	0.00082406	0.718684	0.00770787
ADH1A	0.000890235	0.844039	0.00819615
ANKRD35	0.000898864	0.948156	0.00826078
HSD3B1	0.000907697	0.810621	0.0083159
CAMK2B	0.000909095	0.990588	0.00831387
RORC	0.000910189	0.623377	0.00832017
FMO2	0.00091949	0.692436	0.00837908
SAA4	0.000939031	0.948844	0.0085043
FBP1	0.00094434	0.693715	0.00852981
HFE2	0.000963297	0.904743	0.00866672
LPAL2	0.000966119	0.65292	0.0086845
LINC01558	0.00098648	0.6015	0.00880967
SYT7	0.00100582	0.859678	0.00893572
MYO16	0.0010223	0.608685	0.00906255
DPYS	0.00103745	0.859567	0.00914156
PCK1	0.00103772	1.09615	0.00914004
CYP2B7P	0.001041	1.15642	0.00916103
SAA1	0.00107007	1.36311	0.00936468
TTC9	0.00108128	0.649509	0.00943069
C1orf168	0.001085	0.643325	0.00944702
ACMSD	0.00109123	0.741973	0.00948116
FAM134B	0.00110481	0.936806	0.00956682
ZNF648	0.00110708	0.821236	0.00957839
UGT1A4	0.00111905	1.30014	0.00965341
GSTM1	0.00112725	1.62383	0.00969976
SAA2	0.00115496	1.40371	0.00989259
CRYM	0.00117214	0.605755	0.0100147
MPPED1	0.00119145	0.914683	0.0101081
SLC16A12	0.0012122	0.848059	0.0102376
ZG16	0.00123289	0.932055	0.010357
RHCE	0.00125984	0.677346	0.0105188
CDA	0.00126681	0.706574	0.0105556
PADI1	0.00129307	0.961914	0.0107438
HOMER2	0.00130883	0.592418	0.0108528
BHMT	0.00134791	1.02503	0.0111006
HEPN1	0.00135225	1.35282	0.0111141
FBXO2	0.00135295	0.68958	0.0111154
PDK4	0.00138474	0.632396	0.0113222
PRAMEF9	0.00139286	0.816296	0.011366
CFHR1	0.00145617	0.844829	0.0117149
GSTA2	0.00146478	1.14765	0.011752
DNASE1L3	0.00147442	0.675718	0.0118109
TMEM100	0.00149849	0.796398	0.0119663
MBL2	0.00151763	0.886417	0.0120723
GAS1	0.00154132	0.636997	0.0121851
SLC38A3	0.00156689	0.655378	0.0123303
ADH1C	0.00158222	1.10112	0.0124319
PRAMEF4	0.00159802	1.05204	0.0125225
LINC01554	0.00160011	1.29146	0.0125341
KNG1	0.00161182	0.75187	0.0125922
TSLP	0.00161909	0.765594	0.0126298
TMEM252	0.00165906	0.72443	0.0128682
GCGR	0.0016856	1.27045	0.0130004
CES1	0.00169132	0.730271	0.0130347
RNF165	0.00169423	0.623094	0.0130425
UGT1A3	0.00172504	1.10805	0.0132053
CCL15-CCL14	0.00175301	0.601804	0.0133795
UGT1A1	0.00176005	0.950471	0.0134183
HGFAC	0.00176734	1.37057	0.0134539
FAM99B	0.00183793	0.73645	0.0138222
CLDN2	0.00187365	0.967411	0.0140138
TREH	0.00190713	0.897753	0.0141662
TRPM8	0.00195806	0.83164	0.0144555
CXCL2	0.00199803	0.66491	0.0146767
SHISA3	0.00202967	0.788613	0.0148613
SLC2A2	0.00215942	0.729748	0.0155726
CNTN3	0.00216817	0.944415	0.0156137
CA3	0.0021809	0.602632	0.0156834
CALML3	0.00221217	0.659606	0.0158527
DAB1	0.00222376	0.685428	0.0159025
CA5A	0.00231106	0.83285	0.0163615
SERPINA4	0.00232941	0.776349	0.0164517
CYP1B1	0.00234885	0.59851	0.0165548
CYP4F12	0.00237841	0.591733	0.0166944
PLCH2	0.0024343	0.841916	0.0170111
NR1I3	0.00245794	0.777835	0.0171529
PLGLB2	0.00248131	0.667717	0.0172925
HRG	0.00248927	1.0679	0.0173303
BTBD16	0.00253258	0.605355	0.0175485
RIPPLY1	0.00265605	0.721874	0.0182501
FAM180A	0.00266618	0.75835	0.0183013
HBA1	0.00266988	0.917476	0.0183084
SERPIND1	0.00284593	0.668086	0.0191762
G0S2	0.00287865	0.656404	0.0193459
DNAH6	0.00295514	0.751612	0.0197243
ARG1	0.00298266	0.86214	0.0198564
FBLN2	0.00301621	0.763846	0.0200277
RAMP1	0.00314027	0.630469	0.0206247
ITIH3	0.00314339	0.636905	0.020632
SLC38A4	0.00317046	0.651988	0.0207765
G6PC	0.00329481	0.779348	0.0213798
CYP26A1	0.0034211	0.79001	0.0219977
ADGRG7	0.00343996	0.653751	0.0220982
SHD	0.00373684	0.807226	0.0233692
INMT	0.00374681	0.629861	0.023403
UGT1A5	0.00395639	0.841358	0.024393
ABHD1	0.00408141	0.632853	0.0249912
ORM1	0.00436895	0.644109	0.0262508
ANGPTL1	0.00440512	0.697492	0.0263908
DDI2	0.00441896	0.653078	0.0264661
PRAP1	0.00450185	0.751509	0.0268451
COL4A3	0.00461321	0.643831	0.0273818
CYP7A1	0.00470247	1.11911	0.0278232
CES1P1	0.00472961	0.686754	0.0279515
ACSM3	0.00483482	0.59192	0.0284342
AOC1	0.0049312	0.767679	0.0289099
GNMT	0.00494606	0.824458	0.0289392
FAM198A	0.0052021	0.728668	0.0300434
UROC1	0.00527143	1.09158	0.0303329
AADAC	0.00527472	0.627656	0.0303348
INS-IGF2	0.005338	1.08143	0.0306215
SLC17A1	0.00536287	0.63305	0.0307127
PALM3	0.00538528	0.592074	0.0308153
NR0B2	0.00543541	0.586736	0.0310071
RANBP3L	0.00561778	0.677188	0.0318351
TENM2	0.00573754	0.930205	0.0322291
CDHR5	0.00587491	0.709256	0.0327677
SLC13A5	0.00600186	0.86221	0.0332499
LEPR	0.00609854	0.634397	0.0336493
PACRG	0.00624422	0.614098	0.0342964
AQP7P1	0.00631432	0.718652	0.0346074
ZCCHC16	0.00644095	0.716435	0.0350674
SDS	0.00651077	1.08445	0.0353725
KLHL34	0.00653481	0.589981	0.0354843
FCN3	0.00668344	0.652444	0.0360246
SLCO1B1	0.00688262	0.660893	0.0367796
SIM1	0.0071711	0.593941	0.037897
ALDH1L1	0.00739031	0.752776	0.0387265
SVEP1	0.00753171	0.710082	0.039287
AOX1	0.00758933	0.707403	0.0394572
TMEM27	0.00771039	0.609347	0.0399148
EPHA1	0.00776489	0.64572	0.0401463
SLC22A10	0.00792105	0.730019	0.0406771
CNGA1	0.00813389	0.648804	0.0414384
AQP8	0.00827085	0.844483	0.0418867
ACE2	0.00839206	0.880269	0.042396
GSTT1	0.00848178	1.41068	0.0427126
ABCB11	0.00871831	0.875072	0.0435831
UGT1A9	0.00889648	0.658457	0.0441833
TPSB2	0.00898099	0.697063	0.0444631
LECT2	0.00920161	0.94082	0.0453041
MTTP	0.0093369	0.626737	0.0458055
FGF21	0.00979186	0.912509	0.0475827
FAM9B	0.00989168	0.601927	0.0480109
AHSG	0.0102496	0.7765	0.0492476
BCHE	0.0104299	0.702794	0.0498222
COLEC10	0.0104488	0.645961	0.0499009

## Sheet: LGG
Symbol	P value	log2(Fold change)	FDR
SFRP2	3.28542e-21	2.30652	1.05395e-18
TEF	5.53154e-20	0.63582	1.23444e-17
ALDH2	9.71168e-20	0.610017	1.97416e-17
HPSE2	2.00584e-19	1.96463	3.77817e-17
MGAT4C	2.42834e-19	1.28398	4.41205e-17
ALDOC	5.02294e-19	0.938749	8.52281e-17
PON1	1.23902e-18	1.23828	1.97196e-16
NALCN	1.3737e-18	0.689669	2.12057e-16
DNMBP-AS1	3.67338e-18	1.45206	5.42576e-16
RASL10A	4.47991e-18	1.28951	6.21467e-16
FSTL5	9.47025e-18	1.58903	1.26256e-15
SSTR1	1.16973e-17	1.57759	1.52966e-15
PRLHR	2.68668e-17	2.05601	3.28335e-15
HMGCLL1	5.72045e-17	1.26964	6.56125e-15
SCD	5.97761e-17	0.739937	6.70636e-15
PLCB1	1.04897e-16	0.735355	1.11012e-14
NAP1L3	1.05264e-16	0.590682	1.1083e-14
NRG3	1.07358e-16	0.895006	1.12457e-14
CHST1	1.17773e-16	0.929359	1.22741e-14
BRINP1	1.38643e-16	1.14762	1.43761e-14
CPE	3.20572e-16	0.689233	3.07554e-14
NDRG2	3.64922e-16	0.714817	3.39014e-14
GABRG1	3.73529e-16	1.50518	3.45447e-14
SPHKAP	4.02629e-16	1.6405	3.67395e-14
C14orf132	7.18231e-16	0.681272	6.22194e-14
SLC22A6	8.17104e-16	1.3603	6.93221e-14
MKX	1.1538e-15	1.36078	9.66888e-14
RAB6B	1.508e-15	0.595393	1.23843e-13
DGCR6	2.30176e-15	0.791375	1.83168e-13
KSR2	3.2164e-15	1.36124	2.50136e-13
PTPRT	4.69331e-15	1.2411	3.55566e-13
REPS2	1.16912e-14	0.862954	7.97447e-13
DAAM2	1.20814e-14	1.0006	8.18626e-13
UPP2	1.28749e-14	0.795179	8.66673e-13
LYVE1	1.53217e-14	1.27569	1.00501e-12
SSTR2	1.60827e-14	1.08326	1.04492e-12
ETNPPL	1.60954e-14	1.52228	1.04245e-12
PRSS35	2.67475e-14	1.10916	1.63926e-12
SHANK2	2.76239e-14	1.07942	1.68793e-12
DKFZp779M0652	2.9158e-14	0.823419	1.77113e-12
PPP4R4	3.50369e-14	1.30721	2.09111e-12
KCNK4	3.87328e-14	0.970461	2.27206e-12
RTN1	4.09045e-14	0.75456	2.38582e-12
NAP1L2	5.33891e-14	0.825926	3.0031e-12
PRKG2	6.52425e-14	1.34932	3.62025e-12
NR3C2	7.17496e-14	0.632129	3.95992e-12
SLC1A4	7.57124e-14	0.650722	4.13418e-12
TCEAL2	8.04212e-14	0.603198	4.34507e-12
GLUD2	8.11489e-14	0.613919	4.37288e-12
IL17D	8.20259e-14	0.675396	4.40857e-12
MTMR7	8.51408e-14	0.737327	4.55215e-12
ADHFE1	1.29831e-13	0.601086	6.7312e-12
SLC25A48	2.00953e-13	1.25559	9.87028e-12
CCDC85A	2.45152e-13	0.773205	1.18708e-11
IGFN1	3.08437e-13	1.66978	1.44909e-11
ARPP21	3.46956e-13	0.848086	1.60436e-11
PCDH7	3.60661e-13	0.734254	1.66026e-11
CNTN3	3.94868e-13	1.33149	1.79757e-11
OLMALINC	4.34386e-13	0.587002	1.94725e-11
FUT9	4.56783e-13	0.744642	2.02553e-11
FAM133A	4.80417e-13	0.939575	2.11662e-11
SLC15A2	5.06398e-13	0.81049	2.22155e-11
CASKIN1	5.28209e-13	0.720485	2.30737e-11
SCN11A	7.42651e-13	0.610581	3.09277e-11
PCDH11X	7.61648e-13	1.17195	3.15907e-11
GABBR1	7.69941e-13	0.715946	3.18703e-11
FAIM2	9.32292e-13	0.638709	3.73845e-11
MRO	1.21352e-12	0.767318	4.76384e-11
DACH2	1.26672e-12	1.33365	4.93492e-11
MYH15	1.46979e-12	0.844559	5.59858e-11
NTNG2	1.99019e-12	0.641999	7.33583e-11
KLHL32	2.32137e-12	0.709847	8.43542e-11
CSDC2	2.32889e-12	1.07521	8.43287e-11
ATP6V1G2	2.35256e-12	0.694343	8.50359e-11
KBTBD11	2.44021e-12	0.622882	8.77406e-11
SGSM1	4.59169e-12	0.873934	1.54291e-10
GGTA1P	4.6665e-12	0.76565	1.55785e-10
SLITRK5	5.39737e-12	0.654579	1.78731e-10
CYS1	6.05073e-12	0.708668	1.9813e-10
WDFY3-AS2	7.72564e-12	0.591485	2.44777e-10
FAM196B	8.22471e-12	1.06457	2.59787e-10
EPHA10	8.93718e-12	0.953564	2.80565e-10
KCNN1	1.00136e-11	0.716536	3.1009e-10
LINC00671	1.06962e-11	0.759921	3.2924e-10
MCF2L2	1.21049e-11	0.80722	3.6764e-10
HTR2A	1.2591e-11	1.07662	3.80715e-10
CYP46A1	1.26659e-11	0.642477	3.82418e-10
SEMA4A	1.28579e-11	0.668568	3.86508e-10
LRP1B	1.46104e-11	0.590363	4.31606e-10
RASGRF1	1.4962e-11	1.04925	4.40724e-10
FAM155A	1.88084e-11	0.821545	5.43117e-10
NTSR2	2.06218e-11	1.34589	5.88855e-10
SNAP91	2.09286e-11	0.939475	5.94308e-10
CALN1	2.21435e-11	1.20904	6.24489e-10
RAPGEF4	2.32677e-11	0.754235	6.535e-10
JPH3	2.34658e-11	0.995482	6.56372e-10
GRIA2	2.43019e-11	0.640433	6.76073e-10
PDE2A	2.73415e-11	0.800273	7.50465e-10
TDH	2.83607e-11	0.83014	7.75331e-10
SH3GL2	2.87774e-11	0.923998	7.84634e-10
TMEM257	2.93277e-11	0.623345	7.96464e-10
LINC00634	2.98758e-11	0.621491	8.09208e-10
WNK2	3.53468e-11	0.987882	9.4616e-10
NEGR1	3.63042e-11	0.775513	9.66747e-10
PAK7	3.85033e-11	0.899965	1.02133e-09
KCNIP3	4.15771e-11	0.678699	1.0888e-09
NRXN1	4.93778e-11	0.655174	1.26722e-09
ELFN2	5.19501e-11	0.910512	1.32825e-09
CNTN1	5.49004e-11	0.743672	1.395e-09
AKR1C3	5.75663e-11	0.752579	1.45913e-09
LRIT2	6.07841e-11	0.814067	1.52562e-09
ABLIM3	6.40548e-11	0.610993	1.59795e-09
KCNB1	6.47366e-11	0.769049	1.61299e-09
ENHO	6.48265e-11	0.683556	1.61328e-09
RTP5	6.67715e-11	1.10696	1.65566e-09
PNMAL2	6.95651e-11	0.596357	1.71664e-09
MUM1L1	7.30924e-11	0.979586	1.7929e-09
STOX1	7.35143e-11	0.8493	1.8011e-09
GRIN2C	7.43654e-11	0.798287	1.81762e-09
SLCO1A2	8.18711e-11	0.819978	1.97288e-09
FAM167A	8.64172e-11	0.626256	2.0727e-09
TTPA	9.45791e-11	0.843613	2.25529e-09
SLC1A6	9.91754e-11	1.10102	2.35124e-09
GRIN3A	1.16586e-10	1.14652	2.72623e-09
HMP19	1.26367e-10	1.09034	2.93821e-09
TEX40	1.28036e-10	0.726188	2.9636e-09
RUNDC3A	1.31539e-10	0.674109	3.03101e-09
CACNA2D2	1.37034e-10	0.702898	3.14352e-09
CAMSAP3	1.41345e-10	0.857435	3.22797e-09
LRTM2	1.57215e-10	1.26326	3.547e-09
KCNIP2	1.5776e-10	0.976898	3.55541e-09
RBM11	1.62453e-10	0.880265	3.64914e-09
NTRK2	1.67972e-10	0.672061	3.76899e-09
ADGRV1	1.88052e-10	0.856185	4.16046e-09
INHBA-AS1	1.90212e-10	0.978671	4.19918e-09
CPLX3	1.93544e-10	1.17683	4.24989e-09
SLC25A18	2.00234e-10	0.65975	4.38742e-09
TMEFF2	2.01646e-10	0.854294	4.41365e-09
TMEM179	2.06245e-10	0.940689	4.4999e-09
LRFN5	2.18477e-10	1.02748	4.74663e-09
VSTM2A	2.27474e-10	1.32156	4.92126e-09
PPP1R1A	2.38692e-10	0.922884	5.13689e-09
LOC285696	2.56951e-10	0.829749	5.4668e-09
SIDT1	2.59265e-10	0.808376	5.50462e-09
ENDOU	3.09149e-10	0.726626	6.44379e-09
CHRNA7	3.26034e-10	0.828313	6.73421e-09
PCSK6	3.28858e-10	0.896919	6.7857e-09
ARHGAP44	3.2962e-10	0.805836	6.781e-09
TMEM56	3.35246e-10	0.716447	6.87607e-09
C1orf168	3.36492e-10	0.936739	6.89472e-09
LCNL1	3.66256e-10	1.0477	7.43779e-09
USH1C	3.66718e-10	1.28416	7.43982e-09
C1orf95	4.40687e-10	0.81894	8.81846e-09
MAGEE1	4.46317e-10	0.592273	8.91375e-09
GABRB3	4.73086e-10	0.884067	9.35736e-09
CHRNA4	5.30716e-10	0.861495	1.03477e-08
CDH22	5.59463e-10	0.967619	1.08567e-08
GNAL	5.88234e-10	0.802323	1.13399e-08
C20orf203	5.94503e-10	0.647484	1.145e-08
ZC3H12B	6.77682e-10	0.609152	1.28353e-08
HTR2C	7.30186e-10	1.03458	1.37284e-08
CSMD1	7.6931e-10	0.78417	1.44112e-08
GABRD	7.7963e-10	1.04537	1.45912e-08
LOC440040	8.33955e-10	0.984617	1.5495e-08
PAPLN	9.34695e-10	0.733866	1.70428e-08
CACNG2	9.81043e-10	1.29617	1.78404e-08
RPRM	1.01801e-09	0.809107	1.84472e-08
PNCK	1.04202e-09	0.747429	1.87995e-08
FAM131C	1.09068e-09	0.832648	1.95741e-08
JPH4	1.11259e-09	0.712215	1.98632e-08
LY6H	1.13914e-09	0.928505	2.03017e-08
CABP1	1.14889e-09	1.01836	2.04223e-08
DUSP26	1.33464e-09	0.590237	2.33205e-08
CABLES1	1.34211e-09	0.699322	2.34111e-08
RXRG	1.43156e-09	0.778178	2.47611e-08
JAKMIP3	1.48231e-09	0.617688	2.5446e-08
ESX1	1.49462e-09	0.849295	2.56358e-08
MCF2	1.51453e-09	0.897306	2.5934e-08
AFF2	1.79354e-09	0.915553	3.01581e-08
DLGAP2	1.9119e-09	1.07438	3.19651e-08
KIAA1549L	1.92028e-09	0.58536	3.20791e-08
PLK5	1.97509e-09	0.796742	3.2755e-08
CSMD3	2.05436e-09	1.05163	3.39598e-08
PSD	2.08881e-09	0.800282	3.45014e-08
HS3ST4	2.20817e-09	1.00035	3.61243e-08
CRTAC1	2.51235e-09	0.883839	4.0679e-08
MYOD1	2.52088e-09	1.09289	4.07528e-08
PNMA3	2.57196e-09	0.746082	4.14806e-08
SMIM10L2B	2.7149e-09	0.698553	4.35125e-08
LINC00599	2.71964e-09	0.95037	4.35545e-08
LUZP2	2.73857e-09	0.850023	4.37894e-08
LPPR3	2.8167e-09	1.05563	4.48292e-08
TPTE2P1	2.89458e-09	0.74152	4.57143e-08
SMCR5	2.93956e-09	0.642679	4.6389e-08
PLCH2	2.98866e-09	0.753627	4.70915e-08
HPCAL4	3.00559e-09	0.966517	4.72856e-08
MARVELD3	3.51312e-09	1.04889	5.45184e-08
TMEM196	3.71703e-09	1.15416	5.73792e-08
SCG3	3.77615e-09	0.71248	5.81607e-08
PON3	4.11957e-09	0.649219	6.26511e-08
MSX2P1	4.32597e-09	0.614833	6.54025e-08
SFTPD	4.44861e-09	0.736096	6.70098e-08
RGR	4.52084e-09	0.975738	6.78986e-08
NMNAT2	4.53866e-09	0.731305	6.81164e-08
SLC8A2	4.73071e-09	0.972429	7.05347e-08
GPR21	4.82942e-09	0.725518	7.17979e-08
GLP1R	5.16641e-09	1.14166	7.59281e-08
SGCD	5.3041e-09	0.590595	7.76737e-08
HPR	5.53173e-09	0.964218	8.04334e-08
SYT9	5.94127e-09	0.657966	8.55402e-08
CNTNAP2	6.52107e-09	0.830581	9.31692e-08
SELL	6.55234e-09	1.14266	9.35508e-08
ADARB2	6.60129e-09	0.836247	9.40535e-08
VEPH1	6.69278e-09	1.34429	9.5093e-08
SLITRK1	7.08134e-09	0.810918	9.98537e-08
SLC9A2	7.35472e-09	0.773339	1.03354e-07
FBXL16	7.99298e-09	0.647249	1.11408e-07
CIDEA	8.34493e-09	0.825398	1.1592e-07
TMEM151B	8.58145e-09	0.806777	1.18884e-07
NXPH1	9.60525e-09	0.783161	1.31998e-07
KCND2	9.96094e-09	0.692179	1.36248e-07
DGKK	1.03418e-08	1.21968	1.40988e-07
GABBR2	1.06196e-08	0.794163	1.44392e-07
PCDH15	1.0706e-08	1.04429	1.45373e-07
NRSN1	1.12076e-08	0.814128	1.51185e-07
CDHR1	1.17353e-08	0.700676	1.5727e-07
KIAA1644	1.34575e-08	1.01184	1.77682e-07
FAM19A1	1.41659e-08	1.09656	1.8584e-07
ABCC8	1.53324e-08	0.920642	1.98856e-07
AMER3	1.60232e-08	1.1432	2.06641e-07
SERPINI1	1.72278e-08	0.782563	2.19692e-07
CXCL5	1.8128e-08	0.829195	2.28896e-07
SHISA7	1.81722e-08	0.663382	2.29313e-07
UG0898H09	1.88679e-08	0.672203	2.37218e-07
KHDRBS2	1.90647e-08	0.908549	2.39253e-07
MC4R	2.08703e-08	0.719326	2.60321e-07
MYL3	2.11642e-08	0.666464	2.63346e-07
RGS9	2.14811e-08	0.733063	2.66001e-07
ACBD7	2.2571e-08	0.789298	2.77654e-07
SCN2B	2.2835e-08	0.746586	2.80398e-07
NDST3	2.39327e-08	1.0057	2.92478e-07
TCHH	2.42754e-08	0.609458	2.96313e-07
DDX25	2.47627e-08	0.645769	3.01187e-07
LIX1	2.53423e-08	0.724233	3.07871e-07
INA	2.55718e-08	1.04955	3.10292e-07
NT5C1A	2.60531e-08	0.778249	3.15387e-07
NTN4	2.61023e-08	0.666658	3.15796e-07
GPR61	2.64349e-08	0.716773	3.19444e-07
SCN3B	2.67938e-08	0.852927	3.22452e-07
TMEM100	2.7912e-08	0.810909	3.34732e-07
IGSF1	2.88028e-08	0.933863	3.4461e-07
LINC00320	2.94513e-08	0.715478	3.51754e-07
NOG	3.07897e-08	0.734083	3.66247e-07
MRC1	3.22213e-08	0.867822	3.8085e-07
CDR1	3.3485e-08	0.761398	3.94424e-07
UNC79	3.50565e-08	0.729784	4.11283e-07
SYT14	3.56722e-08	0.638128	4.17552e-07
HAR1A	3.7675e-08	0.834741	4.38247e-07
DGCR9	3.76768e-08	0.613865	4.38019e-07
RD3	4.00562e-08	0.708018	4.6332e-07
FBXO2	4.34907e-08	0.729867	4.99109e-07
ZDHHC22	5.15203e-08	0.667749	5.81189e-07
CBLN2	5.24787e-08	0.953038	5.90702e-07
HTR1A	5.29479e-08	0.967251	5.9533e-07
NECAB2	5.55073e-08	0.65098	6.20371e-07
CHRM4	5.83771e-08	0.691253	6.5032e-07
LCN12	6.08709e-08	0.646257	6.74442e-07
GALNT13	6.19012e-08	0.767782	6.83643e-07
RYR1	6.20838e-08	0.629429	6.84923e-07
TRHDE-AS1	6.21231e-08	0.768616	6.84989e-07
KCNJ3	6.26031e-08	0.895028	6.89541e-07
GPR27	6.3552e-08	0.715976	6.97373e-07
MYH7B	6.38571e-08	0.606995	7.00347e-07
NDST4	7.21201e-08	1.01156	7.83438e-07
PANX2	7.44293e-08	0.60308	8.03845e-07
ADCYAP1R1	7.44526e-08	0.79248	8.03673e-07
EYA1	7.54015e-08	0.842761	8.10931e-07
USP43	7.86986e-08	0.6885	8.43299e-07
ST8SIA3	8.05386e-08	0.931395	8.58089e-07
FAM201A	8.05641e-08	0.73853	8.57916e-07
GATA5	8.14725e-08	0.7615	8.65793e-07
F5	8.17834e-08	1.28353	8.67301e-07
PDE1A	8.50598e-08	0.745197	8.98797e-07
PLCH1	8.80074e-08	0.738663	9.26605e-07
PTGER3	8.99224e-08	0.874885	9.44346e-07
MDGA2	9.22626e-08	0.710626	9.63992e-07
GOLGA7B	9.25125e-08	0.672771	9.66111e-07
MATK	9.26095e-08	0.779487	9.66141e-07
ARHGAP36	9.59023e-08	0.900275	9.95435e-07
FLJ16779	1.09205e-07	0.731507	1.11993e-06
UNC5A	1.10676e-07	0.686158	1.13332e-06
LHX5	1.1412e-07	1.27755	1.16567e-06
RANBP3L	1.26018e-07	0.644411	1.27202e-06
C2orf27A	1.3049e-07	0.604474	1.3107e-06
KCTD4	1.30583e-07	0.65119	1.31036e-06
KCTD16	1.41901e-07	0.591584	1.40811e-06
LINC00319	1.4202e-07	0.655669	1.4086e-06
LGR5	1.43363e-07	0.680946	1.4185e-06
GREB1L	1.51565e-07	0.813401	1.49103e-06
DLGAP1	1.51937e-07	0.596961	1.49397e-06
LRRC7	1.54889e-07	0.752608	1.51936e-06
GRIP1	1.55192e-07	0.69855	1.52161e-06
SLC1A2	1.55431e-07	0.665497	1.52322e-06
SOWAHA	1.56557e-07	0.793982	1.53279e-06
SLC24A4	1.57905e-07	0.858504	1.54452e-06
KIF6	1.59682e-07	0.791739	1.55893e-06
EDNRB	1.62635e-07	0.636792	1.581e-06
PTGDR2	1.62863e-07	0.616213	1.58172e-06
CACNA1B	1.67416e-07	0.971167	1.62056e-06
ARHGDIG	1.67882e-07	0.794535	1.62278e-06
KLHL35	1.76614e-07	0.660504	1.69999e-06
GLRA3	1.82237e-07	1.03047	1.75082e-06
PLIN1	2.00863e-07	0.765932	1.9057e-06
KCNJ11	2.05532e-07	0.767741	1.94371e-06
FRMPD2	2.22241e-07	0.75565	2.08539e-06
GABRA3	2.28279e-07	0.830765	2.13522e-06
CD300LG	2.28967e-07	0.813323	2.1397e-06
VWC2	2.412e-07	0.683518	2.23671e-06
FMO2	2.48151e-07	0.715984	2.29495e-06
CUX2	2.68688e-07	1.02371	2.44957e-06
LPL	2.79753e-07	0.689986	2.53134e-06
CRLF1	2.81011e-07	1.16105	2.5416e-06
GALNT9	2.90046e-07	0.867628	2.6164e-06
LINC00889	2.99453e-07	0.748557	2.69415e-06
SEMA3D	3.23231e-07	0.831483	2.89287e-06
KLK7	3.35413e-07	1.04805	2.99277e-06
SMOC1	3.60777e-07	0.798317	3.18997e-06
FBXO40	3.61836e-07	0.721527	3.19658e-06
CELF5	3.67613e-07	0.654145	3.23925e-06
PRKCB	3.70426e-07	0.660474	3.26124e-06
MYOM1	3.84603e-07	0.603991	3.37448e-06
DCAF12L2	3.87823e-07	0.771186	3.39837e-06
SCRT1	3.95919e-07	0.961275	3.45751e-06
UNC13C	3.98085e-07	1.13124	3.47348e-06
GRIN1	4.05494e-07	1.17455	3.53212e-06
CFAP74	4.07418e-07	0.637812	3.54436e-06
CHGB	4.11356e-07	0.78862	3.57559e-06
CA10	4.24392e-07	0.862882	3.678e-06
CDH18	4.287e-07	0.896943	3.70751e-06
ADRA1A	4.29193e-07	0.627313	3.71022e-06
KRT31	4.30099e-07	0.624095	3.71648e-06
LINC00925	4.48214e-07	0.60395	3.85194e-06
SLCO1C1	4.52282e-07	0.610831	3.87878e-06
COLCA1	4.87094e-07	0.794796	4.14787e-06
CKMT1B	5.21972e-07	0.757768	4.41558e-06
HBQ1	5.22594e-07	0.626398	4.41902e-06
FHDC1	5.48234e-07	0.63233	4.61871e-06
HSPB8	5.64083e-07	0.605477	4.74056e-06
CACNA2D3	5.70893e-07	0.829524	4.78408e-06
NEUROD6	5.86676e-07	1.12712	4.90034e-06
HKDC1	5.90684e-07	0.686586	4.92581e-06
SH3GL3	5.90916e-07	0.683707	4.92574e-06
BSPRY	5.94083e-07	0.617952	4.95013e-06
SVOP	5.99703e-07	1.10751	4.98886e-06
ADAM29	6.35855e-07	0.591916	5.25553e-06
SPX	6.79116e-07	0.784782	5.58835e-06
WNT7B	6.9671e-07	0.860024	5.72624e-06
PPP2R2C	7.5588e-07	0.785328	6.151e-06
GALNT14	7.64765e-07	0.653037	6.21345e-06
NKAIN2	7.67212e-07	0.80017	6.23086e-06
SPOCK3	7.808e-07	0.734798	6.3312e-06
GRM1	8.07771e-07	0.664788	6.53441e-06
VWA5B2	8.18853e-07	0.693526	6.61624e-06
HAR1B	8.34016e-07	0.62004	6.72288e-06
CKMT1A	8.70964e-07	0.79885	6.996e-06
PCDH11Y	8.82194e-07	0.867195	7.0696e-06
CNNM1	8.94831e-07	0.822877	7.16249e-06
PNMA5	8.95192e-07	0.800515	7.16259e-06
CBLN1	9.04651e-07	0.787393	7.23263e-06
MMD2	9.18448e-07	0.698453	7.33436e-06
RTN4R	9.44158e-07	0.59562	7.52504e-06
KLRC3	9.96454e-07	0.742189	7.90502e-06
KCNQ5	1.01014e-06	0.666788	8.00124e-06
DKFZp434J0226	1.02245e-06	0.866866	8.0894e-06
CALCRL	1.16281e-06	0.591401	9.06708e-06
SLC14A1	1.16623e-06	1.13147	9.08684e-06
SNCG	1.17154e-06	0.775455	9.11784e-06
TSHR	1.18537e-06	1.0518	9.21149e-06
RIMS2	1.24103e-06	0.873402	9.60403e-06
A2ML1	1.31727e-06	0.724011	1.01254e-05
ACTL6B	1.57205e-06	0.857404	1.1853e-05
PABPC1L2B	1.57339e-06	0.780618	1.18544e-05
FGF13	1.62447e-06	0.672237	1.21945e-05
CNTNAP4	1.64079e-06	0.874146	1.2299e-05
PRKCG	1.67702e-06	1.03197	1.25203e-05
HECW1	1.69472e-06	0.733727	1.26249e-05
C1QTNF4	1.72237e-06	0.643486	1.27892e-05
PABPC1L2A	1.7739e-06	0.671905	1.31149e-05
PTGDS	1.78921e-06	0.645807	1.32185e-05
SLC2A4	1.83619e-06	0.61417	1.34976e-05
TF	1.89747e-06	0.643185	1.38983e-05
CA4	1.96341e-06	0.626096	1.43149e-05
INSM2	2.02088e-06	0.861795	1.46611e-05
VSTM2B	2.04532e-06	0.602681	1.48226e-05
FAM81A	2.11612e-06	0.598023	1.53087e-05
PRDM8	2.13234e-06	0.612964	1.54043e-05
HRH3	2.14538e-06	0.89367	1.54876e-05
NPM2	2.22556e-06	0.795005	1.5971e-05
FEZF2	2.30695e-06	0.718	1.64859e-05
DOK6	2.3255e-06	0.615969	1.66069e-05
GALNTL6	2.33247e-06	0.702936	1.66393e-05
CHD5	2.34581e-06	0.87244	1.67112e-05
OLFM4	2.37673e-06	0.736416	1.6908e-05
GRID2	2.48662e-06	0.705391	1.75741e-05
FAM19A2	2.64414e-06	0.710783	1.8585e-05
GDAP1L1	2.69107e-06	0.611914	1.88954e-05
MYOZ2	2.75218e-06	0.691501	1.9285e-05
ATP1A2	2.86418e-06	0.623584	1.99744e-05
EMX2OS	2.91873e-06	0.676682	2.02859e-05
LRRTM4	2.97564e-06	0.593313	2.06186e-05
CRHR1	3.2688e-06	0.634789	2.23855e-05
DLGAP3	3.28678e-06	0.591249	2.24786e-05
RGS7	3.46764e-06	0.646672	2.3629e-05
SOHLH1	3.65463e-06	0.932622	2.47308e-05
GDF10	3.72287e-06	0.855443	2.51346e-05
SSPO	3.73438e-06	0.589945	2.51875e-05
SLC14A2	4.19639e-06	0.830525	2.79183e-05
PLCXD3	4.57161e-06	0.716011	3.018e-05
BMP2	4.70347e-06	0.628026	3.09014e-05
CLVS2	4.84777e-06	0.869873	3.17377e-05
TRHDE	5.23752e-06	0.931979	3.40721e-05
ADCY8	5.6963e-06	0.643057	3.67423e-05
NYAP2	5.80506e-06	0.754062	3.73383e-05
IPCEF1	5.95937e-06	0.610422	3.82828e-05
CHRM1	6.02249e-06	0.834992	3.85435e-05
MPPED1	6.17099e-06	0.984083	3.93834e-05
B3GAT2	6.32898e-06	0.607782	4.02541e-05
GABRB1	6.75762e-06	0.629271	4.26763e-05
KCNA5	6.86755e-06	0.637453	4.33306e-05
WSCD2	7.02165e-06	0.888313	4.41806e-05
RSPO3	7.73236e-06	0.746913	4.8107e-05
AK5	7.8367e-06	0.815754	4.86824e-05
SLC17A6	8.68963e-06	0.956316	5.33833e-05
CNTN6	9.37501e-06	0.758623	5.70137e-05
OPRK1	9.39358e-06	0.824941	5.70928e-05
P2RY12	9.48835e-06	0.617166	5.76176e-05
LDB3	1.03768e-05	0.620311	6.23123e-05
RGS20	1.05382e-05	0.587354	6.31894e-05
PIK3C2G	1.06982e-05	0.605768	6.40551e-05
COL26A1	1.07612e-05	0.656229	6.4357e-05
TTC9B	1.09213e-05	0.615387	6.52197e-05
KIF5A	1.15792e-05	0.618924	6.87089e-05
MAL	1.25556e-05	0.850504	7.3926e-05
KIF12	1.26307e-05	0.626671	7.43253e-05
SAMD11	1.32227e-05	0.636073	7.73873e-05
FRRS1L	1.35048e-05	0.682715	7.88137e-05
PCDH20	1.39574e-05	0.652883	8.10178e-05
SEC14L5	1.45406e-05	0.750916	8.39522e-05
GJB6	1.455e-05	1.14667	8.39825e-05
RELN	1.50614e-05	0.759875	8.64967e-05
EIF4E1B	1.51025e-05	0.709958	8.66843e-05
CORO6	1.51567e-05	0.653601	8.69222e-05
KLK5	1.5563e-05	0.612035	8.9004e-05
CELF3	1.65459e-05	0.601115	9.42577e-05
PEBP4	1.65492e-05	0.5988	9.42502e-05
CHGA	1.71327e-05	0.87384	9.70618e-05
FSTL4	1.71357e-05	0.806079	9.70519e-05
KCNK3	1.72836e-05	0.705986	9.77279e-05
KLRC2	1.76799e-05	0.957143	9.94755e-05
CAMK2A	1.77874e-05	1.03096	9.9998e-05
CPLX2	1.84546e-05	0.898835	0.000103409
SHANK1	1.84599e-05	0.651057	0.000103411
HAPLN1	1.96509e-05	0.748765	0.000109278
NAP1L6	1.99813e-05	0.653604	0.000110815
FGF17	2.09993e-05	0.699227	0.000115835
CPLX1	2.19087e-05	0.6012	0.000120077
DHRS9	2.23152e-05	0.674041	0.000121849
SRRM4	2.43447e-05	0.773096	0.000131428
CACNG3	2.44244e-05	1.00942	0.000131754
FRMPD2P2	2.5532e-05	0.68937	0.000137009
SLC7A14	2.57949e-05	0.603802	0.000138167
SYN2	2.59812e-05	0.869273	0.000139056
PACSIN1	2.85218e-05	1.00302	0.00015069
SST	3.03126e-05	0.823813	0.000159046
SNORD115-26	3.20781e-05	0.593697	0.000167453
MBP	3.37785e-05	0.870255	0.000175482
TMEM235	3.4734e-05	0.886686	0.000179492
TMEM130	3.60214e-05	0.808686	0.000185074
KCNK1	3.65351e-05	0.587422	0.000187105
CPNE6	3.68503e-05	0.912596	0.00018839
PEX5L	3.8914e-05	0.58521	0.000197612
AKR1C1	4.13383e-05	0.58764	0.000208786
DDN	4.16444e-05	0.868536	0.000209919
MADCAM1	4.44724e-05	0.61076	0.000222373
GABRG2	4.48735e-05	0.963182	0.000224105
FAM163B	4.57701e-05	0.765408	0.00022814
ATP8A2	4.57984e-05	0.794516	0.000228169
ELAVL2	4.68521e-05	0.586441	0.000232911
DRD5	4.91858e-05	0.62555	0.000243158
ASIC2	5.22924e-05	0.743251	0.000256661
PCDHGB5	5.28791e-05	0.883406	0.000258984
LY86-AS1	5.34439e-05	0.788189	0.000261252
AIFM3	5.44016e-05	0.734602	0.000265301
MOBP	5.515e-05	0.95549	0.000268378
GRM4	5.63294e-05	0.664254	0.000273339
MAL2	5.68288e-05	0.882242	0.000275568
OPALIN	5.69412e-05	1.12481	0.000275917
SYNPR	5.76403e-05	0.896287	0.000278909
ELAVL4	5.80584e-05	0.59819	0.000280668
ANKRD34C	6.03269e-05	0.655773	0.000290199
DLL3	6.06676e-05	0.694919	0.000291429
SLC6A7	6.63245e-05	0.987653	0.000314991
SLITRK4	6.74258e-05	0.670236	0.000319852
CDH8	7.12606e-05	0.659836	0.000335485
VSTM2L	7.28649e-05	0.615587	0.000341862
RBFOX1	7.34041e-05	0.773853	0.000343685
CAMKV	7.37329e-05	0.67014	0.000345067
CARNS1	7.58961e-05	0.805745	0.000354061
GPR22	8.51291e-05	0.782252	0.000393026
GABRA5	8.53751e-05	0.899771	0.000393984
FERMT1	8.5833e-05	0.642519	0.000395564
EDIL3	8.88082e-05	0.598729	0.000407902
CLEC9A	8.92149e-05	0.645016	0.000409312
GFRA1	8.93631e-05	0.607855	0.000409717
CCDC178	8.95279e-05	0.622539	0.000410381
NPY	9.22452e-05	0.722798	0.00042077
NEUROD2	9.40964e-05	0.851998	0.000427788
BEND4	9.44078e-05	0.588436	0.000429014
CELF4	9.58216e-05	0.680367	0.000434957
TNNT1	9.81311e-05	0.726078	0.000444556
FA2H	0.000105825	0.604118	0.00047626
CCK	0.000107268	0.907628	0.00048191
KCNA4	0.000108812	0.610105	0.000488096
SYT4	0.000110035	0.845498	0.000492827
CACNA1I	0.00011174	0.625265	0.000498835
NEUROD4	0.000115277	0.730408	0.000512063
HTR1E	0.000119196	0.621323	0.000527417
PCDHGA3	0.000122734	0.609299	0.000540973
ANO3	0.000124245	0.630283	0.000546812
TCERG1L	0.000124294	0.687389	0.00054679
STXBP5L	0.000134111	0.607131	0.000585961
MTUS2	0.000134862	0.605299	0.000588743
2016-03-11	0.000137322	0.592169	0.000597323
SYCE1	0.000138742	0.8976	0.000602605
CALY	0.000140449	0.857184	0.000609373
PTPRR	0.000142296	0.675958	0.000616348
ERMN	0.000145669	0.805745	0.000629361
SYN1	0.000149393	0.592426	0.000642476
LINC01018	0.000151637	0.615796	0.000651583
RBFOX3	0.000151913	0.786804	0.00065236
OLFM3	0.000153847	0.753599	0.000659148
CALB1	0.000158305	0.678401	0.000676131
TNR	0.000158312	0.716364	0.000676018
SLC5A11	0.000160149	0.777958	0.00068287
CACNA2D1	0.000161477	0.66179	0.000687961
RFPL1S	0.000166881	0.602862	0.000708778
PCDHA9	0.000178037	0.660124	0.000749493
NGB	0.000181499	0.809932	0.000762816
MYT1L	0.000189443	0.869842	0.000792471
FAM153A	0.000193353	0.587106	0.00080735
SV2B	0.00020329	0.851951	0.000844377
KCNB2	0.000213717	0.651676	0.000878618
CALHM1	0.000216775	0.589131	0.000889411
GABRA1	0.000219073	0.929585	0.000897224
RXFP1	0.000236601	0.690578	0.00096039
CDH9	0.000242059	0.679649	0.000979254
KLRC4	0.000255167	0.611449	0.00102501
TMEM125	0.000260658	0.754526	0.00104462
DMKN	0.000263622	0.589244	0.00105505
CARTPT	0.000274543	0.768453	0.00109364
SOWAHB	0.000279581	0.661114	0.00111091
VSNL1	0.000283584	0.903135	0.00112508
SLC26A4-AS1	0.00028808	0.825717	0.00114071
IQCA1	0.000302672	0.647396	0.00119182
LINC00643	0.000341385	0.592245	0.00132545
XKR7	0.000356521	0.689751	0.00137822
SLC17A7	0.00036042	0.976791	0.0013912
GPR17	0.000366954	0.642869	0.0014135
MCHR2	0.000368191	0.709395	0.00141693
SNCB	0.000391603	0.697809	0.00149276
HOOK1	0.000446281	0.59464	0.00167262
SYT13	0.000446874	0.743999	0.00167453
IRX2	0.00046105	0.832198	0.001717
IQSEC3	0.000471369	0.668554	0.00175003
SNAP25	0.000474326	0.673731	0.00175878
CTXN3	0.000490579	0.727611	0.00181022
PHYHIP	0.000509516	0.587506	0.00187236
RBP4	0.000529494	0.648443	0.00193607
ATP2B3	0.00054002	0.691634	0.00196755
SLC12A5	0.000542833	0.736373	0.00197605
MOG	0.00054808	0.713526	0.00199303
FADS6	0.000549406	0.633201	0.00199714
VIP	0.000556412	0.641945	0.00201868
HCN1	0.000568358	0.752793	0.00205621
KLK6	0.00057298	0.738717	0.00207001
GABRB2	0.000586191	0.77436	0.00210809
GDA	0.000603348	0.789271	0.00216071
KCNT1	0.000611097	0.701793	0.00218275
SLC4A10	0.000650032	0.622761	0.00230299
NEFM	0.000672847	0.809003	0.00237235
CPNE7	0.000768226	0.619696	0.00266517
SULT4A1	0.000776866	0.767947	0.00269241
HTR5A	0.000777216	0.679564	0.00269317
SERTM1	0.000779105	0.676468	0.00269835
FRMPD4	0.000823154	0.666258	0.00283275
SHISA6	0.000917555	0.657193	0.00311017
2016-03-04	0.000946754	0.677176	0.00319701
MAG	0.000971627	0.757327	0.0032697
SLC6A15	0.000984904	0.64235	0.0033068
ACY3	0.000993853	0.647275	0.00333248
LMX1A	0.00101721	0.590142	0.00340414
TRPM3	0.00103493	0.607593	0.00345498
LINC01106	0.00103916	0.617195	0.0034674
SDR16C5	0.00111045	0.585367	0.00368076
C5orf38	0.00112685	0.71359	0.00372911
ST18	0.00115817	0.6433	0.00381736
WIF1	0.00125294	0.844797	0.00408578
NRGN	0.0012677	0.727007	0.00412606
SNX31	0.00141272	0.637401	0.00453478
TBR1	0.0015357	0.704161	0.00487317
RASAL1	0.00157757	0.711801	0.00498984
TPTEP1	0.00181227	0.762413	0.00562305
C1QL3	0.00191277	0.725012	0.00588597
CRYM	0.00200964	0.740796	0.00614353
CALB2	0.0020466	0.595171	0.00624257
RYR2	0.00228297	0.67027	0.00685961
SYT1	0.00237667	0.625204	0.00709647
DAO	0.00248687	0.756789	0.00737191
CLEC2L	0.00274358	0.617557	0.00803429
STYK1	0.00283385	0.599678	0.00825392
TMEM155	0.00375046	0.615194	0.0104963
TMEM132D	0.00403925	0.655588	0.0112067
CREG2	0.00416499	0.66161	0.0115074
NEFL	0.00439698	0.751974	0.0120591
PCDHGB7	0.00584604	0.63813	0.0154017
KCNV1	0.0088407	0.633841	0.0220277
TESPA1	0.00944409	0.667193	0.0232993
KCNC2	0.00992372	0.610761	0.0242957
GABRA4	0.0117207	0.588131	0.0281415
GPR26	0.0185275	0.60321	0.0418332
GSTM1	0.0186887	0.727295	0.0421552

## Sheet: STAD
Symbol	P value	log2(Fold change)	FDR
EFNA1	1.12348e-12	0.629531	3.03502e-10
NOTUM	4.4434e-12	2.22992	8.44698e-10
SOX9	3.76835e-11	0.601964	4.15957e-09
PRR15L	1.4086e-10	0.826257	1.18525e-08
SQLE	2.71102e-10	0.7281	1.99498e-08
VIPR1	5.60146e-10	1.02575	3.75829e-08
MLLT4-AS1	7.38429e-10	0.809647	4.73771e-08
CYP2J2	1.03587e-09	1.0321	6.21854e-08
TMEM125	1.27696e-09	0.662813	7.42696e-08
ADGRG1	1.57845e-09	0.612858	8.68825e-08
ZC3H12A	2.1902e-09	0.734415	1.13553e-07
ENTPD8	3.36527e-09	1.43511	1.59936e-07
BMP7	4.01283e-09	1.49116	1.84725e-07
PNPLA3	4.27385e-09	1.21867	1.93274e-07
C6orf223	4.53326e-09	1.39805	2.03215e-07
EPB41L4B	4.93278e-09	0.678268	2.17796e-07
CCNE1	5.59215e-09	0.927512	2.41203e-07
SLCO4A1-AS1	5.92967e-09	1.16977	2.51014e-07
PRSS3	6.75332e-09	1.02804	2.81242e-07
C2orf70	7.21954e-09	1.10493	2.97639e-07
GPRC5C	7.26104e-09	0.691938	2.96965e-07
MUC13	1.15196e-08	1.19913	4.35561e-07
NKD2	1.6339e-08	1.26385	5.73429e-07
ATP6V1C2	1.785e-08	0.708557	6.14895e-07
TOP2A	2.09033e-08	0.677429	7.09366e-07
GOLT1A	2.27875e-08	1.13126	7.65712e-07
IYD	2.28186e-08	1.36821	7.65503e-07
CDC42BPG	2.34447e-08	0.597087	7.81402e-07
CLDN3	2.43957e-08	1.59833	8.09156e-07
TBX3	3.81924e-08	0.793574	1.17384e-06
LCN2	4.21895e-08	1.58502	1.28706e-06
MLXIPL	4.33562e-08	1.37294	1.3129e-06
LCN12	6.75933e-08	0.901714	1.91415e-06
OTUB2	7.00925e-08	0.614929	1.97403e-06
EPN3	7.01934e-08	0.972579	1.97417e-06
MFSD2A	7.50112e-08	0.664132	2.08963e-06
PTGES2-AS1	7.65519e-08	0.852633	2.11818e-06
PRSS22	8.93847e-08	0.883925	2.41786e-06
EPCAM	9.07986e-08	0.590215	2.43684e-06
HOOK1	9.15598e-08	0.590438	2.45087e-06
SLC44A4	9.27513e-08	1.01028	2.47309e-06
PRSS8	1.30015e-07	0.763957	3.27928e-06
GALNT6	1.37839e-07	0.653368	3.42612e-06
PLEKHG6	1.42915e-07	0.724937	3.5309e-06
GGH	1.59055e-07	0.734884	3.82833e-06
JUP	1.87962e-07	0.625416	4.3605e-06
CGN	2.15341e-07	0.658689	4.84245e-06
OVOL1	2.26697e-07	0.915253	5.06454e-06
KRT23	2.35284e-07	1.74069	5.21664e-06
TMEM74B	2.86451e-07	0.835721	6.14537e-06
TMPRSS2	2.9679e-07	0.818457	6.34728e-06
RAPGEFL1	4.22226e-07	0.780323	8.46555e-06
CARD14	4.33972e-07	0.91071	8.65877e-06
PRAP1	4.83177e-07	1.66861	9.45672e-06
HNF4A	4.90089e-07	0.861211	9.56465e-06
EFNA3	5.21162e-07	0.768824	1.00564e-05
FOXA2	5.30102e-07	1.00048	1.0162e-05
C5orf52	5.37673e-07	0.586995	1.0288e-05
B3GNT7	6.00192e-07	0.881443	1.12844e-05
TMEM184A	6.02105e-07	0.612271	1.12996e-05
RCOR2	6.12737e-07	0.870974	1.14573e-05
PLA2G4F	6.29385e-07	1.16888	1.16729e-05
GGT3P	6.4592e-07	0.761096	1.19472e-05
ANXA9	6.82754e-07	0.787042	1.25493e-05
ETV4	7.24511e-07	0.783926	1.31987e-05
ZNF695	8.50716e-07	0.795828	1.51879e-05
SLC5A1	9.18096e-07	1.13927	1.62076e-05
TFAP2C	9.94195e-07	1.23579	1.7446e-05
RBBP8NL	1.02013e-06	0.908217	1.77795e-05
FGFBP1	1.14276e-06	1.45259	1.95192e-05
RNF183	1.15858e-06	0.963542	1.97564e-05
PPARGC1A	1.20565e-06	1.00577	2.04235e-05
SEZ6L2	1.294e-06	0.606867	2.15817e-05
R3HDML	1.32456e-06	0.643994	2.20021e-05
LOC100134868	1.34362e-06	0.707704	2.22287e-05
RNF43	1.36107e-06	0.746276	2.24091e-05
TMEM45B	1.46511e-06	0.730742	2.38921e-05
HGD	1.59906e-06	1.08354	2.58303e-05
EPS8L3	1.60794e-06	0.868151	2.59126e-05
KLK7	1.6584e-06	1.63623	2.66004e-05
CCSER1	1.66438e-06	0.714993	2.66548e-05
ATP2C2	2.06919e-06	1.02957	3.20866e-05
PVRL4	2.15072e-06	0.820496	3.30513e-05
GJB1	2.36388e-06	0.968874	3.57122e-05
SALL1	2.42413e-06	0.943865	3.64347e-05
ITLN2	2.42458e-06	0.983311	3.64148e-05
CDH1	2.55139e-06	0.677002	3.80964e-05
RXFP4	2.63072e-06	0.717977	3.9082e-05
PPP1R1B	3.01999e-06	1.46778	4.40052e-05
C9orf152	3.16536e-06	0.911014	4.56056e-05
LZTS3	3.36569e-06	0.666362	4.8087e-05
IL17C	3.39391e-06	0.991916	4.83892e-05
KRT6B	3.60964e-06	1.63573	5.111e-05
CNTNAP2	3.77892e-06	1.20685	5.30677e-05
TTC39A	4.03778e-06	0.697637	5.63178e-05
RORC	4.05324e-06	0.917144	5.64566e-05
KRTAP3-1	4.32799e-06	0.816269	5.96362e-05
VTCN1	4.51157e-06	1.20861	6.17514e-05
KLK6	4.6812e-06	1.68142	6.3691e-05
FXYD4	5.41275e-06	1.00771	7.21618e-05
PAK6	5.87614e-06	0.682238	7.71869e-05
SGK2	6.26442e-06	0.97901	8.16084e-05
SLC30A2	6.31809e-06	1.03851	8.22032e-05
CKMT1B	6.81648e-06	0.66021	8.73045e-05
SOWAHB	6.86971e-06	0.601624	8.78219e-05
GGT6	7.39261e-06	1.36811	9.34016e-05
RSPO4	7.71768e-06	1.12473	9.68531e-05
MMP3	7.7315e-06	1.45049	9.6908e-05
SLPI	7.84385e-06	0.925281	9.79574e-05
PI3	7.84549e-06	1.44901	9.79183e-05
GRAMD2	8.04033e-06	0.795569	9.98645e-05
TMPRSS3	8.63135e-06	0.849819	0.000106114
MMEL1	9.35528e-06	0.927151	0.000113518
SP6	9.55958e-06	0.722693	0.000115656
COL11A2	9.76645e-06	1.02078	0.000117881
OSBP2	9.84799e-06	0.647121	0.000118447
STK31	1.00557e-05	1.02815	0.000120733
LINC01124	1.05451e-05	0.772627	0.000125435
SAGE1	1.06985e-05	1.04644	0.000126819
FUT3	1.0724e-05	1.11808	0.000127048
FADS6	1.08686e-05	1.07111	0.000128465
CACNA1D	1.1769e-05	0.781041	0.000137446
ENTPD2	1.21896e-05	0.754066	0.000141713
PNPLA1	1.22576e-05	0.66155	0.000142423
KCNK5	1.25146e-05	0.608767	0.000144998
PROM2	1.29756e-05	1.08205	0.000149748
RNF186	1.30274e-05	1.10401	0.000150093
FAM71E1	1.31265e-05	0.598129	0.00015098
OBP2B	1.3145e-05	0.664601	0.000151109
SOWAHA	1.38241e-05	0.845454	0.00015803
VWA2	1.38264e-05	1.12285	0.000157968
C4orf19	1.41867e-05	0.630316	0.000161099
ANO7	1.49143e-05	0.74083	0.000167508
MYBPHL	1.53862e-05	0.8301	0.000172149
AXIN2	1.54198e-05	0.71913	0.00017215
PRSS3P2	1.56102e-05	1.24305	0.000173897
INHA	1.66931e-05	0.978855	0.000184063
USH1C	1.72711e-05	0.741341	0.000188915
GRB7	1.77973e-05	0.71699	0.000193844
YBX2	1.83317e-05	1.04888	0.000198716
C2orf72	1.85289e-05	0.732114	0.000200537
CYP17A1	1.86003e-05	1.11043	0.000200885
SYT7	1.86381e-05	1.01011	0.000201082
RHCG	1.8716e-05	1.37915	0.000201604
MEP1A	2.02407e-05	1.49747	0.000215429
KCNH8	2.0343e-05	0.980294	0.00021607
LINC01558	2.09883e-05	0.682135	0.000222119
ESPNP	2.13302e-05	0.754602	0.000224695
PIP5K1B	2.152e-05	0.635259	0.000226346
METTL7B	2.15991e-05	0.623577	0.000226829
KRT15	2.31599e-05	0.947921	0.000240028
CKMT1A	2.36649e-05	0.712519	0.000244398
ADORA2B	2.39181e-05	0.594809	0.000246765
AOC1	2.39881e-05	0.840079	0.000247363
KIF12	2.4009e-05	0.698385	0.000247454
TTPA	2.43832e-05	0.827493	0.000250431
RASEF	2.58888e-05	0.662305	0.000263783
PODXL2	2.59381e-05	0.830508	0.000264024
SHANK2	2.63249e-05	0.598276	0.000267431
IL1RL2	2.71526e-05	0.793597	0.000275022
MUC20	2.72633e-05	0.918452	0.000276007
FAM222A	2.92311e-05	0.599607	0.000293325
C1orf115	3.2036e-05	0.589154	0.000316522
HOXA10	3.21589e-05	1.02753	0.00031743
FMO5	3.24941e-05	0.7647	0.000320123
ALPI	3.37751e-05	1.27141	0.000330996
IGSF9	3.4448e-05	0.652742	0.000335827
PCSK9	3.45329e-05	0.94917	0.000336495
AREG	3.55935e-05	0.752781	0.000345518
DUOX2	3.59129e-05	1.47718	0.000347797
PRSS1	3.64639e-05	1.4348	0.000352136
SLC34A2	3.8174e-05	1.41061	0.000366067
DUOXA2	3.87637e-05	1.4209	0.000370684
PQLC2L	4.07237e-05	0.909605	0.000386188
ARHGEF38	4.11825e-05	0.590977	0.000388744
DLX3	4.15794e-05	1.09546	0.00039159
LOC148709	4.22675e-05	0.595801	0.000396796
SPTBN5	4.31045e-05	0.672682	0.000402263
KCNK15	4.33299e-05	1.02758	0.000403449
NPM2	4.41492e-05	0.717615	0.000409777
AIFM3	4.43094e-05	0.665955	0.000411078
NR1I2	4.45191e-05	1.17329	0.000412465
DMBX1	4.70919e-05	0.884843	0.000431434
HKDC1	4.74472e-05	0.862008	0.000434301
CES4A	4.79711e-05	0.629615	0.000438121
FAR2P1	4.87564e-05	1.1822	0.000444107
CA4	4.93029e-05	1.16498	0.000447893
HOXC12	4.96143e-05	0.970109	0.000450523
SLC9A2	5.07372e-05	0.9461	0.000458085
LRRC36	5.11207e-05	0.62365	0.000460535
GGT1	5.12116e-05	0.719518	0.000461151
ERBB2	5.14749e-05	0.634379	0.000462914
MYO7B	5.18414e-05	1.1471	0.000465598
FUT6	5.27055e-05	1.07905	0.000471707
TTLL2	5.33877e-05	0.693268	0.000476773
PDE11A	5.51165e-05	0.774064	0.000489445
CDH17	5.61951e-05	1.3239	0.000497088
TFCP2L1	5.81751e-05	0.859777	0.000512615
NGEF	5.82827e-05	0.608165	0.000513123
TM4SF5	5.82882e-05	0.878285	0.000512951
LINC00482	5.91914e-05	0.686101	0.000519563
SRCIN1	6.05777e-05	0.759136	0.000529243
DEGS2	6.38574e-05	0.691374	0.000553422
CCK	6.68155e-05	0.961227	0.000574451
WNK2	6.7568e-05	0.761238	0.000580435
FGFR4	6.82395e-05	0.643392	0.000585468
MSX2	6.98412e-05	0.592457	0.000597711
LINC00319	7.02135e-05	0.668338	0.000600397
LGALS7	7.02995e-05	1.01667	0.000600132
CT45A5	7.28162e-05	0.920103	0.0006193
LINC01512	7.32228e-05	0.656038	0.000622243
RAP1GAP	7.38775e-05	0.729861	0.000626509
PROM1	7.41253e-05	1.02413	0.000627833
AKR7L	7.50402e-05	0.670049	0.000634274
SYNE4	7.59483e-05	1.00173	0.000641685
UGT8	7.84418e-05	0.694889	0.000660578
DNAH2	7.9109e-05	0.910322	0.000665378
DOK7	7.96862e-05	0.696638	0.00066941
ORM2	7.9927e-05	1.20796	0.000671158
REG3A	8.05632e-05	1.85877	0.000675395
AGXT	8.52886e-05	0.676721	0.000709506
PLEKHB1	8.56129e-05	0.761192	0.000711627
GYLTL1B	9.14015e-05	0.783964	0.000751828
GJB3	9.19168e-05	0.754227	0.00075516
CCDC183	9.59474e-05	0.644625	0.000782325
TDGF1	9.7367e-05	0.920606	0.000792014
CYP2W1	9.9435e-05	1.28704	0.000807236
SSTR1	0.000102544	0.86614	0.000828215
MAGEA10	0.000105428	0.989686	0.000848179
PPP1R14C	0.000105758	0.95368	0.000850499
CTSV	0.000106868	0.690005	0.000857074
AIM1L	0.000108163	0.679649	0.000865432
DUOXA1	0.000108551	0.895664	0.000867187
ALG1L	0.000108557	0.832319	0.000866895
KCNQ1	0.000113657	0.605308	0.000901311
TDRD5	0.000115761	0.956292	0.00091411
GUCY2C	0.000119387	1.26531	0.000937694
KLHL35	0.000124659	0.685182	0.000972777
KRT19	0.000126444	0.596929	0.000984836
CDX2	0.000132236	1.06142	0.00102027
NEU4	0.000133053	0.869549	0.0010258
GYG2	0.000134861	0.627745	0.00103857
ULBP2	0.000135102	0.75346	0.00103965
RHOV	0.000138749	0.760664	0.00106373
ABCC2	0.000146024	0.989017	0.00110956
RNF39	0.000152328	0.626005	0.0011498
MFSD6L	0.000152772	0.796008	0.0011523
S100A14	0.000153895	0.828777	0.00115864
FAM83A	0.000156391	1.10032	0.00117442
RIPPLY3	0.000156597	0.867932	0.00117554
SCNN1A	0.000159771	0.813132	0.00119586
CDX1	0.000161364	1.40635	0.00120559
WFDC2	0.00016245	1.24021	0.00121238
COL9A3	0.000163746	0.9444	0.00122117
UNC93A	0.000165967	1.06123	0.00123638
FGFR3	0.000169984	0.721721	0.00126173
MME	0.00017008	0.790797	0.00126198
DSC2	0.000171838	0.608578	0.00127273
TSPEAR-AS2	0.000177672	0.613523	0.00131026
CXCL2	0.000178853	0.670694	0.00131756
LPPR1	0.000189107	0.734367	0.00138317
RASSF10	0.000191802	0.916364	0.0013979
ASS1	0.000191818	0.611344	0.00139752
PPL	0.000192606	0.593123	0.00140078
CEACAM20	0.000195469	0.707347	0.00141808
APOC3	0.000200062	1.0232	0.00144731
DSG4	0.000200964	0.606086	0.00145128
APLN	0.000203047	0.620818	0.00145914
KLK1	0.000204066	0.935448	0.00146543
CYP4F3	0.00020756	0.775347	0.00148585
CDHR5	0.000212519	0.779208	0.00151344
CDH3	0.00022284	0.627601	0.00157709
WBSCR27	0.000224055	0.627924	0.00158459
TRIB3	0.000224852	0.601312	0.00158804
CYP4X1	0.000226914	0.759217	0.00159986
CA9	0.000227652	1.17302	0.00160286
HOXD10	0.000244208	0.856287	0.00170538
FABP1	0.00024917	1.59979	0.00173355
DLX4	0.000252688	0.681721	0.00175446
LGALS7B	0.00026003	1.04819	0.00179512
F12	0.000260945	0.613594	0.00179961
PNMT	0.000261305	0.716138	0.00180089
LINC01002	0.000276047	0.617141	0.00188917
MAB21L3	0.000278917	0.654604	0.00190437
TFF3	0.0002804	1.04055	0.00191259
FAM3B	0.000287985	1.06929	0.00195717
GDPD2	0.000289406	0.834463	0.00196553
TCP10L2	0.000291464	0.592243	0.00197689
AQP2	0.00029289	1.01296	0.0019846
GABRA3	0.000294272	1.07607	0.00199133
GGTLC2	0.000296106	0.627062	0.0020011
INSC	0.00029783	0.694186	0.00201143
AQP12B	0.000299675	0.72709	0.00202189
ZDHHC11	0.000316899	0.604307	0.00211999
DEFA6	0.000319631	1.01207	0.00213688
TMPRSS5	0.000319652	0.684939	0.00213632
NSG1	0.000331685	0.692089	0.00220597
REEP6	0.000342088	0.635011	0.0022627
TMEM213	0.000343247	0.711539	0.0022689
CNTD2	0.000351879	0.747068	0.00231552
PLEKHD1	0.0003574	0.588255	0.00234734
MOGAT3	0.000362357	0.928703	0.00237686
KIAA1324	0.000363255	0.909638	0.00238198
CLRN3	0.000380829	0.848958	0.0024743
SLC7A4	0.000383078	0.895398	0.00248813
VIL1	0.000386839	0.81491	0.0025078
TMEM253	0.00039308	0.662701	0.00253784
KISS1	0.000406845	0.625805	0.00260703
KLRG2	0.000411633	0.760083	0.00262951
SP5	0.000416884	0.774143	0.00265644
ORM1	0.000417935	1.15806	0.00266066
CXCL1	0.000418587	0.708961	0.00266399
BAMBI	0.000450247	0.68815	0.00283385
KRT17	0.000460893	1.14093	0.00288758
HOXD11	0.000468059	0.858788	0.00292177
REG1B	0.000470454	1.32135	0.00293494
ZG16B	0.000473154	0.810172	0.00294999
HNF1B	0.000474288	0.640466	0.00295347
HHLA2	0.000478603	0.966841	0.00297403
TM6SF2	0.000480084	0.836792	0.00297963
ULBP1	0.000504469	0.649804	0.00310749
TMPRSS4	0.000513924	0.592754	0.0031572
ITLN1	0.000520088	1.30181	0.00318744
SLC6A20	0.000521997	0.932126	0.00319342
COL9A2	0.000523225	0.627208	0.00319808
CDHR2	0.000533613	1.05345	0.00325672
DMBT1	0.000545077	1.36986	0.0033129
JPH1	0.00058218	0.71718	0.003497
CA8	0.000582502	0.78059	0.00349791
SP8	0.000593278	0.778016	0.00355119
GPX2	0.000599288	0.62125	0.00358194
BPIFA2	0.000604433	0.724456	0.00360535
SLC9A3	0.000636516	1.19574	0.00376066
NWD1	0.000641582	0.67577	0.00378732
AZGP1	0.000642766	0.871166	0.00379322
CRYM	0.000648709	0.695152	0.003825
WNK4	0.000657331	0.786917	0.00386474
SLC38A3	0.000659511	0.855767	0.00387312
SULT2B1	0.000664274	0.745502	0.00389774
PCK1	0.000670487	1.06435	0.00392187
OXGR1	0.000688278	0.617504	0.00401222
CELP	0.000689317	0.858395	0.004016
PPP1R14D	0.000699418	0.799468	0.00405987
COL7A1	0.000716257	0.611431	0.00414472
FEZF1	0.000725075	0.896287	0.00418631
KLK8	0.00072616	1.0567	0.0041914
BARX2	0.00073108	0.713003	0.00421505
CHRM1	0.00074183	0.67568	0.00426029
FAM3D	0.000758738	0.980018	0.00433918
IRX5	0.000772204	0.699268	0.00440148
NCMAP	0.000776101	0.650994	0.00441511
UPK3A	0.000777029	0.870612	0.00441794
SSX4	0.000792825	0.815133	0.0044953
SLC6A10P	0.000796566	0.873826	0.00451153
ATOH1	0.000802479	0.85598	0.00454001
CLCN1	0.000824829	0.5999	0.00464852
DPP4	0.000831559	0.654899	0.00467875
TRIM29	0.000832219	0.936537	0.00468117
LY6G6C	0.000850595	0.673399	0.00475976
LYPD3	0.000854903	0.655172	0.00477606
PF4	0.000855256	0.755926	0.00477673
GLTPD2	0.000868034	0.800148	0.00482971
EVX1	0.000883298	0.739747	0.0048987
PAH	0.00088621	0.847363	0.0049122
LINC00483	0.000896153	0.762639	0.00495928
DSCR8	0.000899563	0.892822	0.00497681
C11orf53	0.000923278	0.728994	0.0050779
CA1	0.000931503	0.88631	0.00511219
SPINK4	0.000946147	1.24115	0.00517595
TMPRSS13	0.000949725	0.803949	0.00519276
ASCL2	0.000954432	0.797331	0.00521156
NRCAM	0.000963819	0.669592	0.00525025
SFTA2	0.000965691	0.937	0.00525626
TCAM1P	0.00101461	0.688736	0.00547609
DRAIC	0.00101561	0.658791	0.00548
F10	0.00102253	0.673762	0.00551014
SYCP2	0.00107901	0.672219	0.00576605
ASPG	0.00108705	0.709835	0.00580144
DUSP9	0.00110205	0.802807	0.00586624
CT83	0.00112287	1.07051	0.00595857
MAGEA11	0.00112499	0.870121	0.00596211
ATP6V1B1	0.00112542	0.651765	0.00596282
AQP5	0.00112789	1.18281	0.00597131
CAPN9	0.00113123	0.983055	0.00598587
MYCN	0.00115181	0.634255	0.00605735
ABCC6P1	0.001166	0.632003	0.00612252
ERN2	0.00117025	0.808938	0.00614013
RHBG	0.0011725	0.587191	0.00614879
DSCR4	0.00120505	0.634911	0.00628421
PON3	0.00121246	0.973478	0.00631964
RDH12	0.00121473	0.627379	0.00632665
NMU	0.00121655	0.821393	0.00633289
SLC29A4	0.00122318	0.714093	0.00635937
CLCA1	0.00122789	1.12391	0.00637901
LOC100190940	0.00123461	0.8147	0.0064074
CREG2	0.0013106	0.680446	0.00672867
TMEM145	0.00134906	0.609176	0.0068985
LOC100124692	0.00135612	0.88476	0.00692085
PRLR	0.00138777	0.705827	0.00705254
CXCL8	0.00139664	0.704167	0.00708888
KRTAP4-1	0.00140379	0.66125	0.00711635
MUC15	0.00143397	0.826291	0.00722832
TLX1	0.00145909	0.776189	0.00732793
CXCL3	0.00148355	0.631515	0.00742171
SERPINA4	0.00151862	0.960752	0.00755484
CCL28	0.00152054	0.608921	0.00756072
TGM3	0.00152851	0.803175	0.00758932
C6orf222	0.00153896	0.681552	0.0076338
REG1A	0.00156877	1.46733	0.00776481
AACSP1	0.00157844	0.6695	0.00779951
LMX1B	0.00158366	0.830854	0.00782344
SULT1A2	0.00160255	0.608594	0.00789203
TKTL1	0.00166605	0.904956	0.00813645
DUOX1	0.00166655	0.672585	0.00813696
SLC5A9	0.00168256	0.674537	0.00820146
TRPA1	0.00174571	0.743113	0.00845711
CEACAM5	0.00177966	1.0182	0.00857503
DEFA5	0.00178444	0.910702	0.00859402
MS4A15	0.00183082	0.672698	0.00878236
SEC14L4	0.00186142	0.812243	0.0088897
CHRM3	0.00187183	0.642005	0.0089311
AKR7A3	0.00193752	0.613341	0.00916571
MUC12	0.00195677	0.848425	0.00923974
S100A7	0.00197557	1.14392	0.00932425
CATSPERB	0.00202597	0.683167	0.00951619
FBXO2	0.00204792	0.719745	0.00961706
SCGB2A1	0.00204825	0.774168	0.00961641
PROC	0.00207784	0.666776	0.00972421
PGC	0.00208745	1.48774	0.00976028
AKR1C4	0.00209667	0.751779	0.00979447
GDA	0.00211877	0.708305	0.0098775
OLFM4	0.00216608	1.37442	0.0100615
PLA2G2F	0.00217863	0.740101	0.0101106
ESPN	0.00217939	0.661957	0.0101119
WNT11	0.00218706	0.830334	0.0101452
KLK10	0.00219754	0.98875	0.0101823
HOMER2	0.00227501	0.763754	0.0104915
DAPL1	0.00227827	0.783142	0.0104995
MGAM2	0.00232171	0.874615	0.0106685
MAGEA12	0.00232973	1.08755	0.0107006
CAMKV	0.00234942	0.640661	0.0107814
SRMS	0.00236584	0.629837	0.0108374
CCL20	0.00238495	0.741924	0.010903
CYP4F12	0.00240141	0.652085	0.0109612
REG3G	0.00241538	0.651792	0.0110127
ATP6V0A4	0.00244558	0.666397	0.0111084
XDH	0.00246178	0.670587	0.0111697
CT45A2	0.00255105	0.632331	0.011501
GLDC	0.00258172	0.798181	0.0116163
TCN1	0.0026202	0.954277	0.0117483
HTR2C	0.00265036	0.674899	0.0118653
RBP2	0.00265585	0.992426	0.0118848
COL9A1	0.00266457	0.725265	0.011916
SLC30A10	0.0026662	0.666496	0.0119181
CTAG1B	0.00267973	0.7421	0.0119603
COCH	0.00271302	0.669469	0.0120853
KLK11	0.00273942	0.955941	0.012187
C2orf54	0.00281101	0.685256	0.0124596
GAL3ST2	0.00285269	0.706991	0.0126062
NKX2-1	0.00287454	0.614216	0.012681
FOLR1	0.00288674	0.941507	0.0127238
MAGEA2	0.00289636	1.11404	0.0127553
NPC1L1	0.00302551	0.951518	0.0132192
IL13RA2	0.00309946	0.641252	0.0134706
NKD1	0.00312429	0.705328	0.0135498
GP2	0.00323861	1.15002	0.0139513
ALOX15	0.0033424	0.674155	0.0143143
ADGRF4	0.00339965	0.694634	0.0145262
MUC4	0.00345535	0.978922	0.0147151
TUBBP5	0.00346577	0.756444	0.0147473
TNNC2	0.00350888	0.597571	0.0149091
SLC6A14	0.00360206	0.799403	0.0152263
CEL	0.00362469	0.908987	0.0152936
HOXA13	0.00363778	0.806808	0.0153456
APOA1	0.00371735	1.0225	0.0156139
NXF2	0.00382	0.798505	0.0159634
HOXA9	0.00384061	0.651795	0.0160365
SLC15A1	0.00388682	0.94494	0.0161834
FER1L4	0.00394588	0.638593	0.0163795
MAGEA6	0.00402094	1.23354	0.0166339
SLC6A19	0.00417183	1.07399	0.0171338
HOXC11	0.00417255	0.663612	0.0171333
LGALS9B	0.00417887	0.834693	0.0171524
LGALS4	0.00420944	0.675979	0.0172538
HOXB13	0.00423468	0.776593	0.0173364
SCGB3A1	0.00424667	0.778182	0.0173717
CEACAM6	0.00435059	0.883998	0.0177085
MYO1A	0.00441103	0.746614	0.0179155
CHP2	0.00447998	0.993696	0.0181417
SLC39A5	0.00449682	0.836468	0.0181955
KRT16	0.00454316	0.892555	0.0183469
SLC17A4	0.00455364	0.820326	0.018382
BTNL3	0.00457218	0.831796	0.0184278
CSAG1	0.00468281	0.921774	0.0187963
HOXA11	0.00474143	0.764012	0.0189722
CRABP2	0.00474637	0.656191	0.0189883
C3orf67	0.00476561	0.591372	0.019043
BCAS1	0.0047749	0.643417	0.0190727
MOGAT2	0.00487789	0.787034	0.0194311
HOXC13	0.00491339	0.844837	0.0195536
FABP2	0.00492646	0.941951	0.0195904
EDN3	0.00496469	0.745297	0.0197042
TM4SF20	0.00496581	1.01574	0.0197049
TRPM5	0.00508351	0.586266	0.0200711
LHFPL3-AS2	0.0053095	0.660936	0.0208431
HTR1D	0.00535038	0.675167	0.0209635
FOXJ1	0.00539149	0.917383	0.0210803
GPA33	0.00553431	0.830774	0.0215076
EPHX3	0.00557905	0.630078	0.0216365
CT45A1	0.00557942	0.671834	0.0216338
CXCL14	0.00578939	0.653482	0.0222588
CLDN9	0.00613621	0.592815	0.0233474
SLC51B	0.00615016	0.607881	0.0233875
KCNS1	0.00616031	0.594304	0.0234131
CYP2B6	0.00639544	0.858637	0.0241413
MYO18B	0.00655989	0.649085	0.0246578
PHGR1	0.0066117	0.941765	0.0247981
LINC00261	0.00685574	0.798154	0.02555
FREM2	0.00687757	0.804583	0.0256082
SERPINB5	0.00691436	0.655886	0.0257172
MAGEA9B	0.00714683	0.885599	0.0264667
GPT	0.00748212	0.592031	0.0274215
PALM3	0.00756635	0.598512	0.0276562
MYOM3	0.00764417	0.636419	0.027886
GRHL3	0.00772268	0.5881	0.0280975
RGL3	0.00792091	0.624553	0.0287373
APOBEC1	0.00805016	0.672532	0.0291187
CAPN13	0.00805343	0.717014	0.0291254
EREG	0.00823736	0.695352	0.0296548
TMEM151A	0.00829094	0.634824	0.0298215
CTAG2	0.00866193	0.757563	0.0309391
F7	0.00866799	0.609783	0.0309446
GUCA2A	0.00866852	0.672062	0.0309411
C11orf86	0.00884599	0.700139	0.0314652
KRT20	0.00887094	1.11325	0.031543
WIF1	0.00888964	0.606519	0.0315985
MAP7D2	0.00897618	0.739232	0.0318565
PNLIPRP2	0.00898061	0.730353	0.0318612
PROX1	0.00912713	0.60541	0.0322806
HOXA11-AS	0.00921784	0.651625	0.0325174
FSTL4	0.00943721	0.641091	0.0331319
SMOC1	0.00948427	0.733188	0.0332516
LYPD2	0.00967844	0.917078	0.0338054
MAGEA3	0.00979424	1.08361	0.034117
ELF5	0.0101407	0.677174	0.0351391
C6orf15	0.0101895	0.611954	0.0352664
ELFN2	0.0102076	0.634094	0.0353113
ACTL8	0.0102093	0.748475	0.0353111
IGFALS	0.0110165	0.6657	0.0375154
GCNT3	0.0111464	0.586273	0.0378321
S100P	0.011236	0.587836	0.0380735
CXorf67	0.0113813	0.585264	0.0384326
CPA2	0.0114963	0.752508	0.0387252
TMEM82	0.0116472	0.605444	0.0390988
NEBL	0.0117383	0.604654	0.0393532
GABRR1	0.0117467	0.603394	0.0393622
PRSS33	0.011815	0.586107	0.0395456
MAGEA4	0.011906	0.949117	0.0397856
MMP10	0.012676	0.607962	0.0418678
LGR6	0.0127051	0.660667	0.0419507
MAGEC2	0.0128184	0.636929	0.0422294
IGFBP1	0.0128768	0.635476	0.0423404
GPD1	0.0128961	0.601529	0.0423904
KLK12	0.0133658	0.597842	0.0436616
PRAME	0.0134976	0.864797	0.0440222
C3P1	0.0140164	0.589285	0.0452896
ADTRP	0.0147873	0.60006	0.0472526
LGALS9C	0.0151527	0.610392	0.0482326
ATP10B	0.0153472	0.61112	0.0487007
MUC17	0.0155863	0.952868	0.0492766
MAGEC1	0.0157321	0.590594	0.049646
FIBCD1	0.0157601	0.688397	0.0497037
MSI1	0.0157615	0.614053	0.0497003

## Sheet: UCEC
Symbol	P value	log2(Fold change)	FDR
SLC25A35	1.81945e-36	2.34474	3.73552e-32
IHH	1.83993e-36	4.64407	1.88878e-32
TMEM114	1.72028e-35	2.03638	1.1773e-31
ERICH3	3.2336e-32	3.39325	1.32778e-28
ANKFN1	4.79424e-30	2.14106	1.23038e-26
KIAA1324	7.3992e-30	3.56843	1.68792e-26
SPATA18	7.7934e-30	2.35771	1.60006e-26
PPAP2C	5.24858e-29	1.65452	9.79624e-26
SERPINA4	2.55961e-28	3.19855	4.37928e-25
SCGB2A1	6.82042e-28	3.41974	1.00021e-24
ANAPC4	2.22476e-27	1.37003	3.0451e-24
C9orf152	5.06144e-27	2.37133	5.46929e-24
IL20RA	5.97827e-27	2.14923	6.13699e-24
RANGRF	6.86183e-27	1.21386	6.70858e-24
LRRC48	1.24266e-26	1.89745	1.10927e-23
NPDC1	1.92637e-26	1.31693	1.64793e-23
ADAM28	2.84674e-26	1.76579	2.33786e-23
RNF183	3.05955e-26	1.9287	2.41598e-23
DHRS7B	3.24542e-26	0.769231	2.46784e-23
ENTPD3	6.49223e-26	2.11301	4.59628e-23
SLC5A1	7.59784e-26	2.96543	5.03198e-23
SMIM6	9.96535e-26	2.65156	6.19996e-23
ATP2C2	1.06722e-25	1.93648	6.44442e-23
TMED6	1.97481e-25	2.08281	1.12625e-22
SPDEF	2.07232e-25	2.79516	1.14991e-22
PLEKHG7	2.18354e-25	2.18201	1.17974e-22
SORBS2	2.81794e-25	1.47334	1.48346e-22
PGR	3.32008e-25	2.9016	1.70411e-22
PMM1	4.99328e-25	1.06615	2.50041e-22
P2RX4	6.296e-25	0.820239	3.0777e-22
SNTN	7.16719e-25	3.53763	3.42208e-22
FAM47E	1.08459e-24	1.56787	4.94839e-22
ZDHHC1	1.09088e-24	0.996636	4.8689e-22
CREB3L1	4.54264e-24	2.26012	1.79356e-21
DNAAF1	1.03715e-23	2.52364	3.73574e-21
CCDC170	1.70767e-23	1.98772	5.94241e-21
PEX11G	2.27876e-23	1.03966	7.54599e-21
CUBN	2.5406e-23	1.34409	8.27955e-21
C4BPA	2.83699e-23	3.42587	8.96096e-21
SLC40A1	3.57455e-23	1.59075	1.11196e-20
ASRGL1	4.08777e-23	1.71293	1.25263e-20
GNB5	4.40334e-23	0.931173	1.31022e-20
TRPM4	4.80505e-23	1.20225	1.40932e-20
TMEM101	6.83247e-23	2.2215	1.87037e-20
GLYATL2	8.54841e-23	3.47459	2.25009e-20
UBXN10	1.23876e-22	1.60512	3.13989e-20
BCL2L15	1.82272e-22	2.12472	4.35142e-20
EPPIN	2.13645e-22	1.97854	4.98448e-20
CCDC129	2.13915e-22	2.52835	4.9347e-20
FAM81A	2.34169e-22	1.40525	5.34192e-20
VMAC	2.37718e-22	0.998931	5.36328e-20
LRRC46	2.75871e-22	2.15699	6.15641e-20
SAT1	4.28675e-22	1.09293	9.26435e-20
FUCA1	4.81292e-22	0.68318	1.0187e-19
MLPH	6.61336e-22	2.04952	1.33117e-19
CAPS	6.88603e-22	2.10461	1.37259e-19
NEIL1	7.77413e-22	1.18471	1.5201e-19
PRKAB1	8.45574e-22	0.62422	1.63778e-19
COL28A1	8.54706e-22	1.73814	1.64e-19
DYNLRB2	1.05251e-21	2.26369	1.98249e-19
C1orf64	1.10691e-21	3.21582	2.066e-19
GOLM1	1.11081e-21	0.911003	2.0546e-19
ACSL5	1.27012e-21	1.86413	2.30768e-19
ART3	1.42062e-21	1.87735	2.55849e-19
VWA3A	1.50361e-21	2.70669	2.6844e-19
ICA1	1.51828e-21	1.01733	2.68723e-19
ADH6	1.74831e-21	2.34606	3.06791e-19
TFF3	1.97671e-21	3.50441	3.43931e-19
SLC15A2	2.22043e-21	1.5943	3.79897e-19
COLCA1	3.07157e-21	2.05773	5.16904e-19
CDRT4	3.42747e-21	0.844609	5.72108e-19
EDN3	3.57357e-21	3.38827	5.91685e-19
PLEKHS1	3.58062e-21	2.63108	5.8811e-19
COLCA2	3.69844e-21	1.43615	6.0264e-19
SERPINA6	3.7717e-21	3.28076	6.04975e-19
RSPH1	4.80773e-21	1.82387	7.65175e-19
SLC47A1	5.00176e-21	2.53262	7.89931e-19
C9orf9	5.09247e-21	1.14529	7.98118e-19
MRAP2	5.09746e-21	1.66509	7.92848e-19
DNAH9	5.40071e-21	2.51978	8.27478e-19
WFDC6	6.22838e-21	1.89812	9.40256e-19
SERINC2	7.64624e-21	1.19404	1.12939e-18
PPIB	8.6491e-21	0.748772	1.25939e-18
FAM189A2	8.8509e-21	2.01261	1.2797e-18
TSNAXIP1	1.06968e-20	1.49637	1.49399e-18
CIRBP	1.12642e-20	0.62024	1.56261e-18
NT5E	1.17245e-20	1.86085	1.61555e-18
LINC00908	1.27508e-20	1.6348	1.74524e-18
CNGA4	1.44097e-20	2.31808	1.95924e-18
RASGRF1	1.45045e-20	2.28484	1.95915e-18
SIDT1	1.49955e-20	1.74219	1.99917e-18
ZMYND12	1.9554e-20	1.36845	2.55709e-18
OVGP1	2.12363e-20	2.81036	2.75951e-18
RIIAD1	2.15804e-20	2.3875	2.78658e-18
DNMBP	2.56329e-20	0.795356	3.26875e-18
STX18	2.59516e-20	1.29515	3.28896e-18
HHAT	3.07248e-20	0.985659	3.80006e-18
SPPL2B	3.20102e-20	0.655613	3.93534e-18
SERPINA11	3.43166e-20	2.80131	4.16896e-18
KIAA1456	3.75031e-20	1.78758	4.50278e-18
CYB5D2	4.30467e-20	0.679637	5.10862e-18
TDGF1	4.47804e-20	2.04459	5.28383e-18
TMX4	4.87479e-20	0.931301	5.71911e-18
CDHR4	5.57811e-20	3.05504	6.47029e-18
ELP3	5.87948e-20	1.13155	6.74367e-18
HGD	7.00975e-20	2.10237	7.86432e-18
ARHGAP26	8.03973e-20	1.04624	8.92236e-18
VWA3B	8.119e-20	2.09607	8.9619e-18
CYB561	8.14678e-20	0.599866	8.94446e-18
CFAP69	9.62266e-20	1.16522	1.03436e-17
CCDC108	1.00622e-19	2.33303	1.07597e-17
XG	1.15402e-19	2.38861	1.2213e-17
TEKT3	1.20432e-19	1.75572	1.268e-17
NME5	1.35061e-19	1.54519	1.41476e-17
PAPSS1	1.46278e-19	0.713674	1.52448e-17
TMC5	1.47702e-19	1.86726	1.52386e-17
TRAF5	1.48139e-19	1.01226	1.52073e-17
GRAP	1.69857e-19	1.15024	1.7264e-17
SMPD3	2.11432e-19	1.52419	2.09706e-17
MUC13	2.40213e-19	2.76629	2.35972e-17
C1orf194	2.84288e-19	2.70659	2.77939e-17
SMDT1	3.05913e-19	0.600363	2.97664e-17
LIMS3-LOC440895	3.1855e-19	1.82819	3.07049e-17
FRMPD2	3.40333e-19	2.12439	3.23489e-17
SUGT1P3	3.92892e-19	1.0041	3.71727e-17
TTC21A	5.1334e-19	1.15898	4.79063e-17
AK8	5.51763e-19	1.36145	5.10281e-17
LPCAT2	7.08234e-19	1.09346	6.46255e-17
HNF1A	8.01006e-19	1.53621	7.18142e-17
FAM149A	8.3603e-19	1.59781	7.46284e-17
PAM	8.54547e-19	1.02309	7.56238e-17
CCDC17	9.25766e-19	2.01236	8.15747e-17
APOBEC4	9.79058e-19	2.67524	8.59019e-17
DNAJB13	1.00722e-18	1.82013	8.79967e-17
LNX1	1.10533e-18	0.883592	9.61589e-17
CCDC60	1.13218e-18	2.55755	9.80791e-17
C4BPB	1.14713e-18	2.18893	9.89567e-17
DOCK5	1.23078e-18	1.37341	1.05728e-16
LRRC18	1.28286e-18	2.29671	1.09743e-16
GSAP	1.41604e-18	1.02564	1.20135e-16
PIGR	1.55803e-18	3.27735	1.30032e-16
GPCPD1	1.6103e-18	1.13879	1.33851e-16
DNAI2	1.89935e-18	2.79573	1.55982e-16
MANSC1	2.04464e-18	0.818183	1.67245e-16
ESR1	2.06631e-18	1.71397	1.68347e-16
CCDC176	2.54962e-18	1.09246	2.05279e-16
TMPRSS13	2.60241e-18	1.59936	2.08711e-16
TREH	2.89828e-18	1.76022	2.27117e-16
VWA8	2.94527e-18	0.705124	2.29922e-16
FAM216B	3.55705e-18	3.17146	2.7352e-16
FRMPD2B	3.62535e-18	2.3239	2.77731e-16
FANK1	3.80765e-18	1.29665	2.87407e-16
CFAP43	3.90947e-18	1.81338	2.92939e-16
TDGF1P3	4.03956e-18	1.73306	3.01586e-16
WDR78	4.05813e-18	1.33743	3.01875e-16
KIAA0226L	4.12311e-18	1.33285	3.05602e-16
CCDC96	4.61113e-18	1.33072	3.38111e-16
CREB3L4	5.4817e-18	1.02607	3.96285e-16
PDLIM1	7.69589e-18	0.867823	5.44842e-16
KCNK6	8.10106e-18	1.16204	5.69599e-16
C10orf107	8.73212e-18	1.99825	6.11874e-16
C11orf52	9.45164e-18	1.0572	6.6004e-16
DNAJC10	9.57558e-18	0.97874	6.64177e-16
FAM214A	9.68234e-18	0.665435	6.67074e-16
LINC00937	9.72318e-18	1.47121	6.67648e-16
BACE2	1.00536e-17	0.913017	6.85752e-16
FOXA2	1.24733e-17	2.25797	8.42402e-16
SPA17	1.35977e-17	1.16086	9.15329e-16
ANKMY1	1.42333e-17	0.883581	9.51868e-16
ARFGAP3	1.47301e-17	0.777248	9.81897e-16
IDNK	1.49874e-17	0.84105	9.95814e-16
GCNT3	1.91813e-17	1.80662	1.25019e-15
HDHD3	2.24733e-17	0.662091	1.45094e-15
DACT2	2.30428e-17	1.88998	1.48305e-15
TTLL1	2.46729e-17	0.623765	1.583e-15
CCDC160	2.97696e-17	1.64191	1.88061e-15
C9orf117	3.18771e-17	1.4974	2.00143e-15
MROH9	3.38299e-17	2.06321	2.11113e-15
SRD5A3	3.51917e-17	0.992664	2.18946e-15
ARHGEF38	3.52493e-17	1.25723	2.18642e-15
TTC25	3.82246e-17	1.58589	2.32186e-15
LRRC36	3.89784e-17	1.45325	2.36067e-15
LRRC71	4.23984e-17	2.60868	2.53785e-15
NAPSB	4.42448e-17	2.42044	2.64067e-15
C1orf115	4.71706e-17	1.03042	2.79902e-15
EPS8L3	5.22459e-17	2.46326	3.09124e-15
ARSD	5.26983e-17	0.699449	3.10905e-15
SLC46A2	5.5328e-17	1.85371	3.24554e-15
TOM1	5.95316e-17	0.596409	3.45267e-15
FAM174B	6.05556e-17	1.00618	3.50216e-15
ANKRD66	6.42633e-17	2.39747	3.70615e-15
TPPP3	7.144e-17	2.07306	4.06298e-15
KCNRG	7.77501e-17	1.54584	4.37339e-15
CEACAM21	8.16942e-17	2.02222	4.5702e-15
SAXO2	8.20061e-17	1.76246	4.57518e-15
AGR3	8.30183e-17	2.33393	4.6191e-15
NANS	9.98123e-17	0.633684	5.49396e-15
C20orf85	1.01329e-16	3.28257	5.56251e-15
LENG9	1.11408e-16	0.805793	6.05109e-15
MYCBPAP	1.16358e-16	1.62281	6.27021e-15
MAP2K6	1.18513e-16	1.08838	6.353e-15
PBLD	1.25064e-16	0.85643	6.63488e-15
DNAH12	1.3202e-16	2.21977	6.96788e-15
DLEC1	1.34449e-16	1.9649	7.07789e-15
CTAGE5	1.34596e-16	0.808039	7.06748e-15
ERMN	1.53463e-16	2.27571	7.93638e-15
STOML3	1.61261e-16	2.55598	8.29787e-15
SPATS1	1.70001e-16	2.17923	8.72573e-15
SHISA6	1.83172e-16	1.95329	9.33177e-15
ZBTB18	2.05627e-16	0.921325	1.03983e-14
TTLL10	2.15523e-16	1.8201	1.08453e-14
CPM	2.27936e-16	1.67676	1.14419e-14
CCDC42B	2.37446e-16	1.83082	1.18325e-14
FBP1	2.40652e-16	1.271	1.19343e-14
TRAF3IP2	2.50889e-16	0.898322	1.23822e-14
PODXL	2.52199e-16	1.03016	1.23873e-14
C5AR2	2.53274e-16	1.64421	1.24104e-14
FAM166B	2.58381e-16	2.24499	1.26005e-14
C22orf15	2.84926e-16	2.06825	1.37643e-14
LIMS3	2.87337e-16	2.15548	1.38157e-14
C15orf26	3.41488e-16	2.25439	1.61919e-14
TIGD4	3.73694e-16	0.927637	1.7597e-14
GALNT4	3.89704e-16	1.32597	1.82671e-14
SPATA6L	4.06445e-16	1.14277	1.90085e-14
PLEKHH1	4.23939e-16	0.689114	1.97816e-14
TESC	4.73111e-16	1.93904	2.19265e-14
ANO1	7.19024e-16	1.45968	3.23734e-14
CCDC40	7.90973e-16	1.1304	3.52266e-14
PIFO	8.38061e-16	1.71284	3.71625e-14
LMNTD1	8.90444e-16	1.63642	3.94002e-14
SLC43A1	9.02227e-16	1.60508	3.98357e-14
RNASE4	9.05319e-16	1.25699	3.98865e-14
C1orf228	9.10291e-16	1.13655	4.00197e-14
LCA5L	9.17439e-16	0.788844	4.02477e-14
AGR2	9.38848e-16	2.08193	4.10991e-14
TUBA3E	9.46654e-16	2.07819	4.13527e-14
NMRK1	9.52881e-16	0.722032	4.15363e-14
ENPP3	9.76763e-16	2.3487	4.24871e-14
SRD5A2	9.92402e-16	2.02443	4.30761e-14
VIM	1.00479e-15	1.12433	4.34301e-14
PPM1H	1.07511e-15	0.905298	4.6372e-14
TSPAN8	1.2308e-15	2.19873	5.26448e-14
SCGB1D2	1.27682e-15	2.60143	5.44996e-14
MPST	1.28702e-15	0.656659	5.47076e-14
PIH1D3	1.31511e-15	2.0102	5.56713e-14
CWH43	1.36416e-15	2.07011	5.76286e-14
DNAH6	1.4877e-15	1.58388	6.25899e-14
CSF3	1.4998e-15	2.29386	6.297e-14
CTNNA2	1.54416e-15	2.35219	6.45684e-14
CATSPERD	1.65027e-15	1.99146	6.8448e-14
DMBT1	1.65444e-15	2.65557	6.84825e-14
GCNT1	1.8088e-15	1.12646	7.47212e-14
TEKT1	1.84624e-15	2.83693	7.61148e-14
RGL1	1.8593e-15	0.861128	7.63467e-14
SHH	1.88818e-15	1.81108	7.73776e-14
LRGUK	1.90215e-15	1.22854	7.76404e-14
TCTN1	1.99079e-15	0.722452	8.10971e-14
SPRY3	2.05338e-15	0.845632	8.29879e-14
SCGB2A2	2.06875e-15	2.79849	8.34451e-14
ANG	2.20173e-15	1.26907	8.82884e-14
GAS2L2	2.41615e-15	2.40898	9.63222e-14
CFAP45	2.62363e-15	1.77273	1.03988e-13
RILPL2	2.78561e-15	0.686351	1.09562e-13
AZU1	2.78571e-15	1.9385	1.09356e-13
PLA2G2C	2.95297e-15	0.722137	1.15481e-13
DCDC2B	3.16373e-15	1.67292	1.23253e-13
LDLRAD1	3.2083e-15	2.05341	1.24517e-13
TUBA3D	3.25954e-15	2.06423	1.26267e-13
TTC12	3.42896e-15	0.630026	1.3258e-13
NUCB2	3.44478e-15	0.773183	1.32692e-13
RIBC1	3.63979e-15	1.19827	1.39679e-13
CDHR3	3.65109e-15	2.05822	1.39852e-13
ENKD1	4.07386e-15	0.789517	1.54603e-13
GSTA3	4.15339e-15	1.99969	1.57331e-13
OTUB2	4.24524e-15	0.830891	1.60514e-13
AGBL2	4.52036e-15	1.57814	1.69977e-13
TBC1D8	4.63695e-15	0.648106	1.73725e-13
CYP4V2	4.69872e-15	0.731419	1.75081e-13
C9orf116	4.94667e-15	1.10076	1.82662e-13
LY6G5C	4.95718e-15	0.72655	1.82722e-13
GRAPL	4.96466e-15	0.972159	1.82669e-13
STAP2	4.99944e-15	0.9213	1.8362e-13
STX19	5.14346e-15	1.422	1.87567e-13
WDR38	5.29231e-15	2.57045	1.91634e-13
C4orf19	5.33364e-15	1.168	1.92452e-13
SH2D4A	5.42091e-15	0.757984	1.95257e-13
LRP2BP	5.46809e-15	0.930109	1.95925e-13
CXCL17	5.589e-15	2.53803	1.99561e-13
CA8	6.41402e-15	1.46549	2.27437e-13
ARMC3	6.43638e-15	1.95027	2.27837e-13
PYY	6.91982e-15	2.27393	2.43689e-13
LRRC23	7.0332e-15	1.06831	2.46835e-13
DNAH3	7.20623e-15	1.67528	2.5119e-13
C16orf71	7.78466e-15	1.23862	2.69978e-13
KIAA1407	7.90198e-15	0.740814	2.73124e-13
ST6GALNAC1	8.19151e-15	1.70061	2.82181e-13
CFAP53	9.06948e-15	1.41097	3.10861e-13
TMEM232	9.38124e-15	1.76822	3.20476e-13
SEC16B	1.09262e-14	1.11852	3.70176e-13
SNX22	1.11049e-14	0.629344	3.75611e-13
TEKT4	1.12588e-14	1.8661	3.80188e-13
TNFSF12-TNFSF13	1.17794e-14	0.97998	3.97114e-13
C19orf45	1.18419e-14	1.249	3.98569e-13
TMEM220	1.18495e-14	0.85191	3.97521e-13
LOC728743	1.18894e-14	0.734141	3.98206e-13
CCT6B	1.2721e-14	0.797206	4.21929e-13
C1orf189	1.37006e-14	1.83022	4.52229e-13
ZNF474	1.46187e-14	1.63552	4.76406e-13
LOC90246	1.51693e-14	1.43545	4.92787e-13
FAAH	1.67957e-14	0.731261	5.39644e-13
GREM2	1.68639e-14	2.60988	5.40988e-13
GAD1	1.71264e-14	2.11228	5.48552e-13
DCST2	1.7294e-14	1.15511	5.53058e-13
ZSWIM5	1.75063e-14	1.0596	5.57242e-13
ECM1	1.82396e-14	1.18817	5.7879e-13
NME9	1.86217e-14	1.42279	5.90003e-13
PTPN3	1.90014e-14	0.817991	6.01106e-13
MYO5C	1.91725e-14	0.602482	6.05584e-13
FOLH1B	2.04165e-14	1.12822	6.39957e-13
KIZ	2.05416e-14	1.10214	6.42895e-13
ENKUR	2.05438e-14	2.11615	6.41985e-13
GTF2IRD2P1	2.13013e-14	0.634742	6.64647e-13
GABRP	2.14077e-14	2.11196	6.66953e-13
MAP3K19	2.15782e-14	2.1869	6.71246e-13
RANBP17	2.19303e-14	0.860279	6.81168e-13
NCMAP	2.20348e-14	1.31124	6.82347e-13
MS4A8	2.21727e-14	2.87996	6.85583e-13
PHYHD1	2.23637e-14	1.60655	6.90449e-13
LMF1	2.30112e-14	0.788947	7.07248e-13
SLC44A3	2.31555e-14	0.902275	7.1062e-13
FAM155A	2.31757e-14	1.84653	7.1018e-13
ROPN1L	2.42121e-14	2.25177	7.39731e-13
IGFBP4	2.51613e-14	1.07586	7.67589e-13
C10orf32	2.55531e-14	0.593529	7.78384e-13
C2orf81	2.71829e-14	0.828585	8.21934e-13
FOLH1	2.72106e-14	1.14163	8.21561e-13
TMEM62	2.85983e-14	0.641207	8.57157e-13
C10orf95	3.25816e-14	1.32002	9.63879e-13
BFSP1	3.29274e-14	0.731143	9.7271e-13
NWD1	3.48229e-14	1.61643	1.02428e-12
MCF2L	3.59473e-14	0.821289	1.05433e-12
REPS2	3.68176e-14	0.815804	1.07678e-12
WFDC2	3.75496e-14	1.49582	1.09663e-12
CC2D2A	3.85799e-14	0.863039	1.12512e-12
ACY3	4.20423e-14	1.51756	1.21917e-12
PLCB4	4.2474e-14	0.895814	1.22822e-12
OSCP1	4.28258e-14	0.756227	1.23665e-12
GREB1	4.33641e-14	1.28597	1.25043e-12
CASC1	4.44953e-14	1.37646	1.27946e-12
HABP2	4.49131e-14	2.33411	1.28967e-12
TTC29	4.52967e-14	2.06739	1.29705e-12
LINC00261	4.6492e-14	2.74704	1.32942e-12
CTSH	4.96381e-14	0.916211	1.41348e-12
GOLT1A	5.01157e-14	1.46684	1.42511e-12
PALMD	5.08101e-14	1.14172	1.44086e-12
TST	5.08763e-14	0.692398	1.44075e-12
CYB5R1	5.14022e-14	0.709861	1.45363e-12
SERPINA3	5.16384e-14	2.49805	1.45831e-12
GJB1	5.30957e-14	1.49883	1.4933e-12
SCNN1G	5.39253e-14	1.96583	1.51455e-12
TMPRSS2	5.56147e-14	1.28337	1.55987e-12
USP43	5.9157e-14	0.887968	1.6547e-12
PPP1R36	6.57744e-14	1.12282	1.8348e-12
SPAG8	6.62911e-14	1.42098	1.84671e-12
ANKUB1	6.86407e-14	1.8239	1.90441e-12
PLCB1	6.92042e-14	0.906008	1.91745e-12
PIH1D2	6.94261e-14	0.897976	1.92101e-12
LRTOMT	7.11188e-14	0.671853	1.95992e-12
STPG1	7.5045e-14	0.593178	2.05982e-12
TCTE1	7.67323e-14	1.8564	2.10333e-12
ADGB	7.80403e-14	2.01795	2.13633e-12
ARHGAP32	7.80943e-14	0.657326	2.13496e-12
PLG	8.13613e-14	1.49566	2.21542e-12
PIK3R1	8.41862e-14	1.03448	2.28628e-12
FRMD4B	8.68098e-14	0.588869	2.34821e-12
LRRC10B	9.17238e-14	1.76874	2.46813e-12
ODF2L	9.9267e-14	0.627726	2.65717e-12
ILDR1	9.98967e-14	0.754878	2.67055e-12
BMPR1B	1.0293e-13	1.5062	2.74092e-12
WDR93	1.05034e-13	1.19335	2.77895e-12
C1orf158	1.06931e-13	2.29625	2.82185e-12
CATIP	1.10602e-13	1.89601	2.90752e-12
LRRC26	1.11275e-13	2.13364	2.92147e-12
CALML4	1.12112e-13	0.770236	2.93969e-12
DENND6B	1.17025e-13	0.775392	3.0529e-12
ENOSF1	1.19305e-13	0.586376	3.10843e-12
CCDC33	1.29127e-13	1.6281	3.35158e-12
CFAP221	1.30433e-13	1.59381	3.38122e-12
FAM183A	1.32369e-13	2.13901	3.42707e-12
MORN5	1.38022e-13	2.13079	3.55105e-12
CITED4	1.49616e-13	1.0731	3.83013e-12
SLC1A1	1.57334e-13	1.04364	4.00277e-12
LURAP1L	1.62063e-13	0.865522	4.10779e-12
CLHC1	1.66009e-13	0.7624	4.20263e-12
LINC00930	1.78799e-13	1.77747	4.49318e-12
DNAH11	1.86716e-13	1.549	4.68066e-12
EFCAB1	1.88074e-13	2.113	4.70322e-12
PLCH1	1.90026e-13	0.859066	4.7405e-12
APCDD1	1.9076e-13	1.39928	4.74726e-12
LRRC74B	1.94698e-13	1.69251	4.83355e-12
C6orf141	1.99624e-13	1.51859	4.93794e-12
PLA2G10	2.03643e-13	1.25714	5.0192e-12
NDRG2	2.03987e-13	0.951034	5.02165e-12
CADPS2	2.04582e-13	0.986624	5.03026e-12
CHIA	2.05584e-13	1.95658	5.04886e-12
FUT2	2.07331e-13	1.13084	5.08569e-12
C9orf24	2.0943e-13	2.3544	5.13104e-12
RGS7BP	2.10651e-13	1.5261	5.15479e-12
KLHL3	2.14306e-13	1.00433	5.23178e-12
NUDT13	2.24782e-13	0.76639	5.468e-12
LOC100190940	2.29841e-13	2.0077	5.57785e-12
WDR66	2.4149e-13	1.19912	5.82613e-12
DTHD1	2.43246e-13	1.79634	5.85472e-12
GALNT5	2.49767e-13	1.31117	5.99762e-12
B4GALT1	2.54405e-13	0.909318	6.10187e-12
PPP1R32	2.60876e-13	1.5022	6.22072e-12
HNMT	2.61502e-13	0.89574	6.22841e-12
TVP23C	2.74655e-13	0.591024	6.51148e-12
CRYL1	2.86995e-13	0.698707	6.78055e-12
FUT6	2.96993e-13	1.79305	7.00065e-12
MSX1	3.06656e-13	2.11287	7.21187e-12
LRRC27	3.15143e-13	0.590899	7.39452e-12
MGST2	3.26027e-13	0.665504	7.61509e-12
ARHGEF3	3.27179e-13	0.668936	7.63331e-12
P4HTM	3.28178e-13	0.597149	7.63925e-12
TSPAN11	3.44829e-13	1.361	7.9906e-12
HNF4G	3.70056e-13	1.50717	8.52708e-12
FAM19A2	3.74712e-13	1.05615	8.60538e-12
NXF3	3.93672e-13	1.68217	8.99052e-12
KIF13B	4.04092e-13	0.682901	9.21824e-12
MMP26	4.07384e-13	2.54252	9.27273e-12
ZG16B	4.11986e-13	1.89114	9.3464e-12
NXNL2	4.14313e-13	1.36728	9.38882e-12
HOMER2	4.17961e-13	1.12501	9.46104e-12
SLCO2A1	4.18477e-13	1.19712	9.46227e-12
LAMC2	4.51082e-13	1.01069	1.01437e-11
LINC00271	5.08465e-13	0.873188	1.13594e-11
HPGDS	5.10196e-13	1.06573	1.13857e-11
FAM83E	5.12504e-13	1.59011	1.14248e-11
TXK	5.44416e-13	1.21941	1.20446e-11
AMPD3	5.96656e-13	0.634248	1.31156e-11
DNAI1	6.00487e-13	2.24757	1.31857e-11
ADAMTS19	6.01574e-13	2.07323	1.31954e-11
RPH3AL	6.25666e-13	0.780031	1.36655e-11
RPL13	6.37457e-13	0.601736	1.39082e-11
ANKK1	6.37822e-13	1.2616	1.39014e-11
PLLP	6.42393e-13	0.879715	1.39862e-11
SERPINA1	6.64974e-13	1.67447	1.44472e-11
EYA2	6.86818e-13	1.69929	1.48589e-11
IFT88	6.95629e-13	0.585375	1.50178e-11
TTC9	7.03234e-13	0.863012	1.51661e-11
TMEM231	7.13838e-13	0.910473	1.53625e-11
AKAP14	7.19883e-13	2.03171	1.5444e-11
UMODL1-AS1	7.78823e-13	1.86369	1.66044e-11
LYRM9	7.84813e-13	0.609119	1.67147e-11
RP1	8.34424e-13	1.57473	1.76796e-11
EPS8	8.58248e-13	0.668831	1.80725e-11
GGTA1P	8.62355e-13	1.28119	1.81404e-11
FGGY	9.48998e-13	0.586909	1.9841e-11
NHLRC4	9.86093e-13	1.26462	2.05329e-11
LAMP5	9.88747e-13	2.02573	2.05673e-11
C11orf63	1.00228e-12	0.998592	2.08278e-11
CFAP70	1.01245e-12	1.20719	2.09965e-11
FAM81B	1.04341e-12	2.09196	2.16168e-11
C8B	1.06052e-12	1.33904	2.1905e-11
HNF1A-AS1	1.08502e-12	1.17552	2.23436e-11
MUC5B	1.14234e-12	2.89117	2.34769e-11
CCDC159	1.18194e-12	0.67584	2.42422e-11
FAM181B	1.19234e-12	1.57629	2.44068e-11
SCGB3A1	1.19724e-12	2.44609	2.44826e-11
STEAP2	1.24568e-12	1.02548	2.5372e-11
C3orf36	1.28516e-12	1.35689	2.60728e-11
TMEM63A	1.29249e-12	0.622096	2.61696e-11
FAM198B	1.29841e-12	1.12774	2.62379e-11
SLC22A4	1.29975e-12	1.02528	2.6239e-11
EFCAB6	1.31474e-12	1.13746	2.65156e-11
WFDC1	1.32793e-12	0.960021	2.66769e-11
ABHD6	1.32879e-12	0.713864	2.6668e-11
FCER1A	1.33033e-12	1.40845	2.66468e-11
C12orf74	1.37936e-12	1.1138	2.74948e-11
LPAR6	1.46006e-12	0.851906	2.89628e-11
ZMYND10	1.48408e-12	1.69687	2.94109e-11
DRC7	1.54036e-12	1.92264	3.04381e-11
KCNN4	1.57946e-12	1.40977	3.11208e-11
DLC1	1.71975e-12	0.72853	3.37232e-11
SCNN1B	1.73868e-12	2.06299	3.40619e-11
F13A1	1.92048e-12	1.16124	3.74804e-11
ROBO2	1.9207e-12	1.58076	3.74491e-11
FOXJ1	2.03643e-12	1.37501	3.9518e-11
C4orf47	2.04453e-12	1.21976	3.96376e-11
TMEM211	2.18011e-12	1.59019	4.21468e-11
WDR63	2.33665e-12	1.68303	4.50457e-11
TCN1	2.43802e-12	1.98729	4.68679e-11
EFCAB12	2.55974e-12	1.32228	4.90701e-11
SPEF2	2.59551e-12	0.900551	4.9663e-11
PZP	2.85143e-12	1.34011	5.42564e-11
ITIH3	2.88744e-12	1.01026	5.484e-11
CCL20	3.09033e-12	1.80858	5.85309e-11
DEFB4A	3.1505e-12	1.76287	5.95607e-11
RSPH10B2	3.22244e-12	1.5684	6.06972e-11
SPATA17	3.43371e-12	1.07182	6.43225e-11
AMT	3.43433e-12	1.12462	6.42756e-11
FUT3	3.44452e-12	1.53538	6.44075e-11
CCDC113	3.45041e-12	0.963689	6.4459e-11
ZNF295-AS1	3.5657e-12	2.1493	6.63712e-11
MFAP3L	3.59911e-12	1.20126	6.69323e-11
NHS	3.95224e-12	0.724688	7.27745e-11
NUDT18	4.22644e-12	0.630744	7.74759e-11
CAPSL	4.43005e-12	2.05444	8.07755e-11
ABHD12B	4.48774e-12	1.80652	8.16825e-11
SLC6A2	4.59643e-12	1.97271	8.35126e-11
SYTL1	4.81986e-12	0.857356	8.73403e-11
WFS1	4.82223e-12	0.72341	8.73062e-11
SCGB1D4	4.87114e-12	2.43111	8.81141e-11
UPK1B	4.93104e-12	2.39111	8.91189e-11
ANK3	4.95991e-12	0.620724	8.9562e-11
ADAMTS8	5.09909e-12	1.83666	9.18329e-11
RSPH4A	5.1006e-12	1.70386	9.17795e-11
CCDC37	5.15395e-12	1.91683	9.26584e-11
C11orf16	5.1771e-12	1.77482	9.2993e-11
MPZL2	5.25093e-12	0.772509	9.40723e-11
KRT23	5.38805e-12	1.40222	9.62769e-11
TJP3	5.46196e-12	0.89562	9.75125e-11
CYP4X1	5.61786e-12	1.26008	1.00122e-10
CCNO	5.66182e-12	1.20977	1.0073e-10
PLEKHA5	5.75997e-12	0.6593	1.02123e-10
ORM2	6.26264e-12	2.07021	1.10557e-10
LBX2-AS1	6.34235e-12	0.840834	1.11676e-10
C6orf118	6.47451e-12	1.93663	1.13906e-10
SERPINB1	6.64052e-12	0.681707	1.16527e-10
IQCH	6.6881e-12	0.85151	1.17062e-10
FAM66D	6.85246e-12	1.41033	1.19836e-10
FBXL8	7.0877e-12	0.744057	1.23634e-10
CHADL	7.23988e-12	0.831057	1.25968e-10
TUBA4B	7.69246e-12	1.4003	1.33053e-10
EFHC1	8.24137e-12	0.762634	1.42307e-10
LRP5L	8.39921e-12	0.752555	1.44668e-10
FAM92B	8.46557e-12	2.14921	1.45689e-10
ADCYAP1R1	8.47285e-12	1.85166	1.45692e-10
ASB12	8.48805e-12	1.46429	1.45831e-10
ADRA2A	8.98922e-12	1.45045	1.54184e-10
C11orf70	9.17267e-12	1.42777	1.56937e-10
BSPRY	9.96517e-12	0.731484	1.70071e-10
TTC16	1.07956e-11	1.08487	1.83329e-10
MORN2	1.09782e-11	0.66177	1.86276e-10
CFAP58	1.11708e-11	1.31037	1.8923e-10
CA12	1.25043e-11	1.28459	2.10259e-10
FBLN1	1.25353e-11	1.32275	2.10607e-10
KLK4	1.27863e-11	1.90296	2.14473e-10
KLHDC9	1.30205e-11	0.671558	2.1769e-10
CCDC65	1.34026e-11	1.55382	2.23533e-10
SLC44A4	1.35087e-11	1.29572	2.2512e-10
FMO6P	1.40547e-11	1.71159	2.33461e-10
ADAMTS6	1.41988e-11	1.43034	2.35472e-10
TFF1	1.50641e-11	1.91584	2.49019e-10
MTUS1	1.53052e-11	0.631227	2.51989e-10
KLF3-AS1	1.54468e-11	0.897154	2.54118e-10
DRC1	1.6085e-11	2.0464	2.63982e-10
DPEP1	1.6175e-11	1.85095	2.65247e-10
WEE2-AS1	1.71333e-11	0.756896	2.80066e-10
IL19	1.73608e-11	1.69143	2.83334e-10
PTPRB	1.74187e-11	0.694446	2.84053e-10
POU5F1B	1.75129e-11	1.20277	2.85364e-10
CGNL1	1.75382e-11	0.814521	2.85548e-10
EFCAB10	1.87275e-11	1.22767	3.04188e-10
CCDC78	1.88103e-11	1.66716	3.05052e-10
MB	1.98317e-11	1.52108	3.19596e-10
RBM24	2.11743e-11	1.26898	3.39367e-10
FGL1	2.1839e-11	1.60669	3.48931e-10
KLKP1	2.20163e-11	0.964243	3.5149e-10
FGF20	2.20497e-11	1.97347	3.51751e-10
C9orf171	2.30014e-11	2.1212	3.65513e-10
C2orf73	2.35277e-11	1.42874	3.73297e-10
LINC01124	2.64728e-11	1.52194	4.17766e-10
FGF1	2.78488e-11	0.996495	4.38133e-10
GPR146	2.80284e-11	0.658469	4.40284e-10
INE2	2.81057e-11	1.12812	4.41161e-10
TRIM34	3.01871e-11	0.593114	4.70237e-10
FAM188B	3.08312e-11	0.593923	4.7918e-10
CARD10	3.14674e-11	0.790303	4.8759e-10
FHIT	3.28354e-11	0.661527	5.07256e-10
TSKU	3.3563e-11	0.740478	5.17329e-10
ALDH3A1	3.58637e-11	1.25284	5.51549e-10
CEACAM1	3.66202e-11	1.16025	5.62761e-10
CPNE2	3.75653e-11	0.612037	5.75992e-10
PACRG	3.78096e-11	1.42835	5.79305e-10
TMEM212	3.87613e-11	1.29212	5.93444e-10
ARHGAP18	3.88892e-11	0.641676	5.94515e-10
HEY2	3.95435e-11	1.29183	6.03171e-10
ZNF516	3.96105e-11	0.908809	6.03744e-10
SH3YL1	4.01772e-11	0.652222	6.11021e-10
BTG4	4.04315e-11	0.878888	6.14433e-10
NPHP1	4.17337e-11	0.714248	6.3235e-10
MAML3	4.30243e-11	0.615318	6.50945e-10
BCL2L14	4.55373e-11	1.00274	6.85932e-10
UBB	4.78926e-11	1.02972	7.193e-10
2016-03-02	4.91124e-11	0.656646	7.36004e-10
DNAH7	4.95948e-11	1.0781	7.42151e-10
GALNT7	5.4143e-11	0.698249	8.06684e-10
HP	5.4692e-11	2.37466	8.14273e-10
ADH1C	5.68781e-11	1.73559	8.4437e-10
ITGA10	5.76636e-11	0.934307	8.53563e-10
CFAP61	5.99449e-11	1.43787	8.86053e-10
OLMALINC	6.50477e-11	0.621595	9.5803e-10
C19orf18	6.61702e-11	1.0507	9.73167e-10
PTCH1	6.74138e-11	0.638589	9.8933e-10
TMC4	6.86225e-11	0.691445	1.00635e-09
TRIM31	6.90783e-11	1.92235	1.01159e-09
CFAP52	7.28166e-11	1.6196	1.06179e-09
ANKRD22	7.31315e-11	1.14796	1.06562e-09
STAR	7.56935e-11	0.906235	1.10061e-09
SFTA2	7.57983e-11	1.90312	1.10135e-09
CRAT	7.80807e-11	0.854896	1.13211e-09
C1QTNF6	8.13603e-11	0.734539	1.17552e-09
CERKL	8.30573e-11	0.895432	1.19835e-09
CDKN1A	8.32266e-11	0.850449	1.19995e-09
SPACA4	8.52331e-11	1.02251	1.22544e-09
OR51E1	8.99786e-11	0.930084	1.29005e-09
PRR15	9.03404e-11	0.873465	1.29253e-09
SLC6A14	9.03507e-11	1.88146	1.29178e-09
PKHD1L1	9.25448e-11	2.62996	1.31764e-09
RSPH14	9.42574e-11	1.16145	1.34016e-09
NOSTRIN	9.54145e-11	0.824966	1.35568e-09
SHANK2	9.66735e-11	0.958864	1.36977e-09
GNA14	9.80028e-11	0.811043	1.3867e-09
GLYATL1	9.88427e-11	1.39973	1.39762e-09
EIF4EBP3	1.00694e-10	0.662531	1.42282e-09
TMEM144	1.03034e-10	0.693437	1.44791e-09
LRRC66	1.04899e-10	1.06433	1.47109e-09
IQUB	1.09212e-10	1.35756	1.52844e-09
SPINK4	1.09976e-10	1.16478	1.53809e-09
FOXF1	1.15108e-10	0.805555	1.60331e-09
IDUA	1.2016e-10	0.7551	1.66802e-09
DLGAP1-AS1	1.26548e-10	0.636872	1.74724e-09
ORM1	1.26581e-10	1.99066	1.74653e-09
KNCN	1.27598e-10	1.23661	1.75938e-09
NOXA1	1.28767e-10	0.83559	1.77192e-09
CFAP126	1.3252e-10	1.5886	1.81747e-09
C6	1.37068e-10	2.0419	1.87484e-09
TP53AIP1	1.38195e-10	1.31427	1.88775e-09
BAIAP3	1.40702e-10	1.19396	1.91816e-09
ODF3B	1.42267e-10	1.14473	1.93821e-09
CST3	1.4335e-10	0.615795	1.95037e-09
TP73	1.47284e-10	1.12448	1.9986e-09
LOC153684	1.4853e-10	0.845345	2.00887e-09
TTC23L	1.49092e-10	0.871774	2.01514e-09
CELP	1.56547e-10	1.22924	2.10621e-09
CST4	1.58032e-10	2.3847	2.12479e-09
APOD	1.58179e-10	1.51947	2.12537e-09
GADD45B	1.61569e-10	0.71394	2.16808e-09
FAM3D	1.62318e-10	1.62136	2.17671e-09
TMEM150C	1.64649e-10	0.962295	2.20654e-09
CA6	1.66194e-10	1.63859	2.22434e-09
XBP1	1.69808e-10	0.656831	2.26975e-09
TEK	1.72616e-10	0.786858	2.30578e-09
A4GALT	1.73009e-10	0.786406	2.30803e-09
WFDC8	1.74375e-10	0.915621	2.32323e-09
SLC26A2	1.76252e-10	0.942869	2.34671e-09
C10orf11	1.80515e-10	0.807999	2.40192e-09
PAMR1	1.82179e-10	1.06454	2.41935e-09
GIMAP2	1.84601e-10	0.806667	2.44677e-09
SPECC1	1.95061e-10	0.82959	2.57543e-09
PPP1R1B	1.98638e-10	1.513	2.62098e-09
FBXO16	2.09658e-10	0.596204	2.75399e-09
CDC20B	2.21234e-10	2.29741	2.89863e-09
CXCL14	2.21602e-10	1.92617	2.90161e-09
GADD45G	2.26985e-10	0.826065	2.9683e-09
SPTSSB	2.33415e-10	1.55258	3.04076e-09
ABHD14A	2.33894e-10	0.596666	3.04314e-09
FZD10	2.36471e-10	1.3153	3.07472e-09
ZNF862	2.38284e-10	0.59461	3.09437e-09
AADACP1	2.43868e-10	1.17017	3.16288e-09
FAM181A-AS1	2.44162e-10	1.14002	3.1647e-09
XKRX	2.52575e-10	0.829555	3.26139e-09
FHAD1	2.52857e-10	1.23052	3.26298e-09
PLEKHA6	2.53922e-10	0.838237	3.27261e-09
NDP	2.55841e-10	1.3399	3.29321e-09
IL5RA	2.57026e-10	1.50095	3.30639e-09
HES5	2.59442e-10	1.18801	3.33329e-09
DUOX1	2.67323e-10	1.25574	3.41744e-09
CST2	2.68991e-10	2.01673	3.43663e-09
PRR29	2.70003e-10	1.33631	3.44741e-09
C6orf163	2.77295e-10	0.790954	3.52953e-09
PRR15L	2.78294e-10	0.866952	3.54005e-09
HPR	2.86094e-10	2.2117	3.63028e-09
CCDC64B	2.89591e-10	0.903074	3.67239e-09
LAD1	2.93331e-10	0.828227	3.71522e-09
PAX9	2.97975e-10	1.74157	3.77171e-09
GLRB	3.08034e-10	0.849749	3.88944e-09
CYP2J2	3.11182e-10	1.05242	3.92437e-09
TMEM2	3.12877e-10	0.660044	3.9409e-09
GPER1	3.13056e-10	0.963839	3.94075e-09
CASC2	3.14765e-10	0.63552	3.95983e-09
CD1C	3.24321e-10	1.17166	4.07505e-09
AQP5	3.31897e-10	1.56635	4.1626e-09
ARMC2	3.39362e-10	0.60364	4.24844e-09
SVEP1	3.48194e-10	0.927851	4.34576e-09
C4orf22	3.51589e-10	1.32883	4.38546e-09
GMPR	3.60864e-10	0.792752	4.49569e-09
ARRDC4	3.67258e-10	0.699759	4.55875e-09
PTRH1	3.71686e-10	0.594992	4.61093e-09
TRIM55	3.74717e-10	1.69074	4.64292e-09
DYX1C1	4.01536e-10	0.758752	4.94537e-09
KISS1	4.0962e-10	1.13125	5.03587e-09
UCP2	4.11324e-10	0.594203	5.0538e-09
CES3	4.20602e-10	1.5006	5.15238e-09
DNAH10	4.34093e-10	1.16174	5.30497e-09
MNX1	4.34446e-10	1.53065	5.30297e-09
TEC	4.45586e-10	0.703249	5.42284e-09
PLAC4	4.60917e-10	0.998433	5.58624e-09
AADAT	4.70207e-10	0.793694	5.68875e-09
MYRIP	4.70606e-10	1.13347	5.69023e-09
VEGFC	4.71804e-10	0.726088	5.69801e-09
EFHB	4.73647e-10	1.32304	5.7169e-09
TMEM190	4.7385e-10	1.98094	5.71598e-09
ARSE	4.83797e-10	1.56039	5.82229e-09
FAM46C	4.88905e-10	0.82736	5.88032e-09
LRRC6	5.08225e-10	0.95303	6.08064e-09
SORD	5.10861e-10	0.629193	6.10506e-09
SLC1A2	5.16832e-10	1.05819	6.16924e-09
PCP2	5.23573e-10	1.10465	6.23882e-09
IGSF5	5.26558e-10	1.02108	6.27074e-09
BPIFB2	5.32712e-10	2.08718	6.34035e-09
KIF12	5.37961e-10	1.48849	6.39172e-09
C2orf88	5.50257e-10	1.28856	6.51519e-09
CACNA1C	5.5931e-10	0.855124	6.60713e-09
ELF5	5.67149e-10	1.74879	6.69588e-09
PCSK9	5.71726e-10	1.43592	6.74216e-09
ERG	5.89617e-10	0.72271	6.9253e-09
KCNE1	6.1928e-10	1.76032	7.2571e-09
TMEM229B	6.42412e-10	0.756281	7.51102e-09
POC1B	6.51915e-10	0.650262	7.61347e-09
ARMC4	6.78195e-10	1.4512	7.89344e-09
FAM229B	6.87553e-10	0.66178	7.99329e-09
SP5	7.06204e-10	1.75852	8.18695e-09
CTAGE1	7.22697e-10	0.714351	8.35456e-09
C15orf56	7.61723e-10	0.599908	8.78098e-09
IPCEF1	7.67483e-10	0.876312	8.84242e-09
CCDC148	7.76324e-10	0.778499	8.92924e-09
NEK10	7.95767e-10	1.15878	9.13752e-09
ADH1B	8.53104e-10	1.44628	9.73601e-09
CEL	8.59977e-10	1.21341	9.80354e-09
IGFBP7	8.70505e-10	0.675823	9.91805e-09
ECT2L	8.91368e-10	0.919995	1.01221e-08
CFAP44	9.06151e-10	0.710613	1.02615e-08
FAM179A	9.48754e-10	1.33302	1.06968e-08
FUT5	9.80444e-10	1.21707	1.09997e-08
TFAP2B	9.83064e-10	1.61499	1.10231e-08
LOC100499484-C9ORF174	9.88238e-10	1.04186	1.10751e-08
UBQLNL	1.02692e-09	0.936919	1.14897e-08
AK7	1.05178e-09	1.04986	1.17487e-08
FMO5	1.0768e-09	1.05212	1.20216e-08
MAOB	1.08675e-09	1.03535	1.21261e-08
CHDH	1.09064e-09	0.741508	1.21497e-08
TCTEX1D4	1.09996e-09	1.31649	1.22403e-08
CYP39A1	1.14433e-09	0.774493	1.26722e-08
ANKRD35	1.18264e-09	1.15484	1.30753e-08
CAPN8	1.23875e-09	1.31464	1.36882e-08
TLR4	1.24616e-09	0.94028	1.37627e-08
SPEF1	1.26113e-09	1.26218	1.39056e-08
C7orf57	1.39888e-09	1.51981	1.5285e-08
ALG1L	1.40658e-09	1.35137	1.53445e-08
INTU	1.42014e-09	0.593626	1.54842e-08
RASSF6	1.42629e-09	1.01541	1.55349e-08
SERPIND1	1.46747e-09	1.24671	1.59411e-08
DIO2	1.50959e-09	1.1875	1.63554e-08
CEP126	1.51281e-09	0.949465	1.63816e-08
MDH1B	1.57927e-09	0.850757	1.70652e-08
GGTLC2	1.66384e-09	1.03675	1.79037e-08
IL18R1	1.73726e-09	0.843054	1.85963e-08
PTPRR	1.76258e-09	1.15716	1.8828e-08
FAM150B	1.92873e-09	1.52492	2.04962e-08
RGS6	1.98628e-09	1.21906	2.10317e-08
GCNT2	2.04852e-09	0.726498	2.1646e-08
FOXB1	2.09132e-09	1.52632	2.20755e-08
SERPINA5	2.22672e-09	1.77868	2.33846e-08
VLDLR	2.2402e-09	0.638425	2.35141e-08
NME8	2.24928e-09	0.996075	2.35974e-08
SERTAD4-AS1	2.25855e-09	0.958463	2.36825e-08
VNN1	2.27825e-09	1.60545	2.38525e-08
PPIL6	2.30042e-09	0.900975	2.40724e-08
LRRC2	2.32978e-09	1.01921	2.433e-08
ECHDC2	2.49776e-09	0.631962	2.59522e-08
TSGA10	2.49863e-09	0.625324	2.5948e-08
TEKT2	2.67151e-09	1.18331	2.75761e-08
TNFRSF14	2.75669e-09	0.674416	2.82988e-08
GPX2	2.90184e-09	2.05753	2.96701e-08
ADH4	2.93026e-09	0.946136	2.99309e-08
CPT1B	2.94835e-09	0.704715	3.01007e-08
MSMB	2.95822e-09	1.38021	3.01865e-08
CLCA4	3.10462e-09	1.35157	3.15549e-08
CST1	3.12189e-09	2.44114	3.16991e-08
PDGFD	3.16824e-09	0.825095	3.21538e-08
PFKFB1	3.18049e-09	0.593748	3.22463e-08
STEAP1	3.24816e-09	0.924755	3.28512e-08
ALDH1A3	3.32754e-09	0.933556	3.3621e-08
ANTXR2	3.47237e-09	0.70139	3.49467e-08
TSPAN13	3.47714e-09	0.63191	3.49775e-08
C6orf165	3.52562e-09	1.07633	3.54305e-08
OR51E2	3.58264e-09	0.925992	3.59156e-08
DYDC1	3.73163e-09	1.40184	3.73182e-08
DUSP6	3.87648e-09	0.623525	3.8635e-08
SH3RF2	3.92842e-09	0.781683	3.91146e-08
LRRC43	3.93795e-09	1.01318	3.91905e-08
CFI	3.95167e-09	1.0882	3.9308e-08
SPAG4	3.95512e-09	0.770471	3.93233e-08
CCDC157	4.02248e-09	0.624071	3.99157e-08
ARHGEF15	4.08771e-09	0.619065	4.04652e-08
CXorf30	4.11067e-09	1.45889	4.06728e-08
ZMAT1	4.14203e-09	0.938956	4.09437e-08
NOX5	4.23031e-09	1.11549	4.17761e-08
C9orf84	4.32455e-09	0.943542	4.26247e-08
LRG1	4.32658e-09	1.21036	4.26243e-08
KRTAP5-AS1	4.35539e-09	1.0418	4.28876e-08
VWA5B2	4.39671e-09	1.6817	4.32736e-08
SLC23A1	4.41915e-09	1.37494	4.34736e-08
DNAAF3	4.45042e-09	1.0463	4.37185e-08
LINC00323	4.50078e-09	1.00295	4.41498e-08
RIMBP2	4.53066e-09	1.7196	4.43793e-08
FKBP11	4.65401e-09	0.648959	4.55007e-08
IL33	4.98567e-09	1.10389	4.83975e-08
C1orf168	5.0653e-09	1.13612	4.91008e-08
C11orf88	5.07245e-09	1.87864	4.91469e-08
MSX2	5.28561e-09	1.56976	5.10437e-08
MAN1C1	5.33024e-09	0.688164	5.14021e-08
EFCC1	5.49221e-09	0.793986	5.28647e-08
HSF4	5.51462e-09	0.84827	5.30556e-08
LCN2	5.6823e-09	1.53834	5.45666e-08
LTF	5.82882e-09	2.42591	5.57909e-08
MEIS2	5.86894e-09	1.10311	5.61226e-08
ABCA7	6.03127e-09	0.700733	5.74875e-08
RNF180	6.12402e-09	0.988277	5.83445e-08
ABCA10	6.22911e-09	1.01895	5.91261e-08
SAA4	6.28214e-09	1.48696	5.96019e-08
B3GALT5	6.61254e-09	1.32026	6.25055e-08
SKAP1	6.61698e-09	0.926884	6.25187e-08
GLI1	6.64477e-09	1.04573	6.27524e-08
LPPR3	6.85484e-09	1.7399	6.46471e-08
REEP6	6.87878e-09	1.00056	6.48134e-08
KIF6	7.10551e-09	0.914339	6.67963e-08
GLYCTK	7.56869e-09	0.895799	7.09556e-08
C1QTNF7	7.66395e-09	0.985179	7.17503e-08
ENTPD2	7.66553e-09	0.977391	7.17324e-08
WDR49	7.69574e-09	1.53495	7.19169e-08
JHDM1D-AS1	7.8478e-09	0.613123	7.32046e-08
PSMB10	8.28275e-09	0.624218	7.68776e-08
RRAD	8.45813e-09	1.38493	7.84345e-08
LOC100129534	8.56516e-09	0.712134	7.93194e-08
CCDC74B	8.73999e-09	0.824649	8.07928e-08
KIF19	8.78545e-09	1.67392	8.11399e-08
GPR39	8.92839e-09	0.770031	8.2349e-08
G0S2	9.09175e-09	0.915869	8.37428e-08
CCDC7	9.09345e-09	0.762671	8.37209e-08
C17orf97	9.184e-09	0.625609	8.44788e-08
HLA-DMB	9.32341e-09	0.820319	8.5646e-08
CADM1	9.42578e-09	0.749102	8.65477e-08
VNN3	9.99124e-09	1.47321	9.1372e-08
GDF5	1.00706e-08	1.31104	9.20161e-08
RIBC2	1.01809e-08	0.956218	9.28581e-08
OVOL2	1.02541e-08	0.709659	9.34018e-08
GULP1	1.05557e-08	0.887703	9.57664e-08
KLHDC1	1.0616e-08	0.595427	9.62279e-08
EN2	1.06294e-08	1.78078	9.63071e-08
PPP1R42	1.07718e-08	1.12524	9.74688e-08
IZUMO4	1.0832e-08	0.666324	9.79699e-08
ZC2HC1C	1.09969e-08	0.611186	9.93735e-08
MUSTN1	1.10918e-08	0.81445	1.00143e-07
TUBA3C	1.13161e-08	1.10779	1.02034e-07
CNTD1	1.30575e-08	0.694059	1.16457e-07
RBPMS	1.3406e-08	0.638084	1.19203e-07
SULT2B1	1.38365e-08	1.20487	1.22659e-07
C1orf186	1.38957e-08	1.50258	1.23024e-07
NUP62CL	1.44601e-08	0.7252	1.2758e-07
CCDC13	1.4509e-08	0.929034	1.27957e-07
SGCD	1.48358e-08	1.09539	1.3067e-07
LEF1	1.49269e-08	1.05986	1.31417e-07
LRRC56	1.50472e-08	0.634049	1.32362e-07
CFAP74	1.51075e-08	1.15676	1.32722e-07
ALS2CR12	1.53835e-08	0.953006	1.35031e-07
MIA2	1.63047e-08	1.15585	1.4269e-07
GGT1	1.63139e-08	0.940364	1.4271e-07
LDB2	1.63388e-08	0.633925	1.42867e-07
ABCA8	1.68302e-08	1.00356	1.46664e-07
SOX17	1.6935e-08	0.991067	1.4739e-07
CCDC103	1.72228e-08	0.718617	1.49831e-07
FCGBP	1.75441e-08	1.05096	1.52303e-07
ACSM1	1.76975e-08	0.947423	1.53506e-07
DLX5	1.77739e-08	1.27274	1.54038e-07
CPED1	1.82831e-08	0.872045	1.57851e-07
PARM1	1.85592e-08	0.925712	1.601e-07
ANKRD37	1.87651e-08	0.66844	1.61741e-07
IL7	1.92094e-08	0.829499	1.65293e-07
LINC01091	1.96799e-08	0.957187	1.68987e-07
SPON2	1.98175e-08	0.742438	1.70097e-07
GOLGA2P5	2.05084e-08	0.649695	1.75587e-07
C16orf93	2.10511e-08	0.619472	1.80008e-07
CHN2	2.10596e-08	0.709472	1.80006e-07
KLHDC7A	2.19329e-08	1.09577	1.86848e-07
CTSV	2.21772e-08	1.05399	1.88617e-07
HS3ST1	2.27897e-08	0.896033	1.93185e-07
CFAP57	2.3032e-08	1.21612	1.94837e-07
ST6GALNAC2	2.35545e-08	0.840688	1.98766e-07
CXCL2	2.36082e-08	1.21886	1.99137e-07
MOGAT1	2.39516e-08	0.943116	2.01785e-07
MMP11	2.50112e-08	0.807347	2.09937e-07
ACSL4	2.51368e-08	0.766589	2.10819e-07
ADCY4	2.51934e-08	0.678391	2.11207e-07
FBXO15	2.54455e-08	1.03036	2.13147e-07
P2RY14	2.55839e-08	0.903309	2.13695e-07
PKDCC	2.62173e-08	1.17882	2.18275e-07
DUSP23	2.78884e-08	0.643897	2.31064e-07
CCDC153	2.85275e-08	0.937465	2.35978e-07
CABP4	2.87233e-08	0.806525	2.37406e-07
OPCML	2.90601e-08	1.0161	2.39708e-07
EGLN3	2.91778e-08	0.737635	2.40485e-07
PLA1A	2.93393e-08	1.08901	2.4172e-07
DNMBP-AS1	2.93967e-08	0.792459	2.41999e-07
LRRN4CL	3.00423e-08	0.868078	2.46917e-07
RASD1	3.08833e-08	1.11863	2.53019e-07
ALPP	3.27617e-08	1.97096	2.67129e-07
DEPTOR	3.30738e-08	0.683164	2.69459e-07
NXPE2	3.32296e-08	0.886828	2.70514e-07
CD74	3.37534e-08	0.795212	2.74561e-07
ZFYVE28	3.39064e-08	0.593946	2.75587e-07
ID1	3.45455e-08	0.785846	2.80226e-07
MARK1	3.49365e-08	0.888183	2.83063e-07
BMP4	3.49385e-08	1.17413	2.82968e-07
ITIH2	3.58055e-08	1.5005	2.89533e-07
AXIN2	3.61788e-08	0.872572	2.92091e-07
LINC00303	3.65305e-08	0.924241	2.94815e-07
CARD6	3.71866e-08	0.644661	2.99403e-07
CCDC114	3.7585e-08	1.14911	3.02256e-07
KLKB1	3.91367e-08	0.992378	3.13628e-07
CPXCR1	3.98907e-08	0.664194	3.188e-07
KLK11	4.07272e-08	1.66007	3.24853e-07
MAP6	4.31873e-08	0.948006	3.43142e-07
CYP2D6	4.37536e-08	0.854772	3.47104e-07
VIPR2	4.63065e-08	0.961025	3.66365e-07
COL17A1	4.82934e-08	1.30742	3.80473e-07
NAALADL2	4.86513e-08	0.697352	3.82999e-07
CAPS2	4.95478e-08	0.842562	3.8916e-07
HCN1	4.95617e-08	0.910852	3.89121e-07
GP2	5.00077e-08	1.59637	3.92173e-07
NFASC	5.04513e-08	0.962586	3.955e-07
GALNT10	5.05627e-08	0.627105	3.9592e-07
APOL4	5.15027e-08	0.870474	4.02054e-07
FAIM2	5.1542e-08	1.25257	4.02208e-07
APOH	5.21501e-08	0.916142	4.06335e-07
ACSM3	5.31004e-08	0.79183	4.13583e-07
NPAS3	5.34633e-08	1.46496	4.16251e-07
MAPRE3	5.64693e-08	0.728199	4.3816e-07
CD164L2	5.68116e-08	1.14873	4.40649e-07
LPPR4	5.71017e-08	0.858619	4.42732e-07
AMOT	5.75754e-08	0.774027	4.459e-07
MYH7B	5.83368e-08	1.36701	4.50946e-07
DNAJA4	5.88474e-08	0.75743	4.53868e-07
MTMR8	5.97288e-08	0.959052	4.5963e-07
PHLDA1	6.25018e-08	0.882761	4.79173e-07
FBXL7	6.25633e-08	0.807978	4.79465e-07
C16orf89	6.26143e-08	1.72616	4.79677e-07
ZNF204P	6.33008e-08	0.71243	4.84755e-07
PRMT8	6.44107e-08	1.08445	4.92336e-07
CHST6	6.65152e-08	1.02344	5.06725e-07
RNASET2	6.91032e-08	0.648931	5.25466e-07
TOX3	7.03687e-08	1.37098	5.34099e-07
RNF39	7.06132e-08	0.930066	5.35758e-07
C1orf101	7.12416e-08	0.696814	5.40325e-07
FAM13C	7.1655e-08	0.896133	5.4286e-07
C1orf21	7.24257e-08	0.61645	5.48293e-07
DNAH5	7.34281e-08	1.12482	5.55268e-07
PCED1B	7.53051e-08	0.737963	5.68415e-07
CALN1	7.69187e-08	1.52438	5.79104e-07
KLK12	7.8381e-08	1.40048	5.89034e-07
C3	7.98784e-08	1.21758	5.99848e-07
MATN1	8.23371e-08	0.891008	6.16732e-07
RSPH9	8.25561e-08	1.10929	6.18147e-07
COL27A1	8.28087e-08	0.792318	6.19813e-07
BMX	8.31637e-08	1.10015	6.22016e-07
ETV1	8.37233e-08	0.81762	6.25063e-07
ITGBL1	8.6451e-08	1.06969	6.44022e-07
MORN3	8.83315e-08	0.810231	6.56364e-07
LINC00589	8.98708e-08	0.600839	6.67078e-07
FOXL1	9.25888e-08	1.1903	6.85518e-07
DCHS2	9.26595e-08	1.25254	6.85794e-07
C1QTNF8	9.74447e-08	0.756699	7.18104e-07
RAMP3	9.91916e-08	0.711559	7.30191e-07
B4GALNT3	1.01462e-07	0.759237	7.45568e-07
RAET1E	1.01696e-07	0.866392	7.47023e-07
IL1R1	1.0256e-07	0.619366	7.52558e-07
PYROXD2	1.04028e-07	0.692902	7.61968e-07
HPGD	1.0635e-07	1.82079	7.77314e-07
PDZRN3	1.07882e-07	0.785783	7.87669e-07
CXCR2	1.08035e-07	0.968574	7.88225e-07
FHL2	1.09447e-07	0.692383	7.97111e-07
C12orf63	1.09696e-07	1.11396	7.98643e-07
2016-03-10	1.10038e-07	1.26839	8.00846e-07
SH3RF3	1.14575e-07	0.640659	8.318e-07
CXCR1	1.1464e-07	1.06688	8.31981e-07
CLEC3B	1.14877e-07	0.845076	8.33406e-07
UNC93A	1.1555e-07	1.12666	8.37993e-07
TGM3	1.18865e-07	1.2021	8.59607e-07
AQP7	1.19344e-07	1.07842	8.6216e-07
KMO	1.29539e-07	0.985129	9.28617e-07
DRICH1	1.29927e-07	0.775615	9.31078e-07
GRIN3B	1.39893e-07	1.24451	9.94857e-07
CXCL3	1.41895e-07	1.13607	1.00804e-06
CFP	1.43286e-07	0.68974	1.01722e-06
FAM124B	1.46917e-07	0.762705	1.04192e-06
RAB17	1.47935e-07	0.597342	1.04805e-06
SCML1	1.49076e-07	0.752375	1.05468e-06
ID3	1.50241e-07	0.661162	1.06255e-06
USP53	1.55282e-07	0.601001	1.0967e-06
SFRP4	1.56051e-07	1.63909	1.10175e-06
C5orf49	1.60568e-07	1.39998	1.13092e-06
CXCL5	1.61361e-07	1.40908	1.13572e-06
OLFM4	1.61529e-07	2.1215	1.13652e-06
NXPE4	1.63876e-07	0.78196	1.15185e-06
CD1E	1.69805e-07	1.00729	1.19148e-06
HAND2-AS1	1.75395e-07	1.11133	1.2261e-06
LMO2	1.76601e-07	0.632056	1.23326e-06
DEGS2	1.79932e-07	1.01249	1.25227e-06
NDNF	1.83294e-07	1.04661	1.27523e-06
ATP8B4	1.8609e-07	0.591215	1.29293e-06
PLCE1	1.86165e-07	0.769944	1.29302e-06
CADPS	1.86377e-07	0.934448	1.29405e-06
SNX31	1.86398e-07	0.753021	1.29376e-06
BAMBI	1.89356e-07	1.01769	1.31296e-06
LRRC4	1.91799e-07	1.02976	1.32811e-06
FAM170A	1.93226e-07	0.658264	1.33618e-06
GSC	1.9635e-07	1.21415	1.35505e-06
ALDH3B2	1.99101e-07	1.01642	1.37265e-06
ZBBX	2.007e-07	1.46118	1.38181e-06
RAB25	2.02992e-07	0.80865	1.39619e-06
MFSD4	2.03695e-07	0.822421	1.40009e-06
HNF1B	2.05062e-07	1.50746	1.4076e-06
TSPAN1	2.06229e-07	1.03428	1.41419e-06
DUOXA1	2.08009e-07	1.24651	1.42497e-06
CCDC74A	2.10305e-07	0.72255	1.44022e-06
GGT3P	2.1182e-07	0.77203	1.45011e-06
PRR26	2.12726e-07	0.937582	1.45583e-06
RNASE7	2.13192e-07	0.881104	1.45756e-06
FCRL2	2.13343e-07	1.13203	1.4581e-06
NAAA	2.13761e-07	0.59918	1.46047e-06
MEIG1	2.14756e-07	0.787483	1.46629e-06
TRIM15	2.14931e-07	1.29083	1.467e-06
BLNK	2.1655e-07	0.593291	1.47658e-06
C1orf87	2.21578e-07	1.5578	1.50587e-06
GALNT6	2.22107e-07	0.664059	1.50796e-06
ARSJ	2.25988e-07	0.761197	1.53228e-06
HES6	2.34668e-07	0.71341	1.58486e-06
HOXB6	2.40116e-07	1.24427	1.62005e-06
CAPN6	2.44721e-07	1.68913	1.64949e-06
MUC7	2.51186e-07	1.2212	1.69085e-06
PNPLA7	2.57004e-07	0.761373	1.72662e-06
STK33	2.58494e-07	0.818258	1.73606e-06
HAMP	2.58557e-07	1.05265	1.73592e-06
CETP	2.66531e-07	0.633755	1.7842e-06
OR7E91P	2.66695e-07	0.980682	1.78472e-06
SEMA3D	2.67839e-07	1.28857	1.79121e-06
CNGA1	2.67987e-07	0.867299	1.79161e-06
MGLL	2.92278e-07	0.608512	1.93949e-06
LOC154761	2.94425e-07	0.610542	1.95058e-06
AFF3	3.01693e-07	0.832598	1.99358e-06
CFAP47	3.06081e-07	1.06576	2.01998e-06
MYLK3	3.06503e-07	1.00968	2.02211e-06
FHOD3	3.08494e-07	0.751177	2.03394e-06
CX3CR1	3.11436e-07	0.799667	2.05202e-06
ALPPL2	3.1799e-07	1.9311	2.09118e-06
MAGIX	3.25184e-07	0.669592	2.1337e-06
ALOX15	3.25806e-07	1.35272	2.1371e-06
MYB	3.34597e-07	0.655361	2.18777e-06
TMEM213	3.37481e-07	1.30153	2.20453e-06
MUCL1	3.38773e-07	1.66137	2.21226e-06
RBBP8NL	3.4443e-07	0.724729	2.24563e-06
HOXB3	3.58807e-07	1.05908	2.33492e-06
TMC1	3.64098e-07	0.808341	2.36635e-06
COBL	3.67501e-07	0.846948	2.3862e-06
TMEM89	3.69991e-07	0.656047	2.40085e-06
SLC5A9	3.71038e-07	0.866382	2.40612e-06
DHRS3	3.74229e-07	0.589485	2.42299e-06
MIR205HG	3.77697e-07	1.20232	2.44313e-06
CDH26	3.82071e-07	0.963946	2.46832e-06
RAB36	3.82218e-07	0.63866	2.46849e-06
VWA5A	3.88974e-07	0.764535	2.50896e-06
FGF14	4.03178e-07	1.18837	2.59569e-06
GPR22	4.06959e-07	0.801071	2.61921e-06
FXYD3	4.07481e-07	1.12183	2.62092e-06
PLA2R1	4.17973e-07	0.628123	2.68169e-06
FAM189A1	4.23871e-07	1.2738	2.71868e-06
CFHR1	4.51384e-07	0.910161	2.88164e-06
FMN2	4.5747e-07	1.18639	2.91868e-06
PRSS33	4.5865e-07	1.42383	2.9253e-06
WDR86	4.61495e-07	0.965006	2.94162e-06
C8orf34	4.63555e-07	0.968219	2.95383e-06
SELENBP1	4.64255e-07	0.653932	2.95646e-06
ATP8B3	4.74992e-07	0.784792	3.02015e-06
ECEL1	4.88127e-07	1.08976	3.09982e-06
NOG	4.88348e-07	1.023	3.10027e-06
NTN1	5.05767e-07	0.789755	3.20096e-06
RBM20	5.1648e-07	0.809292	3.26473e-06
LPAR1	5.17424e-07	0.608914	3.26969e-06
TMEM154	5.23321e-07	0.63739	3.3039e-06
VLDLR-AS1	5.33808e-07	0.684283	3.36494e-06
SFN	5.40586e-07	0.902903	3.40557e-06
HOXB5	5.47903e-07	1.29942	3.44427e-06
MCC	5.52088e-07	0.752347	3.46952e-06
TCF7	5.7093e-07	0.656178	3.57916e-06
BIK	5.81643e-07	0.667113	3.64299e-06
KRT40	6.01604e-07	0.832638	3.75998e-06
PORCN	6.11362e-07	0.680658	3.81864e-06
SLC30A10	6.12371e-07	1.04494	3.82262e-06
HHIP	6.16461e-07	1.15311	3.84347e-06
NMUR2	6.22307e-07	1.01143	3.87757e-06
CCDC146	6.28427e-07	0.839764	3.91451e-06
FOXL2NB	6.42094e-07	0.866201	3.98996e-06
FKBP6	6.4441e-07	0.60028	4.00193e-06
GPC4	6.49454e-07	0.718277	4.03203e-06
PHYHIPL	6.63779e-07	1.2897	4.10978e-06
MICU3	6.64174e-07	0.948925	4.11099e-06
CLEC10A	6.74905e-07	0.909179	4.17363e-06
KLRB1	6.86424e-07	0.840201	4.23849e-06
ARFGEF3	6.9214e-07	0.630239	4.26865e-06
ZNF528	6.98869e-07	0.603001	4.30627e-06
KCNC3	6.99089e-07	0.922881	4.30633e-06
CTSE	7.00127e-07	1.34425	4.31014e-06
OR1F1	7.03793e-07	0.842664	4.33141e-06
WNT5A	7.11325e-07	0.663292	4.37121e-06
DYNC1I1	7.14153e-07	1.01978	4.38596e-06
SEMA3E	7.28177e-07	1.15004	4.46541e-06
SAA2	7.39927e-07	1.46011	4.52665e-06
FMOD	7.6867e-07	0.855527	4.69271e-06
GYLTL1B	7.79133e-07	0.591687	4.75093e-06
TMEM37	7.82019e-07	0.794641	4.7657e-06
PRR5L	8.11045e-07	0.621993	4.93087e-06
C6orf201	8.33609e-07	0.696971	5.05757e-06
MYO15B	8.39803e-07	0.702271	5.09365e-06
WNT2	8.54768e-07	0.915771	5.17983e-06
CFH	8.94632e-07	0.869565	5.38958e-06
MT3	9.12827e-07	1.24541	5.48792e-06
PART1	9.24118e-07	1.01221	5.54444e-06
ABCA9	9.61923e-07	0.818748	5.74607e-06
DCTN1-AS1	9.63645e-07	0.664049	5.75468e-06
ABCC12	9.76467e-07	0.695863	5.82278e-06
GLB1L2	9.96042e-07	0.746475	5.92574e-06
KCNE4	9.96278e-07	0.745078	5.92543e-06
SYCE1L	9.9922e-07	0.860719	5.94121e-06
KCNQ1	1.01286e-06	0.732978	6.0188e-06
HFE	1.03901e-06	0.590359	6.14754e-06
FAM221B	1.05158e-06	0.731093	6.21651e-06
GALNT12	1.07057e-06	0.684655	6.31243e-06
ADAMTSL2	1.07816e-06	0.912724	6.35352e-06
BCAS1	1.08601e-06	0.978108	6.39427e-06
RORA	1.09042e-06	0.630478	6.41839e-06
VWA2	1.09935e-06	1.03505	6.46541e-06
LINC00092	1.10071e-06	0.906761	6.4697e-06
CCL15	1.10477e-06	1.21507	6.49168e-06
CYP3A5	1.10521e-06	1.09936	6.49243e-06
TTLL6	1.12105e-06	0.978671	6.57606e-06
PPP2R2C	1.13093e-06	1.20571	6.63027e-06
FLJ26850	1.19344e-06	0.857377	6.95105e-06
TMCO5A	1.19747e-06	0.587158	6.97255e-06
TNFRSF19	1.22376e-06	0.917985	7.10751e-06
LBX2	1.28556e-06	0.727012	7.42441e-06
BEST4	1.30511e-06	0.860773	7.53095e-06
MME	1.31012e-06	0.950061	7.55562e-06
PIP	1.31133e-06	1.17337	7.5584e-06
CCDC39	1.33311e-06	1.01002	7.67311e-06
EPDR1	1.35478e-06	0.759708	7.7826e-06
ITIH4	1.36333e-06	0.654933	7.82952e-06
CTSS	1.37197e-06	0.590083	7.86595e-06
TTLL7	1.41995e-06	0.823098	8.12061e-06
LCN15	1.43418e-06	1.30297	8.19287e-06
LINC00116	1.43447e-06	1.05477	8.19225e-06
CLUL1	1.43516e-06	0.902318	8.19388e-06
FABP4	1.4399e-06	1.31761	8.21871e-06
KNDC1	1.54578e-06	1.10895	8.7694e-06
SEC14L3	1.64364e-06	0.672496	9.27332e-06
FOXL2	1.65913e-06	0.860857	9.34273e-06
CAMK2N1	1.68498e-06	0.774186	9.46753e-06
RASGRF2	1.74927e-06	0.616062	9.78591e-06
SYTL5	1.7981e-06	0.757401	1.00345e-05
ZNF385B	1.87465e-06	1.40441	1.04107e-05
HSD17B2	1.90405e-06	1.02494	1.05626e-05
AQP3	1.94215e-06	0.836708	1.07362e-05
AQP2	2.00834e-06	0.82253	1.10664e-05
LOC541473	2.2288e-06	0.739969	1.21765e-05
SLC27A2	2.23431e-06	0.70302	1.22034e-05
CH25H	2.31508e-06	0.783928	1.26144e-05
PYCARD	2.33377e-06	0.602789	1.27061e-05
CFTR	2.39147e-06	1.51645	1.29961e-05
GUCY1A3	2.40368e-06	0.615874	1.30556e-05
PTCHD2	2.42263e-06	1.17187	1.31446e-05
LRIG1	2.44618e-06	0.632048	1.32653e-05
CTAGE10P	2.48131e-06	0.605956	1.34452e-05
GRM8	2.50125e-06	0.980455	1.35425e-05
KRTAP5-1	2.519e-06	0.622973	1.36314e-05
CRACR2B	2.52606e-06	0.652675	1.3666e-05
C6orf52	2.57489e-06	0.622839	1.38936e-05
CCDC173	2.59145e-06	0.641237	1.39793e-05
ITLN2	2.59493e-06	1.08401	1.39944e-05
COL4A5	2.61713e-06	0.757736	1.41104e-05
ABCB4	2.6634e-06	0.594093	1.4326e-05
GBP3	2.6752e-06	0.643591	1.43744e-05
FAM217A	2.68989e-06	0.642566	1.4442e-05
SPAG17	2.79102e-06	1.17069	1.49264e-05
USHBP1	2.79885e-06	0.667957	1.49605e-05
CD1A	2.83206e-06	0.990546	1.51104e-05
KRTAP5-9	2.88125e-06	0.735099	1.5349e-05
LAMB4	2.98044e-06	0.618407	1.5824e-05
MSX2P1	3.03382e-06	0.854915	1.60866e-05
TMEM26	3.08213e-06	0.912238	1.63259e-05
SAA1	3.08811e-06	1.37843	1.63491e-05
CD200	3.14531e-06	0.652028	1.66391e-05
GGTLC1	3.14746e-06	0.723752	1.66462e-05
ARSH	3.16419e-06	0.636205	1.67218e-05
GRIK1-AS1	3.2544e-06	0.698125	1.71323e-05
RGS22	3.27464e-06	1.18611	1.72345e-05
GPR35	3.37001e-06	0.800279	1.76865e-05
CLGN	3.38114e-06	0.952268	1.77404e-05
CLIC6	3.39476e-06	1.45694	1.77846e-05
ROR2	3.43389e-06	0.713613	1.79758e-05
CLIC5	3.48705e-06	0.795649	1.82262e-05
BCO2	3.49347e-06	0.703748	1.82505e-05
FA2H	3.49509e-06	0.665651	1.82543e-05
NALCN	3.5056e-06	0.983187	1.82999e-05
MYPN	3.54711e-06	0.747774	1.85072e-05
M1AP	3.56115e-06	1.02127	1.85757e-05
RFX2	3.58322e-06	0.792673	1.86861e-05
LRRC17	3.58369e-06	0.93964	1.86838e-05
F3	3.60241e-06	0.789371	1.87671e-05
SLC26A9	3.66519e-06	0.956319	1.90506e-05
GAPT	3.79588e-06	0.725347	1.9695e-05
TCF21	3.86134e-06	0.934863	1.99892e-05
CDX2	3.97687e-06	1.44307	2.05252e-05
CELF6	3.99157e-06	0.627064	2.05803e-05
C8orf4	3.99836e-06	0.708422	2.0605e-05
TNFAIP8L3	4.01462e-06	0.835443	2.06784e-05
KIAA1211L	4.04678e-06	0.593531	2.08232e-05
FHL5	4.08928e-06	0.67856	2.09998e-05
HLA-DMA	4.26933e-06	0.619808	2.18479e-05
TACSTD2	4.37566e-06	0.74082	2.2353e-05
MYCN	4.58015e-06	1.06209	2.33048e-05
LINC00964	4.61181e-06	0.781556	2.34427e-05
MYOM2	4.64716e-06	0.665755	2.3599e-05
ABCC3	4.68095e-06	0.772177	2.37471e-05
CNIH3	4.72377e-06	0.678224	2.39584e-05
TPH1	4.7657e-06	1.12984	2.41353e-05
ADRB2	4.86194e-06	0.824464	2.45924e-05
TLR3	4.92929e-06	0.687162	2.48901e-05
MMP2	5.17211e-06	0.740867	2.60011e-05
CRISP3	5.22362e-06	1.33977	2.62216e-05
POU5F1	5.23268e-06	0.880145	2.62606e-05
LINC00965	5.31844e-06	0.841755	2.66129e-05
DNAJC15	5.33957e-06	0.722374	2.67122e-05
NPFF	5.34187e-06	0.592368	2.67172e-05
CAPN12	5.47255e-06	0.639233	2.73109e-05
CACNA1S	5.71254e-06	1.09192	2.84325e-05
SLC16A12	5.90704e-06	1.08339	2.93012e-05
HPX	6.05336e-06	0.723782	2.99546e-05
CFC1B	6.06666e-06	0.922112	3.00059e-05
MGARP	6.15335e-06	0.6137	3.03981e-05
FREM2	6.25576e-06	0.894377	3.08595e-05
WIF1	6.36637e-06	1.7497	3.13825e-05
TNFSF14	6.55106e-06	0.775039	3.21924e-05
LOC115110	6.60454e-06	0.68031	3.24319e-05
MPPED2	6.74732e-06	0.835295	3.30461e-05
CCL24	6.97086e-06	0.766101	3.40678e-05
ACKR1	6.98496e-06	0.984431	3.41205e-05
DCN	7.11914e-06	0.792836	3.46933e-05
C17orf50	7.48389e-06	0.626286	3.629e-05
GAS7	7.76282e-06	0.599815	3.74832e-05
LINC00689	7.81535e-06	0.81949	3.77102e-05
ABCA6	7.81616e-06	0.671425	3.77053e-05
LINC00488	7.88708e-06	1.03373	3.79938e-05
DUOX2	7.90666e-06	0.970636	3.80792e-05
SRPX2	7.9642e-06	0.605487	3.83293e-05
EMCN	8.18968e-06	0.682964	3.9304e-05
COLGALT2	9.00996e-06	0.884789	4.28599e-05
TTLL9	9.10627e-06	0.85058	4.3188e-05
TNS4	9.13124e-06	0.904951	4.32864e-05
AKAP7	9.16779e-06	0.601004	4.34396e-05
RAI2	9.30348e-06	0.71891	4.40419e-05
VSIG8	9.50215e-06	1.02316	4.48892e-05
DHH	9.5372e-06	0.651661	4.50444e-05
ANKRD34C	9.62509e-06	0.6957	4.54491e-05
KCNJ15	9.66668e-06	1.09015	4.56245e-05
SYT6	9.77287e-06	0.702445	4.60939e-05
KIAA1755	9.89509e-06	0.706422	4.65954e-05
SALL1	9.97877e-06	0.700896	4.69356e-05
ABCG2	1.01459e-05	0.702495	4.76781e-05
WDR72	1.04163e-05	0.997137	4.88145e-05
CXCL8	1.07874e-05	0.881886	5.04272e-05
ANO4	1.08037e-05	0.846401	5.04917e-05
MAK	1.08038e-05	0.702215	5.04811e-05
TMEM151B	1.08492e-05	0.662169	5.06584e-05
B3GALT5-AS1	1.08893e-05	0.985462	5.0834e-05
ASIC2	1.12325e-05	1.15394	5.23174e-05
MST1R	1.13378e-05	0.711965	5.2748e-05
MUC12	1.14854e-05	0.868867	5.3374e-05
FOXQ1	1.14936e-05	0.905407	5.34001e-05
USP32P2	1.15078e-05	0.683178	5.34421e-05
ZDHHC2	1.16799e-05	0.696918	5.4192e-05
SLITRK6	1.19109e-05	1.22527	5.51518e-05
LPL	1.19633e-05	0.688281	5.53071e-05
DBH	1.23477e-05	1.05903	5.69176e-05
SPINK5	1.23655e-05	1.10808	5.69866e-05
DKK4	1.24187e-05	2.1211	5.72191e-05
RDH10	1.2718e-05	0.667178	5.84539e-05
DPP10	1.27359e-05	1.37731	5.85228e-05
UMODL1	1.27569e-05	0.901262	5.86066e-05
CHST1	1.29935e-05	0.757198	5.95736e-05
NRAP	1.31288e-05	0.977624	6.01534e-05
SERPINE2	1.3276e-05	0.806212	6.07331e-05
NDN	1.34493e-05	0.591545	6.14709e-05
TUBA3FP	1.34494e-05	0.769626	6.14578e-05
PKHD1	1.34624e-05	1.12604	6.149e-05
SCGB1A1	1.39908e-05	1.43445	6.37473e-05
DNALI1	1.42461e-05	0.869515	6.48242e-05
TLE2	1.43965e-05	0.618107	6.5436e-05
PIP5K1B	1.465e-05	0.626819	6.64411e-05
AXDND1	1.47982e-05	0.629706	6.70986e-05
PLD4	1.48049e-05	0.762328	6.71138e-05
RORC	1.48407e-05	0.771277	6.72466e-05
LOC389033	1.57834e-05	0.585002	7.10946e-05
GRIN1	1.63869e-05	0.863578	7.35868e-05
CPB2	1.66802e-05	0.64138	7.47405e-05
AIM1	1.67894e-05	0.604706	7.52134e-05
PAK7	1.72704e-05	1.00824	7.70992e-05
ALDH1L1	1.74145e-05	0.99301	7.76915e-05
TSG1	1.76658e-05	0.675223	7.87614e-05
AMH	1.77354e-05	1.0432	7.90547e-05
SMAD9	1.86856e-05	0.733519	8.28763e-05
HIST1H2AE	1.92116e-05	0.674474	8.49157e-05
SERTAD4	1.9339e-05	0.749387	8.54053e-05
HSD17B3	1.96134e-05	0.832468	8.64311e-05
CEACAM7	1.97141e-05	1.4968	8.68002e-05
OLFML3	2.02307e-05	0.618009	8.88272e-05
KCTD14	2.04628e-05	0.590736	8.98079e-05
ELMO3	2.07555e-05	0.61014	9.09176e-05
C2orf50	2.09774e-05	0.878493	9.17919e-05
SLAIN1	2.11231e-05	0.637145	9.23703e-05
KPNA7	2.11395e-05	0.694553	9.24224e-05
EFHC2	2.13692e-05	0.796994	9.33668e-05
TSIX	2.15997e-05	1.10973	9.42738e-05
EML6	2.17673e-05	0.687039	9.48842e-05
TLR10	2.17825e-05	0.693005	9.49303e-05
C2orf70	2.19646e-05	0.9406	9.55817e-05
ALPL	2.20952e-05	0.835456	9.60892e-05
SELP	2.23401e-05	0.726736	9.70308e-05
STXBP6	2.25136e-05	0.667723	9.76604e-05
ALPK3	2.3158e-05	0.928554	0.000100223
NAPSA	2.34816e-05	0.97131	0.000101474
ATP4B	2.36058e-05	0.799969	0.000101946
CRYBB1	2.36562e-05	0.87488	0.000102142
CLDN10	2.38537e-05	1.44891	0.000102951
ADAM32	2.46902e-05	0.737386	0.000106182
CELF3	2.47503e-05	0.952906	0.000106396
ISM1	2.54361e-05	0.711645	0.000109116
ATP6V0A4	2.66935e-05	1.07608	0.000114152
GPR141	2.68094e-05	0.677074	0.000114576
CEACAM5	2.75242e-05	1.62098	0.000117362
GPR83	2.75383e-05	0.911198	0.000117374
HAND2	2.7907e-05	0.784	0.000118699
ROPN1B	2.81161e-05	0.86234	0.000119464
DLX6	2.83823e-05	0.765222	0.000120446
VSIG2	2.86898e-05	1.14735	0.000121625
NQO1	2.94778e-05	0.790589	0.00012458
DNAJC12	2.95426e-05	0.780585	0.000124802
CXorf22	2.95741e-05	0.88324	0.000124884
FLRT2	3.00675e-05	0.744664	0.000126785
SLC6A20	3.01201e-05	0.921602	0.000126955
ANXA8L2	3.03593e-05	1.16111	0.000127858
SLC51A	3.08994e-05	0.618261	0.000129946
SLC27A6	3.11016e-05	0.872957	0.000130689
PCYT1B	3.11685e-05	0.883648	0.000130944
CALML3	3.13987e-05	1.53403	0.00013183
IGSF22	3.16179e-05	0.610922	0.000132641
AASS	3.16495e-05	0.607349	0.000132747
DNAJC22	3.18006e-05	0.637796	0.000133353
PLA2G4A	3.18208e-05	0.827835	0.000133411
C2CD4B	3.2174e-05	0.915506	0.000134727
HIST2H2AA3	3.23743e-05	0.62226	0.000135538
GJA4	3.30039e-05	0.607889	0.000137808
CBLN4	3.335e-05	0.64813	0.000139084
SOX14	3.35413e-05	0.812152	0.000139711
MMRN1	3.3772e-05	0.776382	0.000140587
DZIP1L	3.4683e-05	0.694021	0.000143883
H2AFJ	3.49977e-05	0.634679	0.000145042
MOXD1	3.50578e-05	0.831807	0.000145262
QPCT	3.57983e-05	0.7172	0.000148031
CYP24A1	3.58872e-05	1.11174	0.000148339
GIPR	3.63708e-05	0.740792	0.000150096
DLG2	3.65854e-05	0.749563	0.000150952
HOXB4	3.81749e-05	0.780342	0.000156942
TISP43	3.83868e-05	0.614026	0.000157719
ANXA8	3.85646e-05	1.22767	0.000158291
TMEM184A	3.8715e-05	0.637878	0.000158876
SNORA25	3.98748e-05	0.591193	0.000163211
FGF19	4.22293e-05	1.31021	0.000172094
C1orf110	4.30402e-05	0.843706	0.000175259
SH3TC2	4.35232e-05	0.674723	0.000177051
HLA-J	4.3544e-05	0.828544	0.0001771
NR5A2	4.39248e-05	0.661939	0.000178437
LMX1A	4.39383e-05	0.937462	0.000178456
RBP1	4.463e-05	0.814744	0.000181051
ISLR	4.53122e-05	0.63562	0.000183673
EGR3	4.79292e-05	0.694633	0.000193137
COLEC11	4.9842e-05	0.663953	0.000200334
CDHR1	5.00444e-05	1.04391	0.000201029
LINGO4	5.0412e-05	0.7417	0.000202427
HYDIN	5.06547e-05	1.01542	0.000203282
ASGR2	5.14377e-05	0.594368	0.000206102
SCD5	5.26311e-05	0.661157	0.000210228
DEFB1	5.30404e-05	1.17145	0.000211533
DPY19L2P2	5.43138e-05	0.679526	0.000216024
L3MBTL4	5.43354e-05	0.716089	0.000216026
TLE6	5.63594e-05	0.613366	0.000223424
CD40LG	5.63897e-05	0.659188	0.000223458
USP32P1	5.66234e-05	0.634823	0.000224168
MUC1	5.78427e-05	0.705271	0.00022851
DUOXA2	5.80618e-05	0.811905	0.000229332
HOXA11	5.84716e-05	0.75091	0.000230817
FOXS1	6.05329e-05	0.590039	0.00023813
ZAP70	6.06808e-05	0.675395	0.000238666
RAMP1	6.14037e-05	0.665712	0.000241324
CLRN3	6.22149e-05	0.798693	0.000244139
DYDC2	6.31588e-05	1.05534	0.000247653
NKD1	6.49232e-05	0.94801	0.000254087
AMICA1	6.51212e-05	0.604286	0.000254716
TMEM178A	6.64843e-05	0.865182	0.000259602
PRLR	6.79928e-05	0.751855	0.000264888
GATM	6.82103e-05	0.654867	0.000265635
CAPN13	7.0471e-05	1.04647	0.000273195
KLHL6	7.18146e-05	0.654649	0.000278036
C9orf135	7.24035e-05	0.948109	0.000279947
DEFA5	7.60821e-05	1.25158	0.000293396
FAM181A	7.69262e-05	0.952736	0.000296151
FZD8	7.69655e-05	0.655453	0.000296246
P2RY13	7.80709e-05	0.631424	0.000300107
SLC26A4-AS1	8.01905e-05	0.640258	0.000307277
WBSCR27	8.19868e-05	0.658446	0.000313341
SPAG11B	8.61422e-05	0.810929	0.000328123
SLC47A2	8.93534e-05	0.894126	0.000338784
ALCAM	9.16898e-05	0.631101	0.000346874
CECR1	9.19948e-05	0.589997	0.000347835
LDHD	9.50284e-05	0.658746	0.000358381
LHFPL1	9.53315e-05	0.621475	0.000359392
EMX2	9.71678e-05	0.737337	0.000365577
CCL15-CCL14	9.71819e-05	0.829558	0.000365563
GOLGA7B	9.7848e-05	0.777304	0.000367934
MMEL1	9.83169e-05	0.755104	0.000369561
GAL3ST1	9.86804e-05	0.784837	0.000370724
CCNA1	9.95282e-05	1.0206	0.000373226
AQP6	9.966e-05	0.80815	0.000373652
FGF3	0.000104873	1.33804	0.000391054
CRYBA4	0.000106033	0.96163	0.000394805
C10orf93	0.000107122	0.915123	0.000398573
XIST	0.000109785	0.643245	0.000407594
PDGFRA	0.000110549	0.686565	0.000410209
SLC39A2	0.000115112	0.805427	0.000425755
SATB1	0.00011871	0.627438	0.000437802
SMR3A	0.000122281	0.609448	0.000449596
FOS	0.000123607	0.631784	0.000453661
FER1L6	0.000124503	0.664432	0.000456459
CPZ	0.000125285	0.640332	0.000458997
SP7	0.000129096	0.848254	0.000471361
SPATA4	0.000131303	0.65221	0.000478569
PTGER2	0.00013443	0.600645	0.000488924
SLPI	0.000136093	0.916211	0.000494449
EDAR	0.000136234	0.902823	0.000494698
ANKRD65	0.000137759	0.808749	0.000499968
TTLL2	0.000139482	0.691666	0.000505688
FAM110C	0.000139849	0.620089	0.000506659
MUC6	0.000140618	1.28973	0.000509087
ZNF826P	0.000141623	0.868094	0.000511911
GSTO2	0.00014178	0.59107	0.000512389
TNFRSF10C	0.000143712	0.60331	0.000518552
TFPI2	0.000145621	0.782085	0.00052424
CNTN4	0.000149543	0.67541	0.000536383
LRRC55	0.000152263	0.79706	0.00054538
LINC00240	0.000152673	0.620754	0.000546464
AFF2	0.000164469	0.869852	0.000585624
GALNT16	0.000166851	0.909703	0.000593282
ASCL2	0.000167494	0.755285	0.00059526
BDNF	0.000168103	0.77018	0.000597013
KYNU	0.000178767	0.666566	0.000630739
SRPK3	0.000182356	0.797611	0.000642408
ATHL1	0.000183648	0.66352	0.000646183
RXFP1	0.000187078	0.85686	0.000656901
CAPN9	0.000192171	0.66524	0.000672713
HLA-DRB5	0.000197282	0.682475	0.000689076
HTR2B	0.000205181	0.636107	0.000714359
LINC00284	0.000212696	0.809229	0.000737148
HOXB7	0.000220171	0.635908	0.00076023
REN	0.000228839	0.780858	0.000786984
VSIG1	0.000231966	0.664545	0.00079627
ABCA13	0.000233299	0.76181	0.000799909
EPHA7	0.000233936	0.934346	0.000801826
RUNX2	0.000247005	0.627482	0.000841003
FAM43B	0.000250403	0.717293	0.000851304
COL21A1	0.000252925	0.906346	0.000859026
IL1R2	0.000262309	0.646601	0.00088781
HKDC1	0.000262748	0.764957	0.000889005
TCL6	0.00027351	0.643096	0.000922073
BRINP2	0.000274822	1.05519	0.000926345
OBP2B	0.000275604	1.32694	0.000928676
MMP7	0.000299111	1.07509	0.00100017
USH1C	0.000317075	1.01586	0.00105321
DSG4	0.000322461	0.609334	0.00106919
ADGRG3	0.000323204	0.633683	0.00107097
CNTNAP3	0.000325375	0.7651	0.00107712
CDHR2	0.000331765	0.912904	0.00109686
ADCY1	0.000333763	0.738539	0.00110311
KLK14	0.000336136	0.860396	0.00111059
GJB2	0.000337101	0.702182	0.00111324
SFTPA2	0.000361208	0.736103	0.00118523
TMPRSS3	0.000377864	0.641792	0.00123534
LOC100126784	0.00037825	0.805598	0.00123621
CD5	0.000385427	0.602974	0.00125746
GDF3	0.000410349	0.659524	0.00133074
ARL4D	0.000411227	0.596304	0.00133253
FABP2	0.000413306	0.587165	0.00133821
ZNF750	0.000414005	0.791242	0.00134026
PLAC8	0.00044673	0.651189	0.00143556
FGF8	0.00044903	0.89023	0.00144228
GPR55	0.00045062	0.676189	0.00144671
SELE	0.000467249	0.639986	0.00149402
PROX1	0.000472439	0.762639	0.00150967
UGT8	0.000472447	0.604736	0.00150946
PRSS22	0.00047657	0.602833	0.00152122
SBSPON	0.000479382	0.794436	0.00152924
DNAH2	0.000485832	0.746249	0.00154717
HLA-DQB2	0.00048784	0.603228	0.00155285
RUNDC3B	0.000490667	0.603591	0.00156112
RNF186	0.000492993	0.757711	0.00156754
LRRC3B	0.000496312	0.905294	0.00157712
KCND3	0.000496901	0.665809	0.00157875
HOXB8	0.000497007	0.904275	0.00157884
CRISPLD1	0.000507986	0.609932	0.00160948
SLC52A1	0.000513816	0.587508	0.00162545
BEST3	0.00052229	0.789908	0.0016487
PDZK1IP1	0.000523652	0.902757	0.00165274
GAS2	0.000535791	0.605436	0.00168587
ANKRD45	0.000537582	0.708491	0.00169073
EMID1	0.000542461	0.619264	0.00170399
GRIA2	0.000543226	1.16328	0.00170613
TRH	0.000547658	1.0599	0.00171847
LINC00461	0.000547661	0.79687	0.00171822
ACADL	0.000548561	0.913945	0.00172052
IYD	0.000549116	0.725892	0.00172199
PCDH7	0.00060217	0.610679	0.00187264
REG1A	0.000614846	0.952406	0.00190686
SLCO5A1	0.000625666	0.608868	0.00193749
TNFRSF18	0.000654865	0.642947	0.00201999
CYP2E1	0.000703032	0.64419	0.00215111
TNFSF8	0.000788967	0.605467	0.00238666
ADAMTS18	0.000801425	0.802509	0.00241865
CCDC151	0.000802894	0.674446	0.00242166
SLC18A2	0.000822854	0.60561	0.00247205
KRT31	0.000841988	1.03619	0.00252289
MEGF11	0.00084441	0.761316	0.00252941
GIPC2	0.000851937	0.706202	0.00254824
CSMD1	0.00087	0.605257	0.00259471
ASPN	0.00089059	0.687537	0.00264957
SERPINI2	0.000927541	0.696071	0.002744
SMIM5	0.00098078	0.594656	0.00288777
CPNE7	0.00101118	0.634237	0.00296876
AVPR1B	0.00102078	0.693449	0.00299523
OLFM1	0.00102478	0.676564	0.00300655
FAM19A5	0.0010435	0.683509	0.00305536
KLK2	0.0010575	0.658891	0.00309236
MT4	0.00106422	0.76369	0.00311113
CHRNA1	0.00107675	0.666879	0.00314328
CEACAM6	0.0011221	1.03074	0.00326315
CCL14	0.00116064	0.785479	0.00336094
PCDH19	0.00124282	0.729008	0.00357022
CRYM	0.00127256	0.839934	0.00364596
PTH1R	0.00128347	0.586102	0.00367517
CHGA	0.00130514	1.30948	0.00372682
TRIM10	0.00131622	0.627781	0.00375584
CD207	0.00137287	0.609409	0.0039007
ZCCHC12	0.00137437	0.722917	0.00390226
PROM1	0.00142706	0.759748	0.00403622
ASTN1	0.00143313	0.801003	0.00405061
AMBP	0.00144982	0.851306	0.00409271
GRIK3	0.0014506	0.696541	0.00409436
LRRC31	0.00148945	0.829073	0.0041873
MIA	0.00153489	0.738199	0.00429741
GLB1L3	0.00154704	0.59509	0.00432671
CCL21	0.00155244	0.988983	0.00433885
PLD5	0.0016693	0.792001	0.00463203
ODAM	0.00169575	0.921386	0.0046978
SPOCK1	0.00171289	0.626341	0.00473889
C15orf59	0.00176424	0.631431	0.00486327
DPY19L2	0.00176962	0.694465	0.00487548
LINC01512	0.00191954	0.746598	0.00524069
SGCA	0.00195532	0.592746	0.00532422
GMNC	0.00196036	0.882843	0.00533511
HBA2	0.00203936	0.589804	0.00552304
NRTN	0.00204173	0.604992	0.00552872
CHST4	0.00208656	0.681582	0.00563452
GLYATL3	0.00213055	0.837391	0.00574198
SHANK1	0.00214294	0.711341	0.00577159
HBB	0.00222048	0.644235	0.00595307
SERTM1	0.00225653	0.692023	0.00603947
GFRA3	0.00227427	0.915948	0.0060822
DEFA6	0.00228391	0.613217	0.0061064
TICAM2	0.00240157	0.677973	0.00638356
HS3ST3A1	0.00244174	0.682062	0.00647441
CA10	0.00255268	0.973368	0.00674419
FGF9	0.00255708	0.727623	0.00675233
RXRG	0.00268909	0.718882	0.00705826
OGN	0.00289572	0.822672	0.00752461
HS3ST3B1	0.00293447	0.611809	0.0076099
CEMIP	0.0029442	0.602395	0.00763128
CHRNA3	0.00297704	0.662834	0.00770473
PTPRH	0.00298277	0.597671	0.00771372
KBTBD12	0.00298359	0.651462	0.00771486
FAM201A	0.00307444	0.629201	0.00792583
CTTNBP2	0.00317569	0.599673	0.00815919
PHF21B	0.00336699	0.649708	0.00860332
PADI1	0.00342863	0.730703	0.00874234
UGT2B7	0.00343378	0.91252	0.0087522
DOC2A	0.00344943	0.65975	0.0087899
CUX2	0.00353564	0.707026	0.00898394
DPT	0.00356602	0.640306	0.00905216
FSTL4	0.00364512	0.746634	0.00922559
UGT2B10	0.00367846	0.609536	0.00929737
HLA-DRB6	0.00373947	0.635869	0.0094295
TWIST2	0.00381965	0.60281	0.00960572
TMEM40	0.00401045	0.591079	0.0100193
DDIT4L	0.00410851	0.596003	0.0102257
MYBPC2	0.00427973	0.613412	0.0106171
SEZ6L	0.00432842	0.814792	0.0107236
AMY2A	0.00437559	0.607731	0.0108274
LPA	0.00447254	0.621648	0.011046
GRB14	0.00447437	0.671996	0.0110479
RASL11B	0.00449489	0.590683	0.0110932
CNTN3	0.00449997	0.757933	0.0111044
GRIK2	0.00450505	0.598568	0.0111116
BEX5	0.00457208	0.771532	0.0112607
SLC4A4	0.00467367	0.668136	0.0114806
FMO2	0.00481802	0.820514	0.0117859
CLDN2	0.00484022	0.862137	0.0118359
IGFBPL1	0.00485994	0.605592	0.0118729
CLCA2	0.00504407	0.633134	0.0122599
CHI3L2	0.00520137	0.608076	0.0125946
PRAC2	0.00537636	0.772794	0.0129511
BCO1	0.00547324	0.611024	0.0131582
PTGS2	0.00619165	0.712866	0.0146469
DPP6	0.00636111	0.725701	0.0150063
FOXA1	0.00675765	0.862093	0.0158254
FOXN4	0.00784188	0.728478	0.0180132
SIAH3	0.00808303	0.626625	0.0184864
C10orf99	0.0086415	0.799724	0.0196108
GJB5	0.00912962	0.605682	0.020582
CDO1	0.00957684	0.594322	0.0214841
AMY1A	0.00984255	0.754807	0.0220056
PMCH	0.0120721	0.594598	0.02625
ANKS4B	0.0122786	0.597956	0.026651
SCTR	0.0140803	0.613538	0.0300346
AKR1C3	0.0144162	0.592866	0.0306366
FGFBP1	0.0153765	0.614952	0.0324222
IRX3	0.0163362	0.593396	0.034186
SMOC1	0.0172718	0.658817	0.0358878
NOTUM	0.0176723	0.914564	0.0366163
AGTR2	0.018003	0.799928	0.0371926
DKK1	0.0193578	0.825526	0.0396167
FAM3B	0.0246839	0.597112	0.0490262
