# Supplementary material for: Transcriptional landscape of human cancers
Source: Oncotarget. 2017 Mar 2;8(21):34534–51. doi: 10.18632/oncotarget.15837 (PMC5470989; doi:10.18632/oncotarget.15837)
Supplement: Supplementary file 10 [file oncotarget-08-34534-s010.xlsx]

## Sheet: Table S12
"1" indicates that the gene is more highly expressed in late-stage cancers than in early-stage cancers, otherwise is "0" (fold change > 1.5, FDR < 0.05).
"Sum" indicates the number of cancers in which the gene is more highly expressed in late-stage cancers than in early-stage cancers.
Gene	ACC	BLCA	BRCA	COAD	HNSC	KIRC	KIRP	LIHC	LUAD	OV	THCA	THYM	UCEC	Sum
SOX11	1	1	0	0	0	1	1	1	0	0	1	0	1	7
PODNL1	1	1	0	0	0	1	1	0	0	1	1	0	0	6
COMP	0	1	0	0	0	1	1	0	0	0	1	1	1	6
PTPRN	0	1	0	1	0	1	1	0	0	0	1	0	1	6
PYCR1	1	1	0	0	0	1	1	1	0	0	0	0	0	5
COL5A1	1	1	0	0	0	1	1	0	0	0	1	0	0	5
CTHRC1	1	1	0	0	0	1	1	0	0	0	1	0	0	5
FAP	0	1	0	0	0	1	1	0	0	0	1	1	0	5
APCDD1L	0	1	0	1	0	1	1	0	0	0	1	0	0	5
THBS2	0	1	0	0	0	1	0	0	0	0	1	1	1	5
LAMP5	0	1	0	1	0	1	1	0	0	0	1	0	0	5
SHOX2	0	1	0	0	0	1	1	0	0	0	1	0	1	5
TICRR	1	0	0	0	0	1	1	1	0	0	0	0	0	4
CEP55	1	0	0	0	0	1	1	1	0	0	0	0	0	4
NXPH4	1	0	0	0	0	0	1	1	0	0	0	0	1	4
RAD54L	1	0	0	0	0	1	1	1	0	0	0	0	0	4
DUSP5P1	1	1	0	0	0	1	1	0	0	0	0	0	0	4
TMEM59L	1	1	0	1	0	0	1	0	0	0	0	0	0	4
FOXD1	1	1	0	0	0	0	1	0	0	0	0	0	1	4
CDH11	1	1	0	0	0	0	1	0	0	0	1	0	0	4
SFRP2	0	1	0	0	0	1	1	0	0	0	1	0	0	4
SFRP4	0	1	0	0	0	1	1	0	0	0	1	0	0	4
COL10A1	0	1	0	0	0	1	1	0	0	0	1	0	0	4
COL1A1	0	1	0	0	0	1	1	0	0	0	1	0	0	4
GREM1	0	1	0	0	0	1	1	0	0	0	1	0	0	4
FN1	0	1	0	0	0	0	1	0	0	0	1	0	1	4
POSTN	0	1	0	0	0	0	1	0	0	0	1	1	0	4
LRRC15	0	1	0	0	0	1	0	0	0	0	1	1	0	4
OMD	0	1	0	0	0	0	1	0	0	1	1	0	0	4
ITGA11	0	1	0	0	0	0	1	0	0	0	1	1	0	4
MFAP5	0	1	0	0	0	1	1	0	0	0	1	0	0	4
PPAPDC1A	0	1	0	0	0	0	0	0	0	1	1	0	1	4
COL11A1	0	1	0	0	0	1	1	0	0	0	1	0	0	4
ASPN	0	1	0	0	0	0	1	0	0	0	1	1	0	4
ADAM12	0	1	0	0	0	1	1	0	0	0	1	0	0	4
COL8A2	0	1	0	0	0	1	0	0	0	0	1	0	1	4
ARSI	0	1	0	0	0	1	0	0	0	0	1	0	1	4
CERCAM	0	1	0	0	0	1	1	0	0	0	0	1	0	4
COL16A1	0	1	0	0	0	1	1	0	0	0	0	1	0	4
COL8A1	0	1	0	0	0	0	1	0	0	0	0	1	1	4
PRRX2	0	1	0	0	0	1	1	0	0	0	0	0	1	4
C5orf46	0	1	0	0	0	1	1	0	0	0	0	0	1	4
BEND6	0	1	0	0	0	1	0	0	0	0	1	0	1	4
RPLP0P2	0	1	0	0	0	0	1	0	0	0	1	1	0	4
C1S	0	1	0	0	0	1	1	0	0	0	1	0	0	4
ZFHX4	0	1	0	0	0	1	1	0	0	0	0	0	1	4
DCHS2	0	1	0	1	0	0	1	1	0	0	0	0	0	4
AHNAK2	0	1	0	1	0	0	0	0	0	0	1	1	0	4
WT1	0	1	0	0	0	1	1	0	0	0	1	0	0	4
CST2	0	1	0	1	0	1	0	0	0	0	1	0	0	4
SLC6A17	0	1	0	0	0	0	1	0	0	0	0	1	1	4
WISP2	0	1	0	0	0	1	1	0	0	0	1	0	0	4
SLITRK2	0	1	0	0	0	1	1	0	0	0	0	0	1	4
GAP43	0	1	0	1	0	0	1	0	0	0	0	0	1	4
NPTX1	0	1	0	1	0	0	1	1	0	0	0	0	0	4
PCBP3	0	1	0	1	0	1	1	0	0	0	0	0	0	4
L1CAM	0	1	0	1	0	0	1	0	0	0	0	0	1	4
FXYD1	0	1	0	1	0	0	1	0	0	0	0	0	1	4
IGLON5	0	1	0	1	0	0	1	0	0	0	0	0	1	4
CILP2	0	1	0	0	0	1	1	0	0	0	0	0	1	4
STRA6	0	1	0	0	0	1	1	0	0	0	1	0	0	4
POPDC3	0	1	0	1	0	0	1	0	0	0	0	0	1	4
H19	0	1	0	1	0	0	0	0	0	0	1	0	1	4
PNCK	0	0	0	1	1	1	0	1	0	0	0	0	0	4
TINCR	0	0	0	1	0	0	1	0	0	0	1	0	1	4
CRABP2	0	0	0	1	0	1	1	0	0	0	1	0	0	4
COL22A1	0	0	0	0	0	1	1	0	0	0	0	1	1	4
NKAIN1	0	0	0	0	0	1	1	0	0	0	0	1	1	4
HMGA2	0	0	0	0	0	1	0	1	0	0	1	0	1	4
TEX15	0	0	0	0	0	1	1	1	0	0	0	0	1	4
MMP1	0	0	0	0	0	0	1	1	0	0	1	1	0	4
TRIP13	1	0	0	0	0	1	1	0	0	0	0	0	0	3
DIAPH3	1	1	0	0	0	0	1	0	0	0	0	0	0	3
TMEM105	1	0	0	1	0	0	1	0	0	0	0	0	0	3
BUB1B	1	0	0	0	0	1	1	0	0	0	0	0	0	3
MAGED4B	1	0	0	1	0	1	0	0	0	0	0	0	0	3
CCNB2	1	0	0	0	0	1	1	0	0	0	0	0	0	3
NUF2	1	0	0	0	0	1	1	0	0	0	0	0	0	3
CDCA8	1	0	0	0	0	1	1	0	0	0	0	0	0	3
CKAP2L	1	0	0	0	0	0	1	1	0	0	0	0	0	3
SKA3	1	0	0	0	0	1	1	0	0	0	0	0	0	3
MYBL2	1	0	0	0	0	1	1	0	0	0	0	0	0	3
UHRF1	1	0	0	0	0	1	1	0	0	0	0	0	0	3
KIF2C	1	0	0	0	0	1	1	0	0	0	0	0	0	3
TROAP	1	0	0	0	0	1	1	0	0	0	0	0	0	3
SLC26A10	1	1	0	0	0	0	1	0	0	0	0	0	0	3
PLK1	1	0	0	0	0	1	1	0	0	0	0	0	0	3
CENPA	1	0	0	0	0	1	1	0	0	0	0	0	0	3
MELK	1	0	0	0	0	1	1	0	0	0	0	0	0	3
AURKB	1	0	0	0	0	1	1	0	0	0	0	0	0	3
CDC20	1	0	0	0	0	1	1	0	0	0	0	0	0	3
GTSE1	1	0	0	0	0	1	1	0	0	0	0	0	0	3
EME1	1	0	0	0	0	1	1	0	0	0	0	0	0	3
IQGAP3	1	0	0	0	0	1	1	0	0	0	0	0	0	3
MKI67	1	0	0	0	0	1	1	0	0	0	0	0	0	3
TOP2A	1	0	0	0	0	1	1	0	0	0	0	0	0	3
KIF18B	1	0	0	0	0	1	1	0	0	0	0	0	0	3
CDC25C	1	0	0	0	0	1	1	0	0	0	0	0	0	3
FOXM1	1	0	0	0	0	1	1	0	0	0	0	0	0	3
NDC80	1	0	0	0	0	1	1	0	0	0	0	0	0	3
DEPDC1	1	0	0	0	0	1	1	0	0	0	0	0	0	3
PTTG1	1	0	0	0	0	1	1	0	0	0	0	0	0	3
INHBE	1	0	0	0	0	1	0	0	0	0	0	0	1	3
CENPF	1	0	0	0	0	1	1	0	0	0	0	0	0	3
KIF18A	1	0	0	0	0	1	1	0	0	0	0	0	0	3
KIF4A	1	0	0	0	0	1	1	0	0	0	0	0	0	3
IL11	1	1	0	0	0	0	0	0	0	0	0	0	1	3
CDCA3	1	0	0	0	0	1	1	0	0	0	0	0	0	3
HJURP	1	0	0	0	0	1	1	0	0	0	0	0	0	3
S1PR3	1	1	0	0	0	0	1	0	0	0	0	0	0	3
MPP2	1	1	0	0	0	0	0	0	0	0	0	0	1	3
UBE2C	1	0	0	0	0	1	1	0	0	0	0	0	0	3
DLGAP5	1	0	0	0	0	1	1	0	0	0	0	0	0	3
ICAM5	1	0	0	0	0	0	0	0	0	0	1	0	1	3
BUB1	1	0	0	0	0	1	1	0	0	0	0	0	0	3
CDR1	1	1	0	0	0	0	1	0	0	0	0	0	0	3
BIRC5	1	0	0	0	0	1	1	0	0	0	0	0	0	3
POLQ	1	0	0	0	0	1	1	0	0	0	0	0	0	3
BARX1	1	0	0	0	0	1	0	0	0	0	0	0	1	3
TK1	1	0	0	0	0	1	1	0	0	0	0	0	0	3
GLI1	1	0	0	0	0	1	1	0	0	0	0	0	0	3
KIF14	1	0	0	0	0	1	1	0	0	0	0	0	0	3
SAMD11	1	0	1	1	0	0	0	0	0	0	0	0	0	3
NEK2	1	0	0	0	0	1	1	0	0	0	0	0	0	3
NCAPG	1	0	0	0	0	1	1	0	0	0	0	0	0	3
ASPM	1	0	0	0	0	1	1	0	0	0	0	0	0	3
DEPDC1B	1	0	0	0	0	0	1	0	0	0	1	0	0	3
BDKRB1	1	1	0	0	0	0	1	0	0	0	0	0	0	3
F12	1	0	0	0	0	0	1	0	0	0	0	1	0	3
KIF20A	1	0	0	0	0	1	1	0	0	0	0	0	0	3
LGALS4	1	0	0	0	0	1	1	0	0	0	0	0	0	3
EPHA6	1	0	0	0	0	0	0	1	0	0	0	0	1	3
COL7A1	1	0	0	0	0	1	0	0	0	0	1	0	0	3
PKMYT1	1	0	0	0	0	1	1	0	0	0	0	0	0	3
LMX1B	1	1	0	0	0	0	1	0	0	0	0	0	0	3
LYPD6	1	0	0	0	0	0	1	1	0	0	0	0	0	3
SYCP2	1	0	0	1	0	0	1	0	0	0	0	0	0	3
YBX2	1	1	0	0	0	0	0	0	0	0	0	0	1	3
TPX2	1	0	0	0	0	1	1	0	0	0	0	0	0	3
TBX5	1	1	0	0	0	0	0	0	0	0	0	1	0	3
RRM2	1	0	0	0	0	1	1	0	0	0	0	0	0	3
NECAB2	1	1	0	0	0	0	1	0	0	0	0	0	0	3
TWIST2	1	1	0	0	0	0	1	0	0	0	0	0	0	3
HOXC10	1	1	0	0	0	0	0	0	0	0	0	1	0	3
RNF165	1	0	0	0	0	0	1	0	0	0	0	0	1	3
CDCA2	1	0	0	0	0	0	1	1	0	0	0	0	0	3
CBS	1	0	0	0	1	0	0	0	0	0	0	0	1	3
SSC5D	0	1	0	1	0	0	0	0	0	0	1	0	0	3
ISLR	0	1	0	0	0	1	1	0	0	0	0	0	0	3
CCDC80	0	1	0	0	0	0	1	0	0	1	0	0	0	3
P4HA3	0	1	0	0	0	1	1	0	0	0	0	0	0	3
KIAA1755	0	1	0	0	0	1	1	0	0	0	0	0	0	3
COL1A2	0	1	0	0	0	0	1	0	0	0	1	0	0	3
PPEF1	0	1	0	0	0	1	1	0	0	0	0	0	0	3
PDLIM3	0	1	0	0	0	0	0	0	0	1	0	0	1	3
WISP1	0	1	0	0	0	0	1	0	0	0	1	0	0	3
COL3A1	0	1	0	0	0	0	1	0	0	0	1	0	0	3
ZFPM2	0	1	0	0	0	0	1	0	0	0	0	0	1	3
PRRX1	0	1	0	0	0	1	1	0	0	0	0	0	0	3
LOX	0	1	0	0	0	1	0	0	0	0	1	0	0	3
PTGIS	0	1	0	0	0	0	1	0	0	0	0	0	1	3
HTRA3	0	1	0	0	0	0	1	0	0	0	0	1	0	3
SUGCT	0	1	0	1	0	0	0	0	0	0	0	0	1	3
FAM101A	0	1	0	0	0	1	0	0	0	0	1	0	0	3
ITGBL1	0	1	0	0	0	0	1	0	0	0	1	0	0	3
LUM	0	1	0	0	0	1	0	0	0	0	1	0	0	3
MMP11	0	1	0	1	0	0	0	0	0	0	1	0	0	3
ALPK2	0	1	0	0	0	0	0	0	0	0	1	0	1	3
OGN	0	1	0	0	0	0	1	0	0	0	1	0	0	3
TENM3	0	1	0	0	0	1	0	0	0	0	0	0	1	3
SLC12A8	0	1	0	0	0	1	0	0	0	0	0	1	0	3
LRRC32	0	1	0	0	0	0	1	0	0	0	0	1	0	3
MMP17	0	1	0	1	0	1	0	0	0	0	0	0	0	3
MSC	0	1	0	0	0	1	1	0	0	0	0	0	0	3
EPYC	0	1	0	0	0	0	0	0	0	1	1	0	0	3
ISLR2	0	1	0	1	0	0	1	0	0	0	0	0	0	3
NNMT	0	1	0	0	0	1	0	0	0	0	1	0	0	3
ACTC1	0	1	0	1	0	0	1	0	0	0	0	0	0	3
ADAMTS14	0	1	0	0	0	1	0	0	0	0	1	0	0	3
SCRG1	0	1	0	0	0	1	1	0	0	0	0	0	0	3
SPSB4	0	1	0	0	0	0	1	0	0	0	0	0	1	3
DRP2	0	1	0	0	0	0	1	0	0	0	1	0	0	3
DACT3	0	1	0	1	0	0	1	0	0	0	0	0	0	3
DES	0	1	0	0	0	0	1	0	0	0	0	0	1	3
ANGPTL2	0	1	0	0	0	0	1	0	0	0	0	1	0	3
JPH2	0	1	0	1	0	0	0	0	0	0	0	0	1	3
LGI2	0	1	0	0	0	0	1	0	0	0	0	0	1	3
TMEM158	0	1	0	0	0	1	1	0	0	0	0	0	0	3
MEOX2	0	1	0	0	0	0	1	0	0	1	0	0	0	3
SRPX	0	1	0	0	0	0	1	0	0	0	0	0	1	3
ADORA1	0	1	0	0	0	0	1	0	0	0	0	0	1	3
FAM20A	0	1	0	0	0	1	0	0	0	0	1	0	0	3
HAND2	0	1	0	1	0	0	0	0	0	1	0	0	0	3
FKBP10	0	1	0	0	0	1	1	0	0	0	0	0	0	3
LMOD1	0	1	0	1	0	0	1	0	0	0	0	0	0	3
PRELP	0	1	0	1	0	0	1	0	0	0	0	0	0	3
MAGEL2	0	1	0	0	0	1	1	0	0	0	0	0	0	3
B4GALNT1	0	1	0	0	0	0	1	0	0	0	0	0	1	3
ME1	0	1	0	0	0	0	1	0	0	0	0	0	1	3
CRYAB	0	1	0	1	0	0	0	0	0	0	0	0	1	3
CYP1B1	0	1	0	0	0	1	0	0	0	0	1	0	0	3
ADAM33	0	1	0	0	0	1	1	0	0	0	0	0	0	3
GDF10	0	1	0	0	0	1	1	0	0	0	0	0	0	3
PDGFRL	0	1	0	0	0	1	1	0	0	0	0	0	0	3
SPEG	0	1	0	1	0	1	0	0	0	0	0	0	0	3
CPEB1	0	1	0	0	0	0	1	0	0	0	0	0	1	3
UCHL1	0	1	0	0	0	1	0	0	0	0	0	0	1	3
DIRAS1	0	1	0	1	0	0	1	0	0	0	0	0	0	3
COL12A1	0	1	0	0	0	0	1	0	0	0	1	0	0	3
SERPINF1	0	1	0	0	0	1	0	0	0	0	1	0	0	3
NKAIN4	0	1	0	0	0	1	0	0	0	0	0	0	1	3
SCG2	0	1	0	0	0	1	1	0	0	0	0	0	0	3
MARCO	0	1	0	0	0	1	0	0	0	0	1	0	0	3
PI15	0	1	0	0	0	1	1	0	0	0	0	0	0	3
GPRIN1	0	1	0	0	0	0	1	0	0	0	0	1	0	3
NCAM1	0	1	0	0	0	1	0	0	0	0	0	0	1	3
MYH11	0	1	0	1	0	0	1	0	0	0	0	0	0	3
SEMA3A	0	1	0	0	0	1	1	0	0	0	0	0	0	3
PCOLCE2	0	1	0	0	0	0	0	0	0	0	1	0	1	3
VSTM2L	0	1	0	1	0	1	0	0	0	0	0	0	0	3
P2RY6	0	1	0	0	0	0	0	0	0	0	1	0	1	3
PLAUR	0	1	0	0	0	1	0	0	0	0	1	0	0	3
EYA4	0	1	0	0	0	0	1	0	0	0	0	0	1	3
SLC7A7	0	1	0	0	0	1	1	0	0	0	0	0	0	3
TBX4	0	1	0	0	0	0	1	0	0	0	0	1	0	3
OSR2	0	1	0	0	0	1	1	0	0	0	0	0	0	3
SERPINA3	0	1	0	0	0	1	0	0	0	0	1	0	0	3
AARD	0	1	0	0	0	0	0	0	0	0	0	1	1	3
GRIK5	0	1	0	1	0	0	0	0	0	0	0	0	1	3
CORIN	0	1	0	0	0	0	0	0	0	0	1	1	0	3
LRRN4	0	1	0	0	0	0	0	0	0	0	1	0	1	3
LOC90768	0	1	0	0	0	1	0	0	0	0	0	0	1	3
TNFSF9	0	1	0	0	0	1	1	0	0	0	0	0	0	3
GNG4	0	1	0	1	0	0	1	0	0	0	0	0	0	3
HOXD13	0	1	0	0	0	0	1	0	0	0	0	0	1	3
APLP1	0	1	0	0	0	0	1	0	0	0	0	0	1	3
SLC16A10	0	1	0	0	1	0	0	0	0	0	0	0	1	3
FMN2	0	1	0	1	0	0	1	0	0	0	0	0	0	3
CALB2	0	1	0	1	0	0	0	0	0	1	0	0	0	3
MMP9	0	1	0	0	0	1	0	0	0	0	1	0	0	3
GAGE4	0	1	0	0	0	0	1	0	0	0	0	0	1	3
CADM3	0	1	0	0	0	0	0	0	0	1	1	0	0	3
FLJ16779	0	1	0	0	0	0	0	0	0	0	1	0	1	3
DMRT3	0	1	0	0	0	1	1	0	0	0	0	0	0	3
APBA2	0	1	0	0	0	1	1	0	0	0	0	0	0	3
CERS1	0	1	0	0	0	0	1	1	0	0	0	0	0	3
DTNA	0	1	0	1	0	0	0	0	0	0	0	0	1	3
NALCN	0	1	0	0	0	0	1	0	0	0	1	0	0	3
STC2	0	1	0	0	0	0	1	0	0	0	0	1	0	3
IGF2BP2	0	1	0	0	0	1	0	0	0	0	0	0	1	3
SEMA3D	0	1	0	1	0	0	1	0	0	0	0	0	0	3
FGF5	0	1	0	0	0	1	1	0	0	0	0	0	0	3
GAGE12D	0	1	0	0	0	0	1	0	0	0	0	0	1	3
TCEAL2	0	1	0	1	0	0	0	0	0	0	0	0	1	3
GAGE2A	0	1	0	0	0	0	1	0	0	0	0	0	1	3
DERL3	0	1	0	0	0	1	1	0	0	0	0	0	0	3
HMCN1	0	1	0	1	0	0	1	0	0	0	0	0	0	3
GRP	0	1	0	1	0	0	0	0	0	0	1	0	0	3
FAM133A	0	1	0	0	0	0	1	0	0	0	0	0	1	3
GAGE12J	0	1	0	0	0	0	1	0	0	0	0	0	1	3
SLC30A3	0	1	0	0	0	0	1	0	0	0	0	0	1	3
C1orf95	0	1	0	1	0	0	1	0	0	0	0	0	0	3
MMP3	0	1	0	0	0	1	0	0	0	0	1	0	0	3
LHX2	0	1	0	0	0	1	1	0	0	0	0	0	0	3
CNTFR	0	1	0	1	0	0	0	0	0	0	0	0	1	3
GAGE2D	0	1	0	0	0	0	1	0	0	0	0	0	1	3
CPZ	0	1	0	0	0	1	0	0	0	0	1	0	0	3
PPP2R2C	0	1	0	0	0	1	1	0	0	0	0	0	0	3
PCDHA11	0	1	0	0	0	0	0	0	0	0	0	1	1	3
TREM1	0	1	0	0	0	1	0	0	0	0	1	0	0	3
CCL19	0	1	0	0	0	1	1	0	0	0	0	0	0	3
TBX18	0	1	0	0	0	1	1	0	0	0	0	0	0	3
ELOVL4	0	1	0	0	0	0	1	0	0	0	0	0	1	3
MAGEC2	0	1	0	0	0	0	1	0	0	0	0	0	1	3
NUDT11	0	1	0	0	0	1	1	0	0	0	0	0	0	3
RYR2	0	1	0	0	0	1	1	0	0	0	0	0	0	3
CEMIP	0	1	0	0	0	1	1	0	0	0	0	0	0	3
HIF3A	0	1	0	0	0	0	1	0	0	0	0	0	1	3
DPYSL4	0	1	0	1	0	0	1	0	0	0	0	0	0	3
PTHLH	0	1	0	0	0	1	1	0	0	0	0	0	0	3
RGS20	0	1	0	0	0	1	1	0	0	0	0	0	0	3
SNCG	0	0	1	1	0	0	1	0	0	0	0	0	0	3
ADCY5	0	0	1	1	0	0	0	0	0	0	0	0	1	3
UPK1A	0	0	0	1	0	0	1	0	0	0	0	0	1	3
PCSK1N	0	0	0	1	0	0	0	1	0	0	0	0	1	3
PANX2	0	0	0	1	0	1	1	0	0	0	0	0	0	3
SYT1	0	0	0	1	0	0	1	0	0	0	1	0	0	3
PLXNB3	0	0	0	1	0	1	1	0	0	0	0	0	0	3
KCNG1	0	0	0	1	0	1	1	0	0	0	0	0	0	3
NPTX2	0	0	0	1	0	1	1	0	0	0	0	0	0	3
SCEL	0	0	0	1	0	0	0	0	0	0	1	1	0	3
NKD2	0	0	0	1	0	0	1	0	0	0	1	0	0	3
WNT10A	0	0	0	1	0	0	0	0	0	0	0	1	1	3
VGF	0	0	0	1	0	0	1	0	0	0	0	0	1	3
CDKN2A	0	0	0	1	0	0	0	0	0	0	1	0	1	3
IGFBP1	0	0	0	1	0	1	0	0	1	0	0	0	0	3
KREMEN2	0	0	0	0	1	1	1	0	0	0	0	0	0	3
C1QL1	0	0	0	0	0	1	1	0	0	0	0	0	1	3
IGF2BP3	0	0	0	0	0	1	1	0	0	0	0	0	1	3
OTOF	0	0	0	0	0	1	1	0	0	0	0	0	1	3
TNNT1	0	0	0	0	0	1	1	0	0	0	0	0	1	3
PITX1	0	0	0	0	0	1	1	0	0	0	0	1	0	3
SRPX2	0	0	0	0	0	1	1	0	0	0	1	0	0	3
PITX2	0	0	0	0	0	1	1	1	0	0	0	0	0	3
HOXA13	0	0	0	0	0	1	1	0	0	0	0	1	0	3
EPHA10	0	0	0	0	0	1	1	0	0	0	1	0	0	3
MAT1A	0	0	0	0	0	1	1	0	0	0	0	1	0	3
ANLN	0	0	0	0	0	1	1	1	0	0	0	0	0	3
CD70	0	0	0	0	0	1	1	0	0	0	1	0	0	3
LBP	0	0	0	0	0	1	1	0	0	0	0	0	1	3
IGFN1	0	0	0	0	0	1	1	0	0	0	1	0	0	3
SPOCD1	0	0	0	0	0	1	1	0	0	0	1	0	0	3
TFAP2A	0	0	0	0	0	1	1	1	0	0	0	0	0	3
ATP1A3	0	0	0	0	0	1	1	0	0	0	0	0	1	3
PVRL4	0	0	0	0	0	1	0	0	0	0	1	1	0	3
IBSP	0	0	0	0	0	1	1	0	0	0	1	0	0	3
ABCA17P	0	0	0	0	0	1	1	0	0	0	0	0	1	3
FOXA2	0	0	0	0	0	1	1	0	0	0	0	1	0	3
SLC18A3	0	0	0	0	0	1	1	0	0	0	1	0	0	3
EGFL6	0	0	0	0	0	1	1	0	0	0	0	0	1	3
TMPRSS6	0	0	0	0	0	1	0	0	0	0	1	0	1	3
DUSP9	0	0	0	0	0	1	1	0	0	0	0	0	1	3
CCL20	0	0	0	0	0	1	1	0	0	0	1	0	0	3
CYP4F11	0	0	0	0	0	1	1	0	0	0	0	1	0	3
ZNF488	0	0	0	0	0	0	1	1	0	0	0	0	1	3
KLK6	0	0	0	0	0	0	1	0	1	0	1	0	0	3
PLAC1	0	0	0	0	0	0	1	0	0	0	0	1	1	3
FOXE1	0	0	0	0	0	0	1	1	0	0	0	0	1	3
GABRB2	0	0	0	0	0	0	1	0	0	0	1	0	1	3
HOXA11	0	0	0	0	0	0	1	0	1	0	0	1	0	3
GDF1	0	0	0	0	0	0	1	1	0	0	0	0	1	3
FST	0	0	0	0	0	0	1	0	0	0	1	0	1	3
STAC	0	0	0	0	0	0	1	0	0	0	1	0	1	3
SDR16C5	0	0	0	0	0	0	0	0	0	0	1	1	1	3
PLXNA1	1	0	0	0	0	0	0	0	0	0	0	1	0	2
MCM10	1	0	0	0	0	0	1	0	0	0	0	0	0	2
PIF1	1	0	0	0	0	0	1	0	0	0	0	0	0	2
UBE2S	1	0	0	0	0	0	1	0	0	0	0	0	0	2
PHGDH	1	0	0	0	0	0	1	0	0	0	0	0	0	2
SPC25	1	0	0	0	0	0	1	0	0	0	0	0	0	2
SPAG5	1	0	0	0	0	0	1	0	0	0	0	0	0	2
CENPI	1	0	0	0	0	0	1	0	0	0	0	0	0	2
MAGED4	1	0	0	0	0	1	0	0	0	0	0	0	0	2
PRC1	1	0	0	0	0	0	1	0	0	0	0	0	0	2
KAZALD1	1	0	0	0	0	0	1	0	0	0	0	0	0	2
PNMA2	1	0	0	0	0	0	0	0	0	0	0	0	1	2
GSG2	1	0	0	0	0	0	1	0	0	0	0	0	0	2
KIF11	1	0	0	0	0	0	1	0	0	0	0	0	0	2
COL11A2	1	0	0	1	0	0	0	0	0	0	0	0	0	2
NUMBL	1	0	0	0	0	1	0	0	0	0	0	0	0	2
PALM3	1	0	0	1	0	0	0	0	0	0	0	0	0	2
CDCA5	1	0	0	0	0	0	1	0	0	0	0	0	0	2
KIF23	1	0	0	0	0	0	1	0	0	0	0	0	0	2
DDN	1	0	0	0	0	0	1	0	0	0	0	0	0	2
KIF4B	1	0	0	0	0	0	1	0	0	0	0	0	0	2
ACBD7	1	0	0	0	0	0	1	0	0	0	0	0	0	2
LINC00482	1	0	0	0	0	0	1	0	0	0	0	0	0	2
KIFC1	1	0	0	0	0	0	1	0	0	0	0	0	0	2
CDC45	1	0	0	0	0	0	1	0	0	0	0	0	0	2
RAD51	1	0	0	0	0	0	1	0	0	0	0	0	0	2
RECQL4	1	0	0	0	0	0	1	0	0	0	0	0	0	2
TACC3	1	0	0	0	0	0	1	0	0	0	0	0	0	2
KIAA1211	1	0	0	0	0	0	1	0	0	0	0	0	0	2
HELLS	1	0	0	0	0	0	1	0	0	0	0	0	0	2
CDK1	1	0	0	0	0	0	1	0	0	0	0	0	0	2
FAM57A	1	0	0	0	0	0	0	0	0	0	0	1	0	2
NUDT5	1	0	0	0	0	0	1	0	0	0	0	0	0	2
CDKN3	1	0	0	0	0	0	1	0	0	0	0	0	0	2
ERCC6L	1	0	0	0	0	0	1	0	0	0	0	0	0	2
CCNA2	1	0	0	0	0	0	1	0	0	0	0	0	0	2
CYP2C18	1	0	0	0	0	0	1	0	0	0	0	0	0	2
SGOL2	1	0	0	0	0	0	1	0	0	0	0	0	0	2
ASF1B	1	0	0	0	0	0	1	0	0	0	0	0	0	2
FANCI	1	0	0	0	0	0	1	0	0	0	0	0	0	2
C17orf96	1	0	0	0	0	0	1	0	0	0	0	0	0	2
KPNA2	1	0	0	0	0	0	1	0	0	0	0	0	0	2
CDT1	1	0	0	0	0	0	1	0	0	0	0	0	0	2
DMBX1	1	0	0	0	0	0	0	0	0	0	1	0	0	2
SGOL1	1	0	0	0	0	0	1	0	0	0	0	0	0	2
ORC1	1	0	0	0	0	0	1	0	0	0	0	0	0	2
C17orf53	1	0	0	0	0	0	1	0	0	0	0	0	0	2
ARHGAP11B	1	0	0	0	0	0	1	0	0	0	0	0	0	2
KIF20B	1	0	0	0	0	0	1	0	0	0	0	0	0	2
CENPM	1	0	0	0	0	0	1	0	0	0	0	0	0	2
HIST1H1E	1	0	0	0	1	0	0	0	0	0	0	0	0	2
FANCB	1	0	0	0	0	0	1	0	0	0	0	0	0	2
CCNB1	1	0	0	0	0	0	1	0	0	0	0	0	0	2
DDIAS	1	0	0	0	0	0	1	0	0	0	0	0	0	2
SIX2	1	0	0	0	0	1	0	0	0	0	0	0	0	2
LINC00922	1	1	0	0	0	0	0	0	0	0	0	0	0	2
NCAPH	1	0	0	0	0	0	1	0	0	0	0	0	0	2
PLK4	1	0	0	0	0	0	1	0	0	0	0	0	0	2
KIF15	1	0	0	0	0	0	1	0	0	0	0	0	0	2
LTBP1	1	0	0	0	0	0	1	0	0	0	0	0	0	2
KIAA0101	1	0	0	0	0	0	1	0	0	0	0	0	0	2
EXO1	1	0	0	0	0	0	1	0	0	0	0	0	0	2
EPR1	1	0	0	0	0	0	1	0	0	0	0	0	0	2
SHCBP1	1	0	0	0	0	0	1	0	0	0	0	0	0	2
MYLK2	1	0	0	0	0	0	1	0	0	0	0	0	0	2
UCN2	1	0	0	0	0	1	0	0	0	0	0	0	0	2
UBE2T	1	0	0	0	0	0	1	0	0	0	0	0	0	2
HOXC5	1	0	0	0	0	0	0	0	0	0	0	1	0	2
CHAF1B	1	0	0	0	0	0	1	0	0	0	0	0	0	2
AMH	1	0	0	0	0	1	0	0	0	0	0	0	0	2
TMEM121	1	0	0	0	0	0	1	0	0	0	0	0	0	2
ESPL1	1	0	0	0	0	0	1	0	0	0	0	0	0	2
ANKLE1	1	0	0	0	0	0	0	0	0	0	0	0	1	2
ZDHHC11	1	0	0	1	0	0	0	0	0	0	0	0	0	2
LMNB1	1	0	0	0	0	0	1	0	0	0	0	0	0	2
TUBB6	1	1	0	0	0	0	0	0	0	0	0	0	0	2
CPT1C	1	0	0	0	0	0	1	0	0	0	0	0	0	2
PARPBP	1	0	0	0	0	0	1	0	0	0	0	0	0	2
E2F2	1	0	0	0	0	0	1	0	0	0	0	0	0	2
CKS2	1	0	0	0	0	0	1	0	0	0	0	0	0	2
BRCA2	1	0	0	0	0	0	1	0	0	0	0	0	0	2
CCDC78	1	0	0	0	1	0	0	0	0	0	0	0	0	2
CENPU	1	0	0	0	0	0	1	0	0	0	0	0	0	2
SYCE2	1	0	0	0	0	0	1	0	0	0	0	0	0	2
ADAM8	1	0	0	0	0	1	0	0	0	0	0	0	0	2
FBXO43	1	0	0	0	0	0	1	0	0	0	0	0	0	2
RACGAP1	1	0	0	0	0	0	1	0	0	0	0	0	0	2
MUC1	1	0	0	0	0	0	0	0	0	0	1	0	0	2
DTL	1	0	0	0	0	0	1	0	0	0	0	0	0	2
SULF2	1	1	0	0	0	0	0	0	0	0	0	0	0	2
DNAJB5	1	1	0	0	0	0	0	0	0	0	0	0	0	2
PDIA2	1	0	0	0	0	1	0	0	0	0	0	0	0	2
WDR62	1	0	0	0	0	0	1	0	0	0	0	0	0	2
CCDC155	1	0	0	0	0	0	1	0	0	0	0	0	0	2
ECT2	1	0	0	0	0	0	0	1	0	0	0	0	0	2
MEIS3	1	1	0	0	0	0	0	0	0	0	0	0	0	2
POC1A	1	0	0	0	0	0	1	0	0	0	0	0	0	2
DKK1	1	0	0	1	0	0	0	0	0	0	0	0	0	2
SPC24	1	0	0	0	0	0	1	0	0	0	0	0	0	2
SLITRK6	1	0	0	0	0	0	1	0	0	0	0	0	0	2
ORC6	1	0	0	0	0	0	1	0	0	0	0	0	0	2
BICD1	1	0	0	0	0	0	1	0	0	0	0	0	0	2
ARHGAP11A	1	0	0	0	0	0	1	0	0	0	0	0	0	2
PPFIA4	1	0	0	0	0	0	0	1	0	0	0	0	0	2
ADAM11	1	0	0	0	0	0	1	0	0	0	0	0	0	2
PBK	1	0	0	0	0	0	1	0	0	0	0	0	0	2
LINC00152	1	1	0	0	0	0	0	0	0	0	0	0	0	2
SMC4	1	0	0	0	0	0	1	0	0	0	0	0	0	2
HIST1H2BK	1	0	0	0	0	0	1	0	0	0	0	0	0	2
PCDHA2	1	0	0	0	0	0	0	0	0	0	0	1	0	2
HOXC13	1	0	0	0	0	0	1	0	0	0	0	0	0	2
SHMT2	1	0	0	0	0	0	1	0	0	0	0	0	0	2
CBX2	1	0	0	0	0	0	1	0	0	0	0	0	0	2
CCNF	1	0	0	0	0	0	1	0	0	0	0	0	0	2
APOBEC3B	1	0	0	0	0	0	1	0	0	0	0	0	0	2
PHF21B	1	0	0	0	0	0	1	0	0	0	0	0	0	2
HYAL3	1	0	0	0	0	0	0	0	0	0	0	1	0	2
COL6A3	0	1	0	0	0	0	1	0	0	0	0	0	0	2
FNDC1	0	1	0	0	0	0	1	0	0	0	0	0	0	2
VCAN	0	1	0	0	0	0	0	0	0	0	1	0	0	2
KCNE4	0	1	0	0	0	0	1	0	0	0	0	0	0	2
GAS1	0	1	0	0	0	0	1	0	0	0	0	0	0	2
SGCD	0	1	0	0	0	0	0	0	0	0	0	1	0	2
FBN1	0	1	0	0	0	0	1	0	0	0	0	0	0	2
GFPT2	0	1	0	0	0	1	0	0	0	0	0	0	0	2
LRRN2	0	1	0	0	0	0	0	0	0	0	0	0	1	2
ADAMTS16	0	1	0	0	0	0	0	0	0	0	0	0	1	2
ADAMTS12	0	1	0	0	0	0	1	0	0	0	0	0	0	2
SYNDIG1	0	1	0	0	0	0	0	0	0	0	0	0	1	2
FGF7	0	1	0	0	0	0	1	0	0	0	0	0	0	2
CSDC2	0	1	0	1	0	0	0	0	0	0	0	0	0	2
MXRA8	0	1	0	0	0	1	0	0	0	0	0	0	0	2
GALNT15	0	1	0	0	0	0	0	0	0	0	0	0	1	2
DCN	0	1	0	0	0	0	0	0	0	0	1	0	0	2
PLA2G5	0	1	0	0	0	0	1	0	0	0	0	0	0	2
PXDN	0	1	0	0	0	0	0	0	0	0	0	0	1	2
INHBA	0	1	0	0	0	0	1	0	0	0	0	0	0	2
BGN	0	1	0	0	0	0	1	0	0	0	0	0	0	2
PTGER3	0	1	0	0	0	0	1	0	0	0	0	0	0	2
ZNF469	0	1	0	0	0	0	1	0	0	0	0	0	0	2
ALDH1L2	0	1	0	0	0	0	1	0	0	0	0	0	0	2
EMILIN1	0	1	0	0	0	1	0	0	0	0	0	0	0	2
ADAMTS4	0	1	0	0	0	0	1	0	0	0	0	0	0	2
ADAMTS2	0	1	0	0	0	0	1	0	0	0	0	0	0	2
FAM180A	0	1	0	0	0	0	0	0	0	1	0	0	0	2
COL5A2	0	1	0	0	0	0	1	0	0	0	0	0	0	2
DPT	0	1	0	0	0	0	1	0	0	0	0	0	0	2
GXYLT2	0	1	0	0	0	1	0	0	0	0	0	0	0	2
TWIST1	0	1	0	0	0	0	1	0	0	0	0	0	0	2
CPXM1	0	1	0	0	0	0	1	0	0	0	0	0	0	2
PDGFRB	0	1	0	0	0	0	1	0	0	0	0	0	0	2
PLN	0	1	0	0	0	0	1	0	0	0	0	0	0	2
CHSY3	0	1	0	0	0	0	1	0	0	0	0	0	0	2
TNFSF4	0	1	0	0	0	0	0	0	0	0	1	0	0	2
COLEC12	0	1	0	0	0	0	0	0	0	0	1	0	0	2
CTSK	0	1	0	0	0	0	0	0	0	0	1	0	0	2
NCAM2	0	1	0	0	0	1	0	0	0	0	0	0	0	2
HEPH	0	1	0	0	0	0	0	0	0	0	0	1	0	2
CGREF1	0	1	0	0	0	0	1	0	0	0	0	0	0	2
NTM	0	1	0	0	0	1	0	0	0	0	0	0	0	2
TAGLN	0	1	0	0	0	0	1	0	0	0	0	0	0	2
ROR2	0	1	0	0	0	0	1	0	0	0	0	0	0	2
GLI2	0	1	0	0	0	0	1	0	0	0	0	0	0	2
SPON1	0	1	0	0	0	0	0	0	0	0	1	0	0	2
CSMD2	0	1	0	0	0	0	1	0	0	0	0	0	0	2
CHRDL2	0	1	0	0	0	1	0	0	0	0	0	0	0	2
FLNC	0	1	0	0	0	1	0	0	0	0	0	0	0	2
MSRB3	0	1	0	0	0	0	1	0	0	0	0	0	0	2
MEDAG	0	1	0	0	0	0	1	0	0	0	0	0	0	2
RSPO3	0	1	0	0	0	0	1	0	0	0	0	0	0	2
OLFML1	0	1	0	0	0	0	1	0	0	0	0	0	0	2
CYS1	0	1	0	0	0	0	0	0	0	0	0	0	1	2
ACTA2	0	1	0	0	0	0	1	0	0	0	0	0	0	2
THY1	0	1	0	0	0	0	1	0	0	0	0	0	0	2
CRISPLD2	0	1	0	0	0	0	0	0	0	0	0	1	0	2
CILP	0	1	0	0	0	1	0	0	0	0	0	0	0	2
DPYSL3	0	1	0	0	0	0	1	0	0	0	0	0	0	2
UNC5A	0	1	0	0	0	1	0	0	0	0	0	0	0	2
THBS4	0	1	0	0	0	0	1	0	0	0	0	0	0	2
CCL11	0	1	0	0	0	1	0	0	0	0	0	0	0	2
CNN1	0	1	0	0	0	0	1	0	0	0	0	0	0	2
ADGRA2	0	1	0	0	0	0	1	0	0	0	0	0	0	2
MYL9	0	1	0	0	0	0	0	0	0	1	0	0	0	2
KCNJ8	0	1	0	0	0	0	1	0	0	0	0	0	0	2
WNT2	0	1	0	0	0	0	0	0	0	0	1	0	0	2
HHIPL1	0	1	0	0	0	0	1	0	0	0	0	0	0	2
LEFTY2	0	1	0	0	0	0	1	0	0	0	0	0	0	2
CD248	0	1	0	0	0	0	1	0	0	0	0	0	0	2
FGF14	0	1	0	0	0	0	0	0	0	0	1	0	0	2
EDNRA	0	1	0	0	0	0	1	0	0	0	0	0	0	2
TGFB1I1	0	1	0	0	0	0	1	0	0	0	0	0	0	2
EFEMP1	0	1	0	0	0	0	1	0	0	0	0	0	0	2
MIR100HG	0	1	0	0	0	0	1	0	0	0	0	0	0	2
ARL4C	0	1	0	0	0	0	0	0	0	0	0	0	1	2
SLC39A14	0	1	0	0	0	0	1	0	0	0	0	0	0	2
FXYD6	0	1	0	0	0	0	0	0	0	0	0	0	1	2
ACTG2	0	1	0	0	0	0	1	0	0	0	0	0	0	2
HSPB7	0	1	0	1	0	0	0	0	0	0	0	0	0	2
DKK2	0	1	0	0	0	0	1	0	0	0	0	0	0	2
WBSCR17	0	1	0	0	0	0	1	0	0	0	0	0	0	2
OLFML2B	0	1	0	0	0	0	1	0	0	0	0	0	0	2
CREB3L1	0	1	0	0	0	0	1	0	0	0	0	0	0	2
DOK5	0	1	0	0	0	0	0	0	0	0	0	0	1	2
DDR2	0	1	0	0	0	0	1	0	0	0	0	0	0	2
ADAM19	0	1	0	0	0	0	1	0	0	0	0	0	0	2
COL5A3	0	1	0	0	0	0	1	0	0	0	0	0	0	2
ADAMTS6	0	1	0	0	0	0	1	0	0	0	0	0	0	2
FAM69C	0	1	0	0	0	0	0	0	0	0	1	0	0	2
SPHK1	0	1	0	0	0	1	0	0	0	0	0	0	0	2
MRGPRF	0	1	0	0	0	0	1	0	0	0	0	0	0	2
IGDCC4	0	1	0	0	0	1	0	0	0	0	0	0	0	2
TNC	0	1	0	0	0	0	0	0	0	0	1	0	0	2
MGP	0	1	0	0	0	0	1	0	0	0	0	0	0	2
ST6GALNAC5	0	1	0	0	0	0	0	0	0	0	1	0	0	2
COL15A1	0	1	0	0	0	0	1	0	0	0	0	0	0	2
PDE1A	0	1	0	0	0	0	1	0	0	0	0	0	0	2
MN1	0	1	0	0	0	0	1	0	0	0	0	0	0	2
MYLK	0	1	0	0	0	0	1	0	0	0	0	0	0	2
CLMP	0	1	0	0	0	1	0	0	0	0	0	0	0	2
IL6	0	1	0	0	0	1	0	0	0	0	0	0	0	2
HSPB6	0	1	0	0	0	0	1	0	0	0	0	0	0	2
GLIS2	0	1	0	0	0	0	0	0	0	0	0	0	1	2
PCSK5	0	1	0	0	0	0	1	0	0	0	0	0	0	2
PRR16	0	1	0	0	0	0	1	0	0	0	0	0	0	2
FAM19A5	0	1	0	0	0	0	1	0	0	0	0	0	0	2
ZFHX4-AS1	0	1	0	0	0	0	1	0	0	0	0	0	0	2
HEYL	0	1	0	0	0	0	1	0	0	0	0	0	0	2
PRND	0	1	0	0	0	0	1	0	0	0	0	0	0	2
SMIM3	0	1	0	0	0	1	0	0	0	0	0	0	0	2
TCEAL7	0	1	0	0	0	0	0	0	0	1	0	0	0	2
ENPP1	0	1	0	0	0	1	0	0	0	0	0	0	0	2
FLRT2	0	1	0	0	0	0	1	0	0	0	0	0	0	2
PDZRN3	0	1	0	0	0	0	0	0	0	0	1	0	0	2
ANK2	0	1	0	0	0	0	1	0	0	0	0	0	0	2
ASIC1	0	1	0	0	0	0	1	0	0	0	0	0	0	2
KANK4	0	1	0	1	0	0	0	0	0	0	0	0	0	2
XPNPEP2	0	1	0	0	0	0	0	0	0	0	1	0	0	2
TM6SF2	0	1	0	0	0	0	0	0	0	0	0	0	1	2
COL14A1	0	1	0	0	0	0	1	0	0	0	0	0	0	2
HAS1	0	1	0	0	0	0	0	0	0	0	1	0	0	2
FAM124A	0	1	0	0	0	0	1	0	0	0	0	0	0	2
SMOC2	0	1	0	0	0	0	1	0	0	0	0	0	0	2
TMEM119	0	1	0	0	0	0	1	0	0	0	0	0	0	2
TNS1	0	1	0	1	0	0	0	0	0	0	0	0	0	2
SORCS2	0	1	0	0	0	0	1	0	0	0	0	0	0	2
CLIP3	0	1	0	0	0	0	1	0	0	0	0	0	0	2
RAMP1	0	1	0	0	0	0	0	0	0	1	0	0	0	2
TSPAN2	0	1	0	0	0	0	1	0	0	0	0	0	0	2
SLC19A3	0	1	0	0	0	0	0	0	0	0	1	0	0	2
JAM3	0	1	0	0	0	0	1	0	0	0	0	0	0	2
CHI3L1	0	1	0	0	0	0	0	0	0	0	1	0	0	2
SLITRK4	0	1	0	0	0	0	0	0	0	0	0	0	1	2
PDLIM2	0	1	0	0	0	0	1	0	0	0	0	0	0	2
MRVI1	0	1	0	0	0	0	1	0	0	0	0	0	0	2
LZTS1	0	1	0	0	0	0	1	0	0	0	0	0	0	2
PRSS35	0	1	0	0	0	0	1	0	0	0	0	0	0	2
MKX	0	1	0	0	0	0	1	0	0	0	0	0	0	2
MFRP	0	1	0	0	0	0	0	0	0	1	0	0	0	2
NEGR1	0	1	0	0	0	0	1	0	0	0	0	0	0	2
MMP23B	0	1	0	0	0	0	0	0	0	0	1	0	0	2
RASL12	0	1	0	0	0	0	1	0	0	0	0	0	0	2
HAPLN4	0	1	0	0	0	0	0	0	0	0	0	0	1	2
KDELR3	0	1	0	0	0	1	0	0	0	0	0	0	0	2
LRRC17	0	1	0	0	0	0	1	0	0	0	0	0	0	2
NTNG2	0	1	0	0	0	1	0	0	0	0	0	0	0	2
TUB	0	1	0	1	0	0	0	0	0	0	0	0	0	2
SERPINE1	0	1	0	1	0	0	0	0	0	0	0	0	0	2
FAM26E	0	1	0	0	0	0	1	0	0	0	0	0	0	2
GPR176	0	1	0	0	0	0	1	0	0	0	0	0	0	2
MFGE8	0	1	0	0	0	0	1	0	0	0	0	0	0	2
LHFP	0	1	0	0	0	0	1	0	0	0	0	0	0	2
HSD17B6	0	1	0	0	0	0	1	0	0	0	0	0	0	2
ADRB3	0	1	0	0	0	0	0	0	0	0	1	0	0	2
GREB1	0	1	0	0	0	0	1	0	0	0	0	0	0	2
KIAA1644	0	1	0	0	0	0	1	0	0	0	0	0	0	2
ADAMTSL1	0	1	0	0	0	0	1	0	0	0	0	0	0	2
EVA1A	0	1	0	0	0	0	0	0	0	0	1	0	0	2
MAP1B	0	1	0	0	0	0	1	0	0	0	0	0	0	2
NAV3	0	1	0	1	0	0	0	0	0	0	0	0	0	2
NECAB1	0	1	0	0	0	0	0	0	0	0	0	0	1	2
LIMS3	0	1	0	0	0	0	0	0	0	0	1	0	0	2
MKRN3	0	1	0	0	0	0	0	0	0	0	0	0	1	2
RNASE2	0	1	0	0	0	1	0	0	0	0	0	0	0	2
BACH2	0	1	0	0	0	0	1	0	0	0	0	0	0	2
ITGB3	0	1	0	0	0	0	0	0	0	0	0	0	1	2
FBXO17	0	1	0	0	0	0	0	0	0	0	0	0	1	2
SLC11A1	0	1	0	0	0	0	0	1	0	0	0	0	0	2
ELN	0	1	0	0	0	0	1	0	0	0	0	0	0	2
GATA6	0	1	0	0	0	0	1	0	0	0	0	0	0	2
C1R	0	1	0	0	0	1	0	0	0	0	0	0	0	2
PNMAL2	0	1	0	1	0	0	0	0	0	0	0	0	0	2
S100A10	0	1	0	0	0	0	0	0	0	0	1	0	0	2
PNMA6A	0	1	0	1	0	0	0	0	0	0	0	0	0	2
CH25H	0	1	0	0	0	0	0	0	0	0	1	0	0	2
GPR68	0	1	0	0	0	1	0	0	0	0	0	0	0	2
LOXL2	0	1	0	0	0	0	1	0	0	0	0	0	0	2
ECM1	0	1	0	0	0	0	0	0	0	0	0	1	0	2
CCL21	0	1	0	0	0	1	0	0	0	0	0	0	0	2
CASQ2	0	1	0	0	0	0	1	0	0	0	0	0	0	2
NES	0	1	0	0	0	0	1	0	0	0	0	0	0	2
DSEL	0	1	0	0	0	0	0	0	0	0	0	0	1	2
TGFBI	0	1	0	0	0	1	0	0	0	0	0	0	0	2
AOC3	0	1	0	0	0	0	1	0	0	0	0	0	0	2
UBE2QL1	0	1	0	0	0	0	1	0	0	0	0	0	0	2
BCHE	0	1	0	0	0	0	0	0	0	1	0	0	0	2
TMEM169	0	1	0	0	0	0	0	0	0	0	0	0	1	2
LOC100130872	0	1	0	0	0	1	0	0	0	0	0	0	0	2
PPFIA2	0	1	0	0	0	0	0	0	0	0	0	0	1	2
STXBP1	0	1	0	0	0	0	0	0	0	0	0	1	0	2
EPHA3	0	1	0	0	0	0	1	0	0	0	0	0	0	2
MT1X	0	1	0	0	0	1	0	0	0	0	0	0	0	2
NXPH3	0	1	0	0	0	0	1	0	0	0	0	0	0	2
OSBPL6	0	1	0	0	0	0	1	0	0	0	0	0	0	2
ITGA1	0	1	0	0	0	0	1	0	0	0	0	0	0	2
PTGDS	0	1	0	0	0	1	0	0	0	0	0	0	0	2
SNAP25	0	1	0	0	0	0	0	0	0	0	0	0	1	2
APLNR	0	1	0	0	0	0	1	0	0	0	0	0	0	2
FBLN2	0	1	0	0	0	0	1	0	0	0	0	0	0	2
IGFL2	0	1	0	0	0	0	0	0	0	0	1	0	0	2
DAAM2	0	1	0	0	0	0	1	0	0	0	0	0	0	2
ARHGAP20	0	1	0	0	0	0	1	0	0	0	0	0	0	2
APBB1	0	1	0	1	0	0	0	0	0	0	0	0	0	2
FAM110B	0	1	0	0	0	0	0	0	0	0	0	0	1	2
RTN4RL2	0	1	0	0	0	0	1	0	0	0	0	0	0	2
LY96	0	1	0	0	0	0	1	0	0	0	0	0	0	2
KCNK3	0	1	0	0	0	0	1	0	0	0	0	0	0	2
FCGR1A	0	1	0	0	0	1	0	0	0	0	0	0	0	2
ADRA2A	0	1	0	0	0	0	1	0	0	0	0	0	0	2
EYA1	0	1	0	0	0	1	0	0	0	0	0	0	0	2
MATN3	0	1	0	0	0	0	0	0	0	0	1	0	0	2
CPA3	0	1	0	0	0	0	0	0	0	0	1	0	0	2
SOBP	0	1	0	0	0	0	0	0	0	0	0	0	1	2
ISM1	0	1	0	0	0	0	1	0	0	0	0	0	0	2
F2RL2	0	1	0	0	0	0	1	0	0	0	0	0	0	2
APOE	0	1	0	0	0	0	0	0	0	0	0	0	1	2
CHRDL1	0	1	0	0	0	1	0	0	0	0	0	0	0	2
FCGR1B	0	1	0	0	0	1	0	0	0	0	0	0	0	2
MPP3	0	1	0	0	0	0	1	0	0	0	0	0	0	2
DCSTAMP	0	1	0	0	0	0	0	0	0	0	1	0	0	2
CHST1	0	1	0	0	0	0	1	0	0	0	0	0	0	2
MFAP4	0	1	0	0	0	1	0	0	0	0	0	0	0	2
MT2A	0	1	0	0	0	1	0	0	0	0	0	0	0	2
LTBP2	0	1	0	0	0	0	1	0	0	0	0	0	0	2
CHST6	0	1	0	0	0	0	1	0	0	0	0	0	0	2
SCML2	0	1	0	0	0	0	1	0	0	0	0	0	0	2
PCSK1	0	1	0	0	0	0	0	0	0	0	0	0	1	2
GTF2A1L	0	1	0	1	0	0	0	0	0	0	0	0	0	2
HSD11B1	0	1	0	0	0	1	0	0	0	0	0	0	0	2
MT1A	0	1	0	0	0	0	0	0	1	0	0	0	0	2
FCGR1C	0	1	0	0	0	1	0	0	0	0	0	0	0	2
KIF26A	0	1	0	0	0	0	1	0	0	0	0	0	0	2
SLC16A1	0	1	0	0	0	0	1	0	0	0	0	0	0	2
GDF6	0	1	0	0	0	0	1	0	0	0	0	0	0	2
SGCE	0	1	0	0	0	0	0	0	0	0	0	0	1	2
GRIA3	0	1	0	0	0	0	0	0	0	0	1	0	0	2
TCHH	0	1	0	1	0	0	0	0	0	0	0	0	0	2
CACNA2D1	0	1	0	0	0	0	1	0	0	0	0	0	0	2
SLC4A3	0	1	0	1	0	0	0	0	0	0	0	0	0	2
PDE3A	0	1	0	0	0	0	1	0	0	0	0	0	0	2
NR2F1-AS1	0	1	0	0	0	0	1	0	0	0	0	0	0	2
MEG3	0	1	0	0	0	0	0	0	0	0	1	0	0	2
AQP9	0	1	0	0	0	1	0	0	0	0	0	0	0	2
GJA5	0	1	0	0	0	0	1	0	0	0	0	0	0	2
SGCA	0	1	0	1	0	0	0	0	0	0	0	0	0	2
PTX3	0	1	0	0	0	0	0	0	0	0	0	0	1	2
CCDC8	0	1	0	0	0	0	0	0	0	0	0	0	1	2
GATA5	0	1	0	0	0	0	1	0	0	0	0	0	0	2
FAM184A	0	1	0	0	0	0	1	0	0	0	0	0	0	2
GRID1	0	1	0	0	0	0	1	0	0	0	0	0	0	2
FAM178B	0	1	0	0	0	0	0	0	0	0	1	0	0	2
LRRC10B	0	1	0	0	0	0	1	0	0	0	0	0	0	2
STON1	0	1	0	0	0	0	0	0	0	0	0	0	1	2
F10	0	1	0	0	0	1	0	0	0	0	0	0	0	2
CDON	0	1	0	0	0	0	1	0	0	0	0	0	0	2
KCNK12	0	1	0	0	0	0	1	0	0	0	0	0	0	2
MMP16	0	1	0	0	0	0	1	0	0	0	0	0	0	2
SYNPO2	0	1	0	0	0	0	1	0	0	0	0	0	0	2
GALNT16	0	1	0	1	0	0	0	0	0	0	0	0	0	2
CORO6	0	1	0	0	0	0	0	0	0	0	0	0	1	2
KCNQ5	0	1	0	0	0	0	0	0	0	0	0	0	1	2
CIDEC	0	1	0	0	0	1	0	0	0	0	0	0	0	2
PLAU	0	1	0	0	0	0	0	0	0	0	1	0	0	2
PCDH9	0	1	0	0	0	0	0	0	0	0	0	0	1	2
GALNT5	0	1	0	0	0	0	0	0	0	0	1	0	0	2
MCEMP1	0	1	0	0	0	0	0	0	0	0	1	0	0	2
FOXF1	0	1	0	0	0	0	1	0	0	0	0	0	0	2
RARB	0	1	0	0	0	0	0	0	0	1	0	0	0	2
MIR143HG	0	1	0	0	0	0	1	0	0	0	0	0	0	2
GYG2	0	1	0	0	0	1	0	0	0	0	0	0	0	2
C2orf40	0	1	0	1	0	0	0	0	0	0	0	0	0	2
GPR37	0	1	0	0	0	0	1	0	0	0	0	0	0	2
MFI2	0	1	0	0	0	1	0	0	0	0	0	0	0	2
NGF	0	1	0	0	0	0	1	0	0	0	0	0	0	2
WT1-AS	0	1	0	0	0	0	1	0	0	0	0	0	0	2
ADAMDEC1	0	1	0	0	0	1	0	0	0	0	0	0	0	2
PCDH10	0	1	0	0	0	0	0	0	0	0	0	0	1	2
CYP26B1	0	1	0	0	0	0	1	0	0	0	0	0	0	2
LAMA1	0	1	0	0	0	0	1	0	0	0	0	0	0	2
IGSF21	0	1	0	0	0	0	1	0	0	0	0	0	0	2
OAT	0	1	0	0	0	0	0	0	0	1	0	0	0	2
SPOCK1	0	1	0	0	0	1	0	0	0	0	0	0	0	2
GREM2	0	1	0	1	0	0	0	0	0	0	0	0	0	2
ADAM6	0	1	0	0	0	1	0	0	0	0	0	0	0	2
KCND2	0	1	0	0	0	1	0	0	0	0	0	0	0	2
LINC00470	0	1	0	0	0	0	0	0	0	0	0	0	1	2
PDLIM4	0	1	0	0	0	0	0	0	0	0	1	0	0	2
MT1G	0	1	0	0	0	1	0	0	0	0	0	0	0	2
LY6H	0	1	0	0	0	0	1	0	0	0	0	0	0	2
XG	0	1	0	0	0	0	0	0	0	0	1	0	0	2
SFRP5	0	1	0	1	0	0	0	0	0	0	0	0	0	2
PCDHA6	0	1	0	0	0	0	0	0	0	0	0	1	0	2
ADGRG3	0	1	0	0	0	1	0	0	0	0	0	0	0	2
DSC2	0	1	0	0	0	0	0	0	0	0	1	0	0	2
GNAO1	0	1	0	0	0	0	1	0	0	0	0	0	0	2
NEURL1	0	1	0	0	0	0	0	0	0	0	0	0	1	2
ADAM23	0	1	0	0	0	0	1	0	0	0	0	0	0	2
TUBB3	0	1	0	0	0	0	0	0	0	0	1	0	0	2
NOTUM	0	1	0	0	0	0	1	0	0	0	0	0	0	2
HTR1D	0	1	0	0	0	0	1	0	0	0	0	0	0	2
PHYHIP	0	1	0	0	0	0	0	0	0	0	0	1	0	2
ECHDC3	0	1	0	1	0	0	0	0	0	0	0	0	0	2
CNTNAP2	0	1	0	0	0	0	1	0	0	0	0	0	0	2
CRLF1	0	1	0	1	0	0	0	0	0	0	0	0	0	2
ALPP	0	1	0	1	0	0	0	0	0	0	0	0	0	2
FSTL5	0	1	0	0	0	0	1	0	0	0	0	0	0	2
GAGE1	0	1	0	0	0	0	0	0	0	0	0	0	1	2
BMS1P20	0	1	0	0	0	1	0	0	0	0	0	0	0	2
TNFRSF6B	0	1	0	0	0	1	0	0	0	0	0	0	0	2
APOC2	0	1	0	0	0	1	0	0	0	0	0	0	0	2
FADS2	0	1	0	0	0	0	1	0	0	0	0	0	0	2
KCNK2	0	1	0	0	0	0	0	0	0	0	0	0	1	2
ADAMTS15	0	1	0	0	0	0	1	0	0	0	0	0	0	2
PCSK9	0	1	0	0	0	0	0	0	0	0	0	1	0	2
CR2	0	1	0	0	0	0	1	0	0	0	0	0	0	2
SSX4	0	1	0	0	0	0	0	0	0	0	0	0	1	2
SIGLEC6	0	1	0	0	0	0	0	0	0	0	1	0	0	2
RBFOX3	0	1	0	1	0	0	0	0	0	0	0	0	0	2
IGFBP6	0	1	0	0	0	0	0	0	0	0	1	0	0	2
PPP1R1A	0	1	0	0	0	1	0	0	0	0	0	0	0	2
CPA4	0	1	0	0	0	1	0	0	0	0	0	0	0	2
MZB1	0	1	0	0	0	1	0	0	0	0	0	0	0	2
RHOF	0	1	0	0	0	0	0	0	0	0	0	0	1	2
TM4SF19	0	1	0	0	0	1	0	0	0	0	0	0	0	2
FCRL5	0	1	0	0	0	1	0	0	0	0	0	0	0	2
MYOCD	0	1	0	0	0	0	1	0	0	0	0	0	0	2
RSPO4	0	1	0	0	0	0	0	0	0	0	0	0	1	2
RIMS4	0	1	0	1	0	0	0	0	0	0	0	0	0	2
ADD2	0	1	0	0	0	0	0	0	0	0	0	0	1	2
BCL2A1	0	1	0	0	0	1	0	0	0	0	0	0	0	2
JPH3	0	1	0	0	0	0	1	0	0	0	0	0	0	2
CLDN6	0	1	0	0	0	0	0	0	0	0	0	0	1	2
LINC00704	0	1	0	0	0	1	0	0	0	0	0	0	0	2
SPDEF	0	0	1	0	0	1	0	0	0	0	0	0	0	2
PLAG1	0	0	0	1	0	0	0	0	0	0	0	0	1	2
UPK2	0	0	0	1	0	0	1	0	0	0	0	0	0	2
PALM2	0	0	0	1	0	0	1	0	0	0	0	0	0	2
RNF112	0	0	0	1	0	0	1	0	0	0	0	0	0	2
CACNG4	0	0	0	1	0	1	0	0	0	0	0	0	0	2
C16orf74	0	0	0	1	0	1	0	0	0	0	0	0	0	2
HIST1H2BG	0	0	0	1	0	1	0	0	0	0	0	0	0	2
CATSPER1	0	0	0	1	0	0	0	0	0	0	1	0	0	2
PCDHB6	0	0	0	1	0	0	0	0	0	0	0	1	0	2
FER1L4	0	0	0	1	0	1	0	0	0	0	0	0	0	2
CHD5	0	0	0	1	0	0	0	0	0	0	0	0	1	2
ARHGDIG	0	0	0	1	0	0	0	0	0	0	0	1	0	2
NIPAL4	0	0	0	1	0	1	0	0	0	0	0	0	0	2
MLF1	0	0	0	1	1	0	0	0	0	0	0	0	0	2
KIF1A	0	0	0	1	0	0	1	0	0	0	0	0	0	2
HOXA2	0	0	0	1	0	0	0	0	0	1	0	0	0	2
VGLL1	0	0	0	1	0	0	0	0	0	0	1	0	0	2
CST6	0	0	0	1	0	0	0	0	0	0	1	0	0	2
TACSTD2	0	0	0	1	0	0	0	0	0	0	1	0	0	2
LRRC4C	0	0	0	1	0	1	0	0	0	0	0	0	0	2
LY6G6C	0	0	0	1	0	0	0	0	0	0	1	0	0	2
KIAA2022	0	0	0	1	0	0	1	0	0	0	0	0	0	2
ATG9B	0	0	0	1	0	0	1	0	0	0	0	0	0	2
BMP7	0	0	0	1	0	0	0	0	0	0	0	0	1	2
SUSD5	0	0	0	1	0	0	1	0	0	0	0	0	0	2
KIF5A	0	0	0	1	0	0	0	0	0	0	0	0	1	2
IGF2BP1	0	0	0	1	0	0	0	0	0	0	0	0	1	2
RIPPLY3	0	0	0	1	0	0	1	0	0	0	0	0	0	2
NOVA1	0	0	0	1	0	0	0	0	0	0	0	0	1	2
DLX5	0	0	0	1	0	0	1	0	0	0	0	0	0	2
AKAP12	0	0	0	1	0	0	0	0	0	0	0	0	1	2
SLC8A2	0	0	0	1	0	0	0	0	0	0	0	1	0	2
LONRF2	0	0	0	1	0	0	1	0	0	0	0	0	0	2
CLDN9	0	0	0	1	0	0	0	0	0	0	0	0	1	2
KCNF1	0	0	0	1	0	0	0	0	1	0	0	0	0	2
PCDHAC2	0	0	0	1	0	0	1	0	0	0	0	0	0	2
GALNT14	0	0	0	1	0	0	0	0	0	0	0	0	1	2
MAP7D2	0	0	0	1	0	0	1	0	0	0	0	0	0	2
PRG4	0	0	0	1	0	1	0	0	0	0	0	0	0	2
CARD11	0	0	0	1	0	1	0	0	0	0	0	0	0	2
CCDC74A	0	0	0	0	1	1	0	0	0	0	0	0	0	2
IL20RB	0	0	0	0	0	1	1	0	0	0	0	0	0	2
PAEP	0	0	0	0	0	1	1	0	0	0	0	0	0	2
DLX4	0	0	0	0	0	1	0	0	0	0	0	0	1	2
SAA1	0	0	0	0	0	1	0	0	0	0	1	0	0	2
SKA1	0	0	0	0	0	1	1	0	0	0	0	0	0	2
MTFR2	0	0	0	0	0	1	1	0	0	0	0	0	0	2
FOXP3	0	0	0	0	0	1	1	0	0	0	0	0	0	2
KIAA1324	0	0	0	0	0	1	1	0	0	0	0	0	0	2
ZIC2	0	0	0	0	0	1	1	0	0	0	0	0	0	2
ITPKA	0	0	0	0	0	1	1	0	0	0	0	0	0	2
CXCL13	0	0	0	0	0	1	1	0	0	0	0	0	0	2
HAPLN3	0	0	0	0	0	1	1	0	0	0	0	0	0	2
OTX1	0	0	0	0	0	1	1	0	0	0	0	0	0	2
MNX1	0	0	0	0	0	1	1	0	0	0	0	0	0	2
EIF4EBP1	0	0	0	0	0	1	1	0	0	0	0	0	0	2
TIMP1	0	0	0	0	0	1	0	0	0	0	1	0	0	2
GOLGA8CP	0	0	0	0	0	1	1	0	0	0	0	0	0	2
MFSD2A	0	0	0	0	0	1	0	0	0	0	0	1	0	2
LAG3	0	0	0	0	0	1	1	0	0	0	0	0	0	2
MOCOS	0	0	0	0	0	1	0	0	0	0	0	1	0	2
TRIB3	0	0	0	0	0	1	1	0	0	0	0	0	0	2
NEIL3	0	0	0	0	0	1	1	0	0	0	0	0	0	2
AIM2	0	0	0	0	0	1	1	0	0	0	0	0	0	2
PMCH	0	0	0	0	0	1	1	0	0	0	0	0	0	2
PTPRH	0	0	0	0	0	1	0	0	0	0	0	1	0	2
LRP8	0	0	0	0	0	1	1	0	0	0	0	0	0	2
SAA2	0	0	0	0	0	1	0	0	0	0	1	0	0	2
LTA	0	0	0	0	0	1	1	0	0	0	0	0	0	2
CENPE	0	0	0	0	0	1	1	0	0	0	0	0	0	2
KIR2DL4	0	0	0	0	0	1	1	0	0	0	0	0	0	2
FAM64A	0	0	0	0	0	1	1	0	0	0	0	0	0	2
MSX2	0	0	0	0	0	1	1	0	0	0	0	0	0	2
SH2D2A	0	0	0	0	0	1	1	0	0	0	0	0	0	2
KCNN4	0	0	0	0	0	1	0	0	0	0	1	0	0	2
UGT1A10	0	0	0	0	0	1	1	0	0	0	0	0	0	2
TTK	0	0	0	0	0	1	1	0	0	0	0	0	0	2
IFNG	0	0	0	0	0	1	1	0	0	0	0	0	0	2
AIM1L	0	0	0	0	0	1	0	0	0	0	0	1	0	2
E2F7	0	0	0	0	0	1	1	0	0	0	0	0	0	2
F2	0	0	0	0	0	1	1	0	0	0	0	0	0	2
FIRRE	0	0	0	0	0	1	1	0	0	0	0	0	0	2
FOXA1	0	0	0	0	0	1	1	0	0	0	0	0	0	2
CAMK2N2	0	0	0	0	0	1	1	0	0	0	0	0	0	2
STEAP3	0	0	0	0	0	1	1	0	0	0	0	0	0	2
FCHO1	0	0	0	0	0	1	0	0	0	0	1	0	0	2
ZNF365	0	0	0	0	0	1	1	0	0	0	0	0	0	2
RGS17	0	0	0	0	0	1	1	0	0	0	0	0	0	2
FABP6	0	0	0	0	0	1	1	0	0	0	0	0	0	2
PSAT1	0	0	0	0	0	1	1	0	0	0	0	0	0	2
LTB	0	0	0	0	0	1	0	0	0	0	1	0	0	2
ZIC5	0	0	0	0	0	1	1	0	0	0	0	0	0	2
RUFY4	0	0	0	0	0	1	1	0	0	0	0	0	0	2
SBSN	0	0	0	0	0	1	1	0	0	0	0	0	0	2
ZP1	0	0	0	0	0	1	1	0	0	0	0	0	0	2
HOXB13	0	0	0	0	0	1	1	0	0	0	0	0	0	2
EN2	0	0	0	0	0	1	1	0	0	0	0	0	0	2
PSORS1C1	0	0	0	0	0	1	0	0	0	0	1	0	0	2
IL21R	0	0	0	0	0	1	1	0	0	0	0	0	0	2
NEB	0	0	0	0	0	1	1	0	0	0	0	0	0	2
STMN2	0	0	0	0	0	1	1	0	0	0	0	0	0	2
PLEKHS1	0	0	0	0	0	1	1	0	0	0	0	0	0	2
FBN2	0	0	0	0	0	1	0	0	0	0	0	0	1	2
CDCA7	0	0	0	0	0	1	1	0	0	0	0	0	0	2
TNFRSF9	0	0	0	0	0	1	1	0	0	0	0	0	0	2
PRIMA1	0	0	0	0	0	1	1	0	0	0	0	0	0	2
STRIP2	0	0	0	0	0	1	1	0	0	0	0	0	0	2
SPINK13	0	0	0	0	0	1	1	0	0	0	0	0	0	2
SULT2B1	0	0	0	0	0	1	0	0	0	0	1	0	0	2
TSKU	0	0	0	0	0	1	1	0	0	0	0	0	0	2
ACTN2	0	0	0	0	0	1	1	0	0	0	0	0	0	2
JAKMIP1	0	0	0	0	0	1	1	0	0	0	0	0	0	2
PRSS3	0	0	0	0	0	1	1	0	0	0	0	0	0	2
NELL2	0	0	0	0	0	1	1	0	0	0	0	0	0	2
CCNA1	0	0	0	0	0	1	0	0	0	0	1	0	0	2
LOC285733	0	0	0	0	0	1	1	0	0	0	0	0	0	2
SP5	0	0	0	0	0	1	1	0	0	0	0	0	0	2
KISS1	0	0	0	0	0	1	1	0	0	0	0	0	0	2
ANXA8L2	0	0	0	0	0	1	1	0	0	0	0	0	0	2
ONECUT2	0	0	0	0	0	1	0	0	0	0	0	1	0	2
BTBD11	0	0	0	0	0	1	1	0	0	0	0	0	0	2
FAM57B	0	0	0	0	0	1	1	0	0	0	0	0	0	2
C15orf27	0	0	0	0	0	1	1	0	0	0	0	0	0	2
DNER	0	0	0	0	0	1	0	0	0	0	0	0	1	2
KRT15	0	0	0	0	0	1	0	0	0	0	1	0	0	2
WNT4	0	0	0	0	0	1	0	0	0	0	0	1	0	2
EFNA5	0	0	0	0	0	1	1	0	0	0	0	0	0	2
LPPR4	0	0	0	0	0	1	1	0	0	0	0	0	0	2
C10orf99	0	0	0	0	0	1	1	0	0	0	0	0	0	2
MMP13	0	0	0	0	0	1	0	0	0	0	1	0	0	2
ARX	0	0	0	0	0	1	1	0	0	0	0	0	0	2
FZD10	0	0	0	0	0	1	1	0	0	0	0	0	0	2
DLK2	0	0	0	0	0	1	1	0	0	0	0	0	0	2
MMP12	0	0	0	0	0	1	0	0	0	0	1	0	0	2
SLPI	0	0	0	0	0	1	0	0	0	0	1	0	0	2
CARD14	0	0	0	0	0	1	0	0	0	0	0	1	0	2
CXCL9	0	0	0	0	0	1	1	0	0	0	0	0	0	2
PADI3	0	0	0	0	0	1	1	0	0	0	0	0	0	2
PGF	0	0	0	0	0	1	1	0	0	0	0	0	0	2
TRIM54	0	0	0	0	0	1	0	0	0	0	0	0	1	2
SLC7A5	0	0	0	0	0	1	1	0	0	0	0	0	0	2
VGLL3	0	0	0	0	0	1	1	0	0	0	0	0	0	2
FDCSP	0	0	0	0	0	1	1	0	0	0	0	0	0	2
AFAP1-AS1	0	0	0	0	0	1	1	0	0	0	0	0	0	2
UGT1A3	0	0	0	0	0	1	1	0	0	0	0	0	0	2
ACAN	0	0	0	0	0	1	1	0	0	0	0	0	0	2
TMEM92	0	0	0	0	0	1	0	0	0	0	1	0	0	2
MTTP	0	0	0	0	0	1	1	0	0	0	0	0	0	2
KRT19	0	0	0	0	0	1	0	0	0	0	1	0	0	2
LGALS17A	0	0	0	0	0	1	1	0	0	0	0	0	0	2
IL1R2	0	0	0	0	0	1	1	0	0	0	0	0	0	2
TTLL6	0	0	0	0	0	1	1	0	0	0	0	0	0	2
PKD1L2	0	0	0	0	0	1	1	0	0	0	0	0	0	2
SPINK1	0	0	0	0	0	1	1	0	0	0	0	0	0	2
HAPLN1	0	0	0	0	0	1	1	0	0	0	0	0	0	2
C19orf33	0	0	0	0	0	1	0	0	0	0	1	0	0	2
CREB3L3	0	0	0	0	0	1	1	0	0	0	0	0	0	2
B4GALNT4	0	0	0	0	0	1	1	0	0	0	0	0	0	2
AKR1B10	0	0	0	0	0	1	1	0	0	0	0	0	0	2
NMU	0	0	0	0	0	1	0	0	0	0	1	0	0	2
GPRC5A	0	0	0	0	0	1	1	0	0	0	0	0	0	2
GAD1	0	0	0	0	0	1	1	0	0	0	0	0	0	2
SFN	0	0	0	0	0	1	0	0	0	0	1	0	0	2
CXCL5	0	0	0	0	0	1	0	0	0	0	1	0	0	2
GPR19	0	0	0	0	0	0	1	0	0	0	0	0	1	2
EN1	0	0	0	0	0	0	1	0	0	0	1	0	0	2
SAPCD2	0	0	0	0	0	0	1	1	0	0	0	0	0	2
AURKA	0	0	0	0	0	0	1	0	0	0	0	0	1	2
SRXN1	0	0	0	0	0	0	1	0	0	0	0	1	0	2
DLL3	0	0	0	0	0	0	1	0	0	0	0	0	1	2
TYRO3	0	0	0	0	0	0	1	0	0	0	0	1	0	2
ADRA1B	0	0	0	0	0	0	1	0	0	0	0	0	1	2
SLC6A15	0	0	0	0	0	0	1	0	0	0	0	0	1	2
ABCB6	0	0	0	0	0	0	1	0	0	0	0	1	0	2
LMO1	0	0	0	0	0	0	1	0	0	0	0	0	1	2
NKX3-2	0	0	0	0	0	0	1	0	0	0	1	0	0	2
BRSK2	0	0	0	0	0	0	1	1	0	0	0	0	0	2
BMPR1B	0	0	0	0	0	0	1	0	0	0	1	0	0	2
TREML3P	0	0	0	0	0	0	1	0	1	0	0	0	0	2
CDK5R2	0	0	0	0	0	0	1	0	0	0	0	0	1	2
ELOVL2	0	0	0	0	0	0	1	0	0	0	0	0	1	2
LRFN1	0	0	0	0	0	0	1	0	0	0	0	0	1	2
LOC399815	0	0	0	0	0	0	1	0	0	0	0	0	1	2
TMEFF1	0	0	0	0	0	0	1	0	0	0	0	0	1	2
TRIM16L	0	0	0	0	0	0	1	0	0	0	0	1	0	2
ABCA12	0	0	0	0	0	0	1	0	0	0	1	0	0	2
DGAT2	0	0	0	0	0	0	1	0	0	0	0	1	0	2
KLK11	0	0	0	0	0	0	1	0	0	0	1	0	0	2
ADORA2B	0	0	0	0	0	0	1	1	0	0	0	0	0	2
ADRA1D	0	0	0	0	0	0	1	0	0	0	0	0	1	2
PEG10	0	0	0	0	0	0	1	0	0	0	0	0	1	2
CRHR1	0	0	0	0	0	0	1	0	0	0	0	0	1	2
CYP26A1	0	0	0	0	0	0	1	0	0	0	1	0	0	2
NR0B1	0	0	0	0	0	0	1	0	0	0	0	0	1	2
C6orf223	0	0	0	0	0	0	1	1	0	0	0	0	0	2
FZD7	0	0	0	0	0	0	1	0	0	0	0	0	1	2
NKX2-8	0	0	0	0	0	0	1	0	0	0	0	0	1	2
KIRREL2	0	0	0	0	0	0	1	0	0	0	0	0	1	2
ALX1	0	0	0	0	0	0	1	0	0	0	0	0	1	2
UGT3A2	0	0	0	0	0	0	1	0	0	0	0	0	1	2
PXDNL	0	0	0	0	0	0	1	0	0	0	0	1	0	2
FBLN1	0	0	0	0	0	0	1	0	0	0	1	0	0	2
DISP2	0	0	0	0	0	0	1	0	0	0	0	1	0	2
FAM83A	0	0	0	0	0	0	1	0	0	0	1	0	0	2
GRIN2B	0	0	0	0	0	0	1	0	0	0	0	0	1	2
SLC7A1	0	0	0	0	0	0	1	1	0	0	0	0	0	2
SLC2A1	0	0	0	0	0	0	1	0	0	0	0	1	0	2
FIBCD1	0	0	0	0	0	0	1	0	0	0	0	1	0	2
MLLT11	0	0	0	0	0	0	1	0	0	0	0	0	1	2
TMEM40	0	0	0	0	0	0	1	0	0	0	0	1	0	2
TRAM1L1	0	0	0	0	0	0	1	0	0	0	0	1	0	2
MANEAL	0	0	0	0	0	0	1	0	0	0	0	1	0	2
CALCB	0	0	0	0	0	0	1	0	0	0	0	0	1	2
ACTL8	0	0	0	0	0	0	1	0	0	0	0	0	1	2
UGT3A1	0	0	0	0	0	0	1	0	0	0	0	0	1	2
DUSP13	0	0	0	0	0	0	1	0	0	0	1	0	0	2
CACNA1B	0	0	0	0	0	0	1	0	0	0	0	0	1	2
ADCY3	0	0	0	0	0	0	1	0	0	0	0	1	0	2
DPYSL5	0	0	0	0	0	0	1	0	0	0	0	0	1	2
SCN4A	0	0	0	0	0	0	1	0	0	0	0	0	1	2
NXPH2	0	0	0	0	0	0	1	0	0	0	0	0	1	2
ISM2	0	0	0	0	0	0	1	0	0	0	0	0	1	2
HOXD10	0	0	0	0	0	0	1	0	0	0	1	0	0	2
VAX2	0	0	0	0	0	0	1	0	0	0	0	1	0	2
NTSR2	0	0	0	0	0	0	1	0	0	0	0	1	0	2
MURC	0	0	0	0	0	0	1	0	0	0	0	0	1	2
MEOX1	0	0	0	0	0	0	1	0	0	0	0	0	1	2
LRCH2	0	0	0	0	0	0	1	0	0	0	0	0	1	2
GPC5	0	0	0	0	0	0	1	0	0	0	0	0	1	2
RGS9BP	0	0	0	0	0	0	1	0	0	0	0	0	1	2
UNC13A	0	0	0	0	0	0	1	0	0	0	0	0	1	2
LHX1	0	0	0	0	0	0	1	0	0	0	0	0	1	2
RASL10B	0	0	0	0	0	0	1	0	0	0	0	0	1	2
SRRM3	0	0	0	0	0	0	1	0	0	0	0	1	0	2
GJB5	0	0	0	0	0	0	1	0	0	0	0	1	0	2
SCG3	0	0	0	0	0	0	1	0	0	0	0	0	1	2
RASL11B	0	0	0	0	0	0	1	0	0	0	1	0	0	2
SCN9A	0	0	0	0	0	0	1	0	0	0	0	0	1	2
TCN1	0	0	0	0	0	0	1	0	0	0	1	0	0	2
SYT7	0	0	0	0	0	0	1	0	0	0	0	1	0	2
FUT9	0	0	0	0	0	0	1	0	0	0	1	0	0	2
CA9	0	0	0	0	0	0	1	1	0	0	0	0	0	2
LRRC3	0	0	0	0	0	0	1	0	0	0	0	0	1	2
EPHB3	0	0	0	0	0	0	1	0	0	0	1	0	0	2
CRYAA	0	0	0	0	0	0	1	0	0	0	0	0	1	2
WIF1	0	0	0	0	0	0	1	0	0	0	1	0	0	2
KCNK9	0	0	0	0	0	0	1	0	0	0	0	0	1	2
B3GNT4	0	0	0	0	0	0	1	1	0	0	0	0	0	2
DKFZP434L187	0	0	0	0	0	0	1	0	0	0	0	0	1	2
DUSP26	0	0	0	0	0	0	1	0	0	0	0	0	1	2
UST	0	0	0	0	0	0	1	0	0	0	0	0	1	2
RAB27B	0	0	0	0	0	0	1	0	0	0	1	0	0	2
CPS1	0	0	0	0	0	0	1	0	0	0	0	0	1	2
CD177	0	0	0	0	0	0	1	0	0	0	1	0	0	2
CECR7	0	0	0	0	0	0	1	0	0	0	0	0	1	2
HOXD9	0	0	0	0	0	0	1	0	0	0	1	0	0	2
2016-09-03	0	0	0	0	0	0	1	0	0	0	0	0	1	2
HOXD4	0	0	0	0	0	0	1	0	0	0	0	1	0	2
C2CD4A	0	0	0	0	0	0	1	0	0	0	1	0	0	2
PDE3B	0	0	0	0	0	0	1	0	0	0	0	0	1	2
OLFM2	0	0	0	0	0	0	1	0	0	0	0	0	1	2
LGALS14	0	0	0	0	0	0	0	1	0	0	0	1	0	2
GLP1R	0	0	0	0	0	0	0	1	0	0	0	0	1	2
SLC6A10P	0	0	0	0	0	0	0	1	0	0	0	0	1	2
MMP10	0	0	0	0	0	0	0	1	0	0	1	0	0	2
SLC34A2	0	0	0	0	0	0	0	1	0	0	1	0	0	2
RAET1E	0	0	0	0	0	0	0	0	1	0	1	0	0	2
SH2D5	0	0	0	0	0	0	0	0	1	0	0	0	1	2
FGF12	0	0	0	0	0	0	0	0	1	0	0	0	1	2
HOXA3	0	0	0	0	0	0	0	0	0	1	0	0	1	2
RAET1G	0	0	0	0	0	0	0	0	0	0	1	1	0	2
BIRC7	0	0	0	0	0	0	0	0	0	0	1	0	1	2
RHOV	0	0	0	0	0	0	0	0	0	0	1	1	0	2
FRMD5	0	0	0	0	0	0	0	0	0	0	1	0	1	2
KLK7	0	0	0	0	0	0	0	0	0	0	1	0	1	2
ALOX15B	0	0	0	0	0	0	0	0	0	0	1	1	0	2
HOXD1	0	0	0	0	0	0	0	0	0	0	1	0	1	2
CLDN16	0	0	0	0	0	0	0	0	0	0	1	0	1	2
SLCO3A1	0	0	0	0	0	0	0	0	0	0	0	1	1	2
TMEM63C	0	0	0	0	0	0	0	0	0	0	0	1	1	2
EPHB2	0	0	0	0	0	0	0	0	0	0	0	1	1	2
SSC4D	0	0	0	0	0	0	0	0	0	0	0	1	1	2
C14orf80	1	0	0	0	0	0	0	0	0	0	0	0	0	1
DCAF15	1	0	0	0	0	0	0	0	0	0	0	0	0	1
CENPJ	1	0	0	0	0	0	0	0	0	0	0	0	0	1
TMEM249	1	0	0	0	0	0	0	0	0	0	0	0	0	1
HAUS8	1	0	0	0	0	0	0	0	0	0	0	0	0	1
PTCH2	1	0	0	0	0	0	0	0	0	0	0	0	0	1
DPF1	1	0	0	0	0	0	0	0	0	0	0	0	0	1
POLD1	1	0	0	0	0	0	0	0	0	0	0	0	0	1
SEC61A2	1	0	0	0	0	0	0	0	0	0	0	0	0	1
BNIPL	1	0	0	0	0	0	0	0	0	0	0	0	0	1
TUBB4B	1	0	0	0	0	0	0	0	0	0	0	0	0	1
KCNJ14	1	0	0	0	0	0	0	0	0	0	0	0	0	1
SNHG1	1	0	0	0	0	0	0	0	0	0	0	0	0	1
ATP2A1	1	0	0	0	0	0	0	0	0	0	0	0	0	1
NELFB	1	0	0	0	0	0	0	0	0	0	0	0	0	1
CLASRP	1	0	0	0	0	0	0	0	0	0	0	0	0	1
FANCG	1	0	0	0	0	0	0	0	0	0	0	0	0	1
STMN1	1	0	0	0	0	0	0	0	0	0	0	0	0	1
SUV39H2	1	0	0	0	0	0	0	0	0	0	0	0	0	1
DDX39A	1	0	0	0	0	0	0	0	0	0	0	0	0	1
CBFB	1	0	0	0	0	0	0	0	0	0	0	0	0	1
LINC00634	1	0	0	0	0	0	0	0	0	0	0	0	0	1
LMNB2	1	0	0	0	0	0	0	0	0	0	0	0	0	1
YJEFN3	1	0	0	0	0	0	0	0	0	0	0	0	0	1
ZWILCH	1	0	0	0	0	0	0	0	0	0	0	0	0	1
NCAPD3	1	0	0	0	0	0	0	0	0	0	0	0	0	1
IZUMO1	1	0	0	0	0	0	0	0	0	0	0	0	0	1
BCL2L12	1	0	0	0	0	0	0	0	0	0	0	0	0	1
SLC34A3	1	0	0	0	0	0	0	0	0	0	0	0	0	1
FAM83E	1	0	0	0	0	0	0	0	0	0	0	0	0	1
ASIC3	1	0	0	0	0	0	0	0	0	0	0	0	0	1
CCDC15	1	0	0	0	0	0	0	0	0	0	0	0	0	1
C5orf34	1	0	0	0	0	0	0	0	0	0	0	0	0	1
EZH2	1	0	0	0	0	0	0	0	0	0	0	0	0	1
FANCC	1	0	0	0	0	0	0	0	0	0	0	0	0	1
ARHGEF39	1	0	0	0	0	0	0	0	0	0	0	0	0	1
P3H1	1	0	0	0	0	0	0	0	0	0	0	0	0	1
SNHG12	1	0	0	0	0	0	0	0	0	0	0	0	0	1
STIL	1	0	0	0	0	0	0	0	0	0	0	0	0	1
NUP188	1	0	0	0	0	0	0	0	0	0	0	0	0	1
HES7	1	0	0	0	0	0	0	0	0	0	0	0	0	1
CCT6P1	1	0	0	0	0	0	0	0	0	0	0	0	0	1
PHF19	1	0	0	0	0	0	0	0	0	0	0	0	0	1
ENC1	1	0	0	0	0	0	0	0	0	0	0	0	0	1
FOXE3	1	0	0	0	0	0	0	0	0	0	0	0	0	1
QSOX2	1	0	0	0	0	0	0	0	0	0	0	0	0	1
XRCC3	1	0	0	0	0	0	0	0	0	0	0	0	0	1
TFDP1	1	0	0	0	0	0	0	0	0	0	0	0	0	1
FSCN1	1	0	0	0	0	0	0	0	0	0	0	0	0	1
GPC2	1	0	0	0	0	0	0	0	0	0	0	0	0	1
RMI2	1	0	0	0	0	0	0	0	0	0	0	0	0	1
VRK1	1	0	0	0	0	0	0	0	0	0	0	0	0	1
TCF3	1	0	0	0	0	0	0	0	0	0	0	0	0	1
KLC2	1	0	0	0	0	0	0	0	0	0	0	0	0	1
ENTPD8	1	0	0	0	0	0	0	0	0	0	0	0	0	1
TUBB2A	1	0	0	0	0	0	0	0	0	0	0	0	0	1
CHTF18	1	0	0	0	0	0	0	0	0	0	0	0	0	1
PSMC3IP	1	0	0	0	0	0	0	0	0	0	0	0	0	1
MAP6D1	1	0	0	0	0	0	0	0	0	0	0	0	0	1
EMX2	1	0	0	0	0	0	0	0	0	0	0	0	0	1
DNAJC9	1	0	0	0	0	0	0	0	0	0	0	0	0	1
ZWINT	1	0	0	0	0	0	0	0	0	0	0	0	0	1
DNA2	1	0	0	0	0	0	0	0	0	0	0	0	0	1
CEP89	1	0	0	0	0	0	0	0	0	0	0	0	0	1
ZMYND19	1	0	0	0	0	0	0	0	0	0	0	0	0	1
MASTL	1	0	0	0	0	0	0	0	0	0	0	0	0	1
PIP5KL1	1	0	0	0	0	0	0	0	0	0	0	0	0	1
SNAPC4	1	0	0	0	0	0	0	0	0	0	0	0	0	1
COLGALT1	1	0	0	0	0	0	0	0	0	0	0	0	0	1
SLC9A5	1	0	0	0	0	0	0	0	0	0	0	0	0	1
C4orf50	1	0	0	0	0	0	0	0	0	0	0	0	0	1
FGF8	1	0	0	0	0	0	0	0	0	0	0	0	0	1
ARTN	1	0	0	0	0	0	0	0	0	0	0	0	0	1
C1orf61	1	0	0	0	0	0	0	0	0	0	0	0	0	1
RBAKDN	1	0	0	0	0	0	0	0	0	0	0	0	0	1
CCDC18	1	0	0	0	0	0	0	0	0	0	0	0	0	1
HOXC9	1	0	0	0	0	0	0	0	0	0	0	0	0	1
C11orf24	1	0	0	0	0	0	0	0	0	0	0	0	0	1
INPP5E	1	0	0	0	0	0	0	0	0	0	0	0	0	1
RNASEH2A	1	0	0	0	0	0	0	0	0	0	0	0	0	1
PCBP4	1	0	0	0	0	0	0	0	0	0	0	0	0	1
PVRL1	1	0	0	0	0	0	0	0	0	0	0	0	0	1
CENPL	1	0	0	0	0	0	0	0	0	0	0	0	0	1
CENPN	1	0	0	0	0	0	0	0	0	0	0	0	0	1
NSG1	1	0	0	0	0	0	0	0	0	0	0	0	0	1
WNK4	1	0	0	0	0	0	0	0	0	0	0	0	0	1
ISL2	1	0	0	0	0	0	0	0	0	0	0	0	0	1
NSMF	1	0	0	0	0	0	0	0	0	0	0	0	0	1
EFNA2	1	0	0	0	0	0	0	0	0	0	0	0	0	1
DONSON	1	0	0	0	0	0	0	0	0	0	0	0	0	1
RASIP1	1	0	0	0	0	0	0	0	0	0	0	0	0	1
HN1L	1	0	0	0	0	0	0	0	0	0	0	0	0	1
LYG1	1	0	0	0	0	0	0	0	0	0	0	0	0	1
RFC3	1	0	0	0	0	0	0	0	0	0	0	0	0	1
CCDC17	1	0	0	0	0	0	0	0	0	0	0	0	0	1
PVRL2	1	0	0	0	0	0	0	0	0	0	0	0	0	1
CTRL	1	0	0	0	0	0	0	0	0	0	0	0	0	1
FANCD2	1	0	0	0	0	0	0	0	0	0	0	0	0	1
MCM7	1	0	0	0	0	0	0	0	0	0	0	0	0	1
DHFR	1	0	0	0	0	0	0	0	0	0	0	0	0	1
MIR503HG	1	0	0	0	0	0	0	0	0	0	0	0	0	1
QRICH2	1	0	0	0	0	0	0	0	0	0	0	0	0	1
FEN1	1	0	0	0	0	0	0	0	0	0	0	0	0	1
LIG1	1	0	0	0	0	0	0	0	0	0	0	0	0	1
GRM2	1	0	0	0	0	0	0	0	0	0	0	0	0	1
LHX3	1	0	0	0	0	0	0	0	0	0	0	0	0	1
PSRC1	1	0	0	0	0	0	0	0	0	0	0	0	0	1
REEP4	1	0	0	0	0	0	0	0	0	0	0	0	0	1
POLR1E	1	0	0	0	0	0	0	0	0	0	0	0	0	1
C21orf58	1	0	0	0	0	0	0	0	0	0	0	0	0	1
PDLIM7	1	0	0	0	0	0	0	0	0	0	0	0	0	1
C16orf59	1	0	0	0	0	0	0	0	0	0	0	0	0	1
ATAD5	1	0	0	0	0	0	0	0	0	0	0	0	0	1
KCND1	1	0	0	0	0	0	0	0	0	0	0	0	0	1
RFC4	1	0	0	0	0	0	0	0	0	0	0	0	0	1
C9orf47	1	0	0	0	0	0	0	0	0	0	0	0	0	1
REM2	1	0	0	0	0	0	0	0	0	0	0	0	0	1
NODAL	1	0	0	0	0	0	0	0	0	0	0	0	0	1
KCNK7	1	0	0	0	0	0	0	0	0	0	0	0	0	1
MEX3A	1	0	0	0	0	0	0	0	0	0	0	0	0	1
APOBEC3A	1	0	0	0	0	0	0	0	0	0	0	0	0	1
SLC20A1	1	0	0	0	0	0	0	0	0	0	0	0	0	1
RIPK4	1	0	0	0	0	0	0	0	0	0	0	0	0	1
P2RY11	1	0	0	0	0	0	0	0	0	0	0	0	0	1
PBX4	1	0	0	0	0	0	0	0	0	0	0	0	0	1
HOXC8	1	0	0	0	0	0	0	0	0	0	0	0	0	1
TRIM7	1	0	0	0	0	0	0	0	0	0	0	0	0	1
CHRNA4	1	0	0	0	0	0	0	0	0	0	0	0	0	1
ANGPTL4	1	0	0	0	0	0	0	0	0	0	0	0	0	1
ETV4	1	0	0	0	0	0	0	0	0	0	0	0	0	1
CTSV	1	0	0	0	0	0	0	0	0	0	0	0	0	1
DOLPP1	1	0	0	0	0	0	0	0	0	0	0	0	0	1
GNB3	1	0	0	0	0	0	0	0	0	0	0	0	0	1
HOXC11	1	0	0	0	0	0	0	0	0	0	0	0	0	1
CNIH2	1	0	0	0	0	0	0	0	0	0	0	0	0	1
MZT1	1	0	0	0	0	0	0	0	0	0	0	0	0	1
TONSL	1	0	0	0	0	0	0	0	0	0	0	0	0	1
SGK494	1	0	0	0	0	0	0	0	0	0	0	0	0	1
GRIN1	1	0	0	0	0	0	0	0	0	0	0	0	0	1
CDC7	1	0	0	0	0	0	0	0	0	0	0	0	0	1
SLC26A6	1	0	0	0	0	0	0	0	0	0	0	0	0	1
KLHL17	1	0	0	0	0	0	0	0	0	0	0	0	0	1
C19orf26	1	0	0	0	0	0	0	0	0	0	0	0	0	1
MAD2L2	1	0	0	0	0	0	0	0	0	0	0	0	0	1
QPCTL	1	0	0	0	0	0	0	0	0	0	0	0	0	1
GPR153	1	0	0	0	0	0	0	0	0	0	0	0	0	1
CYP2D6	1	0	0	0	0	0	0	0	0	0	0	0	0	1
POLE2	1	0	0	0	0	0	0	0	0	0	0	0	0	1
DMKN	1	0	0	0	0	0	0	0	0	0	0	0	0	1
HOXC6	1	0	0	0	0	0	0	0	0	0	0	0	0	1
KNSTRN	1	0	0	0	0	0	0	0	0	0	0	0	0	1
FBXL18	1	0	0	0	0	0	0	0	0	0	0	0	0	1
COL20A1	1	0	0	0	0	0	0	0	0	0	0	0	0	1
LOC645851	1	0	0	0	0	0	0	0	0	0	0	0	0	1
FARP1	1	0	0	0	0	0	0	0	0	0	0	0	0	1
RPL21	1	0	0	0	0	0	0	0	0	0	0	0	0	1
HES6	1	0	0	0	0	0	0	0	0	0	0	0	0	1
HN1	1	0	0	0	0	0	0	0	0	0	0	0	0	1
NAT14	1	0	0	0	0	0	0	0	0	0	0	0	0	1
TMEM194A	1	0	0	0	0	0	0	0	0	0	0	0	0	1
H2AFX	1	0	0	0	0	0	0	0	0	0	0	0	0	1
MCM5	1	0	0	0	0	0	0	0	0	0	0	0	0	1
LHX5	1	0	0	0	0	0	0	0	0	0	0	0	0	1
AKR7L	1	0	0	0	0	0	0	0	0	0	0	0	0	1
BUB3	1	0	0	0	0	0	0	0	0	0	0	0	0	1
CLDN15	1	0	0	0	0	0	0	0	0	0	0	0	0	1
B4GALT2	1	0	0	0	0	0	0	0	0	0	0	0	0	1
MEF2BNB-MEF2B	1	0	0	0	0	0	0	0	0	0	0	0	0	1
ARHGAP33	1	0	0	0	0	0	0	0	0	0	0	0	0	1
CDK2	1	0	0	0	0	0	0	0	0	0	0	0	0	1
IRX4	1	0	0	0	0	0	0	0	0	0	0	0	0	1
DMRT2	1	0	0	0	0	0	0	0	0	0	0	0	0	1
SUV420H2	1	0	0	0	0	0	0	0	0	0	0	0	0	1
AUNIP	1	0	0	0	0	0	0	0	0	0	0	0	0	1
GRIN3B	1	0	0	0	0	0	0	0	0	0	0	0	0	1
RAC3	1	0	0	0	0	0	0	0	0	0	0	0	0	1
DCUN1D5	1	0	0	0	0	0	0	0	0	0	0	0	0	1
KIAA1683	1	0	0	0	0	0	0	0	0	0	0	0	0	1
MAPK15	1	0	0	0	0	0	0	0	0	0	0	0	0	1
ASPHD2	1	0	0	0	0	0	0	0	0	0	0	0	0	1
TGM1	1	0	0	0	0	0	0	0	0	0	0	0	0	1
SLC23A3	1	0	0	0	0	0	0	0	0	0	0	0	0	1
CNKSR1	1	0	0	0	0	0	0	0	0	0	0	0	0	1
CACNB3	1	0	0	0	0	0	0	0	0	0	0	0	0	1
SLC27A3	1	0	0	0	0	0	0	0	0	0	0	0	0	1
BRICD5	1	0	0	0	0	0	0	0	0	0	0	0	0	1
NCAPG2	1	0	0	0	0	0	0	0	0	0	0	0	0	1
ZNF273	1	0	0	0	0	0	0	0	0	0	0	0	0	1
C1QL4	1	0	0	0	0	0	0	0	0	0	0	0	0	1
BTBD6	1	0	0	0	0	0	0	0	0	0	0	0	0	1
CD99	1	0	0	0	0	0	0	0	0	0	0	0	0	1
REC8	1	0	0	0	0	0	0	0	0	0	0	0	0	1
HOTAIR	1	0	0	0	0	0	0	0	0	0	0	0	0	1
MMP14	1	0	0	0	0	0	0	0	0	0	0	0	0	1
GRIN2D	1	0	0	0	0	0	0	0	0	0	0	0	0	1
ZNF93	1	0	0	0	0	0	0	0	0	0	0	0	0	1
TMSB10	1	0	0	0	0	0	0	0	0	0	0	0	0	1
HES4	1	0	0	0	0	0	0	0	0	0	0	0	0	1
CACNB1	1	0	0	0	0	0	0	0	0	0	0	0	0	1
RHEBL1	1	0	0	0	0	0	0	0	0	0	0	0	0	1
SSBP4	1	0	0	0	0	0	0	0	0	0	0	0	0	1
C9orf40	1	0	0	0	0	0	0	0	0	0	0	0	0	1
OSBPL7	1	0	0	0	0	0	0	0	0	0	0	0	0	1
SRCIN1	1	0	0	0	0	0	0	0	0	0	0	0	0	1
LMO7	1	0	0	0	0	0	0	0	0	0	0	0	0	1
TRAM2	1	0	0	0	0	0	0	0	0	0	0	0	0	1
ZNF711	1	0	0	0	0	0	0	0	0	0	0	0	0	1
SULF1	0	1	0	0	0	0	0	0	0	0	0	0	0	1
BNC2	0	1	0	0	0	0	0	0	0	0	0	0	0	1
CTGF	0	1	0	0	0	0	0	0	0	0	0	0	0	1
AEBP1	0	1	0	0	0	0	0	0	0	0	0	0	0	1
COL6A1	0	1	0	0	0	0	0	0	0	0	0	0	0	1
FIBIN	0	1	0	0	0	0	0	0	0	0	0	0	0	1
FMO1	0	1	0	0	0	0	0	0	0	0	0	0	0	1
COL6A2	0	1	0	0	0	0	0	0	0	0	0	0	0	1
TNFAIP6	0	1	0	0	0	0	0	0	0	0	0	0	0	1
TGFB3	0	1	0	0	0	0	0	0	0	0	0	0	0	1
FAM20C	0	1	0	0	0	0	0	0	0	0	0	0	0	1
GEM	0	1	0	0	0	0	0	0	0	0	0	0	0	1
TIMP2	0	1	0	0	0	0	0	0	0	0	0	0	0	1
GPC6	0	1	0	0	0	0	0	0	0	0	0	0	0	1
ZNF521	0	1	0	0	0	0	0	0	0	0	0	0	0	1
CALD1	0	1	0	0	0	0	0	0	0	0	0	0	0	1
NID2	0	1	0	0	0	0	0	0	0	0	0	0	0	1
RCN3	0	1	0	0	0	0	0	0	0	0	0	0	0	1
DACT1	0	1	0	0	0	0	0	0	0	0	0	0	0	1
GAS7	0	1	0	0	0	0	0	0	0	0	0	0	0	1
FMOD	0	1	0	0	0	0	0	0	0	0	0	0	0	1
SPARC	0	1	0	0	0	0	0	0	0	0	0	0	0	1
TPM2	0	1	0	0	0	0	0	0	0	0	0	0	0	1
ARMC9	0	1	0	0	0	0	0	0	0	0	0	0	0	1
TPST1	0	1	0	0	0	0	0	0	0	0	0	0	0	1
KLF9	0	1	0	0	0	0	0	0	0	0	0	0	0	1
PALLD	0	1	0	0	0	0	0	0	0	0	0	0	0	1
IGF1	0	1	0	0	0	0	0	0	0	0	0	0	0	1
PKDCC	0	1	0	0	0	0	0	0	0	0	0	0	0	1
MAP1A	0	1	0	0	0	0	0	0	0	0	0	0	0	1
ATP10A	0	1	0	0	0	0	0	0	0	0	0	0	0	1
HTR2A	0	1	0	0	0	0	0	0	0	0	0	0	0	1
COPZ2	0	1	0	0	0	0	0	0	0	0	0	0	0	1
MMD	0	1	0	0	0	0	0	0	0	0	0	0	0	1
PCOLCE	0	1	0	0	0	0	0	0	0	0	0	0	0	1
NRP2	0	1	0	0	0	0	0	0	0	0	0	0	0	1
TNN	0	1	0	0	0	0	0	0	0	0	0	0	0	1
GLT8D2	0	1	0	0	0	0	0	0	0	0	0	0	0	1
CDX1	0	1	0	0	0	0	0	0	0	0	0	0	0	1
RGS2	0	1	0	0	0	0	0	0	0	0	0	0	0	1
KCNJ12	0	1	0	0	0	0	0	0	0	0	0	0	0	1
FMO2	0	1	0	0	0	0	0	0	0	0	0	0	0	1
MYADM	0	1	0	0	0	0	0	0	0	0	0	0	0	1
GSTM5	0	1	0	0	0	0	0	0	0	0	0	0	0	1
LRIG1	0	1	0	0	0	0	0	0	0	0	0	0	0	1
TPM1	0	1	0	0	0	0	0	0	0	0	0	0	0	1
CAMK2A	0	1	0	0	0	0	0	0	0	0	0	0	0	1
GLIS3	0	1	0	0	0	0	0	0	0	0	0	0	0	1
HS3ST3A1	0	1	0	0	0	0	0	0	0	0	0	0	0	1
ITGA5	0	1	0	0	0	0	0	0	0	0	0	0	0	1
SPON2	0	1	0	0	0	0	0	0	0	0	0	0	0	1
MOXD1	0	1	0	0	0	0	0	0	0	0	0	0	0	1
PPAPDC3	0	1	0	0	0	0	0	0	0	0	0	0	0	1
LMCD1	0	1	0	0	0	0	0	0	0	0	0	0	0	1
SCARF2	0	1	0	0	0	0	0	0	0	0	0	0	0	1
CPXM2	0	1	0	0	0	0	0	0	0	0	0	0	0	1
HIC1	0	1	0	0	0	0	0	0	0	0	0	0	0	1
RAB3IL1	0	1	0	0	0	0	0	0	0	0	0	0	0	1
HGF	0	1	0	0	0	0	0	0	0	0	0	0	0	1
FGFR1	0	1	0	0	0	0	0	0	0	0	0	0	0	1
FSTL3	0	1	0	0	0	0	0	0	0	0	0	0	0	1
BAG2	0	1	0	0	0	0	0	0	0	0	0	0	0	1
CHST11	0	1	0	0	0	0	0	0	0	0	0	0	0	1
PTPRD	0	1	0	0	0	0	0	0	0	0	0	0	0	1
STK32B	0	1	0	0	0	0	0	0	0	0	0	0	0	1
CHST15	0	1	0	0	0	0	0	0	0	0	0	0	0	1
THBS1	0	1	0	0	0	0	0	0	0	0	0	0	0	1
LAMA2	0	1	0	0	0	0	0	0	0	0	0	0	0	1
GPX8	0	1	0	0	0	0	0	0	0	0	0	0	0	1
CCIN	0	1	0	0	0	0	0	0	0	0	0	0	0	1
ADGRD1	0	1	0	0	0	0	0	0	0	0	0	0	0	1
DIRC1	0	1	0	0	0	0	0	0	0	0	0	0	0	1
DIO2	0	1	0	0	0	0	0	0	0	0	0	0	0	1
OLFML3	0	1	0	0	0	0	0	0	0	0	0	0	0	1
DEGS1	0	1	0	0	0	0	0	0	0	0	0	0	0	1
KERA	0	1	0	0	0	0	0	0	0	0	0	0	0	1
MXRA7	0	1	0	0	0	0	0	0	0	0	0	0	0	1
CYR61	0	1	0	0	0	0	0	0	0	0	0	0	0	1
GUCA1A	0	1	0	0	0	0	0	0	0	0	0	0	0	1
RGMA	0	1	0	0	0	0	0	0	0	0	0	0	0	1
LRP1	0	1	0	0	0	0	0	0	0	0	0	0	0	1
RASGRF2	0	1	0	0	0	0	0	0	0	0	0	0	0	1
RAB23	0	1	0	0	0	0	0	0	0	0	0	0	0	1
MRC2	0	1	0	0	0	0	0	0	0	0	0	0	0	1
CYBRD1	0	1	0	0	0	0	0	0	0	0	0	0	0	1
RUSC2	0	1	0	0	0	0	0	0	0	0	0	0	0	1
FBXL7	0	1	0	0	0	0	0	0	0	0	0	0	0	1
GPR1	0	1	0	0	0	0	0	0	0	0	0	0	0	1
MRO	0	1	0	0	0	0	0	0	0	0	0	0	0	1
CLEC11A	0	1	0	0	0	0	0	0	0	0	0	0	0	1
ETV1	0	1	0	0	0	0	0	0	0	0	0	0	0	1
MMP2	0	1	0	0	0	0	0	0	0	0	0	0	0	1
PLXNA4	0	1	0	0	0	0	0	0	0	0	0	0	0	1
TRPS1	0	1	0	0	0	0	0	0	0	0	0	0	0	1
EGR2	0	1	0	0	0	0	0	0	0	0	0	0	0	1
RGS4	0	1	0	0	0	0	0	0	0	0	0	0	0	1
BICC1	0	1	0	0	0	0	0	0	0	0	0	0	0	1
TIMP3	0	1	0	0	0	0	0	0	0	0	0	0	0	1
ARHGEF25	0	1	0	0	0	0	0	0	0	0	0	0	0	1
SLIT2	0	1	0	0	0	0	0	0	0	0	0	0	0	1
ZNF300P1	0	1	0	0	0	0	0	0	0	0	0	0	0	1
SGIP1	0	1	0	0	0	0	0	0	0	0	0	0	0	1
ANXA6	0	1	0	0	0	0	0	0	0	0	0	0	0	1
SV2B	0	1	0	0	0	0	0	0	0	0	0	0	0	1
LGALS1	0	1	0	0	0	0	0	0	0	0	0	0	0	1
SDS	0	1	0	0	0	0	0	0	0	0	0	0	0	1
HS3ST2	0	1	0	0	0	0	0	0	0	0	0	0	0	1
ANGPTL1	0	1	0	0	0	0	0	0	0	0	0	0	0	1
BOC	0	1	0	0	0	0	0	0	0	0	0	0	0	1
SLC2A3	0	1	0	0	0	0	0	0	0	0	0	0	0	1
CEP112	0	1	0	0	0	0	0	0	0	0	0	0	0	1
HSPB2	0	1	0	0	0	0	0	0	0	0	0	0	0	1
NEXN	0	1	0	0	0	0	0	0	0	0	0	0	0	1
KATNAL1	0	1	0	0	0	0	0	0	0	0	0	0	0	1
GLIS1	0	1	0	0	0	0	0	0	0	0	0	0	0	1
KLF17	0	1	0	0	0	0	0	0	0	0	0	0	0	1
LOXL3	0	1	0	0	0	0	0	0	0	0	0	0	0	1
FSTL1	0	1	0	0	0	0	0	0	0	0	0	0	0	1
NOX4	0	1	0	0	0	0	0	0	0	0	0	0	0	1
SH3RF3	0	1	0	0	0	0	0	0	0	0	0	0	0	1
RGS1	0	1	0	0	0	0	0	0	0	0	0	0	0	1
C5AR1	0	1	0	0	0	0	0	0	0	0	0	0	0	1
PTRF	0	1	0	0	0	0	0	0	0	0	0	0	0	1
C14orf37	0	1	0	0	0	0	0	0	0	0	0	0	0	1
SLC24A3	0	1	0	0	0	0	0	0	0	0	0	0	0	1
ANOS1	0	1	0	0	0	0	0	0	0	0	0	0	0	1
PODN	0	1	0	0	0	0	0	0	0	0	0	0	0	1
CCL26	0	1	0	0	0	0	0	0	0	0	0	0	0	1
DIXDC1	0	1	0	0	0	0	0	0	0	0	0	0	0	1
GNB4	0	1	0	0	0	0	0	0	0	0	0	0	0	1
CLIC4	0	1	0	0	0	0	0	0	0	0	0	0	0	1
ANTXR1	0	1	0	0	0	0	0	0	0	0	0	0	0	1
NRXN2	0	1	0	0	0	0	0	0	0	0	0	0	0	1
RARRES2	0	1	0	0	0	0	0	0	0	0	0	0	0	1
ABCC9	0	1	0	0	0	0	0	0	0	0	0	0	0	1
PRUNE2	0	1	0	0	0	0	0	0	0	0	0	0	0	1
FERMT2	0	1	0	0	0	0	0	0	0	0	0	0	0	1
CLSTN2	0	1	0	0	0	0	0	0	0	0	0	0	0	1
RADIL	0	1	0	0	0	0	0	0	0	0	0	0	0	1
VSTM4	0	1	0	0	0	0	0	0	0	0	0	0	0	1
KIAA1462	0	1	0	0	0	0	0	0	0	0	0	0	0	1
JAZF1	0	1	0	0	0	0	0	0	0	0	0	0	0	1
SFRP1	0	1	0	0	0	0	0	0	0	0	0	0	0	1
F2RL3	0	1	0	0	0	0	0	0	0	0	0	0	0	1
FILIP1L	0	1	0	0	0	0	0	0	0	0	0	0	0	1
PRKG1	0	1	0	0	0	0	0	0	0	0	0	0	0	1
DNM1	0	1	0	0	0	0	0	0	0	0	0	0	0	1
HTRA1	0	1	0	0	0	0	0	0	0	0	0	0	0	1
ECM2	0	1	0	0	0	0	0	0	0	0	0	0	0	1
ANXA5	0	1	0	0	0	0	0	0	0	0	0	0	0	1
IL10	0	1	0	0	0	0	0	0	0	0	0	0	0	1
CXCL12	0	1	0	0	0	0	0	0	0	0	0	0	0	1
TCF4	0	1	0	0	0	0	0	0	0	0	0	0	0	1
ZEB1	0	1	0	0	0	0	0	0	0	0	0	0	0	1
RECK	0	1	0	0	0	0	0	0	0	0	0	0	0	1
SNED1	0	1	0	0	0	0	0	0	0	0	0	0	0	1
IGFBP5	0	1	0	0	0	0	0	0	0	0	0	0	0	1
C11orf96	0	1	0	0	0	0	0	0	0	0	0	0	0	1
SLC9B2	0	1	0	0	0	0	0	0	0	0	0	0	0	1
LAMA4	0	1	0	0	0	0	0	0	0	0	0	0	0	1
ZEB2	0	1	0	0	0	0	0	0	0	0	0	0	0	1
EPDR1	0	1	0	0	0	0	0	0	0	0	0	0	0	1
PRKCDBP	0	1	0	0	0	0	0	0	0	0	0	0	0	1
FPR1	0	1	0	0	0	0	0	0	0	0	0	0	0	1
NAP1L3	0	1	0	0	0	0	0	0	0	0	0	0	0	1
PDE4B	0	1	0	0	0	0	0	0	0	0	0	0	0	1
C1QTNF1	0	1	0	0	0	0	0	0	0	0	0	0	0	1
TNFRSF19	0	1	0	0	0	0	0	0	0	0	0	0	0	1
MRAS	0	1	0	0	0	0	0	0	0	0	0	0	0	1
COL18A1	0	1	0	0	0	0	0	0	0	0	0	0	0	1
NEK6	0	1	0	0	0	0	0	0	0	0	0	0	0	1
GAS6	0	1	0	0	0	0	0	0	0	0	0	0	0	1
HSPA12B	0	1	0	0	0	0	0	0	0	0	0	0	0	1
HSPA12A	0	1	0	0	0	0	0	0	0	0	0	0	0	1
SCT	0	1	0	0	0	0	0	0	0	0	0	0	0	1
CD163	0	1	0	0	0	0	0	0	0	0	0	0	0	1
MAOB	0	1	0	0	0	0	0	0	0	0	0	0	0	1
TMEM200A	0	1	0	0	0	0	0	0	0	0	0	0	0	1
MCHR1	0	1	0	0	0	0	0	0	0	0	0	0	0	1
ARHGAP31	0	1	0	0	0	0	0	0	0	0	0	0	0	1
BVES	0	1	0	0	0	0	0	0	0	0	0	0	0	1
DCLK1	0	1	0	0	0	0	0	0	0	0	0	0	0	1
SLC16A2	0	1	0	0	0	0	0	0	0	0	0	0	0	1
CDO1	0	1	0	0	0	0	0	0	0	0	0	0	0	1
RUNX1T1	0	1	0	0	0	0	0	0	0	0	0	0	0	1
COX7A1	0	1	0	0	0	0	0	0	0	0	0	0	0	1
UBE2E2	0	1	0	0	0	0	0	0	0	0	0	0	0	1
FGF1	0	1	0	0	0	0	0	0	0	0	0	0	0	1
GADD45B	0	1	0	0	0	0	0	0	0	0	0	0	0	1
PSD	0	1	0	0	0	0	0	0	0	0	0	0	0	1
GYPC	0	1	0	0	0	0	0	0	0	0	0	0	0	1
REEP1	0	1	0	0	0	0	0	0	0	0	0	0	0	1
PLSCR4	0	1	0	0	0	0	0	0	0	0	0	0	0	1
P3H3	0	1	0	0	0	0	0	0	0	0	0	0	0	1
STX2	0	1	0	0	0	0	0	0	0	0	0	0	0	1
SNAI1	0	1	0	0	0	0	0	0	0	0	0	0	0	1
TNFAIP8L3	0	1	0	0	0	0	0	0	0	0	0	0	0	1
VIM	0	1	0	0	0	0	0	0	0	0	0	0	0	1
MIR99AHG	0	1	0	0	0	0	0	0	0	0	0	0	0	1
CCDC102B	0	1	0	0	0	0	0	0	0	0	0	0	0	1
GYPE	0	1	0	0	0	0	0	0	0	0	0	0	0	1
KIAA0226L	0	1	0	0	0	0	0	0	0	0	0	0	0	1
SCN1B	0	1	0	0	0	0	0	0	0	0	0	0	0	1
UNC5C	0	1	0	0	0	0	0	0	0	0	0	0	0	1
VSIG4	0	1	0	0	0	0	0	0	0	0	0	0	0	1
DPEP1	0	1	0	0	0	0	0	0	0	0	0	0	0	1
ASB5	0	1	0	0	0	0	0	0	0	0	0	0	0	1
OSM	0	1	0	0	0	0	0	0	0	0	0	0	0	1
TMEM240	0	1	0	0	0	0	0	0	0	0	0	0	0	1
GPR183	0	1	0	0	0	0	0	0	0	0	0	0	0	1
FLNA	0	1	0	0	0	0	0	0	0	0	0	0	0	1
APOLD1	0	1	0	0	0	0	0	0	0	0	0	0	0	1
ZNF385B	0	1	0	0	0	0	0	0	0	0	0	0	0	1
HPSE2	0	1	0	0	0	0	0	0	0	0	0	0	0	1
PMEPA1	0	1	0	0	0	0	0	0	0	0	0	0	0	1
FHL1	0	1	0	0	0	0	0	0	0	0	0	0	0	1
TMEM200B	0	1	0	0	0	0	0	0	0	0	0	0	0	1
RAB31	0	1	0	0	0	0	0	0	0	0	0	0	0	1
FCGR3A	0	1	0	0	0	0	0	0	0	0	0	0	0	1
SLC22A3	0	1	0	0	0	0	0	0	0	0	0	0	0	1
SYPL2	0	1	0	0	0	0	0	0	0	0	0	0	0	1
IL17RD	0	1	0	0	0	0	0	0	0	0	0	0	0	1
MS4A4A	0	1	0	0	0	0	0	0	0	0	0	0	0	1
MSR1	0	1	0	0	0	0	0	0	0	0	0	0	0	1
ADAMTS10	0	1	0	0	0	0	0	0	0	0	0	0	0	1
RBMS3	0	1	0	0	0	0	0	0	0	0	0	0	0	1
PALM	0	1	0	0	0	0	0	0	0	0	0	0	0	1
CPED1	0	1	0	0	0	0	0	0	0	0	0	0	0	1
CD109	0	1	0	0	0	0	0	0	0	0	0	0	0	1
HEG1	0	1	0	0	0	0	0	0	0	0	0	0	0	1
WIPF1	0	1	0	0	0	0	0	0	0	0	0	0	0	1
F13A1	0	1	0	0	0	0	0	0	0	0	0	0	0	1
SLC2A14	0	1	0	0	0	0	0	0	0	0	0	0	0	1
DPP4	0	1	0	0	0	0	0	0	0	0	0	0	0	1
PRICKLE1	0	1	0	0	0	0	0	0	0	0	0	0	0	1
GLIPR2	0	1	0	0	0	0	0	0	0	0	0	0	0	1
COL6A6	0	1	0	0	0	0	0	0	0	0	0	0	0	1
RFX8	0	1	0	0	0	0	0	0	0	0	0	0	0	1
TMEM176A	0	1	0	0	0	0	0	0	0	0	0	0	0	1
DIO3	0	1	0	0	0	0	0	0	0	0	0	0	0	1
PTGER2	0	1	0	0	0	0	0	0	0	0	0	0	0	1
XIRP1	0	1	0	0	0	0	0	0	0	0	0	0	0	1
ZCCHC24	0	1	0	0	0	0	0	0	0	0	0	0	0	1
FSD1L	0	1	0	0	0	0	0	0	0	0	0	0	0	1
GULP1	0	1	0	0	0	0	0	0	0	0	0	0	0	1
HAND2-AS1	0	1	0	0	0	0	0	0	0	0	0	0	0	1
HECW1	0	1	0	0	0	0	0	0	0	0	0	0	0	1
IFITM2	0	1	0	0	0	0	0	0	0	0	0	0	0	1
FBLN5	0	1	0	0	0	0	0	0	0	0	0	0	0	1
SIRPB2	0	1	0	0	0	0	0	0	0	0	0	0	0	1
EMP1	0	1	0	0	0	0	0	0	0	0	0	0	0	1
RAB42	0	1	0	0	0	0	0	0	0	0	0	0	0	1
MPP1	0	1	0	0	0	0	0	0	0	0	0	0	0	1
ATP8B2	0	1	0	0	0	0	0	0	0	0	0	0	0	1
C7	0	1	0	0	0	0	0	0	0	0	0	0	0	1
SLC30A4	0	1	0	0	0	0	0	0	0	0	0	0	0	1
CHRD	0	1	0	0	0	0	0	0	0	0	0	0	0	1
PCDHGA12	0	1	0	0	0	0	0	0	0	0	0	0	0	1
EGR3	0	1	0	0	0	0	0	0	0	0	0	0	0	1
DDIT4L	0	1	0	0	0	0	0	0	0	0	0	0	0	1
RSPO2	0	1	0	0	0	0	0	0	0	0	0	0	0	1
KCNMB1	0	1	0	0	0	0	0	0	0	0	0	0	0	1
CR1	0	1	0	0	0	0	0	0	0	0	0	0	0	1
SLC41A2	0	1	0	0	0	0	0	0	0	0	0	0	0	1
EVC	0	1	0	0	0	0	0	0	0	0	0	0	0	1
ZNF454	0	1	0	0	0	0	0	0	0	0	0	0	0	1
GGT5	0	1	0	0	0	0	0	0	0	0	0	0	0	1
MOV10L1	0	1	0	0	0	0	0	0	0	0	0	0	0	1
PAPSS2	0	1	0	0	0	0	0	0	0	0	0	0	0	1
ROR1	0	1	0	0	0	0	0	0	0	0	0	0	0	1
TRPC1	0	1	0	0	0	0	0	0	0	0	0	0	0	1
PDGFC	0	1	0	0	0	0	0	0	0	0	0	0	0	1
FBXO32	0	1	0	0	0	0	0	0	0	0	0	0	0	1
ST3GAL6	0	1	0	0	0	0	0	0	0	0	0	0	0	1
CDH2	0	1	0	0	0	0	0	0	0	0	0	0	0	1
TSPAN4	0	1	0	0	0	0	0	0	0	0	0	0	0	1
PMP22	0	1	0	0	0	0	0	0	0	0	0	0	0	1
KLHL4	0	1	0	0	0	0	0	0	0	0	0	0	0	1
CNRIP1	0	1	0	0	0	0	0	0	0	0	0	0	0	1
PLCL1	0	1	0	0	0	0	0	0	0	0	0	0	0	1
ANPEP	0	1	0	0	0	0	0	0	0	0	0	0	0	1
FCGR2A	0	1	0	0	0	0	0	0	0	0	0	0	0	1
PDGFRA	0	1	0	0	0	0	0	0	0	0	0	0	0	1
MT1L	0	1	0	0	0	0	0	0	0	0	0	0	0	1
CCDC110	0	1	0	0	0	0	0	0	0	0	0	0	0	1
OSCAR	0	1	0	0	0	0	0	0	0	0	0	0	0	1
SELM	0	1	0	0	0	0	0	0	0	0	0	0	0	1
TMEM130	0	1	0	0	0	0	0	0	0	0	0	0	0	1
ABCB5	0	1	0	0	0	0	0	0	0	0	0	0	0	1
GLIPR1	0	1	0	0	0	0	0	0	0	0	0	0	0	1
SH3KBP1	0	1	0	0	0	0	0	0	0	0	0	0	0	1
RASGEF1C	0	1	0	0	0	0	0	0	0	0	0	0	0	1
SCN7A	0	1	0	0	0	0	0	0	0	0	0	0	0	1
PDE5A	0	1	0	0	0	0	0	0	0	0	0	0	0	1
JAM2	0	1	0	0	0	0	0	0	0	0	0	0	0	1
ST6GAL2	0	1	0	0	0	0	0	0	0	0	0	0	0	1
FAM129A	0	1	0	0	0	0	0	0	0	0	0	0	0	1
P2RX1	0	1	0	0	0	0	0	0	0	0	0	0	0	1
FAT4	0	1	0	0	0	0	0	0	0	0	0	0	0	1
PTGDR	0	1	0	0	0	0	0	0	0	0	0	0	0	1
RBPMS2	0	1	0	0	0	0	0	0	0	0	0	0	0	1
FILIP1	0	1	0	0	0	0	0	0	0	0	0	0	0	1
RIMBP2	0	1	0	0	0	0	0	0	0	0	0	0	0	1
PROS1	0	1	0	0	0	0	0	0	0	0	0	0	0	1
CYTL1	0	1	0	0	0	0	0	0	0	0	0	0	0	1
LYVE1	0	1	0	0	0	0	0	0	0	0	0	0	0	1
CHRNA1	0	1	0	0	0	0	0	0	0	0	0	0	0	1
LRFN5	0	1	0	0	0	0	0	0	0	0	0	0	0	1
PARVB	0	1	0	0	0	0	0	0	0	0	0	0	0	1
MIR4435-2HG	0	1	0	0	0	0	0	0	0	0	0	0	0	1
BCAT1	0	1	0	0	0	0	0	0	0	0	0	0	0	1
PLXDC2	0	1	0	0	0	0	0	0	0	0	0	0	0	1
PILRA	0	1	0	0	0	0	0	0	0	0	0	0	0	1
DUSP1	0	1	0	0	0	0	0	0	0	0	0	0	0	1
SCD5	0	1	0	0	0	0	0	0	0	0	0	0	0	1
NDN	0	1	0	0	0	0	0	0	0	0	0	0	0	1
IGSF10	0	1	0	0	0	0	0	0	0	0	0	0	0	1
NRK	0	1	0	0	0	0	0	0	0	0	0	0	0	1
SVEP1	0	1	0	0	0	0	0	0	0	0	0	0	0	1
CCL2	0	1	0	0	0	0	0	0	0	0	0	0	0	1
EFEMP2	0	1	0	0	0	0	0	0	0	0	0	0	0	1
EIF5A2	0	1	0	0	0	0	0	0	0	0	0	0	0	1
HYAL1	0	1	0	0	0	0	0	0	0	0	0	0	0	1
EMP3	0	1	0	0	0	0	0	0	0	0	0	0	0	1
RSPO1	0	1	0	0	0	0	0	0	0	0	0	0	0	1
CDH19	0	1	0	0	0	0	0	0	0	0	0	0	0	1
SYNM	0	1	0	0	0	0	0	0	0	0	0	0	0	1
LINC01140	0	1	0	0	0	0	0	0	0	0	0	0	0	1
PRTFDC1	0	1	0	0	0	0	0	0	0	0	0	0	0	1
EFHD1	0	1	0	0	0	0	0	0	0	0	0	0	0	1
ANKRD29	0	1	0	0	0	0	0	0	0	0	0	0	0	1
PLAC9	0	1	0	0	0	0	0	0	0	0	0	0	0	1
TMEM176B	0	1	0	0	0	0	0	0	0	0	0	0	0	1
SLC2A4	0	1	0	0	0	0	0	0	0	0	0	0	0	1
PTGFR	0	1	0	0	0	0	0	0	0	0	0	0	0	1
RBP7	0	1	0	0	0	0	0	0	0	0	0	0	0	1
KIF26B	0	1	0	0	0	0	0	0	0	0	0	0	0	1
GDF5	0	1	0	0	0	0	0	0	0	0	0	0	0	1
MAP7D3	0	1	0	0	0	0	0	0	0	0	0	0	0	1
PDZRN4	0	1	0	0	0	0	0	0	0	0	0	0	0	1
KCNMA1	0	1	0	0	0	0	0	0	0	0	0	0	0	1
FKBP5	0	1	0	0	0	0	0	0	0	0	0	0	0	1
ENPEP	0	1	0	0	0	0	0	0	0	0	0	0	0	1
LIMS2	0	1	0	0	0	0	0	0	0	0	0	0	0	1
CD300LB	0	1	0	0	0	0	0	0	0	0	0	0	0	1
TMEM255A	0	1	0	0	0	0	0	0	0	0	0	0	0	1
ADAMTSL3	0	1	0	0	0	0	0	0	0	0	0	0	0	1
SORBS1	0	1	0	0	0	0	0	0	0	0	0	0	0	1
RANBP3L	0	1	0	0	0	0	0	0	0	0	0	0	0	1
HRASLS5	0	1	0	0	0	0	0	0	0	0	0	0	0	1
ADAMTS3	0	1	0	0	0	0	0	0	0	0	0	0	0	1
TGM2	0	1	0	0	0	0	0	0	0	0	0	0	0	1
MDGA1	0	1	0	0	0	0	0	0	0	0	0	0	0	1
PENK	0	1	0	0	0	0	0	0	0	0	0	0	0	1
DEPDC7	0	1	0	0	0	0	0	0	0	0	0	0	0	1
ADAMTSL4	0	1	0	0	0	0	0	0	0	0	0	0	0	1
C1QTNF6	0	1	0	0	0	0	0	0	0	0	0	0	0	1
SIGLEC7	0	1	0	0	0	0	0	0	0	0	0	0	0	1
EVI2A	0	1	0	0	0	0	0	0	0	0	0	0	0	1
RPSAP52	0	1	0	0	0	0	0	0	0	0	0	0	0	1
VASN	0	1	0	0	0	0	0	0	0	0	0	0	0	1
ERMN	0	1	0	0	0	0	0	0	0	0	0	0	0	1
SGMS2	0	1	0	0	0	0	0	0	0	0	0	0	0	1
TSHZ3	0	1	0	0	0	0	0	0	0	0	0	0	0	1
TNXB	0	1	0	0	0	0	0	0	0	0	0	0	0	1
DOCK11	0	1	0	0	0	0	0	0	0	0	0	0	0	1
COL13A1	0	1	0	0	0	0	0	0	0	0	0	0	0	1
MAMLD1	0	1	0	0	0	0	0	0	0	0	0	0	0	1
TPSAB1	0	1	0	0	0	0	0	0	0	0	0	0	0	1
OSMR	0	1	0	0	0	0	0	0	0	0	0	0	0	1
PLXNC1	0	1	0	0	0	0	0	0	0	0	0	0	0	1
NUPR1	0	1	0	0	0	0	0	0	0	0	0	0	0	1
LILRB3	0	1	0	0	0	0	0	0	0	0	0	0	0	1
ADAMTS18	0	1	0	0	0	0	0	0	0	0	0	0	0	1
LILRA5	0	1	0	0	0	0	0	0	0	0	0	0	0	1
MFAP2	0	1	0	0	0	0	0	0	0	0	0	0	0	1
NTN1	0	1	0	0	0	0	0	0	0	0	0	0	0	1
VCAM1	0	1	0	0	0	0	0	0	0	0	0	0	0	1
SLCO2B1	0	1	0	0	0	0	0	0	0	0	0	0	0	1
LOC100126784	0	1	0	0	0	0	0	0	0	0	0	0	0	1
LILRA6	0	1	0	0	0	0	0	0	0	0	0	0	0	1
C15orf59	0	1	0	0	0	0	0	0	0	0	0	0	0	1
SOX30	0	1	0	0	0	0	0	0	0	0	0	0	0	1
C4A	0	1	0	0	0	0	0	0	0	0	0	0	0	1
FAM43B	0	1	0	0	0	0	0	0	0	0	0	0	0	1
RASSF8	0	1	0	0	0	0	0	0	0	0	0	0	0	1
RRAGD	0	1	0	0	0	0	0	0	0	0	0	0	0	1
HTR2B	0	1	0	0	0	0	0	0	0	0	0	0	0	1
KLK4	0	1	0	0	0	0	0	0	0	0	0	0	0	1
CNTN1	0	1	0	0	0	0	0	0	0	0	0	0	0	1
CES1	0	1	0	0	0	0	0	0	0	0	0	0	0	1
NTNG1	0	1	0	0	0	0	0	0	0	0	0	0	0	1
FAIM2	0	1	0	0	0	0	0	0	0	0	0	0	0	1
MRC1	0	1	0	0	0	0	0	0	0	0	0	0	0	1
CPM	0	1	0	0	0	0	0	0	0	0	0	0	0	1
CCL14	0	1	0	0	0	0	0	0	0	0	0	0	0	1
SOD3	0	1	0	0	0	0	0	0	0	0	0	0	0	1
EML1	0	1	0	0	0	0	0	0	0	0	0	0	0	1
MT1M	0	1	0	0	0	0	0	0	0	0	0	0	0	1
NAP1L6	0	1	0	0	0	0	0	0	0	0	0	0	0	1
INMT	0	1	0	0	0	0	0	0	0	0	0	0	0	1
BIN1	0	1	0	0	0	0	0	0	0	0	0	0	0	1
HMOX1	0	1	0	0	0	0	0	0	0	0	0	0	0	1
FGF2	0	1	0	0	0	0	0	0	0	0	0	0	0	1
HRH2	0	1	0	0	0	0	0	0	0	0	0	0	0	1
FFAR3	0	1	0	0	0	0	0	0	0	0	0	0	0	1
SCG5	0	1	0	0	0	0	0	0	0	0	0	0	0	1
SIRPA	0	1	0	0	0	0	0	0	0	0	0	0	0	1
SRGN	0	1	0	0	0	0	0	0	0	0	0	0	0	1
CD14	0	1	0	0	0	0	0	0	0	0	0	0	0	1
PTGS1	0	1	0	0	0	0	0	0	0	0	0	0	0	1
STON1-GTF2A1L	0	1	0	0	0	0	0	0	0	0	0	0	0	1
SPARCL1	0	1	0	0	0	0	0	0	0	0	0	0	0	1
PNMAL1	0	1	0	0	0	0	0	0	0	0	0	0	0	1
AOX1	0	1	0	0	0	0	0	0	0	0	0	0	0	1
ART4	0	1	0	0	0	0	0	0	0	0	0	0	0	1
FADS1	0	1	0	0	0	0	0	0	0	0	0	0	0	1
SLC2A5	0	1	0	0	0	0	0	0	0	0	0	0	0	1
SOX10	0	1	0	0	0	0	0	0	0	0	0	0	0	1
MXRA5	0	1	0	0	0	0	0	0	0	0	0	0	0	1
GGTA1P	0	1	0	0	0	0	0	0	0	0	0	0	0	1
SERPING1	0	1	0	0	0	0	0	0	0	0	0	0	0	1
ITGA7	0	1	0	0	0	0	0	0	0	0	0	0	0	1
ABI3BP	0	1	0	0	0	0	0	0	0	0	0	0	0	1
TPSD1	0	1	0	0	0	0	0	0	0	0	0	0	0	1
LRRC2	0	1	0	0	0	0	0	0	0	0	0	0	0	1
CCL18	0	1	0	0	0	0	0	0	0	0	0	0	0	1
THEMIS2	0	1	0	0	0	0	0	0	0	0	0	0	0	1
PCP4	0	1	0	0	0	0	0	0	0	0	0	0	0	1
AGTR1	0	1	0	0	0	0	0	0	0	0	0	0	0	1
TRIL	0	1	0	0	0	0	0	0	0	0	0	0	0	1
AXL	0	1	0	0	0	0	0	0	0	0	0	0	0	1
SDPR	0	1	0	0	0	0	0	0	0	0	0	0	0	1
TRIM6	0	1	0	0	0	0	0	0	0	0	0	0	0	1
C3AR1	0	1	0	0	0	0	0	0	0	0	0	0	0	1
NT5M	0	1	0	0	0	0	0	0	0	0	0	0	0	1
LILRB4	0	1	0	0	0	0	0	0	0	0	0	0	0	1
CAV1	0	1	0	0	0	0	0	0	0	0	0	0	0	1
ACOX2	0	1	0	0	0	0	0	0	0	0	0	0	0	1
RERG	0	1	0	0	0	0	0	0	0	0	0	0	0	1
TPSB2	0	1	0	0	0	0	0	0	0	0	0	0	0	1
CSF1R	0	1	0	0	0	0	0	0	0	0	0	0	0	1
SCN3B	0	1	0	0	0	0	0	0	0	0	0	0	0	1
SPP1	0	1	0	0	0	0	0	0	0	0	0	0	0	1
KIRREL	0	1	0	0	0	0	0	0	0	0	0	0	0	1
GPR34	0	1	0	0	0	0	0	0	0	0	0	0	0	1
AKAP6	0	1	0	0	0	0	0	0	0	0	0	0	0	1
CYTIP	0	1	0	0	0	0	0	0	0	0	0	0	0	1
FAM49A	0	1	0	0	0	0	0	0	0	0	0	0	0	1
FPR3	0	1	0	0	0	0	0	0	0	0	0	0	0	1
ARSJ	0	1	0	0	0	0	0	0	0	0	0	0	0	1
MS4A6A	0	1	0	0	0	0	0	0	0	0	0	0	0	1
DTX1	0	1	0	0	0	0	0	0	0	0	0	0	0	1
PID1	0	1	0	0	0	0	0	0	0	0	0	0	0	1
WDR86	0	1	0	0	0	0	0	0	0	0	0	0	0	1
NR4A3	0	1	0	0	0	0	0	0	0	0	0	0	0	1
SLAMF8	0	1	0	0	0	0	0	0	0	0	0	0	0	1
C10orf10	0	1	0	0	0	0	0	0	0	0	0	0	0	1
RRAD	0	1	0	0	0	0	0	0	0	0	0	0	0	1
SACS	0	1	0	0	0	0	0	0	0	0	0	0	0	1
DZIP1	0	1	0	0	0	0	0	0	0	0	0	0	0	1
SLITRK3	0	1	0	0	0	0	0	0	0	0	0	0	0	1
CMAHP	0	1	0	0	0	0	0	0	0	0	0	0	0	1
REEP2	0	1	0	0	0	0	0	0	0	0	0	0	0	1
PRPH2	0	1	0	0	0	0	0	0	0	0	0	0	0	1
MITF	0	1	0	0	0	0	0	0	0	0	0	0	0	1
PTH1R	0	1	0	0	0	0	0	0	0	0	0	0	0	1
C1orf162	0	1	0	0	0	0	0	0	0	0	0	0	0	1
C5orf58	0	1	0	0	0	0	0	0	0	0	0	0	0	1
SOGA3	0	1	0	0	0	0	0	0	0	0	0	0	0	1
SSX2	0	1	0	0	0	0	0	0	0	0	0	0	0	1
HAND1	0	1	0	0	0	0	0	0	0	0	0	0	0	1
NR4A1	0	1	0	0	0	0	0	0	0	0	0	0	0	1
NINJ2	0	1	0	0	0	0	0	0	0	0	0	0	0	1
EGR1	0	1	0	0	0	0	0	0	0	0	0	0	0	1
LOC100133469	0	1	0	0	0	0	0	0	0	0	0	0	0	1
LILRB2	0	1	0	0	0	0	0	0	0	0	0	0	0	1
SERPINE2	0	1	0	0	0	0	0	0	0	0	0	0	0	1
C5AR2	0	1	0	0	0	0	0	0	0	0	0	0	0	1
ICAM1	0	1	0	0	0	0	0	0	0	0	0	0	0	1
ITGA4	0	1	0	0	0	0	0	0	0	0	0	0	0	1
RBM24	0	1	0	0	0	0	0	0	0	0	0	0	0	1
PDCD1LG2	0	1	0	0	0	0	0	0	0	0	0	0	0	1
ST8SIA1	0	1	0	0	0	0	0	0	0	0	0	0	0	1
BRSK1	0	1	0	0	0	0	0	0	0	0	0	0	0	1
SLA	0	1	0	0	0	0	0	0	0	0	0	0	0	1
PCDHB5	0	1	0	0	0	0	0	0	0	0	0	0	0	1
IL2RA	0	1	0	0	0	0	0	0	0	0	0	0	0	1
AKT3	0	1	0	0	0	0	0	0	0	0	0	0	0	1
C1QB	0	1	0	0	0	0	0	0	0	0	0	0	0	1
STX1B	0	1	0	0	0	0	0	0	0	0	0	0	0	1
PCDHGB6	0	1	0	0	0	0	0	0	0	0	0	0	0	1
RNASE6	0	1	0	0	0	0	0	0	0	0	0	0	0	1
FNDC4	0	1	0	0	0	0	0	0	0	0	0	0	0	1
FCER1G	0	1	0	0	0	0	0	0	0	0	0	0	0	1
CLEC4E	0	1	0	0	0	0	0	0	0	0	0	0	0	1
FOLR2	0	1	0	0	0	0	0	0	0	0	0	0	0	1
XAGE1D	0	1	0	0	0	0	0	0	0	0	0	0	0	1
C1QC	0	1	0	0	0	0	0	0	0	0	0	0	0	1
MGC12916	0	1	0	0	0	0	0	0	0	0	0	0	0	1
ADGRE2	0	1	0	0	0	0	0	0	0	0	0	0	0	1
PLP1	0	1	0	0	0	0	0	0	0	0	0	0	0	1
ZDHHC15	0	1	0	0	0	0	0	0	0	0	0	0	0	1
TM4SF1	0	1	0	0	0	0	0	0	0	0	0	0	0	1
WNT11	0	1	0	0	0	0	0	0	0	0	0	0	0	1
VENTX	0	1	0	0	0	0	0	0	0	0	0	0	0	1
CTAG2	0	1	0	0	0	0	0	0	0	0	0	0	0	1
LRRC25	0	1	0	0	0	0	0	0	0	0	0	0	0	1
POPDC2	0	1	0	0	0	0	0	0	0	0	0	0	0	1
HLF	0	1	0	0	0	0	0	0	0	0	0	0	0	1
DGKB	0	1	0	0	0	0	0	0	0	0	0	0	0	1
HS3ST3B1	0	1	0	0	0	0	0	0	0	0	0	0	0	1
ADIPOQ	0	1	0	0	0	0	0	0	0	0	0	0	0	1
MT1E	0	1	0	0	0	0	0	0	0	0	0	0	0	1
CD209	0	1	0	0	0	0	0	0	0	0	0	0	0	1
ADORA3	0	1	0	0	0	0	0	0	0	0	0	0	0	1
THSD7A	0	1	0	0	0	0	0	0	0	0	0	0	0	1
OLR1	0	1	0	0	0	0	0	0	0	0	0	0	0	1
CNTLN	0	1	0	0	0	0	0	0	0	0	0	0	0	1
HK3	0	1	0	0	0	0	0	0	0	0	0	0	0	1
C1QA	0	1	0	0	0	0	0	0	0	0	0	0	0	1
FAXC	0	1	0	0	0	0	0	0	0	0	0	0	0	1
GNAL	0	1	0	0	0	0	0	0	0	0	0	0	0	1
ACSS3	0	1	0	0	0	0	0	0	0	0	0	0	0	1
NAA11	0	1	0	0	0	0	0	0	0	0	0	0	0	1
DNAJC12	0	1	0	0	0	0	0	0	0	0	0	0	0	1
ITGAX	0	1	0	0	0	0	0	0	0	0	0	0	0	1
KIAA1257	0	1	0	0	0	0	0	0	0	0	0	0	0	1
CXCL2	0	1	0	0	0	0	0	0	0	0	0	0	0	1
NCKAP1L	0	1	0	0	0	0	0	0	0	0	0	0	0	1
SIGLEC5	0	1	0	0	0	0	0	0	0	0	0	0	0	1
PADI2	0	1	0	0	0	0	0	0	0	0	0	0	0	1
AIF1	0	1	0	0	0	0	0	0	0	0	0	0	0	1
TYROBP	0	1	0	0	0	0	0	0	0	0	0	0	0	1
SRSF12	0	1	0	0	0	0	0	0	0	0	0	0	0	1
ARMC4	0	1	0	0	0	0	0	0	0	0	0	0	0	1
C15orf48	0	1	0	0	0	0	0	0	0	0	0	0	0	1
CMKLR1	0	1	0	0	0	0	0	0	0	0	0	0	0	1
PRDM5	0	1	0	0	0	0	0	0	0	0	0	0	0	1
NPAS3	0	1	0	0	0	0	0	0	0	0	0	0	0	1
CD300C	0	1	0	0	0	0	0	0	0	0	0	0	0	1
TYRP1	0	1	0	0	0	0	0	0	0	0	0	0	0	1
ALOX5AP	0	1	0	0	0	0	0	0	0	0	0	0	0	1
FTHL17	0	1	0	0	0	0	0	0	0	0	0	0	0	1
CD84	0	1	0	0	0	0	0	0	0	0	0	0	0	1
DCBLD2	0	1	0	0	0	0	0	0	0	0	0	0	0	1
CFI	0	1	0	0	0	0	0	0	0	0	0	0	0	1
NLRP3	0	1	0	0	0	0	0	0	0	0	0	0	0	1
CYBB	0	1	0	0	0	0	0	0	0	0	0	0	0	1
TDO2	0	1	0	0	0	0	0	0	0	0	0	0	0	1
TREM2	0	1	0	0	0	0	0	0	0	0	0	0	0	1
ITGAM	0	1	0	0	0	0	0	0	0	0	0	0	0	1
COCH	0	1	0	0	0	0	0	0	0	0	0	0	0	1
SOST	0	1	0	0	0	0	0	0	0	0	0	0	0	1
AMPH	0	1	0	0	0	0	0	0	0	0	0	0	0	1
SUSD3	0	1	0	0	0	0	0	0	0	0	0	0	0	1
PIWIL2	0	1	0	0	0	0	0	0	0	0	0	0	0	1
COBL	0	1	0	0	0	0	0	0	0	0	0	0	0	1
MAGEC1	0	1	0	0	0	0	0	0	0	0	0	0	0	1
CPNE8	0	1	0	0	0	0	0	0	0	0	0	0	0	1
CTSG	0	1	0	0	0	0	0	0	0	0	0	0	0	1
CYP27A1	0	1	0	0	0	0	0	0	0	0	0	0	0	1
LILRB5	0	1	0	0	0	0	0	0	0	0	0	0	0	1
SIGLEC9	0	1	0	0	0	0	0	0	0	0	0	0	0	1
PTN	0	1	0	0	0	0	0	0	0	0	0	0	0	1
MEST	0	1	0	0	0	0	0	0	0	0	0	0	0	1
LRRK2	0	1	0	0	0	0	0	0	0	0	0	0	0	1
RBP1	0	1	0	0	0	0	0	0	0	0	0	0	0	1
CMA1	0	1	0	0	0	0	0	0	0	0	0	0	0	1
GFRA3	0	1	0	0	0	0	0	0	0	0	0	0	0	1
GNAZ	0	1	0	0	0	0	0	0	0	0	0	0	0	1
SSX1	0	1	0	0	0	0	0	0	0	0	0	0	0	1
LEP	0	1	0	0	0	0	0	0	0	0	0	0	0	1
CEACAM4	0	1	0	0	0	0	0	0	0	0	0	0	0	1
TMEM100	0	1	0	0	0	0	0	0	0	0	0	0	0	1
HCK	0	1	0	0	0	0	0	0	0	0	0	0	0	1
FCGR2C	0	1	0	0	0	0	0	0	0	0	0	0	0	1
HAVCR2	0	1	0	0	0	0	0	0	0	0	0	0	0	1
SIGLEC10	0	1	0	0	0	0	0	0	0	0	0	0	0	1
GHR	0	1	0	0	0	0	0	0	0	0	0	0	0	1
RELN	0	1	0	0	0	0	0	0	0	0	0	0	0	1
RGS11	0	1	0	0	0	0	0	0	0	0	0	0	0	1
TMEM108	0	1	0	0	0	0	0	0	0	0	0	0	0	1
CSF2RA	0	1	0	0	0	0	0	0	0	0	0	0	0	1
LY86	0	1	0	0	0	0	0	0	0	0	0	0	0	1
AGPAT9	0	1	0	0	0	0	0	0	0	0	0	0	0	1
PIK3AP1	0	1	0	0	0	0	0	0	0	0	0	0	0	1
FCGR2B	0	1	0	0	0	0	0	0	0	0	0	0	0	1
KCNK13	0	1	0	0	0	0	0	0	0	0	0	0	0	1
VIT	0	1	0	0	0	0	0	0	0	0	0	0	0	1
IRF8	0	1	0	0	0	0	0	0	0	0	0	0	0	1
STEAP4	0	1	0	0	0	0	0	0	0	0	0	0	0	1
PAPPA	0	1	0	0	0	0	0	0	0	0	0	0	0	1
MPEG1	0	1	0	0	0	0	0	0	0	0	0	0	0	1
RASD1	0	1	0	0	0	0	0	0	0	0	0	0	0	1
APBB1IP	0	1	0	0	0	0	0	0	0	0	0	0	0	1
NOG	0	1	0	0	0	0	0	0	0	0	0	0	0	1
DMD	0	1	0	0	0	0	0	0	0	0	0	0	0	1
DOCK2	0	1	0	0	0	0	0	0	0	0	0	0	0	1
CD180	0	1	0	0	0	0	0	0	0	0	0	0	0	1
NTRK3	0	1	0	0	0	0	0	0	0	0	0	0	0	1
ITGB2	0	1	0	0	0	0	0	0	0	0	0	0	0	1
GPX3	0	1	0	0	0	0	0	0	0	0	0	0	0	1
RNF217	0	1	0	0	0	0	0	0	0	0	0	0	0	1
CLEC4G	0	1	0	0	0	0	0	0	0	0	0	0	0	1
SPI1	0	1	0	0	0	0	0	0	0	0	0	0	0	1
CSF2RB	0	1	0	0	0	0	0	0	0	0	0	0	0	1
PRDM6	0	1	0	0	0	0	0	0	0	0	0	0	0	1
SELE	0	1	0	0	0	0	0	0	0	0	0	0	0	1
TPTE	0	1	0	0	0	0	0	0	0	0	0	0	0	1
EVI2B	0	1	0	0	0	0	0	0	0	0	0	0	0	1
ARHGAP28	0	1	0	0	0	0	0	0	0	0	0	0	0	1
NUDT10	0	1	0	0	0	0	0	0	0	0	0	0	0	1
BTK	0	1	0	0	0	0	0	0	0	0	0	0	0	1
SMO	0	1	0	0	0	0	0	0	0	0	0	0	0	1
SIGLEC1	0	1	0	0	0	0	0	0	0	0	0	0	0	1
KIAA0125	0	1	0	0	0	0	0	0	0	0	0	0	0	1
FPR2	0	1	0	0	0	0	0	0	0	0	0	0	0	1
TMEM150B	0	1	0	0	0	0	0	0	0	0	0	0	0	1
PDPN	0	1	0	0	0	0	0	0	0	0	0	0	0	1
CTAG1B	0	1	0	0	0	0	0	0	0	0	0	0	0	1
IL7R	0	1	0	0	0	0	0	0	0	0	0	0	0	1
NCF2	0	1	0	0	0	0	0	0	0	0	0	0	0	1
EPSTI1	0	1	0	0	0	0	0	0	0	0	0	0	0	1
TFEC	0	1	0	0	0	0	0	0	0	0	0	0	0	1
FAM46B	0	1	0	0	0	0	0	0	0	0	0	0	0	1
BAGE	0	1	0	0	0	0	0	0	0	0	0	0	0	1
TUSC5	0	1	0	0	0	0	0	0	0	0	0	0	0	1
CHRM2	0	1	0	0	0	0	0	0	0	0	0	0	0	1
AS3MT	0	1	0	0	0	0	0	0	0	0	0	0	0	1
LSAMP	0	1	0	0	0	0	0	0	0	0	0	0	0	1
PGM5	0	1	0	0	0	0	0	0	0	0	0	0	0	1
ST8SIA2	0	1	0	0	0	0	0	0	0	0	0	0	0	1
PDE1B	0	1	0	0	0	0	0	0	0	0	0	0	0	1
AKAP2	0	1	0	0	0	0	0	0	0	0	0	0	0	1
PRSS21	0	1	0	0	0	0	0	0	0	0	0	0	0	1
TLL1	0	1	0	0	0	0	0	0	0	0	0	0	0	1
EDIL3	0	1	0	0	0	0	0	0	0	0	0	0	0	1
FOXL2NB	0	1	0	0	0	0	0	0	0	0	0	0	0	1
FOXA3	0	1	0	0	0	0	0	0	0	0	0	0	0	1
CT83	0	1	0	0	0	0	0	0	0	0	0	0	0	1
PAGE2B	0	1	0	0	0	0	0	0	0	0	0	0	0	1
WNT5B	0	1	0	0	0	0	0	0	0	0	0	0	0	1
TLR8	0	1	0	0	0	0	0	0	0	0	0	0	0	1
NAT8L	0	1	0	0	0	0	0	0	0	0	0	0	0	1
MUC16	0	1	0	0	0	0	0	0	0	0	0	0	0	1
GABRP	0	1	0	0	0	0	0	0	0	0	0	0	0	1
GAL	0	1	0	0	0	0	0	0	0	0	0	0	0	1
CAPN6	0	1	0	0	0	0	0	0	0	0	0	0	0	1
PHF2P1	0	1	0	0	0	0	0	0	0	0	0	0	0	1
FCN1	0	1	0	0	0	0	0	0	0	0	0	0	0	1
HAS2	0	1	0	0	0	0	0	0	0	0	0	0	0	1
CES1P1	0	1	0	0	0	0	0	0	0	0	0	0	0	1
PHYHD1	0	1	0	0	0	0	0	0	0	0	0	0	0	1
PCDHA12	0	1	0	0	0	0	0	0	0	0	0	0	0	1
HUNK	0	1	0	0	0	0	0	0	0	0	0	0	0	1
CD36	0	1	0	0	0	0	0	0	0	0	0	0	0	1
VNN1	0	1	0	0	0	0	0	0	0	0	0	0	0	1
PEG3	0	1	0	0	0	0	0	0	0	0	0	0	0	1
AOAH	0	1	0	0	0	0	0	0	0	0	0	0	0	1
CLEC2L	0	1	0	0	0	0	0	0	0	0	0	0	0	1
STXBP6	0	1	0	0	0	0	0	0	0	0	0	0	0	1
LTF	0	1	0	0	0	0	0	0	0	0	0	0	0	1
PLCXD3	0	1	0	0	0	0	0	0	0	0	0	0	0	1
ZNF676	0	1	0	0	0	0	0	0	0	0	0	0	0	1
LIPG	0	1	0	0	0	0	0	0	0	0	0	0	0	1
NLRP2	0	1	0	0	0	0	0	0	0	0	0	0	0	1
FOXP2	0	1	0	0	0	0	0	0	0	0	0	0	0	1
CD38	0	1	0	0	0	0	0	0	0	0	0	0	0	1
SHISA9	0	1	0	0	0	0	0	0	0	0	0	0	0	1
MYEF2	0	1	0	0	0	0	0	0	0	0	0	0	0	1
LRRC26	0	0	1	0	0	0	0	0	0	0	0	0	0	1
SPDYC	0	0	1	0	0	0	0	0	0	0	0	0	0	1
MLPH	0	0	1	0	0	0	0	0	0	0	0	0	0	1
C1orf64	0	0	1	0	0	0	0	0	0	0	0	0	0	1
TFF3	0	0	1	0	0	0	0	0	0	0	0	0	0	1
SCGB1D2	0	0	1	0	0	0	0	0	0	0	0	0	0	1
HS6ST3	0	0	1	0	0	0	0	0	0	0	0	0	0	1
HBA1	0	0	1	0	0	0	0	0	0	0	0	0	0	1
HAP1	0	0	0	1	0	0	0	0	0	0	0	0	0	1
EEF1A2	0	0	0	1	0	0	0	0	0	0	0	0	0	1
CAPS	0	0	0	1	0	0	0	0	0	0	0	0	0	1
HIST2H2BF	0	0	0	1	0	0	0	0	0	0	0	0	0	1
CAMK2B	0	0	0	1	0	0	0	0	0	0	0	0	0	1
SCN5A	0	0	0	1	0	0	0	0	0	0	0	0	0	1
C6orf15	0	0	0	1	0	0	0	0	0	0	0	0	0	1
PIANP	0	0	0	1	0	0	0	0	0	0	0	0	0	1
FADS6	0	0	0	1	0	0	0	0	0	0	0	0	0	1
NACAD	0	0	0	1	0	0	0	0	0	0	0	0	0	1
NPR3	0	0	0	1	0	0	0	0	0	0	0	0	0	1
PRKAA2	0	0	0	1	0	0	0	0	0	0	0	0	0	1
C5orf23	0	0	0	1	0	0	0	0	0	0	0	0	0	1
KLHL30	0	0	0	1	0	0	0	0	0	0	0	0	0	1
C20orf195	0	0	0	1	0	0	0	0	0	0	0	0	0	1
SFTA2	0	0	0	1	0	0	0	0	0	0	0	0	0	1
KPNA7	0	0	0	1	0	0	0	0	0	0	0	0	0	1
STXBP5L	0	0	0	1	0	0	0	0	0	0	0	0	0	1
MRPL23-AS1	0	0	0	1	0	0	0	0	0	0	0	0	0	1
ELF5	0	0	0	1	0	0	0	0	0	0	0	0	0	1
CDH23	0	0	0	1	0	0	0	0	0	0	0	0	0	1
TNNC1	0	0	0	1	0	0	0	0	0	0	0	0	0	1
PAX7	0	0	0	1	0	0	0	0	0	0	0	0	0	1
ZNF853	0	0	0	1	0	0	0	0	0	0	0	0	0	1
MAP6	0	0	0	1	0	0	0	0	0	0	0	0	0	1
DLX3	0	0	0	1	0	0	0	0	0	0	0	0	0	1
BAIAP3	0	0	0	1	0	0	0	0	0	0	0	0	0	1
COL9A3	0	0	0	1	0	0	0	0	0	0	0	0	0	1
CACNA1I	0	0	0	1	0	0	0	0	0	0	0	0	0	1
WASF3	0	0	0	1	0	0	0	0	0	0	0	0	0	1
HEPHL1	0	0	0	1	0	0	0	0	0	0	0	0	0	1
LINC01139	0	0	0	1	0	0	0	0	0	0	0	0	0	1
ZNF423	0	0	0	1	0	0	0	0	0	0	0	0	0	1
SLC7A14	0	0	0	1	0	0	0	0	0	0	0	0	0	1
PDZD4	0	0	0	1	0	0	0	0	0	0	0	0	0	1
GABRR1	0	0	0	1	0	0	0	0	0	0	0	0	0	1
NTSR1	0	0	0	1	0	0	0	0	0	0	0	0	0	1
CERS4	0	0	0	1	0	0	0	0	0	0	0	0	0	1
TPTEP1	0	0	0	1	0	0	0	0	0	0	0	0	0	1
CYP4F8	0	0	0	1	0	0	0	0	0	0	0	0	0	1
SLIT1	0	0	0	1	0	0	0	0	0	0	0	0	0	1
FAM132A	0	0	0	1	0	0	0	0	0	0	0	0	0	1
[truncated: 1,408 more rows]

## Sheet: Table S13
"1" indicates that the gene is more highly expressed in high-grade cancers than in low-grade cancers, otherwise is "0" (fold change > 1.5, FDR < 0.05).
"Sum" indicates the number of cancers in which the gene is more highly expressed in high-grade cancers than in low-grade cancers.
Gene	BLCA	CESC	ESCA	HNSC	KIRC	LGG	LIHC	STAD	UCEC	Sum
FLNC	1	0	0	0	1	1	1	1	1	6
MYBL2	1	0	0	0	1	1	1	0	1	5
CENPA	1	0	0	0	1	1	1	0	1	5
TPX2	1	0	0	0	1	1	1	0	1	5
FOXM1	1	0	0	0	1	1	1	0	1	5
RAB42	1	0	0	1	1	1	0	0	1	5
CEP55	1	0	0	0	1	1	1	0	1	5
KIF15	1	0	0	0	1	1	1	0	1	5
BUB1	1	0	0	0	1	1	1	0	1	5
BIRC5	1	0	0	0	1	1	1	0	1	5
PLK1	1	0	0	0	1	1	1	0	1	5
ASPM	1	0	0	0	1	1	1	0	1	5
RRM2	1	0	0	0	1	1	1	0	1	5
CDC20	1	0	0	0	1	1	1	0	1	5
NEIL3	1	0	0	0	1	1	1	0	1	5
NUF2	1	0	0	0	1	1	1	0	1	5
KIF18B	1	0	0	0	1	1	1	0	1	5
KIF14	1	0	0	0	1	1	1	0	1	5
TROAP	1	0	0	0	1	1	1	0	1	5
CDCA3	1	0	0	0	1	1	1	0	1	5
UBE2C	1	0	0	0	1	1	1	0	1	5
IGF2BP3	1	0	0	0	1	1	1	0	1	5
MFI2	1	0	0	1	1	0	1	0	1	5
REEP2	1	0	0	1	0	0	1	1	1	5
GTSE1	1	0	0	0	1	1	1	0	1	5
LAG3	1	0	0	1	1	0	0	1	1	5
IGF2BP2	1	0	0	0	1	1	1	0	1	5
HMMR	1	0	0	0	1	1	1	0	1	5
CDC25C	1	0	0	0	1	1	1	0	1	5
KIF20A	1	0	0	0	1	1	1	0	1	5
FAM64A	1	0	0	0	1	1	1	0	1	5
AURKB	1	0	0	0	1	1	1	0	1	5
PDCD1	1	0	0	1	1	0	1	1	0	5
IQGAP3	1	0	0	0	1	1	1	0	1	5
ZIC2	1	0	0	1	1	0	1	0	1	5
PTPN7	1	0	0	1	1	1	0	1	0	5
MIR155HG	1	0	0	1	1	1	0	1	0	5
HJURP	1	0	0	0	1	1	1	0	1	5
RDM1	1	0	0	1	1	1	0	0	1	5
MAP4K1	1	0	0	1	1	0	0	1	1	5
C5orf34	1	0	0	1	0	1	1	0	1	5
SIT1	1	0	0	1	1	1	0	1	0	5
EPHA6	1	0	0	1	1	0	0	1	1	5
PTTG1	1	0	0	0	1	1	1	0	1	5
CXCR3	1	0	0	1	1	1	0	1	0	5
GZMK	1	0	0	1	1	1	0	1	0	5
FAM26F	1	0	0	1	1	1	0	1	0	5
CCDC8	1	0	0	1	0	1	0	1	1	5
SIX2	0	0	0	1	1	0	1	1	1	5
CDCA5	1	0	0	0	0	1	1	0	1	4
MCM10	1	0	0	0	0	1	1	0	1	4
KIF4A	1	0	0	0	0	1	1	0	1	4
SHOX2	1	0	0	0	1	1	0	0	1	4
MELK	1	0	0	0	0	1	1	0	1	4
MCM2	1	0	0	0	0	1	1	0	1	4
ECT2	1	0	0	0	0	1	1	0	1	4
CHEK1	1	0	0	0	0	1	1	0	1	4
APOE	1	0	0	0	1	0	0	1	1	4
ORC1	1	0	0	0	0	1	1	0	1	4
BEND6	1	0	0	0	1	0	0	1	1	4
GFPT2	1	0	0	0	1	0	0	1	1	4
NCAPH	1	0	0	0	0	1	1	0	1	4
CENPI	1	0	0	0	0	1	1	0	1	4
DEPDC1	1	0	0	0	0	1	1	0	1	4
KIF2C	1	0	0	0	0	1	1	0	1	4
CDKN3	1	0	0	0	0	1	1	0	1	4
FAM72B	1	0	0	0	0	1	1	0	1	4
GINS1	1	0	0	0	0	1	1	0	1	4
RAD51AP1	1	0	0	0	0	1	1	0	1	4
CKAP2L	1	0	0	0	0	1	1	0	1	4
FAM72D	1	0	0	0	0	1	1	0	1	4
CDCA8	1	0	0	0	0	1	1	0	1	4
SPHK1	1	0	0	0	1	0	1	0	1	4
EXO1	1	0	0	0	0	1	1	0	1	4
DLGAP5	1	0	0	0	0	1	1	0	1	4
KIF23	1	0	0	0	0	1	1	0	1	4
DEPDC1B	1	0	0	0	0	1	1	0	1	4
SUSD3	1	1	0	1	0	0	0	0	1	4
NEK2	1	0	0	0	1	1	1	0	0	4
DTL	1	0	0	0	0	1	1	0	1	4
FANCB	1	0	0	0	0	1	1	0	1	4
NDC80	1	0	0	0	0	1	1	0	1	4
CCNA2	1	0	0	0	0	1	1	0	1	4
PRC1	1	0	0	0	0	1	1	0	1	4
KIF11	1	0	0	0	0	1	1	0	1	4
CENPF	1	0	0	0	0	1	1	0	1	4
CCNB2	1	0	0	0	0	1	1	0	1	4
PRR11	1	0	0	0	0	1	1	0	1	4
ALPK2	1	0	0	0	0	1	0	1	1	4
CLSPN	1	0	0	0	0	1	1	0	1	4
GAS1	1	0	0	0	0	1	0	1	1	4
KIF18A	1	0	0	0	0	1	1	0	1	4
GSG2	1	0	0	0	0	1	1	0	1	4
TCF19	1	0	0	0	0	1	1	0	1	4
OIP5	1	0	0	0	0	1	1	0	1	4
SPC25	1	0	0	0	0	1	1	0	1	4
FAM20A	1	0	0	0	1	1	0	1	0	4
MKI67	1	0	0	0	0	1	1	0	1	4
SGOL2	1	0	0	0	0	1	1	0	1	4
NCAPG	1	0	0	0	0	1	1	0	1	4
SGOL1	1	0	0	0	0	1	1	0	1	4
RAD54L	1	0	0	0	0	1	1	0	1	4
WDR62	1	0	0	0	0	1	1	0	1	4
RAD51	1	0	0	0	0	1	1	0	1	4
E2F1	1	0	0	0	0	1	1	0	1	4
TENM3	1	0	0	0	1	0	0	1	1	4
C1R	1	0	0	0	1	1	0	1	0	4
SLAMF8	1	0	0	0	1	1	0	1	0	4
EPR1	1	0	0	0	0	1	1	0	1	4
FAM72A	1	0	0	0	0	1	1	0	1	4
NUSAP1	1	0	0	0	0	1	1	0	1	4
SKA3	1	0	0	0	0	1	1	0	1	4
ESCO2	1	0	0	0	0	1	1	0	1	4
TRIP13	1	0	0	0	0	1	1	0	1	4
XRCC2	1	0	0	0	0	1	1	0	1	4
KIFC1	1	0	0	0	0	1	1	0	1	4
UCHL1	1	0	0	0	1	0	0	1	1	4
CDC45	1	0	0	0	0	1	1	0	1	4
PKMYT1	1	0	0	0	0	1	1	0	1	4
SIGLEC1	1	0	0	0	0	1	0	1	1	4
POLQ	1	0	0	0	0	1	1	0	1	4
TYMS	1	0	0	1	0	1	0	0	1	4
BUB1B	1	0	0	0	0	1	1	0	1	4
TOP2A	1	0	0	0	0	1	1	0	1	4
SKA1	1	0	0	0	0	1	1	0	1	4
CENPE	1	0	0	0	0	1	1	0	1	4
ARHGAP11A	1	0	0	0	0	1	1	0	1	4
ERCC6L	1	0	0	0	0	1	1	0	1	4
PDGFRL	1	0	0	0	1	0	1	1	0	4
CCNB1	1	0	0	0	0	1	1	0	1	4
ARHGAP29	1	1	1	0	0	0	0	0	1	4
PIF1	1	0	0	0	0	1	1	0	1	4
CDCA2	1	0	0	0	0	1	1	0	1	4
2016-09-03	1	0	0	1	1	0	0	0	1	4
ESPL1	1	0	0	0	0	1	1	0	1	4
CHRDL2	1	0	0	0	1	0	0	1	1	4
SALL4	1	0	0	0	1	0	1	0	1	4
GINS4	1	0	0	0	0	1	1	0	1	4
CXCL13	1	0	0	0	1	0	0	1	1	4
STAC	1	0	0	0	0	1	0	1	1	4
CDCA7	1	0	0	1	0	1	1	0	0	4
GBP5	1	0	0	0	1	1	0	1	0	4
C17orf53	1	0	0	0	0	1	1	0	1	4
TTK	1	0	0	0	0	1	1	0	1	4
ADAMDEC1	1	0	0	0	1	1	0	1	0	4
ASF1B	1	0	0	0	0	1	1	0	1	4
C2orf48	1	0	0	1	0	1	0	0	1	4
FXYD6	1	0	0	1	0	0	0	1	1	4
E2F2	1	0	0	0	0	1	1	0	1	4
NECAB1	1	0	0	1	0	0	0	1	1	4
HLA-DQA1	1	0	0	1	0	1	0	1	0	4
RAB39B	1	0	0	1	0	0	0	1	1	4
COL8A1	1	0	0	0	0	1	0	1	1	4
ARHGAP11B	1	0	0	0	0	1	1	0	1	4
PBK	1	0	0	0	0	1	1	0	1	4
CDC25A	1	0	0	0	0	1	1	0	1	4
CPVL	1	1	0	0	0	1	0	0	1	4
CLGN	1	0	0	1	1	0	1	0	0	4
IGF2BP1	1	0	0	0	1	0	1	0	1	4
HLA-DQA2	1	0	0	0	1	1	0	1	0	4
KREMEN2	1	0	0	1	0	0	1	0	1	4
CD19	1	0	0	1	1	0	0	1	0	4
CXCR6	1	0	0	0	1	1	0	1	0	4
CXCL9	1	0	0	0	0	1	0	1	1	4
LTA	1	0	0	1	1	0	0	1	0	4
CD72	1	0	0	1	1	0	0	1	0	4
CDKN2C	1	0	0	1	0	1	0	0	1	4
CXCL10	1	0	0	0	0	1	0	1	1	4
FNDC5	1	1	0	0	0	0	0	1	1	4
MEI1	1	0	0	1	1	0	0	1	0	4
LOC90768	1	0	0	0	1	0	0	1	1	4
MTFR2	1	0	0	0	0	1	1	0	1	4
GBP1	1	0	0	0	0	1	0	1	1	4
CR2	1	0	0	1	0	0	0	1	1	4
ELOVL2	1	1	0	0	0	0	0	1	1	4
CD2	1	0	0	0	1	1	0	1	0	4
HMGA2	1	0	0	0	1	1	0	0	1	4
CHRDL1	1	0	0	1	1	0	0	1	0	4
CCL5	1	0	0	0	1	1	0	1	0	4
RMI2	1	0	0	0	0	1	1	0	1	4
DES	1	0	0	0	0	1	0	1	1	4
FDCSP	1	0	0	1	1	0	0	1	0	4
HOXB13	1	0	0	1	1	1	0	0	0	4
HAMP	1	0	0	0	1	1	0	1	0	4
CCL19	1	0	0	1	1	0	0	1	0	4
SPIB	1	0	0	1	1	0	0	1	0	4
CD3E	1	0	0	0	1	1	0	1	0	4
FOXD3	1	0	0	1	0	1	0	0	1	4
C3	1	0	0	1	1	0	0	1	0	4
LRP8	1	0	0	0	1	0	1	0	1	4
SMC1B	1	0	0	1	0	0	1	0	1	4
CXCR2P1	1	0	0	1	0	0	0	1	1	4
PLA2G2D	1	0	0	1	1	0	0	1	0	4
UBASH3A	1	0	0	1	1	0	0	1	0	4
MAP1LC3C	1	0	0	0	0	1	0	1	1	4
ADAM6	1	0	0	0	1	1	0	1	0	4
SLC2A4	1	0	0	1	0	0	0	1	1	4
CHI3L2	1	0	0	0	1	1	0	1	0	4
GBP1P1	1	0	0	0	0	1	0	1	1	4
IL2RG	1	0	0	1	1	1	0	0	0	4
LTB	1	0	0	1	1	0	0	1	0	4
GDF1	1	0	0	0	0	0	1	1	1	4
LOC399815	1	0	0	1	0	0	1	0	1	4
HLA-DOA	1	0	0	1	0	1	0	1	0	4
JAK3	1	0	0	1	1	0	0	1	0	4
ZAP70	1	0	0	1	0	1	0	1	0	4
CD8B	1	0	0	1	1	0	0	1	0	4
ZNF683	1	0	0	1	1	0	0	1	0	4
NTNG1	1	0	0	1	0	0	0	1	1	4
IDO1	1	0	0	1	0	1	0	1	0	4
TNNT1	1	0	0	0	1	0	1	0	1	4
LGALS17A	0	1	0	0	0	1	0	1	1	4
FAM83D	1	0	0	0	0	1	0	0	1	3
SHCBP1	1	0	0	0	0	1	1	0	0	3
DSCC1	1	0	0	0	0	0	1	0	1	3
CHI3L1	1	0	0	0	0	1	0	0	1	3
CTHRC1	1	0	0	0	1	1	0	0	0	3
GREM1	1	0	0	0	1	0	0	1	0	3
ANLN	1	0	0	0	0	0	1	0	1	3
PYCR1	1	0	0	0	1	0	1	0	0	3
FZD2	1	0	0	0	1	1	0	0	0	3
SDS	1	0	0	0	1	0	0	1	0	3
KIAA1524	1	0	0	0	0	0	1	0	1	3
SLC16A10	1	0	1	0	0	0	0	0	1	3
MPP2	1	0	0	1	0	0	0	0	1	3
CCL18	1	0	0	0	0	0	0	1	1	3
GXYLT2	1	0	0	0	1	0	0	1	0	3
MSR1	1	0	0	0	0	1	0	1	0	3
CD163	1	0	0	0	0	1	0	1	0	3
FCGR3A	1	0	0	0	0	1	0	1	0	3
RACGAP1	1	0	0	0	0	0	1	0	1	3
TNFAIP6	1	0	0	0	0	1	0	0	1	3
POSTN	1	0	0	0	0	1	0	0	1	3
SLMO1	1	1	0	0	0	0	0	0	1	3
SFRP2	1	0	0	0	0	0	0	1	1	3
KDELR3	1	0	0	0	1	1	0	0	0	3
BAG2	1	1	0	0	0	0	0	1	0	3
S1PR3	1	0	0	0	0	1	0	1	0	3
FPR3	1	0	0	0	0	1	0	1	0	3
ELOVL4	1	0	0	0	0	0	0	1	1	3
KHK	1	0	0	1	0	0	0	0	1	3
MCM8	1	0	0	0	0	1	0	0	1	3
SPC24	1	0	0	0	0	1	0	0	1	3
TNFAIP8L3	1	0	0	0	0	0	1	1	0	3
FNDC1	1	0	0	0	0	1	0	1	0	3
COL10A1	1	0	0	0	0	0	0	1	1	3
COCH	1	0	0	1	1	0	0	0	0	3
FKBP5	1	0	0	0	0	0	0	1	1	3
CHAF1B	1	0	0	0	0	1	1	0	0	3
GPRIN1	1	0	0	0	1	0	1	0	0	3
AURKA	1	0	0	0	0	1	0	0	1	3
IL2RA	1	0	0	0	0	1	0	1	0	3
BCL2A1	1	0	0	0	1	1	0	0	0	3
HLA-DOB	1	0	0	0	1	0	0	1	0	3
FCGR2A	1	0	0	0	0	1	0	1	0	3
FCGR1A	1	0	0	0	1	0	0	1	0	3
FCGR1B	1	0	0	0	1	0	0	1	0	3
WDHD1	1	0	0	0	0	0	1	0	1	3
ASIC1	1	0	0	0	1	0	1	0	0	3
CLMP	1	0	0	0	1	0	0	1	0	3
TIMELESS	1	0	0	0	0	1	0	0	1	3
CDC6	1	0	0	0	0	1	1	0	0	3
RFC4	1	0	0	0	0	0	1	0	1	3
ADORA1	1	0	0	0	1	0	0	0	1	3
SIGLEC7	1	0	0	0	0	1	0	1	0	3
LILRB3	1	0	0	0	1	0	0	1	0	3
ARSI	1	0	0	0	1	0	0	0	1	3
FOXD1	1	0	0	0	0	1	0	0	1	3
CDK1	1	0	0	0	0	1	1	0	0	3
GPR1	1	0	0	0	0	1	0	1	0	3
CASC5	1	0	0	0	0	1	0	0	1	3
BNC2	1	0	0	0	0	0	0	1	1	3
WISP1	1	0	0	0	0	1	0	1	0	3
HTRA3	1	0	0	0	0	1	0	1	0	3
LRRN2	1	0	0	0	0	0	0	1	1	3
C1S	1	0	0	0	1	0	0	1	0	3
ZFHX4	1	0	0	0	0	0	0	1	1	3
FCGR1C	1	0	0	0	1	0	0	1	0	3
IGDCC4	1	0	0	0	1	0	1	0	0	3
ESYT3	1	0	0	0	0	0	1	0	1	3
CBX2	1	0	0	0	0	1	1	0	0	3
APLP1	1	0	0	0	1	0	0	0	1	3
CCL11	1	0	0	0	0	0	0	1	1	3
WDR76	1	0	0	0	0	1	1	0	0	3
SFRP4	1	0	0	0	0	1	0	1	0	3
PDCD1LG2	1	0	0	0	0	1	0	1	0	3
BRCA2	1	0	0	0	0	1	0	0	1	3
MMP11	1	0	0	0	0	1	1	0	0	3
EME1	1	0	0	0	0	1	1	0	0	3
MOXD1	1	0	0	0	0	1	0	1	0	3
ADAM12	1	0	0	0	1	1	0	0	0	3
APOC2	1	0	0	0	1	0	0	1	0	3
CD38	1	0	0	0	1	0	0	1	0	3
MS4A6A	1	0	0	0	0	1	0	1	0	3
PLAUR	1	0	0	0	1	1	0	0	0	3
BRIP1	1	0	0	0	0	1	0	0	1	3
ST6GALNAC5	1	0	0	0	0	0	1	1	0	3
ROR2	1	0	0	0	1	0	0	1	0	3
APCDD1L	1	0	0	0	1	0	0	0	1	3
EPSTI1	1	0	0	0	0	1	0	0	1	3
LY96	1	0	0	0	0	1	0	1	0	3
SPAG5	1	0	0	0	0	1	0	0	1	3
LMNB1	1	0	0	0	0	1	1	0	0	3
FANCA	1	0	0	0	1	1	0	0	0	3
HLA-DQB1	1	0	0	0	0	1	0	1	0	3
TK1	1	0	0	0	0	1	0	0	1	3
TXLNB	1	0	0	0	0	1	0	1	0	3
TIGIT	1	0	0	0	1	0	0	1	0	3
POLE2	1	0	0	0	0	1	1	0	0	3
MMP9	1	0	0	0	1	1	0	0	0	3
SLC1A3	1	0	0	0	0	0	0	1	1	3
EFEMP1	1	1	0	0	0	0	0	1	0	3
HGF	1	0	0	0	0	1	0	1	0	3
PSAT1	1	0	0	0	1	0	0	0	1	3
C5orf46	1	0	0	0	1	0	0	0	1	3
CHST13	1	0	1	0	0	0	0	0	1	3
ZWINT	1	0	0	0	0	1	1	0	0	3
ZBED2	1	0	0	0	1	0	0	1	0	3
EZH2	1	0	0	0	0	1	1	0	0	3
TICRR	1	0	0	0	0	0	1	0	1	3
PDLIM3	1	0	0	1	0	0	0	1	0	3
IL6	1	0	0	0	1	1	0	0	0	3
SV2B	1	0	0	1	0	0	0	1	0	3
PCOLCE2	1	0	0	0	0	0	0	1	1	3
HOXD13	1	0	0	0	0	1	0	0	1	3
CDK2	1	0	0	0	0	1	0	0	1	3
COL8A2	1	0	0	0	0	0	0	1	1	3
UBE2T	1	0	0	0	0	1	1	0	0	3
PARPBP	1	0	0	0	0	1	1	0	0	3
RSPO3	1	0	0	0	0	0	0	1	1	3
ARL4C	1	0	0	0	0	1	0	0	1	3
NNMT	1	0	0	0	0	1	0	1	0	3
ZNF695	1	0	0	0	0	0	1	0	1	3
FAM49A	1	0	0	0	0	0	0	1	1	3
CYP26B1	1	0	0	0	0	0	1	0	1	3
RNASE2	1	0	0	0	1	1	0	0	0	3
FCGR2C	1	0	0	0	0	1	0	1	0	3
ITPRIPL1	1	0	0	0	0	1	0	0	1	3
HLA-DPB1	1	0	0	0	0	1	0	1	0	3
WT1	1	0	0	0	1	0	0	0	1	3
ITGB3	1	0	0	0	0	1	0	0	1	3
DCLK1	1	0	0	0	0	0	0	1	1	3
MYO1G	1	0	0	0	0	1	0	1	0	3
SYNGR3	1	0	0	1	0	0	0	0	1	3
HLA-DPA1	1	0	0	0	0	1	0	1	0	3
MXRA8	1	0	0	0	1	0	0	1	0	3
TMEM255A	1	0	0	1	0	0	0	1	0	3
HSF2BP	1	0	0	0	0	0	1	0	1	3
HLA-DRB5	1	0	0	0	0	1	0	1	0	3
SERPINA3	1	0	0	0	1	1	0	0	0	3
TUBB6	1	0	0	0	0	1	0	0	1	3
SRPX	1	0	0	0	0	0	0	1	1	3
ATAD5	1	0	0	0	0	0	1	0	1	3
ANKRD36BP2	1	0	0	0	1	0	0	1	0	3
SLC30A3	1	0	0	0	0	0	1	0	1	3
HLA-DRA	1	0	0	0	0	1	0	1	0	3
SNAP25	1	0	0	0	0	0	0	1	1	3
RGS20	1	0	0	0	1	0	1	0	0	3
KMO	1	0	0	0	0	1	0	1	0	3
APOC1	1	0	0	0	1	0	0	1	0	3
PTPN22	1	0	0	0	0	1	0	1	0	3
SLC47A1	1	0	0	0	0	1	0	1	0	3
PODNL1	1	0	0	0	1	1	0	0	0	3
UNC5A	1	0	0	0	1	0	0	0	1	3
PITX2	1	0	0	0	1	1	0	0	0	3
CDT1	1	0	0	0	0	1	1	0	0	3
CENPW	1	0	0	0	0	1	1	0	0	3
SLAMF6	1	0	0	0	0	1	0	1	0	3
SVEP1	1	0	0	0	0	1	0	1	0	3
KIAA0101	1	0	0	0	0	1	1	0	0	3
TUB	1	0	0	0	0	0	0	1	1	3
SRSF12	1	0	0	0	0	0	1	0	1	3
COMP	1	0	0	0	1	0	0	0	1	3
ADD2	1	0	0	0	0	0	0	1	1	3
LGI2	1	0	0	0	0	0	0	1	1	3
CAV1	1	0	0	0	0	1	0	1	0	3
MDGA1	1	0	0	0	0	0	0	1	1	3
KIAA1324	1	0	0	0	1	0	1	0	0	3
MYB	1	0	0	1	0	1	0	0	0	3
TRIB3	1	0	0	0	1	0	0	0	1	3
TREM1	1	0	0	0	1	1	0	0	0	3
PRAME	1	0	0	0	1	0	1	0	0	3
AKAP12	1	0	0	0	0	0	0	1	1	3
VCAM1	1	0	0	1	0	0	0	1	0	3
SYNDIG1	1	0	0	0	0	0	0	1	1	3
CADM3	1	0	0	0	1	0	0	1	0	3
FLNA	1	0	0	0	0	0	0	1	1	3
CCDC150	1	0	0	0	0	1	0	0	1	3
ITK	1	0	0	0	0	1	0	1	0	3
NUDT11	1	0	0	1	0	0	0	1	0	3
HELLS	1	0	0	0	0	1	1	0	0	3
ITPKA	1	0	0	0	1	0	0	0	1	3
FSD1	1	1	0	0	0	0	0	0	1	3
MIAT	1	0	0	0	1	0	0	1	0	3
GAS2L3	1	0	0	0	0	1	0	0	1	3
FBXO43	1	0	0	1	0	0	1	0	0	3
DMRT3	1	0	0	0	1	0	0	0	1	3
EBI3	1	0	0	1	0	0	0	1	0	3
STK33	1	0	0	1	0	0	1	0	0	3
ANOS1	1	0	0	0	0	0	0	1	1	3
NEFH	1	0	0	1	0	0	0	1	0	3
DMBX1	1	0	0	0	0	0	1	0	1	3
RHOF	1	0	0	0	0	0	1	0	1	3
POM121L9P	1	0	0	0	0	1	0	1	0	3
KCNQ5	1	0	0	0	0	0	0	1	1	3
WBSCR17	1	0	0	1	1	0	0	0	0	3
FAM184A	1	0	0	1	0	0	0	0	1	3
HOXC8	1	0	0	0	0	1	0	0	1	3
AHNAK2	1	0	0	0	0	0	0	1	1	3
NAT8L	1	1	0	0	0	0	0	0	1	3
RECQL4	1	0	0	0	0	0	1	0	1	3
EYA4	1	0	0	0	0	1	0	0	1	3
SH2D1A	1	0	0	1	0	0	0	1	0	3
AOX1	1	0	0	0	0	1	0	1	0	3
FCGR2B	1	0	0	0	0	1	0	1	0	3
FANCI	1	0	0	0	0	1	1	0	0	3
NLGN1	1	0	0	0	0	0	0	1	1	3
CENPK	1	0	0	0	0	1	1	0	0	3
ENOX1	1	0	0	1	0	0	0	1	0	3
NCAM2	1	0	0	0	1	0	0	1	0	3
GPR82	1	0	0	0	0	1	0	1	0	3
JAKMIP1	1	0	0	0	1	0	0	1	0	3
MEOX2	1	0	0	0	0	1	0	1	0	3
BMS1P20	1	0	0	0	1	0	0	1	0	3
KLHL23	1	0	1	0	0	0	0	0	1	3
SERPINA1	1	0	1	0	0	1	0	0	0	3
RLTPR	1	0	0	0	1	0	0	1	0	3
ORC6	1	0	0	0	0	1	1	0	0	3
HCST	1	0	0	0	1	0	0	1	0	3
L1CAM	1	0	0	0	1	0	0	0	1	3
FCRL3	1	0	0	1	0	0	0	1	0	3
GRAMD1B	1	0	0	0	0	0	1	0	1	3
ADGRE1	1	0	0	0	1	1	0	0	0	3
SLC17A9	1	0	0	0	1	0	0	0	1	3
RGS9	1	0	0	0	0	0	0	1	1	3
CCR5	1	0	0	0	0	1	0	1	0	3
CERS1	1	0	0	0	0	0	1	0	1	3
GDF5	1	0	0	1	0	0	0	1	0	3
RNF150	1	0	0	1	0	0	0	1	0	3
SLC19A3	1	0	1	0	0	0	0	0	1	3
VASN	1	0	0	0	0	1	0	0	1	3
EPYC	1	0	0	1	0	0	0	0	1	3
ENPP1	1	0	0	0	1	1	0	0	0	3
SPTBN4	1	0	0	0	0	0	0	1	1	3
GALNT16	1	0	1	0	0	0	0	1	0	3
ADAMTSL4	1	0	0	0	0	1	0	0	1	3
SMC4	1	0	0	0	0	1	0	0	1	3
NKX6-1	1	0	0	0	0	1	0	0	1	3
SAMD3	1	0	0	1	0	0	0	1	0	3
CXCL11	1	0	0	0	0	1	0	1	0	3
SLC8A1	1	0	0	0	0	0	0	1	1	3
CPEB1	1	0	0	1	0	0	0	1	0	3
IGFBP5	1	0	0	0	0	0	0	1	1	3
HOXC10	1	0	0	0	0	1	0	0	1	3
MPP3	1	0	0	0	0	0	1	0	1	3
RFPL1S	1	0	0	1	0	0	0	1	0	3
IBSP	1	0	0	0	1	1	0	0	0	3
ZYG11A	1	0	0	1	0	0	0	0	1	3
CD8A	1	0	0	0	1	0	0	1	0	3
WT1-AS	1	0	0	0	1	0	0	0	1	3
LINC00494	1	0	0	0	0	0	1	0	1	3
ZIC5	1	0	0	0	0	0	1	0	1	3
PTGIS	1	0	0	0	0	0	0	1	1	3
CD27	1	0	0	0	1	0	0	1	0	3
PTX3	1	0	0	0	0	1	0	0	1	3
FGF2	1	0	0	1	0	0	0	1	0	3
LAMP3	1	0	0	0	0	1	0	0	1	3
PCDH10	1	0	0	0	0	0	0	1	1	3
IRF4	1	0	0	0	1	0	0	1	0	3
TRAIP	1	0	0	0	0	0	1	0	1	3
GZMA	1	0	0	0	0	1	0	1	0	3
KNTC1	1	0	0	0	0	1	1	0	0	3
FBLN2	1	0	0	0	0	0	0	1	1	3
ASRGL1	1	0	0	1	0	0	1	0	0	3
DAGLA	1	0	0	1	0	0	0	0	1	3
KCNK12	1	0	0	0	0	0	0	1	1	3
CD48	1	0	0	0	0	1	0	1	0	3
PCDH9	1	0	0	0	0	0	0	1	1	3
EPHB2	1	1	0	0	0	0	0	0	1	3
CST7	1	0	0	0	0	1	0	1	0	3
FAM129A	1	0	0	0	0	1	0	1	0	3
CLEC12A	1	0	0	0	0	1	0	1	0	3
TSPAN2	1	0	0	0	0	0	0	1	1	3
CXCR5	1	0	0	0	1	0	0	1	0	3
GNLY	1	0	0	0	0	1	0	1	0	3
NCAM1	1	0	0	0	0	0	0	1	1	3
DTNA	1	0	0	0	0	0	0	1	1	3
MYOZ3	1	0	0	0	0	0	0	1	1	3
CD79A	1	0	0	0	1	0	0	1	0	3
PRF1	1	0	0	0	0	1	0	1	0	3
GRIK5	1	0	0	0	0	0	0	1	1	3
AARD	1	0	0	0	0	0	0	1	1	3
KIRREL2	1	0	0	1	0	0	0	0	1	3
C1QL4	1	0	0	0	0	0	1	0	1	3
RIBC2	1	0	0	1	0	0	1	0	0	3
MZB1	1	0	0	0	1	0	0	1	0	3
NKAIN4	1	0	0	0	1	0	0	0	1	3
GRIN2C	1	0	0	1	0	0	0	0	1	3
FCRL5	1	0	0	0	1	0	0	1	0	3
CRYAB	1	0	0	0	0	0	0	1	1	3
CLEC2L	1	0	0	0	0	0	1	0	1	3
SHISA9	1	0	0	0	0	0	0	1	1	3
NCR3	1	0	0	1	0	0	0	1	0	3
HAND2-AS1	1	0	0	0	0	1	0	1	0	3
ICAM5	1	0	0	1	0	0	0	0	1	3
TBX21	1	0	0	0	0	1	0	1	0	3
KCNK2	1	0	0	0	0	0	0	1	1	3
ADAM33	1	0	0	0	0	0	0	1	1	3
LAMA2	1	0	0	0	0	1	0	1	0	3
SERPINF1	1	0	0	0	1	0	0	1	0	3
PTPRN	1	0	0	0	1	0	0	0	1	3
PCDHB7	1	0	0	0	0	1	0	1	0	3
CYP1B1	1	0	0	1	0	0	0	1	0	3
CYS1	1	0	0	0	0	0	0	1	1	3
CDK5R2	1	0	0	0	1	0	0	0	1	3
CIITA	1	0	0	0	0	1	0	1	0	3
BACH2	1	0	0	0	0	0	0	1	1	3
ASB5	1	0	0	0	0	1	0	1	0	3
ECEL1	1	1	0	0	0	0	0	1	0	3
EXTL1	1	0	0	0	0	0	0	1	1	3
PQLC2L	1	0	0	0	1	0	0	0	1	3
CCNE1	1	0	0	0	0	0	1	0	1	3
CENPM	1	0	0	0	0	1	1	0	0	3
TRPC1	1	0	0	0	0	0	1	1	0	3
NKG7	1	0	0	0	0	1	0	1	0	3
ABI3BP	1	0	0	1	0	0	0	1	0	3
TCEAL2	1	0	0	0	0	0	0	1	1	3
RTKN2	1	0	0	0	0	1	1	0	0	3
DSEL	1	0	0	0	0	0	0	1	1	3
SLA2	1	0	0	0	1	0	0	1	0	3
RORB	1	0	0	1	0	0	0	1	0	3
SAA1	1	0	0	0	1	1	0	0	0	3
SERPING1	1	0	0	0	0	1	0	1	0	3
HOXC6	1	0	0	0	0	1	0	0	1	3
LAMP5	1	0	0	0	1	0	0	1	0	3
ARX	1	0	0	0	1	0	0	0	1	3
LZTS1	1	0	0	0	0	0	0	1	1	3
WISP2	1	0	0	0	1	0	0	1	0	3
ECM2	1	0	0	0	0	1	0	1	0	3
MGP	1	0	0	0	0	1	0	1	0	3
ACAP1	1	0	0	0	1	0	0	1	0	3
HLA-DPB2	1	0	0	1	0	0	0	1	0	3
PNOC	1	0	0	0	0	0	0	1	1	3
MTBP	1	0	0	0	0	0	1	0	1	3
ASB2	1	0	0	0	1	0	0	1	0	3
SLITRK2	1	0	0	0	0	0	0	1	1	3
RNF157	1	0	1	1	0	0	0	0	0	3
KCNT2	1	0	0	0	0	0	0	1	1	3
ELOVL7	1	0	0	0	0	0	1	0	1	3
NR3C1	1	0	0	0	0	0	0	1	1	3
ADAM22	1	0	0	1	0	0	0	1	0	3
XCL2	1	0	0	0	1	0	0	1	0	3
ACTG2	1	0	0	0	0	1	0	1	0	3
CCR2	1	0	0	0	0	1	0	1	0	3
SIGLEC11	1	0	0	1	0	0	0	1	0	3
IL2RB	1	0	0	0	0	1	0	1	0	3
MEOX1	1	0	0	0	0	0	0	1	1	3
YBX2	1	0	0	1	0	0	0	0	1	3
FZD9	1	0	0	0	0	0	1	0	1	3
IFNG	1	0	0	0	1	0	0	1	0	3
TBX5	1	0	0	0	0	1	0	0	1	3
ASXL3	1	0	0	0	0	0	0	1	1	3
IL22RA2	1	0	0	1	0	0	0	1	0	3
COL14A1	1	0	0	0	0	1	0	1	0	3
SP140	1	0	0	0	1	0	0	1	0	3
PEG10	1	0	0	1	0	0	0	0	1	3
SHISA3	1	0	0	1	0	0	0	1	0	3
SH2D2A	1	0	0	0	1	1	0	0	0	3
SCN2B	1	0	0	0	0	0	0	1	1	3
LTF	1	0	0	1	0	1	0	0	0	3
NUDT10	1	0	0	1	0	0	0	1	0	3
SPON1	1	0	0	0	0	0	0	1	1	3
GPR65	1	0	0	0	0	1	0	1	0	3
MAGEA4	1	0	0	0	0	0	1	0	1	3
SLC7A10	1	0	0	0	0	0	1	0	1	3
CAMK4	1	0	0	1	0	0	0	1	0	3
LIFR	1	0	0	1	0	0	0	1	0	3
NKX3-2	1	0	0	0	0	1	0	1	0	3
RASAL1	1	0	0	0	0	0	1	0	1	3
GPR3	1	0	0	0	0	1	0	0	1	3
HAND2	1	0	0	0	0	1	0	1	0	3
NEURL1	1	0	0	1	0	0	0	0	1	3
CLDN6	1	0	1	0	0	0	0	0	1	3
TGFB2	1	1	0	0	0	1	0	0	0	3
PDPN	1	0	0	0	1	1	0	0	0	3
TCAM1P	1	0	0	1	0	0	0	0	1	3
LGALS12	1	0	1	0	1	0	0	0	0	3
S100B	1	0	0	0	1	0	0	1	0	3
TBC1D10C	1	0	0	0	1	0	0	1	0	3
GNAZ	1	0	0	1	0	0	1	0	0	3
CDKN2A	1	0	0	1	0	0	0	0	1	3
IGFN1	1	0	0	0	1	0	0	1	0	3
TMSB15A	1	0	0	1	0	0	0	0	1	3
DLK2	1	0	0	0	0	0	1	0	1	3
RELN	1	0	0	0	0	0	1	1	0	3
G0S2	1	0	0	0	1	1	0	0	0	3
CD69	1	0	0	0	0	1	0	1	0	3
UBD	1	0	0	1	0	0	1	0	0	3
NKAIN1	1	0	0	0	1	0	0	0	1	3
IL15	1	0	0	1	0	0	0	1	0	3
GPNMB	1	0	0	0	0	1	0	1	0	3
HOXC9	1	0	0	0	0	1	0	0	1	3
ANKLE1	1	0	0	1	0	0	0	0	1	3
TNFSF14	1	0	0	0	1	0	0	1	0	3
NAPSB	1	0	0	0	0	1	0	1	0	3
TEX15	1	0	0	1	0	0	0	0	1	3
FCER2	1	0	0	1	0	0	0	1	0	3
BCL2	1	0	0	1	0	0	0	1	0	3
IGSF1	1	0	0	0	0	0	1	0	1	3
THPO	1	0	1	0	0	0	0	0	1	3
JCHAIN	1	0	0	0	1	0	0	1	0	3
SSTR2	1	0	0	1	0	0	0	1	0	3
SP5	1	0	0	1	1	0	0	0	0	3
GBP4	1	0	0	1	0	0	0	1	0	3
FASLG	1	0	0	0	1	0	0	1	0	3
MLLT11	1	1	0	0	0	0	0	0	1	3
HLA-DQB2	1	0	0	0	0	1	0	1	0	3
C7	1	0	0	1	0	0	0	1	0	3
ASPHD1	1	0	0	1	0	0	0	0	1	3
DPYSL5	1	0	0	0	0	0	0	1	1	3
GRB14	1	0	1	0	0	1	0	0	0	3
FAM159A	1	0	0	1	0	0	0	1	0	3
RASL10B	0	1	1	0	0	0	0	0	1	3
TRIM71	0	0	1	0	0	0	1	0	1	3
CLDN9	0	0	1	1	0	0	0	0	1	3
IGDCC3	0	0	1	0	0	0	1	0	1	3
FCHO1	0	0	0	1	1	0	0	0	1	3
MDK	0	0	0	1	1	0	1	0	0	3
ABCA3	0	0	0	1	0	0	0	1	1	3
CCNI2	0	0	0	1	0	0	1	0	1	3
PAK3	0	0	0	1	0	0	0	1	1	3
APOBEC3H	0	0	0	1	1	0	0	1	0	3
SNCG	0	0	0	1	0	0	0	1	1	3
RNF165	0	0	0	1	0	0	0	1	1	3
COL4A4	0	0	0	1	0	0	0	1	1	3
LINC00925	0	0	0	1	0	0	0	1	1	3
MAP7D2	0	0	0	1	1	0	0	0	1	3
COL4A3	0	0	0	1	0	0	0	1	1	3
HPDL	0	0	0	1	0	0	1	0	1	3
SIRPG	0	0	0	1	1	0	0	1	0	3
CP	0	0	0	1	1	1	0	0	0	3
KLRB1	0	0	0	1	0	1	0	1	0	3
C1QL1	0	0	0	1	1	0	0	0	1	3
OCA2	0	0	0	1	0	0	1	0	1	3
FOXJ1	0	0	0	1	0	1	1	0	0	3
IKZF3	0	0	0	1	0	0	0	1	1	3
FXYD2	0	0	0	1	0	0	1	0	1	3
ADCY5	0	0	0	1	0	0	0	1	1	3
GZMH	0	0	0	1	0	1	0	1	0	3
BEX2	0	0	0	1	0	0	1	0	1	3
KCNS1	0	0	0	1	1	0	0	0	1	3
DLX4	0	0	0	0	1	0	1	0	1	3
MNX1	0	0	0	0	1	1	1	0	0	3
PPP1R1A	0	0	0	0	1	0	0	1	1	3
PITX1	0	0	0	0	1	1	1	0	0	3
SLN	0	0	0	0	1	1	0	0	1	3
CD3D	0	0	0	0	1	1	0	1	0	3
TRIM54	0	0	0	0	1	0	1	0	1	3
PLA2G2A	0	0	0	0	1	1	0	0	1	3
DNER	0	0	0	0	1	0	1	0	1	3
JAKMIP2	0	0	0	0	1	0	0	1	1	3
EN1	0	0	0	0	1	1	0	0	1	3
DUSP9	0	0	0	0	1	0	1	0	1	3
PRIMA1	0	0	0	0	1	0	0	1	1	3
SLC18A3	0	0	0	0	1	0	0	1	1	3
TFAP2A	0	0	0	0	1	1	1	0	0	3
HPD	0	0	0	0	1	1	0	0	1	3
TACC3	0	0	0	0	0	1	1	0	1	3
FANCD2	0	0	0	0	0	1	1	0	1	3
PTTG3P	0	0	0	0	0	1	1	0	1	3
E2F8	0	0	0	0	0	1	1	0	1	3
ISL2	0	0	0	0	0	1	1	0	1	3
CHODL	0	0	0	0	0	1	0	1	1	3
EVC2	0	0	0	0	0	1	1	1	0	3
VGF	0	0	0	0	0	1	1	0	1	3
MTHFD2	1	0	0	0	0	0	0	0	1	2
SNX10	1	0	0	0	0	0	0	0	1	2
DIAPH3	1	0	0	0	0	0	0	0	1	2
LILRA6	1	0	0	0	0	0	0	1	0	2
LOX	1	0	0	0	0	1	0	0	0	2
ALDH1L2	1	0	0	0	0	0	0	0	1	2
SLC12A8	1	0	0	0	1	0	0	0	0	2
KIAA1755	1	0	0	0	0	0	0	1	0	2
FAP	1	0	0	0	0	0	0	1	0	2
RELT	1	0	0	0	0	0	0	0	1	2
FN1	1	0	0	0	0	1	0	0	0	2
PI15	1	0	0	0	1	0	0	0	0	2
BCAT1	1	0	0	0	0	1	0	0	0	2
MFAP2	1	0	0	0	0	1	0	0	0	2
SLC16A1	1	0	0	0	0	0	0	0	1	2
CCDC109B	1	0	0	0	0	1	0	0	0	2
PRIM1	1	0	0	0	0	0	0	0	1	2
MAD2L1	1	0	0	0	0	0	0	0	1	2
RNASEH1	1	0	0	0	0	0	0	0	1	2
MRAS	1	0	0	0	0	0	0	1	0	2
CKS1B	1	0	0	0	0	0	0	0	1	2
MS4A4A	1	0	0	0	0	0	0	1	0	2
AUNIP	1	0	0	0	0	0	0	0	1	2
CHST11	1	0	0	0	0	0	0	1	0	2
GLIPR2	1	0	0	0	0	0	0	1	0	2
CGREF1	1	0	0	1	0	0	0	0	0	2
USP1	1	0	0	0	0	0	0	0	1	2
GNB4	1	0	0	0	0	0	0	1	0	2
ME1	1	0	0	0	0	0	0	0	1	2
AQP9	1	0	0	0	1	0	0	0	0	2
RBL1	1	0	0	0	0	0	0	0	1	2
FMNL1	1	0	0	0	0	0	0	1	0	2
NCAPG2	1	0	0	0	0	0	0	0	1	2
CLTCL1	1	0	0	0	0	0	0	0	1	2
PRRX1	1	0	0	0	0	0	0	1	0	2
CYBB	1	0	0	0	0	0	0	1	0	2
TMEM194A	1	0	0	0	0	0	0	0	1	2
B4GALNT1	1	0	0	0	0	0	0	0	1	2
CDC25B	1	0	0	0	0	0	0	0	1	2
DNAJB5	1	0	0	0	0	0	0	1	0	2
TMEFF1	1	0	0	0	0	0	0	0	1	2
CTSV	1	0	0	0	0	0	1	0	0	2
SULF1	1	0	0	0	0	0	0	1	0	2
P2RY6	1	0	0	0	0	0	0	0	1	2
ANK2	1	0	0	0	0	0	0	1	0	2
PLA2G7	1	0	0	0	0	0	0	1	0	2
FBN2	1	0	0	0	0	0	0	0	1	2
CD84	1	0	0	0	0	0	0	1	0	2
NUP155	1	0	0	0	0	0	0	0	1	2
ADAP2	1	0	0	0	0	0	0	1	0	2
CD80	1	0	0	0	0	1	0	0	0	2
RHEBL1	1	0	0	1	0	0	0	0	0	2
RRAGC	1	0	0	0	0	0	0	0	1	2
CENPU	1	0	0	0	0	1	0	0	0	2
FIBIN	1	0	0	0	0	0	0	1	0	2
PILRA	1	0	0	0	0	0	0	1	0	2
CCDC80	1	0	0	0	0	0	0	1	0	2
SLC7A7	1	0	0	0	1	0	0	0	0	2
ATAD2	1	0	0	0	0	0	0	0	1	2
MT1G	1	0	0	0	0	0	0	0	1	2
GNG4	1	0	0	0	0	0	1	0	0	2
TMEM38B	1	0	0	0	0	0	0	0	1	2
COL5A2	1	0	0	0	0	1	0	0	0	2
MLF1	1	0	0	0	0	0	0	0	1	2
FBN1	1	0	0	0	0	0	0	1	0	2
INCENP	1	0	0	0	0	0	0	0	1	2
HPSE	1	0	0	0	0	0	0	0	1	2
TMEM200B	1	0	0	0	0	0	0	1	0	2
SLA	1	0	0	0	0	0	0	1	0	2
MDC1	1	0	0	0	0	0	0	0	1	2
C17orf51	1	0	0	0	0	0	0	0	1	2
IFI30	1	0	0	0	0	1	0	0	0	2
LILRB4	1	0	0	0	0	0	0	1	0	2
MARCO	1	0	0	0	1	0	0	0	0	2
C12orf75	1	0	0	0	0	0	1	0	0	2
HAVCR2	1	0	0	0	0	0	0	1	0	2
MAFB	1	0	0	0	0	0	0	1	0	2
LRRC15	1	0	0	0	1	0	0	0	0	2
IL21R	1	0	0	0	0	0	0	1	0	2
RSRC1	1	0	0	0	0	0	0	0	1	2
SCML2	1	0	0	0	0	0	0	0	1	2
SGCD	1	0	0	0	0	0	0	1	0	2
NID2	1	0	0	0	0	1	0	0	0	2
IL10	1	0	0	0	0	0	0	1	0	2
GPX8	1	0	0	0	0	1	0	0	0	2
CSF2RB	1	0	0	0	0	0	0	1	0	2
PTGER3	1	0	0	0	0	0	0	1	0	2
OSR2	1	0	0	0	0	1	0	0	0	2
GPC6	1	0	0	0	0	0	0	1	0	2
MKX	1	0	0	0	0	0	0	1	0	2
PLEKHA4	1	0	0	0	0	1	0	0	0	2
HS3ST2	1	0	0	0	0	0	0	1	0	2
HIST1H2BJ	1	0	0	0	0	1	0	0	0	2
MRO	1	0	1	0	0	0	0	0	0	2
OTX1	1	0	0	0	0	0	0	0	1	2
ICAM1	1	0	0	0	0	1	0	0	0	2
FAM124A	1	0	0	0	0	0	0	1	0	2
CYBRD1	1	0	0	0	0	0	0	1	0	2
SAMSN1	1	0	0	0	0	0	0	1	0	2
GJC1	1	0	0	0	0	1	0	0	0	2
CCNE2	1	0	0	0	0	0	1	0	0	2
CD300LF	1	0	0	0	0	0	0	1	0	2
DENND5B	1	0	1	0	0	0	0	0	0	2
GNG2	1	0	0	0	0	0	0	1	0	2
TNFRSF18	1	0	0	0	1	0	0	0	0	2
PIK3R6	1	0	0	0	0	0	0	1	0	2
FANCC	1	0	0	0	0	1	0	0	0	2
GMPS	1	0	0	0	0	0	0	0	1	2
DRP2	1	0	0	0	0	0	0	0	1	2
NDC1	1	0	0	0	0	0	0	0	1	2
ISLR	1	0	0	0	0	0	0	1	0	2
STIL	1	0	0	0	0	1	0	0	0	2
DHDH	1	0	0	0	0	0	0	0	1	2
KCNK13	1	0	0	0	0	0	0	1	0	2
FCER1G	1	0	0	0	0	0	0	1	0	2
VSIG4	1	0	0	0	0	0	0	1	0	2
WIPF1	1	0	0	0	0	0	0	1	0	2
NCKAP1L	1	0	0	0	0	0	0	1	0	2
CLEC7A	1	0	0	0	0	0	0	1	0	2
CD180	1	0	0	0	0	0	0	1	0	2
MYBL1	1	0	0	0	0	0	0	0	1	2
TIMP2	1	0	0	0	0	0	0	0	1	2
F2RL2	1	0	0	0	0	1	0	0	0	2
APBA2	1	0	0	0	1	0	0	0	0	2
SSC5D	1	0	0	0	0	0	0	1	0	2
TWIST1	1	0	0	0	0	1	0	0	0	2
LILRB2	1	0	0	0	0	0	0	1	0	2
DIXDC1	1	0	0	0	0	0	0	1	0	2
ST3GAL6	1	0	1	0	0	0	0	0	0	2
MRC1	1	0	0	0	0	0	0	1	0	2
COL15A1	1	0	0	0	0	1	0	0	0	2
PIK3R5	1	0	0	0	0	0	0	1	0	2
RASSF8	1	0	0	0	0	0	0	1	0	2
DEK	1	0	0	0	0	0	0	0	1	2
LILRB5	1	0	0	0	0	0	0	1	0	2
COL5A1	1	0	0	0	0	1	0	0	0	2
DOCK2	1	0	0	0	0	0	0	1	0	2
C1QC	1	0	0	0	0	0	0	1	0	2
LOC653653	1	0	0	0	0	0	0	1	0	2
FGF7	1	0	0	0	0	0	0	1	0	2
ITGB2	1	0	0	0	0	0	0	1	0	2
COL1A1	1	0	0	0	0	1	0	0	0	2
BICC1	1	0	0	0	0	0	0	1	0	2
PLEKHO1	1	0	0	0	0	0	0	1	0	2
CALD1	1	0	0	0	0	0	0	1	0	2
ITGA5	1	0	0	0	0	1	0	0	0	2
IL11	1	0	0	0	0	0	0	0	1	2
CCL4	1	0	0	0	0	0	0	1	0	2
LIPG	1	0	0	0	0	0	0	0	1	2
CENPO	1	0	0	0	0	0	0	0	1	2
C3AR1	1	0	0	0	0	0	0	1	0	2
PXDN	1	0	0	0	0	0	0	0	1	2
TEAD2	1	0	0	0	0	1	0	0	0	2
AEBP1	1	0	0	0	0	1	0	0	0	2
COL1A2	1	0	0	0	0	1	0	0	0	2
PTGFR	1	0	0	0	0	0	0	1	0	2
TFEC	1	0	0	0	0	0	0	1	0	2
PTN	1	0	0	1	0	0	0	0	0	2
C6orf114	1	0	0	0	0	0	0	0	1	2
DTX1	1	0	0	0	0	0	0	1	0	2
COL3A1	1	0	0	0	0	1	0	0	0	2
ELOVL3	1	0	0	0	0	0	0	0	1	2
TOPBP1	1	0	0	0	0	0	0	0	1	2
KIF4B	1	0	0	0	0	0	0	0	1	2
PRIM2	1	0	0	0	0	0	0	0	1	2
THEMIS2	1	0	0	0	0	0	0	0	1	2
SFRP1	1	0	0	0	0	0	0	1	0	2
CD37	1	0	0	0	0	0	0	1	0	2
ZNF367	1	0	0	0	0	1	0	0	0	2
PLEK	1	0	0	0	0	0	0	1	0	2
NRP2	1	0	0	0	0	0	0	1	0	2
POC1A	1	0	0	0	0	1	0	0	0	2
KCNJ8	1	0	0	0	0	0	0	1	0	2
DOCK10	1	0	0	0	0	0	0	1	0	2
COL6A3	1	0	0	0	0	1	0	0	0	2
C1QB	1	0	0	0	0	0	0	1	0	2
GPR183	1	0	0	0	0	0	0	1	0	2
CR1	1	0	0	0	0	0	0	1	0	2
RECK	1	0	0	0	0	0	0	1	0	2
BTK	1	0	0	0	0	0	0	1	0	2
FMO1	1	0	0	0	0	0	0	1	0	2
BVES	1	0	0	0	0	0	0	1	0	2
TNC	1	0	0	0	0	0	0	1	0	2
NFAM1	1	0	0	0	0	0	0	1	0	2
CD86	1	0	0	0	0	0	0	1	0	2
TNFSF8	1	0	0	0	0	0	0	1	0	2
CD53	1	0	0	0	0	0	0	1	0	2
HDAC9	1	0	0	0	0	0	0	1	0	2
C1QA	1	0	0	0	0	0	0	1	0	2
ACTN1	1	0	0	0	0	1	0	0	0	2
LRRC25	1	0	0	0	0	0	0	1	0	2
GPR19	1	0	0	0	0	0	0	0	1	2
STRIP2	1	0	0	0	1	0	0	0	0	2
HS3ST3B1	1	0	0	0	0	1	0	0	0	2
ITGA4	1	0	0	0	0	1	0	0	0	2
MS4A7	1	0	0	0	0	0	0	1	0	2
IL1R2	1	0	0	0	1	0	0	0	0	2
AIF1	1	0	0	0	0	0	0	1	0	2
OLFML2B	1	0	0	0	0	0	0	1	0	2
PARVG	1	0	0	0	0	0	0	1	0	2
NUPR1	1	0	0	0	0	0	0	1	0	2
COLEC12	1	0	0	0	0	0	0	1	0	2
CXorf21	1	0	0	0	0	0	0	1	0	2
EVI2A	1	0	0	0	0	0	0	1	0	2
SNAI1	1	0	0	0	0	0	0	0	1	2
AOAH	1	0	0	0	0	0	0	1	0	2
HCK	1	0	0	0	0	0	0	1	0	2
SLC9A7	1	0	0	0	0	0	0	0	1	2
PALLD	1	0	0	0	0	0	0	1	0	2
PLK4	1	0	0	0	0	1	0	0	0	2
LUM	1	0	0	0	0	1	0	0	0	2
CYTIP	1	0	0	0	0	0	0	1	0	2
PHF19	1	0	0	0	0	0	1	0	0	2
TREM2	1	0	0	0	0	0	0	1	0	2
STX1B	1	0	0	0	0	0	0	0	1	2
ITGAM	1	0	0	0	0	0	0	1	0	2
C18orf54	1	0	0	0	0	0	0	0	1	2
CFL2	1	0	0	0	0	0	0	1	0	2
CXCL12	1	0	0	0	0	0	0	1	0	2
PRUNE2	1	0	0	0	0	0	0	1	0	2
MPEG1	1	0	0	0	0	0	0	1	0	2
TEAD4	1	0	0	0	0	1	0	0	0	2
KLHL6	1	0	0	0	0	0	0	1	0	2
HLA-DMB	1	0	0	0	0	0	0	1	0	2
COL6A2	1	0	0	0	0	1	0	0	0	2
TYMP	1	0	0	0	0	1	0	0	0	2
PPAPDC1A	1	0	0	0	0	0	0	0	1	2
SRGN	1	0	0	0	0	0	0	1	0	2
EGR2	1	0	0	0	0	0	0	1	0	2
PTPRC	1	0	0	0	0	0	0	1	0	2
MYLK	1	0	0	0	0	0	0	1	0	2
CMSS1	1	0	0	0	0	0	0	0	1	2
OLFML3	1	0	0	0	0	0	0	1	0	2
MESP1	1	0	0	1	0	0	0	0	0	2
CDK14	1	0	0	0	0	0	0	1	0	2
LY86	1	0	0	0	0	0	0	1	0	2
CDH11	1	0	0	0	0	0	0	1	0	2
OLR1	1	0	0	0	0	0	0	1	0	2
MAP1A	1	0	0	0	0	0	0	1	0	2
SIGLEC9	1	0	0	0	0	0	0	1	0	2
UHRF1	1	0	0	0	0	0	1	0	0	2
TLR8	1	0	0	0	0	0	0	1	0	2
CSDC2	1	0	0	0	0	0	0	1	0	2
MIR4435-2HG	1	0	0	0	0	1	0	0	0	2
BIN2	1	0	0	0	0	0	0	1	0	2
CTLA4	1	0	0	0	1	0	0	0	0	2
HAPLN3	1	0	0	0	0	1	0	0	0	2
GUCA1A	1	0	0	0	0	0	0	0	1	2
MAMSTR	1	0	0	0	0	0	0	0	1	2
PAQR4	1	0	0	0	0	0	1	0	0	2
RHOH	1	0	0	0	0	0	0	1	0	2
TMEM150B	1	0	0	0	0	0	0	0	1	2
RGS1	1	0	0	0	0	0	0	1	0	2
DHCR24	1	0	0	0	0	0	0	0	1	2
PDE4B	1	0	0	0	0	0	0	1	0	2
SPON2	1	0	0	0	0	1	0	0	0	2
HIST1H3H	1	0	0	0	0	1	0	0	0	2
GLIPR1	1	0	0	0	0	0	0	1	0	2
ST8SIA1	1	0	0	0	0	0	0	1	0	2
TET1	1	0	0	0	0	0	1	0	0	2
FAM111B	1	0	0	0	0	1	0	0	0	2
AP1S2	1	0	0	0	0	0	0	1	0	2
ZEB2	1	0	0	0	0	0	0	1	0	2
CD209	1	0	0	0	0	0	0	1	0	2
LRIG1	1	0	0	1	0	0	0	0	0	2
LYZ	1	0	0	0	0	1	0	0	0	2
MT1H	1	0	0	0	0	0	0	0	1	2
CCIN	1	0	0	0	0	0	0	0	1	2
GPR34	1	0	0	0	0	0	0	1	0	2
KLHL4	1	0	0	0	0	0	0	1	0	2
PPAT	1	0	0	0	0	0	0	0	1	2
OSM	1	0	0	0	1	0	0	0	0	2
CIT	1	0	0	0	0	0	1	0	0	2
DPF1	1	0	0	0	0	0	0	0	1	2
TM4SF1	1	0	0	0	0	1	0	0	0	2
MCM4	1	0	0	0	0	0	0	0	1	2
DDR2	1	0	0	0	0	0	0	1	0	2
CAD	1	0	0	0	0	0	0	0	1	2
CD28	1	0	0	0	0	0	0	1	0	2
P2RX7	1	0	0	0	0	0	0	1	0	2
RADIL	1	0	0	0	0	0	0	1	0	2
PMCH	1	0	0	0	1	0	0	0	0	2
SIGLEC10	1	0	0	0	0	0	0	1	0	2
HMGB2	1	0	0	1	0	0	0	0	0	2
FMO2	1	0	0	0	0	0	0	1	0	2
TNN	1	0	0	0	0	0	0	1	0	2
MFAP5	1	0	0	0	0	0	0	1	0	2
C1orf162	1	0	0	0	0	0	0	1	0	2
TYROBP	1	0	0	0	0	0	0	1	0	2
ANKRD29	1	0	0	0	0	0	0	1	0	2
TRIM36	1	0	0	0	1	0	0	0	0	2
GEM	1	0	0	0	0	1	0	0	0	2
PAPSS2	1	0	0	1	0	0	0	0	0	2
HLA-DRB6	1	0	0	0	0	1	0	0	0	2
CD33	1	0	0	0	0	0	0	1	0	2
ADM2	1	0	0	0	0	1	0	0	0	2
ICOS	1	0	0	0	1	0	0	0	0	2
MICB	1	0	0	0	0	1	0	0	0	2
MURC	1	0	0	0	0	0	0	0	1	2
SOX11	1	0	0	0	0	0	0	0	1	2
IGSF6	1	0	0	0	0	0	0	1	0	2
DNAJC5B	1	0	0	0	0	0	0	1	0	2
EMP3	1	0	0	0	0	1	0	0	0	2
TMEM158	1	0	0	0	1	0	0	0	0	2
IL10RA	1	0	0	0	0	0	0	1	0	2
LRRK2	1	0	0	0	0	0	0	1	0	2
PKDCC	1	0	0	1	0	0	0	0	0	2
AKAP5	1	0	0	0	0	0	0	0	1	2
EDNRA	1	0	0	0	0	0	0	1	0	2
FAM180A	1	0	0	0	0	0	0	1	0	2
CMKLR1	1	0	0	0	0	0	0	1	0	2
PTRF	1	0	0	0	0	0	0	1	0	2
2016-09-06	1	0	0	0	0	0	0	1	0	2
MIR100HG	1	0	0	0	0	0	0	1	0	2
PRKDC	1	0	0	0	0	0	0	0	1	2
CXCL5	1	0	0	0	1	0	0	0	0	2
MSN	1	0	0	0	0	1	0	0	0	2
TLDC2	1	0	0	0	0	0	1	0	0	2
ST8SIA4	1	0	0	0	0	0	0	1	0	2
RIF1	1	0	0	0	0	0	0	0	1	2
SCIMP	1	0	0	0	0	0	0	1	0	2
EIF5A2	1	0	0	0	0	0	1	0	0	2
GNB3	1	0	0	0	0	0	0	0	1	2
GPR141	1	0	0	0	0	0	0	1	0	2
CASS4	1	0	0	0	0	0	0	1	0	2
ATP8B4	1	0	0	0	0	0	0	1	0	2
LOC100130872	1	0	0	0	1	0	0	0	0	2
PNMAL1	1	0	0	0	0	0	0	1	0	2
WNT10B	1	0	0	1	0	0	0	0	0	2
FAM46B	1	0	0	0	0	1	0	0	0	2
CCL26	1	0	0	0	1	0	0	0	0	2
ATP8B2	1	0	0	0	0	0	0	1	0	2
CCR8	1	0	0	0	0	0	0	1	0	2
TUBB3	1	0	0	0	1	0	0	0	0	2
COPZ2	1	0	0	0	0	0	0	1	0	2
BARD1	1	0	0	0	0	0	0	0	1	2
TGFB3	1	0	0	0	0	0	0	1	0	2
TGFBI	1	0	0	0	1	0	0	0	0	2
TM6SF2	1	0	0	0	0	0	0	0	1	2
C14orf37	1	0	0	0	0	0	0	0	1	2
ARHGAP9	1	0	0	0	0	0	0	1	0	2
LIX1L	1	0	0	0	0	0	0	1	0	2
SLIT2	1	0	0	0	0	0	0	1	0	2
SPI1	1	0	0	0	0	0	0	1	0	2
CD300C	1	0	0	0	0	0	0	1	0	2
SIRPB2	1	0	0	0	0	0	0	1	0	2
CSF1R	1	0	0	0	0	0	0	1	0	2
DZIP1L	1	0	0	0	0	0	1	0	0	2
CYTH4	1	0	0	0	0	0	0	1	0	2
DIRAS1	1	0	0	0	0	0	1	0	0	2
OSMR	1	0	0	0	0	1	0	0	0	2
CKS2	1	0	0	0	0	1	0	0	0	2
PCSK1	1	0	0	0	0	0	0	0	1	2
KCNMA1	1	0	0	0	0	0	0	1	0	2
GPR156	1	0	0	0	0	1	0	0	0	2
RNASE6	1	0	0	0	0	0	0	1	0	2
GPR155	1	0	0	0	0	0	0	1	0	2
CORO6	1	0	0	0	0	0	0	0	1	2
ADAMTSL1	1	0	0	0	0	0	0	1	0	2
BDKRB2	1	0	0	0	0	1	0	0	0	2
PTGDR	1	0	0	0	0	0	0	1	0	2
DOK2	1	0	0	0	0	0	0	1	0	2
DPYSL3	1	0	0	0	0	0	0	1	0	2
FYB	1	0	0	0	0	0	0	1	0	2
RGS4	1	0	0	0	0	0	0	1	0	2
SELL	1	0	0	0	0	0	0	1	0	2
GYG2	1	0	0	0	1	0	0	0	0	2
CDH15	1	0	0	0	1	0	0	0	0	2
NT5M	1	0	0	1	0	0	0	0	0	2
FSTL3	1	0	0	0	0	0	0	0	1	2
CD36	1	0	0	0	0	0	0	1	0	2
CD226	1	0	0	0	0	0	0	1	0	2
SYT11	1	0	0	0	0	0	0	1	0	2
WWTR1	1	0	0	0	0	0	0	1	0	2
CRYBB1	1	0	0	0	0	0	0	1	0	2
GFI1	1	0	0	0	0	0	0	1	0	2
APOBEC3B	1	0	0	0	0	1	0	0	0	2
ZNF804A	1	0	0	0	0	0	0	1	0	2
TMEM169	1	0	0	0	0	0	0	0	1	2
ABCC9	1	0	0	0	0	0	0	1	0	2
CLEC5A	1	0	0	0	0	1	0	0	0	2
SYPL2	1	0	0	0	0	0	0	1	0	2
THBS4	1	0	0	0	0	0	0	1	0	2
LCP1	1	0	0	0	0	0	0	1	0	2
IKZF1	1	0	0	0	0	0	0	1	0	2
HAPLN4	1	0	0	0	0	0	0	0	1	2
SPTBN2	1	0	0	0	1	0	0	0	0	2
ADGRE5	1	0	0	0	0	1	0	0	0	2
TMEM151A	1	0	0	0	0	0	0	0	1	2
EMILIN1	1	0	0	0	0	0	0	1	0	2
LAT2	1	0	0	0	0	0	0	1	0	2
DDN	1	0	0	0	0	0	1	0	0	2
PDE3B	1	0	0	0	0	0	0	0	1	2
CCDC138	1	0	0	0	0	0	1	0	0	2
WAS	1	0	0	0	0	0	0	1	0	2
WDFY4	1	0	0	0	0	0	0	1	0	2
MT1M	1	0	0	0	0	0	0	0	1	2
CCL13	1	0	0	0	0	0	0	1	0	2
2016-03-01	1	0	0	0	0	0	0	1	0	2
TRAF3IP3	1	0	0	0	0	0	0	1	0	2
OMD	1	0	0	0	0	0	0	1	0	2
FBXO5	1	0	0	0	0	0	0	0	1	2
FERMT2	1	0	0	0	0	0	0	1	0	2
PIK3CG	1	0	0	0	0	0	0	1	0	2
IGF1	1	0	0	0	0	0	0	1	0	2
FAM101A	1	0	0	0	1	0	0	0	0	2
FSTL1	1	0	0	0	0	1	0	0	0	2
CD70	1	0	0	0	1	0	0	0	0	2
FOXD2-AS1	1	0	0	0	0	1	0	0	0	2
SUGCT	1	0	0	0	0	0	0	0	1	2
CXCL1	1	0	0	0	1	0	0	0	0	2
SELPLG	1	0	0	0	0	0	0	1	0	2
SASH3	1	0	0	0	0	0	0	1	0	2
LAIR1	1	0	0	0	0	0	0	1	0	2
GAP43	1	0	0	0	0	0	0	1	0	2
RGMA	1	0	0	0	0	0	0	1	0	2
PLXNC1	1	0	0	0	0	0	0	1	0	2
DPT	1	0	0	0	0	0	0	1	0	2
HACD2	1	0	0	0	0	0	0	0	1	2
SLC6A9	1	0	0	0	0	0	0	0	1	2
MSRB3	1	0	0	0	0	0	0	1	0	2
DCN	1	0	0	0	0	0	0	1	0	2
NLRP3	1	0	0	0	0	0	0	1	0	2
SLC43A3	1	0	0	0	0	1	0	0	0	2
HERC5	1	0	0	0	0	0	0	0	1	2
NRCAM	1	0	0	0	0	0	1	0	0	2
NEGR1	1	0	0	0	0	0	0	1	0	2
BTLA	1	0	0	0	0	0	0	1	0	2
DDIAS	1	0	0	0	0	1	0	0	0	2
NCAPD2	1	0	0	0	0	0	0	0	1	2
MAP7D3	1	0	0	0	0	0	0	0	1	2
RACGAP1P	1	0	0	0	0	0	0	0	1	2
RBPMS2	1	0	0	0	0	0	0	1	0	2
KLRD1	1	0	0	0	0	0	0	1	0	2
LOXL2	1	0	0	0	0	1	0	0	0	2
RPSAP52	1	1	0	0	0	0	0	0	0	2
CPA4	1	0	0	0	1	0	0	0	0	2
LILRB1	1	0	0	0	0	0	0	1	0	2
TMEM45A	1	0	0	0	1	0	0	0	0	2
FGF5	1	0	0	0	1	0	0	0	0	2
RUNX3	1	0	0	0	0	1	0	0	0	2
ZDBF2	1	0	0	0	0	0	0	0	1	2
PRND	1	0	0	0	0	0	0	1	0	2
EVI2B	1	0	0	0	0	0	0	1	0	2
ADORA3	1	0	0	0	0	0	0	1	0	2
LILRA3	1	0	0	0	0	0	0	0	1	2
PTGDS	1	0	0	0	0	0	0	1	0	2
MN1	1	0	0	0	0	0	0	1	0	2
IL12RB2	1	0	0	0	0	0	0	0	1	2
PSMC3IP	1	0	0	0	0	0	1	0	0	2
FAM49B	1	0	0	0	0	0	0	0	1	2
FILIP1	1	0	0	0	0	0	0	1	0	2
PLXNA4	1	0	0	0	0	0	0	1	0	2
CDO1	1	0	0	0	0	0	0	1	0	2
SLC11A1	1	0	0	0	0	1	0	0	0	2
VAT1L	1	0	0	0	0	0	1	0	0	2
AKAP6	1	0	0	0	0	0	0	1	0	2
NEXN	1	0	0	0	0	0	0	1	0	2
CCR1	1	0	0	0	0	0	0	1	0	2
ZFPM2	1	0	0	0	0	0	0	1	0	2
CD300A	1	0	0	0	0	0	0	1	0	2
GINS2	1	0	0	0	0	1	0	0	0	2
ADCY9	1	0	0	0	0	0	0	0	1	2
CDKL2	1	0	0	0	0	0	0	0	1	2
CCL7	1	0	0	0	0	0	0	0	1	2
FOLR2	1	0	0	0	0	0	0	1	0	2
BIRC3	1	0	0	1	0	0	0	0	0	2
TNFRSF9	1	0	0	0	1	0	0	0	0	2
FOXP3	1	0	0	0	1	0	0	0	0	2
FAM78A	1	0	0	0	0	0	0	1	0	2
CLIP3	1	0	0	0	0	0	0	1	0	2
GUCY1A3	1	0	0	0	0	0	0	1	0	2
GNAO1	1	0	0	0	0	0	0	1	0	2
GZMB	1	0	0	0	0	0	0	1	0	2
BIRC7	1	0	0	0	0	0	0	0	1	2
PSIP1	1	0	0	1	0	0	0	0	0	2
GAS7	1	0	0	0	0	0	0	1	0	2
GYPC	1	0	0	0	0	0	0	1	0	2
MNDA	1	0	0	0	0	0	0	1	0	2
IQGAP2	1	0	0	0	0	1	0	0	0	2
VTN	1	0	0	0	1	0	0	0	0	2
KCNG3	1	0	0	0	0	0	0	0	1	2
RCSD1	1	0	0	0	0	0	0	1	0	2
TOX	1	0	0	0	1	0	0	0	0	2
SSC4D	1	0	0	0	0	0	0	0	1	2
SPIRE1	1	0	0	0	0	0	0	0	1	2
P2RY10	1	0	0	0	0	0	0	1	0	2
RAB39A	1	0	0	0	0	0	0	0	1	2
CD248	1	0	0	0	0	1	0	0	0	2
RAD21	1	0	0	0	0	0	0	0	1	2
SPDL1	1	0	0	0	0	0	0	0	1	2
SCEL	1	0	0	0	0	0	0	0	1	2
LHX2	1	0	0	1	0	0	0	0	0	2
ZNF114	1	0	0	0	0	0	0	0	1	2
KCNJ12	1	0	0	0	0	0	0	0	1	2
CCL21	1	0	0	0	0	0	0	1	0	2
ACOT7	1	0	0	0	0	0	0	0	1	2
LINC00471	1	0	0	0	0	0	0	0	1	2
PPAPDC3	1	0	0	0	0	0	0	1	0	2
ANKRD27	1	0	0	0	0	0	0	0	1	2
CD7	1	0	0	0	1	0	0	0	0	2
CKAP2	1	0	0	0	0	0	0	0	1	2
EPHA3	1	0	0	0	0	0	0	1	0	2
VSTM2L	1	0	0	0	1	0	0	0	0	2
PRICKLE1	1	0	0	0	0	0	0	1	0	2
SLC4A3	1	0	0	0	1	0	0	0	0	2
SOCS1	1	0	0	0	1	0	0	0	0	2
GDPD5	1	0	0	0	0	0	0	0	1	2
CDR1	1	0	0	0	0	0	0	0	1	2
SNX20	1	0	0	0	0	0	0	1	0	2
ZEB1	1	0	0	0	0	0	0	1	0	2
IFFO1	1	0	0	0	0	0	0	1	0	2
RBM24	1	0	0	0	0	0	0	1	0	2
COL6A6	1	0	0	0	0	0	0	0	1	2
AKT3	1	0	0	0	0	0	0	1	0	2
ATP6V0D2	1	0	0	0	0	0	1	0	0	2
NCF1B	1	0	0	0	0	0	0	1	0	2
SYNM	1	0	0	0	0	0	0	1	0	2
DZIP1	1	0	0	0	0	0	0	1	0	2
PHGDH	1	0	0	1	0	0	0	0	0	2
TFRC	1	0	0	0	0	0	0	0	1	2
BLM	1	0	0	0	0	0	1	0	0	2
CLCF1	1	0	0	0	0	1	0	0	0	2
ULBP1	1	0	0	0	0	1	0	0	0	2
FAM126A	1	0	0	0	0	1	0	0	0	2
LOC645166	1	0	0	0	0	0	1	0	0	2
HAS1	1	0	0	0	0	0	0	0	1	2
CACNA2D1	1	0	0	0	0	0	0	1	0	2
STAT1	1	0	0	0	0	0	0	0	1	2
PLN	1	0	0	0	0	0	0	1	0	2
C16orf59	1	0	0	0	0	0	1	0	0	2
TREML2	1	0	0	0	0	0	0	0	1	2
CRTAM	1	0	0	0	0	0	0	1	0	2
ARHGEF25	1	0	0	0	0	0	0	1	0	2
MESP2	1	0	0	0	0	0	1	0	0	2
PIPOX	1	0	0	0	0	0	0	0	1	2
RGS9BP	1	0	0	0	0	0	0	0	1	2
LAX1	1	0	0	0	0	0	0	1	0	2
ADAMTS14	1	0	0	0	1	0	0	0	0	2
C2	1	0	0	0	1	0	0	0	0	2
KLF17	1	0	0	0	0	0	0	1	0	2
LINC00152	1	0	0	0	0	1	0	0	0	2
NID1	1	0	1	0	0	0	0	0	0	2
MSI1	1	0	0	0	0	0	1	0	0	2
LINC00634	1	0	0	0	0	0	1	0	0	2
KLHDC7B	1	0	0	0	0	0	0	1	0	2
DNAJC22	1	0	0	1	0	0	0	0	0	2
ENPEP	1	0	0	0	0	1	0	0	0	2
HLA-DRB1	1	0	0	0	0	1	0	0	0	2
CAND2	1	0	0	0	0	0	0	0	1	2
CCR4	1	0	0	0	0	0	0	1	0	2
GFOD1	1	0	0	0	0	0	0	0	1	2
CEACAM4	1	0	0	0	0	0	0	1	0	2
HPCAL4	1	0	0	0	0	0	0	0	1	2
WNT2B	1	0	0	0	0	0	0	1	0	2
TLR7	1	0	0	0	0	0	0	1	0	2
DBN1	1	0	0	0	0	0	1	0	0	2
KLC3	1	0	0	0	0	0	0	0	1	2
TWIST2	1	0	0	0	0	0	0	1	0	2
ADGRE2	1	0	0	0	0	1	0	0	0	2
CH25H	1	0	0	0	0	0	0	1	0	2
CNTN1	1	0	0	0	0	0	0	1	0	2
SGCE	1	0	0	0	0	0	0	0	1	2
LRRN4	1	0	0	0	0	0	0	0	1	2
NCF1	1	0	0	0	0	0	0	1	0	2
HIC1	1	0	0	0	0	0	0	1	0	2
ATP6V1B1	1	0	0	0	0	0	0	0	1	2
CD6	1	0	0	0	0	0	0	1	0	2
ITGA7	1	0	0	0	0	0	0	0	1	2
CPA3	1	0	0	0	0	0	0	1	0	2
ABCD2	1	0	0	0	0	0	0	1	0	2
SH2D5	1	0	0	0	0	0	0	0	1	2
GLIS2	1	0	0	0	0	0	0	0	1	2
PYGO1	1	0	0	0	0	0	0	1	0	2
TNFAIP8L2	1	0	0	0	0	0	0	1	0	2
RGS2	1	0	0	0	0	0	0	1	0	2
EIF2AK2	1	0	0	0	0	0	0	0	1	2
SLC6A12	1	0	0	0	0	0	0	0	1	2
KCNN3	1	0	0	0	0	0	0	1	0	2
STAG3	1	0	0	1	0	0	0	0	0	2
PI3	1	0	0	0	1	0	0	0	0	2
BMPR1B	1	0	0	0	0	0	0	1	0	2
CILP	1	0	0	0	0	0	0	1	0	2
CDKN2B-AS1	1	0	0	1	0	0	0	0	0	2
BRSK1	1	0	0	0	0	0	0	0	1	2
HOXD11	1	0	0	0	0	1	0	0	0	2
SLC6A17	1	0	0	0	0	0	0	0	1	2
RARRES1	1	0	0	0	1	0	0	0	0	2
CPED1	1	0	0	0	0	0	0	1	0	2
HTR2A	1	0	0	0	0	0	0	1	0	2
PLXND1	1	0	1	0	0	0	0	0	0	2
PTCRA	1	0	0	0	0	1	0	0	0	2
MSC	1	0	0	0	1	0	0	0	0	2
PIK3CD	1	0	0	0	0	0	0	1	0	2
VIM	1	0	0	0	0	1	0	0	0	2
AKAP2	1	0	0	0	0	0	0	0	1	2
KIRREL	1	0	0	0	0	0	0	0	1	2
DOK5	1	0	0	0	0	0	0	0	1	2
WIPF3	1	0	0	0	1	0	0	0	0	2
CCL8	1	0	0	0	0	0	0	0	1	2
CNTLN	1	0	0	0	0	0	0	1	0	2
WNT3	1	0	0	0	0	0	0	0	1	2
STAT4	1	0	0	0	0	0	0	1	0	2
HSD11B1	1	0	0	0	0	0	0	1	0	2
SECTM1	1	0	0	0	0	1	0	0	0	2
SPN	1	0	0	0	0	0	0	1	0	2
CPXM2	1	0	0	0	0	0	0	1	0	2
SLAMF1	1	0	0	0	0	0	0	1	0	2
RASSF4	1	0	1	0	0	0	0	0	0	2
AGO2	1	0	0	0	0	0	0	0	1	2
ASPN	1	0	0	0	0	0	0	1	0	2
TLR6	1	0	0	0	0	0	0	1	0	2
P3H4	1	0	0	0	0	0	1	0	0	2
UBXN7	1	0	0	0	0	0	0	0	1	2
POMK	1	0	0	0	0	0	0	0	1	2
MKRN3	1	0	0	0	0	0	0	0	1	2
CABLES2	1	0	0	0	0	0	0	0	1	2
PITX3	1	0	0	0	0	0	0	0	1	2
SIGLEC17P	1	0	0	0	0	0	0	1	0	2
NELL2	1	0	0	0	1	0	0	0	0	2
CHRNA3	1	0	0	0	0	0	0	1	0	2
TRIM46	1	0	0	0	0	0	0	0	1	2
OTOA	1	0	0	0	0	0	0	1	0	2
MAGEA6	1	0	0	0	0	0	0	0	1	2
GNGT2	1	0	0	0	0	0	0	1	0	2
NUAK2	1	0	0	0	0	1	0	0	0	2
OGN	1	0	0	0	0	0	0	1	0	2
MAGEA3	1	0	0	0	0	0	0	0	1	2
SRGAP1	1	0	0	0	0	0	0	0	1	2
P2RY14	1	0	0	0	0	0	0	1	0	2
RGS18	1	0	0	0	0	0	0	1	0	2
BGN	1	0	0	0	0	1	0	0	0	2
RASSF9	1	0	0	0	0	0	1	0	0	2
CD247	1	0	0	0	0	0	0	1	0	2
MAP1B	1	0	0	0	0	0	0	1	0	2
USP32P1	1	0	1	0	0	0	0	0	0	2
C2CD4A	1	0	0	0	1	0	0	0	0	2
HLTF	1	0	0	0	0	0	0	0	1	2
DNMT3B	1	0	0	0	0	0	0	0	1	2
SIGLEC14	1	0	0	0	0	0	0	1	0	2
RASGRP4	1	0	0	0	0	0	0	1	0	2
IL24	1	0	0	0	0	0	0	0	1	2
MUC16	1	0	0	1	0	0	0	0	0	2
KIAA1161	1	0	0	0	0	0	0	0	1	2
HSPA6	1	0	0	0	0	1	0	0	0	2
NAV3	1	0	0	0	0	0	0	1	0	2
CLIC2	1	0	0	0	0	0	0	1	0	2
LST1	1	0	0	0	0	0	0	1	0	2
PRSS3	1	0	0	0	1	0	0	0	0	2
PRRX2	1	0	0	0	0	0	0	0	1	2
CDC7	1	0	0	0	0	0	0	0	1	2
CHRNA1	1	0	0	0	0	1	0	0	0	2
GGTA1P	1	0	0	0	0	0	0	1	0	2
AS3MT	1	0	0	1	0	0	0	0	0	2
MATK	1	0	0	0	0	0	0	1	0	2
METTL7B	1	0	0	0	0	1	0	0	0	2
ENHO	1	0	0	0	0	0	0	0	1	2
KIAA0125	1	0	0	0	0	0	0	1	0	2
RUNX1T1	1	0	0	0	0	0	0	1	0	2
PCOLCE	1	0	0	0	0	1	0	0	0	2
GAL	1	0	0	0	0	0	0	0	1	2
FOXD2	1	0	0	0	0	1	0	0	0	2
NRXN2	1	0	0	0	0	0	0	1	0	2
PRRT4	1	0	0	0	0	0	0	0	1	2
SPSB4	1	0	0	0	0	0	0	0	1	2
RBP1	1	0	0	0	0	1	0	0	0	2
PPP2R2C	1	0	0	0	1	0	0	0	0	2
NOD2	1	0	0	0	1	0	0	0	0	2
TRAT1	1	0	0	0	0	0	0	1	0	2
LEFTY2	1	0	0	0	0	0	0	1	0	2
LINC00652	1	0	0	0	0	0	0	0	1	2
MS4A14	1	0	0	0	0	0	0	1	0	2
EOMES	1	0	0	0	0	0	0	1	0	2
KCNA3	1	0	0	0	0	0	0	1	0	2
ACTN2	1	0	0	0	0	0	0	1	0	2
ZNF385B	1	0	0	0	0	0	0	1	0	2
EYA1	1	0	0	1	0	0	0	0	0	2
ISLR2	1	0	0	0	0	0	0	1	0	2
RGP1	1	0	0	0	0	0	0	0	1	2
TAGLN	1	0	0	0	0	0	0	1	0	2
CLIC5	1	0	0	1	0	0	0	0	0	2
GIPC2	1	0	0	1	0	0	0	0	0	2
ANKRD36BP1	1	0	0	0	0	0	0	0	1	2
RAB33A	1	0	0	0	0	0	0	1	0	2
KIF3C	1	0	0	0	0	0	0	0	1	2
SCRG1	1	0	0	0	0	0	0	1	0	2
ITGA1	1	0	0	0	0	1	0	0	0	2
SOX9	1	0	0	0	0	0	1	0	0	2
DLL3	1	0	0	0	0	0	0	0	1	2
IGFBPL1	1	0	0	1	0	0	0	0	0	2
NPW	1	0	0	0	0	0	0	0	1	2
CPNE8	1	0	0	0	0	0	0	0	1	2
C3orf67	1	0	0	0	0	0	0	0	1	2
NECAB2	1	0	0	0	0	0	0	0	1	2
CFAP61	1	0	0	0	0	1	0	0	0	2
KCNE4	1	0	0	0	0	0	0	1	0	2
OR2B6	1	0	0	0	0	0	0	0	1	2
NAP1L3	1	0	0	0	0	0	0	1	0	2
GAB3	1	0	0	0	0	0	0	1	0	2
MAP3K14	1	0	0	1	0	0	0	0	0	2
TENM1	1	0	0	0	0	0	0	0	1	2
ZC3HAV1L	1	0	0	0	0	1	0	0	0	2
SLITRK5	1	0	0	0	0	0	0	1	0	2
NPNT	1	0	0	0	0	1	0	0	0	2
TYRP1	1	0	0	0	0	0	0	1	0	2
RTN1	1	0	0	0	0	0	0	1	0	2
NCF1C	1	0	0	0	0	0	0	1	0	2
RNF168	1	0	0	0	0	0	0	0	1	2
C4A	1	0	0	0	0	0	0	1	0	2
ADGRD1	1	0	0	0	0	0	0	1	0	2
MAP6D1	1	0	0	0	0	0	0	0	1	2
TAF4B	1	0	0	0	0	0	0	0	1	2
PPFIA2	1	0	0	0	0	0	0	0	1	2
SLITRK3	1	0	0	0	0	0	0	1	0	2
SIMC1	1	0	0	1	0	0	0	0	0	2
SKP2	1	0	0	0	0	0	0	0	1	2
FBLN7	1	0	0	0	0	1	0	0	0	2
CSPG5	1	0	0	0	0	0	0	0	1	2
FMOD	1	0	0	0	0	1	0	0	0	2
NXPH3	1	0	0	0	0	0	0	1	0	2
ALG11	1	0	0	0	0	0	0	0	1	2
ZCCHC5	1	0	0	0	0	0	0	1	0	2
KIAA1644	1	0	0	0	0	0	0	1	0	2
DNAJC12	1	0	0	0	1	0	0	0	0	2
IGLON5	1	0	0	0	0	0	0	0	1	2
CMAHP	1	0	0	0	0	0	0	1	0	2
CALB2	1	0	0	0	0	0	0	0	1	2
SLC6A16	1	0	0	1	0	0	0	0	0	2
SLC15A3	1	0	0	0	0	0	0	1	0	2
ITGBL1	1	0	0	0	0	0	0	1	0	2
ZNF831	1	0	0	0	0	0	0	1	0	2
GSTM5	1	0	0	0	0	0	0	1	0	2
EPHB1	1	0	0	0	0	0	0	0	1	2
TPSAB1	1	0	0	0	0	0	0	1	0	2
MTTP	1	0	0	0	1	0	0	0	0	2
JPH2	1	0	0	0	0	0	0	1	0	2
PLSCR1	1	0	0	0	0	1	0	0	0	2
GPR88	1	0	0	0	0	0	0	1	0	2
OLFML2A	1	0	0	0	0	1	0	0	0	2
OLFML1	1	0	0	0	0	0	0	1	0	2
GPR174	1	0	0	0	0	0	0	1	0	2
CYP27A1	1	0	0	1	0	0	0	0	0	2
METRNL	1	0	0	0	0	0	0	0	1	2
AGPAT9	1	0	0	0	0	0	0	0	1	2
KLK8	1	0	0	0	0	0	0	0	1	2
TNIP3	1	0	0	0	1	0	0	0	0	2
DGKB	1	0	0	0	0	0	0	1	0	2
MAGEL2	1	0	0	0	0	0	0	0	1	2
PTGS1	1	0	0	0	0	0	0	0	1	2
TTBK1	1	0	0	0	0	0	0	0	1	2
SUCNR1	1	0	0	0	0	0	0	1	0	2
FRMD5	1	0	0	0	0	0	0	0	1	2
LAPTM4B	1	0	0	0	0	0	1	0	0	2
JSRP1	1	0	0	0	1	0	0	0	0	2
MIR99AHG	1	0	0	0	0	0	0	1	0	2
TMC8	1	0	0	0	0	0	0	1	0	2
PRSS21	1	0	0	1	0	0	0	0	0	2
SPEG	1	0	0	0	0	0	0	0	1	2
GRAP2	1	0	0	0	0	0	0	1	0	2
KLK7	1	0	0	0	0	0	0	0	1	2
SOX12	1	0	0	0	0	0	0	0	1	2
SV2A	1	0	0	0	0	0	0	0	1	2
KLRG1	1	0	0	0	0	0	0	1	0	2
DAZL	1	0	0	0	0	0	0	1	0	2
NRIP3	1	0	0	0	0	0	0	0	1	2
ARHGAP28	1	0	0	0	0	0	0	0	1	2
NTNG2	1	0	0	0	1	0	0	0	0	2
PTGFRN	1	0	0	0	0	1	0	0	0	2
CRABP1	1	0	0	0	0	0	0	0	1	2
NPAS3	1	0	0	0	0	0	0	1	0	2
GPR171	1	0	0	0	0	0	0	1	0	2
HOTAIR	1	0	0	0	0	1	0	0	0	2
IL31RA	1	0	0	0	0	0	0	1	0	2
KIF17	1	0	0	0	0	0	0	1	0	2
PTH2R	1	0	0	1	0	0	0	0	0	2
CHRNA5	1	0	0	0	0	0	0	0	1	2
TLR1	1	0	0	0	0	0	0	1	0	2
FANCE	1	0	0	0	0	0	0	0	1	2
CD244	1	0	0	0	0	0	0	1	0	2
SEC61G	1	0	0	0	0	1	0	0	0	2
SOD3	1	0	0	0	0	0	0	1	0	2
SBSN	1	0	0	0	1	0	0	0	0	2
CDR2L	1	0	0	0	0	0	0	0	1	2
ALX1	1	0	0	0	0	0	0	0	1	2
NUAK1	1	0	0	0	0	0	0	0	1	2
GRIN2D	1	0	0	0	1	0	0	0	0	2
TLR10	1	0	0	0	0	0	0	1	0	2
TNFRSF6B	1	0	0	0	1	0	0	0	0	2
HIST1H3D	1	0	0	0	1	0	0	0	0	2
PDX1	1	0	0	0	0	0	1	0	0	2
TCL1A	1	0	0	0	0	0	0	1	0	2
ITGAL	1	0	0	0	0	0	0	1	0	2
KCNA6	1	0	0	0	0	0	0	1	0	2
RSAD2	1	0	0	0	0	0	0	0	1	2
RSPO4	1	0	0	0	0	0	0	0	1	2
SLC22A16	1	0	0	0	0	0	0	0	1	2
PSRC1	1	0	0	0	0	0	0	0	1	2
HMSD	1	0	0	1	0	0	0	0	0	2
MYO1F	1	0	0	0	0	0	0	1	0	2
PAX5	1	0	0	0	0	0	0	1	0	2
DACT3	1	0	0	0	0	0	0	1	0	2
SLC2A5	1	0	0	0	0	0	0	1	0	2
SLC25A53	1	0	0	0	0	0	0	1	0	2
MYH6	1	0	0	0	0	0	0	0	1	2
KCNK3	1	0	0	0	0	0	0	0	1	2
LGALS2	1	0	0	0	0	0	1	0	0	2
SAPCD2	1	0	0	0	0	0	1	0	0	2
POMC	1	0	0	0	0	0	0	1	0	2
ZCCHC24	1	0	0	0	0	0	0	1	0	2
COL23A1	1	0	0	0	0	0	0	0	1	2
RYR1	1	0	0	0	0	0	0	0	1	2
CDH19	1	0	0	0	0	0	0	1	0	2
BOC	1	0	0	0	0	0	0	1	0	2
CSNK2A3	1	0	0	0	0	0	0	0	1	2
PDZRN4	1	0	0	0	0	0	0	1	0	2
NRK	1	0	0	0	0	0	0	1	0	2
SGCG	1	0	0	0	0	0	0	0	1	2
RASSF2	1	0	0	0	0	0	0	1	0	2
CEACAM21	1	0	0	0	0	0	0	1	0	2
IGFLR1	1	0	0	0	1	0	0	0	0	2
PRSS35	1	0	1	0	0	0	0	0	0	2
GPR158	1	0	0	0	0	0	0	0	1	2
PCDH7	1	0	0	0	0	0	0	1	0	2
PLAU	1	0	0	0	0	1	0	0	0	2
FOXP2	1	0	0	0	0	0	0	1	0	2
TSPEAR	1	0	0	0	0	0	0	0	1	2
DMGDH	1	0	0	0	0	0	0	1	0	2
CD22	1	0	0	0	0	0	0	1	0	2
HIST1H2BG	1	0	0	0	1	0	0	0	0	2
TCHH	1	0	0	0	1	0	0	0	0	2
LY9	1	0	0	0	0	0	0	1	0	2
SOCS3	1	0	0	0	0	1	0	0	0	2
C19orf38	1	0	0	0	0	0	0	1	0	2
PBX3	1	0	0	0	0	0	0	0	1	2
PRAM1	1	0	0	0	0	0	0	1	0	2
LINGO3	1	0	0	0	0	0	0	1	0	2
AMOTL1	1	0	0	0	0	0	0	1	0	2
SLC12A5	1	0	0	0	0	0	0	0	1	2
MND1	1	0	0	0	0	1	0	0	0	2
THEMIS	1	0	0	0	0	0	0	1	0	2
CLECL1	1	0	0	0	0	0	0	1	0	2
MGC2889	1	0	0	0	0	0	0	0	1	2
LINC00173	1	0	0	0	0	0	0	0	1	2
HLA-DMA	1	0	0	0	0	1	0	0	0	2
TMEM52B	1	0	0	0	0	0	0	1	0	2
COL4A1	1	0	0	0	0	1	0	0	0	2
RBMS3	1	0	0	0	0	0	0	1	0	2
CCL23	1	0	0	0	0	0	0	1	0	2
CDIPT-AS1	1	0	0	0	0	0	0	0	1	2
C10orf128	1	0	0	0	0	0	0	1	0	2
ARRDC5	1	0	0	0	0	0	0	1	0	2
SLFN12L	1	0	0	0	0	0	0	1	0	2
TNFRSF11B	1	0	0	0	0	1	0	0	0	2
ANKRD55	1	0	0	0	0	0	0	1	0	2
GDF10	1	0	0	0	0	0	0	1	0	2
CTAG1B	1	0	0	0	0	0	0	0	1	2
TTYH2	1	0	0	0	0	0	0	0	1	2
LINC01124	1	0	0	0	1	0	0	0	0	2
RASAL3	1	0	0	0	0	0	0	1	0	2
DERL3	1	0	0	0	1	0	0	0	0	2
KCNMB1	1	0	0	0	0	0	0	1	0	2
PSD	1	0	0	0	0	0	0	1	0	2
DPF3	1	0	0	0	0	0	0	0	1	2
TMEM52	1	0	0	1	0	0	0	0	0	2
HUNK	1	0	0	1	0	0	0	0	0	2
NFIB	1	0	0	1	0	0	0	0	0	2
NRROS	1	0	0	0	0	0	0	1	0	2
LCTL	1	0	0	0	0	1	0	0	0	2
KLRG2	1	0	0	0	0	0	0	0	1	2
FAM133A	1	0	0	0	0	0	0	0	1	2
RBP7	1	0	0	0	0	0	0	1	0	2
XCL1	1	0	0	0	1	0	0	0	0	2
TMEM108	1	0	0	0	0	0	0	0	1	2
TNFSF13B	1	0	0	0	0	0	0	1	0	2
RAMP1	1	0	0	1	0	0	0	0	0	2
UNC13A	1	0	0	0	0	0	0	0	1	2
PATL2	1	0	0	0	0	0	0	1	0	2
ANXA1	1	0	0	0	0	1	0	0	0	2
FCRL2	1	0	0	0	0	0	0	1	0	2
F13A1	1	0	0	0	0	0	0	1	0	2
MAGEA10	1	0	0	0	0	0	0	0	1	2
SCN8A	1	0	0	0	0	0	0	0	1	2
HSPA4L	1	0	0	0	0	0	0	0	1	2
RTN4R	1	0	0	0	0	0	0	0	1	2
VASH2	1	0	1	0	0	0	0	0	0	2
PPP1R16B	1	0	0	0	0	0	0	1	0	2
KAZALD1	1	0	1	0	0	0	0	0	0	2
KIAA1045	1	0	0	0	0	0	0	0	1	2
GABRP	1	0	0	1	0	0	0	0	0	2
FCRL6	1	0	0	0	0	0	0	1	0	2
AXL	1	0	0	0	0	0	0	1	0	2
FBXO17	1	0	0	0	0	0	0	0	1	2
ACTL8	1	0	0	0	0	0	0	0	1	2
SYNDIG1L	1	0	0	0	0	0	0	0	1	2
KLK5	1	0	0	0	0	0	0	0	1	2
SLC7A1	1	0	0	0	0	0	1	0	0	2
ANKS1B	1	0	0	0	0	0	0	1	0	2
LRRC32	1	0	0	0	0	0	0	1	0	2
RSPO1	1	0	0	0	0	0	0	1	0	2
PCDHGB1	1	0	0	0	0	0	0	0	1	2
FAM69A	1	0	0	0	0	0	0	0	1	2
PAEP	1	0	0	0	1	0	0	0	0	2
LRFN5	1	0	0	0	0	0	0	1	0	2
CEP72	1	0	0	0	0	0	0	0	1	2
AVPR1A	1	0	0	0	0	0	0	1	0	2
ANGPTL1	1	0	0	0	0	0	0	1	0	2
RSPO2	1	0	0	0	0	0	0	1	0	2
GZMM	1	0	0	0	0	0	0	1	0	2
SLC25A41	1	0	0	0	0	0	0	0	1	2
PCDHGA12	1	0	0	0	0	0	0	1	0	2
HSPB7	1	0	0	0	0	0	0	1	0	2
KHDC1	1	0	0	0	0	0	0	0	1	2
ART5	1	0	0	0	0	0	0	0	1	2
SCML4	1	0	0	0	0	0	0	1	0	2
PRDM8	1	0	0	0	0	0	0	1	0	2
CHL1	1	0	0	0	0	0	0	1	0	2
STAP1	1	0	0	0	0	0	0	1	0	2
TRPC2	1	0	0	0	1	0	0	0	0	2
PODN	1	0	0	0	0	0	0	1	0	2
CNN1	1	0	0	0	0	0	0	1	0	2
NEURL3	1	0	0	0	0	0	1	0	0	2
PGM5	1	0	0	0	0	0	0	1	0	2
ANXA2P2	1	0	0	0	0	1	0	0	0	2
RGS13	1	0	0	0	0	0	0	1	0	2
FGL2	1	0	0	0	0	0	0	1	0	2
CIDEC	1	0	0	0	1	0	0	0	0	2
CSAG3	1	0	0	0	0	0	0	0	1	2
SFMBT2	1	0	0	0	0	0	0	1	0	2
LMX1B	1	0	0	0	0	0	0	0	1	2
TPSB2	1	0	0	0	0	0	0	1	0	2
TMEM130	1	0	0	0	0	0	0	1	0	2
ADRB3	1	0	0	0	0	0	0	1	0	2
SLC6A15	1	0	0	0	0	0	0	0	1	2
CDKN2A-AS1	1	0	0	0	0	0	0	0	1	2
FST	1	0	0	0	0	0	0	0	1	2
SCG2	1	0	0	0	0	0	0	1	0	2
DMC1	1	0	0	1	0	0	0	0	0	2
TCTEX1D1	1	0	0	0	0	1	0	0	0	2
MED12L	1	0	0	0	0	0	0	0	1	2
RBP4	1	0	0	0	0	0	0	0	1	2
ACSM5	1	0	0	0	0	0	0	1	0	2
MCAM	1	0	0	0	0	1	0	0	0	2
MAGEA1	1	0	0	0	0	0	0	0	1	2
LHX1	1	0	0	0	0	0	0	0	1	2
ITGAD	1	0	0	0	0	0	0	1	0	2
ARRB1	1	0	1	0	0	0	0	0	0	2
SCRN1	1	0	0	0	0	0	0	0	1	2
PCDHGA2	1	0	0	0	0	0	0	1	0	2
ITGA9	1	0	0	0	0	0	0	1	0	2
ZDHHC19	1	0	0	0	0	0	0	0	1	2
SOCS2	1	0	0	0	0	1	0	0	0	2
LCN10	1	0	0	0	0	0	0	1	0	2
KERA	1	0	0	0	0	0	0	1	0	2
MYL9	1	0	0	0	0	0	0	1	0	2
CPN2	1	0	0	0	1	0	0	0	0	2
TGFB1I1	1	0	0	0	0	1	0	0	0	2
SNCA	1	0	0	0	0	0	0	1	0	2
FLI1	1	0	0	0	0	0	0	1	0	2
CCDC155	1	0	0	1	0	0	0	0	0	2
LOC100126784	1	0	0	0	0	0	0	1	0	2
PYHIN1	1	0	0	0	0	0	0	1	0	2
SMTNL1	1	0	0	0	0	0	0	0	1	2
ADGRG5	1	0	0	1	0	0	0	0	0	2
NR6A1	1	0	0	0	0	0	0	0	1	2
COL4A2	1	0	0	0	0	1	0	0	0	2
IFIT1	1	0	0	0	0	0	0	0	1	2
EPB41L3	1	0	0	0	0	0	0	1	0	2
LILRA2	1	0	0	0	0	0	0	1	0	2
RTBDN	1	0	0	0	0	0	0	0	1	2
TLL1	1	0	0	0	0	0	0	1	0	2
TP53TG3B	1	0	0	0	0	0	0	0	1	2
SLC36A4	1	0	0	0	0	0	0	0	1	2
HEYL	1	0	0	0	0	0	0	1	0	2
KLK6	1	0	0	0	0	0	0	0	1	2
IDO2	1	0	0	0	0	0	0	1	0	2
JAM3	1	0	0	0	0	0	0	1	0	2
DGKI	1	0	0	0	0	0	0	1	0	2
RASGRF1	1	0	0	1	0	0	0	0	0	2
VAX2	1	0	0	0	0	0	0	0	1	2
PCDHA12	1	0	0	0	0	0	0	0	1	2
ZBP1	1	0	0	0	1	0	0	0	0	2
SLC17A7	1	0	0	0	0	0	0	0	1	2
ARHGAP30	1	0	0	0	0	0	0	1	0	2
EVL	1	0	0	0	0	0	0	1	0	2
ATP12A	1	0	0	0	0	0	0	0	1	2
PKD1L2	1	0	0	0	1	0	0	0	0	2
IL17D	1	0	0	0	0	0	1	0	0	2
PCDHA11	1	0	0	0	0	0	0	0	1	2
HESX1	1	0	0	1	0	0	0	0	0	2
SMPX	1	0	0	0	0	0	0	1	0	2
KIAA1549L	1	0	0	0	0	0	0	0	1	2
PDE1A	1	0	0	0	0	0	0	1	0	2
HSN2	1	0	0	0	0	0	0	0	1	2
RIMS3	1	0	0	0	0	0	0	0	1	2
SIGLEC8	1	0	0	0	0	0	0	1	0	2
MBOAT2	1	0	0	0	0	0	0	0	1	2
CSAG2	1	0	0	0	0	0	0	0	1	2
SETBP1	1	0	0	0	0	0	0	1	0	2
CXorf49B	1	0	0	0	0	0	0	0	1	2
MS4A1	1	0	0	0	0	0	0	1	0	2
ROBO1	1	0	0	0	0	0	1	0	0	2
FBXL7	1	0	0	0	0	0	0	1	0	2
HOXC11	1	0	0	0	0	1	0	0	0	2
LYL1	1	0	0	0	0	0	0	1	0	2
DSCR8	1	0	0	0	0	0	0	0	1	2
NOX4	1	0	0	0	0	1	0	0	0	2
C1orf61	1	0	0	0	0	0	0	0	1	2
CPT1C	1	0	0	0	0	0	0	0	1	2
ZNF80	1	0	0	0	0	0	0	1	0	2
TCL6	1	0	0	0	0	0	1	0	0	2
ESR1	1	0	0	0	0	0	0	1	0	2
ANXA2P1	1	0	0	0	0	1	0	0	0	2
SCN7A	1	0	0	0	0	0	0	1	0	2
FHL1	1	0	0	0	0	0	0	1	0	2
TSPEAR-AS2	1	0	0	0	0	0	0	0	1	2
FAM27C	1	0	0	0	0	0	1	0	0	2
IFIT2	1	0	0	0	0	0	0	1	0	2
CD177	1	0	0	0	1	0	0	0	0	2
FLT3	1	0	0	0	0	0	0	1	0	2
TPO	1	0	0	0	0	0	0	1	0	2
TMED7-TICAM2	1	0	0	0	0	1	0	0	0	2
PLP1	1	0	0	0	0	0	0	1	0	2
GPRIN2	1	0	0	0	0	0	0	0	1	2
MAPT	1	0	0	0	0	0	0	1	0	2
ADGRE4P	1	0	0	0	0	0	0	1	0	2
TMEM35	1	0	0	0	0	0	0	1	0	2
NCR1	1	0	0	0	0	0	0	1	0	2
NR2F1-AS1	1	0	0	0	0	0	0	1	0	2
ART4	1	0	0	0	0	0	0	1	0	2
MAK	1	0	1	0	0	0	0	0	0	2
KCNH3	1	0	0	0	0	0	1	0	0	2
MAGEA9B	1	0	0	0	0	0	0	0	1	2
GVINP1	1	0	0	0	0	0	0	1	0	2
DKK1	1	0	0	0	0	0	1	0	0	2
TMEM150C	1	0	0	1	0	0	0	0	0	2
MUC15	1	0	0	0	0	0	0	0	1	2
KCNS2	1	0	0	0	0	0	0	1	0	2
GABRQ	1	0	0	0	0	0	0	0	1	2
GUCY1B3	1	0	0	0	0	0	0	1	0	2
FBXL16	1	0	0	0	0	0	0	0	1	2
SIGLEC5	1	0	0	0	0	0	0	1	0	2
CD93	1	0	0	0	0	1	0	0	0	2
CNR2	1	0	0	0	0	0	0	1	0	2
SAA2	1	0	0	0	1	0	0	0	0	2
HTR3A	1	0	0	0	0	0	0	0	1	2
TNFRSF17	1	0	0	0	0	0	0	1	0	2
CNRIP1	1	0	0	0	0	0	0	1	0	2
C7orf57	1	0	0	0	0	1	0	0	0	2
SULT2B1	1	0	0	0	1	0	0	0	0	2
ZPLD1	1	0	0	0	0	0	0	0	1	2
TNFRSF13B	1	0	0	0	0	0	0	1	0	2
TBX18	1	0	0	0	1	0	0	0	0	2
CRABP2	1	0	0	0	0	0	0	0	1	2
PLAC1	1	0	0	0	0	0	0	0	1	2
SOD2	1	0	0	0	0	1	0	0	0	2
SOX10	1	0	0	0	0	0	0	1	0	2
ANKRD44	1	0	0	0	0	0	0	1	0	2
CD3G	1	0	0	0	0	0	0	1	0	2
RASGRP2	1	0	0	0	0	0	0	1	0	2
HSPB2	1	0	0	0	0	0	0	1	0	2
ACTA2	1	0	0	0	0	0	0	1	0	2
ITM2A	1	0	0	0	0	0	0	1	0	2
ZNF492	1	0	0	0	0	0	0	0	1	2
VNN2	1	0	0	0	0	1	0	0	0	2
TNFRSF12A	1	0	0	0	0	1	0	0	0	2
FXYD7	1	0	0	0	0	0	0	0	1	2
PLCB2	1	0	0	0	0	0	0	1	0	2
GGT5	1	0	0	0	0	0	0	1	0	2
MAFG-AS1	1	0	0	0	0	0	1	0	0	2
KRT4	1	0	0	0	0	0	0	0	1	2
CCDC88A	1	0	0	0	0	0	0	0	1	2
STX11	1	0	0	0	0	0	0	1	0	2
LAIR2	1	0	0	0	0	0	1	0	0	2
MAGEA2	1	0	0	0	0	0	0	0	1	2
WFDC3	1	0	0	0	1	0	0	0	0	2
PCK1	1	0	0	0	0	0	0	0	1	2
CR1L	1	0	0	1	0	0	0	0	0	2
HDC	1	0	0	0	0	0	0	1	0	2
HIST1H3B	1	0	0	0	0	0	0	0	1	2
IL12RB1	1	0	0	0	0	0	0	1	0	2
DMRT1	1	0	0	0	0	0	0	0	1	2
MRVI1	1	0	0	0	0	0	0	1	0	2
CTCFL	1	0	0	0	0	0	0	0	1	2
ANXA2	1	0	0	0	0	1	0	0	0	2
C1orf54	1	0	0	0	0	0	0	1	0	2
TAGAP	1	0	0	0	0	0	0	1	0	2
DCHS2	1	0	0	1	0	0	0	0	0	2
CNGB1	1	0	0	0	0	0	0	0	1	2
SIGLEC6	1	0	0	0	0	0	0	1	0	2
FCN1	1	0	0	0	0	0	0	1	0	2
STAC2	1	0	0	0	0	0	0	0	1	2
C6orf15	1	0	0	0	0	1	0	0	0	2
ARL10	1	0	0	0	0	0	0	0	1	2
HSPB6	1	0	0	0	0	0	0	1	0	2
ADTRP	1	0	0	0	1	0	0	0	0	2
DSCR4	1	0	0	0	0	0	0	0	1	2
PCED1B-AS1	1	0	0	0	0	0	0	1	0	2
IL20RB	1	0	0	0	1	0	0	0	0	2
MIA	1	0	0	1	0	0	0	0	0	2
FOXE1	1	0	0	0	0	0	0	0	1	2
DGCR5	1	0	0	0	0	0	0	0	1	2
ARHGAP33	1	0	0	0	0	0	0	0	1	2
HIST1H1E	1	0	0	0	0	0	1	0	0	2
PRTG	1	0	1	0	0	0	0	0	0	2
PARP15	1	0	0	0	0	0	0	1	0	2
DOC2B	1	0	0	0	0	0	0	1	0	2
CNTFR	1	0	0	0	0	0	0	0	1	2
KCNQ4	1	0	0	0	0	0	0	0	1	2
ZNF354C	1	0	0	0	0	0	0	1	0	2
DPY19L2P2	1	0	0	1	0	0	0	0	0	2
STRA6	1	0	0	0	0	1	0	0	0	2
PDE3A	1	0	0	0	0	0	0	1	0	2
CLEC17A	1	0	0	0	0	0	0	1	0	2
CD163L1	1	0	0	0	0	0	0	1	0	2
LINC00426	1	0	0	0	0	0	0	1	0	2
TIFAB	1	0	0	0	0	0	0	1	0	2
ANXA13	1	0	0	0	0	0	1	0	0	2
LILRA1	1	0	0	0	0	0	0	1	0	2
HPGDS	1	0	0	0	0	0	0	1	0	2
PGM5-AS1	1	0	0	0	0	0	0	1	0	2
CD101	1	0	0	0	0	1	0	0	0	2
CHRM2	1	0	0	0	0	0	0	1	0	2
LVRN	1	0	0	0	0	0	0	0	1	2
SCUBE3	1	0	0	0	0	0	0	0	1	2
HOXA9	1	0	0	0	0	1	0	0	0	2
PNMA5	1	0	0	0	0	0	0	0	1	2
ADAM23	1	0	0	0	0	0	0	1	0	2
PTPRZ1	1	0	0	0	0	0	0	1	0	2
FCRL1	1	0	0	0	0	0	0	1	0	2
AMICA1	1	0	0	0	0	0	0	1	0	2
HMP19	1	0	0	0	0	0	0	1	0	2
ADH1B	1	0	0	0	0	0	0	1	0	2
PTHLH	1	0	0	0	1	0	0	0	0	2
TNFRSF4	1	0	0	0	0	1	0	0	0	2
CASQ2	1	0	0	0	0	0	0	1	0	2
C17orf104	1	0	0	0	0	0	0	0	1	2
GSC	1	0	0	0	0	1	0	0	0	2
CORO1A	1	0	0	0	0	0	0	1	0	2
SLC47A2	1	0	0	0	0	1	0	0	0	2
TMEM100	1	0	0	0	0	0	0	1	0	2
CYSLTR2	1	0	0	0	0	0	0	1	0	2
SLC30A8	1	0	0	0	0	0	0	1	0	2
MIR143HG	1	0	0	0	0	0	0	1	0	2
CSF3R	1	0	0	0	0	0	0	1	0	2
ST6GAL2	1	0	0	0	0	0	0	1	0	2
P2RY13	1	0	0	0	0	0	0	1	0	2
B4GALNT4	1	0	0	0	0	0	1	0	0	2
CPS1	1	0	0	0	0	0	0	0	1	2
CRLF1	1	0	0	0	0	0	0	1	0	2
RASGEF1C	1	0	0	0	1	0	0	0	0	2
AATK	1	0	0	0	0	0	0	0	1	2
COL26A1	1	0	0	0	0	0	0	0	1	2
KCNA1	1	0	0	0	0	0	0	1	0	2
CYP27B1	1	0	0	0	0	1	0	0	0	2
RFTN1	1	0	0	0	0	0	0	1	0	2
ADRA1D	1	0	0	0	0	0	0	0	1	2
DNAJC6	1	0	0	0	0	0	0	0	1	2
SLC6A20	1	0	0	0	1	0	0	0	0	2
POU4F1	1	0	0	1	0	0	0	0	0	2
NAP1L6	1	0	0	0	0	0	0	0	1	2
SMOC2	1	0	0	0	0	0	0	1	0	2
LRP2	1	0	0	0	0	0	0	0	1	2
KIAA0754	1	0	1	0	0	0	0	0	0	2
SLCO4C1	1	0	0	0	0	0	0	0	1	2
SERPINE1	1	0	0	0	0	1	0	0	0	2
ADGRG2	1	0	0	1	0	0	0	0	0	2
MRGPRF	1	0	0	0	0	0	0	1	0	2
CHRNA9	1	0	0	0	0	1	0	0	0	2
ANG	1	0	0	0	0	1	0	0	0	2
KIR2DL4	1	0	0	0	0	0	0	1	0	2
CT45A5	1	0	0	0	0	0	0	0	1	2
MILR1	1	0	0	0	0	0	0	1	0	2
TBR1	1	0	0	0	0	0	0	0	1	2
CD200R1	1	0	0	0	0	0	0	1	0	2
AOC3	1	0	0	0	0	0	0	1	0	2
C1orf95	1	0	0	0	0	0	0	1	0	2
BHMT2	1	0	0	0	0	0	0	1	0	2
GJA3	1	0	0	0	0	1	0	0	0	2
CMA1	1	0	0	0	0	0	0	1	0	2
TMEM59L	1	0	0	0	0	0	0	1	0	2
FCRLA	1	0	0	0	0	0	0	1	0	2
PABPC5	1	0	0	0	0	0	0	1	0	2
LINC00470	1	0	0	0	0	0	0	0	1	2
MAT1A	1	0	0	0	1	0	0	0	0	2
VIT	1	0	0	0	0	0	0	1	0	2
SYN1	0	1	0	0	0	0	0	0	1	2
GRM4	0	1	0	0	0	0	0	0	1	2
ISYNA1	0	1	0	1	0	0	0	0	0	2
WTIP	0	1	0	0	0	0	0	0	1	2
BCAM	0	1	0	0	0	0	0	0	1	2
FHOD3	0	1	0	1	0	0	0	0	0	2
SLC38A3	0	1	0	0	0	0	0	0	1	2
CABYR	0	1	0	0	0	0	1	0	0	2
COL2A1	0	1	0	0	0	1	0	0	0	2
RMRP	0	1	0	0	1	0	0	0	0	2
ZNF280B	0	0	1	1	0	0	0	0	0	2
SERPINA5	0	0	1	0	0	1	0	0	0	2
MGAT4A	0	0	1	0	0	0	0	0	1	2
RTL1	0	0	1	0	0	0	0	0	1	2
GPR137C	0	0	1	1	0	0	0	0	0	2
DCX	0	0	1	0	0	0	0	1	0	2
E2F5	0	0	1	1	0	0	0	0	0	2
BMF	0	0	1	0	0	0	1	0	0	2
THSD7A	0	0	1	0	0	0	0	1	0	2
SSX4	0	0	1	0	0	0	0	0	1	2
NMUR1	0	0	1	0	0	0	0	1	0	2
LAMB1	0	0	1	0	0	1	0	0	0	2
PABPC1L	0	0	1	0	0	1	0	0	0	2
CHPT1	0	0	1	1	0	0	0	0	0	2
GPBAR1	0	0	1	0	0	0	0	1	0	2
SOX4	0	0	1	0	0	0	1	0	0	2
IL12A	0	0	0	1	0	0	1	0	0	2
ABCA17P	0	0	0	1	0	0	0	0	1	2
TLX3	0	0	0	1	0	0	0	0	1	2
XKR4	0	0	0	1	0	0	0	1	0	2
COL19A1	0	0	0	1	0	0	0	1	0	2
LOC202181	0	0	0	1	0	0	0	0	1	2
ZFR2	0	0	0	1	0	0	0	0	1	2
CD40	0	0	0	1	0	0	0	0	1	2
COL9A2	0	0	0	1	0	0	1	0	0	2
RNFT2	0	0	0	1	0	0	1	0	0	2
HVCN1	0	0	0	1	0	0	0	1	0	2
MEIS1	0	0	0	1	0	0	0	1	0	2
CRB2	0	0	0	1	0	0	0	0	1	2
KCNB2	0	0	0	1	0	0	0	0	1	2
ZCCHC18	0	0	0	1	0	0	0	1	0	2
SOWAHA	0	0	0	1	0	0	0	0	1	2
BCL2L14	0	0	0	1	0	0	1	0	0	2
ZBTB8B	0	0	0	1	0	0	0	0	1	2
APOBEC3G	0	0	0	1	0	0	0	1	0	2
ZNF239	0	0	0	1	0	0	1	0	0	2
DDX25	0	0	0	1	0	0	0	0	1	2
NPTXR	0	0	0	1	0	0	0	0	1	2
LINC00092	0	0	0	1	0	0	0	1	0	2
NPHS1	0	0	0	1	0	0	0	0	1	2
LURAP1	0	0	0	1	0	0	0	1	0	2
SIX4	0	0	0	1	0	0	1	0	0	2
AP3B2	0	0	0	1	0	0	0	0	1	2
PCDH8	0	0	0	1	0	0	0	0	1	2
KCNJ10	0	0	0	1	0	0	0	1	0	2
C11orf85	0	0	0	1	0	0	0	0	1	2
PVRIG	0	0	0	1	0	0	0	1	0	2
NFE2L3	0	0	0	1	0	0	1	0	0	2
LCK	0	0	0	1	0	0	0	1	0	2
KCNA2	0	0	0	1	0	0	0	1	0	2
PLEKHB1	0	0	0	1	0	0	1	0	0	2
DMRTA2	0	0	0	1	0	1	0	0	0	2
RGAG4	0	0	0	1	0	0	0	1	0	2
GPC2	0	0	0	1	0	0	0	0	1	2
WNK3	0	0	0	1	0	0	0	0	1	2
C1QTNF4	0	0	0	1	0	0	0	1	0	2
SMPDL3B	0	0	0	1	0	0	1	0	0	2
ZMAT1	0	0	0	1	0	0	0	1	0	2
PDE6B	0	0	0	1	0	0	0	0	1	2
ARNT2	0	0	0	1	0	0	1	0	0	2
MTL5	0	0	0	1	0	0	1	0	0	2
PLAC8	0	0	0	1	0	1	0	0	0	2
FCRL4	0	0	0	1	0	0	0	1	0	2
MAPK4	0	0	0	1	0	0	0	0	1	2
VPREB3	0	0	0	1	0	0	0	1	0	2
GPR18	0	0	0	1	0	0	0	1	0	2
GCK	0	0	0	1	0	0	0	0	1	2
RIPPLY3	0	0	0	1	0	0	1	0	0	2
FAM57B	0	0	0	1	1	0	0	0	0	2
LRRC4C	0	0	0	1	0	0	0	1	0	2
ZNF488	0	0	0	1	0	0	0	0	1	2
PRKY	0	0	0	1	1	0	0	0	0	2
NSUN7	0	0	0	1	0	1	0	0	0	2
ANKRD65	0	0	0	1	0	0	0	1	0	2
CD79B	0	0	0	1	0	0	0	1	0	2
C7orf13	0	0	0	1	0	0	0	0	1	2
LINC00669	0	0	0	1	0	1	0	0	0	2
COLCA2	0	0	0	1	0	0	1	0	0	2
PNMA3	0	0	0	1	0	0	0	0	1	2
CECR7	0	0	0	1	0	0	0	0	1	2
CBS	0	0	0	1	0	0	0	0	1	2
NRXN1	0	0	0	1	0	0	0	1	0	2
LRMP	0	0	0	1	0	0	0	1	0	2
NKX2-3	0	0	0	1	0	0	0	1	0	2
FAT3	0	0	0	1	0	0	0	1	0	2
TMSB15B	0	0	0	1	0	0	0	0	1	2
WSCD1	0	0	0	1	0	0	0	0	1	2
C2orf40	0	0	0	1	0	0	0	1	0	2
KIAA2022	0	0	0	1	0	0	0	1	0	2
IL34	0	0	0	1	1	0	0	0	0	2
PLA1A	0	0	0	1	0	0	0	1	0	2
SLC29A2	0	0	0	1	0	0	1	0	0	2
PLEKHS1	0	0	0	1	0	1	0	0	0	2
TTTY15	0	0	0	1	1	0	0	0	0	2
LRRN1	0	0	0	1	0	0	0	0	1	2
UTY	0	0	0	1	1	0	0	0	0	2
BEND5	0	0	0	1	0	0	0	1	0	2
CYorf15B	0	0	0	1	1	0	0	0	0	2
HIF3A	0	0	0	1	0	0	0	0	1	2
TLX2	0	0	0	1	0	0	0	0	1	2
USP9Y	0	0	0	1	1	0	0	0	0	2
INA	0	0	0	1	0	0	0	0	1	2
ISL1	0	0	0	1	0	0	0	1	0	2
ANKRD34B	0	0	0	1	0	0	0	0	1	2
FAM3B	0	0	0	1	0	0	1	0	0	2
PKIA	0	0	0	1	0	0	0	0	1	2
B3GALT5	0	0	0	1	1	0	0	0	0	2
DNAH11	0	0	0	1	0	1	0	0	0	2
ERAP2	0	0	0	1	0	0	0	1	0	2
AR	0	0	0	1	0	0	0	1	0	2
MIOX	0	0	0	1	0	0	0	0	1	2
WNK2	0	0	0	1	0	0	1	0	0	2
TXLNGY	0	0	0	1	1	0	0	0	0	2
ISM2	0	0	0	1	0	0	0	0	1	2
RBM11	0	0	0	1	0	0	0	0	1	2
EIF1AY	0	0	0	1	1	0	0	0	0	2
LINC01139	0	0	0	1	0	0	1	0	0	2
IRX6	0	0	0	1	1	0	0	0	0	2
NLGN4Y	0	0	0	1	1	0	0	0	0	2
KDM5D	0	0	0	1	1	0	0	0	0	2
ZFY	0	0	0	1	1	0	0	0	0	2
DDX3Y	0	0	0	1	1	0	0	0	0	2
FAXC	0	0	0	1	0	0	0	1	0	2
RPS4Y1	0	0	0	1	1	0	0	0	0	2
BMP3	0	0	0	1	0	0	0	1	0	2
TDRD5	0	0	0	1	0	0	0	0	1	2
MUC13	0	0	0	1	1	0	0	0	0	2
[truncated: 3,669 more rows]

## Sheet: TableS14
The significant pathways (Reactome) associated with the set of 212 genes consistently upregulated in high-grade cancers compared to low-grade cancers in more than three cancer types were identified using the GSEA web tool (http://software.broadinstitute.org/gsea/msigdb/annotate.jsp) with FDR<0.05.
K denotes the number of genes in the pathway, and k the number of genes in both the gene set and pathway.
Reactome Pathway	# Genes in Gene Set (K)	# Genes in Overlap (k)	k/K	p-value	FDR q-value
Cell Cycle	421	45	0.1069	6.82e-49	4.6e-46
Cell Cycle, Mitotic	325	41	0.1262	1.51e-47	5.09e-45
DNA Replication	192	29	0.151	4.42e-36	9.92e-34
Mitotic M-M/G1 phases	172	26	0.1512	1.96e-32	3.31e-30
Mitotic Prometaphase	87	18	0.2069	2.12e-25	2.86e-23
Mitotic G1-G1/S phases	137	14	0.1022	1.63e-15	1.84e-13
Kinesins	24	8	0.3333	7.74e-14	7.46e-12
Cyclin A/B1 associated events during G2/M transition	15	7	0.4667	1.66e-13	1.4e-11
Cell Cycle Checkpoints	124	12	0.0968	3.44e-13	2.44e-11
G2/M Checkpoints	45	9	0.2	3.62e-13	2.44e-11
G1/S Transition	112	11	0.0982	2.88e-12	1.76e-10
MHC class II antigen presentation	91	10	0.1099	9.2e-12	5.16e-10
Adaptive Immune System	539	18	0.0334	3.47e-11	1.8e-09
Mitotic G2-G2/M phases	81	9	0.1111	9.3e-11	4.48e-09
E2F mediated regulation of DNA replication	35	7	0.2	1.61e-10	6.78e-09
G1/S-Specific Transcription	19	6	0.3158	1.63e-10	6.78e-09
Immune System	933	22	0.0236	1.71e-10	6.78e-09
Activation of ATR in response to replication stress	38	7	0.1842	3e-10	1.12e-08
Regulation of mitotic cell cycle	85	8	0.0941	4.04e-09	1.43e-07
Chemokine receptors bind chemokines	57	7	0.1228	5.85e-09	1.97e-07
Unwinding of DNA	11	4	0.3636	1.12e-07	3.6e-06
Factors involved in megakaryocyte development and platelet production	132	8	0.0606	1.3e-07	3.98e-06
Translocation of ZAP-70 to Immunological synapse	14	4	0.2857	3.37e-07	9.87e-06
S Phase	109	7	0.0642	5.45e-07	1.53e-05
PD-1 signaling	18	4	0.2222	1.02e-06	2.74e-05
M/G1 Transition	81	6	0.0741	1.56e-06	4.04e-05
Peptide ligand-binding receptors	188	8	0.0426	1.91e-06	4.76e-05
G alpha (i) signalling events	195	8	0.041	2.5e-06	6.02e-05
Synthesis of DNA	92	6	0.0652	3.29e-06	7.65e-05
G0 and Early G1	25	4	0.16	4.1e-06	9.21e-05
Generation of second messenger molecules	27	4	0.1481	5.65e-06	0.000123
APC-Cdc20 mediated degradation of Nek2A	28	4	0.1429	6.57e-06	0.000138
DNA strand elongation	30	4	0.1333	8.73e-06	0.000178
E2F-enabled inhibition of pre-replication complex formation	10	3	0.3	9.53e-06	0.000189
Activation of the pre-replicative complex	31	4	0.129	9.99e-06	0.000192
CDC6 association with the ORC:origin complex	11	3	0.2727	1.31e-05	0.000244
APC/C:Cdh1 mediated degradation of Cdc20 and other APC/C:Cdh1 targeted proteins in late mitosis/early G1	72	5	0.0694	1.64e-05	0.000299
G2/M DNA damage checkpoint	12	3	0.25	1.74e-05	0.000303
APC/C:Cdc20 mediated degradation of mitotic proteins	73	5	0.0685	1.75e-05	0.000303
Association of licensing factors with the pre-replicative complex	14	3	0.2143	2.85e-05	0.000481
Hemostasis	466	10	0.0215	4.23e-05	0.000696
Phosphorylation of CD3 and TCR zeta chains	16	3	0.1875	4.36e-05	0.0007
Class A/1 (Rhodopsin-like receptors)	305	8	0.0262	6.3e-05	0.000987
TCR signaling	54	4	0.0741	9.28e-05	0.00142
Phosphorylation of the APC/C	23	3	0.1304	0.000135	0.00202
Inhibition of the proteolytic activity of APC/C required for the onset of anaphase by mitotic spindle checkpoint components	24	3	0.125	0.000154	0.00225
Costimulation by the CD28 family	63	4	0.0635	0.00017	0.00238
Interferon gamma signaling	63	4	0.0635	0.00017	0.00238
Deposition of New CENPA-containing Nucleosomes at the Centromere	64	4	0.0625	0.00018	0.00248
Assembly of the pre-replicative complex	65	4	0.0615	0.000191	0.00258
APC/C:Cdc20 mediated degradation of Cyclin B	26	3	0.1154	0.000196	0.00259
Chromosome Maintenance	122	5	0.041	0.000204	0.00264
Immunoregulatory interactions between a Lymphoid and a non-Lymphoid cell	70	4	0.0571	0.000255	0.00324
GPCR ligand binding	408	8	0.0196	0.000452	0.00565
Downstream TCR signaling	37	3	0.0811	0.000566	0.00693
G1 Phase	38	3	0.0789	0.000612	0.00737
Interleukin-7 signaling	11	2	0.1818	0.00101	0.0119
Cytokine Signaling in Immune system	270	6	0.0222	0.00124	0.0144
Signaling by Rho GTPases	113	4	0.0354	0.00155	0.0177
Cyclin E associated events during G1/S transition	65	3	0.0462	0.00291	0.0327
Recruitment of mitotic centrosome proteins and complexes	66	3	0.0455	0.00304	0.0336
Orc1 removal from chromatin	67	3	0.0448	0.00317	0.0345
Conversion from APC/C:Cdc20 to APC/C:Cdh1 in late anaphase	22	2	0.0909	0.00411	0.044

## Sheet: Table 15
"1" indicates that the gene is more highly expressed in early-stage cancers than in late-stage cancers, otherwise is "0" (fold change > 1.5, FDR < 0.05).
"Sum" indicates the number of cancers in which the gene is more highly expressed in early-stage cancers than in late-stage cancers.
Gene	ACC	BLCA	BRCA	COAD	HNSC	KIRC	KIRP	LIHC	LUAD	OV	THCA	THYM	UCEC	Sum
DNASE1L3	1	0	0	0	0	1	1	0	0	0	1	0	0	4
CD1E	1	0	0	0	0	0	1	0	0	0	0	1	1	4
SLC44A4	0	1	0	0	0	1	1	0	0	0	0	0	1	4
PLIN5	0	1	0	0	0	0	1	1	0	0	0	0	1	4
IYD	0	1	0	0	0	0	1	1	0	0	1	0	0	4
RORC	0	1	0	0	0	0	0	1	0	0	0	1	1	4
GGT6	0	1	0	0	0	1	1	0	0	0	0	0	1	4
FBP1	0	1	0	0	0	0	1	1	0	0	0	0	1	4
ALDH1L1	0	1	0	0	0	1	0	1	0	0	0	0	1	4
PIGR	0	0	0	1	0	0	1	1	0	0	0	0	1	4
SPATA18	0	0	0	1	0	0	1	0	0	0	1	0	1	4
ARPP21	0	0	0	0	1	1	1	0	0	0	0	1	0	4
CWH43	0	0	0	0	0	1	1	0	0	0	1	0	1	4
KLHL31	1	1	0	0	1	0	0	0	0	0	0	0	0	3
MYRIP	1	0	0	0	0	1	0	0	0	0	0	0	1	3
LAMC2	1	0	1	0	0	0	1	0	0	0	0	0	0	3
SPNS3	1	0	0	0	0	0	1	0	0	0	0	1	0	3
CD1C	1	0	0	0	0	0	0	0	0	0	0	1	1	3
MPPED2	1	0	0	0	0	0	0	0	0	0	1	0	1	3
ZNF385B	1	0	0	0	0	1	1	0	0	0	0	0	0	3
SLC37A2	1	1	0	0	0	0	1	0	0	0	0	0	0	3
FAM47E	1	0	0	0	0	1	1	0	0	0	0	0	0	3
UBXN10	1	0	0	0	0	0	1	0	0	0	0	0	1	3
HMGCS2	0	1	0	0	0	1	0	1	0	0	0	0	0	3
PTPRR	0	1	0	0	0	1	0	0	0	0	0	0	1	3
TESC	0	1	0	0	0	1	1	0	0	0	0	0	0	3
IL20RA	0	1	0	0	0	0	1	0	0	0	0	0	1	3
PLEKHG7	0	1	0	0	0	0	0	1	0	0	0	0	1	3
SRD5A2	0	1	0	0	0	0	0	1	0	0	0	0	1	3
VIPR1	0	1	0	0	0	1	0	0	0	0	1	0	0	3
RNF183	0	1	0	0	0	0	1	0	0	0	0	0	1	3
CACNA1D	0	1	0	0	0	1	1	0	0	0	0	0	0	3
CD1A	0	0	1	0	0	0	0	0	0	0	0	1	1	3
ADH6	0	0	0	1	0	0	0	1	0	0	0	0	1	3
MYH8	0	0	0	0	1	1	1	0	0	0	0	0	0	3
FCER1A	0	0	0	0	1	0	1	0	0	0	0	0	1	3
MYL3	0	0	0	0	1	1	1	0	0	0	0	0	0	3
PCK1	0	0	0	0	0	1	1	1	0	0	0	0	0	3
SLC5A8	0	0	0	0	0	1	1	0	0	0	1	0	0	3
UNC5D	0	0	0	0	0	1	1	0	0	0	1	0	0	3
LDHD	0	0	0	0	0	1	1	1	0	0	0	0	0	3
COLCA1	0	0	0	0	0	1	1	0	0	0	0	0	1	3
SLC18A2	0	0	0	0	0	1	1	0	1	0	0	0	0	3
SOSTDC1	0	0	0	0	0	1	1	0	0	0	1	0	0	3
TRPM3	0	0	0	0	0	1	1	0	0	0	1	0	0	3
MAL	0	0	0	0	0	1	1	0	0	0	0	1	0	3
GBA3	0	0	0	0	0	1	1	1	0	0	0	0	0	3
SLC5A1	0	0	0	0	0	1	1	0	0	0	0	0	1	3
LINC00982	0	0	0	0	0	1	0	0	1	0	1	0	0	3
PHYHD1	0	0	0	0	0	1	1	0	0	0	0	0	1	3
FTCD	0	0	0	0	0	1	1	1	0	0	0	0	0	3
DACT2	0	0	0	0	0	1	1	0	0	0	0	0	1	3
QRFPR	0	0	0	0	0	1	1	0	0	0	1	0	0	3
TREH	0	0	0	0	0	1	1	0	0	0	0	0	1	3
CLCNKB	0	0	0	0	0	1	1	0	0	0	1	0	0	3
FMO5	0	0	0	0	0	0	1	1	0	0	0	0	1	3
TMEM220	0	0	0	0	0	0	1	1	0	0	0	0	1	3
IPCEF1	0	0	0	0	0	0	1	0	0	0	1	1	0	3
NEIL1	0	0	0	0	0	0	1	0	0	0	0	1	1	3
NINL	0	0	0	0	0	0	1	0	0	1	0	1	0	3
CLCNKA	0	0	0	0	0	0	1	0	1	0	1	0	0	3
SEC16B	0	0	0	0	0	0	1	1	0	0	0	0	1	3
PIFO	0	0	0	0	0	0	1	0	1	0	0	0	1	3
TMPRSS2	0	0	0	0	0	0	1	0	1	0	0	0	1	3
DNAH6	0	0	0	0	0	0	1	1	0	0	0	0	1	3
HGD	0	0	0	0	0	0	0	1	0	0	1	0	1	3
PPARGC1A	1	0	0	0	0	1	0	0	0	0	0	0	0	2
FMO3	1	0	0	0	0	0	0	1	0	0	0	0	0	2
MEF2C	1	0	0	0	1	0	0	0	0	0	0	0	0	2
CDH26	1	1	0	0	0	0	0	0	0	0	0	0	0	2
CYSLTR2	1	0	0	0	0	0	1	0	0	0	0	0	0	2
AKAP6	1	0	0	0	1	0	0	0	0	0	0	0	0	2
MGARP	1	0	0	0	0	1	0	0	0	0	0	0	0	2
NME5	1	0	0	0	0	0	0	0	0	0	0	0	1	2
MIR99AHG	1	0	0	0	0	0	1	0	0	0	0	0	0	2
NRXN3	1	0	0	0	0	0	1	0	0	0	0	0	0	2
GPT	1	0	0	0	0	0	0	1	0	0	0	0	0	2
ARHGEF28	1	1	0	0	0	0	0	0	0	0	0	0	0	2
FAM50B	1	0	0	0	0	0	1	0	0	0	0	0	0	2
SLC40A1	1	0	0	0	0	0	0	0	0	0	0	0	1	2
NPY6R	1	0	0	0	1	0	0	0	0	0	0	0	0	2
ACADSB	1	0	0	0	0	1	0	0	0	0	0	0	0	2
ALDH1A1	1	0	0	0	0	0	0	1	0	0	0	0	0	2
CYP3A4	1	0	0	0	0	0	0	1	0	0	0	0	0	2
PTCHD4	1	0	0	0	0	0	1	0	0	0	0	0	0	2
PLEKHH1	0	1	0	0	0	0	1	0	0	0	0	0	0	2
MS4A8	0	1	0	0	0	0	0	0	0	0	0	0	1	2
ASTL	0	1	0	0	0	0	0	0	0	0	0	1	0	2
CYP4F35P	0	1	0	0	0	0	1	0	0	0	0	0	0	2
SHH	0	1	0	0	0	0	1	0	0	0	0	0	0	2
HSD17B2	0	1	0	0	0	0	0	0	0	0	0	0	1	2
ANXA10	0	1	0	0	0	0	0	1	0	0	0	0	0	2
LOC115110	0	1	0	0	0	0	1	0	0	0	0	0	0	2
TMEM51-AS1	0	1	0	0	0	0	1	0	0	0	0	0	0	2
ANKK1	0	1	0	0	0	0	0	0	0	0	0	0	1	2
LPA	0	1	0	0	0	0	0	1	0	0	0	0	0	2
HABP2	0	1	0	0	1	0	0	0	0	0	0	0	0	2
ATOH8	0	1	0	0	0	0	1	0	0	0	0	0	0	2
CTSE	0	1	0	0	0	0	0	0	0	0	0	0	1	2
BCL2L14	0	1	0	0	0	0	0	0	0	0	0	0	1	2
OVGP1	0	1	0	0	0	0	0	0	0	0	0	0	1	2
MAGIX	0	1	0	0	0	0	1	0	0	0	0	0	0	2
CYP3A5	0	1	0	0	0	0	1	0	0	0	0	0	0	2
TRIM31	0	1	0	0	0	0	0	0	0	0	0	0	1	2
SRGAP3	0	1	0	0	0	0	1	0	0	0	0	0	0	2
PLCH2	0	1	0	0	0	0	1	0	0	0	0	0	0	2
LOC100130238	0	1	0	0	0	0	1	0	0	0	0	0	0	2
CRTAC1	0	1	0	0	0	1	0	0	0	0	0	0	0	2
ANKRD22	0	1	0	0	0	0	0	0	0	0	0	0	1	2
AZGP1	0	1	0	0	0	0	0	1	0	0	0	0	0	2
AATBC	0	1	0	0	0	0	0	0	0	0	0	0	1	2
AGAP11	0	1	0	0	0	0	1	0	0	0	0	0	0	2
IL9R	0	1	0	0	0	0	0	0	0	0	0	1	0	2
DOK7	0	1	0	0	0	0	1	0	0	0	0	0	0	2
WFDC5	0	1	0	0	0	0	1	0	0	0	0	0	0	2
IFNE	0	1	0	0	0	0	1	0	0	0	0	0	0	2
CYP2C9	0	1	0	0	0	0	0	1	0	0	0	0	0	2
BMP5	0	1	0	0	0	1	0	0	0	0	0	0	0	2
EVPLL	0	1	0	0	0	0	1	0	0	0	0	0	0	2
MMEL1	0	1	0	0	0	0	0	0	0	0	0	0	1	2
NPAP1	0	1	0	0	0	0	1	0	0	0	0	0	0	2
PWRN1	0	1	0	0	0	0	1	0	0	0	0	0	0	2
DUOX1	0	1	0	0	0	0	0	0	0	0	0	0	1	2
CASR	0	1	0	0	0	1	0	0	0	0	0	0	0	2
FAM3D	0	1	0	0	0	0	1	0	0	0	0	0	0	2
MST1L	0	1	0	0	0	0	1	0	0	0	0	0	0	2
HOXB3	0	1	0	0	0	0	0	0	0	0	0	0	1	2
AGR2	0	1	0	0	0	0	0	0	0	0	0	0	1	2
SIGLEC15	0	1	0	0	0	0	1	0	0	0	0	0	0	2
LEAP2	0	1	0	0	0	0	0	1	0	0	0	0	0	2
FAM83E	0	1	0	0	0	0	0	0	0	0	0	0	1	2
CCL15	0	1	0	0	0	0	0	1	0	0	0	0	0	2
SERPIND1	0	1	0	0	0	0	0	0	0	0	0	0	1	2
MST1R	0	1	0	0	0	0	1	0	0	0	0	0	0	2
VILL	0	1	0	0	0	0	0	0	0	0	0	1	0	2
ADIRF	0	1	0	0	0	0	1	0	0	0	0	0	0	2
CAPN8	0	1	0	0	0	0	0	0	0	0	0	0	1	2
SCNN1G	0	1	0	0	0	0	0	0	0	0	0	0	1	2
ZNF737	0	1	0	0	0	0	0	0	0	0	0	1	0	2
PLA2G10	0	1	0	0	0	0	0	0	0	0	0	0	1	2
MFAP3L	0	1	0	0	0	0	0	0	0	0	0	0	1	2
BCAS1	0	1	0	0	0	0	1	0	0	0	0	0	0	2
C10orf82	0	1	0	0	0	0	0	0	0	0	1	0	0	2
FSTL4	0	1	0	0	0	1	0	0	0	0	0	0	0	2
TEKT5	0	1	0	0	0	0	0	1	0	0	0	0	0	2
WSCD2	0	1	0	0	0	0	0	0	0	0	1	0	0	2
KLHDC7A	0	1	0	0	0	0	1	0	0	0	0	0	0	2
PDZD3	0	1	0	0	0	0	1	0	0	0	0	0	0	2
C9orf152	0	1	0	0	0	0	0	0	0	0	0	0	1	2
TOX3	0	1	0	0	0	1	0	0	0	0	0	0	0	2
CDH23	0	1	0	0	0	0	1	0	0	0	0	0	0	2
SPDEF	0	1	0	0	0	0	0	0	0	0	0	0	1	2
STK32A	0	1	0	0	0	1	0	0	0	0	0	0	0	2
SCNN1A	0	1	0	0	0	0	1	0	0	0	0	0	0	2
KCNJ15	0	1	0	0	0	1	0	0	0	0	0	0	0	2
FOXQ1	0	1	0	0	0	0	1	0	0	0	0	0	0	2
BHMT	0	1	0	0	0	0	1	0	0	0	0	0	0	2
CXCL5	0	0	1	0	0	0	1	0	0	0	0	0	0	2
NAT1	0	0	0	1	0	0	0	0	0	0	0	1	0	2
CYP4X1	0	0	0	1	0	0	0	0	0	0	0	0	1	2
HULC	0	0	0	1	0	0	0	1	0	0	0	0	0	2
CES3	0	0	0	1	0	0	0	0	0	0	0	0	1	2
ART3	0	0	0	1	0	0	0	0	0	0	0	0	1	2
IL33	0	0	0	0	1	0	0	0	0	0	0	0	1	2
ABRA	0	0	0	0	1	0	1	0	0	0	0	0	0	2
LAMB4	0	0	0	0	1	0	1	0	0	0	0	0	0	2
MYOM3	0	0	0	0	1	0	1	0	0	0	0	0	0	2
KLHL41	0	0	0	0	1	0	1	0	0	0	0	0	0	2
HFE2	0	0	0	0	1	0	0	1	0	0	0	0	0	2
CASQ2	0	0	0	0	1	0	0	1	0	0	0	0	0	2
DDIT4L	0	0	0	0	1	1	0	0	0	0	0	0	0	2
PYGM	0	0	0	0	1	0	0	0	0	0	0	1	0	2
SRL	0	0	0	0	1	0	1	0	0	0	0	0	0	2
SYPL2	0	0	0	0	1	0	1	0	0	0	0	0	0	2
AK7	0	0	0	0	0	1	1	0	0	0	0	0	0	2
WDR72	0	0	0	0	0	1	1	0	0	0	0	0	0	2
TRIM2	0	0	0	0	0	1	1	0	0	0	0	0	0	2
TMEM150C	0	0	0	0	0	1	1	0	0	0	0	0	0	2
EMX2OS	0	0	0	0	0	1	1	0	0	0	0	0	0	2
AGTR1	0	0	0	0	0	1	0	0	0	0	1	0	0	2
FRMPD2	0	0	0	0	0	1	0	0	0	0	0	0	1	2
IL17RD	0	0	0	0	0	1	1	0	0	0	0	0	0	2
CA4	0	0	0	0	0	1	0	0	0	0	1	0	0	2
EMX2	0	0	0	0	0	1	1	0	0	0	0	0	0	2
HLF	0	0	0	0	0	1	0	0	0	0	1	0	0	2
IRF6	0	0	0	0	0	1	1	0	0	0	0	0	0	2
FGF12	0	0	0	0	0	1	0	0	0	0	1	0	0	2
SLC6A19	0	0	0	0	0	1	1	0	0	0	0	0	0	2
ASXL3	0	0	0	0	0	1	1	0	0	0	0	0	0	2
CTSG	0	0	0	0	0	1	1	0	0	0	0	0	0	2
CDC42BPG	0	0	0	0	0	1	1	0	0	0	0	0	0	2
SCN4A	0	0	0	0	0	1	0	0	0	0	0	1	0	2
NSUN7	0	0	0	0	0	1	1	0	0	0	0	0	0	2
ACSS3	0	0	0	0	0	1	1	0	0	0	0	0	0	2
BSPRY	0	0	0	0	0	1	1	0	0	0	0	0	0	2
PIP5K1B	0	0	0	0	0	1	1	0	0	0	0	0	0	2
TRHDE	0	0	0	0	0	1	1	0	0	0	0	0	0	2
CMA1	0	0	0	0	0	1	1	0	0	0	0	0	0	2
C1orf210	0	0	0	0	0	1	1	0	0	0	0	0	0	2
ABCG2	0	0	0	0	0	1	0	0	0	0	1	0	0	2
TPPP	0	0	0	0	0	1	1	0	0	0	0	0	0	2
EDAR	0	0	0	0	0	1	1	0	0	0	0	0	0	2
FREM2	0	0	0	0	0	1	1	0	0	0	0	0	0	2
SLC27A2	0	0	0	0	0	1	0	1	0	0	0	0	0	2
TRHDE-AS1	0	0	0	0	0	1	1	0	0	0	0	0	0	2
PLG	0	0	0	0	0	1	0	1	0	0	0	0	0	2
GYLTL1B	0	0	0	0	0	1	1	0	0	0	0	0	0	2
TMEM252	0	0	0	0	0	1	1	0	0	0	0	0	0	2
G6PC	0	0	0	0	0	1	0	1	0	0	0	0	0	2
COL25A1	0	0	0	0	0	1	0	0	0	0	1	0	0	2
FREM1	0	0	0	0	0	1	1	0	0	0	0	0	0	2
FAM189A2	0	0	0	0	0	1	0	0	0	0	0	0	1	2
FLRT3	0	0	0	0	0	1	1	0	0	0	0	0	0	2
COL18A1-AS1	0	0	0	0	0	1	1	0	0	0	0	0	0	2
ZNF471	0	0	0	0	0	1	1	0	0	0	0	0	0	2
PKHD1	0	0	0	0	0	1	1	0	0	0	0	0	0	2
AVPR1A	0	0	0	0	0	1	0	0	0	0	1	0	0	2
OCLN	0	0	0	0	0	1	1	0	0	0	0	0	0	2
AQP1	0	0	0	0	0	1	1	0	0	0	0	0	0	2
CDH9	0	0	0	0	0	1	1	0	0	0	0	0	0	2
KCTD16	0	0	0	0	0	1	1	0	0	0	0	0	0	2
PTH1R	0	0	0	0	0	1	1	0	0	0	0	0	0	2
ARHGEF38	0	0	0	0	0	1	1	0	0	0	0	0	0	2
KL	0	0	0	0	0	1	1	0	0	0	0	0	0	2
ABCA8	0	0	0	0	0	1	1	0	0	0	0	0	0	2
AIF1L	0	0	0	0	0	1	1	0	0	0	0	0	0	2
SULT1C4	0	0	0	0	0	1	1	0	0	0	0	0	0	2
C2orf40	0	0	0	0	0	1	1	0	0	0	0	0	0	2
CLEC3B	0	0	0	0	0	1	0	1	0	0	0	0	0	2
CDH16	0	0	0	0	0	1	0	0	0	0	1	0	0	2
DHDH	0	0	0	0	0	1	0	0	1	0	0	0	0	2
ADAMTS16	0	0	0	0	0	1	1	0	0	0	0	0	0	2
CNGA1	0	0	0	0	0	1	0	1	0	0	0	0	0	2
RASSF10	0	0	0	0	0	1	1	0	0	0	0	0	0	2
ATP13A4	0	0	0	0	0	1	1	0	0	0	0	0	0	2
SEMA3D	0	0	0	0	0	1	0	0	0	0	1	0	0	2
BTNL9	0	0	0	0	0	1	0	1	0	0	0	0	0	2
NPR3	0	0	0	0	0	1	1	0	0	0	0	0	0	2
SLC22A24	0	0	0	0	0	1	1	0	0	0	0	0	0	2
ZBTB16	0	0	0	0	0	1	1	0	0	0	0	0	0	2
LINC00671	0	0	0	0	0	1	1	0	0	0	0	0	0	2
LRRC19	0	0	0	0	0	1	1	0	0	0	0	0	0	2
GSTO2	0	0	0	0	0	1	1	0	0	0	0	0	0	2
OVOL1	0	0	0	0	0	1	1	0	0	0	0	0	0	2
TEKT2	0	0	0	0	0	1	1	0	0	0	0	0	0	2
ACADL	0	0	0	0	0	1	1	0	0	0	0	0	0	2
HAO2	0	0	0	0	0	1	1	0	0	0	0	0	0	2
FOSB	0	0	0	0	0	1	1	0	0	0	0	0	0	2
TMEM213	0	0	0	0	0	1	1	0	0	0	0	0	0	2
DMKN	0	0	0	0	0	1	1	0	0	0	0	0	0	2
CCDC158	0	0	0	0	0	1	1	0	0	0	0	0	0	2
SLC25A48	0	0	0	0	0	1	1	0	0	0	0	0	0	2
CYP3A7	0	0	0	0	0	1	0	1	0	0	0	0	0	2
TMEM125	0	0	0	0	0	1	1	0	0	0	0	0	0	2
AQP7	0	0	0	0	0	1	0	1	0	0	0	0	0	2
TMEM27	0	0	0	0	0	1	1	0	0	0	0	0	0	2
C5orf23	0	0	0	0	0	1	1	0	0	0	0	0	0	2
IL1RL1	0	0	0	0	0	1	1	0	0	0	0	0	0	2
CYP4A11	0	0	0	0	0	1	0	1	0	0	0	0	0	2
CDHR2	0	0	0	0	0	1	1	0	0	0	0	0	0	2
SPX	0	0	0	0	0	1	0	0	0	0	1	0	0	2
SLC16A9	0	0	0	0	0	1	1	0	0	0	0	0	0	2
ATP6V0A4	0	0	0	0	0	1	1	0	0	0	0	0	0	2
DCAF12L1	0	0	0	0	0	1	1	0	0	0	0	0	0	2
FAM83F	0	0	0	0	0	1	1	0	0	0	0	0	0	2
HS6ST3	0	0	0	0	0	1	0	0	0	0	1	0	0	2
ALDOB	0	0	0	0	0	1	0	1	0	0	0	0	0	2
ADCY2	0	0	0	0	0	1	1	0	0	0	0	0	0	2
FRMD1	0	0	0	0	0	1	1	0	0	0	0	0	0	2
BEX1	0	0	0	0	0	1	0	0	0	0	1	0	0	2
RIC3	0	0	0	0	0	1	1	0	0	0	0	0	0	2
PRR15L	0	0	0	0	0	1	1	0	0	0	0	0	0	2
MIOX	0	0	0	0	0	1	1	0	0	0	0	0	0	2
SLC13A1	0	0	0	0	0	1	1	0	0	0	0	0	0	2
ATP6V0D2	0	0	0	0	0	1	1	0	0	0	0	0	0	2
PCDH10	0	0	0	0	0	1	1	0	0	0	0	0	0	2
TMEM82	0	0	0	0	0	1	1	0	0	0	0	0	0	2
SLC17A4	0	0	0	0	0	1	0	1	0	0	0	0	0	2
SLC22A2	0	0	0	0	0	1	1	0	0	0	0	0	0	2
AMT	0	0	0	0	0	0	1	0	0	0	0	0	1	2
CLDN7	0	0	0	0	0	0	1	1	0	0	0	0	0	2
SLC6A20	0	0	0	0	0	0	1	0	0	0	0	1	0	2
RBP4	0	0	0	0	0	0	1	1	0	0	0	0	0	2
FHL1	0	0	0	0	0	0	1	0	0	0	1	0	0	2
ADRB2	0	0	0	0	0	0	1	1	0	0	0	0	0	2
ZKSCAN7	0	0	0	0	0	0	1	0	0	0	0	1	0	2
C9orf117	0	0	0	0	0	0	1	0	0	0	0	0	1	2
ARVCF	0	0	0	0	0	0	1	0	0	1	0	0	0	2
ZMYND12	0	0	0	0	0	0	1	1	0	0	0	0	0	2
TMEM71	0	0	0	0	0	0	1	0	0	0	0	1	0	2
ZNF69	0	0	0	0	0	0	1	0	0	0	0	1	0	2
AIM1	0	0	0	0	0	0	1	0	0	0	0	1	0	2
UPK1B	0	0	0	0	0	0	1	0	0	0	0	0	1	2
AGR3	0	0	0	0	0	0	1	0	0	0	0	0	1	2
TJP3	0	0	0	0	0	0	1	0	0	0	0	0	1	2
FUT6	0	0	0	0	0	0	1	0	0	0	0	0	1	2
LRRC48	0	0	0	0	0	0	1	0	0	0	0	0	1	2
FUT3	0	0	0	0	0	0	1	0	0	0	0	0	1	2
CCDC64B	0	0	0	0	0	0	1	0	0	0	0	0	1	2
RGL4	0	0	0	0	0	0	1	0	0	0	0	1	0	2
BZRAP1	0	0	0	0	0	0	1	0	0	0	0	1	0	2
CITED4	0	0	0	0	0	0	1	0	0	0	0	0	1	2
LINC00271	0	0	0	0	0	0	1	0	0	0	0	0	1	2
ASRGL1	0	0	0	0	0	0	1	0	0	0	0	0	1	2
CRIP3	0	0	0	0	0	0	1	0	0	0	0	1	0	2
B4GALNT2	0	0	0	0	0	0	1	0	0	0	1	0	0	2
SCN11A	0	0	0	0	0	0	1	0	0	0	0	1	0	2
SPAG8	0	0	0	0	0	0	1	0	0	0	0	0	1	2
SIGLEC8	0	0	0	0	0	0	1	0	0	0	1	0	0	2
MST1	0	0	0	0	0	0	1	1	0	0	0	0	0	2
ACSM1	0	0	0	0	0	0	1	0	0	0	0	0	1	2
PROC	0	0	0	0	0	0	1	1	0	0	0	0	0	2
RGN	0	0	0	0	0	0	1	1	0	0	0	0	0	2
RRN3P1	0	0	0	0	0	0	1	0	0	0	0	1	0	2
CCR9	0	0	0	0	0	0	1	0	0	0	0	1	0	2
ZMYND10	0	0	0	0	0	0	1	0	0	0	0	0	1	2
NECAB1	0	0	0	0	0	0	1	0	0	0	0	1	0	2
GPRIN2	0	0	0	0	0	0	1	0	1	0	0	0	0	2
LINC00908	0	0	0	0	0	0	1	0	0	0	0	0	1	2
ATP2C2	0	0	0	0	0	0	1	0	0	0	0	0	1	2
COL9A2	0	0	0	0	0	0	1	0	1	0	0	0	0	2
CCDC108	0	0	0	0	0	0	1	0	0	0	0	0	1	2
CXCL2	0	0	0	0	0	0	1	0	0	0	0	0	1	2
C10orf107	0	0	0	0	0	0	1	0	0	0	0	0	1	2
WFDC2	0	0	0	0	0	0	1	0	0	0	0	0	1	2
CXCL3	0	0	0	0	0	0	1	0	0	0	0	0	1	2
TFCP2L1	0	0	0	0	0	0	1	0	0	0	1	0	0	2
ATP8A1	0	0	0	0	0	0	1	0	0	0	0	1	0	2
DPP4	0	0	0	0	0	0	1	0	0	0	0	1	0	2
COLCA2	0	0	0	0	0	0	1	0	0	0	0	0	1	2
MASP2	0	0	0	0	0	0	1	1	0	0	0	0	0	2
NXNL2	0	0	0	0	0	0	1	0	0	0	0	0	1	2
AXIN2	0	0	0	0	0	0	1	0	0	0	0	1	0	2
ABCG5	0	0	0	0	0	0	1	1	0	0	0	0	0	2
AKR7L	0	0	0	0	0	0	1	1	0	0	0	0	0	2
IHH	0	0	0	0	0	0	1	0	0	0	0	0	1	2
MAPK4	0	0	0	0	0	0	1	0	0	0	1	0	0	2
ZNF439	0	0	0	0	0	0	1	0	0	0	0	1	0	2
TMEM171	0	0	0	0	0	0	1	1	0	0	0	0	0	2
COBL	0	0	0	0	0	0	1	0	0	0	0	0	1	2
CYP27A1	0	0	0	0	0	0	1	1	0	0	0	0	0	2
SLC2A9	0	0	0	0	0	0	1	1	0	0	0	0	0	2
GLYAT	0	0	0	0	0	0	1	1	0	0	0	0	0	2
SLC15A2	0	0	0	0	0	0	1	0	0	0	0	0	1	2
CASC1	0	0	0	0	0	0	1	0	0	0	0	0	1	2
DNAAF1	0	0	0	0	0	0	1	0	0	0	0	0	1	2
DRC7	0	0	0	0	0	0	1	0	0	0	0	1	0	2
SERPING1	0	0	0	0	0	0	1	1	0	0	0	0	0	2
ADAM28	0	0	0	0	0	0	1	0	0	0	0	0	1	2
DLEC1	0	0	0	0	0	0	1	0	0	0	0	0	1	2
MYO15B	0	0	0	0	0	0	1	0	0	0	0	1	0	2
SLC22A3	0	0	0	0	0	0	1	1	0	0	0	0	0	2
FAM13A-AS1	0	0	0	0	0	0	1	0	0	0	0	1	0	2
FAM65B	0	0	0	0	0	0	1	0	0	0	0	1	0	2
CFAP43	0	0	0	0	0	0	1	0	0	0	0	0	1	2
NPAS3	0	0	0	0	0	0	1	0	0	0	0	0	1	2
COLEC11	0	0	0	0	0	0	1	0	0	0	1	0	0	2
TRIM55	0	0	0	0	0	0	1	1	0	0	0	0	0	2
GDF5	0	0	0	0	0	0	1	0	0	0	0	0	1	2
AMY2B	0	0	0	0	0	0	1	0	1	0	0	0	0	2
RAB25	0	0	0	0	0	0	1	0	0	0	0	0	1	2
ABAT	0	0	0	0	0	0	1	1	0	0	0	0	0	2
KIAA0087	0	0	0	0	0	0	1	0	0	0	0	1	0	2
TMPRSS6	0	0	0	0	0	0	1	1	0	0	0	0	0	2
TSNAXIP1	0	0	0	0	0	0	1	0	0	0	0	0	1	2
FAM167A	0	0	0	0	0	0	1	0	0	0	1	0	0	2
PIK3R5	0	0	0	0	0	0	1	0	0	0	0	1	0	2
KLF15	0	0	0	0	0	0	1	1	0	0	0	0	0	2
CDHR5	0	0	0	0	0	0	1	1	0	0	0	0	0	2
MLIP	0	0	0	0	0	0	1	1	0	0	0	0	0	2
IL7R	0	0	0	0	0	0	1	0	0	0	0	1	0	2
ACY3	0	0	0	0	0	0	1	1	0	0	0	0	0	2
MLXIPL	0	0	0	0	0	0	1	1	0	0	0	0	0	2
PTGER2	0	0	0	0	0	0	1	0	0	0	0	1	0	2
ENTPD2	0	0	0	0	0	0	1	0	0	0	0	0	1	2
AKR7A3	0	0	0	0	0	0	1	1	0	0	0	0	0	2
CETP	0	0	0	0	0	0	1	0	0	0	1	0	0	2
UPB1	0	0	0	0	0	0	1	1	0	0	0	0	0	2
PCDHGA3	0	0	0	0	0	0	1	0	0	0	1	0	0	2
ITGAD	0	0	0	0	0	0	1	0	1	0	0	0	0	2
SERPINA1	0	0	0	0	0	0	1	0	0	0	0	0	1	2
COL28A1	0	0	0	0	0	0	1	0	0	0	0	0	1	2
LIMS2	0	0	0	0	0	0	0	1	0	0	0	1	0	2
C4BPA	0	0	0	0	0	0	0	1	0	0	0	0	1	2
CUX2	0	0	0	0	0	0	0	1	0	0	1	0	0	2
C4BPB	0	0	0	0	0	0	0	1	0	0	0	0	1	2
ETNPPL	0	0	0	0	0	0	0	1	0	0	1	0	0	2
GNA14	0	0	0	0	0	0	0	1	0	0	1	0	0	2
SERPINA6	0	0	0	0	0	0	0	1	0	0	0	0	1	2
SERPINA3	0	0	0	0	0	0	0	1	0	0	0	0	1	2
SERPINA4	0	0	0	0	0	0	0	1	0	0	0	0	1	2
HOMER2	0	0	0	0	0	0	0	1	0	0	0	0	1	2
STAP1	0	0	0	0	0	0	0	0	1	0	0	1	0	2
CD79A	0	0	0	0	0	0	0	0	1	0	0	1	0	2
ANKRD36BP2	0	0	0	0	0	0	0	0	1	0	0	1	0	2
BLK	0	0	0	0	0	0	0	0	1	0	0	1	0	2
JCHAIN	0	0	0	0	0	0	0	0	1	0	0	1	0	2
MZB1	0	0	0	0	0	0	0	0	1	0	0	1	0	2
MS4A1	0	0	0	0	0	0	0	0	1	0	0	1	0	2
FCRL2	0	0	0	0	0	0	0	0	1	0	0	0	1	2
LAX1	0	0	0	0	0	0	0	0	1	0	0	1	0	2
NUGGC	0	0	0	0	0	0	0	0	1	0	1	0	0	2
CR2	0	0	0	0	0	0	0	0	1	0	0	1	0	2
FAM129C	0	0	0	0	0	0	0	0	1	0	0	1	0	2
SORBS2	0	0	0	0	0	0	0	0	0	0	1	0	1	2
NWD1	0	0	0	0	0	0	0	0	0	0	1	0	1	2
TFF3	0	0	0	0	0	0	0	0	0	0	1	0	1	2
KIAA1324	0	0	0	0	0	0	0	0	0	0	1	0	1	2
PKHD1L1	0	0	0	0	0	0	0	0	0	0	1	0	1	2
SHISA6	0	0	0	0	0	0	0	0	0	0	1	0	1	2
EDN3	0	0	0	0	0	0	0	0	0	0	1	0	1	2
KIAA0226L	0	0	0	0	0	0	0	0	0	0	0	1	1	2
SIDT1	0	0	0	0	0	0	0	0	0	0	0	1	1	2
LEF1	0	0	0	0	0	0	0	0	0	0	0	1	1	2
LINGO4	0	0	0	0	0	0	0	0	0	0	0	1	1	2
TXK	0	0	0	0	0	0	0	0	0	0	0	1	1	2
RBM24	0	0	0	0	0	0	0	0	0	0	0	1	1	2
CCDC17	0	0	0	0	0	0	0	0	0	0	0	1	1	2
LTF	0	0	0	0	0	0	0	0	0	0	0	1	1	2
SLC16A10	1	0	0	0	0	0	0	0	0	0	0	0	0	1
PCMTD1	1	0	0	0	0	0	0	0	0	0	0	0	0	1
FN3K	1	0	0	0	0	0	0	0	0	0	0	0	0	1
CSRP2BP	1	0	0	0	0	0	0	0	0	0	0	0	0	1
INTS9	1	0	0	0	0	0	0	0	0	0	0	0	0	1
SLC29A1	1	0	0	0	0	0	0	0	0	0	0	0	0	1
UGT1A6	1	0	0	0	0	0	0	0	0	0	0	0	0	1
SPTLC3	1	0	0	0	0	0	0	0	0	0	0	0	0	1
RNF128	1	0	0	0	0	0	0	0	0	0	0	0	0	1
RARB	1	0	0	0	0	0	0	0	0	0	0	0	0	1
TRAF3IP2	1	0	0	0	0	0	0	0	0	0	0	0	0	1
UQCC1	1	0	0	0	0	0	0	0	0	0	0	0	0	1
TSPYL1	1	0	0	0	0	0	0	0	0	0	0	0	0	1
SLC7A4	1	0	0	0	0	0	0	0	0	0	0	0	0	1
TCF4	1	0	0	0	0	0	0	0	0	0	0	0	0	1
B3GALT2	1	0	0	0	0	0	0	0	0	0	0	0	0	1
EIF4EBP3	1	0	0	0	0	0	0	0	0	0	0	0	0	1
TEX2	1	0	0	0	0	0	0	0	0	0	0	0	0	1
FBXL17	1	0	0	0	0	0	0	0	0	0	0	0	0	1
ADCK3	1	0	0	0	0	0	0	0	0	0	0	0	0	1
PDSS2	1	0	0	0	0	0	0	0	0	0	0	0	0	1
SDC4	1	0	0	0	0	0	0	0	0	0	0	0	0	1
COLEC10	1	0	0	0	0	0	0	0	0	0	0	0	0	1
BANK1	1	0	0	0	0	0	0	0	0	0	0	0	0	1
FAM210B	1	0	0	0	0	0	0	0	0	0	0	0	0	1
DLG2	1	0	0	0	0	0	0	0	0	0	0	0	0	1
UGT1A9	1	0	0	0	0	0	0	0	0	0	0	0	0	1
NMNAT2	1	0	0	0	0	0	0	0	0	0	0	0	0	1
PKIG	1	0	0	0	0	0	0	0	0	0	0	0	0	1
TMEM55A	1	0	0	0	0	0	0	0	0	0	0	0	0	1
ATP6V1B2	1	0	0	0	0	0	0	0	0	0	0	0	0	1
ABCC6	1	0	0	0	0	0	0	0	0	0	0	0	0	1
GATB	1	0	0	0	0	0	0	0	0	0	0	0	0	1
NDRG2	1	0	0	0	0	0	0	0	0	0	0	0	0	1
KIF13B	1	0	0	0	0	0	0	0	0	0	0	0	0	1
SDHA	1	0	0	0	0	0	0	0	0	0	0	0	0	1
PLAGL1	1	0	0	0	0	0	0	0	0	0	0	0	0	1
STAR	1	0	0	0	0	0	0	0	0	0	0	0	0	1
MAPKAPK3	1	0	0	0	0	0	0	0	0	0	0	0	0	1
AGA	1	0	0	0	0	0	0	0	0	0	0	0	0	1
DDO	1	0	0	0	0	0	0	0	0	0	0	0	0	1
NR0B1	1	0	0	0	0	0	0	0	0	0	0	0	0	1
MBLAC2	1	0	0	0	0	0	0	0	0	0	0	0	0	1
LMBRD1	1	0	0	0	0	0	0	0	0	0	0	0	0	1
CBR4	1	0	0	0	0	0	0	0	0	0	0	0	0	1
CTSA	1	0	0	0	0	0	0	0	0	0	0	0	0	1
CYP4V2	1	0	0	0	0	0	0	0	0	0	0	0	0	1
STARD10	1	0	0	0	0	0	0	0	0	0	0	0	0	1
SOD2	1	0	0	0	0	0	0	0	0	0	0	0	0	1
GAB1	1	0	0	0	0	0	0	0	0	0	0	0	0	1
SQSTM1	1	0	0	0	0	0	0	0	0	0	0	0	0	1
SLC30A2	1	0	0	0	0	0	0	0	0	0	0	0	0	1
ISCU	1	0	0	0	0	0	0	0	0	0	0	0	0	1
BHLHE22	1	0	0	0	0	0	0	0	0	0	0	0	0	1
DMTN	1	0	0	0	0	0	0	0	0	0	0	0	0	1
ANKEF1	1	0	0	0	0	0	0	0	0	0	0	0	0	1
SYNPO	1	0	0	0	0	0	0	0	0	0	0	0	0	1
NKAIN2	1	0	0	0	0	0	0	0	0	0	0	0	0	1
ANXA4	1	0	0	0	0	0	0	0	0	0	0	0	0	1
PDK2	1	0	0	0	0	0	0	0	0	0	0	0	0	1
ASAH1	1	0	0	0	0	0	0	0	0	0	0	0	0	1
HPGDS	1	0	0	0	0	0	0	0	0	0	0	0	0	1
MTUS1	1	0	0	0	0	0	0	0	0	0	0	0	0	1
SHISA4	1	0	0	0	0	0	0	0	0	0	0	0	0	1
MMRN2	1	0	0	0	0	0	0	0	0	0	0	0	0	1
ANGPTL1	1	0	0	0	0	0	0	0	0	0	0	0	0	1
C5orf63	1	0	0	0	0	0	0	0	0	0	0	0	0	1
CYSLTR1	1	0	0	0	0	0	0	0	0	0	0	0	0	1
IGSF11	1	0	0	0	0	0	0	0	0	0	0	0	0	1
ANKRD6	1	0	0	0	0	0	0	0	0	0	0	0	0	1
SESN1	1	0	0	0	0	0	0	0	0	0	0	0	0	1
CLCN4	1	0	0	0	0	0	0	0	0	0	0	0	0	1
PRLR	1	0	0	0	0	0	0	0	0	0	0	0	0	1
CLYBL	1	0	0	0	0	0	0	0	0	0	0	0	0	1
LRRIQ3	1	0	0	0	0	0	0	0	0	0	0	0	0	1
HFE	1	0	0	0	0	0	0	0	0	0	0	0	0	1
DST	1	0	0	0	0	0	0	0	0	0	0	0	0	1
HEBP1	1	0	0	0	0	0	0	0	0	0	0	0	0	1
CDIP1	1	0	0	0	0	0	0	0	0	0	0	0	0	1
RNF180	1	0	0	0	0	0	0	0	0	0	0	0	0	1
CARD6	1	0	0	0	0	0	0	0	0	0	0	0	0	1
PIK3IP1	1	0	0	0	0	0	0	0	0	0	0	0	0	1
TSTD1	1	0	0	0	0	0	0	0	0	0	0	0	0	1
ZNF396	1	0	0	0	0	0	0	0	0	0	0	0	0	1
C1orf226	1	0	0	0	0	0	0	0	0	0	0	0	0	1
SGPP2	1	0	0	0	0	0	0	0	0	0	0	0	0	1
CHGB	1	0	0	0	0	0	0	0	0	0	0	0	0	1
C15orf52	1	0	0	0	0	0	0	0	0	0	0	0	0	1
KLHL3	1	0	0	0	0	0	0	0	0	0	0	0	0	1
FBXO33	1	0	0	0	0	0	0	0	0	0	0	0	0	1
TMOD1	1	0	0	0	0	0	0	0	0	0	0	0	0	1
CLEC10A	1	0	0	0	0	0	0	0	0	0	0	0	0	1
HERPUD1	1	0	0	0	0	0	0	0	0	0	0	0	0	1
NR0B2	1	0	0	0	0	0	0	0	0	0	0	0	0	1
ETFDH	1	0	0	0	0	0	0	0	0	0	0	0	0	1
TMEM140	1	0	0	0	0	0	0	0	0	0	0	0	0	1
SH2D1B	1	0	0	0	0	0	0	0	0	0	0	0	0	1
BDNF-AS	1	0	0	0	0	0	0	0	0	0	0	0	0	1
CAB39L	1	0	0	0	0	0	0	0	0	0	0	0	0	1
BTN3A2	1	0	0	0	0	0	0	0	0	0	0	0	0	1
MRC1	1	0	0	0	0	0	0	0	0	0	0	0	0	1
TTC39A	1	0	0	0	0	0	0	0	0	0	0	0	0	1
MOSPD1	1	0	0	0	0	0	0	0	0	0	0	0	0	1
AMIGO2	1	0	0	0	0	0	0	0	0	0	0	0	0	1
FBXO32	1	0	0	0	0	0	0	0	0	0	0	0	0	1
PPL	1	0	0	0	0	0	0	0	0	0	0	0	0	1
SSTR5-AS1	0	1	0	0	0	0	0	0	0	0	0	0	0	1
JMJD7-PLA2G4B	0	1	0	0	0	0	0	0	0	0	0	0	0	1
SSTR5	0	1	0	0	0	0	0	0	0	0	0	0	0	1
ZNF177	0	1	0	0	0	0	0	0	0	0	0	0	0	1
KRTAP5-10	0	1	0	0	0	0	0	0	0	0	0	0	0	1
LINC00930	0	1	0	0	0	0	0	0	0	0	0	0	0	1
SULT1C2	0	1	0	0	0	0	0	0	0	0	0	0	0	1
UGT2B28	0	1	0	0	0	0	0	0	0	0	0	0	0	1
TMEM178A	0	1	0	0	0	0	0	0	0	0	0	0	0	1
ST3GAL5	0	1	0	0	0	0	0	0	0	0	0	0	0	1
OAS1	0	1	0	0	0	0	0	0	0	0	0	0	0	1
HAPLN1	0	1	0	0	0	0	0	0	0	0	0	0	0	1
CAPN14	0	1	0	0	0	0	0	0	0	0	0	0	0	1
REG4	0	1	0	0	0	0	0	0	0	0	0	0	0	1
ID1	0	1	0	0	0	0	0	0	0	0	0	0	0	1
PLCD3	0	1	0	0	0	0	0	0	0	0	0	0	0	1
ZNF440	0	1	0	0	0	0	0	0	0	0	0	0	0	1
PACRG	0	1	0	0	0	0	0	0	0	0	0	0	0	1
NSG1	0	1	0	0	0	0	0	0	0	0	0	0	0	1
LRIT3	0	1	0	0	0	0	0	0	0	0	0	0	0	1
MIRLET7BHG	0	1	0	0	0	0	0	0	0	0	0	0	0	1
P2RX6	0	1	0	0	0	0	0	0	0	0	0	0	0	1
KRTAP5-9	0	1	0	0	0	0	0	0	0	0	0	0	0	1
HECTD2-AS1	0	1	0	0	0	0	0	0	0	0	0	0	0	1
CYP4Z1	0	1	0	0	0	0	0	0	0	0	0	0	0	1
KCNH4	0	1	0	0	0	0	0	0	0	0	0	0	0	1
DUSP2	0	1	0	0	0	0	0	0	0	0	0	0	0	1
SLITRK6	0	1	0	0	0	0	0	0	0	0	0	0	0	1
C21orf15	0	1	0	0	0	0	0	0	0	0	0	0	0	1
AQP3	0	1	0	0	0	0	0	0	0	0	0	0	0	1
KRTAP5-8	0	1	0	0	0	0	0	0	0	0	0	0	0	1
SLC26A5	0	1	0	0	0	0	0	0	0	0	0	0	0	1
FAM212A	0	1	0	0	0	0	0	0	0	0	0	0	0	1
INPP5J	0	1	0	0	0	0	0	0	0	0	0	0	0	1
GPR39	0	1	0	0	0	0	0	0	0	0	0	0	0	1
SMAD6	0	1	0	0	0	0	0	0	0	0	0	0	0	1
ZNF432	0	1	0	0	0	0	0	0	0	0	0	0	0	1
ABCA10	0	1	0	0	0	0	0	0	0	0	0	0	0	1
TMC7	0	1	0	0	0	0	0	0	0	0	0	0	0	1
CYP2C18	0	1	0	0	0	0	0	0	0	0	0	0	0	1
WFIKKN1	0	1	0	0	0	0	0	0	0	0	0	0	0	1
MMP10	0	1	0	0	0	0	0	0	0	0	0	0	0	1
BTBD16	0	1	0	0	0	0	0	0	0	0	0	0	0	1
HSH2D	0	1	0	0	0	0	0	0	0	0	0	0	0	1
TFAP2B	0	1	0	0	0	0	0	0	0	0	0	0	0	1
TMPRSS4	0	1	0	0	0	0	0	0	0	0	0	0	0	1
MUC2	0	1	0	0	0	0	0	0	0	0	0	0	0	1
SLURP1	0	1	0	0	0	0	0	0	0	0	0	0	0	1
BCAM	0	1	0	0	0	0	0	0	0	0	0	0	0	1
SPINK7	0	1	0	0	0	0	0	0	0	0	0	0	0	1
NTF4	0	1	0	0	0	0	0	0	0	0	0	0	0	1
KEL	0	1	0	0	0	0	0	0	0	0	0	0	0	1
TFF1	0	1	0	0	0	0	0	0	0	0	0	0	0	1
COL6A5	0	1	0	0	0	0	0	0	0	0	0	0	0	1
PHGR1	0	1	0	0	0	0	0	0	0	0	0	0	0	1
C10orf99	0	1	0	0	0	0	0	0	0	0	0	0	0	1
PPFIBP2	0	1	0	0	0	0	0	0	0	0	0	0	0	1
TCN1	0	1	0	0	0	0	0	0	0	0	0	0	0	1
CAPNS2	0	1	0	0	0	0	0	0	0	0	0	0	0	1
AQP12B	0	1	0	0	0	0	0	0	0	0	0	0	0	1
SLC14A1	0	1	0	0	0	0	0	0	0	0	0	0	0	1
ESM1	0	1	0	0	0	0	0	0	0	0	0	0	0	1
ACSM6	0	1	0	0	0	0	0	0	0	0	0	0	0	1
FER1L4	0	1	0	0	0	0	0	0	0	0	0	0	0	1
PAK7	0	1	0	0	0	0	0	0	0	0	0	0	0	1
GDA	0	1	0	0	0	0	0	0	0	0	0	0	0	1
ERN2	0	1	0	0	0	0	0	0	0	0	0	0	0	1
PYROXD2	0	1	0	0	0	0	0	0	0	0	0	0	0	1
ARL14	0	1	0	0	0	0	0	0	0	0	0	0	0	1
DACH2	0	1	0	0	0	0	0	0	0	0	0	0	0	1
SPOCD1	0	1	0	0	0	0	0	0	0	0	0	0	0	1
BPIFB1	0	1	0	0	0	0	0	0	0	0	0	0	0	1
DUOXA2	0	1	0	0	0	0	0	0	0	0	0	0	0	1
TP63	0	1	0	0	0	0	0	0	0	0	0	0	0	1
SDCBP2	0	1	0	0	0	0	0	0	0	0	0	0	0	1
HPGD	0	1	0	0	0	0	0	0	0	0	0	0	0	1
C11orf86	0	1	0	0	0	0	0	0	0	0	0	0	0	1
TRNP1	0	1	0	0	0	0	0	0	0	0	0	0	0	1
MOGAT2	0	1	0	0	0	0	0	0	0	0	0	0	0	1
DMRTA2	0	1	0	0	0	0	0	0	0	0	0	0	0	1
ACOXL	0	1	0	0	0	0	0	0	0	0	0	0	0	1
BMP7	0	1	0	0	0	0	0	0	0	0	0	0	0	1
COL9A1	0	1	0	0	0	0	0	0	0	0	0	0	0	1
CAPN13	0	1	0	0	0	0	0	0	0	0	0	0	0	1
DAZ1	0	1	0	0	0	0	0	0	0	0	0	0	0	1
TFF2	0	1	0	0	0	0	0	0	0	0	0	0	0	1
PCP4L1	0	1	0	0	0	0	0	0	0	0	0	0	0	1
TSPAN10	0	1	0	0	0	0	0	0	0	0	0	0	0	1
TBX1	0	1	0	0	0	0	0	0	0	0	0	0	0	1
DHRS2	0	1	0	0	0	0	0	0	0	0	0	0	0	1
LGALS4	0	1	0	0	0	0	0	0	0	0	0	0	0	1
CYP4F12	0	1	0	0	0	0	0	0	0	0	0	0	0	1
CYP4F22	0	1	0	0	0	0	0	0	0	0	0	0	0	1
DUOXA1	0	1	0	0	0	0	0	0	0	0	0	0	0	1
FABP6	0	1	0	0	0	0	0	0	0	0	0	0	0	1
NIPAL4	0	1	0	0	0	0	0	0	0	0	0	0	0	1
NELL1	0	1	0	0	0	0	0	0	0	0	0	0	0	1
C10orf105	0	1	0	0	0	0	0	0	0	0	0	0	0	1
EPHB6	0	1	0	0	0	0	0	0	0	0	0	0	0	1
RAPGEFL1	0	1	0	0	0	0	0	0	0	0	0	0	0	1
DQX1	0	1	0	0	0	0	0	0	0	0	0	0	0	1
FAM181B	0	1	0	0	0	0	0	0	0	0	0	0	0	1
ADGRF1	0	1	0	0	0	0	0	0	0	0	0	0	0	1
ADGRV1	0	1	0	0	0	0	0	0	0	0	0	0	0	1
DUOX2	0	1	0	0	0	0	0	0	0	0	0	0	0	1
ZSCAN4	0	1	0	0	0	0	0	0	0	0	0	0	0	1
CYP4B1	0	1	0	0	0	0	0	0	0	0	0	0	0	1
SPERT	0	1	0	0	0	0	0	0	0	0	0	0	0	1
RASSF6	0	1	0	0	0	0	0	0	0	0	0	0	0	1
PVALB	0	1	0	0	0	0	0	0	0	0	0	0	0	1
LRMP	0	1	0	0	0	0	0	0	0	0	0	0	0	1
CA9	0	1	0	0	0	0	0	0	0	0	0	0	0	1
ATP10B	0	1	0	0	0	0	0	0	0	0	0	0	0	1
SORL1	0	1	0	0	0	0	0	0	0	0	0	0	0	1
PDE10A	0	1	0	0	0	0	0	0	0	0	0	0	0	1
SLC5A7	0	1	0	0	0	0	0	0	0	0	0	0	0	1
PLA2G3	0	1	0	0	0	0	0	0	0	0	0	0	0	1
TNS4	0	1	0	0	0	0	0	0	0	0	0	0	0	1
FAM83C	0	1	0	0	0	0	0	0	0	0	0	0	0	1
CYP4F2	0	1	0	0	0	0	0	0	0	0	0	0	0	1
CYP4F11	0	1	0	0	0	0	0	0	0	0	0	0	0	1
PPM1N	0	1	0	0	0	0	0	0	0	0	0	0	0	1
LY6D	0	1	0	0	0	0	0	0	0	0	0	0	0	1
CLCA4	0	1	0	0	0	0	0	0	0	0	0	0	0	1
VSIG1	0	1	0	0	0	0	0	0	0	0	0	0	0	1
MSMB	0	1	0	0	0	0	0	0	0	0	0	0	0	1
MYBPC1	0	1	0	0	0	0	0	0	0	0	0	0	0	1
CSTA	0	1	0	0	0	0	0	0	0	0	0	0	0	1
TBX3	0	1	0	0	0	0	0	0	0	0	0	0	0	1
MTUS2	0	1	0	0	0	0	0	0	0	0	0	0	0	1
HNF4G	0	1	0	0	0	0	0	0	0	0	0	0	0	1
PPP1R3C	0	1	0	0	0	0	0	0	0	0	0	0	0	1
HAS3	0	1	0	0	0	0	0	0	0	0	0	0	0	1
CYP4F8	0	1	0	0	0	0	0	0	0	0	0	0	0	1
ZBTB7C	0	1	0	0	0	0	0	0	0	0	0	0	0	1
CAPN9	0	1	0	0	0	0	0	0	0	0	0	0	0	1
SNTG1	0	1	0	0	0	0	0	0	0	0	0	0	0	1
FAM3B	0	1	0	0	0	0	0	0	0	0	0	0	0	1
USP32P2	0	1	0	0	0	0	0	0	0	0	0	0	0	1
LUZP2	0	1	0	0	0	0	0	0	0	0	0	0	0	1
LINC01341	0	1	0	0	0	0	0	0	0	0	0	0	0	1
UGT1A1	0	1	0	0	0	0	0	0	0	0	0	0	0	1
PSORS1C3	0	1	0	0	0	0	0	0	0	0	0	0	0	1
CXorf57	0	1	0	0	0	0	0	0	0	0	0	0	0	1
LRFN2	0	1	0	0	0	0	0	0	0	0	0	0	0	1
CYP4Z2P	0	1	0	0	0	0	0	0	0	0	0	0	0	1
FAM174B	0	1	0	0	0	0	0	0	0	0	0	0	0	1
MAOA	0	1	0	0	0	0	0	0	0	0	0	0	0	1
EPS8L3	0	1	0	0	0	0	0	0	0	0	0	0	0	1
CT83	0	0	1	0	0	0	0	0	0	0	0	0	0	1
SLC28A3	0	0	1	0	0	0	0	0	0	0	0	0	0	1
SLC6A15	0	0	1	0	0	0	0	0	0	0	0	0	0	1
PBK	0	0	0	1	0	0	0	0	0	0	0	0	0	1
ESCO2	0	0	0	1	0	0	0	0	0	0	0	0	0	1
CDCA2	0	0	0	1	0	0	0	0	0	0	0	0	0	1
CASP1	0	0	0	1	0	0	0	0	0	0	0	0	0	1
FAM169A	0	0	0	1	0	0	0	0	0	0	0	0	0	1
FBXO16	0	0	0	1	0	0	0	0	0	0	0	0	0	1
FASLG	0	0	0	1	0	0	0	0	0	0	0	0	0	1
IFNG	0	0	0	1	0	0	0	0	0	0	0	0	0	1
NLRP11	0	0	0	1	0	0	0	0	0	0	0	0	0	1
LOC285629	0	0	0	1	0	0	0	0	0	0	0	0	0	1
C2CD4A	0	0	0	1	0	0	0	0	0	0	0	0	0	1
CXCR2P1	0	0	0	1	0	0	0	0	0	0	0	0	0	1
CXCL10	0	0	0	1	0	0	0	0	0	0	0	0	0	1
ZNF683	0	0	0	1	0	0	0	0	0	0	0	0	0	1
TUBAL3	0	0	0	1	0	0	0	0	0	0	0	0	0	1
CXCL11	0	0	0	1	0	0	0	0	0	0	0	0	0	1
MYH4	0	0	0	0	1	0	0	0	0	0	0	0	0	1
CASQ1	0	0	0	0	1	0	0	0	0	0	0	0	0	1
MYH2	0	0	0	0	1	0	0	0	0	0	0	0	0	1
DPF3	0	0	0	0	1	0	0	0	0	0	0	0	0	1
MYH13	0	0	0	0	1	0	0	0	0	0	0	0	0	1
KIAA1644	0	0	0	0	1	0	0	0	0	0	0	0	0	1
MUSTN1	0	0	0	0	1	0	0	0	0	0	0	0	0	1
CMYA5	0	0	0	0	1	0	0	0	0	0	0	0	0	1
NRAP	0	0	0	0	1	0	0	0	0	0	0	0	0	1
XIRP2	0	0	0	0	1	0	0	0	0	0	0	0	0	1
CX3CR1	0	0	0	0	1	0	0	0	0	0	0	0	0	1
MIR1-1HG	0	0	0	0	1	0	0	0	0	0	0	0	0	1
BRINP1	0	0	0	0	1	0	0	0	0	0	0	0	0	1
CSRP3	0	0	0	0	1	0	0	0	0	0	0	0	0	1
SMPX	0	0	0	0	1	0	0	0	0	0	0	0	0	1
LMOD2	0	0	0	0	1	0	0	0	0	0	0	0	0	1
SULF2	0	0	0	0	1	0	0	0	0	0	0	0	0	1
APOBEC2	0	0	0	0	1	0	0	0	0	0	0	0	0	1
C10orf71	0	0	0	0	1	0	0	0	0	0	0	0	0	1
MYOZ2	0	0	0	0	1	0	0	0	0	0	0	0	0	1
SGCG	0	0	0	0	1	0	0	0	0	0	0	0	0	1
MYH1	0	0	0	0	1	0	0	0	0	0	0	0	0	1
MYOZ1	0	0	0	0	1	0	0	0	0	0	0	0	0	1
TMOD4	0	0	0	0	1	0	0	0	0	0	0	0	0	1
MYH7	0	0	0	0	1	0	0	0	0	0	0	0	0	1
LMOD3	0	0	0	0	1	0	0	0	0	0	0	0	0	1
NEXN	0	0	0	0	1	0	0	0	0	0	0	0	0	1
NMRK2	0	0	0	0	1	0	0	0	0	0	0	0	0	1
VGLL2	0	0	0	0	1	0	0	0	0	0	0	0	0	1
SLN	0	0	0	0	1	0	0	0	0	0	0	0	0	1
CA3	0	0	0	0	1	0	0	0	0	0	0	0	0	1
ACTN2	0	0	0	0	1	0	0	0	0	0	0	0	0	1
ASB5	0	0	0	0	1	0	0	0	0	0	0	0	0	1
MAMDC2	0	0	0	0	1	0	0	0	0	0	0	0	0	1
FBXO40	0	0	0	0	1	0	0	0	0	0	0	0	0	1
SMYD1	0	0	0	0	1	0	0	0	0	0	0	0	0	1
LINC00052	0	0	0	0	1	0	0	0	0	0	0	0	0	1
MYL1	0	0	0	0	1	0	0	0	0	0	0	0	0	1
CACNA1S	0	0	0	0	1	0	0	0	0	0	0	0	0	1
KLHL40	0	0	0	0	1	0	0	0	0	0	0	0	0	1
ATP1B4	0	0	0	0	1	0	0	0	0	0	0	0	0	1
MYADML2	0	0	0	0	1	0	0	0	0	0	0	0	0	1
BEST3	0	0	0	0	1	0	0	0	0	0	0	0	0	1
COX6A2	0	0	0	0	1	0	0	0	0	0	0	0	0	1
FITM1	0	0	0	0	1	0	0	0	0	0	0	0	0	1
TTN	0	0	0	0	1	0	0	0	0	0	0	0	0	1
DDN	0	0	0	0	1	0	0	0	0	0	0	0	0	1
MYOZ3	0	0	0	0	1	0	0	0	0	0	0	0	0	1
STAC3	0	0	0	0	1	0	0	0	0	0	0	0	0	1
TCAP	0	0	0	0	1	0	0	0	0	0	0	0	0	1
CAV3	0	0	0	0	1	0	0	0	0	0	0	0	0	1
MYOT	0	0	0	0	1	0	0	0	0	0	0	0	0	1
MYH6	0	0	0	0	1	0	0	0	0	0	0	0	0	1
MYOD1	0	0	0	0	1	0	0	0	0	0	0	0	0	1
ACTA1	0	0	0	0	1	0	0	0	0	0	0	0	0	1
LDB3	0	0	0	0	1	0	0	0	0	0	0	0	0	1
ACTC1	0	0	0	0	1	0	0	0	0	0	0	0	0	1
PPP1R1A	0	0	0	0	1	0	0	0	0	0	0	0	0	1
MYF6	0	0	0	0	1	0	0	0	0	0	0	0	0	1
DES	0	0	0	0	1	0	0	0	0	0	0	0	0	1
LHX1	0	0	0	0	1	0	0	0	0	0	0	0	0	1
ANKRD23	0	0	0	0	1	0	0	0	0	0	0	0	0	1
TNNI2	0	0	0	0	1	0	0	0	0	0	0	0	0	1
PPP1R3A	0	0	0	0	1	0	0	0	0	0	0	0	0	1
MYL2	0	0	0	0	1	0	0	0	0	0	0	0	0	1
CHRND	0	0	0	0	1	0	0	0	0	0	0	0	0	1
ATP2A1	0	0	0	0	1	0	0	0	0	0	0	0	0	1
MYBPC2	0	0	0	0	1	0	0	0	0	0	0	0	0	1
TRDN	0	0	0	0	1	0	0	0	0	0	0	0	0	1
YIPF7	0	0	0	0	1	0	0	0	0	0	0	0	0	1
PCDH7	0	0	0	0	1	0	0	0	0	0	0	0	0	1
SMTNL1	0	0	0	0	1	0	0	0	0	0	0	0	0	1
MYOM2	0	0	0	0	1	0	0	0	0	0	0	0	0	1
MYBPH	0	0	0	0	1	0	0	0	0	0	0	0	0	1
MYLPF	0	0	0	0	1	0	0	0	0	0	0	0	0	1
MYOM1	0	0	0	0	1	0	0	0	0	0	0	0	0	1
RBFOX1	0	0	0	0	1	0	0	0	0	0	0	0	0	1
MYPN	0	0	0	0	1	0	0	0	0	0	0	0	0	1
SFRP1	0	0	0	0	1	0	0	0	0	0	0	0	0	1
HRC	0	0	0	0	1	0	0	0	0	0	0	0	0	1
HSPB7	0	0	0	0	1	0	0	0	0	0	0	0	0	1
ATP1A2	0	0	0	0	1	0	0	0	0	0	0	0	0	1
MYOG	0	0	0	0	1	0	0	0	0	0	0	0	0	1
SDK2	0	0	0	0	1	0	0	0	0	0	0	0	0	1
RXRG	0	0	0	0	1	0	0	0	0	0	0	0	0	1
DUSP27	0	0	0	0	1	0	0	0	0	0	0	0	0	1
HSPB6	0	0	0	0	1	0	0	0	0	0	0	0	0	1
LIPC	0	0	0	0	1	0	0	0	0	0	0	0	0	1
MURC	0	0	0	0	1	0	0	0	0	0	0	0	0	1
CKM	0	0	0	0	1	0	0	0	0	0	0	0	0	1
CACNG1	0	0	0	0	1	0	0	0	0	0	0	0	0	1
AGBL1	0	0	0	0	1	0	0	0	0	0	0	0	0	1
HHATL	0	0	0	0	1	0	0	0	0	0	0	0	0	1
PRUNE2	0	0	0	0	1	0	0	0	0	0	0	0	0	1
ANKRD2	0	0	0	0	1	0	0	0	0	0	0	0	0	1
LRRC2	0	0	0	0	1	0	0	0	0	0	0	0	0	1
TNNI1	0	0	0	0	1	0	0	0	0	0	0	0	0	1
KCNA7	0	0	0	0	1	0	0	0	0	0	0	0	0	1
KY	0	0	0	0	1	0	0	0	0	0	0	0	0	1
PRG4	0	0	0	0	1	0	0	0	0	0	0	0	0	1
NGF	0	0	0	0	1	0	0	0	0	0	0	0	0	1
CAMK2A	0	0	0	0	1	0	0	0	0	0	0	0	0	1
TXLNB	0	0	0	0	1	0	0	0	0	0	0	0	0	1
NR3C2	0	0	0	0	0	1	0	0	0	0	0	0	0	1
FAM160A1	0	0	0	0	0	1	0	0	0	0	0	0	0	1
ALDH6A1	0	0	0	0	0	1	0	0	0	0	0	0	0	1
L2HGDH	0	0	0	0	0	1	0	0	0	0	0	0	0	1
ENAM	0	0	0	0	0	1	0	0	0	0	0	0	0	1
SOWAHB	0	0	0	0	0	1	0	0	0	0	0	0	0	1
TSPAN7	0	0	0	0	0	1	0	0	0	0	0	0	0	1
WDR31	0	0	0	0	0	1	0	0	0	0	0	0	0	1
HSPA4L	0	0	0	0	0	1	0	0	0	0	0	0	0	1
LIN7A	0	0	0	0	0	1	0	0	0	0	0	0	0	1
ENPP5	0	0	0	0	0	1	0	0	0	0	0	0	0	1
PTPRG	0	0	0	0	0	1	0	0	0	0	0	0	0	1
CCSER1	0	0	0	0	0	1	0	0	0	0	0	0	0	1
GLS2	0	0	0	0	0	1	0	0	0	0	0	0	0	1
PAIP2B	0	0	0	0	0	1	0	0	0	0	0	0	0	1
DSG2	0	0	0	0	0	1	0	0	0	0	0	0	0	1
OTUD7A	0	0	0	0	0	1	0	0	0	0	0	0	0	1
CDKL2	0	0	0	0	0	1	0	0	0	0	0	0	0	1
SDPR	0	0	0	0	0	1	0	0	0	0	0	0	0	1
CHRM3	0	0	0	0	0	1	0	0	0	0	0	0	0	1
RNF43	0	0	0	0	0	1	0	0	0	0	0	0	0	1
PAQR5	0	0	0	0	0	1	0	0	0	0	0	0	0	1
TCL6	0	0	0	0	0	1	0	0	0	0	0	0	0	1
HMGCLL1	0	0	0	0	0	1	0	0	0	0	0	0	0	1
SEMA3G	0	0	0	0	0	1	0	0	0	0	0	0	0	1
CD300LG	0	0	0	0	0	1	0	0	0	0	0	0	0	1
CRHBP	0	0	0	0	0	1	0	0	0	0	0	0	0	1
ESRRG	0	0	0	0	0	1	0	0	0	0	0	0	0	1
SYN3	0	0	0	0	0	1	0	0	0	0	0	0	0	1
PTPRB	0	0	0	0	0	1	0	0	0	0	0	0	0	1
TACR1	0	0	0	0	0	1	0	0	0	0	0	0	0	1
DMRTA1	0	0	0	0	0	1	0	0	0	0	0	0	0	1
EMCN	0	0	0	0	0	1	0	0	0	0	0	0	0	1
ARHGAP8	0	0	0	0	0	1	0	0	0	0	0	0	0	1
AGPAT9	0	0	0	0	0	1	0	0	0	0	0	0	0	1
THSD7A	0	0	0	0	0	1	0	0	0	0	0	0	0	1
SGSM1	0	0	0	0	0	1	0	0	0	0	0	0	0	1
TEK	0	0	0	0	0	1	0	0	0	0	0	0	0	1
SLC16A12	0	0	0	0	0	1	0	0	0	0	0	0	0	1
PDE2A	0	0	0	0	0	1	0	0	0	0	0	0	0	1
TMEM38A	0	0	0	0	0	1	0	0	0	0	0	0	0	1
AJAP1	0	0	0	0	0	1	0	0	0	0	0	0	0	1
CYP39A1	0	0	0	0	0	1	0	0	0	0	0	0	0	1
PANK1	0	0	0	0	0	1	0	0	0	0	0	0	0	1
OGDHL	0	0	0	0	0	1	0	0	0	0	0	0	0	1
CENPV	0	0	0	0	0	1	0	0	0	0	0	0	0	1
UGT8	0	0	0	0	0	1	0	0	0	0	0	0	0	1
SLCO2A1	0	0	0	0	0	1	0	0	0	0	0	0	0	1
MAP7	0	0	0	0	0	1	0	0	0	0	0	0	0	1
ARC	0	0	0	0	0	1	0	0	0	0	0	0	0	1
FRMD3	0	0	0	0	0	1	0	0	0	0	0	0	0	1
GABRB2	0	0	0	0	0	1	0	0	0	0	0	0	0	1
COL4A4	0	0	0	0	0	1	0	0	0	0	0	0	0	1
SCN4B	0	0	0	0	0	1	0	0	0	0	0	0	0	1
SLC10A6	0	0	0	0	0	1	0	0	0	0	0	0	0	1
APOLD1	0	0	0	0	0	1	0	0	0	0	0	0	0	1
PLS1	0	0	0	0	0	1	0	0	0	0	0	0	0	1
FABP4	0	0	0	0	0	1	0	0	0	0	0	0	0	1
CGN	0	0	0	0	0	1	0	0	0	0	0	0	0	1
FCN2	0	0	0	0	0	1	0	0	0	0	0	0	0	1
RBP7	0	0	0	0	0	1	0	0	0	0	0	0	0	1
RASEF	0	0	0	0	0	1	0	0	0	0	0	0	0	1
EDNRB	0	0	0	0	0	1	0	0	0	0	0	0	0	1
SEMA6D	0	0	0	0	0	1	0	0	0	0	0	0	0	1
FOXI2	0	0	0	0	0	1	0	0	0	0	0	0	0	1
TMEM174	0	0	0	0	0	1	0	0	0	0	0	0	0	1
ANK3	0	0	0	0	0	1	0	0	0	0	0	0	0	1
C1orf95	0	0	0	0	0	1	0	0	0	0	0	0	0	1
ADCYAP1	0	0	0	0	0	1	0	0	0	0	0	0	0	1
MIA2	0	0	0	0	0	1	0	0	0	0	0	0	0	1
F2RL3	0	0	0	0	0	1	0	0	0	0	0	0	0	1
FAM86B2	0	0	0	0	0	1	0	0	0	0	0	0	0	1
SHISA9	0	0	0	0	0	1	0	0	0	0	0	0	0	1
SNURF	0	0	0	0	0	1	0	0	0	0	0	0	0	1
ZNF366	0	0	0	0	0	1	0	0	0	0	0	0	0	1
MCF2	0	0	0	0	0	1	0	0	0	0	0	0	0	1
RPS6KA6	0	0	0	0	0	1	0	0	0	0	0	0	0	1
ZDHHC15	0	0	0	0	0	1	0	0	0	0	0	0	0	1
NCR3LG1	0	0	0	0	0	1	0	0	0	0	0	0	0	1
GRM3	0	0	0	0	0	1	0	0	0	0	0	0	0	1
PCDHA13	0	0	0	0	0	1	0	0	0	0	0	0	0	1
SLC3A1	0	0	0	0	0	1	0	0	0	0	0	0	0	1
GALR1	0	0	0	0	0	1	0	0	0	0	0	0	0	1
ANO4	0	0	0	0	0	1	0	0	0	0	0	0	0	1
PCDHGB5	0	0	0	0	0	1	0	0	0	0	0	0	0	1
CALCR	0	0	0	0	0	1	0	0	0	0	0	0	0	1
GYPA	0	0	0	0	0	1	0	0	0	0	0	0	0	1
HBG2	0	0	0	0	0	1	0	0	0	0	0	0	0	1
RAP1GAP	0	0	0	0	0	1	0	0	0	0	0	0	0	1
GALNT15	0	0	0	0	0	1	0	0	0	0	0	0	0	1
MAPT	0	0	0	0	0	1	0	0	0	0	0	0	0	1
SLC22A12	0	0	0	0	0	1	0	0	0	0	0	0	0	1
SLC9A3	0	0	0	0	0	1	0	0	0	0	0	0	0	1
CYS1	0	0	0	0	0	1	0	0	0	0	0	0	0	1
ADCY5	0	0	0	0	0	1	0	0	0	0	0	0	0	1
ERICH5	0	0	0	0	0	1	0	0	0	0	0	0	0	1
SUCNR1	0	0	0	0	0	1	0	0	0	0	0	0	0	1
F11	0	0	0	0	0	1	0	0	0	0	0	0	0	1
EML6	0	0	0	0	0	1	0	0	0	0	0	0	0	1
SLC4A1	0	0	0	0	0	1	0	0	0	0	0	0	0	1
HBG1	0	0	0	0	0	1	0	0	0	0	0	0	0	1
PDK4	0	0	0	0	0	1	0	0	0	0	0	0	0	1
SLC6A18	0	0	0	0	0	1	0	0	0	0	0	0	0	1
ATP2B2	0	0	0	0	0	1	0	0	0	0	0	0	0	1
GRIK3	0	0	0	0	0	1	0	0	0	0	0	0	0	1
HSD11B2	0	0	0	0	0	1	0	0	0	0	0	0	0	1
SLC22A13	0	0	0	0	0	1	0	0	0	0	0	0	0	1
SCN2B	0	0	0	0	0	1	0	0	0	0	0	0	0	1
MUC20	0	0	0	0	0	1	0	0	0	0	0	0	0	1
CHST9	0	0	0	0	0	1	0	0	0	0	0	0	0	1
SNORD116-4	0	0	0	0	0	1	0	0	0	0	0	0	0	1
TMEM72	0	0	0	0	0	1	0	0	0	0	0	0	0	1
RERGL	0	0	0	0	0	1	0	0	0	0	0	0	0	1
SLC13A2	0	0	0	0	0	1	0	0	0	0	0	0	0	1
AQP4	0	0	0	0	0	1	0	0	0	0	0	0	0	1
SCGN	0	0	0	0	0	1	0	0	0	0	0	0	0	1
KCNJ3	0	0	0	0	0	1	0	0	0	0	0	0	0	1
SLC10A2	0	0	0	0	0	1	0	0	0	0	0	0	0	1
SLC22A8	0	0	0	0	0	1	0	0	0	0	0	0	0	1
IQSEC3	0	0	0	0	0	1	0	0	0	0	0	0	0	1
HEPACAM2	0	0	0	0	0	1	0	0	0	0	0	0	0	1
FAM196B	0	0	0	0	0	1	0	0	0	0	0	0	0	1
ACE2	0	0	0	0	0	1	0	0	0	0	0	0	0	1
ATP6V1G3	0	0	0	0	0	1	0	0	0	0	0	0	0	1
BSND	0	0	0	0	0	1	0	0	0	0	0	0	0	1
TCEAL2	0	0	0	0	0	1	0	0	0	0	0	0	0	1
SLC34A1	0	0	0	0	0	1	0	0	0	0	0	0	0	1
CSDC2	0	0	0	0	0	1	0	0	0	0	0	0	0	1
SST	0	0	0	0	0	1	0	0	0	0	0	0	0	1
CLDN8	0	0	0	0	0	1	0	0	0	0	0	0	0	1
CNTNAP5	0	0	0	0	0	1	0	0	0	0	0	0	0	1
TINAG	0	0	0	0	0	1	0	0	0	0	0	0	0	1
C14orf180	0	0	0	0	0	1	0	0	0	0	0	0	0	1
ASPG	0	0	0	0	0	1	0	0	0	0	0	0	0	1
SIM1	0	0	0	0	0	1	0	0	0	0	0	0	0	1
MGAM	0	0	0	0	0	1	0	0	0	0	0	0	0	1
NAPSA	0	0	0	0	0	1	0	0	0	0	0	0	0	1
SLITRK5	0	0	0	0	0	1	0	0	0	0	0	0	0	1
REN	0	0	0	0	0	1	0	0	0	0	0	0	0	1
CDH4	0	0	0	0	0	1	0	0	0	0	0	0	0	1
FOXI1	0	0	0	0	0	1	0	0	0	0	0	0	0	1
SLC22A6	0	0	0	0	0	1	0	0	0	0	0	0	0	1
ACAD8	0	0	0	0	0	0	1	0	0	0	0	0	0	1
TCTA	0	0	0	0	0	0	1	0	0	0	0	0	0	1
MACC1	0	0	0	0	0	0	1	0	0	0	0	0	0	1
C16orf86	0	0	0	0	0	0	1	0	0	0	0	0	0	1
PROM1	0	0	0	0	0	0	1	0	0	0	0	0	0	1
TMEM25	0	0	0	0	0	0	1	0	0	0	0	0	0	1
KRT7	0	0	0	0	0	0	1	0	0	0	0	0	0	1
ST14	0	0	0	0	0	0	1	0	0	0	0	0	0	1
IGSF22	0	0	0	0	0	0	1	0	0	0	0	0	0	1
ZNF132	0	0	0	0	0	0	1	0	0	0	0	0	0	1
NICN1	0	0	0	0	0	0	1	0	0	0	0	0	0	1
KIF9	0	0	0	0	0	0	1	0	0	0	0	0	0	1
RALGPS1	0	0	0	0	0	0	1	0	0	0	0	0	0	1
SYNE4	0	0	0	0	0	0	1	0	0	0	0	0	0	1
CCDC13	0	0	0	0	0	0	1	0	0	0	0	0	0	1
ZNF540	0	0	0	0	0	0	1	0	0	0	0	0	0	1
FKBP1B	0	0	0	0	0	0	1	0	0	0	0	0	0	1
EPHA1	0	0	0	0	0	0	1	0	0	0	0	0	0	1
EZR	0	0	0	0	0	0	1	0	0	0	0	0	0	1
PRRG2	0	0	0	0	0	0	1	0	0	0	0	0	0	1
C11orf63	0	0	0	0	0	0	1	0	0	0	0	0	0	1
ZNF662	0	0	0	0	0	0	1	0	0	0	0	0	0	1
KCNS1	0	0	0	0	0	0	1	0	0	0	0	0	0	1
CHL1	0	0	0	0	0	0	1	0	0	0	0	0	0	1
PLCD1	0	0	0	0	0	0	1	0	0	0	0	0	0	1
EVC2	0	0	0	0	0	0	1	0	0	0	0	0	0	1
ZNF549	0	0	0	0	0	0	1	0	0	0	0	0	0	1
KLF4	0	0	0	0	0	0	1	0	0	0	0	0	0	1
DNAJC28	0	0	0	0	0	0	1	0	0	0	0	0	0	1
LINC00899	0	0	0	0	0	0	1	0	0	0	0	0	0	1
CCL28	0	0	0	0	0	0	1	0	0	0	0	0	0	1
TNFSF13	0	0	0	0	0	0	1	0	0	0	0	0	0	1
SGSM2	0	0	0	0	0	0	1	0	0	0	0	0	0	1
SRR	0	0	0	0	0	0	1	0	0	0	0	0	0	1
SLC34A2	0	0	0	0	0	0	1	0	0	0	0	0	0	1
CLIC6	0	0	0	0	0	0	1	0	0	0	0	0	0	1
DYNC2LI1	0	0	0	0	0	0	1	0	0	0	0	0	0	1
CKMT1B	0	0	0	0	0	0	1	0	0	0	0	0	0	1
DNAJA4	0	0	0	0	0	0	1	0	0	0	0	0	0	1
GALNT16	0	0	0	0	0	0	1	0	0	0	0	0	0	1
LRRC43	0	0	0	0	0	0	1	0	0	0	0	0	0	1
KDF1	0	0	0	0	0	0	1	0	0	0	0	0	0	1
MMP15	0	0	0	0	0	0	1	0	0	0	0	0	0	1
CHADL	0	0	0	0	0	0	1	0	0	0	0	0	0	1
LINC00515	0	0	0	0	0	0	1	0	0	0	0	0	0	1
RCAN1	0	0	0	0	0	0	1	0	0	0	0	0	0	1
ZNF671	0	0	0	0	0	0	1	0	0	0	0	0	0	1
MYO5B	0	0	0	0	0	0	1	0	0	0	0	0	0	1
LNP1	0	0	0	0	0	0	1	0	0	0	0	0	0	1
GATS	0	0	0	0	0	0	1	0	0	0	0	0	0	1
MROH8	0	0	0	0	0	0	1	0	0	0	0	0	0	1
HCG11	0	0	0	0	0	0	1	0	0	0	0	0	0	1
ZNF321P	0	0	0	0	0	0	1	0	0	0	0	0	0	1
RGS12	0	0	0	0	0	0	1	0	0	0	0	0	0	1
ZNF433	0	0	0	0	0	0	1	0	0	0	0	0	0	1
RPS6KA2	0	0	0	0	0	0	1	0	0	0	0	0	0	1
DIRAS3	0	0	0	0	0	0	1	0	0	0	0	0	0	1
FIBIN	0	0	0	0	0	0	1	0	0	0	0	0	0	1
SLC4A11	0	0	0	0	0	0	1	0	0	0	0	0	0	1
ULK2	0	0	0	0	0	0	1	0	0	0	0	0	0	1
LILRA4	0	0	0	0	0	0	1	0	0	0	0	0	0	1
ZSCAN18	0	0	0	0	0	0	1	0	0	0	0	0	0	1
H1F0	0	0	0	0	0	0	1	0	0	0	0	0	0	1
CAMK2B	0	0	0	0	0	0	1	0	0	0	0	0	0	1
PLA2G16	0	0	0	0	0	0	1	0	0	0	0	0	0	1
GUSBP11	0	0	0	0	0	0	1	0	0	0	0	0	0	1
RCBTB2	0	0	0	0	0	0	1	0	0	0	0	0	0	1
ZNF135	0	0	0	0	0	0	1	0	0	0	0	0	0	1
C11orf52	0	0	0	0	0	0	1	0	0	0	0	0	0	1
FANK1	0	0	0	0	0	0	1	0	0	0	0	0	0	1
TMEM42	0	0	0	0	0	0	1	0	0	0	0	0	0	1
LOC100128164	0	0	0	0	0	0	1	0	0	0	0	0	0	1
TLE4	0	0	0	0	0	0	1	0	0	0	0	0	0	1
EFCAB6	0	0	0	0	0	0	1	0	0	0	0	0	0	1
ABHD11	0	0	0	0	0	0	1	0	0	0	0	0	0	1
HAVCR1P1	0	0	0	0	0	0	1	0	0	0	0	0	0	1
ST7-AS1	0	0	0	0	0	0	1	0	0	0	0	0	0	1
ZFP3	0	0	0	0	0	0	1	0	0	0	0	0	0	1
LACC1	0	0	0	0	0	0	1	0	0	0	0	0	0	1
FAAH	0	0	0	0	0	0	1	0	0	0	0	0	0	1
SDR42E1	0	0	0	0	0	0	1	0	0	0	0	0	0	1
DSC2	0	0	0	0	0	0	1	0	0	0	0	0	0	1
KAZN	0	0	0	0	0	0	1	0	0	0	0	0	0	1
MAPK10	0	0	0	0	0	0	1	0	0	0	0	0	0	1
DNASE2B	0	0	0	0	0	0	1	0	0	0	0	0	0	1
ZNF234	0	0	0	0	0	0	1	0	0	0	0	0	0	1
PLEKHA7	0	0	0	0	0	0	1	0	0	0	0	0	0	1
PER1	0	0	0	0	0	0	1	0	0	0	0	0	0	1
MIR22HG	0	0	0	0	0	0	1	0	0	0	0	0	0	1
EPPK1	0	0	0	0	0	0	1	0	0	0	0	0	0	1
MAPK13	0	0	0	0	0	0	1	0	0	0	0	0	0	1
GPR62	0	0	0	0	0	0	1	0	0	0	0	0	0	1
GALNT11	0	0	0	0	0	0	1	0	0	0	0	0	0	1
ZNF502	0	0	0	0	0	0	1	0	0	0	0	0	0	1
RAB20	0	0	0	0	0	0	1	0	0	0	0	0	0	1
CCND2	0	0	0	0	0	0	1	0	0	0	0	0	0	1
VSTM2L	0	0	0	0	0	0	1	0	0	0	0	0	0	1
AGPAT4	0	0	0	0	0	0	1	0	0	0	0	0	0	1
ACAA1	0	0	0	0	0	0	1	0	0	0	0	0	0	1
ZNF582	0	0	0	0	0	0	1	0	0	0	0	0	0	1
GRHL1	0	0	0	0	0	0	1	0	0	0	0	0	0	1
SLC25A5-AS1	0	0	0	0	0	0	1	0	0	0	0	0	0	1
CHRNA1	0	0	0	0	0	0	1	0	0	0	0	0	0	1
MIR600HG	0	0	0	0	0	0	1	0	0	0	0	0	0	1
THEMIS2	0	0	0	0	0	0	1	0	0	0	0	0	0	1
MT1E	0	0	0	0	0	0	1	0	0	0	0	0	0	1
CHRNB1	0	0	0	0	0	0	1	0	0	0	0	0	0	1
PXMP4	0	0	0	0	0	0	1	0	0	0	0	0	0	1
ICA1	0	0	0	0	0	0	1	0	0	0	0	0	0	1
ABI3BP	0	0	0	0	0	0	1	0	0	0	0	0	0	1
ZNF684	0	0	0	0	0	0	1	0	0	0	0	0	0	1
FAM65C	0	0	0	0	0	0	1	0	0	0	0	0	0	1
RIMS2	0	0	0	0	0	0	1	0	0	0	0	0	0	1
SPATA41	0	0	0	0	0	0	1	0	0	0	0	0	0	1
CBLC	0	0	0	0	0	0	1	0	0	0	0	0	0	1
NFKBID	0	0	0	0	0	0	1	0	0	0	0	0	0	1
ARHGEF37	0	0	0	0	0	0	1	0	0	0	0	0	0	1
TCTEX1D4	0	0	0	0	0	0	1	0	0	0	0	0	0	1
NBL1	0	0	0	0	0	0	1	0	0	0	0	0	0	1
MEIS3P1	0	0	0	0	0	0	1	0	0	0	0	0	0	1
HLA-J	0	0	0	0	0	0	1	0	0	0	0	0	0	1
ZNF204P	0	0	0	0	0	0	1	0	0	0	0	0	0	1
ALPK3	0	0	0	0	0	0	1	0	0	0	0	0	0	1
CCDC65	0	0	0	0	0	0	1	0	0	0	0	0	0	1
SLC51A	0	0	0	0	0	0	1	0	0	0	0	0	0	1
PRICKLE1	0	0	0	0	0	0	1	0	0	0	0	0	0	1
MIR31HG	0	0	0	0	0	0	1	0	0	0	0	0	0	1
LRP2BP	0	0	0	0	0	0	1	0	0	0	0	0	0	1
PPP1R3G	0	0	0	0	0	0	1	0	0	0	0	0	0	1
SATB2-AS1	0	0	0	0	0	0	1	0	0	0	0	0	0	1
TUBBP5	0	0	0	0	0	0	1	0	0	0	0	0	0	1
TSLP	0	0	0	0	0	0	1	0	0	0	0	0	0	1
ZNF211	0	0	0	0	0	0	1	0	0	0	0	0	0	1
ISPD	0	0	0	0	0	0	1	0	0	0	0	0	0	1
CAPG	0	0	0	0	0	0	1	0	0	0	0	0	0	1
RLN2	0	0	0	0	0	0	1	0	0	0	0	0	0	1
SLC22A20	0	0	0	0	0	0	1	0	0	0	0	0	0	1
GLOD5	0	0	0	0	0	0	1	0	0	0	0	0	0	1
PRRT3	0	0	0	0	0	0	1	0	0	0	0	0	0	1
SUGT1P1	0	0	0	0	0	0	1	0	0	0	0	0	0	1
TBC1D4	0	0	0	0	0	0	1	0	0	0	0	0	0	1
CHIT1	0	0	0	0	0	0	1	0	0	0	0	0	0	1
MBL1P	0	0	0	0	0	0	1	0	0	0	0	0	0	1
MTURN	0	0	0	0	0	0	1	0	0	0	0	0	0	1
CST6	0	0	0	0	0	0	1	0	0	0	0	0	0	1
FLVCR2	0	0	0	0	0	0	1	0	0	0	0	0	0	1
FBXO27	0	0	0	0	0	0	1	0	0	0	0	0	0	1
CASZ1	0	0	0	0	0	0	1	0	0	0	0	0	0	1
IQCA1	0	0	0	0	0	0	1	0	0	0	0	0	0	1
EPS8L1	0	0	0	0	0	0	1	0	0	0	0	0	0	1
DMRTC1B	0	0	0	0	0	0	1	0	0	0	0	0	0	1
ZNF772	0	0	0	0	0	0	1	0	0	0	0	0	0	1
GRM5	0	0	0	0	0	0	1	0	0	0	0	0	0	1
FHDC1	0	0	0	0	0	0	1	0	0	0	0	0	0	1
ODC1	0	0	0	0	0	0	1	0	0	0	0	0	0	1
CTF1	0	0	0	0	0	0	1	0	0	0	0	0	0	1
TTC9	0	0	0	0	0	0	1	0	0	0	0	0	0	1
GPC4	0	0	0	0	0	0	1	0	0	0	0	0	0	1
C15orf59	0	0	0	0	0	0	1	0	0	0	0	0	0	1
C6orf132	0	0	0	0	0	0	1	0	0	0	0	0	0	1
GALNT3	0	0	0	0	0	0	1	0	0	0	0	0	0	1
EVC	0	0	0	0	0	0	1	0	0	0	0	0	0	1
ACAT1	0	0	0	0	0	0	1	0	0	0	0	0	0	1
LMTK3	0	0	0	0	0	0	1	0	0	0	0	0	0	1
GPM6B	0	0	0	0	0	0	1	0	0	0	0	0	0	1
TACSTD2	0	0	0	0	0	0	1	0	0	0	0	0	0	1
SLC39A8	0	0	0	0	0	0	1	0	0	0	0	0	0	1
ZNF860	0	0	0	0	0	0	1	0	0	0	0	0	0	1
SCEL	0	0	0	0	0	0	1	0	0	0	0	0	0	1
DTX3	0	0	0	0	0	0	1	0	0	0	0	0	0	1
KCNE1	0	0	0	0	0	0	1	0	0	0	0	0	0	1
EREG	0	0	0	0	0	0	1	0	0	0	0	0	0	1
WISP3	0	0	0	0	0	0	1	0	0	0	0	0	0	1
EGFEM1P	0	0	0	0	0	0	1	0	0	0	0	0	0	1
SECTM1	0	0	0	0	0	0	1	0	0	0	0	0	0	1
WFDC12	0	0	0	0	0	0	1	0	0	0	0	0	0	1
ZIK1	0	0	0	0	0	0	1	0	0	0	0	0	0	1
ITGB8	0	0	0	0	0	0	1	0	0	0	0	0	0	1
C17orf107	0	0	0	0	0	0	1	0	0	0	0	0	0	1
RAP1GAP2	0	0	0	0	0	0	1	0	0	0	0	0	0	1
RAB3IP	0	0	0	0	0	0	1	0	0	0	0	0	0	1
GRAMD1C	0	0	0	0	0	0	1	0	0	0	0	0	0	1
TLE2	0	0	0	0	0	0	1	0	0	0	0	0	0	1
SPTBN5	0	0	0	0	0	0	1	0	0	0	0	0	0	1
FAM81B	0	0	0	0	0	0	1	0	0	0	0	0	0	1
UOX	0	0	0	0	0	0	1	0	0	0	0	0	0	1
SYTL2	0	0	0	0	0	0	1	0	0	0	0	0	0	1
GAL3ST3	0	0	0	0	0	0	1	0	0	0	0	0	0	1
SYNGR1	0	0	0	0	0	0	1	0	0	0	0	0	0	1
SAMD13	0	0	0	0	0	0	1	0	0	0	0	0	0	1
ENTPD8	0	0	0	0	0	0	1	0	0	0	0	0	0	1
KANK3	0	0	0	0	0	0	1	0	0	0	0	0	0	1
MFSD7	0	0	0	0	0	0	1	0	0	0	0	0	0	1
CDKN1A	0	0	0	0	0	0	1	0	0	0	0	0	0	1
ZNF331	0	0	0	0	0	0	1	0	0	0	0	0	0	1
CKMT1A	0	0	0	0	0	0	1	0	0	0	0	0	0	1
ZNF320	0	0	0	0	0	0	1	0	0	0	0	0	0	1
CD164L2	0	0	0	0	0	0	1	0	0	0	0	0	0	1
RIMS3	0	0	0	0	0	0	1	0	0	0	0	0	0	1
ZDHHC8P1	0	0	0	0	0	0	1	0	0	0	0	0	0	1
ZNF547	0	0	0	0	0	0	1	0	0	0	0	0	0	1
ATAD3C	0	0	0	0	0	0	1	0	0	0	0	0	0	1
PEX11G	0	0	0	0	0	0	1	0	0	0	0	0	0	1
ALOX15B	0	0	0	0	0	0	1	0	0	0	0	0	0	1
TUBB1	0	0	0	0	0	0	1	0	0	0	0	0	0	1
HRASLS5	0	0	0	0	0	0	1	0	0	0	0	0	0	1
ZNF501	0	0	0	0	0	0	1	0	0	0	0	0	0	1
CPA3	0	0	0	0	0	0	1	0	0	0	0	0	0	1
SERP2	0	0	0	0	0	0	1	0	0	0	0	0	0	1
TRIL	0	0	0	0	0	0	1	0	0	0	0	0	0	1
FAM19A1	0	0	0	0	0	0	1	0	0	0	0	0	0	1
ATHL1	0	0	0	0	0	0	1	0	0	0	0	0	0	1
NOSTRIN	0	0	0	0	0	0	1	0	0	0	0	0	0	1
MS4A2	0	0	0	0	0	0	1	0	0	0	0	0	0	1
ID4	0	0	0	0	0	0	1	0	0	0	0	0	0	1
PCP4	0	0	0	0	0	0	1	0	0	0	0	0	0	1
WFIKKN2	0	0	0	0	0	0	1	0	0	0	0	0	0	1
PITPNM3	0	0	0	0	0	0	1	0	0	0	0	0	0	1
C3orf18	0	0	0	0	0	0	1	0	0	0	0	0	0	1
MSLN	0	0	0	0	0	0	1	0	0	0	0	0	0	1
CADM4	0	0	0	0	0	0	1	0	0	0	0	0	0	1
GIPR	0	0	0	0	0	0	1	0	0	0	0	0	0	1
ALS2CR12	0	0	0	0	0	0	1	0	0	0	0	0	0	1
SIGLEC17P	0	0	0	0	0	0	1	0	0	0	0	0	0	1
PALM3	0	0	0	0	0	0	1	0	0	0	0	0	0	1
ANK1	0	0	0	0	0	0	1	0	0	0	0	0	0	1
MAK	0	0	0	0	0	0	1	0	0	0	0	0	0	1
TMEM98	0	0	0	0	0	0	1	0	0	0	0	0	0	1
PLEKHH2	0	0	0	0	0	0	1	0	0	0	0	0	0	1
KLKB1	0	0	0	0	0	0	1	0	0	0	0	0	0	1
ADAP1	0	0	0	0	0	0	1	0	0	0	0	0	0	1
LINC00475	0	0	0	0	0	0	1	0	0	0	0	0	0	1
BCL2L10	0	0	0	0	0	0	1	0	0	0	0	0	0	1
AKR1E2	0	0	0	0	0	0	1	0	0	0	0	0	0	1
FAM109B	0	0	0	0	0	0	1	0	0	0	0	0	0	1
ZNF544	0	0	0	0	0	0	1	0	0	0	0	0	0	1
CTSF	0	0	0	0	0	0	1	0	0	0	0	0	0	1
GCM1	0	0	0	0	0	0	1	0	0	0	0	0	0	1
TRIM50	0	0	0	0	0	0	1	0	0	0	0	0	0	1
DSP	0	0	0	0	0	0	1	0	0	0	0	0	0	1
ZNF334	0	0	0	0	0	0	1	0	0	0	0	0	0	1
MT1M	0	0	0	0	0	0	1	0	0	0	0	0	0	1
TPSB2	0	0	0	0	0	0	1	0	0	0	0	0	0	1
NKAPL	0	0	0	0	0	0	1	0	0	0	0	0	0	1
CFAP53	0	0	0	0	0	0	1	0	0	0	0	0	0	1
PAPLN	0	0	0	0	0	0	1	0	0	0	0	0	0	1
RS1	0	0	0	0	0	0	1	0	0	0	0	0	0	1
CLDN3	0	0	0	0	0	0	1	0	0	0	0	0	0	1
ZNF793	0	0	0	0	0	0	1	0	0	0	0	0	0	1
PLEKHB1	0	0	0	0	0	0	1	0	0	0	0	0	0	1
RORA	0	0	0	0	0	0	1	0	0	0	0	0	0	1
SLC6A16	0	0	0	0	0	0	1	0	0	0	0	0	0	1
NOL4	0	0	0	0	0	0	1	0	0	0	0	0	0	1
SCN10A	0	0	0	0	0	0	1	0	0	0	0	0	0	1
MAP1LC3A	0	0	0	0	0	0	1	0	0	0	0	0	0	1
CYP27C1	0	0	0	0	0	0	1	0	0	0	0	0	0	1
KIAA1211L	0	0	0	0	0	0	1	0	0	0	0	0	0	1
GRID2IP	0	0	0	0	0	0	1	0	0	0	0	0	0	1
ILDR1	0	0	0	0	0	0	1	0	0	0	0	0	0	1
ALDH1A3	0	0	0	0	0	0	1	0	0	0	0	0	0	1
FAM134B	0	0	0	0	0	0	1	0	0	0	0	0	0	1
KATNAL2	0	0	0	0	0	0	1	0	0	0	0	0	0	1
SLC9C1	0	0	0	0	0	0	1	0	0	0	0	0	0	1
B3GALT5-AS1	0	0	0	0	0	0	1	0	0	0	0	0	0	1
C9orf171	0	0	0	0	0	0	1	0	0	0	0	0	0	1
TSPYL5	0	0	0	0	0	0	1	0	0	0	0	0	0	1
SMAGP	0	0	0	0	0	0	1	0	0	0	0	0	0	1
KCNJ5	0	0	0	0	0	0	1	0	0	0	0	0	0	1
PKD2L1	0	0	0	0	0	0	1	0	0	0	0	0	0	1
TPSAB1	0	0	0	0	0	0	1	0	0	0	0	0	0	1
MAPK15	0	0	0	0	0	0	1	0	0	0	0	0	0	1
NLGN2	0	0	0	0	0	0	1	0	0	0	0	0	0	1
MT1L	0	0	0	0	0	0	1	0	0	0	0	0	0	1
ESRP1	0	0	0	0	0	0	1	0	0	0	0	0	0	1
FZD1	0	0	0	0	0	0	1	0	0	0	0	0	0	1
INCA1	0	0	0	0	0	0	1	0	0	0	0	0	0	1
ZNF542P	0	0	0	0	0	0	1	0	0	0	0	0	0	1
OXCT2	0	0	0	0	0	0	1	0	0	0	0	0	0	1
KLF2	0	0	0	0	0	0	1	0	0	0	0	0	0	1
LINC00889	0	0	0	0	0	0	1	0	0	0	0	0	0	1
RASGEF1B	0	0	0	0	0	0	1	0	0	0	0	0	0	1
DTNA	0	0	0	0	0	0	1	0	0	0	0	0	0	1
ZNF844	0	0	0	0	0	0	1	0	0	0	0	0	0	1
ZNF577	0	0	0	0	0	0	1	0	0	0	0	0	0	1
MTMR9LP	0	0	0	0	0	0	1	0	0	0	0	0	0	1
MAMDC4	0	0	0	0	0	0	1	0	0	0	0	0	0	1
SFTA2	0	0	0	0	0	0	1	0	0	0	0	0	0	1
ZNF625	0	0	0	0	0	0	1	0	0	0	0	0	0	1
STAG3L3	0	0	0	0	0	0	1	0	0	0	0	0	0	1
SLC8A3	0	0	0	0	0	0	1	0	0	0	0	0	0	1
SPATA12	0	0	0	0	0	0	1	0	0	0	0	0	0	1
TNFSF12-TNFSF13	0	0	0	0	0	0	1	0	0	0	0	0	0	1
TNF	0	0	0	0	0	0	1	0	0	0	0	0	0	1
CFB	0	0	0	0	0	0	1	0	0	0	0	0	0	1
TSPY26P	0	0	0	0	0	0	1	0	0	0	0	0	0	1
LYNX1	0	0	0	0	0	0	1	0	0	0	0	0	0	1
DPEP2	0	0	0	0	0	0	1	0	0	0	0	0	0	1
CXCL6	0	0	0	0	0	0	1	0	0	0	0	0	0	1
CACNA2D3	0	0	0	0	0	0	1	0	0	0	0	0	0	1
CHDH	0	0	0	0	0	0	1	0	0	0	0	0	0	1
EPHA7	0	0	0	0	0	0	1	0	0	0	0	0	0	1
CCL18	0	0	0	0	0	0	1	0	0	0	0	0	0	1
CACNB2	0	0	0	0	0	0	1	0	0	0	0	0	0	1
C2orf50	0	0	0	0	0	0	1	0	0	0	0	0	0	1
HDC	0	0	0	0	0	0	1	0	0	0	0	0	0	1
LILRA2	0	0	0	0	0	0	1	0	0	0	0	0	0	1
TMC4	0	0	0	0	0	0	1	0	0	0	0	0	0	1
RSPH14	0	0	0	0	0	0	1	0	0	0	0	0	0	1
WDR63	0	0	0	0	0	0	1	0	0	0	0	0	0	1
TNFSF10	0	0	0	0	0	0	1	0	0	0	0	0	0	1
EVA1C	0	0	0	0	0	0	1	0	0	0	0	0	0	1
STK32B	0	0	0	0	0	0	1	0	0	0	0	0	0	1
PLEKHN1	0	0	0	0	0	0	1	0	0	0	0	0	0	1
C8orf31	0	0	0	0	0	0	1	0	0	0	0	0	0	1
ZNF229	0	0	0	0	0	0	1	0	0	0	0	0	0	1
HYAL1	0	0	0	0	0	0	1	0	0	0	0	0	0	1
NEBL	0	0	0	0	0	0	1	0	0	0	0	0	0	1
SLC25A34	0	0	0	0	0	0	1	0	0	0	0	0	0	1
CKB	0	0	0	0	0	0	1	0	0	0	0	0	0	1
ZNF300P1	0	0	0	0	0	0	1	0	0	0	0	0	0	1
PRR29	0	0	0	0	0	0	1	0	0	0	0	0	0	1
ATG16L2	0	0	0	0	0	0	1	0	0	0	0	0	0	1
DRICH1	0	0	0	0	0	0	1	0	0	0	0	0	0	1
RELN	0	0	0	0	0	0	1	0	0	0	0	0	0	1
PGM5	0	0	0	0	0	0	1	0	0	0	0	0	0	1
CCDC109B	0	0	0	0	0	0	1	0	0	0	0	0	0	1
CPO	0	0	0	0	0	0	1	0	0	0	0	0	0	1
SLC38A11	0	0	0	0	0	0	1	0	0	0	0	0	0	1
CRACR2B	0	0	0	0	0	0	1	0	0	0	0	0	0	1
C6	0	0	0	0	0	0	1	0	0	0	0	0	0	1
LOC646471	0	0	0	0	0	0	1	0	0	0	0	0	0	1
TDRD6	0	0	0	0	0	0	1	0	0	0	0	0	0	1
ZNF418	0	0	0	0	0	0	1	0	0	0	0	0	0	1
UGT2A1	0	0	0	0	0	0	1	0	0	0	0	0	0	1
EFHD1	0	0	0	0	0	0	1	0	0	0	0	0	0	1
IRX5	0	0	0	0	0	0	1	0	0	0	0	0	0	1
HPCA	0	0	0	0	0	0	1	0	0	0	0	0	0	1
PLEKHG6	0	0	0	0	0	0	1	0	0	0	0	0	0	1
NAALADL2	0	0	0	0	0	0	1	0	0	0	0	0	0	1
KLRG2	0	0	0	0	0	0	1	0	0	0	0	0	0	1
IL12RB2	0	0	0	0	0	0	1	0	0	0	0	0	0	1
ZNF853	0	0	0	0	0	0	1	0	0	0	0	0	0	1
MUC12	0	0	0	0	0	0	1	0	0	0	0	0	0	1
MST1P2	0	0	0	0	0	0	1	0	0	0	0	0	0	1
SHROOM3	0	0	0	0	0	0	1	0	0	0	0	0	0	1
PLA2G7	0	0	0	0	0	0	1	0	0	0	0	0	0	1
ALS2CL	0	0	0	0	0	0	1	0	0	0	0	0	0	1
BEST4	0	0	0	0	0	0	1	0	0	0	0	0	0	1
KLF8	0	0	0	0	0	0	1	0	0	0	0	0	0	1
C1orf186	0	0	0	0	0	0	1	0	0	0	0	0	0	1
ARHGEF16	0	0	0	0	0	0	1	0	0	0	0	0	0	1
HYDIN	0	0	0	0	0	0	1	0	0	0	0	0	0	1
COBLL1	0	0	0	0	0	0	1	0	0	0	0	0	0	1
STK33	0	0	0	0	0	0	1	0	0	0	0	0	0	1
AADAT	0	0	0	0	0	0	1	0	0	0	0	0	0	1
C4orf47	0	0	0	0	0	0	1	0	0	0	0	0	0	1
SYT10	0	0	0	0	0	0	1	0	0	0	0	0	0	1
PLAU	0	0	0	0	0	0	1	0	0	0	0	0	0	1
BARX2	0	0	0	0	0	0	1	0	0	0	0	0	0	1
WSCD1	0	0	0	0	0	0	1	0	0	0	0	0	0	1
UG0898H09	0	0	0	0	0	0	1	0	0	0	0	0	0	1
KIAA0895L	0	0	0	0	0	0	1	0	0	0	0	0	0	1
SMIM5	0	0	0	0	0	0	1	0	0	0	0	0	0	1
HS3ST1	0	0	0	0	0	0	1	0	0	0	0	0	0	1
ZNF660	0	0	0	0	0	0	1	0	0	0	0	0	0	1
IGSF5	0	0	0	0	0	0	1	0	0	0	0	0	0	1
SATB2	0	0	0	0	0	0	1	0	0	0	0	0	0	1
CXCL1	0	0	0	0	0	0	1	0	0	0	0	0	0	1
NLRP9	0	0	0	0	0	0	1	0	0	0	0	0	0	1
AGPAT4-IT1	0	0	0	0	0	0	1	0	0	0	0	0	0	1
SCARA3	0	0	0	0	0	0	1	0	0	0	0	0	0	1
TSG1	0	0	0	0	0	0	1	0	0	0	0	0	0	1
GRIA4	0	0	0	0	0	0	1	0	0	0	0	0	0	1
CFD	0	0	0	0	0	0	1	0	0	0	0	0	0	1
IRX3	0	0	0	0	0	0	1	0	0	0	0	0	0	1
C10orf93	0	0	0	0	0	0	1	0	0	0	0	0	0	1
HGFAC	0	0	0	0	0	0	1	0	0	0	0	0	0	1
CRIP1	0	0	0	0	0	0	1	0	0	0	0	0	0	1
CHN2	0	0	0	0	0	0	1	0	0	0	0	0	0	1
C9orf50	0	0	0	0	0	0	1	0	0	0	0	0	0	1
ESYT3	0	0	0	0	0	0	1	0	0	0	0	0	0	1
PM20D1	0	0	0	0	0	0	1	0	0	0	0	0	0	1
GIPC2	0	0	0	0	0	0	1	0	0	0	0	0	0	1
ADCY10P1	0	0	0	0	0	0	1	0	0	0	0	0	0	1
KCTD14	0	0	0	0	0	0	1	0	0	0	0	0	0	1
LTC4S	0	0	0	0	0	0	1	0	0	0	0	0	0	1
TNFAIP6	0	0	0	0	0	0	1	0	0	0	0	0	0	1
SLC22A7	0	0	0	0	0	0	1	0	0	0	0	0	0	1
CFAP70	0	0	0	0	0	0	1	0	0	0	0	0	0	1
SPAG6	0	0	0	0	0	0	1	0	0	0	0	0	0	1
ELFN2	0	0	0	0	0	0	1	0	0	0	0	0	0	1
CCDC39	0	0	0	0	0	0	1	0	0	0	0	0	0	1
FCGR2C	0	0	0	0	0	0	1	0	0	0	0	0	0	1
SPON1	0	0	0	0	0	0	1	0	0	0	0	0	0	1
C1orf87	0	0	0	0	0	0	1	0	0	0	0	0	0	1
B3GNT7	0	0	0	0	0	0	1	0	0	0	0	0	0	1
AKAP3	0	0	0	0	0	0	1	0	0	0	0	0	0	1
PTPRN2	0	0	0	0	0	0	1	0	0	0	0	0	0	1
YWHAEP7	0	0	0	0	0	0	1	0	0	0	0	0	0	1
TEPP	0	0	0	0	0	0	1	0	0	0	0	0	0	1
CAPS2	0	0	0	0	0	0	1	0	0	0	0	0	0	1
LOC100240726	0	0	0	0	0	0	1	0	0	0	0	0	0	1
TBX6	0	0	0	0	0	0	1	0	0	0	0	0	0	1
RPS2P32	0	0	0	0	0	0	1	0	0	0	0	0	0	1
CATIP	0	0	0	0	0	0	1	0	0	0	0	0	0	1
SOGA3	0	0	0	0	0	0	1	0	0	0	0	0	0	1
ZNF677	0	0	0	0	0	0	1	0	0	0	0	0	0	1
NLRP6	0	0	0	0	0	0	1	0	0	0	0	0	0	1
CAND2	0	0	0	0	0	0	1	0	0	0	0	0	0	1
GUCY2D	0	0	0	0	0	0	1	0	0	0	0	0	0	1
RUNDC3B	0	0	0	0	0	0	1	0	0	0	0	0	0	1
ANKRD29	0	0	0	0	0	0	1	0	0	0	0	0	0	1
PRKCDBP	0	0	0	0	0	0	1	0	0	0	0	0	0	1
TSPAN1	0	0	0	0	0	0	1	0	0	0	0	0	0	1
HCG4	0	0	0	0	0	0	1	0	0	0	0	0	0	1
SKIDA1	0	0	0	0	0	0	1	0	0	0	0	0	0	1
HTRA4	0	0	0	0	0	0	1	0	0	0	0	0	0	1
STAG3L1	0	0	0	0	0	0	1	0	0	0	0	0	0	1
C3orf67	0	0	0	0	0	0	1	0	0	0	0	0	0	1
CCL17	0	0	0	0	0	0	1	0	0	0	0	0	0	1
PF4V1	0	0	0	0	0	0	1	0	0	0	0	0	0	1
AQP5	0	0	0	0	0	0	1	0	0	0	0	0	0	1
DFNB59	0	0	0	0	0	0	1	0	0	0	0	0	0	1
ST6GALNAC5	0	0	0	0	0	0	1	0	0	0	0	0	0	1
SLC15A1	0	0	0	0	0	0	1	0	0	0	0	0	0	1
IL17RB	0	0	0	0	0	0	1	0	0	0	0	0	0	1
GALNT5	0	0	0	0	0	0	1	0	0	0	0	0	0	1
WNT5A	0	0	0	0	0	0	1	0	0	0	0	0	0	1
MESTIT1	0	0	0	0	0	0	1	0	0	0	0	0	0	1
CORIN	0	0	0	0	0	0	1	0	0	0	0	0	0	1
ZNF285	0	0	0	0	0	0	1	0	0	0	0	0	0	1
CYSRT1	0	0	0	0	0	0	1	0	0	0	0	0	0	1
C5orf49	0	0	0	0	0	0	1	0	0	0	0	0	0	1
FBLN7	0	0	0	0	0	0	1	0	0	0	0	0	0	1
UNC79	0	0	0	0	0	0	1	0	0	0	0	0	0	1
PDE8B	0	0	0	0	0	0	1	0	0	0	0	0	0	1
LURAP1	0	0	0	0	0	0	1	0	0	0	0	0	0	1
OTOA	0	0	0	0	0	0	1	0	0	0	0	0	0	1
GALNT9	0	0	0	0	0	0	1	0	0	0	0	0	0	1
GPER1	0	0	0	0	0	0	1	0	0	0	0	0	0	1
LOC151174	0	0	0	0	0	0	1	0	0	0	0	0	0	1
TTLL2	0	0	0	0	0	0	1	0	0	0	0	0	0	1
MEP1A	0	0	0	0	0	0	1	0	0	0	0	0	0	1
TPK1	0	0	0	0	0	0	1	0	0	0	0	0	0	1
LYG1	0	0	0	0	0	0	1	0	0	0	0	0	0	1
SCGB3A1	0	0	0	0	0	0	1	0	0	0	0	0	0	1
PPM1E	0	0	0	0	0	0	1	0	0	0	0	0	0	1
TENM1	0	0	0	0	0	0	1	0	0	0	0	0	0	1
REG1A	0	0	0	0	0	0	1	0	0	0	0	0	0	1
CFAP69	0	0	0	0	0	0	1	0	0	0	0	0	0	1
FUOM	0	0	0	0	0	0	1	0	0	0	0	0	0	1
ARHGEF19	0	0	0	0	0	0	1	0	0	0	0	0	0	1
KLF3-AS1	0	0	0	0	0	0	1	0	0	0	0	0	0	1
MOGAT3	0	0	0	0	0	0	1	0	0	0	0	0	0	1
BAMBI	0	0	0	0	0	0	1	0	0	0	0	0	0	1
MYLK4	0	0	0	0	0	0	1	0	0	0	0	0	0	1
ADAMTS13	0	0	0	0	0	0	1	0	0	0	0	0	0	1
HCG2P7	0	0	0	0	0	0	1	0	0	0	0	0	0	1
SERTAD4-AS1	0	0	0	0	0	0	1	0	0	0	0	0	0	1
IGFBP6	0	0	0	0	0	0	1	0	0	0	0	0	0	1
KRT1	0	0	0	0	0	0	1	0	0	0	0	0	0	1
TTC22	0	0	0	0	0	0	1	0	0	0	0	0	0	1
HS3ST2	0	0	0	0	0	0	1	0	0	0	0	0	0	1
ZNF789	0	0	0	0	0	0	1	0	0	0	0	0	0	1
PPP1R36	0	0	0	0	0	0	1	0	0	0	0	0	0	1
ABCG8	0	0	0	0	0	0	1	0	0	0	0	0	0	1
GOLGA6L10	0	0	0	0	0	0	1	0	0	0	0	0	0	1
PAX2	0	0	0	0	0	0	1	0	0	0	0	0	0	1
LHFPL3-AS2	0	0	0	0	0	0	1	0	0	0	0	0	0	1
LRRN1	0	0	0	0	0	0	1	0	0	0	0	0	0	1
PPIEL	0	0	0	0	0	0	1	0	0	0	0	0	0	1
TLDC2	0	0	0	0	0	0	1	0	0	0	0	0	0	1
CATSPERB	0	0	0	0	0	0	1	0	0	0	0	0	0	1
B3GNT3	0	0	0	0	0	0	1	0	0	0	0	0	0	1
CD200	0	0	0	0	0	0	1	0	0	0	0	0	0	1
HCAR3	0	0	0	0	0	0	1	0	0	0	0	0	0	1
TSSK4	0	0	0	0	0	0	1	0	0	0	0	0	0	1
SLC16A6	0	0	0	0	0	0	1	0	0	0	0	0	0	1
IMPG1	0	0	0	0	0	0	1	0	0	0	0	0	0	1
TRIM10	0	0	0	0	0	0	1	0	0	0	0	0	0	1
LRRC39	0	0	0	0	0	0	1	0	0	0	0	0	0	1
LHFPL3	0	0	0	0	0	0	1	0	0	0	0	0	0	1
SHISA3	0	0	0	0	0	0	1	0	0	0	0	0	0	1
CPT1B	0	0	0	0	0	0	1	0	0	0	0	0	0	1
KCNH8	0	0	0	0	0	0	1	0	0	0	0	0	0	1
FAM131C	0	0	0	0	0	0	1	0	0	0	0	0	0	1
GFAP	0	0	0	0	0	0	1	0	0	0	0	0	0	1
SLC15A3	0	0	0	0	0	0	1	0	0	0	0	0	0	1
PHYHIP	0	0	0	0	0	0	1	0	0	0	0	0	0	1
RPP25	0	0	0	0	0	0	1	0	0	0	0	0	0	1
SLC1A3	0	0	0	0	0	0	1	0	0	0	0	0	0	1
CDO1	0	0	0	0	0	0	1	0	0	0	0	0	0	1
RAET1L	0	0	0	0	0	0	1	0	0	0	0	0	0	1
NAT8B	0	0	0	0	0	0	1	0	0	0	0	0	0	1
LRRC75B	0	0	0	0	0	0	1	0	0	0	0	0	0	1
PDZRN3	0	0	0	0	0	0	1	0	0	0	0	0	0	1
ANXA3	0	0	0	0	0	0	1	0	0	0	0	0	0	1
ZFP28	0	0	0	0	0	0	1	0	0	0	0	0	0	1
KCNK5	0	0	0	0	0	0	1	0	0	0	0	0	0	1
SLC25A47	0	0	0	0	0	0	1	0	0	0	0	0	0	1
PTN	0	0	0	0	0	0	1	0	0	0	0	0	0	1
RASL10A	0	0	0	0	0	0	1	0	0	0	0	0	0	1
NFKBIZ	0	0	0	0	0	0	1	0	0	0	0	0	0	1
MESP2	0	0	0	0	0	0	1	0	0	0	0	0	0	1
PROCA1	0	0	0	0	0	0	1	0	0	0	0	0	0	1
RYR3	0	0	0	0	0	0	1	0	0	0	0	0	0	1
DUSP15	0	0	0	0	0	0	1	0	0	0	0	0	0	1
PIP	0	0	0	0	0	0	1	0	0	0	0	0	0	1
C1QL3	0	0	0	0	0	0	1	0	0	0	0	0	0	1
PRPH2	0	0	0	0	0	0	1	0	0	0	0	0	0	1
GOLGA6L5P	0	0	0	0	0	0	1	0	0	0	0	0	0	1
FOXA3	0	0	0	0	0	0	1	0	0	0	0	0	0	1
ZNF154	0	0	0	0	0	0	1	0	0	0	0	0	0	1
SEMA5A	0	0	0	0	0	0	1	0	0	0	0	0	0	1
M1AP	0	0	0	0	0	0	1	0	0	0	0	0	0	1
C19orf33	0	0	0	0	0	0	1	0	0	0	0	0	0	1
ABHD1	0	0	0	0	0	0	1	0	0	0	0	0	0	1
SAPCD1	0	0	0	0	0	0	1	0	0	0	0	0	0	1
FMO2	0	0	0	0	0	0	1	0	0	0	0	0	0	1
S100A14	0	0	0	0	0	0	1	0	0	0	0	0	0	1
TNNI3	0	0	0	0	0	0	1	0	0	0	0	0	0	1
UBE2Q2P1	0	0	0	0	0	0	1	0	0	0	0	0	0	1
FNDC4	0	0	0	0	0	0	1	0	0	0	0	0	0	1
MAOB	0	0	0	0	0	0	1	0	0	0	0	0	0	1
VWCE	0	0	0	0	0	0	1	0	0	0	0	0	0	1
RAB19	0	0	0	0	0	0	1	0	0	0	0	0	0	1
C9orf24	0	0	0	0	0	0	1	0	0	0	0	0	0	1
CARD14	0	0	0	0	0	0	1	0	0	0	0	0	0	1
CNTD2	0	0	0	0	0	0	1	0	0	0	0	0	0	1
LOC100130872	0	0	0	0	0	0	1	0	0	0	0	0	0	1
ASPA	0	0	0	0	0	0	1	0	0	0	0	0	0	1
MFSD6L	0	0	0	0	0	0	1	0	0	0	0	0	0	1
LOC100133985	0	0	0	0	0	0	1	0	0	0	0	0	0	1
FAM46B	0	0	0	0	0	0	1	0	0	0	0	0	0	1
CABP1	0	0	0	0	0	0	1	0	0	0	0	0	0	1
CD300LF	0	0	0	0	0	0	1	0	0	0	0	0	0	1
SIGLEC6	0	0	0	0	0	0	1	0	0	0	0	0	0	1
TMEM200B	0	0	0	0	0	0	1	0	0	0	0	0	0	1
HLA-G	0	0	0	0	0	0	1	0	0	0	0	0	0	1
C15orf48	0	0	0	0	0	0	1	0	0	0	0	0	0	1
LIX1	0	0	0	0	0	0	1	0	0	0	0	0	0	1
MEIOB	0	0	0	0	0	0	1	0	0	0	0	0	0	1
MROH7	0	0	0	0	0	0	1	0	0	0	0	0	0	1
EFEMP2	0	0	0	0	0	0	1	0	0	0	0	0	0	1
SCHIP1	0	0	0	0	0	0	1	0	0	0	0	0	0	1
KRT19	0	0	0	0	0	0	1	0	0	0	0	0	0	1
ADAMTSL5	0	0	0	0	0	0	1	0	0	0	0	0	0	1
MYH14	0	0	0	0	0	0	1	0	0	0	0	0	0	1
CABP4	0	0	0	0	0	0	1	0	0	0	0	0	0	1
ADGRE4P	0	0	0	0	0	0	1	0	0	0	0	0	0	1
MYH3	0	0	0	0	0	0	1	0	0	0	0	0	0	1
APOL1	0	0	0	0	0	0	1	0	0	0	0	0	0	1
CCDC68	0	0	0	0	0	0	1	0	0	0	0	0	0	1
GRAMD2	0	0	0	0	0	0	1	0	0	0	0	0	0	1
TUB	0	0	0	0	0	0	1	0	0	0	0	0	0	1
VSTM2A	0	0	0	0	0	0	1	0	0	0	0	0	0	1
SLC52A1	0	0	0	0	0	0	1	0	0	0	0	0	0	1
NGEF	0	0	0	0	0	0	1	0	0	0	0	0	0	1
AMY1A	0	0	0	0	0	0	1	0	0	0	0	0	0	1
AMICA1	0	0	0	0	0	0	1	0	0	0	0	0	0	1
LOC100133893	0	0	0	0	0	0	1	0	0	0	0	0	0	1
GPR17	0	0	0	0	0	0	1	0	0	0	0	0	0	1
COX6B2	0	0	0	0	0	0	1	0	0	0	0	0	0	1
ZNF541	0	0	0	0	0	0	1	0	0	0	0	0	0	1
FCGR2B	0	0	0	0	0	0	1	0	0	0	0	0	0	1
POU5F1	0	0	0	0	0	0	1	0	0	0	0	0	0	1
TRO	0	0	0	0	0	0	1	0	0	0	0	0	0	1
AOC1	0	0	0	0	0	0	1	0	0	0	0	0	0	1
LFNG	0	0	0	0	0	0	1	0	0	0	0	0	0	1
PSORS1C2	0	0	0	0	0	0	1	0	0	0	0	0	0	1
LOC388242	0	0	0	0	0	0	1	0	0	0	0	0	0	1
VENTX	0	0	0	0	0	0	1	0	0	0	0	0	0	1
LINC00173	0	0	0	0	0	0	1	0	0	0	0	0	0	1
APBB1IP	0	0	0	0	0	0	1	0	0	0	0	0	0	1
CHKB-CPT1B	0	0	0	0	0	0	1	0	0	0	0	0	0	1
LRRC56	0	0	0	0	0	0	1	0	0	0	0	0	0	1
SPON2	0	0	0	0	0	0	1	0	0	0	0	0	0	1
GATM	0	0	0	0	0	0	1	0	0	0	0	0	0	1
C14orf105	0	0	0	0	0	0	1	0	0	0	0	0	0	1
OVOL2	0	0	0	0	0	0	1	0	0	0	0	0	0	1
KCNMB4	0	0	0	0	0	0	1	0	0	0	0	0	0	1
PEG3	0	0	0	0	0	0	1	0	0	0	0	0	0	1
LOC541473	0	0	0	0	0	0	1	0	0	0	0	0	0	1
IL1RL2	0	0	0	0	0	0	1	0	0	0	0	0	0	1
TRIM15	0	0	0	0	0	0	1	0	0	0	0	0	0	1
DCSTAMP	0	0	0	0	0	0	1	0	0	0	0	0	0	1
EFNB2	0	0	0	0	0	0	1	0	0	0	0	0	0	1
TRABD2A	0	0	0	0	0	0	1	0	0	0	0	0	0	1
LOC440173	0	0	0	0	0	0	1	0	0	0	0	0	0	1
HR	0	0	0	0	0	0	1	0	0	0	0	0	0	1
PDE6G	0	0	0	0	0	0	1	0	0	0	0	0	0	1
USP2	0	0	0	0	0	0	1	0	0	0	0	0	0	1
ALK	0	0	0	0	0	0	1	0	0	0	0	0	0	1
EDN2	0	0	0	0	0	0	1	0	0	0	0	0	0	1
SOWAHA	0	0	0	0	0	0	1	0	0	0	0	0	0	1
C4A	0	0	0	0	0	0	1	0	0	0	0	0	0	1
FSHR	0	0	0	0	0	0	1	0	0	0	0	0	0	1
SHISA2	0	0	0	0	0	0	1	0	0	0	0	0	0	1
KRTCAP3	0	0	0	0	0	0	1	0	0	0	0	0	0	1
AKAP5	0	0	0	0	0	0	1	0	0	0	0	0	0	1
FGFBP1	0	0	0	0	0	0	1	0	0	0	0	0	0	1
SPHK1	0	0	0	0	0	0	1	0	0	0	0	0	0	1
SLFNL1	0	0	0	0	0	0	1	0	0	0	0	0	0	1
WFDC1	0	0	0	0	0	0	1	0	0	0	0	0	0	1
CCDC178	0	0	0	0	0	0	1	0	0	0	0	0	0	1
CNTN6	0	0	0	0	0	0	1	0	0	0	0	0	0	1
MASP1	0	0	0	0	0	0	1	0	0	0	0	0	0	1
CYP8B1	0	0	0	0	0	0	1	0	0	0	0	0	0	1
PILRB	0	0	0	0	0	0	1	0	0	0	0	0	0	1
TUBB3	0	0	0	0	0	0	1	0	0	0	0	0	0	1
LTK	0	0	0	0	0	0	1	0	0	0	0	0	0	1
SYCE3	0	0	0	0	0	0	1	0	0	0	0	0	0	1
ACSM5	0	0	0	0	0	0	1	0	0	0	0	0	0	1
ENO3	0	0	0	0	0	0	1	0	0	0	0	0	0	1
SLC6A12	0	0	0	0	0	0	1	0	0	0	0	0	0	1
RDH12	0	0	0	0	0	0	1	0	0	0	0	0	0	1
GPR173	0	0	0	0	0	0	1	0	0	0	0	0	0	1
UTS2R	0	0	0	0	0	0	1	0	0	0	0	0	0	1
PTPRO	0	0	0	0	0	0	1	0	0	0	0	0	0	1
CCDC181	0	0	0	0	0	0	1	0	0	0	0	0	0	1
SLITRK4	0	0	0	0	0	0	1	0	0	0	0	0	0	1
MXRA8	0	0	0	0	0	0	1	0	0	0	0	0	0	1
LCN2	0	0	0	0	0	0	1	0	0	0	0	0	0	1
ZNF702P	0	0	0	0	0	0	1	0	0	0	0	0	0	1
SLC2A4	0	0	0	0	0	0	1	0	0	0	0	0	0	1
SPAG17	0	0	0	0	0	0	1	0	0	0	0	0	0	1
KCNH7	0	0	0	0	0	0	1	0	0	0	0	0	0	1
TFEC	0	0	0	0	0	0	1	0	0	0	0	0	0	1
HS3ST5	0	0	0	0	0	0	1	0	0	0	0	0	0	1
ECHDC3	0	0	0	0	0	0	1	0	0	0	0	0	0	1
SLIT2	0	0	0	0	0	0	1	0	0	0	0	0	0	1
FOS	0	0	0	0	0	0	1	0	0	0	0	0	0	1
DPY19L2	0	0	0	0	0	0	1	0	0	0	0	0	0	1
GRHL3	0	0	0	0	0	0	1	0	0	0	0	0	0	1
BNC1	0	0	0	0	0	0	1	0	0	0	0	0	0	1
LILRB5	0	0	0	0	0	0	1	0	0	0	0	0	0	1
SYNGR3	0	0	0	0	0	0	1	0	0	0	0	0	0	1
LRRN4	0	0	0	0	0	0	1	0	0	0	0	0	0	1
LOC391322	0	0	0	0	0	0	1	0	0	0	0	0	0	1
ALOX12P2	0	0	0	0	0	0	1	0	0	0	0	0	0	1
SH3GL2	0	0	0	0	0	0	1	0	0	0	0	0	0	1
TTBK1	0	0	0	0	0	0	1	0	0	0	0	0	0	1
ZSCAN1	0	0	0	0	0	0	1	0	0	0	0	0	0	1
EMX1	0	0	0	0	0	0	1	0	0	0	0	0	0	1
CORO6	0	0	0	0	0	0	1	0	0	0	0	0	0	1
ABCC6P2	0	0	0	0	0	0	1	0	0	0	0	0	0	1
PPAPDC3	0	0	0	0	0	0	1	0	0	0	0	0	0	1
KLRB1	0	0	0	0	0	0	1	0	0	0	0	0	0	1
DRC1	0	0	0	0	0	0	1	0	0	0	0	0	0	1
WNT2	0	0	0	0	0	0	1	0	0	0	0	0	0	1
RRAD	0	0	0	0	0	0	1	0	0	0	0	0	0	1
SBK1	0	0	0	0	0	0	1	0	0	0	0	0	0	1
TMEM163	0	0	0	0	0	0	1	0	0	0	0	0	0	1
REG1B	0	0	0	0	0	0	1	0	0	0	0	0	0	1
IFI27	0	0	0	0	0	0	1	0	0	0	0	0	0	1
CCDC146	0	0	0	0	0	0	1	0	0	0	0	0	0	1
BMP6	0	0	0	0	0	0	1	0	0	0	0	0	0	1
MUC1	0	0	0	0	0	0	1	0	0	0	0	0	0	1
CCDC8	0	0	0	0	0	0	1	0	0	0	0	0	0	1
PCGEM1	0	0	0	0	0	0	1	0	0	0	0	0	0	1
MYO15A	0	0	0	0	0	0	1	0	0	0	0	0	0	1
AKAP12	0	0	0	0	0	0	1	0	0	0	0	0	0	1
PERM1	0	0	0	0	0	0	1	0	0	0	0	0	0	1
LIME1	0	0	0	0	0	0	1	0	0	0	0	0	0	1
LPL	0	0	0	0	0	0	1	0	0	0	0	0	0	1
PLCL1	0	0	0	0	0	0	1	0	0	0	0	0	0	1
TMEM61	0	0	0	0	0	0	1	0	0	0	0	0	0	1
SYNC	0	0	0	0	0	0	1	0	0	0	0	0	0	1
RDH5	0	0	0	0	0	0	1	0	0	0	0	0	0	1
SYT12	0	0	0	0	0	0	1	0	0	0	0	0	0	1
AMN	0	0	0	0	0	0	1	0	0	0	0	0	0	1
PKP3	0	0	0	0	0	0	1	0	0	0	0	0	0	1
PRSS16	0	0	0	0	0	0	1	0	0	0	0	0	0	1
DNAH2	0	0	0	0	0	0	1	0	0	0	0	0	0	1
BCRP3	0	0	0	0	0	0	1	0	0	0	0	0	0	1
HFM1	0	0	0	0	0	0	1	0	0	0	0	0	0	1
SLC39A4	0	0	0	0	0	0	1	0	0	0	0	0	0	1
SCD5	0	0	0	0	0	0	1	0	0	0	0	0	0	1
NAT8	0	0	0	0	0	0	1	0	0	0	0	0	0	1
KCND3	0	0	0	0	0	0	1	0	0	0	0	0	0	1
C4orf48	0	0	0	0	0	0	1	0	0	0	0	0	0	1
C20orf195	0	0	0	0	0	0	1	0	0	0	0	0	0	1
LOC653786	0	0	0	0	0	0	1	0	0	0	0	0	0	1
KCNK15	0	0	0	0	0	0	1	0	0	0	0	0	0	1
CNTN4	0	0	0	0	0	0	1	0	0	0	0	0	0	1
SLC8A2	0	0	0	0	0	0	1	0	0	0	0	0	0	1
THNSL2	0	0	0	0	0	0	1	0	0	0	0	0	0	1
LOC90768	0	0	0	0	0	0	1	0	0	0	0	0	0	1
BRE-AS1	0	0	0	0	0	0	1	0	0	0	0	0	0	1
SLPI	0	0	0	0	0	0	1	0	0	0	0	0	0	1
EGFL8	0	0	0	0	0	0	1	0	0	0	0	0	0	1
TNFRSF6B	0	0	0	0	0	0	1	0	0	0	0	0	0	1
BEAN1	0	0	0	0	0	0	1	0	0	0	0	0	0	1
PLAG1	0	0	0	0	0	0	1	0	0	0	0	0	0	1
ATP8A2	0	0	0	0	0	0	1	0	0	0	0	0	0	1
MPV17L	0	0	0	0	0	0	1	0	0	0	0	0	0	1
OXT	0	0	0	0	0	0	1	0	0	0	0	0	0	1
MORN5	0	0	0	0	0	0	1	0	0	0	0	0	0	1
PCDHB15	0	0	0	0	0	0	1	0	0	0	0	0	0	1
ARMC3	0	0	0	0	0	0	1	0	0	0	0	0	0	1
CDH22	0	0	0	0	0	0	1	0	0	0	0	0	0	1
BDH1	0	0	0	0	0	0	0	1	0	0	0	0	0	1
SLC22A10	0	0	0	0	0	0	0	1	0	0	0	0	0	1
ACOT12	0	0	0	0	0	0	0	1	0	0	0	0	0	1
CFHR1	0	0	0	0	0	0	0	1	0	0	0	0	0	1
ALDH7A1	0	0	0	0	0	0	0	1	0	0	0	0	0	1
SULT1A2	0	0	0	0	0	0	0	1	0	0	0	0	0	1
GNMT	0	0	0	0	0	0	0	1	0	0	0	0	0	1
HSD17B6	0	0	0	0	0	0	0	1	0	0	0	0	0	1
CFHR3	0	0	0	0	0	0	0	1	0	0	0	0	0	1
CFHR2	0	0	0	0	0	0	0	1	0	0	0	0	0	1
UGT2B15	0	0	0	0	0	0	0	1	0	0	0	0	0	1
APOC4	0	0	0	0	0	0	0	1	0	0	0	0	0	1
CFHR4	0	0	0	0	0	0	0	1	0	0	0	0	0	1
SLC10A1	0	0	0	0	0	0	0	1	0	0	0	0	0	1
HAO1	0	0	0	0	0	0	0	1	0	0	0	0	0	1
PAH	0	0	0	0	0	0	0	1	0	0	0	0	0	1
IL27	0	0	0	0	0	0	0	1	0	0	0	0	0	1
HPX	0	0	0	0	0	0	0	1	0	0	0	0	0	1
SERPINC1	0	0	0	0	0	0	0	1	0	0	0	0	0	1
MAT1A	0	0	0	0	0	0	0	1	0	0	0	0	0	1
DHRS1	0	0	0	0	0	0	0	1	0	0	0	0	0	1
F13B	0	0	0	0	0	0	0	1	0	0	0	0	0	1
SLCO1B1	0	0	0	0	0	0	0	1	0	0	0	0	0	1
HRG	0	0	0	0	0	0	0	1	0	0	0	0	0	1
ADHFE1	0	0	0	0	0	0	0	1	0	0	0	0	0	1
APOA2	0	0	0	0	0	0	0	1	0	0	0	0	0	1
APOM	0	0	0	0	0	0	0	1	0	0	0	0	0	1
STAG3	0	0	0	0	0	0	0	1	0	0	0	0	0	1
CYP7A1	0	0	0	0	0	0	0	1	0	0	0	0	0	1
CFH	0	0	0	0	0	0	0	1	0	0	0	0	0	1
APOF	0	0	0	0	0	0	0	1	0	0	0	0	0	1
SULT1A1	0	0	0	0	0	0	0	1	0	0	0	0	0	1
UGT2B10	0	0	0	0	0	0	0	1	0	0	0	0	0	1
GLYATL1	0	0	0	0	0	0	0	1	0	0	0	0	0	1
ITIH4	0	0	0	0	0	0	0	1	0	0	0	0	0	1
SLC7A9	0	0	0	0	0	0	0	1	0	0	0	0	0	1
LINC00240	0	0	0	0	0	0	0	1	0	0	0	0	0	1
HRSP12	0	0	0	0	0	0	0	1	0	0	0	0	0	1
SLC22A25	0	0	0	0	0	0	0	1	0	0	0	0	0	1
APOC2	0	0	0	0	0	0	0	1	0	0	0	0	0	1
CYP4A22	0	0	0	0	0	0	0	1	0	0	0	0	0	1
SUGCT	0	0	0	0	0	0	0	1	0	0	0	0	0	1
ITIH1	0	0	0	0	0	0	0	1	0	0	0	0	0	1
C1S	0	0	0	0	0	0	0	1	0	0	0	0	0	1
TTR	0	0	0	0	0	0	0	1	0	0	0	0	0	1
PRAP1	0	0	0	0	0	0	0	1	0	0	0	0	0	1
UGT2B4	0	0	0	0	0	0	0	1	0	0	0	0	0	1
PON3	0	0	0	0	0	0	0	1	0	0	0	0	0	1
SLC2A2	0	0	0	0	0	0	0	1	0	0	0	0	0	1
TTC39C	0	0	0	0	0	0	0	1	0	0	0	0	0	1
SLC16A2	0	0	0	0	0	0	0	1	0	0	0	0	0	1
HPN-AS1	0	0	0	0	0	0	0	1	0	0	0	0	0	1
CYP2C19	0	0	0	0	0	0	0	1	0	0	0	0	0	1
AGXT2	0	0	0	0	0	0	0	1	0	0	0	0	0	1
HAAO	0	0	0	0	0	0	0	1	0	0	0	0	0	1
A1BG	0	0	0	0	0	0	0	1	0	0	0	0	0	1
FGB	0	0	0	0	0	0	0	1	0	0	0	0	0	1
KNG1	0	0	0	0	0	0	0	1	0	0	0	0	0	1
RDH16	0	0	0	0	0	0	0	1	0	0	0	0	0	1
DPYS	0	0	0	0	0	0	0	1	0	0	0	0	0	1
AKR1C4	0	0	0	0	0	0	0	1	0	0	0	0	0	1
GPLD1	0	0	0	0	0	0	0	1	0	0	0	0	0	1
SERPINF2	0	0	0	0	0	0	0	1	0	0	0	0	0	1
GLTPD2	0	0	0	0	0	0	0	1	0	0	0	0	0	1
APOH	0	0	0	0	0	0	0	1	0	0	0	0	0	1
PCK2	0	0	0	0	0	0	0	1	0	0	0	0	0	1
DNMBP-AS1	0	0	0	0	0	0	0	1	0	0	0	0	0	1
SLC38A4	0	0	0	0	0	0	0	1	0	0	0	0	0	1
GSTA1	0	0	0	0	0	0	0	1	0	0	0	0	0	1
ANGPTL3	0	0	0	0	0	0	0	1	0	0	0	0	0	1
APOC1	0	0	0	0	0	0	0	1	0	0	0	0	0	1
F2	0	0	0	0	0	0	0	1	0	0	0	0	0	1
PIPOX	0	0	0	0	0	0	0	1	0	0	0	0	0	1
CHAD	0	0	0	0	0	0	0	1	0	0	0	0	0	1
FETUB	0	0	0	0	0	0	0	1	0	0	0	0	0	1
SLC27A5	0	0	0	0	0	0	0	1	0	0	0	0	0	1
SDS	0	0	0	0	0	0	0	1	0	0	0	0	0	1
ABCA6	0	0	0	0	0	0	0	1	0	0	0	0	0	1
ACKR1	0	0	0	0	0	0	0	1	0	0	0	0	0	1
MOV10L1	0	0	0	0	0	0	0	1	0	0	0	0	0	1
CPB2	0	0	0	0	0	0	0	1	0	0	0	0	0	1
IFNLR1	0	0	0	0	0	0	0	1	0	0	0	0	0	1
NR1I2	0	0	0	0	0	0	0	1	0	0	0	0	0	1
CYP2A6	0	0	0	0	0	0	0	1	0	0	0	0	0	1
PROZ	0	0	0	0	0	0	0	1	0	0	0	0	0	1
FGA	0	0	0	0	0	0	0	1	0	0	0	0	0	1
DMGDH	0	0	0	0	0	0	0	1	0	0	0	0	0	1
RAMP3	0	0	0	0	0	0	0	1	0	0	0	0	0	1
SLC22A1	0	0	0	0	0	0	0	1	0	0	0	0	0	1
RND1	0	0	0	0	0	0	0	1	0	0	0	0	0	1
NR1I3	0	0	0	0	0	0	0	1	0	0	0	0	0	1
SLC25A18	0	0	0	0	0	0	0	1	0	0	0	0	0	1
SARDH	0	0	0	0	0	0	0	1	0	0	0	0	0	1
LINC01018	0	0	0	0	0	0	0	1	0	0	0	0	0	1
AMBP	0	0	0	0	0	0	0	1	0	0	0	0	0	1
TSKU	0	0	0	0	0	0	0	1	0	0	0	0	0	1
CFHR5	0	0	0	0	0	0	0	1	0	0	0	0	0	1
LPAL2	0	0	0	0	0	0	0	1	0	0	0	0	0	1
CCL16	0	0	0	0	0	0	0	1	0	0	0	0	0	1
FAAH2	0	0	0	0	0	0	0	1	0	0	0	0	0	1
TCP10L	0	0	0	0	0	0	0	1	0	0	0	0	0	1
GSTA2	0	0	0	0	0	0	0	1	0	0	0	0	0	1
HPN	0	0	0	0	0	0	0	1	0	0	0	0	0	1
F5	0	0	0	0	0	0	0	1	0	0	0	0	0	1
RHCE	0	0	0	0	0	0	0	1	0	0	0	0	0	1
AMDHD1	0	0	0	0	0	0	0	1	0	0	0	0	0	1
ABCA9	0	0	0	0	0	0	0	1	0	0	0	0	0	1
FST	0	0	0	0	0	0	0	1	0	0	0	0	0	1
FGG	0	0	0	0	0	0	0	1	0	0	0	0	0	1
CYP2C8	0	0	0	0	0	0	0	1	0	0	0	0	0	1
ADORA2A-AS1	0	0	0	0	0	0	0	1	0	0	0	0	0	1
F7	0	0	0	0	0	0	0	1	0	0	0	0	0	1
AADAC	0	0	0	0	0	0	0	1	0	0	0	0	0	1
EPHX1	0	0	0	0	0	0	0	1	0	0	0	0	0	1
AGXT	0	0	0	0	0	0	0	1	0	0	0	0	0	1
EHHADH	0	0	0	0	0	0	0	1	0	0	0	0	0	1
ACSM2A	0	0	0	0	0	0	0	1	0	0	0	0	0	1
UGT2B7	0	0	0	0	0	0	0	1	0	0	0	0	0	1
ASGR1	0	0	0	0	0	0	0	1	0	0	0	0	0	1
ANG	0	0	0	0	0	0	0	1	0	0	0	0	0	1
GBP7	0	0	0	0	0	0	0	1	0	0	0	0	0	1
OTC	0	0	0	0	0	0	0	1	0	0	0	0	0	1
C8G	0	0	0	0	0	0	0	1	0	0	0	0	0	1
SLC25A15	0	0	0	0	0	0	0	1	0	0	0	0	0	1
F12	0	0	0	0	0	0	0	1	0	0	0	0	0	1
ABCB11	0	0	0	0	0	0	0	1	0	0	0	0	0	1
ACSM2B	0	0	0	0	0	0	0	1	0	0	0	0	0	1
RAMP1	0	0	0	0	0	0	0	1	0	0	0	0	0	1
ASGR2	0	0	0	0	0	0	0	1	0	0	0	0	0	1
SHMT1	0	0	0	0	0	0	0	1	0	0	0	0	0	1
BHMT2	0	0	0	0	0	0	0	1	0	0	0	0	0	1
C3P1	0	0	0	0	0	0	0	1	0	0	0	0	0	1
CYP4F3	0	0	0	0	0	0	0	1	0	0	0	0	0	1
AGMO	0	0	0	0	0	0	0	1	0	0	0	0	0	1
SPP2	0	0	0	0	0	0	0	1	0	0	0	0	0	1
HPR	0	0	0	0	0	0	0	1	0	0	0	0	0	1
TM4SF5	0	0	0	0	0	0	0	1	0	0	0	0	0	1
PLGLA	0	0	0	0	0	0	0	1	0	0	0	0	0	1
XDH	0	0	0	0	0	0	0	1	0	0	0	0	0	1
ASPDH	0	0	0	0	0	0	0	1	0	0	0	0	0	1
CYP3A43	0	0	0	0	0	0	0	1	0	0	0	0	0	1
PON1	0	0	0	0	0	0	0	1	0	0	0	0	0	1
F9	0	0	0	0	0	0	0	1	0	0	0	0	0	1
CYP2B7P	0	0	0	0	0	0	0	1	0	0	0	0	0	1
IFIT1	0	0	0	0	0	0	0	1	0	0	0	0	0	1
NTN1	0	0	0	0	0	0	0	1	0	0	0	0	0	1
GFRA2	0	0	0	0	0	0	0	1	0	0	0	0	0	1
GJB1	0	0	0	0	0	0	0	1	0	0	0	0	0	1
ADH4	0	0	0	0	0	0	0	1	0	0	0	0	0	1
C16orf45	0	0	0	0	0	0	0	1	0	0	0	0	0	1
ARG1	0	0	0	0	0	0	0	1	0	0	0	0	0	1
DKFZp779M0652	0	0	0	0	0	0	0	1	0	0	0	0	0	1
CCL14	0	0	0	0	0	0	0	1	0	0	0	0	0	1
CECR2	0	0	0	0	0	0	0	1	0	0	0	0	0	1
DEFB132	0	0	0	0	0	0	0	1	0	0	0	0	0	1
TM4SF4	0	0	0	0	0	0	0	1	0	0	0	0	0	1
LECT2	0	0	0	0	0	0	0	1	0	0	0	0	0	1
LINC01558	0	0	0	0	0	0	0	1	0	0	0	0	0	1
AKR1C6P	0	0	0	0	0	0	0	1	0	0	0	0	0	1
ABCC6P1	0	0	0	0	0	0	0	1	0	0	0	0	0	1
SERPINA10	0	0	0	0	0	0	0	1	0	0	0	0	0	1
SAA4	0	0	0	0	0	0	0	1	0	0	0	0	0	1
SELP	0	0	0	0	0	0	0	1	0	0	0	0	0	1
UROC1	0	0	0	0	0	0	0	1	0	0	0	0	0	1
LOC285733	0	0	0	0	0	0	0	1	0	0	0	0	0	1
SLC38A3	0	0	0	0	0	0	0	1	0	0	0	0	0	1
CCL15-CCL14	0	0	0	0	0	0	0	1	0	0	0	0	0	1
MYO16	0	0	0	0	0	0	0	1	0	0	0	0	0	1
SLC46A3	0	0	0	0	0	0	0	1	0	0	0	0	0	1
GADD45G	0	0	0	0	0	0	0	1	0	0	0	0	0	1
FAM83A-AS1	0	0	0	0	0	0	0	1	0	0	0	0	0	1
LINC01554	0	0	0	0	0	0	0	1	0	0	0	0	0	1
PLA2G12B	0	0	0	0	0	0	0	1	0	0	0	0	0	1
IDO2	0	0	0	0	0	0	0	1	0	0	0	0	0	1
CD5L	0	0	0	0	0	0	0	1	0	0	0	0	0	1
CLDN14	0	0	0	0	0	0	0	1	0	0	0	0	0	1
APOC3	0	0	0	0	0	0	0	1	0	0	0	0	0	1
SLC6A1	0	0	0	0	0	0	0	1	0	0	0	0	0	1
RARRES2	0	0	0	0	0	0	0	1	0	0	0	0	0	1
GPD1	0	0	0	0	0	0	0	1	0	0	0	0	0	1
SLC2A12	0	0	0	0	0	0	0	1	0	0	0	0	0	1
SYBU	0	0	0	0	0	0	0	1	0	0	0	0	0	1
ALDH8A1	0	0	0	0	0	0	0	1	0	0	0	0	0	1
CPS1	0	0	0	0	0	0	0	1	0	0	0	0	0	1
PKLR	0	0	0	0	0	0	0	1	0	0	0	0	0	1
ALB	0	0	0	0	0	0	0	1	0	0	0	0	0	1
FGGY	0	0	0	0	0	0	0	1	0	0	0	0	0	1
NECAB2	0	0	0	0	0	0	0	1	0	0	0	0	0	1
CPN2	0	0	0	0	0	0	0	1	0	0	0	0	0	1
TFR2	0	0	0	0	0	0	0	1	0	0	0	0	0	1
SCML4	0	0	0	0	0	0	0	1	0	0	0	0	0	1
TRPM8	0	0	0	0	0	0	0	1	0	0	0	0	0	1
VTN	0	0	0	0	0	0	0	1	0	0	0	0	0	1
PRODH2	0	0	0	0	0	0	0	1	0	0	0	0	0	1
HP	0	0	0	0	0	0	0	1	0	0	0	0	0	1
ESPN	0	0	0	0	0	0	0	1	0	0	0	0	0	1
SERPINA7	0	0	0	0	0	0	0	1	0	0	0	0	0	1
OSGIN1	0	0	0	0	0	0	0	1	0	0	0	0	0	1
ACOX2	0	0	0	0	0	0	0	1	0	0	0	0	0	1
CPS1-IT1	0	0	0	0	0	0	0	1	0	0	0	0	0	1
AKR1D1	0	0	0	0	0	0	0	1	0	0	0	0	0	1
SLC30A10	0	0	0	0	0	0	0	1	0	0	0	0	0	1
ITIH3	0	0	0	0	0	0	0	1	0	0	0	0	0	1
SLC17A2	0	0	0	0	0	0	0	1	0	0	0	0	0	1
IL1RN	0	0	0	0	0	0	0	1	0	0	0	0	0	1
ACMSD	0	0	0	0	0	0	0	1	0	0	0	0	0	1
AFM	0	0	0	0	0	0	0	1	0	0	0	0	0	1
SULT2A1	0	0	0	0	0	0	0	1	0	0	0	0	0	1
HPD	0	0	0	0	0	0	0	1	0	0	0	0	0	1
CCR7	0	0	0	0	0	0	0	1	0	0	0	0	0	1
TAT	0	0	0	0	0	0	0	1	0	0	0	0	0	1
CYP2A7	0	0	0	0	0	0	0	1	0	0	0	0	0	1
C8B	0	0	0	0	0	0	0	1	0	0	0	0	0	1
TNFRSF13B	0	0	0	0	0	0	0	0	1	0	0	0	0	1
CD19	0	0	0	0	0	0	0	0	1	0	0	0	0	1
LINC00494	0	0	0	0	0	0	0	0	1	0	0	0	0	1
KIAA0125	0	0	0	0	0	0	0	0	1	0	0	0	0	1
TMEM130	0	0	0	0	0	0	0	0	1	0	0	0	0	1
PNOC	0	0	0	0	0	0	0	0	1	0	0	0	0	1
CD27	0	0	0	0	0	0	0	0	1	0	0	0	0	1
TNFRSF13C	0	0	0	0	0	0	0	0	1	0	0	0	0	1
PATL2	0	0	0	0	0	0	0	0	1	0	0	0	0	1
MEI1	0	0	0	0	0	0	0	0	1	0	0	0	0	1
AMPD1	0	0	0	0	0	0	0	0	1	0	0	0	0	1
POU2AF1	0	0	0	0	0	0	0	0	1	0	0	0	0	1
DERL3	0	0	0	0	0	0	0	0	1	0	0	0	0	1
TNFRSF17	0	0	0	0	0	0	0	0	1	0	0	0	0	1
CD79B	0	0	0	0	0	0	0	0	1	0	0	0	0	1
FCRLA	0	0	0	0	0	0	0	0	1	0	0	0	0	1
ADAM6	0	0	0	0	0	0	0	0	1	0	0	0	0	1
FCRL3	0	0	0	0	0	0	0	0	1	0	0	0	0	1
CLEC17A	0	0	0	0	0	0	0	0	1	0	0	0	0	1
FCRL5	0	0	0	0	0	0	0	0	1	0	0	0	0	1
SPIB	0	0	0	0	0	0	0	0	1	0	0	0	0	1
LINC00926	0	0	0	0	0	0	0	0	1	0	0	0	0	1
RNASE1	0	0	0	0	0	0	0	0	1	0	0	0	0	1
IRF4	0	0	0	0	0	0	0	0	1	0	0	0	0	1
BMS1P20	0	0	0	0	0	0	0	0	1	0	0	0	0	1
ZNF80	0	0	0	0	0	0	0	0	1	0	0	0	0	1
CCDC154	0	0	0	0	0	0	0	0	1	0	0	0	0	1
OPRK1	0	0	0	0	0	0	0	0	1	0	0	0	0	1
FCRL1	0	0	0	0	0	0	0	0	1	0	0	0	0	1
GZMK	0	0	0	0	0	0	0	0	1	0	0	0	0	1
CXCR5	0	0	0	0	0	0	0	0	1	0	0	0	0	1
JSRP1	0	0	0	0	0	0	0	0	1	0	0	0	0	1
FDCSP	0	0	0	0	0	0	0	0	1	0	0	0	0	1
VPREB3	0	0	0	0	0	0	0	0	1	0	0	0	0	1
MS4A15	0	0	0	0	0	0	0	0	1	0	0	0	0	1
RUFY4	0	0	0	0	0	0	0	0	1	0	0	0	0	1
CLUL1	0	0	0	0	0	0	0	0	1	0	0	0	0	1
CRYGN	0	0	0	0	0	0	0	0	1	0	0	0	0	1
CECR7	0	0	0	0	0	0	0	0	1	0	0	0	0	1
CKMT2	0	0	0	0	0	0	0	0	1	0	0	0	0	1
TTF2	0	0	0	0	0	0	0	0	0	1	0	0	0	1
RGPD8	0	0	0	0	0	0	0	0	0	1	0	0	0	1
NKTR	0	0	0	0	0	0	0	0	0	1	0	0	0	1
KLHL11	0	0	0	0	0	0	0	0	0	1	0	0	0	1
PI4KAP2	0	0	0	0	0	0	0	0	0	1	0	0	0	1
UCN2	0	0	0	0	0	0	0	0	0	1	0	0	0	1
LY6G5B	0	0	0	0	0	0	0	0	0	1	0	0	0	1
MSH5	0	0	0	0	0	0	0	0	0	1	0	0	0	1
CROCCP3	0	0	0	0	0	0	0	0	0	1	0	0	0	1
LHX5	0	0	0	0	0	0	0	0	0	1	0	0	0	1
ZNF84	0	0	0	0	0	0	0	0	0	1	0	0	0	1
CCDC150	0	0	0	0	0	0	0	0	0	1	0	0	0	1
NBPF1	0	0	0	0	0	0	0	0	0	1	0	0	0	1
PRSS45	0	0	0	0	0	0	0	0	0	1	0	0	0	1
DCAF4L1	0	0	0	0	0	0	0	0	0	1	0	0	0	1
ZNRD1-AS1	0	0	0	0	0	0	0	0	0	1	0	0	0	1
CCNL2	0	0	0	0	0	0	0	0	0	1	0	0	0	1
STK36	0	0	0	0	0	0	0	0	0	1	0	0	0	1
NUTM2F	0	0	0	0	0	0	0	0	0	1	0	0	0	1
DPRXP4	0	0	0	0	0	0	0	0	0	1	0	0	0	1
P2RY4	0	0	0	0	0	0	0	0	0	1	0	0	0	1
SLC9A5	0	0	0	0	0	0	0	0	0	1	0	0	0	1
SLC10A4	0	0	0	0	0	0	0	0	0	0	1	0	0	1
FZD9	0	0	0	0	0	0	0	0	0	0	1	0	0	1
LRRC4	0	0	0	0	0	0	0	0	0	0	1	0	0	1
RANBP17	0	0	0	0	0	0	0	0	0	0	1	0	0	1
USP44	0	0	0	0	0	0	0	0	0	0	1	0	0	1
DEPTOR	0	0	0	0	0	0	0	0	0	0	1	0	0	1
KIF5C	0	0	0	0	0	0	0	0	0	0	1	0	0	1
ANGPT1	0	0	0	0	0	0	0	0	0	0	1	0	0	1
MSL3P1	0	0	0	0	0	0	0	0	0	0	1	0	0	1
DNALI1	0	0	0	0	0	0	0	0	0	0	1	0	0	1
EXOC3L2	0	0	0	0	0	0	0	0	0	0	1	0	0	1
IQGAP2	0	0	0	0	0	0	0	0	0	0	1	0	0	1
KCNE3	0	0	0	0	0	0	0	0	0	0	1	0	0	1
RBM20	0	0	0	0	0	0	0	0	0	0	1	0	0	1
KCNAB1	0	0	0	0	0	0	0	0	0	0	1	0	0	1
HIST1H4H	0	0	0	0	0	0	0	0	0	0	1	0	0	1
CD36	0	0	0	0	0	0	0	0	0	0	1	0	0	1
TRIM58	0	0	0	0	0	0	0	0	0	0	1	0	0	1
PDE7B	0	0	0	0	0	0	0	0	0	0	1	0	0	1
WNT4	0	0	0	0	0	0	0	0	0	0	1	0	0	1
TRPV6	0	0	0	0	0	0	0	0	0	0	1	0	0	1
RPH3A	0	0	0	0	0	0	0	0	0	0	1	0	0	1
FLRT1	0	0	0	0	0	0	0	0	0	0	1	0	0	1
VLDLR-AS1	0	0	0	0	0	0	0	0	0	0	1	0	0	1
DIO2	0	0	0	0	0	0	0	0	0	0	1	0	0	1
SLC26A7	0	0	0	0	0	0	0	0	0	0	1	0	0	1
PLEKHD1	0	0	0	0	0	0	0	0	0	0	1	0	0	1
KIF19	0	0	0	0	0	0	0	0	0	0	1	0	0	1
GRIK4	0	0	0	0	0	0	0	0	0	0	1	0	0	1
BTBD11	0	0	0	0	0	0	0	0	0	0	1	0	0	1
DIRAS2	0	0	0	0	0	0	0	0	0	0	1	0	0	1
NKX2-3	0	0	0	0	0	0	0	0	0	0	1	0	0	1
CYP26B1	0	0	0	0	0	0	0	0	0	0	1	0	0	1
PSAT1	0	0	0	0	0	0	0	0	0	0	1	0	0	1
GABRB3	0	0	0	0	0	0	0	0	0	0	1	0	0	1
KIF1A	0	0	0	0	0	0	0	0	0	0	1	0	0	1
MRO	0	0	0	0	0	0	0	0	0	0	1	0	0	1
SLC4A4	0	0	0	0	0	0	0	0	0	0	1	0	0	1
ZNF536	0	0	0	0	0	0	0	0	0	0	1	0	0	1
LRP2	0	0	0	0	0	0	0	0	0	0	1	0	0	1
GPR83	0	0	0	0	0	0	0	0	0	0	1	0	0	1
GLDC	0	0	0	0	0	0	0	0	0	0	1	0	0	1
EBF4	0	0	0	0	0	0	0	0	0	0	1	0	0	1
CHRNA4	0	0	0	0	0	0	0	0	0	0	1	0	0	1
IRS4	0	0	0	0	0	0	0	0	0	0	1	0	0	1
IGDCC3	0	0	0	0	0	0	0	0	0	0	1	0	0	1
DGKI	0	0	0	0	0	0	0	0	0	0	1	0	0	1
SLC26A4-AS1	0	0	0	0	0	0	0	0	0	0	1	0	0	1
TPTE2P1	0	0	0	0	0	0	0	0	0	0	1	0	0	1
KCNJ13	0	0	0	0	0	0	0	0	0	0	1	0	0	1
OCA2	0	0	0	0	0	0	0	0	0	0	1	0	0	1
FOXJ1	0	0	0	0	0	0	0	0	0	0	1	0	0	1
GABRG1	0	0	0	0	0	0	0	0	0	0	1	0	0	1
SFTPC	0	0	0	0	0	0	0	0	0	0	1	0	0	1
SORCS1	0	0	0	0	0	0	0	0	0	0	1	0	0	1
ABCC8	0	0	0	0	0	0	0	0	0	0	1	0	0	1
COL9A3	0	0	0	0	0	0	0	0	0	0	1	0	0	1
MT1F	0	0	0	0	0	0	0	0	0	0	1	0	0	1
SLC26A4	0	0	0	0	0	0	0	0	0	0	1	0	0	1
KHDRBS2	0	0	0	0	0	0	0	0	0	0	1	0	0	1
LINC01512	0	0	0	0	0	0	0	0	0	0	1	0	0	1
TPO	0	0	0	0	0	0	0	0	0	0	1	0	0	1
LRP1B	0	0	0	0	0	0	0	0	0	0	1	0	0	1
KCTD8	0	0	0	0	0	0	0	0	0	0	1	0	0	1
LINGO2	0	0	0	0	0	0	0	0	0	0	1	0	0	1
BTBD17	0	0	0	0	0	0	0	0	0	0	1	0	0	1
KIT	0	0	0	0	0	0	0	0	0	0	1	0	0	1
STXBP5L	0	0	0	0	0	0	0	0	0	0	1	0	0	1
LGI3	0	0	0	0	0	0	0	0	0	0	1	0	0	1
PKNOX2	0	0	0	0	0	0	0	0	0	0	1	0	0	1
SLC14A2	0	0	0	0	0	0	0	0	0	0	1	0	0	1
RYR2	0	0	0	0	0	0	0	0	0	0	1	0	0	1
ZMAT4	0	0	0	0	0	0	0	0	0	0	1	0	0	1
IRX6	0	0	0	0	0	0	0	0	0	0	1	0	0	1
LINC00473	0	0	0	0	0	0	0	0	0	0	1	0	0	1
SELV	0	0	0	0	0	0	0	0	0	0	1	0	0	1
FOXP2	0	0	0	0	0	0	0	0	0	0	1	0	0	1
CARTPT	0	0	0	0	0	0	0	0	0	0	1	0	0	1
DPP10	0	0	0	0	0	0	0	0	0	0	1	0	0	1
MT1G	0	0	0	0	0	0	0	0	0	0	1	0	0	1
CD38	0	0	0	0	0	0	0	0	0	0	1	0	0	1
DPP6	0	0	0	0	0	0	0	0	0	0	1	0	0	1
FAM155B	0	0	0	0	0	0	0	0	0	0	1	0	0	1
[truncated: 681 more rows]

## Sheet: Table 16
"1" indicates that the gene is more highly expressed in low-grade cancers than in high-grade cancers, otherwise is "0" (fold change > 1.5, FDR < 0.05).
"Sum" indicates the number of cancers in which the gene is more highly expressed in low-grade cancers than in high-grade cancers.
Gene	BLCA	CESC	ESCA	HNSC	KIRC	LGG	LIHC	STAD	UCEC	Sum
FABP4	1	0	0	1	1	0	1	0	1	5
VIPR1	1	0	0	1	1	0	1	1	0	5
GPX2	1	1	0	1	0	0	0	1	1	5
DUOX1	1	1	0	1	0	0	0	1	1	5
LAD1	1	1	1	1	0	0	0	0	1	5
TMEM184A	1	1	0	1	0	0	0	1	1	5
OVOL1	1	1	0	1	1	0	0	1	0	5
FUT3	1	1	0	1	0	0	0	1	1	5
FAM3D	1	1	0	0	0	0	0	1	1	4
RAPGEFL1	1	1	1	0	0	0	0	1	0	4
AZGP1	1	0	0	1	0	0	1	1	0	4
DEGS2	1	0	0	1	0	0	0	1	1	4
ALDH1L1	1	0	0	0	1	0	1	0	1	4
C10orf99	1	1	0	1	0	0	0	0	1	4
TCN1	1	0	0	1	0	0	0	1	1	4
TMPRSS4	1	1	0	1	0	0	0	1	0	4
ZBTB7C	1	1	1	0	0	0	1	0	0	4
SLC44A4	1	0	0	0	1	0	0	1	1	4
BCAS1	1	1	0	0	0	0	0	1	1	4
FSTL4	1	0	0	0	0	1	0	1	1	4
ATP2C2	1	0	0	1	0	0	0	1	1	4
CA12	1	1	0	1	0	0	0	0	1	4
TMEM154	1	0	1	1	0	0	0	0	1	4
CYP2J2	1	0	0	0	0	0	1	1	1	4
CNGA1	1	0	0	0	1	0	1	0	1	4
DUOXA1	1	0	0	1	0	0	0	1	1	4
CCDC64B	1	1	0	1	0	0	0	0	1	4
IYD	1	0	0	0	0	0	1	1	1	4
CNTN3	1	0	0	0	0	1	1	0	1	4
GOLGA7B	1	0	0	1	0	1	0	0	1	4
PTPRR	1	0	0	0	1	1	0	0	1	4
MSX2	1	0	0	1	0	0	0	1	1	4
REEP6	1	0	0	0	0	0	1	1	1	4
SMIM5	1	1	0	1	0	0	0	0	1	4
EVPL	1	1	1	1	0	0	0	0	0	4
WIF1	1	0	0	0	0	1	0	1	1	4
GJB5	1	0	1	1	0	0	0	0	1	4
SULT2B1	0	1	0	1	0	0	0	1	1	4
CEACAM5	0	1	0	1	0	0	0	1	1	4
TGM3	0	1	0	1	0	0	0	1	1	4
TMPRSS2	0	1	0	0	0	0	1	1	1	4
DSC2	0	1	1	1	0	0	0	1	0	4
CYP4F3	0	1	0	1	0	0	1	1	0	4
SPINK5	0	1	0	1	1	0	0	0	1	4
PVRL4	0	1	1	1	0	0	0	1	0	4
CEACAM6	0	1	0	1	0	0	0	1	1	4
UNC93A	0	1	0	1	0	0	0	1	1	4
CALML3	0	0	1	1	0	0	1	0	1	4
FGFBP1	0	0	1	1	0	0	0	1	1	4
KRT31	0	0	1	1	0	1	0	0	1	4
SLC5A1	0	0	0	1	1	0	0	1	1	4
HOMER2	0	0	0	1	0	0	1	1	1	4
CYP39A1	0	0	0	1	1	0	1	0	1	4
TMEM125	0	0	0	1	1	1	0	1	0	4
HKDC1	0	0	0	1	0	1	0	1	1	4
SOWAHB	0	0	0	0	1	1	1	1	0	4
FMO2	0	0	0	0	1	1	1	0	1	4
CRYM	0	0	0	0	0	1	1	1	1	4
LPA	1	0	0	0	0	0	1	0	1	3
CYP3A5	1	1	0	0	0	0	0	0	1	3
MOGAT2	1	0	0	0	0	0	1	1	0	3
PACRG	1	0	0	0	0	0	1	0	1	3
SOX15	1	0	1	1	0	0	0	0	0	3
MMEL1	1	0	0	0	0	0	0	1	1	3
KCNQ1	1	0	0	0	0	0	0	1	1	3
NSG1	1	0	0	1	0	0	0	1	0	3
ATOH8	1	0	0	0	1	0	1	0	0	3
PLCH2	1	0	0	0	0	1	1	0	0	3
ADHFE1	1	0	0	0	0	1	1	0	0	3
SDCBP2	1	1	0	1	0	0	0	0	0	3
CXCR2	1	0	0	1	0	0	0	0	1	3
SLITRK6	1	0	0	1	0	0	0	0	1	3
SLC14A1	1	0	0	0	1	1	0	0	0	3
AQP3	1	0	0	1	0	0	0	0	1	3
FAM3B	1	0	0	0	0	0	0	1	1	3
SPINK7	1	1	0	1	0	0	0	0	0	3
PLA2G4F	1	0	0	1	0	0	0	1	0	3
FBP1	1	0	0	0	0	0	1	0	1	3
HMGCS2	1	0	0	0	1	0	1	0	0	3
ECHDC2	1	0	0	0	0	0	1	0	1	3
MFAP3L	1	0	0	0	0	0	1	0	1	3
FABP5P3	1	1	0	1	0	0	0	0	0	3
C1orf186	1	0	0	1	0	0	0	0	1	3
SULT1A2	1	0	0	0	0	0	1	1	0	3
ALG1L	1	0	0	0	0	0	0	1	1	3
WBSCR27	1	0	0	0	0	0	0	1	1	3
CYP4F12	1	0	0	0	0	0	1	1	0	3
CLCA4	1	1	0	0	0	0	0	0	1	3
SLURP1	1	0	1	1	0	0	0	0	0	3
GDPD2	1	0	0	1	0	0	0	1	0	3
EPS8L3	1	0	0	0	0	0	0	1	1	3
GGT6	1	0	0	0	1	0	0	1	0	3
HEY2	1	0	0	0	0	0	1	0	1	3
CYP4A11	1	0	0	0	1	0	1	0	0	3
REN	1	0	0	0	1	0	0	0	1	3
SST	1	0	0	0	1	1	0	0	0	3
CAPN9	1	0	0	0	0	0	0	1	1	3
ZG16B	1	0	0	0	0	0	0	1	1	3
HAPLN1	1	0	0	1	0	1	0	0	0	3
DUOXA2	1	0	0	0	0	0	0	1	1	3
PAK7	1	0	0	0	0	1	0	0	1	3
TNS4	1	0	1	0	0	0	0	0	1	3
APCDD1	1	0	0	1	0	0	0	0	1	3
DUOX2	1	0	0	0	0	0	0	1	1	3
GOLT1A	1	0	0	0	0	0	0	1	1	3
CES4A	1	0	0	0	0	0	1	1	0	3
AASS	1	0	0	0	0	0	1	0	1	3
PEX11G	1	0	0	0	0	0	1	0	1	3
ENTPD3	1	0	0	1	0	0	0	0	1	3
SPAG17	1	1	0	0	0	0	0	0	1	3
PLA2G2F	1	0	0	1	0	0	0	1	0	3
MPPED2	1	0	0	0	1	0	0	0	1	3
CYP4F11	1	0	0	1	0	0	1	0	0	3
KLKB1	1	0	0	0	0	0	1	0	1	3
SPINK4	1	0	0	0	0	0	0	1	1	3
MPZL2	1	0	0	1	0	0	0	0	1	3
RBBP8NL	1	0	0	0	0	0	0	1	1	3
MPPED1	1	0	0	0	0	1	1	0	0	3
PROM2	1	0	0	1	0	0	0	1	0	3
SLC5A9	1	0	0	0	0	0	0	1	1	3
SLC16A9	1	0	0	1	1	0	0	0	0	3
RAET1E	1	0	0	1	0	0	0	0	1	3
TOX3	1	0	0	0	1	0	0	0	1	3
TFF3	1	0	0	0	0	0	0	1	1	3
RAP1GAP	1	0	0	1	0	0	0	1	0	3
C9orf152	1	0	0	0	0	0	0	1	1	3
KCNJ15	1	0	0	1	0	0	0	0	1	3
SERPIND1	1	0	0	0	0	0	1	0	1	3
CYP2C19	1	1	0	0	0	0	1	0	0	3
AADAT	1	0	0	0	0	0	1	0	1	3
AIFM3	1	0	0	0	0	1	0	1	0	3
CYP2C9	1	1	0	0	0	0	1	0	0	3
FABP5	1	0	1	1	0	0	0	0	0	3
GDA	1	0	0	0	0	1	0	1	0	3
SNX31	1	0	0	0	0	1	0	0	1	3
SLC15A1	1	0	0	1	0	0	0	1	0	3
PYCARD	1	0	1	0	0	0	0	0	1	3
ZMYND12	1	0	0	0	0	0	1	0	1	3
PPP1R32	1	0	0	0	0	0	1	0	1	3
TSKU	1	0	0	0	0	0	1	0	1	3
GSTO2	1	0	0	0	1	0	0	0	1	3
SGSM1	1	0	0	0	1	1	0	0	0	3
TP63	1	0	1	0	0	0	1	0	0	3
RAB25	1	0	0	1	0	0	0	0	1	3
TMEM45B	1	0	0	1	0	0	0	1	0	3
TMEM40	1	0	0	1	0	0	0	0	1	3
CHP2	1	0	0	1	0	0	0	1	0	3
STARD5	1	0	1	0	0	0	1	0	0	3
FAM83C	1	0	1	1	0	0	0	0	0	3
HR	1	0	1	1	0	0	0	0	0	3
CCSER1	1	0	0	0	1	0	0	1	0	3
OR7E91P	1	0	0	1	0	0	0	0	1	3
IPCEF1	1	0	0	0	0	1	0	0	1	3
FAM19A2	1	0	0	0	0	1	0	0	1	3
NAALADL2	1	0	0	0	0	0	1	0	1	3
TRIM7	1	1	1	0	0	0	0	0	0	3
EMX2	1	0	0	0	1	0	0	0	1	3
CARD6	1	0	0	1	0	0	0	0	1	3
ABCA6	1	0	0	0	0	0	1	0	1	3
CSTB	1	1	0	1	0	0	0	0	0	3
C1orf116	1	1	0	1	0	0	0	0	0	3
FAM83F	1	0	0	1	1	0	0	0	0	3
RNF183	1	0	0	0	0	0	0	1	1	3
FAM110C	1	0	0	1	0	0	0	0	1	3
IVL	1	0	1	1	0	0	0	0	0	3
CAPN13	1	0	0	0	0	0	0	1	1	3
AJAP1	1	0	0	1	1	0	0	0	0	3
MFSD2A	1	0	0	0	0	0	1	1	0	3
CSMD1	1	0	0	0	0	1	0	0	1	3
HES5	1	0	0	1	0	0	0	0	1	3
PDGFD	1	0	0	0	1	0	0	0	1	3
FOXJ1	1	0	0	0	0	0	0	1	1	3
NOX5	1	0	0	1	0	0	0	0	1	3
ANKRD22	1	1	0	0	0	0	0	0	1	3
CCK	1	0	0	0	0	1	0	1	0	3
C2orf70	1	0	0	0	0	0	0	1	1	3
S100A2	1	0	1	1	0	0	0	0	0	3
UBXN10	1	0	0	0	0	0	1	0	1	3
ARRDC4	1	0	0	1	0	0	0	0	1	3
FUT6	0	1	0	0	0	0	0	1	1	3
FUT2	0	1	0	1	0	0	0	0	1	3
CYP2C18	0	1	0	1	0	0	1	0	0	3
ATP10B	0	1	0	1	0	0	0	1	0	3
GJB2	0	1	0	1	0	0	0	0	1	3
ATP13A4	0	1	0	1	1	0	0	0	0	3
KCNK6	0	1	0	1	0	0	0	0	1	3
TGM5	0	1	1	1	0	0	0	0	0	3
PPL	0	1	0	1	0	0	0	1	0	3
GRHL3	0	1	0	1	0	0	0	1	0	3
C6orf223	0	1	0	0	1	0	0	1	0	3
FER1L6	0	1	0	1	0	0	0	0	1	3
SLC10A6	0	1	0	1	1	0	0	0	0	3
TMPRSS11F	0	1	1	1	0	0	0	0	0	3
BTNL9	0	1	0	0	1	0	1	0	0	3
TTC9	0	1	0	0	0	0	1	0	1	3
SLC26A9	0	1	0	1	0	0	0	0	1	3
AIM1L	0	1	0	1	0	0	0	1	0	3
PGLYRP3	0	1	1	1	0	0	0	0	0	3
KPNA7	0	1	0	1	0	0	0	0	1	3
ENDOU	0	1	0	1	0	1	0	0	0	3
SPRR1A	0	1	1	1	0	0	0	0	0	3
DEFB4A	0	1	0	1	0	0	0	0	1	3
RORA	0	1	0	0	0	0	1	0	1	3
FETUB	0	1	0	1	0	0	1	0	0	3
LYPD2	0	1	0	1	0	0	0	1	0	3
AQP7	0	1	0	0	1	0	0	0	1	3
ECM1	0	1	0	1	0	0	0	0	1	3
TMPRSS11D	0	1	1	1	0	0	0	0	0	3
SPRR4	0	1	1	1	0	0	0	0	0	3
DSG1	0	1	0	1	0	0	1	0	0	3
CCL20	0	1	0	0	0	0	0	1	1	3
SPNS2	0	1	0	1	0	0	1	0	0	3
VSIG8	0	1	0	1	0	0	0	0	1	3
LGALS9B	0	1	0	1	0	0	0	1	0	3
SFTA2	0	1	0	0	0	0	0	1	1	3
C2orf54	0	1	0	1	0	0	0	1	0	3
MYOM3	0	1	0	1	0	0	0	1	0	3
SERPINB5	0	0	1	1	0	0	0	1	0	3
COL17A1	0	0	1	1	0	0	0	0	1	3
IRF6	0	0	1	0	1	0	1	0	0	3
SFN	0	0	1	1	0	0	0	0	1	3
JUP	0	0	1	1	0	0	0	1	0	3
GJB3	0	0	1	1	0	0	0	1	0	3
KRT16	0	0	1	1	0	0	0	1	0	3
TRIM29	0	0	1	1	0	0	0	1	0	3
LYPD3	0	0	1	1	0	0	0	1	0	3
LGALS7	0	0	1	1	0	0	0	1	0	3
FAM83A	0	0	1	1	0	0	0	1	0	3
CLCA2	0	0	1	1	0	0	0	0	1	3
ALDH3B2	0	0	1	1	0	0	0	0	1	3
EFNA3	0	0	1	1	0	0	0	1	0	3
KRT6B	0	0	1	1	0	0	0	1	0	3
KRT17	0	0	1	1	0	0	0	1	0	3
TENM2	0	0	1	1	0	0	1	0	0	3
JHDM1D-AS1	0	0	1	1	0	0	0	0	1	3
VSNL1	0	0	1	1	0	1	0	0	0	3
MAB21L3	0	0	1	1	0	0	0	1	0	3
S100A7	0	0	1	1	0	0	0	1	0	3
PPP2R2C	0	0	0	1	0	1	0	0	1	3
KLK7	0	0	0	1	0	1	0	1	0	3
DMKN	0	0	0	1	1	1	0	0	0	3
TMPRSS13	0	0	0	1	0	0	0	1	1	3
OTUB2	0	0	0	1	0	0	0	1	1	3
CXCL14	0	0	0	1	0	0	0	1	1	3
KLK12	0	0	0	1	0	0	0	1	1	3
KLK11	0	0	0	1	0	0	0	1	1	3
GALNT6	0	0	0	1	0	0	0	1	1	3
RNF39	0	0	0	1	0	0	0	1	1	3
KLK6	0	0	0	1	0	1	0	1	0	3
KRT23	0	0	0	1	0	0	0	1	1	3
SLC6A14	0	0	0	1	0	0	0	1	1	3
CWH43	0	0	0	1	1	0	0	0	1	3
SLPI	0	0	0	1	0	0	0	1	1	3
DSG4	0	0	0	1	0	0	0	1	1	3
CDHR1	0	0	0	1	0	1	0	0	1	3
ASPG	0	0	0	1	1	0	0	1	0	3
LCN2	0	0	0	1	0	0	0	1	1	3
PRSS22	0	0	0	1	0	0	0	1	1	3
ACE2	0	0	0	1	1	0	1	0	0	3
SYT7	0	0	0	1	0	0	1	1	0	3
PCDH7	0	0	0	1	0	1	0	0	1	3
ANKRD35	0	0	0	1	0	0	1	0	1	3
CXCL5	0	0	0	1	0	1	0	0	1	3
MASP1	0	0	0	1	1	0	1	0	0	3
AKR1C3	0	0	0	1	0	1	0	0	1	3
SLC9A3	0	0	0	1	1	0	0	1	0	3
ELF5	0	0	0	1	0	0	0	1	1	3
GABRA3	0	0	0	1	0	1	0	1	0	3
ATP6V0A4	0	0	0	1	0	0	0	1	1	3
CREG2	0	0	0	1	0	1	0	1	0	3
PADI1	0	0	0	1	0	0	1	0	1	3
HTR2C	0	0	0	1	0	1	0	1	0	3
TEK	0	0	0	0	1	0	1	0	1	3
CA4	0	0	0	0	1	1	0	1	0	3
NR3C2	0	0	0	0	1	1	1	0	0	3
SLCO2A1	0	0	0	0	1	0	1	0	1	3
PDE2A	0	0	0	0	1	1	1	0	0	3
BSPRY	0	0	0	0	1	1	0	0	1	3
CD300LG	0	0	0	0	1	1	1	0	0	3
RAMP3	0	0	0	0	1	0	1	0	1	3
ABCA8	0	0	0	0	1	0	1	0	1	3
SLC27A2	0	0	0	0	1	0	1	0	1	3
CLEC3B	0	0	0	0	1	0	1	0	1	3
FREM2	0	0	0	0	1	0	0	1	1	3
FRMPD2	0	0	0	0	1	1	0	0	1	3
PIP5K1B	0	0	0	0	1	0	0	1	1	3
COLCA1	0	0	0	0	1	1	0	0	1	3
SLC16A12	0	0	0	0	1	0	1	0	1	3
PCK1	0	0	0	0	1	0	1	1	0	3
GYLTL1B	0	0	0	0	1	0	0	1	1	3
PPARGC1A	0	0	0	0	1	0	1	1	0	3
ACADL	0	0	0	0	1	0	1	0	1	3
SSTR1	0	0	0	0	1	1	0	1	0	3
PLG	0	0	0	0	1	0	1	0	1	3
SLC47A1	0	0	0	0	1	0	1	0	1	3
SLC17A4	0	0	0	0	1	0	1	1	0	3
PRR15L	0	0	0	0	1	0	0	1	1	3
TMEM213	0	0	0	0	1	0	0	1	1	3
CDHR2	0	0	0	0	1	0	0	1	1	3
REPS2	0	0	0	0	0	1	1	0	1	3
SHANK2	0	0	0	0	0	1	0	1	1	3
TTPA	0	0	0	0	0	1	1	1	0	3
C1orf168	0	0	0	0	0	1	1	0	1	3
USH1C	0	0	0	0	0	1	0	1	1	3
PON3	0	0	0	0	0	1	1	1	0	3
HPR	0	0	0	0	0	1	1	0	1	3
FBXO2	0	0	0	0	0	1	1	1	0	3
SMOC1	0	0	0	0	0	1	0	1	1	3
OLFM4	0	0	0	0	0	1	0	1	1	3
KIF12	0	0	0	0	0	1	0	1	1	3
ACY3	0	0	0	0	0	1	1	0	1	3
RORC	0	0	0	0	0	0	1	1	1	3
CXCL2	0	0	0	0	0	0	1	1	1	3
SERPINA4	0	0	0	0	0	0	1	1	1	3
ORM1	0	0	0	0	0	0	1	1	1	3
C1QTNF8	1	0	0	0	0	0	0	0	1	2
HOXB3	1	0	0	0	0	0	0	0	1	2
TMEM63A	1	0	0	0	0	0	0	0	1	2
ASB12	1	0	0	0	0	0	0	0	1	2
DGKA	1	0	1	0	0	0	0	0	0	2
SMDT1	1	0	0	0	0	0	0	0	1	2
SYTL1	1	0	0	0	0	0	0	0	1	2
ANXA10	1	0	0	0	0	0	1	0	0	2
BRINP2	1	0	0	0	0	0	0	0	1	2
TMEM51-AS1	1	1	0	0	0	0	0	0	0	2
PHGR1	1	0	0	0	0	0	0	1	0	2
MGST2	1	0	0	0	0	0	0	0	1	2
TMEM178A	1	0	0	0	0	0	0	0	1	2
BTBD16	1	0	0	0	0	0	1	0	0	2
C10orf95	1	0	0	0	0	0	0	0	1	2
JPH4	1	0	0	0	0	1	0	0	0	2
SHH	1	0	0	0	0	0	0	0	1	2
HOXB6	1	0	0	0	0	0	0	0	1	2
HSD17B2	1	0	0	0	0	0	0	0	1	2
DOK7	1	0	0	0	0	0	0	1	0	2
AMT	1	0	0	0	0	0	0	0	1	2
CRTAC1	1	0	0	0	0	1	0	0	0	2
ABCA10	1	0	0	0	0	0	0	0	1	2
ANAPC4	1	0	0	0	0	0	0	0	1	2
PYROXD2	1	0	0	0	0	0	0	0	1	2
KRTAP5-9	1	0	0	0	0	0	0	0	1	2
LINC00930	1	0	0	0	0	0	0	0	1	2
SH3BP1	1	0	1	0	0	0	0	0	0	2
C1orf101	1	0	0	0	0	0	0	0	1	2
MS4A8	1	0	0	0	0	0	0	0	1	2
LOC100130238	1	0	0	0	1	0	0	0	0	2
COLEC10	1	0	0	0	0	0	1	0	0	2
DLEC1	1	0	0	0	0	0	0	0	1	2
CAPNS2	1	0	0	1	0	0	0	0	0	2
ERN2	1	0	0	0	0	0	0	1	0	2
FHAD1	1	0	0	0	0	0	0	0	1	2
WEE2-AS1	1	0	0	0	0	0	0	0	1	2
HOXB4	1	0	0	0	0	0	0	0	1	2
FAM66D	1	0	0	0	0	0	0	0	1	2
NEIL1	1	0	0	0	0	0	0	0	1	2
HOXB8	1	0	0	0	0	0	0	0	1	2
FAM174B	1	0	0	0	0	0	0	0	1	2
SLC7A4	1	0	0	0	0	0	0	1	0	2
HOXB5	1	0	0	0	0	0	0	0	1	2
LRRC18	1	0	0	0	0	0	0	0	1	2
PLEKHH1	1	0	0	0	0	0	0	0	1	2
SLC37A2	1	0	0	1	0	0	0	0	0	2
SH2D4A	1	0	0	0	0	0	0	0	1	2
DHRS3	1	0	0	0	0	0	0	0	1	2
FAAH	1	0	0	0	0	0	0	0	1	2
PLA2G10	1	0	0	0	0	0	0	0	1	2
KLHL3	1	0	0	0	0	0	0	0	1	2
BAIAP3	1	0	0	0	0	0	0	0	1	2
LOC90246	1	0	0	0	0	0	0	0	1	2
ABHD14A	1	0	0	0	0	0	0	0	1	2
ABCC3	1	0	0	0	0	0	0	0	1	2
NOXA1	1	0	0	0	0	0	0	0	1	2
TUBA3FP	1	0	0	0	0	0	0	0	1	2
CYP2C8	1	0	0	0	0	0	1	0	0	2
LENG9	1	0	0	0	0	0	0	0	1	2
NXF3	1	0	0	0	0	0	0	0	1	2
KIAA1456	1	0	0	0	0	0	0	0	1	2
CIRBP	1	0	0	0	0	0	0	0	1	2
GIPR	1	0	0	0	0	0	0	0	1	2
PRKAB1	1	0	0	0	0	0	0	0	1	2
CTSE	1	0	0	0	0	0	0	0	1	2
EFNB1	1	0	1	0	0	0	0	0	0	2
DCTN1-AS1	1	0	0	0	0	0	0	0	1	2
HS6ST3	1	0	0	0	1	0	0	0	0	2
DNAJA4	1	0	0	0	0	0	0	0	1	2
B3GNT8	1	0	0	1	0	0	0	0	0	2
AMY2A	1	0	0	0	0	0	0	0	1	2
PTGDR2	1	0	0	0	0	1	0	0	0	2
LOC115110	1	0	0	0	0	0	0	0	1	2
ID1	1	0	0	0	0	0	0	0	1	2
BMP7	1	0	0	0	0	0	0	1	0	2
C17orf97	1	0	0	0	0	0	0	0	1	2
ID3	1	0	0	0	0	0	0	0	1	2
PNCK	1	0	0	0	0	1	0	0	0	2
KLF3-AS1	1	0	0	0	0	0	0	0	1	2
FUCA1	1	0	0	0	0	0	0	0	1	2
CLHC1	1	0	0	0	0	0	0	0	1	2
SPOCK3	1	0	0	0	0	1	0	0	0	2
PDLIM1	1	0	0	0	0	0	0	0	1	2
SRPX2	1	0	0	0	0	0	0	0	1	2
SPTBN5	1	0	0	0	0	0	0	1	0	2
UGT1A5	1	0	0	0	0	0	1	0	0	2
ARL14	1	0	0	1	0	0	0	0	0	2
TFF1	1	0	0	0	0	0	0	0	1	2
TBX3	1	0	0	0	0	0	0	1	0	2
LPAR6	1	0	0	0	0	0	0	0	1	2
ABAT	1	0	0	0	0	0	1	0	0	2
ACSM1	1	0	0	0	0	0	0	0	1	2
MAGIX	1	0	0	0	0	0	0	0	1	2
TLDC1	1	0	1	0	0	0	0	0	0	2
PLEKHN1	1	0	0	1	0	0	0	0	0	2
TMC4	1	0	0	0	0	0	0	0	1	2
ANKK1	1	0	0	0	0	0	0	0	1	2
WNT7B	1	0	0	0	0	1	0	0	0	2
SUGT1P3	1	0	0	0	0	0	0	0	1	2
GPRC5C	1	0	0	0	0	0	0	1	0	2
SLC44A3	1	0	0	0	0	0	0	0	1	2
DACH2	1	0	0	0	0	1	0	0	0	2
FAM13A	1	0	0	0	0	0	1	0	0	2
FAM170A	1	0	0	0	0	0	0	0	1	2
CAPS	1	0	0	0	0	0	0	0	1	2
C10orf11	1	0	0	0	0	0	0	0	1	2
WSCD2	1	0	0	0	0	1	0	0	0	2
CDH26	1	0	0	0	0	0	0	0	1	2
ALDH4A1	1	0	0	0	0	0	1	0	0	2
TRERF1	1	0	1	0	0	0	0	0	0	2
CHADL	1	0	0	0	0	0	0	0	1	2
UGT1A1	1	0	0	0	0	0	1	0	0	2
SERINC2	1	0	0	0	0	0	0	0	1	2
CCDC159	1	0	0	0	0	0	0	0	1	2
TNFRSF14	1	0	0	0	0	0	0	0	1	2
SEMA4B	1	0	1	0	0	0	0	0	0	2
RNASET2	1	0	0	0	0	0	0	0	1	2
CFAP70	1	0	0	0	0	0	0	0	1	2
C2orf27A	1	0	0	0	0	1	0	0	0	2
AGBL2	1	0	0	0	0	0	0	0	1	2
CST3	1	0	0	0	0	0	0	0	1	2
RXFP4	1	0	0	0	0	0	0	1	0	2
RPL13	1	0	0	0	0	0	0	0	1	2
TLR4	1	0	0	0	0	0	0	0	1	2
IL20RA	1	0	0	0	0	0	0	0	1	2
ANKMY1	1	0	0	0	0	0	0	0	1	2
SYTL4	1	0	0	0	0	0	1	0	0	2
GTF2IRD2P1	1	0	0	0	0	0	0	0	1	2
EXOC3L2	1	0	0	0	1	0	0	0	0	2
CCDC96	1	0	0	0	0	0	0	0	1	2
FANK1	1	0	0	0	0	0	0	0	1	2
RGS6	1	0	0	0	0	0	0	0	1	2
IDUA	1	0	0	0	0	0	0	0	1	2
VSIG2	1	0	0	0	0	0	0	0	1	2
FGFR3	1	0	0	0	0	0	0	1	0	2
ADAM28	1	0	0	0	0	0	0	0	1	2
CPLX2	1	0	0	0	0	1	0	0	0	2
CDH23	1	0	0	0	0	0	1	0	0	2
SLC23A3	1	0	0	0	0	0	1	0	0	2
SPDEF	1	0	0	0	0	0	0	0	1	2
DHRS7B	1	0	0	0	0	0	0	0	1	2
AQP12B	1	0	0	0	0	0	0	1	0	2
SORL1	1	0	0	0	0	0	1	0	0	2
SPATA6L	1	0	0	0	0	0	0	0	1	2
STON2	1	0	0	1	0	0	0	0	0	2
PRR26	1	0	0	0	0	0	0	0	1	2
P4HTM	1	0	0	0	0	0	0	0	1	2
ACBD4	1	0	0	0	0	0	1	0	0	2
MAML3	1	0	0	0	0	0	0	0	1	2
ADIRF	1	0	1	0	0	0	0	0	0	2
CCDC146	1	0	0	0	0	0	0	0	1	2
C6orf163	1	0	0	0	0	0	0	0	1	2
TMEM232	1	0	0	0	0	0	0	0	1	2
TDH	1	0	0	0	0	1	0	0	0	2
RBPMS	1	0	0	0	0	0	0	0	1	2
FER1L4	1	0	0	0	0	0	0	1	0	2
TSGA10	1	0	0	0	0	0	0	0	1	2
MDFI	1	0	0	1	0	0	0	0	0	2
DNMBP	1	0	0	0	0	0	0	0	1	2
C1orf64	1	0	0	0	0	0	0	0	1	2
CYB5D2	1	0	0	0	0	0	0	0	1	2
COL9A1	1	0	0	0	0	0	0	1	0	2
PLEKHA6	1	0	0	0	0	0	0	0	1	2
OVGP1	1	0	0	0	0	0	0	0	1	2
VWA8	1	0	0	0	0	0	0	0	1	2
ZNF862	1	0	0	0	0	0	0	0	1	2
NMRK1	1	0	0	0	0	0	0	0	1	2
CTSH	1	0	0	0	0	0	0	0	1	2
FOXQ1	1	0	0	0	0	0	0	0	1	2
PRR29	1	0	0	0	0	0	0	0	1	2
LNX1	1	0	0	0	0	0	0	0	1	2
ECT2L	1	0	0	0	0	0	0	0	1	2
HHAT	1	0	0	0	0	0	0	0	1	2
LPAL2	1	0	0	0	0	0	1	0	0	2
HOXB7	1	0	0	0	0	0	0	0	1	2
PTK6	1	0	0	1	0	0	0	0	0	2
STAP2	1	0	0	0	0	0	0	0	1	2
LY6G5C	1	0	0	0	0	0	0	0	1	2
SNCG	1	0	0	0	0	1	0	0	0	2
FHIT	1	0	0	0	0	0	0	0	1	2
PPP1R13L	1	0	1	0	0	0	0	0	0	2
FAM214A	1	0	0	0	0	0	0	0	1	2
BRINP1	1	0	0	0	0	1	0	0	0	2
IZUMO4	1	0	0	0	0	0	0	0	1	2
NCKAP5	1	0	0	1	0	0	0	0	0	2
DENND6B	1	0	0	0	0	0	0	0	1	2
NELL1	1	0	0	1	0	0	0	0	0	2
PCP2	1	0	0	0	0	0	0	0	1	2
TESC	1	0	0	0	0	0	0	0	1	2
DUSP6	1	0	0	0	0	0	0	0	1	2
GLTP	1	0	0	1	0	0	0	0	0	2
PCED1B	1	0	0	0	0	0	0	0	1	2
ALS2CL	1	0	0	1	0	0	0	0	0	2
FAM221B	1	0	0	0	0	0	0	0	1	2
VSTM2A	1	0	0	0	0	1	0	0	0	2
CYP2D6	1	0	0	0	0	0	0	0	1	2
LMF1	1	0	0	0	0	0	0	0	1	2
HNMT	1	0	0	0	0	0	0	0	1	2
ACSL5	1	0	0	0	0	0	0	0	1	2
FAM181B	1	0	0	0	0	0	0	0	1	2
HPGD	1	0	0	0	0	0	0	0	1	2
TTC12	1	0	0	0	0	0	0	0	1	2
CYP4B1	1	0	0	0	1	0	0	0	0	2
GSTZ1	1	0	0	0	0	0	1	0	0	2
FITM1	1	0	0	0	0	0	1	0	0	2
UCA1	1	0	0	1	0	0	0	0	0	2
CYP4F22	1	0	0	1	0	0	0	0	0	2
BCL2L14	1	0	0	0	0	0	0	0	1	2
SMIM6	1	0	0	0	0	0	0	0	1	2
VMAC	1	0	0	0	0	0	0	0	1	2
FAM71E1	1	0	0	0	0	0	0	1	0	2
DAPL1	1	0	0	0	0	0	0	1	0	2
PRR15	1	0	0	0	0	0	0	0	1	2
AGR2	1	0	0	0	0	0	0	0	1	2
C1orf87	1	0	0	0	0	0	0	0	1	2
CAPN8	1	0	0	0	0	0	0	0	1	2
POU5F1B	1	0	0	0	0	0	0	0	1	2
SRCIN1	1	0	0	0	0	0	0	1	0	2
ELMO3	1	0	0	0	0	0	0	0	1	2
VWA5A	1	0	0	0	0	0	0	0	1	2
ANKRD65	1	0	0	0	0	0	0	0	1	2
CCDC60	1	0	0	0	0	0	0	0	1	2
C19orf18	1	0	0	0	0	0	0	0	1	2
NDRG4	1	0	0	1	0	0	0	0	0	2
OXGR1	1	0	0	0	0	0	0	1	0	2
GYS2	1	0	0	0	0	0	1	0	0	2
RASSF6	1	0	0	0	0	0	0	0	1	2
C19orf45	1	0	0	0	0	0	0	0	1	2
FGD5	1	0	0	0	1	0	0	0	0	2
NHLRC4	1	0	0	0	0	0	0	0	1	2
LY6D	1	0	0	1	0	0	0	0	0	2
KCNN4	1	0	0	0	0	0	0	0	1	2
KIAA1407	1	0	0	0	0	0	0	0	1	2
WNT10A	1	0	0	1	0	0	0	0	0	2
NKAIN2	1	0	0	0	0	1	0	0	0	2
KIF13B	1	0	0	0	0	0	0	0	1	2
NME5	1	0	0	0	0	0	0	0	1	2
GLOD5	1	0	0	0	0	0	1	0	0	2
TBC1D8	1	0	0	0	0	0	0	0	1	2
UGT1A9	1	0	0	0	0	0	1	0	0	2
NME9	1	0	0	0	0	0	0	0	1	2
TRIM31	1	0	0	0	0	0	0	0	1	2
PPP1R36	1	0	0	0	0	0	0	0	1	2
ADGRG1	1	0	0	0	0	0	0	1	0	2
HAS3	1	0	0	1	0	0	0	0	0	2
ARSD	1	0	0	0	0	0	0	0	1	2
KIZ	1	0	0	0	0	0	0	0	1	2
LRP5L	1	0	0	0	0	0	0	0	1	2
ANKRD24	1	0	0	0	0	0	1	0	0	2
MST1R	1	0	0	0	0	0	0	0	1	2
EFHC1	1	0	0	0	0	0	0	0	1	2
LRRC27	1	0	0	0	0	0	0	0	1	2
INE2	1	0	0	0	0	0	0	0	1	2
KIAA1683	1	0	0	0	0	0	1	0	0	2
TST	1	0	0	0	0	0	0	0	1	2
EFCAB6	1	0	0	0	0	0	0	0	1	2
BMP5	1	0	0	0	1	0	0	0	0	2
AKAP7	1	0	0	0	0	0	0	0	1	2
CCDC183	1	0	0	0	0	0	0	1	0	2
MLPH	1	0	0	0	0	0	0	0	1	2
DKK4	1	0	0	0	0	0	0	0	1	2
TSNAXIP1	1	0	0	0	0	0	0	0	1	2
ETNK2	1	0	0	0	0	0	1	0	0	2
CFAP53	1	0	0	0	0	0	0	0	1	2
SDC1	1	0	1	0	0	0	0	0	0	2
ALDH8A1	1	0	0	0	0	0	1	0	0	2
DNAJB13	1	0	0	0	0	0	0	0	1	2
CFH	1	0	0	0	0	0	0	0	1	2
FAM183A	1	0	0	0	0	0	0	0	1	2
TMEM229B	1	0	0	0	0	0	0	0	1	2
TMEM159	1	0	1	0	0	0	0	0	0	2
MST1	1	0	0	0	0	0	1	0	0	2
CACNA1D	1	0	0	0	0	0	0	1	0	2
TFAP2B	1	0	0	0	0	0	0	0	1	2
MSMB	1	0	0	0	0	0	0	0	1	2
HS3ST1	1	0	0	0	0	0	0	0	1	2
CFHR3	1	0	0	0	0	0	1	0	0	2
ENKD1	1	0	0	0	0	0	0	0	1	2
ESRRG	1	0	0	0	1	0	0	0	0	2
ADGRV1	1	0	0	0	0	1	0	0	0	2
AKR1C2	1	0	0	1	0	0	0	0	0	2
GPR39	1	0	0	0	0	0	0	0	1	2
IGSF22	1	0	0	0	0	0	0	0	1	2
CFAP44	1	0	0	0	0	0	0	0	1	2
ICA1	1	0	0	0	0	0	0	0	1	2
RAB36	1	0	0	0	0	0	0	0	1	2
EPHX3	1	0	0	0	0	0	0	1	0	2
RAET1G	1	0	0	1	0	0	0	0	0	2
FOXA1	1	0	0	0	0	0	0	0	1	2
MAP7	1	0	0	0	1	0	0	0	0	2
CCL15	1	0	0	0	0	0	0	0	1	2
ABCC11	1	0	0	0	0	0	1	0	0	2
KLHDC9	1	0	0	0	0	0	0	0	1	2
LGALS4	1	0	0	0	0	0	0	1	0	2
EPS8L1	1	0	0	1	0	0	0	0	0	2
NPDC1	1	0	0	0	0	0	0	0	1	2
S100P	1	0	0	0	0	0	0	1	0	2
CPT1B	1	0	0	0	0	0	0	0	1	2
PSMB10	1	0	0	0	0	0	0	0	1	2
ETV4	1	0	0	0	0	0	0	1	0	2
SLC7A8	1	0	0	1	0	0	0	0	0	2
LRRC3B	1	0	0	0	0	0	0	0	1	2
C16orf93	1	0	0	0	0	0	0	0	1	2
CACNA1I	1	0	0	0	0	1	0	0	0	2
DYNLRB2	1	0	0	0	0	0	0	0	1	2
EIF4EBP3	1	0	0	0	0	0	0	0	1	2
GALNT4	1	0	0	0	0	0	0	0	1	2
KIAA1211L	1	0	0	0	0	0	0	0	1	2
KLHDC7A	1	0	0	0	0	0	0	0	1	2
TIGD4	1	0	0	0	0	0	0	0	1	2
CCDC160	1	0	0	0	0	0	0	0	1	2
SPAG4	1	0	0	0	0	0	0	0	1	2
H2AFJ	1	0	0	0	0	0	0	0	1	2
LMO2	1	0	0	0	0	0	0	0	1	2
LOC728743	1	0	0	0	0	0	0	0	1	2
NAPSA	1	0	0	0	0	0	0	0	1	2
PVRL1	1	0	1	0	0	0	0	0	0	2
FXYD3	1	0	0	0	0	0	0	0	1	2
CYP4F2	1	0	0	0	0	0	1	0	0	2
TTC21A	1	0	0	0	0	0	0	0	1	2
NIPAL4	1	0	0	1	0	0	0	0	0	2
PTGES2-AS1	1	0	0	0	0	0	0	1	0	2
MYOM2	1	0	0	0	0	0	0	0	1	2
CAPN12	1	0	0	0	0	0	0	0	1	2
C6orf132	1	0	0	1	0	0	0	0	0	2
SRPK3	1	0	0	0	0	0	0	0	1	2
ARHGAP32	1	0	0	0	0	0	0	0	1	2
CNTD1	1	0	0	0	0	0	0	0	1	2
CCT6B	1	0	0	0	0	0	0	0	1	2
C11orf86	1	0	0	0	0	0	0	1	0	2
ZDHHC11	1	0	0	0	0	0	0	1	0	2
ADAMTSL2	1	0	0	0	0	0	0	0	1	2
SH3YL1	1	0	0	0	0	0	0	0	1	2
GCOM1	1	0	0	1	0	0	0	0	0	2
LINC00240	1	0	0	0	0	0	0	0	1	2
FBXO16	1	0	0	0	0	0	0	0	1	2
COL4A5	1	0	0	0	0	0	0	0	1	2
RNF128	1	0	0	1	0	0	0	0	0	2
NOSTRIN	1	0	0	0	0	0	0	0	1	2
MYO15B	1	0	0	0	0	0	0	0	1	2
CRACR2B	1	0	0	0	0	0	0	0	1	2
MTMR8	1	0	0	0	0	0	0	0	1	2
LRGUK	1	0	0	0	0	0	0	0	1	2
UGT1A4	1	0	0	0	0	0	1	0	0	2
IRX5	1	0	0	0	0	0	0	1	0	2
RGL3	1	0	0	0	0	0	0	1	0	2
LGR5	1	0	0	0	0	1	0	0	0	2
UGT1A3	1	0	0	0	0	0	1	0	0	2
RSPH4A	1	0	0	0	0	0	0	0	1	2
TH	1	0	0	1	0	0	0	0	0	2
KSR2	1	0	0	0	0	1	0	0	0	2
ALDOC	1	0	0	0	0	1	0	0	0	2
HTR7	1	0	0	1	0	0	0	0	0	2
BPIFA2	1	0	0	0	0	0	0	1	0	2
LUZP2	1	0	0	0	0	1	0	0	0	2
EML6	1	0	0	0	0	0	0	0	1	2
PIFO	1	0	0	0	0	0	0	0	1	2
LOC100129534	1	0	0	0	0	0	0	0	1	2
CYSRT1	1	0	0	1	0	0	0	0	0	2
ILDR1	1	0	0	0	0	0	0	0	1	2
COL9A2	1	0	0	0	0	0	0	1	0	2
PPAP2C	1	0	0	0	0	0	0	0	1	2
LRRC56	1	0	0	0	0	0	0	0	1	2
PLLP	1	0	0	0	0	0	0	0	1	2
MMP28	1	0	1	0	0	0	0	0	0	2
SRMS	1	0	0	0	0	0	0	1	0	2
CRISP3	1	0	0	0	0	0	0	0	1	2
EPN3	1	0	0	0	0	0	0	1	0	2
POU5F1	1	0	0	0	0	0	0	0	1	2
TLE2	1	0	0	0	0	0	0	0	1	2
WFDC1	1	0	0	0	0	0	0	0	1	2
NUDT13	1	0	0	0	0	0	0	0	1	2
MIR205HG	1	0	0	0	0	0	0	0	1	2
CA9	1	0	0	0	0	0	0	1	0	2
COLCA2	1	0	0	0	0	0	0	0	1	2
CELF6	1	0	0	0	0	0	0	0	1	2
C15orf56	1	0	0	0	0	0	0	0	1	2
KRT19	1	0	0	0	0	0	0	1	0	2
RPH3AL	1	0	0	0	0	0	0	0	1	2
C11orf52	1	0	0	0	0	0	0	0	1	2
LINC00965	1	0	0	0	0	0	0	0	1	2
MCF2L	1	0	0	0	0	0	0	0	1	2
CFAP69	1	0	0	0	0	0	0	0	1	2
MCC	1	0	0	0	0	0	0	0	1	2
PPIL6	1	0	0	0	0	0	0	0	1	2
TRPM4	1	0	0	0	0	0	0	0	1	2
INTU	1	0	0	0	0	0	0	0	1	2
GNMT	1	0	0	0	0	0	1	0	0	2
C19orf33	1	0	0	1	0	0	0	0	0	2
ZNF528	1	0	0	0	0	0	0	0	1	2
MUC20	1	0	0	0	0	0	0	1	0	2
PAK6	1	0	0	0	0	0	0	1	0	2
ZFYVE28	1	0	0	0	0	0	0	0	1	2
C8orf34	1	0	0	0	0	0	0	0	1	2
SAXO2	1	0	0	0	0	0	0	0	1	2
UPK1A	1	0	0	1	0	0	0	0	0	2
SEMA4A	1	0	0	0	0	1	0	0	0	2
IGFBP4	1	0	0	0	0	0	0	0	1	2
UCP2	1	0	0	0	0	0	0	0	1	2
CAPN14	1	1	0	0	0	0	0	0	0	2
CPNE6	1	0	0	0	0	1	0	0	0	2
CHN2	1	0	0	0	0	0	0	0	1	2
SATB1	1	0	0	0	0	0	0	0	1	2
CST4	1	0	0	0	0	0	0	0	1	2
GAS2	1	0	0	0	0	0	0	0	1	2
CLCA3P	1	0	0	1	0	0	0	0	0	2
TFR2	1	0	0	0	0	0	1	0	0	2
MARK1	1	0	0	0	0	0	0	0	1	2
TUBBP5	1	0	0	0	0	0	0	1	0	2
FOS	1	0	0	0	0	0	0	0	1	2
LINC01106	1	0	0	0	0	1	0	0	0	2
PLCE1	1	0	0	0	0	0	0	0	1	2
TEKT4	1	0	0	0	0	0	0	0	1	2
INA	1	0	0	0	0	1	0	0	0	2
GSTM2	1	0	0	0	0	0	1	0	0	2
LRRC46	1	0	0	0	0	0	0	0	1	2
CYP2W1	1	0	0	0	0	0	0	1	0	2
CCNO	1	0	0	0	0	0	0	0	1	2
TMEM74B	1	0	0	0	0	0	0	1	0	2
TMEM88	1	0	0	0	1	0	0	0	0	2
NPFF	1	0	0	0	0	0	0	0	1	2
CATSPERB	1	0	0	0	0	0	0	1	0	2
SYT9	1	0	0	0	0	1	0	0	0	2
RPS6KA6	1	0	0	0	1	0	0	0	0	2
FGF17	1	0	0	0	0	1	0	0	0	2
PCDH11X	1	0	0	0	0	1	0	0	0	2
ABLIM1	0	1	0	1	0	0	0	0	0	2
ARHGEF37	0	1	0	1	0	0	0	0	0	2
POF1B	0	1	0	1	0	0	0	0	0	2
KLF4	0	1	0	1	0	0	0	0	0	2
SH3RF2	0	1	0	0	0	0	0	0	1	2
CRNN	0	1	0	1	0	0	0	0	0	2
KRT78	0	1	0	1	0	0	0	0	0	2
ZNF185	0	1	0	1	0	0	0	0	0	2
MPP7	0	1	0	1	0	0	0	0	0	2
SPACA4	0	1	0	0	0	0	0	0	1	2
BDKRB2	0	1	0	1	0	0	0	0	0	2
CEACAM7	0	1	0	0	0	0	0	0	1	2
TNNT2	0	1	0	1	0	0	0	0	0	2
SPRR3	0	1	0	1	0	0	0	0	0	2
CDH16	0	1	0	1	0	0	0	0	0	2
NWD2	0	1	0	1	0	0	0	0	0	2
LINC01002	0	1	0	0	0	0	0	1	0	2
LINC01559	0	1	0	1	0	0	0	0	0	2
IL36A	0	1	0	1	0	0	0	0	0	2
IL1RN	0	1	0	1	0	0	0	0	0	2
DYNAP	0	1	0	1	0	0	0	0	0	2
CNFN	0	1	0	1	0	0	0	0	0	2
IL22RA1	0	1	0	1	0	0	0	0	0	2
MALL	0	1	0	1	0	0	0	0	0	2
SCEL	0	1	0	1	0	0	0	0	0	2
IL36B	0	1	0	1	0	0	0	0	0	2
KRT24	0	1	0	1	0	0	0	0	0	2
PAX9	0	1	0	0	0	0	0	0	1	2
LIPH	0	1	0	1	0	0	0	0	0	2
FAM83E	0	1	0	0	0	0	0	0	1	2
PLA2G3	0	1	0	1	0	0	0	0	0	2
TMPRSS11A	0	1	0	1	0	0	0	0	0	2
C1orf177	0	1	0	1	0	0	0	0	0	2
BDKRB1	0	1	0	1	0	0	0	0	0	2
S100A12	0	1	0	1	0	0	0	0	0	2
PRSS27	0	1	0	1	0	0	0	0	0	2
FAM25A	0	1	0	1	0	0	0	0	0	2
KLK1	0	1	0	0	0	0	0	1	0	2
GIPC2	0	1	0	0	0	0	0	0	1	2
IFFO2	0	1	0	1	0	0	0	0	0	2
SCNN1B	0	1	0	0	0	0	0	0	1	2
MYO1A	0	1	0	0	0	0	0	1	0	2
PTPRH	0	1	0	0	0	0	0	0	1	2
SDR9C7	0	1	0	1	0	0	0	0	0	2
CDH17	0	1	0	0	0	0	0	1	0	2
SPRR2F	0	1	0	1	0	0	0	0	0	2
RAET1L	0	1	0	1	0	0	0	0	0	2
NIPAL2	0	1	1	0	0	0	0	0	0	2
MUC4	0	1	0	0	0	0	0	1	0	2
TMPRSS11E2	0	1	0	1	0	0	0	0	0	2
FFAR2	0	1	0	1	0	0	0	0	0	2
VNN1	0	1	0	0	0	0	0	0	1	2
GRIN2C	0	1	0	0	0	1	0	0	0	2
DSG3	0	0	1	1	0	0	0	0	0	2
SPRR1B	0	0	1	1	0	0	0	0	0	2
CERS3	0	0	1	1	0	0	0	0	0	2
SERPINB13	0	0	1	1	0	0	0	0	0	2
HES2	0	0	1	1	0	0	0	0	0	2
FOXN1	0	0	1	1	0	0	0	0	0	2
PTPRZ1	0	0	1	1	0	0	0	0	0	2
LPAR5	0	0	1	1	0	0	0	0	0	2
TP53AIP1	0	0	1	0	0	0	0	0	1	2
SERPINB3	0	0	1	1	0	0	0	0	0	2
PERP	0	0	1	1	0	0	0	0	0	2
KRT14	0	0	1	1	0	0	0	0	0	2
SLC2A1	0	0	1	1	0	0	0	0	0	2
BCL11B	0	0	1	1	0	0	0	0	0	2
KRT6A	0	0	1	1	0	0	0	0	0	2
KRTDAP	0	0	1	1	0	0	0	0	0	2
GBP6	0	0	1	1	0	0	0	0	0	2
ST6GALNAC2	0	0	1	0	0	0	0	0	1	2
SPRR2D	0	0	1	1	0	0	0	0	0	2
KRT6C	0	0	1	1	0	0	0	0	0	2
IL20RB	0	0	1	1	0	0	0	0	0	2
SERPINB4	0	0	1	1	0	0	0	0	0	2
WFDC5	0	0	1	1	0	0	0	0	0	2
NDRG1	0	0	1	1	0	0	0	0	0	2
OTOP3	0	0	1	1	0	0	0	0	0	2
AKR1B10	0	0	1	1	0	0	0	0	0	2
AKR1B15	0	0	1	1	0	0	0	0	0	2
SAMD9	0	0	1	1	0	0	0	0	0	2
TPRXL	0	0	1	1	0	0	0	0	0	2
LTB4R	0	0	1	1	0	0	0	0	0	2
PKP1	0	0	1	1	0	0	0	0	0	2
LINC00592	0	0	1	1	0	0	0	0	0	2
FAM83A-AS1	0	0	1	1	0	0	0	0	0	2
P2RY1	0	0	1	1	0	0	0	0	0	2
S100A7A	0	0	1	1	0	0	0	0	0	2
SBSN	0	0	1	1	0	0	0	0	0	2
GJB6	0	0	0	1	0	1	0	0	0	2
PNPLA1	0	0	0	1	0	0	0	1	0	2
KLK10	0	0	0	1	0	0	0	1	0	2
RDH12	0	0	0	1	0	0	0	1	0	2
KLK8	0	0	0	1	0	0	0	1	0	2
LY6G6C	0	0	0	1	0	0	0	1	0	2
PI3	0	0	0	1	0	0	0	1	0	2
RNASE7	0	0	0	1	0	0	0	0	1	2
SLC39A2	0	0	0	1	0	0	0	0	1	2
B4GALNT3	0	0	0	1	0	0	0	0	1	2
CDKN1A	0	0	0	1	0	0	0	0	1	2
CDH1	0	0	0	1	0	0	0	1	0	2
A2ML1	0	0	0	1	0	1	0	0	0	2
KLK5	0	0	0	1	0	1	0	0	0	2
BBOX1	0	0	0	1	0	0	1	0	0	2
EPHA1	0	0	0	1	0	0	1	0	0	2
CDA	0	0	0	1	0	0	1	0	0	2
DLX3	0	0	0	1	0	0	0	1	0	2
KLK14	0	0	0	1	0	0	0	0	1	2
ADGRF4	0	0	0	1	0	0	0	1	0	2
FAM160A1	0	0	0	1	1	0	0	0	0	2
LGALS7B	0	0	0	1	0	0	0	1	0	2
CXCR1	0	0	0	1	0	0	0	0	1	2
MMP3	0	0	0	1	0	0	0	1	0	2
EPB41L4B	0	0	0	1	0	0	0	1	0	2
ZNF750	0	0	0	1	0	0	0	0	1	2
ARG1	0	0	0	1	0	0	1	0	0	2
MGLL	0	0	0	1	0	0	0	0	1	2
ULBP2	0	0	0	1	0	0	0	1	0	2
SERPINB1	0	0	0	1	0	0	0	0	1	2
CARD14	0	0	0	1	0	0	0	1	0	2
EREG	0	0	0	1	0	0	0	1	0	2
PDZK1IP1	0	0	0	1	0	0	0	0	1	2
FERMT1	0	0	0	1	0	1	0	0	0	2
CALB2	0	0	0	1	0	1	0	0	0	2
RUNDC3A	0	0	0	1	0	1	0	0	0	2
IL1RL1	0	0	0	1	0	0	1	0	0	2
DHRS9	0	0	0	1	0	1	0	0	0	2
FLRT3	0	0	0	1	1	0	0	0	0	2
RHCG	0	0	0	1	0	0	0	1	0	2
AREG	0	0	0	1	0	0	0	1	0	2
CRABP2	0	0	0	1	0	0	0	1	0	2
NIPAL1	0	0	0	1	1	0	0	0	0	2
SLC6A2	0	0	0	1	0	0	0	0	1	2
MUCL1	0	0	0	1	0	0	0	0	1	2
TTC39A	0	0	0	1	0	0	0	1	0	2
CA2	0	0	0	1	0	0	1	0	0	2
NEFL	0	0	0	1	0	1	0	0	0	2
ARL4D	0	0	0	1	0	0	0	0	1	2
LIPG	0	0	0	1	0	0	1	0	0	2
SLC47A2	0	0	0	1	0	0	0	0	1	2
S100A14	0	0	0	1	0	0	0	1	0	2
PPP1R14C	0	0	0	1	0	0	0	1	0	2
MAL2	0	0	0	1	0	1	0	0	0	2
SYTL5	0	0	0	1	0	0	0	0	1	2
VNN3	0	0	0	1	0	0	0	0	1	2
HOXC13	0	0	0	1	0	0	0	1	0	2
DLX5	0	0	0	1	0	0	0	0	1	2
MUC15	0	0	0	1	0	0	0	1	0	2
RASAL1	0	0	0	1	0	1	0	0	0	2
DNAH3	0	0	0	1	0	0	0	0	1	2
C6orf15	0	0	0	1	0	0	0	1	0	2
C7orf57	0	0	0	1	0	0	0	0	1	2
RGS20	0	0	0	1	0	1	0	0	0	2
CES5A	0	0	0	1	0	0	1	0	0	2
XKRX	0	0	0	1	0	0	0	0	1	2
DPP4	0	0	0	1	0	0	0	1	0	2
SDR16C5	0	0	0	1	0	1	0	0	0	2
DKFZp434J0226	0	0	0	1	0	1	0	0	0	2
SPTSSB	0	0	0	1	0	0	0	0	1	2
STEAP4	0	0	0	1	0	0	1	0	0	2
LINC00482	0	0	0	1	0	0	0	1	0	2
TPPP3	0	0	0	1	0	0	0	0	1	2
PIK3C2G	0	0	0	1	0	1	0	0	0	2
ACKR2	0	0	0	1	0	0	1	0	0	2
TPRG1	0	0	0	1	0	0	1	0	0	2
ARC	0	0	0	1	1	0	0	0	0	2
CCNA1	0	0	0	1	0	0	0	0	1	2
PRSS3	0	0	0	1	0	0	0	1	0	2
DEFB1	0	0	0	1	0	0	0	0	1	2
CNTN1	0	0	0	1	0	1	0	0	0	2
KIAA1644	0	0	0	1	0	1	0	0	0	2
CIDEA	0	0	0	1	0	1	0	0	0	2
CSMD3	0	0	0	1	0	1	0	0	0	2
KLK4	0	0	0	1	0	0	0	0	1	2
LMX1B	0	0	0	1	0	0	0	1	0	2
GSTA3	0	0	0	1	0	0	0	0	1	2
HOXD11	0	0	0	1	0	0	0	1	0	2
FLRT2	0	0	0	1	0	0	0	0	1	2
C6orf141	0	0	0	1	0	0	0	0	1	2
RIMBP2	0	0	0	1	0	0	0	0	1	2
HOXD10	0	0	0	1	0	0	0	1	0	2
GRIN3B	0	0	0	1	0	0	0	0	1	2
MAGEC2	0	0	0	1	0	0	0	1	0	2
PRMT8	0	0	0	1	0	0	0	0	1	2
AKR1C1	0	0	0	1	0	1	0	0	0	2
CRLF1	0	0	0	1	0	1	0	0	0	2
GALNT13	0	0	0	1	0	1	0	0	0	2
MAGEC1	0	0	0	1	0	0	0	1	0	2
NXF2	0	0	0	1	0	0	0	1	0	2
BCHE	0	0	0	1	0	0	1	0	0	2
TSIX	0	0	0	1	0	0	0	0	1	2
MMP10	0	0	0	1	0	0	0	1	0	2
EMCN	0	0	0	0	1	0	0	0	1	2
TMEM150C	0	0	0	0	1	0	0	0	1	2
DNASE1L3	0	0	0	0	1	0	1	0	0	2
ABCG2	0	0	0	0	1	0	0	0	1	2
SCN4A	0	0	0	0	1	0	1	0	0	2
CHRM3	0	0	0	0	1	0	0	1	0	2
PTPRB	0	0	0	0	1	0	0	0	1	2
EDNRB	0	0	0	0	1	1	0	0	0	2
HMGCLL1	0	0	0	0	1	1	0	0	0	2
PODXL	0	0	0	0	1	0	0	0	1	2
FAM47E	0	0	0	0	1	0	0	0	1	2
PGM5	0	0	0	0	1	0	1	0	0	2
RAPGEF4	0	0	0	0	1	1	0	0	0	2
WDR72	0	0	0	0	1	0	0	0	1	2
COL25A1	0	0	0	0	1	0	1	0	0	2
LRRC55	0	0	0	0	1	0	0	0	1	2
CCDC85A	0	0	0	0	1	1	0	0	0	2
EMX2OS	0	0	0	0	1	1	0	0	0	2
NEBL	0	0	0	0	1	0	0	1	0	2
CRHBP	0	0	0	0	1	0	1	0	0	2
PDK4	0	0	0	0	1	0	1	0	0	2
ALDH6A1	0	0	0	0	1	0	1	0	0	2
TCL6	0	0	0	0	1	0	0	0	1	2
C5AR2	0	0	0	0	1	0	0	0	1	2
ANO3	0	0	0	0	1	1	0	0	0	2
GALNT15	0	0	0	0	1	0	1	0	0	2
CDC42BPG	0	0	0	0	1	0	0	1	0	2
BEX5	0	0	0	0	1	0	0	0	1	2
SLC6A19	0	0	0	0	1	0	0	1	0	2
C3orf36	0	0	0	0	1	0	0	0	1	2
COL4A4	0	0	0	0	1	0	1	0	0	2
ASXL3	0	0	0	0	1	0	1	0	0	2
AK7	0	0	0	0	1	0	0	0	1	2
MYL3	0	0	0	0	1	1	0	0	0	2
CYS1	0	0	0	0	1	1	0	0	0	2
TMEM252	0	0	0	0	1	0	1	0	0	2
ZNF204P	0	0	0	0	1	0	0	0	1	2
PKHD1	0	0	0	0	1	0	0	0	1	2
KLHL32	0	0	0	0	1	1	0	0	0	2
PCDHGB5	0	0	0	0	1	1	0	0	0	2
MCF2	0	0	0	0	1	1	0	0	0	2
COL4A3	0	0	0	0	1	0	1	0	0	2
C1orf95	0	0	0	0	1	1	0	0	0	2
SCN4B	0	0	0	0	1	0	1	0	0	2
SLC18A2	0	0	0	0	1	0	0	0	1	2
CGN	0	0	0	0	1	0	0	1	0	2
CLIC5	0	0	0	0	1	0	0	0	1	2
LINC00671	0	0	0	0	1	1	0	0	0	2
SCD5	0	0	0	0	1	0	0	0	1	2
PTH1R	0	0	0	0	1	0	0	0	1	2
G6PC	0	0	0	0	1	0	1	0	0	2
FCN3	0	0	0	0	1	0	1	0	0	2
GABRG1	0	0	0	0	1	1	0	0	0	2
C5orf23	0	0	0	0	1	0	1	0	0	2
NPR3	0	0	0	0	1	0	1	0	0	2
ELAVL2	0	0	0	0	1	1	0	0	0	2
GRIK3	0	0	0	0	1	0	0	0	1	2
ROBO2	0	0	0	0	1	0	0	0	1	2
PTGER3	0	0	0	0	1	1	0	0	0	2
EDAR	0	0	0	0	1	0	0	0	1	2
AVPR1A	0	0	0	0	1	0	1	0	0	2
TRPM3	0	0	0	0	1	1	0	0	0	2
FOSB	0	0	0	0	1	0	1	0	0	2
AQP4	0	0	0	0	1	0	1	0	0	2
GABRB2	0	0	0	0	1	1	0	0	0	2
TRHDE	0	0	0	0	1	1	0	0	0	2
BDNF	0	0	0	0	1	0	0	0	1	2
IQSEC3	0	0	0	0	1	1	0	0	0	2
RGS7BP	0	0	0	0	1	0	0	0	1	2
MIA2	0	0	0	0	1	0	0	0	1	2
CDH9	0	0	0	0	1	1	0	0	0	2
DDIT4L	0	0	0	0	1	0	0	0	1	2
LHFPL3-AS2	0	0	0	0	1	0	0	1	0	2
TEKT2	0	0	0	0	1	0	0	0	1	2
GBA3	0	0	0	0	1	0	1	0	0	2
GALNT9	0	0	0	0	1	1	0	0	0	2
KCNJ3	0	0	0	0	1	1	0	0	0	2
UBE2QL1	0	0	0	0	1	0	1	0	0	2
SIM1	0	0	0	0	1	0	1	0	0	2
F11	0	0	0	0	1	0	1	0	0	2
DACT2	0	0	0	0	1	0	0	0	1	2
COL21A1	0	0	0	0	1	0	0	0	1	2
HAO2	0	0	0	0	1	0	1	0	0	2
TRHDE-AS1	0	0	0	0	1	1	0	0	0	2
OPCML	0	0	0	0	1	0	0	0	1	2
GABRB3	0	0	0	0	1	1	0	0	0	2
XIST	0	0	0	0	1	0	0	0	1	2
CSDC2	0	0	0	0	1	1	0	0	0	2
ALDOB	0	0	0	0	1	0	1	0	0	2
VIL1	0	0	0	0	1	0	0	1	0	2
PAH	0	0	0	0	1	0	0	1	0	2
ALDH2	0	0	0	0	0	1	1	0	0	2
PON1	0	0	0	0	0	1	1	0	0	2
NALCN	0	0	0	0	0	1	0	0	1	2
DNMBP-AS1	0	0	0	0	0	1	0	0	1	2
PLCB1	0	0	0	0	0	1	0	0	1	2
CHST1	0	0	0	0	0	1	0	0	1	2
NDRG2	0	0	0	0	0	1	0	0	1	2
UPP2	0	0	0	0	0	1	1	0	0	2
ETNPPL	0	0	0	0	0	1	1	0	0	2
OLMALINC	0	0	0	0	0	1	0	0	1	2
SLC15A2	0	0	0	0	0	1	0	0	1	2
FAIM2	0	0	0	0	0	1	0	0	1	2
GGTA1P	0	0	0	0	0	1	0	0	1	2
RASGRF1	0	0	0	0	0	1	0	0	1	2
FAM155A	0	0	0	0	0	1	0	0	1	2
CALN1	0	0	0	0	0	1	0	0	1	2
GRIA2	0	0	0	0	0	1	0	0	1	2
WNK2	0	0	0	0	0	1	0	1	0	2
ELFN2	0	0	0	0	0	1	0	1	0	2
KCNB1	0	0	0	0	0	1	1	0	0	2
SIDT1	0	0	0	0	0	1	0	0	1	2
PCSK6	0	0	0	0	0	1	1	0	0	2
TMEM56	0	0	0	0	0	1	1	0	0	2
CHRNA4	0	0	0	0	0	1	1	0	0	2
RXRG	0	0	0	0	0	1	0	0	1	2
AFF2	0	0	0	0	0	1	0	0	1	2
LPPR3	0	0	0	0	0	1	0	0	1	2
MSX2P1	0	0	0	0	0	1	0	0	1	2
SFTPD	0	0	0	0	0	1	1	0	0	2
SGCD	0	0	0	0	0	1	0	0	1	2
CNTNAP2	0	0	0	0	0	1	0	1	0	2
SLC9A2	0	0	0	0	0	1	0	1	0	2
TMEM151B	0	0	0	0	0	1	0	0	1	2
TMEM100	0	0	0	0	0	1	1	0	0	2
NOG	0	0	0	0	0	1	0	0	1	2
LCN12	0	0	0	0	0	1	0	1	0	2
MYH7B	0	0	0	0	0	1	0	0	1	2
ADCYAP1R1	0	0	0	0	0	1	0	0	1	2
USP43	0	0	0	0	0	1	0	0	1	2
FAM201A	0	0	0	0	0	1	0	0	1	2
PLCH1	0	0	0	0	0	1	0	0	1	2
RANBP3L	0	0	0	0	0	1	1	0	0	2
LINC00319	0	0	0	0	0	1	0	1	0	2
SLC1A2	0	0	0	0	0	1	0	0	1	2
SOWAHA	0	0	0	0	0	1	0	1	0	2
KIF6	0	0	0	0	0	1	0	0	1	2
KLHL35	0	0	0	0	0	1	0	1	0	2
CUX2	0	0	0	0	0	1	0	0	1	2
LPL	0	0	0	0	0	1	0	0	1	2
SEMA3D	0	0	0	0	0	1	0	0	1	2
GRIN1	0	0	0	0	0	1	0	0	1	2
CFAP74	0	0	0	0	0	1	0	0	1	2
CA10	0	0	0	0	0	1	0	0	1	2
ADRA1A	0	0	0	0	0	1	1	0	0	2
CKMT1B	0	0	0	0	0	1	0	1	0	2
VWA5B2	0	0	0	0	0	1	0	0	1	2
CKMT1A	0	0	0	0	0	1	0	1	0	2
CBLN1	0	0	0	0	0	1	1	0	0	2
FAM81A	0	0	0	0	0	1	0	0	1	2
NPM2	0	0	0	0	0	1	0	1	0	2
CHRM1	0	0	0	0	0	1	0	1	0	2
CELF3	0	0	0	0	0	1	0	0	1	2
PEBP4	0	0	0	0	0	1	1	0	0	2
CHGA	0	0	0	0	0	1	0	0	1	2
SHANK1	0	0	0	0	0	1	0	0	1	2
ASIC2	0	0	0	0	0	1	0	0	1	2
ANKRD34C	0	0	0	0	0	1	0	0	1	2
CAMKV	0	0	0	0	0	1	0	1	0	2
GPR22	0	0	0	0	0	1	0	0	1	2
GFRA1	0	0	0	0	0	1	1	0	0	2
FA2H	0	0	0	0	0	1	0	0	1	2
ERMN	0	0	0	0	0	1	0	0	1	2
LINC01018	0	0	0	0	0	1	1	0	0	2
RXFP1	0	0	0	0	0	1	0	0	1	2
SLC26A4-AS1	0	0	0	0	0	1	0	0	1	2
GPR17	0	0	0	0	0	1	1	0	0	2
HOOK1	0	0	0	0	0	1	0	1	0	2
RBP4	0	0	0	0	0	1	1	0	0	2
FADS6	0	0	0	0	0	1	0	1	0	2
HCN1	0	0	0	0	0	1	0	0	1	2
CPNE7	0	0	0	0	0	1	0	0	1	2
SERTM1	0	0	0	0	0	1	0	0	1	2
SHISA6	0	0	0	0	0	1	0	0	1	2
LMX1A	0	0	0	0	0	1	0	0	1	2
DAO	0	0	0	0	0	1	1	0	0	2
GSTM1	0	0	0	0	0	1	1	0	0	2
C6	0	0	0	0	0	0	1	0	1	2
CPED1	0	0	0	0	0	0	1	0	1	2
GPD1	0	0	0	0	0	0	1	1	0	2
ESR1	0	0	0	0	0	0	1	0	1	2
TM6SF2	0	0	0	0	0	0	1	1	0	2
SPATA18	0	0	0	0	0	0	1	0	1	2
CYP4V2	0	0	0	0	0	0	1	0	1	2
C3P1	0	0	0	0	0	0	1	1	0	2
2016-03-02	0	0	0	0	0	0	1	0	1	2
GLYATL1	0	0	0	0	0	0	1	0	1	2
ABCB4	0	0	0	0	0	0	1	0	1	2
PNPLA7	0	0	0	0	0	0	1	0	1	2
LDHD	0	0	0	0	0	0	1	0	1	2
CFI	0	0	0	0	0	0	1	0	1	2
SRD5A2	0	0	0	0	0	0	1	0	1	2
F12	0	0	0	0	0	0	1	1	0	2
FGGY	0	0	0	0	0	0	1	0	1	2
DLG2	0	0	0	0	0	0	1	0	1	2
BCO2	0	0	0	0	0	0	1	0	1	2
ANG	0	0	0	0	0	0	1	0	1	2
SORBS2	0	0	0	0	0	0	1	0	1	2
SEC14L3	0	0	0	0	0	0	1	0	1	2
CGNL1	0	0	0	0	0	0	1	0	1	2
SLC1A1	0	0	0	0	0	0	1	0	1	2
ADH1B	0	0	0	0	0	0	1	0	1	2
ADH4	0	0	0	0	0	0	1	0	1	2
CES3	0	0	0	0	0	0	1	0	1	2
SLC51A	0	0	0	0	0	0	1	0	1	2
XDH	0	0	0	0	0	0	1	1	0	2
HP	0	0	0	0	0	0	1	0	1	2
CCL14	0	0	0	0	0	0	1	0	1	2
ZMAT1	0	0	0	0	0	0	1	0	1	2
C8B	0	0	0	0	0	0	1	0	1	2
PFKFB1	0	0	0	0	0	0	1	0	1	2
RUNDC3B	0	0	0	0	0	0	1	0	1	2
KCND3	0	0	0	0	0	0	1	0	1	2
SELENBP1	0	0	0	0	0	0	1	0	1	2
CFAP57	0	0	0	0	0	0	1	0	1	2
HPX	0	0	0	0	0	0	1	0	1	2
MYRIP	0	0	0	0	0	0	1	0	1	2
ANO1	0	0	0	0	0	0	1	0	1	2
ADCY1	0	0	0	0	0	0	1	0	1	2
HBB	0	0	0	0	0	0	1	0	1	2
AADACP1	0	0	0	0	0	0	1	0	1	2
SERPINA3	0	0	0	0	0	0	1	0	1	2
AKR7A3	0	0	0	0	0	0	1	1	0	2
SERPINA11	0	0	0	0	0	0	1	0	1	2
CDO1	0	0	0	0	0	0	1	0	1	2
SERPINA5	0	0	0	0	0	0	1	0	1	2
ALPL	0	0	0	0	0	0	1	0	1	2
AGXT	0	0	0	0	0	0	1	1	0	2
NR1I2	0	0	0	0	0	0	1	1	0	2
CYP17A1	0	0	0	0	0	0	1	1	0	2
CYP2B6	0	0	0	0	0	0	1	1	0	2
ITIH4	0	0	0	0	0	0	1	0	1	2
ADRB2	0	0	0	0	0	0	1	0	1	2
GNA14	0	0	0	0	0	0	1	0	1	2
UGT2B10	0	0	0	0	0	0	1	0	1	2
ADH6	0	0	0	0	0	0	1	0	1	2
APOC3	0	0	0	0	0	0	1	1	0	2
GREM2	0	0	0	0	0	0	1	0	1	2
ABCA9	0	0	0	0	0	0	1	0	1	2
UGT2B7	0	0	0	0	0	0	1	0	1	2
GPT	0	0	0	0	0	0	1	1	0	2
ESPN	0	0	0	0	0	0	1	1	0	2
ENTPD8	0	0	0	0	0	0	1	1	0	2
DBH	0	0	0	0	0	0	1	0	1	2
KMO	0	0	0	0	0	0	1	0	1	2
C4BPA	0	0	0	0	0	0	1	0	1	2
GALNT16	0	0	0	0	0	0	1	0	1	2
MAN1C1	0	0	0	0	0	0	1	0	1	2
F7	0	0	0	0	0	0	1	1	0	2
LRG1	0	0	0	0	0	0	1	0	1	2
SAA4	0	0	0	0	0	0	1	0	1	2
LINC01558	0	0	0	0	0	0	1	1	0	2
SAA1	0	0	0	0	0	0	1	0	1	2
SAA2	0	0	0	0	0	0	1	0	1	2
CFHR1	0	0	0	0	0	0	1	0	1	2
SLC38A3	0	0	0	0	0	0	1	1	0	2
ADH1C	0	0	0	0	0	0	1	0	1	2
CCL15-CCL14	0	0	0	0	0	0	1	0	1	2
CLDN2	0	0	0	0	0	0	1	0	1	2
TREH	0	0	0	0	0	0	1	0	1	2
G0S2	0	0	0	0	0	0	1	0	1	2
DNAH6	0	0	0	0	0	0	1	0	1	2
RAMP1	0	0	0	0	0	0	1	0	1	2
ITIH3	0	0	0	0	0	0	1	0	1	2
PRAP1	0	0	0	0	0	0	1	1	0	2
ACSM3	0	0	0	0	0	0	1	0	1	2
AOC1	0	0	0	0	0	0	1	1	0	2
PALM3	0	0	0	0	0	0	1	1	0	2
CDHR5	0	0	0	0	0	0	1	1	0	2
SVEP1	0	0	0	0	0	0	1	0	1	2
NOTUM	0	0	0	0	0	0	0	1	1	2
MUC13	0	0	0	0	0	0	0	1	1	2
FOXA2	0	0	0	0	0	0	0	1	1	2
GGT3P	0	0	0	0	0	0	0	1	1	2
HGD	0	0	0	0	0	0	0	1	1	2
GJB1	0	0	0	0	0	0	0	1	1	2
SALL1	0	0	0	0	0	0	0	1	1	2
ITLN2	0	0	0	0	0	0	0	1	1	2
PPP1R1B	0	0	0	0	0	0	0	1	1	2
TMPRSS3	0	0	0	0	0	0	0	1	1	2
LINC01124	0	0	0	0	0	0	0	1	1	2
ENTPD2	0	0	0	0	0	0	0	1	1	2
RNF186	0	0	0	0	0	0	0	1	1	2
OBP2B	0	0	0	0	0	0	0	1	1	2
VWA2	0	0	0	0	0	0	0	1	1	2
C4orf19	0	0	0	0	0	0	0	1	1	2
AXIN2	0	0	0	0	0	0	0	1	1	2
C1orf115	0	0	0	0	0	0	0	1	1	2
FMO5	0	0	0	0	0	0	0	1	1	2
PCSK9	0	0	0	0	0	0	0	1	1	2
ARHGEF38	0	0	0	0	0	0	0	1	1	2
LRRC36	0	0	0	0	0	0	0	1	1	2
GGT1	0	0	0	0	0	0	0	1	1	2
TTLL2	0	0	0	0	0	0	0	1	1	2
LINC01512	0	0	0	0	0	0	0	1	1	2
PROM1	0	0	0	0	0	0	0	1	1	2
UGT8	0	0	0	0	0	0	0	1	1	2
DNAH2	0	0	0	0	0	0	0	1	1	2
ORM2	0	0	0	0	0	0	0	1	1	2
TDGF1	0	0	0	0	0	0	0	1	1	2
CTSV	0	0	0	0	0	0	0	1	1	2
CDX2	0	0	0	0	0	0	0	1	1	2
WFDC2	0	0	0	0	0	0	0	1	1	2
MME	0	0	0	0	0	0	0	1	1	2
CYP4X1	0	0	0	0	0	0	0	1	1	2
AQP2	0	0	0	0	0	0	0	1	1	2
GGTLC2	0	0	0	0	0	0	0	1	1	2
DEFA6	0	0	0	0	0	0	0	1	1	2
KIAA1324	0	0	0	0	0	0	0	1	1	2
CLRN3	0	0	0	0	0	0	0	1	1	2
KISS1	0	0	0	0	0	0	0	1	1	2
SP5	0	0	0	0	0	0	0	1	1	2
BAMBI	0	0	0	0	0	0	0	1	1	2
HNF1B	0	0	0	0	0	0	0	1	1	2
SLC6A20	0	0	0	0	0	0	0	1	1	2
DMBT1	0	0	0	0	0	0	0	1	1	2
CA8	0	0	0	0	0	0	0	1	1	2
NWD1	0	0	0	0	0	0	0	1	1	2
CELP	0	0	0	0	0	0	0	1	1	2
NCMAP	0	0	0	0	0	0	0	1	1	2
ASCL2	0	0	0	0	0	0	0	1	1	2
AQP5	0	0	0	0	0	0	0	1	1	2
MYCN	0	0	0	0	0	0	0	1	1	2
LOC100190940	0	0	0	0	0	0	0	1	1	2
PRLR	0	0	0	0	0	0	0	1	1	2
CXCL8	0	0	0	0	0	0	0	1	1	2
CXCL3	0	0	0	0	0	0	0	1	1	2
REG1A	0	0	0	0	0	0	0	1	1	2
DEFA5	0	0	0	0	0	0	0	1	1	2
MUC12	0	0	0	0	0	0	0	1	1	2
SCGB2A1	0	0	0	0	0	0	0	1	1	2
SLC30A10	0	0	0	0	0	0	0	1	1	2
NKD1	0	0	0	0	0	0	0	1	1	2
GP2	0	0	0	0	0	0	0	1	1	2
ALOX15	0	0	0	0	0	0	0	1	1	2
CEL	0	0	0	0	0	0	0	1	1	2
SCGB3A1	0	0	0	0	0	0	0	1	1	2
HOXA11	0	0	0	0	0	0	0	1	1	2
FABP2	0	0	0	0	0	0	0	1	1	2
EDN3	0	0	0	0	0	0	0	1	1	2
LINC00261	0	0	0	0	0	0	0	1	1	2
PROX1	0	0	0	0	0	0	0	1	1	2
GCNT3	0	0	0	0	0	0	0	1	1	2
PRSS33	0	0	0	0	0	0	0	1	1	2
SSTR5-AS1	1	0	0	0	0	0	0	0	0	1
SSTR5	1	0	0	0	0	0	0	0	0	1
PLCD3	1	0	0	0	0	0	0	0	0	1
P2RX6	1	0	0	0	0	0	0	0	0	1
NSUN6	1	0	0	0	0	0	0	0	0	1
AES	1	0	0	0	0	0	0	0	0	1
ZNF385A	1	0	0	0	0	0	0	0	0	1
CYP4F35P	1	0	0	0	0	0	0	0	0	1
SSH3	1	0	0	0	0	0	0	0	0	1
SPOCD1	1	0	0	0	0	0	0	0	0	1
AIG1	1	0	0	0	0	0	0	0	0	1
IFT140	1	0	0	0	0	0	0	0	0	1
SIGLEC15	1	0	0	0	0	0	0	0	0	1
FAM219B	1	0	0	0	0	0	0	0	0	1
JMJD7-PLA2G4B	1	0	0	0	0	0	0	0	0	1
HIGD2A	1	0	0	0	0	0	0	0	0	1
KRTAP5-10	1	0	0	0	0	0	0	0	0	1
LINC00336	1	0	0	0	0	0	0	0	0	1
LOC730668	1	0	0	0	0	0	0	0	0	1
TRIOBP	1	0	0	0	0	0	0	0	0	1
TSPAN14	1	0	0	0	0	0	0	0	0	1
NADSYN1	1	0	0	0	0	0	0	0	0	1
IP6K2	1	0	0	0	0	0	0	0	0	1
ORAI3	1	0	0	0	0	0	0	0	0	1
THAP4	1	0	0	0	0	0	0	0	0	1
PIGZ	1	0	0	0	0	0	0	0	0	1
FLJ44635	1	0	0	0	0	0	0	0	0	1
ZNF446	1	0	0	0	0	0	0	0	0	1
OR9K2	1	0	0	0	0	0	0	0	0	1
MAN2C1	1	0	0	0	0	0	0	0	0	1
COMT	1	0	0	0	0	0	0	0	0	1
SPATA20	1	0	0	0	0	0	0	0	0	1
UGT2B28	1	0	0	0	0	0	0	0	0	1
SNX14	1	0	0	0	0	0	0	0	0	1
ARAP3	1	0	0	0	0	0	0	0	0	1
ARHGEF10L	1	0	0	0	0	0	0	0	0	1
ACTG1P4	1	0	0	0	0	0	0	0	0	1
ZBTB7A	1	0	0	0	0	0	0	0	0	1
SMAD6	1	0	0	0	0	0	0	0	0	1
TUBG2	1	0	0	0	0	0	0	0	0	1
CDC42EP5	1	0	0	0	0	0	0	0	0	1
FAM212A	1	0	0	0	0	0	0	0	0	1
ZNF33B	1	0	0	0	0	0	0	0	0	1
ZFPM1	1	0	0	0	0	0	0	0	0	1
PSD4	1	0	0	0	0	0	0	0	0	1
SWSAP1	1	0	0	0	0	0	0	0	0	1
CAPN15	1	0	0	0	0	0	0	0	0	1
TP53TG1	1	0	0	0	0	0	0	0	0	1
AP1G2	1	0	0	0	0	0	0	0	0	1
ZBTB48	1	0	0	0	0	0	0	0	0	1
CLK3	1	0	0	0	0	0	0	0	0	1
SMAD3	1	0	0	0	0	0	0	0	0	1
KIAA0141	1	0	0	0	0	0	0	0	0	1
HOMEZ	1	0	0	0	0	0	0	0	0	1
RHOT2	1	0	0	0	0	0	0	0	0	1
OBFC1	1	0	0	0	0	0	0	0	0	1
FCHSD1	1	0	0	0	0	0	0	0	0	1
LPCAT4	1	0	0	0	0	0	0	0	0	1
KCNH4	1	0	0	0	0	0	0	0	0	1
C2orf66	1	0	0	0	0	0	0	0	0	1
TSPO	1	0	0	0	0	0	0	0	0	1
LRRC49	1	0	0	0	0	0	0	0	0	1
TMEM51	1	0	0	0	0	0	0	0	0	1
COX4I1	1	0	0	0	0	0	0	0	0	1
MZF1	1	0	0	0	0	0	0	0	0	1
C14orf159	1	0	0	0	0	0	0	0	0	1
BTBD9	1	0	0	0	0	0	0	0	0	1
SAMD10	1	0	0	0	0	0	0	0	0	1
KRTAP5-8	1	0	0	0	0	0	0	0	0	1
ARHGAP6	1	0	0	0	0	0	0	0	0	1
ZNF205	1	0	0	0	0	0	0	0	0	1
ZNF658	1	0	0	0	0	0	0	0	0	1
PYCR2	1	0	0	0	0	0	0	0	0	1
PPM1N	1	0	0	0	0	0	0	0	0	1
TRAPPC1	1	0	0	0	0	0	0	0	0	1
TOLLIP	1	0	0	0	0	0	0	0	0	1
PPFIBP2	1	0	0	0	0	0	0	0	0	1
LPIN3	1	0	0	0	0	0	0	0	0	1
HECTD2-AS1	1	0	0	0	0	0	0	0	0	1
GALE	1	0	0	0	0	0	0	0	0	1
FLJ42393	1	0	0	0	0	0	0	0	0	1
ALG13	1	0	0	0	0	0	0	0	0	1
YBEY	1	0	0	0	0	0	0	0	0	1
RPL21P44	1	0	0	0	0	0	0	0	0	1
TRPT1	1	0	0	0	0	0	0	0	0	1
VPS37B	1	0	0	0	0	0	0	0	0	1
TMC7	1	0	0	0	0	0	0	0	0	1
GKN1	1	0	0	0	0	0	0	0	0	1
SMPD2	1	0	0	0	0	0	0	0	0	1
RNPEPL1	1	0	0	0	0	0	0	0	0	1
AMY2B	1	0	0	0	0	0	0	0	0	1
TFB1M	1	0	0	0	0	0	0	0	0	1
ADAD2	1	0	0	0	0	0	0	0	0	1
GTF2IRD1P1	1	0	0	0	0	0	0	0	0	1
ACYP2	1	0	0	0	0	0	0	0	0	1
TRIM8	1	0	0	0	0	0	0	0	0	1
C11orf1	1	0	0	0	0	0	0	0	0	1
KRTAP5-7	1	0	0	0	0	0	0	0	0	1
FARP2	1	0	0	0	0	0	0	0	0	1
MAPK8IP3	1	0	0	0	0	0	0	0	0	1
HOXD3	1	0	0	0	0	0	0	0	0	1
GLTSCR2	1	0	0	0	0	0	0	0	0	1
SELO	1	0	0	0	0	0	0	0	0	1
IGBP1	1	0	0	0	0	0	0	0	0	1
SULT1A1	1	0	0	0	0	0	0	0	0	1
MIER2	1	0	0	0	0	0	0	0	0	1
PLXNB1	1	0	0	0	0	0	0	0	0	1
GMFG	1	0	0	0	0	0	0	0	0	1
NDUFA7	1	0	0	0	0	0	0	0	0	1
RPL3	1	0	0	0	0	0	0	0	0	1
PLXNB3	1	0	0	0	0	0	0	0	0	1
CCDC101	1	0	0	0	0	0	0	0	0	1
TPCN1	1	0	0	0	0	0	0	0	0	1
GEMIN8	1	0	0	0	0	0	0	0	0	1
NDUFB8	1	0	0	0	0	0	0	0	0	1
PDE4C	1	0	0	0	0	0	0	0	0	1
DIS3L2	1	0	0	0	0	0	0	0	0	1
DENND2D	1	0	0	0	0	0	0	0	0	1
MSTN	1	0	0	0	0	0	0	0	0	1
MBOAT7	1	0	0	0	0	0	0	0	0	1
HOGA1	1	0	0	0	0	0	0	0	0	1
NARFL	1	0	0	0	0	0	0	0	0	1
LOC283070	1	0	0	0	0	0	0	0	0	1
LDB1	1	0	0	0	0	0	0	0	0	1
FAM213B	1	0	0	0	0	0	0	0	0	1
UNC93B1	1	0	0	0	0	0	0	0	0	1
DAZ1	1	0	0	0	0	0	0	0	0	1
ZNF513	1	0	0	0	0	0	0	0	0	1
TBX6	1	0	0	0	0	0	0	0	0	1
LZTS2	1	0	0	0	0	0	0	0	0	1
FAM213A	1	0	0	0	0	0	0	0	0	1
LOC148696	1	0	0	0	0	0	0	0	0	1
C21orf15	1	0	0	0	0	0	0	0	0	1
TRABD	1	0	0	0	0	0	0	0	0	1
TMEM134	1	0	0	0	0	0	0	0	0	1
SRSF8	1	0	0	0	0	0	0	0	0	1
CTDSP1	1	0	0	0	0	0	0	0	0	1
HOXD1	1	0	0	0	0	0	0	0	0	1
EPHB6	1	0	0	0	0	0	0	0	0	1
C12orf10	1	0	0	0	0	0	0	0	0	1
FOXH1	1	0	0	0	0	0	0	0	0	1
MCTP2	1	0	0	0	0	0	0	0	0	1
ARPC3	1	0	0	0	0	0	0	0	0	1
THEM6	1	0	0	0	0	0	0	0	0	1
E4F1	1	0	0	0	0	0	0	0	0	1
RPL4	1	0	0	0	0	0	0	0	0	1
SCAND2P	1	0	0	0	0	0	0	0	0	1
TPT1	1	0	0	0	0	0	0	0	0	1
TRNP1	1	0	0	0	0	0	0	0	0	1
FBXW4	1	0	0	0	0	0	0	0	0	1
ZNF219	1	0	0	0	0	0	0	0	0	1
DISP1	1	0	0	0	0	0	0	0	0	1
PPIEL	1	0	0	0	0	0	0	0	0	1
SH3GLB2	1	0	0	0	0	0	0	0	0	1
SH2B1	1	0	0	0	0	0	0	0	0	1
LRIT3	1	0	0	0	0	0	0	0	0	1
MRPS31	1	0	0	0	0	0	0	0	0	1
NAPA	1	0	0	0	0	0	0	0	0	1
DCAKD	1	0	0	0	0	0	0	0	0	1
BIN3	1	0	0	0	0	0	0	0	0	1
SLC22A5	1	0	0	0	0	0	0	0	0	1
SH3BGRL3	1	0	0	0	0	0	0	0	0	1
ASTL	1	0	0	0	0	0	0	0	0	1
FABP6	1	0	0	0	0	0	0	0	0	1
IL9R	1	0	0	0	0	0	0	0	0	1
PRICKLE4	1	0	0	0	0	0	0	0	0	1
LUC7L	1	0	0	0	0	0	0	0	0	1
NT5C	1	0	0	0	0	0	0	0	0	1
SRC	1	0	0	0	0	0	0	0	0	1
PLEKHH3	1	0	0	0	0	0	0	0	0	1
TTLL3	1	0	0	0	0	0	0	0	0	1
ZMIZ1	1	0	0	0	0	0	0	0	0	1
PCBD1	1	0	0	0	0	0	0	0	0	1
PDE10A	1	0	0	0	0	0	0	0	0	1
CCDC24	1	0	0	0	0	0	0	0	0	1
KIAA0895L	1	0	0	0	0	0	0	0	0	1
TUBGCP6	1	0	0	0	0	0	0	0	0	1
GNPDA1	1	0	0	0	0	0	0	0	0	1
MROH7	1	0	0	0	0	0	0	0	0	1
ZNF414	1	0	0	0	0	0	0	0	0	1
FAM223B	1	0	0	0	0	0	0	0	0	1
ZNF816	1	0	0	0	0	0	0	0	0	1
RNF44	1	0	0	0	0	0	0	0	0	1
CTF1	1	0	0	0	0	0	0	0	0	1
ST3GAL5	1	0	0	0	0	0	0	0	0	1
HOXB1	1	0	0	0	0	0	0	0	0	1
MZT2A	1	0	0	0	0	0	0	0	0	1
CBR4	1	0	0	0	0	0	0	0	0	1
GOT2	1	0	0	0	0	0	0	0	0	1
ZNF561	1	0	0	0	0	0	0	0	0	1
ASB13	1	0	0	0	0	0	0	0	0	1
MPG	1	0	0	0	0	0	0	0	0	1
PERM1	1	0	0	0	0	0	0	0	0	1
C17orf100	1	0	0	0	0	0	0	0	0	1
PNISR	1	0	0	0	0	0	0	0	0	1
GNB2L1	1	0	0	0	0	0	0	0	0	1
DDX26B	1	0	0	0	0	0	0	0	0	1
CORO1B	1	0	0	0	0	0	0	0	0	1
WFIKKN1	1	0	0	0	0	0	0	0	0	1
ARV1	1	0	0	0	0	0	0	0	0	1
ZNF837	1	0	0	0	0	0	0	0	0	1
PPDPF	1	0	0	0	0	0	0	0	0	1
RPL14	1	0	0	0	0	0	0	0	0	1
DNM2	1	0	0	0	0	0	0	0	0	1
GTF2IRD2	1	0	0	0	0	0	0	0	0	1
FAM86B3P	1	0	0	0	0	0	0	0	0	1
RPS2	1	0	0	0	0	0	0	0	0	1
ABHD14B	1	0	0	0	0	0	0	0	0	1
TMEM181	1	0	0	0	0	0	0	0	0	1
FLOT2	1	0	0	0	0	0	0	0	0	1
RABEP2	1	0	0	0	0	0	0	0	0	1
RPL19P12	1	0	0	0	0	0	0	0	0	1
RPL29	1	0	0	0	0	0	0	0	0	1
RPS14	1	0	0	0	0	0	0	0	0	1
MED11	1	0	0	0	0	0	0	0	0	1
HIGD1B	1	0	0	0	0	0	0	0	0	1
LINC00265	1	0	0	0	0	0	0	0	0	1
ZNF552	1	0	0	0	0	0	0	0	0	1
RAB40C	1	0	0	0	0	0	0	0	0	1
TRAK1	1	0	0	0	0	0	0	0	0	1
ATG4B	1	0	0	0	0	0	0	0	0	1
ZNF321P	1	0	0	0	0	0	0	0	0	1
ARG2	1	0	0	0	0	0	0	0	0	1
COX5A	1	0	0	0	0	0	0	0	0	1
MVK	1	0	0	0	0	0	0	0	0	1
SPATA24	1	0	0	0	0	0	0	0	0	1
HEBP2	1	0	0	0	0	0	0	0	0	1
FAM160B2	1	0	0	0	0	0	0	0	0	1
ACAD10	1	0	0	0	0	0	0	0	0	1
SLC9A1	1	0	0	0	0	0	0	0	0	1
BEX4	1	0	0	0	0	0	0	0	0	1
TSGA10IP	1	0	0	0	0	0	0	0	0	1
MVB12B	1	0	0	0	0	0	0	0	0	1
PICK1	1	0	0	0	0	0	0	0	0	1
MTRF1	1	0	0	0	0	0	0	0	0	1
LINC00324	1	0	0	0	0	0	0	0	0	1
TRIM74	1	0	0	0	0	0	0	0	0	1
CCDC94	1	0	0	0	0	0	0	0	0	1
LDHB	1	0	0	0	0	0	0	0	0	1
OR5M11	1	0	0	0	0	0	0	0	0	1
OBSCN	1	0	0	0	0	0	0	0	0	1
B9D2	1	0	0	0	0	0	0	0	0	1
ATF7IP2	1	0	0	0	0	0	0	0	0	1
LINC00893	1	0	0	0	0	0	0	0	0	1
HOXD4	1	0	0	0	0	0	0	0	0	1
ATG4D	1	0	0	0	0	0	0	0	0	1
TMEM259	1	0	0	0	0	0	0	0	0	1
RXRA	1	0	0	0	0	0	0	0	0	1
OGT	1	0	0	0	0	0	0	0	0	1
C15orf52	1	0	0	0	0	0	0	0	0	1
AATBC	1	0	0	0	0	0	0	0	0	1
ZNRD1	1	0	0	0	0	0	0	0	0	1
APOBR	1	0	0	0	0	0	0	0	0	1
DUSP28	1	0	0	0	0	0	0	0	0	1
ZNF211	1	0	0	0	0	0	0	0	0	1
AGAP11	1	0	0	0	0	0	0	0	0	1
NDUFA1	1	0	0	0	0	0	0	0	0	1
GSTO1	1	0	0	0	0	0	0	0	0	1
FAM162A	1	0	0	0	0	0	0	0	0	1
BCAM	1	0	0	0	0	0	0	0	0	1
EML2	1	0	0	0	0	0	0	0	0	1
ANKZF1	1	0	0	0	0	0	0	0	0	1
D2HGDH	1	0	0	0	0	0	0	0	0	1
ANKRD20A11P	1	0	0	0	0	0	0	0	0	1
FLYWCH1	1	0	0	0	0	0	0	0	0	1
MSRA	1	0	0	0	0	0	0	0	0	1
TEX264	1	0	0	0	0	0	0	0	0	1
S100A6	1	0	0	0	0	0	0	0	0	1
ZNF692	1	0	0	0	0	0	0	0	0	1
MOB3C	1	0	0	0	0	0	0	0	0	1
NPAS2	1	0	0	0	0	0	0	0	0	1
ORMDL3	1	0	0	0	0	0	0	0	0	1
DNAJC17	1	0	0	0	0	0	0	0	0	1
MFSD5	1	0	0	0	0	0	0	0	0	1
LINC01089	1	0	0	0	0	0	0	0	0	1
DOPEY1	1	0	0	0	0	0	0	0	0	1
QARS	1	0	0	0	0	0	0	0	0	1
RAI1	1	0	0	0	0	0	0	0	0	1
VASP	1	0	0	0	0	0	0	0	0	1
PIWIL1	1	0	0	0	0	0	0	0	0	1
ZNF846	1	0	0	0	0	0	0	0	0	1
GOLGA6L9	1	0	0	0	0	0	0	0	0	1
SCARNA7	1	0	0	0	0	0	0	0	0	1
HOXA1	1	0	0	0	0	0	0	0	0	1
C16orf54	1	0	0	0	0	0	0	0	0	1
TSPAN31	1	0	0	0	0	0	0	0	0	1
PARP4	1	0	0	0	0	0	0	0	0	1
SPSB3	1	0	0	0	0	0	0	0	0	1
PLXNB2	1	0	0	0	0	0	0	0	0	1
RGL2	1	0	0	0	0	0	0	0	0	1
C10orf82	1	0	0	0	0	0	0	0	0	1
CHKB-CPT1B	1	0	0	0	0	0	0	0	0	1
PAX8	1	0	0	0	0	0	0	0	0	1
DYRK1B	1	0	0	0	0	0	0	0	0	1
PFKL	1	0	0	0	0	0	0	0	0	1
RGS12	1	0	0	0	0	0	0	0	0	1
PGPEP1	1	0	0	0	0	0	0	0	0	1
OR13A1	1	0	0	0	0	0	0	0	0	1
SLC45A3	1	0	0	0	0	0	0	0	0	1
CUL9	1	0	0	0	0	0	0	0	0	1
SLC4A11	1	0	0	0	0	0	0	0	0	1
TAPT1-AS1	1	0	0	0	0	0	0	0	0	1
PTPRN2	1	0	0	0	0	0	0	0	0	1
CDK10	1	0	0	0	0	0	0	0	0	1
SYT8	1	0	0	0	0	0	0	0	0	1
ERMARD	1	0	0	0	0	0	0	0	0	1
TCEB2	1	0	0	0	0	0	0	0	0	1
LINC01011	1	0	0	0	0	0	0	0	0	1
ACAA1	1	0	0	0	0	0	0	0	0	1
DNAJC4	1	0	0	0	0	0	0	0	0	1
CIB1	1	0	0	0	0	0	0	0	0	1
USP40	1	0	0	0	0	0	0	0	0	1
STK36	1	0	0	0	0	0	0	0	0	1
SGSM3	1	0	0	0	0	0	0	0	0	1
SEMA3F	1	0	0	0	0	0	0	0	0	1
HDAC10	1	0	0	0	0	0	0	0	0	1
RPL28	1	0	0	0	0	0	0	0	0	1
ANXA11	1	0	0	0	0	0	0	0	0	1
COL6A5	1	0	0	0	0	0	0	0	0	1
ROGDI	1	0	0	0	0	0	0	0	0	1
HSFX2	1	0	0	0	0	0	0	0	0	1
SPERT	1	0	0	0	0	0	0	0	0	1
GNPTG	1	0	0	0	0	0	0	0	0	1
NUTM2F	1	0	0	0	0	0	0	0	0	1
GTF2IRD2B	1	0	0	0	0	0	0	0	0	1
SEPW1	1	0	0	0	0	0	0	0	0	1
DGKQ	1	0	0	0	0	0	0	0	0	1
ZNF296	1	0	0	0	0	0	0	0	0	1
FAM193B	1	0	0	0	0	0	0	0	0	1
COX6A1	1	0	0	0	0	0	0	0	0	1
ASCC2	1	0	0	0	0	0	0	0	0	1
ADGRF1	1	0	0	0	0	0	0	0	0	1
ALOX5	1	0	0	0	0	0	0	0	0	1
BLOC1S1	1	0	0	0	0	0	0	0	0	1
ACY1	1	0	0	0	0	0	0	0	0	1
AGAP3	1	0	0	0	0	0	0	0	0	1
PTPRU	1	0	0	0	0	0	0	0	0	1
BHLHE41	1	0	0	0	0	0	0	0	0	1
ZNF396	1	0	0	0	0	0	0	0	0	1
AGER	1	0	0	0	0	0	0	0	0	1
CCDC130	1	0	0	0	0	0	0	0	0	1
MUC2	1	0	0	0	0	0	0	0	0	1
IGFBP2	1	0	0	0	0	0	0	0	0	1
AGAP4	1	0	0	0	0	0	0	0	0	1
B3GALNT1	1	0	0	0	0	0	0	0	0	1
VILL	1	0	0	0	0	0	0	0	0	1
C16orf74	1	0	0	0	0	0	0	0	0	1
SCAP	1	0	0	0	0	0	0	0	0	1
ZNF276	1	0	0	0	0	0	0	0	0	1
PLA2G6	1	0	0	0	0	0	0	0	0	1
PTRHD1	1	0	0	0	0	0	0	0	0	1
COX7C	1	0	0	0	0	0	0	0	0	1
ZSCAN4	1	0	0	0	0	0	0	0	0	1
HOXB2	1	0	0	0	0	0	0	0	0	1
KLHL31	1	0	0	0	0	0	0	0	0	1
DUSP2	1	0	0	0	0	0	0	0	0	1
WIBG	1	0	0	0	0	0	0	0	0	1
NDUFC1	1	0	0	0	0	0	0	0	0	1
ANKHD1-EIF4EBP3	1	0	0	0	0	0	0	0	0	1
HEXDC	1	0	0	0	0	0	0	0	0	1
CLK1	1	0	0	0	0	0	0	0	0	1
SCRN2	1	0	0	0	0	0	0	0	0	1
FAM86HP	1	0	0	0	0	0	0	0	0	1
FAHD2CP	1	0	0	0	0	0	0	0	0	1
MSH3	1	0	0	0	0	0	0	0	0	1
RPL6	1	0	0	0	0	0	0	0	0	1
YPEL3	1	0	0	0	0	0	0	0	0	1
SRSF5	1	0	0	0	0	0	0	0	0	1
NDUFS7	1	0	0	0	0	0	0	0	0	1
RBM5	1	0	0	0	0	0	0	0	0	1
HEXIM1	1	0	0	0	0	0	0	0	0	1
RBM44	1	0	0	0	0	0	0	0	0	1
RPL34	1	0	0	0	0	0	0	0	0	1
ZNF320	1	0	0	0	0	0	0	0	0	1
RNF126	1	0	0	0	0	0	0	0	0	1
CDK18	1	0	0	0	0	0	0	0	0	1
AGAP5	1	0	0	0	0	0	0	0	0	1
PCNXL2	1	0	0	0	0	0	0	0	0	1
SLC25A27	1	0	0	0	0	0	0	0	0	1
TMBIM4	1	0	0	0	0	0	0	0	0	1
PPIL3	1	0	0	0	0	0	0	0	0	1
NLRP1	1	0	0	0	0	0	0	0	0	1
GNRHR2	1	0	0	0	0	0	0	0	0	1
CHCHD10	1	0	0	0	0	0	0	0	0	1
ZNF440	1	0	0	0	0	0	0	0	0	1
SFI1	1	0	0	0	0	0	0	0	0	1
SLC24A1	1	0	0	0	0	0	0	0	0	1
UBA7	1	0	0	0	0	0	0	0	0	1
ZNF436-AS1	1	0	0	0	0	0	0	0	0	1
SEMA6A	1	0	0	0	0	0	0	0	0	1
LUC7L3	1	0	0	0	0	0	0	0	0	1
PAM16	1	0	0	0	0	0	0	0	0	1
ADGRA1	1	0	0	0	0	0	0	0	0	1
NDUFAF3	1	0	0	0	0	0	0	0	0	1
APOL1	1	0	0	0	0	0	0	0	0	1
AQP7P3	1	0	0	0	0	0	0	0	0	1
NOL12	1	0	0	0	0	0	0	0	0	1
IKBKB	1	0	0	0	0	0	0	0	0	1
CAPN10	1	0	0	0	0	0	0	0	0	1
PATZ1	1	0	0	0	0	0	0	0	0	1
TMEM175	1	0	0	0	0	0	0	0	0	1
C16orf13	1	0	0	0	0	0	0	0	0	1
BLCAP	1	0	0	0	0	0	0	0	0	1
ATP1A1-AS1	1	0	0	0	0	0	0	0	0	1
FLJ23867	1	0	0	0	0	0	0	0	0	1
PPIP5K1	1	0	0	0	0	0	0	0	0	1
OCIAD2	1	0	0	0	0	0	0	0	0	1
TMEM102	1	0	0	0	0	0	0	0	0	1
GJB4	1	0	0	0	0	0	0	0	0	1
RAB11A	1	0	0	0	0	0	0	0	0	1
LFNG	1	0	0	0	0	0	0	0	0	1
GSDMB	1	0	0	0	0	0	0	0	0	1
ZNF155	1	0	0	0	0	0	0	0	0	1
SGSM2	1	0	0	0	0	0	0	0	0	1
PGLS	1	0	0	0	0	0	0	0	0	1
PRKCD	1	0	0	0	0	0	0	0	0	1
MFSD10	1	0	0	0	0	0	0	0	0	1
CRTC1	1	0	0	0	0	0	0	0	0	1
RHBDF1	1	0	0	0	0	0	0	0	0	1
TBC1D3B	1	0	0	0	0	0	0	0	0	1
SCAMP5	1	0	0	0	0	0	0	0	0	1
AGAP6	1	0	0	0	0	0	0	0	0	1
EPB41L4A-AS1	1	0	0	0	0	0	0	0	0	1
IGBP1P1	1	0	0	0	0	0	0	0	0	1
ID4	1	0	0	0	0	0	0	0	0	1
ZNF443	1	0	0	0	0	0	0	0	0	1
C6orf136	1	0	0	0	0	0	0	0	0	1
CNKSR1	1	0	0	0	0	0	0	0	0	1
CD46	1	0	0	0	0	0	0	0	0	1
ABCG1	1	0	0	0	0	0	0	0	0	1
FLJ42627	1	0	0	0	0	0	0	0	0	1
PWWP2B	1	0	0	0	0	0	0	0	0	1
RCOR3	1	0	0	0	0	0	0	0	0	1
ACOXL	1	0	0	0	0	0	0	0	0	1
ZNF20	1	0	0	0	0	0	0	0	0	1
FAM195A	1	0	0	0	0	0	0	0	0	1
ARHGEF28	1	0	0	0	0	0	0	0	0	1
TEKT5	1	0	0	0	0	0	0	0	0	1
CYBA	1	0	0	0	0	0	0	0	0	1
RPL18	1	0	0	0	0	0	0	0	0	1
PIK3IP1	1	0	0	0	0	0	0	0	0	1
BCAN	1	0	0	0	0	0	0	0	0	1
BATF	1	0	0	0	0	0	0	0	0	1
LINC00894	1	0	0	0	0	0	0	0	0	1
FIG4	1	0	0	0	0	0	0	0	0	1
WASH3P	1	0	0	0	0	0	0	0	0	1
ZNF132	1	0	0	0	0	0	0	0	0	1
DEF6	1	0	0	0	0	0	0	0	0	1
ATAD3C	1	0	0	0	0	0	0	0	0	1
ATP5D	1	0	0	0	0	0	0	0	0	1
AP3M2	1	0	0	0	0	0	0	0	0	1
SOX13	1	0	0	0	0	0	0	0	0	1
ST3GAL4	1	0	0	0	0	0	0	0	0	1
SLC23A2	1	0	0	0	0	0	0	0	0	1
TNK1	1	0	0	0	0	0	0	0	0	1
SDR39U1	1	0	0	0	0	0	0	0	0	1
MIF	1	0	0	0	0	0	0	0	0	1
ZNF580	1	0	0	0	0	0	0	0	0	1
TXNDC17	1	0	0	0	0	0	0	0	0	1
ZNF763	1	0	0	0	0	0	0	0	0	1
NR2F6	1	0	0	0	0	0	0	0	0	1
RAB40AL	1	0	0	0	0	0	0	0	0	1
THAP10	1	0	0	0	0	0	0	0	0	1
WASH2P	1	0	0	0	0	0	0	0	0	1
LINC01341	1	0	0	0	0	0	0	0	0	1
ZNF223	1	0	0	0	0	0	0	0	0	1
ANGPT2	1	0	0	0	0	0	0	0	0	1
RPL19	1	0	0	0	0	0	0	0	0	1
FAM173A	1	0	0	0	0	0	0	0	0	1
GIPC1	1	0	0	0	0	0	0	0	0	1
ASMTL-AS1	1	0	0	0	0	0	0	0	0	1
TYSND1	1	0	0	0	0	0	0	0	0	1
DOCK6	1	0	0	0	0	0	0	0	0	1
RSPH3	1	0	0	0	0	0	0	0	0	1
WFDC13	1	0	0	0	0	0	0	0	0	1
SLC6A8	1	0	0	0	0	0	0	0	0	1
ACCS	1	0	0	0	0	0	0	0	0	1
RSRP1	1	0	0	0	0	0	0	0	0	1
STAT6	1	0	0	0	0	0	0	0	0	1
NSUN5P2	1	0	0	0	0	0	0	0	0	1
ITM2C	1	0	0	0	0	0	0	0	0	1
TNNI2	1	0	0	0	0	0	0	0	0	1
ACADVL	1	0	0	0	0	0	0	0	0	1
C20orf194	1	0	0	0	0	0	0	0	0	1
GPSM3	1	0	0	0	0	0	0	0	0	1
UST	1	0	0	0	0	0	0	0	0	1
PRDX5	1	0	0	0	0	0	0	0	0	1
IVD	1	0	0	0	0	0	0	0	0	1
C11orf49	1	0	0	0	0	0	0	0	0	1
RPS20	1	0	0	0	0	0	0	0	0	1
ME3	1	0	0	0	0	0	0	0	0	1
MST1L	1	0	0	0	0	0	0	0	0	1
TMEM129	1	0	0	0	0	0	0	0	0	1
MDM4	1	0	0	0	0	0	0	0	0	1
CCDC57	1	0	0	0	0	0	0	0	0	1
LIPE	1	0	0	0	0	0	0	0	0	1
LRP5	1	0	0	0	0	0	0	0	0	1
ABHD17C	1	0	0	0	0	0	0	0	0	1
ANKRD20A9P	1	0	0	0	0	0	0	0	0	1
CHD3	1	0	0	0	0	0	0	0	0	1
HIP1R	1	0	0	0	0	0	0	0	0	1
ZNF319	1	0	0	0	0	0	0	0	0	1
TEAD3	1	0	0	0	0	0	0	0	0	1
ID2B	1	0	0	0	0	0	0	0	0	1
THAP3	1	0	0	0	0	0	0	0	0	1
RPLP0	1	0	0	0	0	0	0	0	0	1
PHLDA3	1	0	0	0	0	0	0	0	0	1
PRICKLE3	1	0	0	0	0	0	0	0	0	1
MAPK10	1	0	0	0	0	0	0	0	0	1
PTPN13	1	0	0	0	0	0	0	0	0	1
LIMD1	1	0	0	0	0	0	0	0	0	1
LAMA5	1	0	0	0	0	0	0	0	0	1
WDR27	1	0	0	0	0	0	0	0	0	1
ZNF784	1	0	0	0	0	0	0	0	0	1
OFD1	1	0	0	0	0	0	0	0	0	1
PHYKPL	1	0	0	0	0	0	0	0	0	1
FAM155B	1	0	0	0	0	0	0	0	0	1
THOC6	1	0	0	0	0	0	0	0	0	1
NDUFA3	1	0	0	0	0	0	0	0	0	1
GSTK1	1	0	0	0	0	0	0	0	0	1
GJD3	1	0	0	0	0	0	0	0	0	1
SERF2	1	0	0	0	0	0	0	0	0	1
HSP90AB4P	1	0	0	0	0	0	0	0	0	1
TMEM8B	1	0	0	0	0	0	0	0	0	1
UBAP1L	1	0	0	0	0	0	0	0	0	1
RBM6	1	0	0	0	0	0	0	0	0	1
TEN1	1	0	0	0	0	0	0	0	0	1
EOGT	1	0	0	0	0	0	0	0	0	1
MGMT	1	0	0	0	0	0	0	0	0	1
NDUFA13	1	0	0	0	0	0	0	0	0	1
TBCK	1	0	0	0	0	0	0	0	0	1
DAB2IP	1	0	0	0	0	0	0	0	0	1
MECOM	1	0	0	0	0	0	0	0	0	1
CHMP2A	1	0	0	0	0	0	0	0	0	1
RPS9	1	0	0	0	0	0	0	0	0	1
RRN3P1	1	0	0	0	0	0	0	0	0	1
HOXA5	1	0	0	0	0	0	0	0	0	1
RAB40A	1	0	0	0	0	0	0	0	0	1
REG4	1	0	0	0	0	0	0	0	0	1
XKR6	1	0	0	0	0	0	0	0	0	1
METTL21EP	1	0	0	0	0	0	0	0	0	1
ZNF547	1	0	0	0	0	0	0	0	0	1
SMIM1	1	0	0	0	0	0	0	0	0	1
NSUN5P1	1	0	0	0	0	0	0	0	0	1
ANKRD13D	1	0	0	0	0	0	0	0	0	1
ZNF626	1	0	0	0	0	0	0	0	0	1
RHOBTB2	1	0	0	0	0	0	0	0	0	1
TMEM219	1	0	0	0	0	0	0	0	0	1
MTCL1	1	0	0	0	0	0	0	0	0	1
SLC25A6	1	0	0	0	0	0	0	0	0	1
ACOT11	1	0	0	0	0	0	0	0	0	1
LOC100240735	1	0	0	0	0	0	0	0	0	1
TBC1D3	1	0	0	0	0	0	0	0	0	1
SH2D3A	1	0	0	0	0	0	0	0	0	1
PADI3	1	0	0	0	0	0	0	0	0	1
LRMP	1	0	0	0	0	0	0	0	0	1
C14orf79	1	0	0	0	0	0	0	0	0	1
TAX1BP3	1	0	0	0	0	0	0	0	0	1
PCP4L1	1	0	0	0	0	0	0	0	0	1
ID2	1	0	0	0	0	0	0	0	0	1
MRPL54	1	0	0	0	0	0	0	0	0	1
SRP14P1	1	0	0	0	0	0	0	0	0	1
CAPN3	1	0	0	0	0	0	0	0	0	1
ARRDC1	1	0	0	0	0	0	0	0	0	1
DFNB59	1	0	0	0	0	0	0	0	0	1
C7orf55	1	0	0	0	0	0	0	0	0	1
GSTP1	1	0	0	0	0	0	0	0	0	1
RPLP1	1	0	0	0	0	0	0	0	0	1
ESM1	1	0	0	0	0	0	0	0	0	1
DHRS2	1	0	0	0	0	0	0	0	0	1
UGT1A6	1	0	0	0	0	0	0	0	0	1
ACVR2A	1	0	0	0	0	0	0	0	0	1
CRYGS	1	0	0	0	0	0	0	0	0	1
FBLL1	1	0	0	0	0	0	0	0	0	1
ZP1	1	0	0	0	0	0	0	0	0	1
MKNK2	1	0	0	0	0	0	0	0	0	1
MMP24	1	0	0	0	0	0	0	0	0	1
HES1	1	0	0	0	0	0	0	0	0	1
SV2C	1	0	0	0	0	0	0	0	0	1
TBX1	1	0	0	0	0	0	0	0	0	1
UNC5B	1	0	0	0	0	0	0	0	0	1
PARP3	1	0	0	0	0	0	0	0	0	1
LOC100288778	1	0	0	0	0	0	0	0	0	1
RPS15	1	0	0	0	0	0	0	0	0	1
AVPI1	1	0	0	0	0	0	0	0	0	1
C4orf33	1	0	0	0	0	0	0	0	0	1
SERINC4	1	0	0	0	0	0	0	0	0	1
ARHGAP27	1	0	0	0	0	0	0	0	0	1
ADRB1	1	0	0	0	0	0	0	0	0	1
ZNF506	1	0	0	0	0	0	0	0	0	1
C9orf16	1	0	0	0	0	0	0	0	0	1
ABCC4	1	0	0	0	0	0	0	0	0	1
NRN1L	1	0	0	0	0	0	0	0	0	1
BAALC-AS2	1	0	0	0	0	0	0	0	0	1
TRIM2	1	0	0	0	0	0	0	0	0	1
ZNF248	1	0	0	0	0	0	0	0	0	1
C17orf82	1	0	0	0	0	0	0	0	0	1
TRIB2	1	0	0	0	0	0	0	0	0	1
LRRC29	1	0	0	0	0	0	0	0	0	1
SLC10A5	1	0	0	0	0	0	0	0	0	1
CCNL2	1	0	0	0	0	0	0	0	0	1
SNAI3	1	0	0	0	0	0	0	0	0	1
RILP	1	0	0	0	0	0	0	0	0	1
TMEM205	1	0	0	0	0	0	0	0	0	1
ABR	1	0	0	0	0	0	0	0	0	1
LOC100128288	1	0	0	0	0	0	0	0	0	1
GATA3-AS1	1	0	0	0	0	0	0	0	0	1
C8orf82	1	0	0	0	0	0	0	0	0	1
LOC388692	1	0	0	0	0	0	0	0	0	1
COX5B	1	0	0	0	0	0	0	0	0	1
TRAPPC5	1	0	0	0	0	0	0	0	0	1
ZNF524	1	0	0	0	0	0	0	0	0	1
UGT2B11	1	0	0	0	0	0	0	0	0	1
PRPF40B	1	0	0	0	0	0	0	0	0	1
TMEM116	1	0	0	0	0	0	0	0	0	1
ITM2B	1	0	0	0	0	0	0	0	0	1
PCED1A	1	0	0	0	0	0	0	0	0	1
NOL4L	1	0	0	0	0	0	0	0	0	1
PRKAG3	1	0	0	0	0	0	0	0	0	1
SLC35E2B	1	0	0	0	0	0	0	0	0	1
SPATA2L	1	0	0	0	0	0	0	0	0	1
AGAP8	1	0	0	0	0	0	0	0	0	1
S100A4	1	0	0	0	0	0	0	0	0	1
S100A11	1	0	0	0	0	0	0	0	0	1
ACSBG1	1	0	0	0	0	0	0	0	0	1
MORN4	1	0	0	0	0	0	0	0	0	1
GPX1	1	0	0	0	0	0	0	0	0	1
FANCL	1	0	0	0	0	0	0	0	0	1
PPP1R16A	1	0	0	0	0	0	0	0	0	1
ZNF19	1	0	0	0	0	0	0	0	0	1
SPRED2	1	0	0	0	0	0	0	0	0	1
OR10H1	1	0	0	0	0	0	0	0	0	1
TXNIP	1	0	0	0	0	0	0	0	0	1
PTPRQ	1	0	0	0	0	0	0	0	0	1
GLI4	1	0	0	0	0	0	0	0	0	1
ZNF814	1	0	0	0	0	0	0	0	0	1
ANKS3	1	0	0	0	0	0	0	0	0	1
RCBTB2	1	0	0	0	0	0	0	0	0	1
RPL13A	1	0	0	0	0	0	0	0	0	1
MEGF6	1	0	0	0	0	0	0	0	0	1
SMIM4	1	0	0	0	0	0	0	0	0	1
WASH7P	1	0	0	0	0	0	0	0	0	1
DECR1	1	0	0	0	0	0	0	0	0	1
LOC653501	1	0	0	0	0	0	0	0	0	1
NRG2	1	0	0	0	0	0	0	0	0	1
RHPN1	1	0	0	0	0	0	0	0	0	1
RPSA	1	0	0	0	0	0	0	0	0	1
IFT27	1	0	0	0	0	0	0	0	0	1
CARD11	1	0	0	0	0	0	0	0	0	1
LOC256880	1	0	0	0	0	0	0	0	0	1
CAPN5	1	0	0	0	0	0	0	0	0	1
METTL7A	1	0	0	0	0	0	0	0	0	1
BCL2L10	1	0	0	0	0	0	0	0	0	1
C10orf105	1	0	0	0	0	0	0	0	0	1
KCNAB3	1	0	0	0	0	0	0	0	0	1
PDXDC2P	1	0	0	0	0	0	0	0	0	1
RPS10P7	1	0	0	0	0	0	0	0	0	1
DGAT1	1	0	0	0	0	0	0	0	0	1
USH2A	1	0	0	0	0	0	0	0	0	1
MAP3K5	1	0	0	0	0	0	0	0	0	1
AURKC	1	0	0	0	0	0	0	0	0	1
TNFRSF10B	1	0	0	0	0	0	0	0	0	1
DFNA5	1	0	0	0	0	0	0	0	0	1
ZNF662	1	0	0	0	0	0	0	0	0	1
NUPR1L	1	0	0	0	0	0	0	0	0	1
GOLGA2P10	1	0	0	0	0	0	0	0	0	1
GAS5	1	0	0	0	0	0	0	0	0	1
TMCO4	1	0	0	0	0	0	0	0	0	1
SIGIRR	1	0	0	0	0	0	0	0	0	1
ZMYND8	1	0	0	0	0	0	0	0	0	1
DNM1P35	1	0	0	0	0	0	0	0	0	1
LINC00663	1	0	0	0	0	0	0	0	0	1
PXN	1	0	0	0	0	0	0	0	0	1
LINC00896	1	0	0	0	0	0	0	0	0	1
GDPGP1	1	0	0	0	0	0	0	0	0	1
FOXD4	1	0	0	0	0	0	0	0	0	1
ALKBH7	1	0	0	0	0	0	0	0	0	1
B3GALT4	1	0	0	0	0	0	0	0	0	1
KIFC2	1	0	0	0	0	0	0	0	0	1
JUNB	1	0	0	0	0	0	0	0	0	1
RAPGEF3	1	0	0	0	0	0	0	0	0	1
GLIDR	1	0	0	0	0	0	0	0	0	1
INPP5D	1	0	0	0	0	0	0	0	0	1
LMNTD2	1	0	0	0	0	0	0	0	0	1
TNFAIP2	1	0	0	0	0	0	0	0	0	1
TXNRD2	1	0	0	0	0	0	0	0	0	1
C3orf62	1	0	0	0	0	0	0	0	0	1
ZNF302	1	0	0	0	0	0	0	0	0	1
PIK3C2B	1	0	0	0	0	0	0	0	0	1
NUDT14	1	0	0	0	0	0	0	0	0	1
ABCA5	1	0	0	0	0	0	0	0	0	1
VEGFA	1	0	0	0	0	0	0	0	0	1
SPRY2	1	0	0	0	0	0	0	0	0	1
LOC100270804	1	0	0	0	0	0	0	0	0	1
NPEPL1	1	0	0	0	0	0	0	0	0	1
TPRN	1	0	0	0	0	0	0	0	0	1
PRR22	1	0	0	0	0	0	0	0	0	1
NKTR	1	0	0	0	0	0	0	0	0	1
KEL	1	0	0	0	0	0	0	0	0	1
PPP1R13B	1	0	0	0	0	0	0	0	0	1
LINC00174	1	0	0	0	0	0	0	0	0	1
TRIM52	1	0	0	0	0	0	0	0	0	1
ZSWIM6	1	0	0	0	0	0	0	0	0	1
PHLDB3	1	0	0	0	0	0	0	0	0	1
NAT8	1	0	0	0	0	0	0	0	0	1
ATP5EP2	1	0	0	0	0	0	0	0	0	1
FOXD4L6	1	0	0	0	0	0	0	0	0	1
RPL13AP3	1	0	0	0	0	0	0	0	0	1
SLC4A9	1	0	0	0	0	0	0	0	0	1
UGT1A8	1	0	0	0	0	0	0	0	0	1
LOC728392	1	0	0	0	0	0	0	0	0	1
PLEC	1	0	0	0	0	0	0	0	0	1
URAHP	1	0	0	0	0	0	0	0	0	1
SLC48A1	1	0	0	0	0	0	0	0	0	1
ZNF266	1	0	0	0	0	0	0	0	0	1
COLQ	1	0	0	0	0	0	0	0	0	1
FAH	1	0	0	0	0	0	0	0	0	1
KCTD11	1	0	0	0	0	0	0	0	0	1
FLJ10038	1	0	0	0	0	0	0	0	0	1
[truncated: 2,865 more rows]
