# Supplementary material for: Transcriptional landscape of human cancers
Source: Oncotarget. 2017 Mar 2;8(21):34534–51. doi: 10.18632/oncotarget.15837 (PMC5470989; doi:10.18632/oncotarget.15837)
Supplement: Supplementary file 11 [file oncotarget-08-34534-s011.xlsx]

## Sheet: BLCA
KEGG Pathway	# Genes in Gene Set (K)	# Genes in Overlap (k)	k/K	p-value	FDR q-value
Systemic lupus erythematosus	140	57	0.4071	1.19e-33	2.21e-31
Cell cycle	128	48	0.375	1.18e-26	1.1e-24
DNA replication	36	23	0.6389	3.5e-20	2.17e-18
Pyrimidine metabolism	98	33	0.3367	3.9e-17	1.81e-15
p53 signaling pathway	69	23	0.3333	2.83e-12	1.05e-10
Purine metabolism	159	34	0.2138	2.94e-11	9.11e-10
Homologous recombination	28	13	0.4643	1.31e-09	3.23e-08
Oocyte meiosis	114	26	0.2281	1.39e-09	3.23e-08
Mismatch repair	23	11	0.4783	1.69e-08	3.49e-07
Base excision repair	35	13	0.3714	3.52e-08	6.55e-07
Spliceosome	128	25	0.1953	7.75e-08	1.31e-06
Nucleotide excision repair	44	13	0.2955	7.57e-07	1.17e-05
N-Glycan biosynthesis	46	13	0.2826	1.33e-06	1.91e-05
Steroid biosynthesis	17	8	0.4706	1.89e-06	2.51e-05
Vibrio cholerae infection	56	14	0.25	2.65e-06	3.28e-05
Pathways in cancer	328	41	0.125	3.27e-06	3.8e-05
Progesterone-mediated oocyte maturation	86	17	0.1977	7.56e-06	8.27e-05
Proteasome	48	12	0.25	1.36e-05	0.000141
Notch signaling pathway	47	11	0.234	5.99e-05	0.000587
Bladder cancer	42	10	0.2381	0.000111	0.00103
Glycerophospholipid metabolism	77	14	0.1818	0.000122	0.00108
Axon guidance	129	19	0.1473	0.000163	0.00138
Aminoacyl-tRNA biosynthesis	41	9	0.2195	0.000465	0.00376
Drug metabolism - other enzymes	51	10	0.1961	0.000597	0.00458
Lysosome	121	17	0.1405	0.000616	0.00458
Regulation of actin cytoskeleton	216	25	0.1157	0.00079	0.00565
Arginine and proline metabolism	54	10	0.1852	0.000954	0.00657
Small cell lung cancer	84	13	0.1548	0.00105	0.00698
RNA polymerase	29	7	0.2414	0.00109	0.00699
Fc gamma R-mediated phagocytosis	97	14	0.1443	0.00138	0.00856
Glyoxylate and dicarboxylate metabolism	16	5	0.3125	0.00165	0.0099
Epithelial cell signaling in Helicobacter pylori infection	68	11	0.1618	0.00173	0.01
Sphingolipid metabolism	40	8	0.2	0.00181	0.0102
Pathogenic Escherichia coli infection	59	10	0.1695	0.00193	0.0105
Cysteine and methionine metabolism	34	7	0.2059	0.00292	0.0155
Pancreatic cancer	70	10	0.1429	0.00685	0.0354
Melanoma	71	10	0.1408	0.00757	0.0362
RIG-I-like receptor signaling pathway	71	10	0.1408	0.00757	0.0362
Glutathione metabolism	50	8	0.16	0.00759	0.0362
Glycolysis / Gluconeogenesis	62	9	0.1452	0.00907	0.0407
Terpenoid backbone biosynthesis	15	4	0.2667	0.00913	0.0407
Chronic myeloid leukemia	73	10	0.137	0.00918	0.0407
T cell receptor signaling pathway	108	13	0.1204	0.00963	0.0417
Amyotrophic lateral sclerosis (ALS)	53	8	0.1509	0.0108	0.0455
Other glycan degradation	16	4	0.25	0.0116	0.0477
Non-small cell lung cancer	54	8	0.1481	0.012	0.0477
Fructose and mannose metabolism	34	6	0.1765	0.0124	0.0477
Amino sugar and nucleotide sugar metabolism	44	7	0.1591	0.0126	0.0477
Lysine degradation	44	7	0.1591	0.0126	0.0477
Glycosylphosphatidylinositol(GPI)-anchor biosynthesis	25	5	0.2	0.013	0.0484
Prostate cancer	89	11	0.1236	0.0137	0.0499

## Sheet: BRCA
KEGG Pathway	# Genes in Gene Set (K)	# Genes in Overlap (k)	k/K	p-value	FDR q-value
Systemic lupus erythematosus	140	58	0.4143	2.14e-32	3.98e-30
Cell cycle	128	48	0.375	9.05e-25	8.42e-23
DNA replication	36	17	0.4722	1.28e-11	7.93e-10
Cell adhesion molecules (CAMs)	134	31	0.2313	3.06e-10	1.42e-08
Pyrimidine metabolism	98	25	0.2551	1.79e-09	6.65e-08
Oocyte meiosis	114	26	0.2281	1.1e-08	3.42e-07
Pathogenic Escherichia coli infection	59	17	0.2881	1e-07	2.64e-06
Base excision repair	35	13	0.3714	1.14e-07	2.64e-06
Cytokine-cytokine receptor interaction	267	41	0.1536	1.83e-07	3.78e-06
Pathways in cancer	328	47	0.1433	2.03e-07	3.78e-06
p53 signaling pathway	69	18	0.2609	2.25e-07	3.81e-06
Homologous recombination	28	11	0.3929	5.59e-07	8.66e-06
Fructose and mannose metabolism	34	12	0.3529	6.68e-07	9.56e-06
Regulation of actin cytoskeleton	216	34	0.1574	1.11e-06	1.47e-05
Bladder cancer	42	13	0.3095	1.29e-06	1.6e-05
Axon guidance	129	24	0.186	2.11e-06	2.45e-05
Purine metabolism	159	27	0.1698	3.16e-06	3.45e-05
Vibrio cholerae infection	56	14	0.25	8.4e-06	8.68e-05
Leishmania infection	72	16	0.2222	1e-05	9.82e-05
Amino sugar and nucleotide sugar metabolism	44	12	0.2727	1.41e-05	0.000131
Oxidative phosphorylation	135	23	0.1704	1.55e-05	0.000138
Leukocyte transendothelial migration	118	21	0.178	1.81e-05	0.000153
Progesterone-mediated oocyte maturation	86	17	0.1977	2.75e-05	0.000223
Alzheimer's disease	169	26	0.1538	2.89e-05	0.000224
Endocytosis	183	27	0.1475	4.36e-05	0.000325
Mismatch repair	23	8	0.3478	5.71e-05	0.000408
Spliceosome	128	21	0.1641	6.32e-05	0.000436
N-Glycan biosynthesis	46	11	0.2391	0.000119	0.000791
Arginine and proline metabolism	54	12	0.2222	0.000126	0.00081
Antigen processing and presentation	89	16	0.1798	0.000153	0.00095
Proteasome	48	11	0.2292	0.000179	0.00107
Chemokine signaling pathway	190	26	0.1368	0.000209	0.00121
Cysteine and methionine metabolism	34	9	0.2647	0.000215	0.00121
Lysosome	121	19	0.157	0.000249	0.00136
B cell receptor signaling pathway	75	14	0.1867	0.000258	0.00136
ECM-receptor interaction	84	15	0.1786	0.000263	0.00136
Tight junction	134	20	0.1493	0.000346	0.00174
Type I diabetes mellitus	44	10	0.2273	0.000376	0.00184
Pancreatic cancer	70	13	0.1857	0.000446	0.00212
Steroid biosynthesis	17	6	0.3529	0.000456	0.00212
Glycosylphosphatidylinositol(GPI)-anchor biosynthesis	25	7	0.28	0.000751	0.00341
Selenoamino acid metabolism	26	7	0.2692	0.000971	0.0043
Epithelial cell signaling in Helicobacter pylori infection	68	12	0.1765	0.00117	0.00506
Fc gamma R-mediated phagocytosis	97	15	0.1546	0.00126	0.00531
Neuroactive ligand-receptor interaction	272	31	0.114	0.00137	0.00566
MAPK signaling pathway	267	30	0.1124	0.00202	0.00815
Toll-like receptor signaling pathway	102	15	0.1471	0.0021	0.00831
Focal adhesion	201	24	0.1194	0.00245	0.00949
Cytosolic DNA-sensing pathway	56	10	0.1786	0.00268	0.0102
Neurotrophin signaling pathway	126	17	0.1349	0.00283	0.0105
T cell receptor signaling pathway	108	15	0.1389	0.00368	0.0134
Prostate cancer	89	13	0.1461	0.00428	0.0153
Tyrosine metabolism	42	8	0.1905	0.00463	0.0158
Renal cell carcinoma	70	11	0.1571	0.00471	0.0158
Gap junction	90	13	0.1444	0.00472	0.0158
Cardiac muscle contraction	80	12	0.15	0.00477	0.0158
Colorectal cancer	62	10	0.1613	0.00571	0.0186
Autoimmune thyroid disease	53	9	0.1698	0.00607	0.0193
ABC transporters	44	8	0.1818	0.00621	0.0193
Nucleotide excision repair	44	8	0.1818	0.00621	0.0193
Small cell lung cancer	84	12	0.1429	0.00708	0.0216
Huntington's disease	185	21	0.1135	0.0078	0.0234
Adherens junction	75	11	0.1467	0.00798	0.0236
Thyroid cancer	29	6	0.2069	0.00905	0.0263
Type II diabetes mellitus	47	8	0.1702	0.00931	0.0266
Allograft rejection	38	7	0.1842	0.00952	0.0268
Glycerophospholipid metabolism	77	11	0.1429	0.00969	0.0269
Jak-STAT signaling pathway	155	18	0.1161	0.0105	0.0285
Intestinal immune network for IgA production	48	8	0.1667	0.0106	0.0285
Complement and coagulation cascades	69	10	0.1449	0.0121	0.0321
Glycine, serine and threonine metabolism	31	6	0.1935	0.0126	0.033
Glycosaminoglycan biosynthesis - keratan sulfate	15	4	0.2667	0.0129	0.0333
Acute myeloid leukemia	60	9	0.15	0.0136	0.0346
Aminoacyl-tRNA biosynthesis	41	7	0.1707	0.0144	0.0361
Alanine, aspartate and glutamate metabolism	32	6	0.1875	0.0147	0.0364
Drug metabolism - other enzymes	51	8	0.1569	0.015	0.0368
Protein export	24	5	0.2083	0.0163	0.0386
Glycolysis / Gluconeogenesis	62	9	0.1452	0.0166	0.0386
NOD-like receptor signaling pathway	62	9	0.1452	0.0166	0.0386
Endometrial cancer	52	8	0.1538	0.0168	0.0386
Taste transduction	52	8	0.1538	0.0168	0.0386
Chronic myeloid leukemia	73	10	0.137	0.0176	0.0393
Viral myocarditis	73	10	0.137	0.0176	0.0393
Calcium signaling pathway	178	19	0.1067	0.02	0.0442
One carbon pool by folate	17	4	0.2353	0.0203	0.0445
Non-small cell lung cancer	54	8	0.1481	0.0208	0.045
Primary immunodeficiency	35	6	0.1714	0.0223	0.0475
VEGF signaling pathway	76	10	0.1316	0.0227	0.0475
Glycosphingolipid biosynthesis - lacto and neolacto series	26	5	0.1923	0.0227	0.0475
Parkinson's disease	133	15	0.1128	0.0232	0.048

## Sheet: CHOL
KEGG Pathway	# Genes in Gene Set (K)	# Genes in Overlap (k)	k/K	p-value	FDR q-value
Pathways in cancer	328	75	0.2287	2.27e-22	4.23e-20
Cell cycle	128	44	0.3438	4.38e-21	4.07e-19
Focal adhesion	201	50	0.2488	5.29e-17	3.28e-15
ECM-receptor interaction	84	30	0.3571	2.31e-15	1.07e-13
Small cell lung cancer	84	29	0.3452	1.87e-14	6.97e-13
Dilated cardiomyopathy	92	27	0.2935	1.18e-11	3.65e-10
Regulation of actin cytoskeleton	216	42	0.1944	9.32e-11	2.48e-09
DNA replication	36	15	0.4167	1.81e-09	4.01e-08
Hypertrophic cardiomyopathy (HCM)	85	23	0.2706	2.25e-09	4.01e-08
Axon guidance	129	29	0.2248	2.26e-09	4.01e-08
Oocyte meiosis	114	27	0.2368	2.37e-09	4.01e-08
Fc gamma R-mediated phagocytosis	97	24	0.2474	7.14e-09	1.11e-07
MAPK signaling pathway	267	43	0.161	2.26e-08	3.23e-07
Progesterone-mediated oocyte maturation	86	21	0.2442	7.81e-08	1.04e-06
p53 signaling pathway	69	18	0.2609	2.23e-07	2.77e-06
Purine metabolism	159	29	0.1824	2.95e-07	3.43e-06
Wnt signaling pathway	151	28	0.1854	3.3e-07	3.61e-06
Melanogenesis	102	22	0.2157	4.03e-07	4.16e-06
Gap junction	90	20	0.2222	8.09e-07	7.92e-06
Arrhythmogenic right ventricular cardiomyopathy (ARVC)	76	18	0.2368	1.06e-06	9.81e-06
Cardiac muscle contraction	80	18	0.225	2.34e-06	2.07e-05
GnRH signaling pathway	101	20	0.198	5.38e-06	4.55e-05
Pancreatic cancer	70	16	0.2286	6.77e-06	5.47e-05
Melanoma	71	16	0.2254	8.22e-06	6.37e-05
Calcium signaling pathway	178	28	0.1573	9.4e-06	6.99e-05
Chronic myeloid leukemia	73	16	0.2192	1.2e-05	8.57e-05
Systemic lupus erythematosus	140	23	0.1643	2.81e-05	0.000193
Homologous recombination	28	9	0.3214	3.99e-05	0.000261
Hedgehog signaling pathway	56	13	0.2321	4.08e-05	0.000261
Prostate cancer	89	17	0.191	4.33e-05	0.000268
Pyrimidine metabolism	98	18	0.1837	4.5e-05	0.00027
Vascular smooth muscle contraction	115	19	0.1652	0.000125	0.000724
Glycosphingolipid biosynthesis - globo series	14	6	0.4286	0.00013	0.000735
Basal cell carcinoma	55	12	0.2182	0.000151	0.000828
Fructose and mannose metabolism	34	9	0.2647	0.000214	0.00114
Neuroactive ligand-receptor interaction	272	33	0.1213	0.000323	0.00167
O-Glycan biosynthesis	30	8	0.2667	0.000453	0.00228
Notch signaling pathway	47	10	0.2128	0.000654	0.0032
Glioma	65	12	0.1846	0.000768	0.00366
Adherens junction	75	13	0.1733	0.000878	0.00408
Glycosphingolipid biosynthesis - lacto and neolacto series	26	7	0.2692	0.000967	0.00439
Bladder cancer	42	9	0.2143	0.00114	0.00506
Renal cell carcinoma	70	12	0.1714	0.00151	0.00653
Leishmania infection	72	12	0.1667	0.00194	0.00819
Inositol phosphate metabolism	54	10	0.1852	0.00201	0.00832
Cell adhesion molecules (CAMs)	134	18	0.1343	0.00226	0.00913
Proximal tubule bicarbonate reclamation	23	6	0.2609	0.00266	0.0105
Phosphatidylinositol signaling system	76	12	0.1579	0.00309	0.0119
TGF-beta signaling pathway	86	13	0.1512	0.00314	0.0119
Leukocyte transendothelial migration	118	16	0.1356	0.0035	0.013
T cell receptor signaling pathway	108	15	0.1389	0.00366	0.0134
Pathogenic Escherichia coli infection	59	10	0.1695	0.00395	0.0141
Dorso-ventral axis formation	25	6	0.24	0.00419	0.0147
Glycolysis / Gluconeogenesis	62	10	0.1613	0.00569	0.0196
ABC transporters	44	8	0.1818	0.00619	0.0206
Vasopressin-regulated water reabsorption	44	8	0.1818	0.00619	0.0206
Type II diabetes mellitus	47	8	0.1702	0.00927	0.0302
Glycerolipid metabolism	49	8	0.1633	0.0119	0.0381
Glycosphingolipid biosynthesis - ganglio series	15	4	0.2667	0.0129	0.0406
Mismatch repair	23	5	0.2174	0.0136	0.0415
Endocytosis	183	20	0.1093	0.0136	0.0415
Aldosterone-regulated sodium reabsorption	42	7	0.1667	0.0162	0.0487
NOD-like receptor signaling pathway	62	9	0.1452	0.0166	0.0489

## Sheet: COAD
KEGG Pathway	# Genes in Gene Set (K)	# Genes in Overlap (k)	k/K	p-value	FDR q-value
Oxidative phosphorylation	135	58	0.4296	1.89e-33	3.51e-31
Huntington's disease	185	60	0.3243	1.17e-26	1.09e-24
Cell cycle	128	49	0.3828	9.76e-26	6.05e-24
Alzheimer's disease	169	56	0.3314	1.65e-25	7.68e-24
Systemic lupus erythematosus	140	50	0.3571	1.28e-24	4.77e-23
Parkinson's disease	133	48	0.3609	6.36e-24	1.97e-22
Proteasome	48	25	0.5208	9.28e-18	2.47e-16
DNA replication	36	20	0.5556	3.32e-15	7.72e-14
Pathways in cancer	328	61	0.186	4.93e-14	1.02e-12
Pyrimidine metabolism	98	30	0.3061	2.55e-13	4.75e-12
Lysosome	121	33	0.2727	6.36e-13	1.07e-11
Fructose and mannose metabolism	34	17	0.5	3.91e-12	6.06e-11
Purine metabolism	159	37	0.2327	5.03e-12	7.2e-11
Glutathione metabolism	50	19	0.38	8.59e-11	1.09e-09
Spliceosome	128	31	0.2422	8.81e-11	1.09e-09
p53 signaling pathway	69	22	0.3188	1.55e-10	1.8e-09
Glycolysis / Gluconeogenesis	62	18	0.2903	3.7e-08	4.05e-07
Vibrio cholerae infection	56	17	0.3036	4.23e-08	4.37e-07
Amino sugar and nucleotide sugar metabolism	44	15	0.3409	4.6e-08	4.44e-07
Oocyte meiosis	114	25	0.2193	4.78e-08	4.44e-07
Cardiac muscle contraction	80	20	0.25	1.05e-07	9.27e-07
Bladder cancer	42	14	0.3333	1.78e-07	1.51e-06
One carbon pool by folate	17	9	0.5294	2.68e-07	2.17e-06
Homologous recombination	28	11	0.3929	5.57e-07	4.32e-06
N-Glycan biosynthesis	46	14	0.3043	6.34e-07	4.71e-06
Cysteine and methionine metabolism	34	12	0.3529	6.66e-07	4.76e-06
Aminoacyl-tRNA biosynthesis	41	13	0.3171	9.41e-07	6.12e-06
Arginine and proline metabolism	54	15	0.2778	9.41e-07	6.12e-06
Base excision repair	35	12	0.3429	9.54e-07	6.12e-06
Pathogenic Escherichia coli infection	59	15	0.2542	3.2e-06	1.98e-05
Cytokine-cytokine receptor interaction	267	38	0.1423	3.32e-06	1.99e-05
Pentose phosphate pathway	27	10	0.3704	3.46e-06	2.01e-05
Mismatch repair	23	9	0.3913	6.34e-06	3.57e-05
Progesterone-mediated oocyte maturation	86	18	0.2093	6.99e-06	3.82e-05
Protein export	24	9	0.375	9.57e-06	5.09e-05
Small cell lung cancer	84	17	0.2024	1.99e-05	0.000103
Folate biosynthesis	11	6	0.5455	2.38e-05	0.000119
Biosynthesis of unsaturated fatty acids	22	8	0.3636	3.93e-05	0.000193
Steroid biosynthesis	17	7	0.4118	4.77e-05	0.000228
RNA polymerase	29	9	0.3103	5.47e-05	0.000254
RNA degradation	59	13	0.2203	7.32e-05	0.000332
Nucleotide excision repair	44	11	0.25	7.68e-05	0.00034
Renal cell carcinoma	70	14	0.2	0.00012	0.000518
Fc gamma R-mediated phagocytosis	97	17	0.1753	0.000133	0.000563
Galactose metabolism	26	8	0.3077	0.000153	0.000617
Glycosphingolipid biosynthesis - lacto and neolacto series	26	8	0.3077	0.000153	0.000617
Sphingolipid metabolism	40	10	0.25	0.000162	0.00064
Glycerolipid metabolism	49	11	0.2245	0.000217	0.000841
Drug metabolism - other enzymes	51	11	0.2157	0.000315	0.0012
Epithelial cell signaling in Helicobacter pylori infection	68	13	0.1912	0.000331	0.00123
PPAR signaling pathway	69	13	0.1884	0.000384	0.0014
Fc epsilon RI signaling pathway	79	14	0.1772	0.000449	0.00161
SNARE interactions in vesicular transport	38	9	0.2368	0.000528	0.00185
Glycine, serine and threonine metabolism	31	8	0.2581	0.000578	0.00199
Chronic myeloid leukemia	73	13	0.1781	0.000676	0.00227
Regulation of actin cytoskeleton	216	27	0.125	0.000683	0.00227
Toll-like receptor signaling pathway	102	16	0.1569	0.000748	0.0024
Maturity onset diabetes of the young	25	7	0.28	0.000749	0.0024
B cell receptor signaling pathway	75	13	0.1733	0.000881	0.00278
Selenoamino acid metabolism	26	7	0.2692	0.000969	0.003
Aldosterone-regulated sodium reabsorption	42	9	0.2143	0.00115	0.00349
Insulin signaling pathway	137	19	0.1387	0.00119	0.00357
Axon guidance	129	18	0.1395	0.00147	0.00434
mTOR signaling pathway	52	10	0.1923	0.0015	0.00434
Prostate cancer	89	14	0.1573	0.00152	0.00434
Gap junction	90	14	0.1556	0.00169	0.00476
Melanoma	71	12	0.169	0.00172	0.00476
Amyotrophic lateral sclerosis (ALS)	53	10	0.1887	0.00174	0.00476
Terpenoid backbone biosynthesis	15	5	0.3333	0.00186	0.00502
Thyroid cancer	29	7	0.2414	0.00194	0.00516
Non-small cell lung cancer	54	10	0.1852	0.00202	0.00528
Tight junction	134	18	0.1343	0.00227	0.00586
O-Glycan biosynthesis	30	7	0.2333	0.0024	0.0061
Chemokine signaling pathway	190	23	0.1211	0.00248	0.0062
ECM-receptor interaction	84	13	0.1548	0.00255	0.0062
Glyoxylate and dicarboxylate metabolism	16	5	0.3125	0.00257	0.0062
Other glycan degradation	16	5	0.3125	0.00257	0.0062
Neurotrophin signaling pathway	126	17	0.1349	0.00282	0.00673
Natural killer cell mediated cytotoxicity	137	18	0.1314	0.0029	0.00682
VEGF signaling pathway	76	12	0.1579	0.0031	0.00721
Tryptophan metabolism	40	8	0.2	0.00337	0.00775
Arachidonic acid metabolism	58	10	0.1724	0.00349	0.00791
Alanine, aspartate and glutamate metabolism	32	7	0.2188	0.00354	0.00793
T cell receptor signaling pathway	108	15	0.1389	0.00367	0.00813
Apoptosis	88	13	0.1477	0.00387	0.00846
Porphyrin and chlorophyll metabolism	41	8	0.1951	0.00396	0.00857
Pancreatic cancer	70	11	0.1571	0.0047	0.0101
RIG-I-like receptor signaling pathway	71	11	0.1549	0.00525	0.0111
Lysine degradation	44	8	0.1818	0.0062	0.013
Endocytosis	183	21	0.1148	0.00688	0.0142
Ubiquitin mediated proteolysis	138	17	0.1232	0.00715	0.0146
Glioma	65	10	0.1538	0.00798	0.0161
Type II diabetes mellitus	47	8	0.1702	0.00929	0.0186
Glycerophospholipid metabolism	77	11	0.1429	0.00967	0.0191
Peroxisome	78	11	0.141	0.0106	0.0208
Cell adhesion molecules (CAMs)	134	16	0.1194	0.0118	0.0229
Nitrogen metabolism	23	5	0.2174	0.0136	0.0258
Proximal tubule bicarbonate reclamation	23	5	0.2174	0.0136	0.0258
Citrate cycle (TCA cycle)	32	6	0.1875	0.0146	0.0275
Fatty acid metabolism	42	7	0.1667	0.0163	0.0298

## Sheet: ESCA
KEGG Pathway	# Genes in Gene Set (K)	# Genes in Overlap (k)	k/K	p-value	FDR q-value
Cell cycle	128	57	0.4453	1.4e-40	2.61e-38
Systemic lupus erythematosus	140	58	0.4143	4.22e-39	3.92e-37
DNA replication	36	25	0.6944	3.47e-25	2.15e-23
Spliceosome	128	42	0.3281	5.76e-24	2.68e-22
Proteasome	48	25	0.5208	1.02e-20	3.8e-19
Pyrimidine metabolism	98	34	0.3469	1.46e-20	4.52e-19
Cytokine-cytokine receptor interaction	267	53	0.1985	1.13e-18	2.99e-17
Pathways in cancer	328	56	0.1707	1.52e-16	3.52e-15
Purine metabolism	159	37	0.2327	8.66e-16	1.79e-14
Oocyte meiosis	114	30	0.2632	1.31e-14	2.44e-13
Mismatch repair	23	14	0.6087	1.82e-13	3.08e-12
Homologous recombination	28	15	0.5357	3.31e-13	5.14e-12
p53 signaling pathway	69	22	0.3188	5.94e-13	8.5e-12
Base excision repair	35	15	0.4286	2.09e-11	2.77e-10
Progesterone-mediated oocyte maturation	86	21	0.2442	5.32e-10	6.59e-09
Nucleotide excision repair	44	14	0.3182	9.87e-09	1.15e-07
RNA degradation	59	16	0.2712	1.17e-08	1.28e-07
Chemokine signaling pathway	190	29	0.1526	3.8e-08	3.69e-07
Natural killer cell mediated cytotoxicity	137	24	0.1752	3.83e-08	3.69e-07
Leishmania infection	72	17	0.2361	3.96e-08	3.69e-07
NOD-like receptor signaling pathway	62	15	0.2419	1.75e-07	1.55e-06
Toll-like receptor signaling pathway	102	19	0.1863	3.62e-07	3.06e-06
Small cell lung cancer	84	17	0.2024	4.32e-07	3.43e-06
Cell adhesion molecules (CAMs)	134	22	0.1642	4.48e-07	3.43e-06
One carbon pool by folate	17	8	0.4706	4.62e-07	3.43e-06
ECM-receptor interaction	84	16	0.1905	2.19e-06	1.56e-05
Pathogenic Escherichia coli infection	59	13	0.2203	3.57e-06	2.46e-05
Type I diabetes mellitus	44	11	0.25	5.42e-06	3.6e-05
Steroid biosynthesis	17	7	0.4118	7.43e-06	4.77e-05
Axon guidance	129	19	0.1473	1.35e-05	8.4e-05
Jak-STAT signaling pathway	155	21	0.1355	1.82e-05	0.000107
Epithelial cell signaling in Helicobacter pylori infection	68	13	0.1912	1.85e-05	0.000107
Antigen processing and presentation	89	15	0.1685	2.12e-05	0.000119
Bladder cancer	42	10	0.2381	2.3e-05	0.000126
Ubiquitin mediated proteolysis	138	19	0.1377	3.56e-05	0.000189
Fc gamma R-mediated phagocytosis	97	15	0.1546	5.99e-05	0.000309
Cytosolic DNA-sensing pathway	56	11	0.1964	6.19e-05	0.000311
Glutathione metabolism	50	10	0.2	0.000113	0.000554
Cysteine and methionine metabolism	34	8	0.2353	0.000166	0.000791
Leukocyte transendothelial migration	118	16	0.1356	0.000171	0.000797
Amyotrophic lateral sclerosis (ALS)	53	10	0.1887	0.000188	0.000854
Basal transcription factors	36	8	0.2222	0.000254	0.00112
Apoptosis	88	13	0.1477	0.00029	0.00125
RNA polymerase	29	7	0.2414	0.000359	0.00152
Pancreatic cancer	70	11	0.1571	0.000486	0.00201
RIG-I-like receptor signaling pathway	71	11	0.1549	0.00055	0.00222
Drug metabolism - other enzymes	51	9	0.1765	0.000655	0.00259
T cell receptor signaling pathway	108	14	0.1296	0.000676	0.00262
Glycolysis / Gluconeogenesis	62	10	0.1613	0.000702	0.00265
Lysosome	121	15	0.124	0.000712	0.00265
Graft-versus-host disease	42	8	0.1905	0.000766	0.00279
Neurotrophin signaling pathway	126	15	0.119	0.00109	0.00388
Prostate cancer	89	12	0.1348	0.00113	0.00395
Notch signaling pathway	47	8	0.1702	0.00165	0.00568
Focal adhesion	201	20	0.0995	0.00175	0.00591
Allograft rejection	38	7	0.1842	0.00199	0.00661
Viral myocarditis	73	10	0.137	0.00252	0.00821
B cell receptor signaling pathway	75	10	0.1333	0.00308	0.00988
Hematopoietic cell lineage	88	11	0.125	0.00327	0.0103
Alanine, aspartate and glutamate metabolism	32	6	0.1875	0.00377	0.0117
Gap junction	90	11	0.1222	0.0039	0.0119
Regulation of actin cytoskeleton	216	20	0.0926	0.00402	0.012
Arginine and proline metabolism	54	8	0.1481	0.00406	0.012
Lysine degradation	44	7	0.1591	0.0047	0.0137
MAPK signaling pathway	267	23	0.0861	0.00524	0.015
Renin-angiotensin system	17	4	0.2353	0.00765	0.0213
Alzheimer's disease	169	16	0.0947	0.00766	0.0213
TGF-beta signaling pathway	86	10	0.1163	0.0082	0.0224
Adherens junction	75	9	0.12	0.00969	0.0261
Wnt signaling pathway	151	14	0.0927	0.0143	0.038
Renal cell carcinoma	70	8	0.1143	0.0188	0.0493

## Sheet: GBM
KEGG Pathway	# Genes in Gene Set (K)	# Genes in Overlap (k)	k/K	p-value	FDR q-value
Ribosome	88	44	0.5	3.39e-29	6.3e-27
Cell cycle	128	50	0.3906	1.03e-26	9.62e-25
DNA replication	36	25	0.6944	3.83e-22	2.37e-20
Leishmania infection	72	32	0.4444	1.19e-19	5.52e-18
Pyrimidine metabolism	98	37	0.3776	1.49e-19	5.54e-18
Focal adhesion	201	52	0.2587	2.06e-18	6.37e-17
Cell adhesion molecules (CAMs)	134	41	0.306	1.18e-17	3.14e-16
ECM-receptor interaction	84	32	0.381	3.04e-17	7.07e-16
Allograft rejection	38	22	0.5789	4.06e-17	8.4e-16
Pathways in cancer	328	66	0.2012	7.98e-17	1.48e-15
Lysosome	121	37	0.3058	4.56e-16	7.72e-15
Antigen processing and presentation	89	31	0.3483	1.8e-15	2.8e-14
Intestinal immune network for IgA production	48	23	0.4792	2.04e-15	2.92e-14
p53 signaling pathway	69	27	0.3913	4.06e-15	5.4e-14
Leukocyte transendothelial migration	118	34	0.2881	4.91e-14	6.09e-13
Systemic lupus erythematosus	140	37	0.2643	7.63e-14	8.87e-13
Graft-versus-host disease	42	20	0.4762	1.61e-13	1.76e-12
Viral myocarditis	73	26	0.3562	1.8e-13	1.86e-12
Autoimmune thyroid disease	53	22	0.4151	3.31e-13	3.24e-12
Regulation of actin cytoskeleton	216	46	0.213	4.27e-13	3.98e-12
Type I diabetes mellitus	44	20	0.4545	4.86e-13	4.31e-12
Cytokine-cytokine receptor interaction	267	52	0.1948	5.48e-13	4.63e-12
Purine metabolism	159	37	0.2327	5.03e-12	4.07e-11
Homologous recombination	28	15	0.5357	1.99e-11	1.55e-10
Toll-like receptor signaling pathway	102	28	0.2745	2.93e-11	2.18e-10
Small cell lung cancer	84	25	0.2976	4.83e-11	3.45e-10
Asthma	30	15	0.5	7.31e-11	5.04e-10
Complement and coagulation cascades	69	22	0.3188	1.55e-10	1.03e-09
Spliceosome	128	30	0.2344	4.16e-10	2.67e-09
Mismatch repair	23	12	0.5217	3.19e-09	1.97e-08
Nucleotide excision repair	44	16	0.3636	5.6e-09	3.36e-08
N-Glycan biosynthesis	46	16	0.3478	1.18e-08	6.85e-08
Hematopoietic cell lineage	88	22	0.25	2.45e-08	1.38e-07
Natural killer cell mediated cytotoxicity	137	28	0.2044	3.89e-08	2.13e-07
Pancreatic cancer	70	19	0.2714	5.2e-08	2.76e-07
Base excision repair	35	13	0.3714	1.13e-07	5.85e-07
Apoptosis	88	21	0.2386	1.2e-07	6.04e-07
Chemokine signaling pathway	190	33	0.1737	1.56e-07	7.63e-07
Epithelial cell signaling in Helicobacter pylori infection	68	18	0.2647	1.76e-07	8.28e-07
Bladder cancer	42	14	0.3333	1.78e-07	8.28e-07
Amino sugar and nucleotide sugar metabolism	44	14	0.3182	3.43e-07	1.56e-06
MAPK signaling pathway	267	40	0.1498	4.93e-07	2.18e-06
Chronic myeloid leukemia	73	18	0.2466	5.6e-07	2.42e-06
Jak-STAT signaling pathway	155	28	0.1806	5.78e-07	2.45e-06
Prostate cancer	89	20	0.2247	6.73e-07	2.78e-06
Oocyte meiosis	114	23	0.2018	7.83e-07	3.17e-06
Progesterone-mediated oocyte maturation	86	19	0.2209	1.67e-06	6.61e-06
Glutathione metabolism	50	14	0.28	1.94e-06	7.53e-06
Glycosaminoglycan degradation	21	9	0.4286	2.56e-06	9.74e-06
Pathogenic Escherichia coli infection	59	15	0.2542	3.2e-06	1.19e-05
One carbon pool by folate	17	8	0.4706	3.99e-06	1.46e-05
Notch signaling pathway	47	13	0.2766	5.23e-06	1.87e-05
Cytosolic DNA-sensing pathway	56	14	0.25	8.37e-06	2.94e-05
Adherens junction	75	16	0.2133	1.73e-05	5.95e-05
Colorectal cancer	62	14	0.2258	2.92e-05	9.87e-05
Other glycan degradation	16	7	0.4375	2.97e-05	9.87e-05
Fc gamma R-mediated phagocytosis	97	18	0.1856	3.93e-05	0.000128
Vibrio cholerae infection	56	13	0.2321	4.09e-05	0.000131
Endocytosis	183	27	0.1475	4.34e-05	0.000137
Insulin signaling pathway	137	22	0.1606	5.95e-05	0.000184
B cell receptor signaling pathway	75	15	0.2	6.93e-05	0.000211
RNA degradation	59	13	0.2203	7.32e-05	0.000219
Acute myeloid leukemia	60	13	0.2167	8.8e-05	0.00026
NOD-like receptor signaling pathway	62	13	0.2097	0.000125	0.000365
Primary immunodeficiency	35	9	0.2571	0.000272	0.000779
TGF-beta signaling pathway	86	15	0.1744	0.000341	0.000957
Tight junction	134	20	0.1493	0.000345	0.000957
Ubiquitin mediated proteolysis	138	20	0.1449	0.000509	0.00138
RIG-I-like receptor signaling pathway	71	13	0.1831	0.000513	0.00138
Basal cell carcinoma	55	11	0.2	0.000626	0.00166
Galactose metabolism	26	7	0.2692	0.000969	0.00254
Fructose and mannose metabolism	34	8	0.2353	0.00112	0.0029
Drug metabolism - other enzymes	51	10	0.1961	0.00128	0.00327
Glycosphingolipid biosynthesis - globo series	14	5	0.3571	0.00131	0.00329
T cell receptor signaling pathway	108	16	0.1481	0.0014	0.00347
Endometrial cancer	52	10	0.1923	0.0015	0.00367
ABC transporters	44	9	0.2045	0.00162	0.00392
Melanoma	71	12	0.169	0.00172	0.00409
RNA polymerase	29	7	0.2414	0.00194	0.00457
Glioma	65	11	0.1692	0.0026	0.00605
Vascular smooth muscle contraction	115	16	0.1391	0.0027	0.00621
Neurotrophin signaling pathway	126	17	0.1349	0.00282	0.0064
Arrhythmogenic right ventricular cardiomyopathy (ARVC)	76	12	0.1579	0.0031	0.00695
Protein export	24	6	0.25	0.00337	0.00745
Arachidonic acid metabolism	58	10	0.1724	0.00349	0.00763
Folate biosynthesis	11	4	0.3636	0.00383	0.00828
Glycosylphosphatidylinositol(GPI)-anchor biosynthesis	25	6	0.24	0.00419	0.00896
Glycolysis / Gluconeogenesis	62	10	0.1613	0.0057	0.0121
Prion diseases	35	7	0.2	0.00598	0.0125
Non-small cell lung cancer	54	9	0.1667	0.00686	0.0142
Hypertrophic cardiomyopathy (HCM)	85	12	0.1412	0.00776	0.0159
Wnt signaling pathway	151	18	0.1192	0.00805	0.0163
Axon guidance	129	16	0.124	0.00834	0.0167
VEGF signaling pathway	76	11	0.1447	0.00878	0.0174
Thyroid cancer	29	6	0.2069	0.00903	0.0177
SNARE interactions in vesicular transport	38	7	0.1842	0.0095	0.0184
Proteasome	48	8	0.1667	0.0105	0.0202
Peroxisome	78	11	0.141	0.0106	0.0202
Glycosaminoglycan biosynthesis - chondroitin sulfate	22	5	0.2273	0.0112	0.0211
Glycine, serine and threonine metabolism	31	6	0.1935	0.0126	0.0234

## Sheet: HNSC
KEGG Pathway	# Genes in Gene Set (K)	# Genes in Overlap (k)	k/K	p-value	FDR q-value
Pathways in cancer	328	86	0.2622	3.25e-31	6.04e-29
ECM-receptor interaction	84	43	0.5119	7.79e-30	6.92e-28
Focal adhesion	201	65	0.3234	1.12e-29	6.92e-28
Cytokine-cytokine receptor interaction	267	73	0.2734	6.02e-28	2.8e-26
Cell cycle	128	50	0.3906	1.64e-27	6.1e-26
Systemic lupus erythematosus	140	47	0.3357	1.2e-22	3.72e-21
DNA replication	36	22	0.6111	3.32e-18	8.83e-17
Small cell lung cancer	84	32	0.381	9.43e-18	2.19e-16
Regulation of actin cytoskeleton	216	47	0.2176	2.36e-14	4.88e-13
p53 signaling pathway	69	24	0.3478	1.16e-12	2.16e-11
Neuroactive ligand-receptor interaction	272	50	0.1838	3.26e-12	5.51e-11
Natural killer cell mediated cytotoxicity	137	32	0.2336	4.31e-11	6.68e-10
Glycosaminoglycan biosynthesis - chondroitin sulfate	22	13	0.5909	5.06e-11	7.24e-10
Oocyte meiosis	114	28	0.2456	1.98e-10	2.64e-09
Progesterone-mediated oocyte maturation	86	24	0.2791	2.25e-10	2.79e-09
Leishmania infection	72	21	0.2917	1.22e-09	1.42e-08
Cell adhesion molecules (CAMs)	134	29	0.2164	2.31e-09	2.53e-08
Type I diabetes mellitus	44	16	0.3636	3.13e-09	3.24e-08
Jak-STAT signaling pathway	155	31	0.2	4.98e-09	4.88e-08
MAPK signaling pathway	267	43	0.161	7.07e-09	6.57e-08
Toll-like receptor signaling pathway	102	24	0.2353	9.54e-09	8.45e-08
Chemokine signaling pathway	190	34	0.1789	1.8e-08	1.52e-07
Leukocyte transendothelial migration	118	25	0.2119	4.48e-08	3.63e-07
Pancreatic cancer	70	18	0.2571	1.56e-07	1.21e-06
TGF-beta signaling pathway	86	20	0.2326	1.96e-07	1.46e-06
Antigen processing and presentation	89	20	0.2247	3.55e-07	2.54e-06
Homologous recombination	28	11	0.3929	3.71e-07	2.56e-06
Mismatch repair	23	10	0.4348	4.09e-07	2.72e-06
Pyrimidine metabolism	98	21	0.2143	4.27e-07	2.74e-06
NOD-like receptor signaling pathway	62	16	0.2581	7.14e-07	4.43e-06
Graft-versus-host disease	42	13	0.3095	8.12e-07	4.87e-06
Hematopoietic cell lineage	88	19	0.2159	1.32e-06	7.69e-06
Viral myocarditis	73	17	0.2329	1.55e-06	8.74e-06
Allograft rejection	38	12	0.3158	1.69e-06	9.26e-06
Calcium signaling pathway	178	28	0.1573	4.44e-06	2.36e-05
Bladder cancer	42	12	0.2857	5.49e-06	2.84e-05
Fc gamma R-mediated phagocytosis	97	19	0.1959	6.1e-06	3.07e-05
Gap junction	90	18	0.2	7.83e-06	3.83e-05
Axon guidance	129	22	0.1705	1.23e-05	5.88e-05
Purine metabolism	159	25	0.1572	1.42e-05	6.6e-05
Melanoma	71	15	0.2113	2.21e-05	9.8e-05
RIG-I-like receptor signaling pathway	71	15	0.2113	2.21e-05	9.8e-05
Glioma	65	14	0.2154	3.28e-05	0.000142
Lysosome	121	20	0.1653	4.78e-05	0.000202
Arrhythmogenic right ventricular cardiomyopathy (ARVC)	76	15	0.1974	5.14e-05	0.000212
ABC transporters	44	11	0.25	5.32e-05	0.000215
Autoimmune thyroid disease	53	12	0.2264	7.05e-05	0.000279
Renal cell carcinoma	70	14	0.2	7.78e-05	0.000302
Basal cell carcinoma	55	12	0.2182	0.000103	0.000393
Hedgehog signaling pathway	56	12	0.2143	0.000124	0.000463
Dilated cardiomyopathy	92	16	0.1739	0.000143	0.000522
Endocytosis	183	25	0.1366	0.000151	0.00054
Hypertrophic cardiomyopathy (HCM)	85	15	0.1765	0.000193	0.000674
VEGF signaling pathway	76	14	0.1842	0.000196	0.000674
Nucleotide excision repair	44	10	0.2273	0.000271	0.000915
Cytosolic DNA-sensing pathway	56	11	0.1964	0.000523	0.00174
Alanine, aspartate and glutamate metabolism	32	8	0.25	0.000556	0.00182
Neurotrophin signaling pathway	126	18	0.1429	0.000705	0.00226
T cell receptor signaling pathway	108	16	0.1481	0.000915	0.00289
Base excision repair	35	8	0.2286	0.00106	0.00326
Long-term depression	70	12	0.1714	0.00107	0.00326
mTOR signaling pathway	52	10	0.1923	0.0011	0.00331
Colorectal cancer	62	11	0.1774	0.00127	0.00376
Glycosphingolipid biosynthesis - ganglio series	15	5	0.3333	0.00155	0.00446
Chronic myeloid leukemia	73	12	0.1644	0.00156	0.00446
Vascular smooth muscle contraction	115	16	0.1391	0.0018	0.00507
Intestinal immune network for IgA production	48	9	0.1875	0.00232	0.00644
Wnt signaling pathway	151	19	0.1258	0.00235	0.00644
Apoptosis	88	13	0.1477	0.00273	0.00737
One carbon pool by folate	17	5	0.2941	0.00289	0.00767
Prostate cancer	89	13	0.1461	0.00302	0.00792
Maturity onset diabetes of the young	25	6	0.24	0.00343	0.00886
Glycosaminoglycan biosynthesis - heparan sulfate	26	6	0.2308	0.00423	0.0108
Primary immunodeficiency	35	7	0.2	0.0048	0.0121
Arginine and proline metabolism	54	9	0.1667	0.00529	0.0129
Non-small cell lung cancer	54	9	0.1667	0.00529	0.0129
Sulfur metabolism	13	4	0.3077	0.00648	0.0156
Vibrio cholerae infection	56	9	0.1607	0.00675	0.0161
Notch signaling pathway	47	8	0.1702	0.00734	0.0173
Epithelial cell signaling in Helicobacter pylori infection	68	10	0.1471	0.00833	0.0192
Proteasome	48	8	0.1667	0.00835	0.0192
Fc epsilon RI signaling pathway	79	11	0.1392	0.00875	0.0198
Biosynthesis of unsaturated fatty acids	22	5	0.2273	0.00951	0.0213
Tryptophan metabolism	40	7	0.175	0.0102	0.0226
Other glycan degradation	16	4	0.25	0.0142	0.0311
B cell receptor signaling pathway	75	10	0.1333	0.0162	0.0348
Cysteine and methionine metabolism	34	6	0.1765	0.0163	0.0348
Amino sugar and nucleotide sugar metabolism	44	7	0.1591	0.0169	0.0354
Lysine degradation	44	7	0.1591	0.0169	0.0354
ErbB signaling pathway	87	11	0.1264	0.0174	0.036
Steroid biosynthesis	17	4	0.2353	0.0177	0.0362
Prion diseases	35	6	0.1714	0.0186	0.0377
Taurine and hypotaurine metabolism	10	3	0.3	0.02	0.0401
N-Glycan biosynthesis	46	7	0.1522	0.0213	0.0421
Melanogenesis	102	12	0.1176	0.0225	0.0441
Type II diabetes mellitus	47	7	0.1489	0.0237	0.046
Complement and coagulation cascades	69	9	0.1304	0.0249	0.0477
Folate biosynthesis	11	3	0.2727	0.0263	0.0499

## Sheet: KICH
KEGG Pathway	# Genes in Gene Set (K)	# Genes in Overlap (k)	k/K	p-value	FDR q-value
Oxidative phosphorylation	135	53	0.3926	6.13e-32	1.14e-29
Huntington's disease	185	55	0.2973	5.03e-26	4.68e-24
Parkinson's disease	133	44	0.3308	3.31e-23	2.05e-21
Alzheimer's disease	169	49	0.2899	8.2e-23	3.81e-21
Vibrio cholerae infection	56	22	0.3929	4.18e-14	1.55e-12
Lysosome	121	31	0.2562	2.32e-13	7.18e-12
Cell cycle	128	28	0.2188	1.87e-10	4.97e-09
Oocyte meiosis	114	26	0.2281	3.13e-10	7.28e-09
Pathways in cancer	328	48	0.1463	3.72e-10	7.69e-09
Calcium signaling pathway	178	33	0.1854	4.81e-10	8.95e-09
Cardiac muscle contraction	80	21	0.2625	1e-09	1.69e-08
Neurotrophin signaling pathway	126	24	0.1905	6.26e-08	9.7e-07
Regulation of actin cytoskeleton	216	33	0.1528	6.93e-08	9.92e-07
Insulin signaling pathway	137	25	0.1825	8.09e-08	1.06e-06
GnRH signaling pathway	101	21	0.2079	8.57e-08	1.06e-06
MAPK signaling pathway	267	37	0.1386	1.52e-07	1.77e-06
Focal adhesion	201	30	0.1493	4.47e-07	4.89e-06
Citrate cycle (TCA cycle)	32	11	0.3438	4.94e-07	5.11e-06
Aminoacyl-tRNA biosynthesis	41	12	0.2927	1.08e-06	1e-05
Prostate cancer	89	18	0.2022	1.08e-06	1e-05
Phosphatidylinositol signaling system	76	16	0.2105	2.42e-06	2.14e-05
Epithelial cell signaling in Helicobacter pylori infection	68	15	0.2206	2.68e-06	2.26e-05
Melanoma	71	15	0.2113	4.74e-06	3.83e-05
Fc gamma R-mediated phagocytosis	97	17	0.1753	1.6e-05	0.000121
mTOR signaling pathway	52	12	0.2308	1.62e-05	0.000121
Gap junction	90	16	0.1778	2.35e-05	0.000168
Melanogenesis	102	17	0.1667	3.16e-05	0.000217
Glioma	65	13	0.2	3.73e-05	0.000248
Pyruvate metabolism	40	10	0.25	3.91e-05	0.000251
Vascular smooth muscle contraction	115	18	0.1565	4.45e-05	0.000276
Progesterone-mediated oocyte maturation	86	15	0.1744	5.26e-05	0.000316
Glycerophospholipid metabolism	77	14	0.1818	5.78e-05	0.000336
p53 signaling pathway	69	13	0.1884	7.18e-05	0.000404
Fc epsilon RI signaling pathway	79	14	0.1772	7.73e-05	0.000423
Long-term potentiation	70	13	0.1857	8.38e-05	0.000445
Cell adhesion molecules (CAMs)	134	19	0.1418	0.00011	0.000567
Inositol phosphate metabolism	54	11	0.2037	0.000122	0.000615
Chronic myeloid leukemia	73	13	0.1781	0.000131	0.000641
Endocytosis	183	23	0.1257	0.000146	0.000696
Ubiquitin mediated proteolysis	138	19	0.1377	0.000163	0.000758
Steroid biosynthesis	17	6	0.3529	0.000181	0.00082
Axon guidance	129	18	0.1395	0.000202	0.000895
Adipocytokine signaling pathway	67	12	0.1791	0.000222	0.00095
ErbB signaling pathway	87	14	0.1609	0.000225	0.00095
Aldosterone-regulated sodium reabsorption	42	9	0.2143	0.000336	0.00134
Pancreatic cancer	70	12	0.1714	0.00034	0.00134
Renal cell carcinoma	70	12	0.1714	0.00034	0.00134
ECM-receptor interaction	84	13	0.1548	0.000548	0.00208
Small cell lung cancer	84	13	0.1548	0.000548	0.00208
VEGF signaling pathway	76	12	0.1579	0.000735	0.00273
Type II diabetes mellitus	47	9	0.1915	0.000805	0.00294
Apoptosis	88	13	0.1477	0.000861	0.00303
Glycosaminoglycan biosynthesis - chondroitin sulfate	22	6	0.2727	0.000864	0.00303
Natural killer cell mediated cytotoxicity	137	17	0.1241	0.00117	0.00402
Glutathione metabolism	50	9	0.18	0.00128	0.00433
Porphyrin and chlorophyll metabolism	41	8	0.1951	0.00137	0.00455
Bladder cancer	42	8	0.1905	0.00161	0.00526
Colorectal cancer	62	10	0.1613	0.00168	0.00529
Glycolysis / Gluconeogenesis	62	10	0.1613	0.00168	0.00529
Endometrial cancer	52	9	0.1731	0.00171	0.00529
Amyotrophic lateral sclerosis (ALS)	53	9	0.1698	0.00196	0.00597
Valine, leucine and isoleucine biosynthesis	11	4	0.3636	0.00205	0.00616
ABC transporters	44	8	0.1818	0.0022	0.0064
Lysine degradation	44	8	0.1818	0.0022	0.0064
Non-small cell lung cancer	54	9	0.1667	0.00224	0.00641
Pentose phosphate pathway	27	6	0.2222	0.00272	0.00766
Antigen processing and presentation	89	12	0.1348	0.00296	0.00821
Peroxisome	78	11	0.141	0.00305	0.00833
Homologous recombination	28	6	0.2143	0.0033	0.00885
Wnt signaling pathway	151	17	0.1126	0.00333	0.00885
Notch signaling pathway	47	8	0.1702	0.00339	0.00887
Arachidonic acid metabolism	58	9	0.1552	0.0037	0.00955
Long-term depression	70	10	0.1429	0.00421	0.0107
Acute myeloid leukemia	60	9	0.15	0.00466	0.0117
B cell receptor signaling pathway	75	10	0.1333	0.0069	0.0171
Glycosphingolipid biosynthesis - ganglio series	15	4	0.2667	0.00714	0.0175
Arginine and proline metabolism	54	8	0.1481	0.00804	0.0194
Protein export	24	5	0.2083	0.00818	0.0195
Valine, leucine and isoleucine degradation	44	7	0.1591	0.00873	0.0205
Butanoate metabolism	34	6	0.1765	0.00895	0.0208
Glyoxylate and dicarboxylate metabolism	16	4	0.25	0.00911	0.0209
Jak-STAT signaling pathway	155	16	0.1032	0.0098	0.0222
Base excision repair	35	6	0.1714	0.0103	0.0231
Dilated cardiomyopathy	92	11	0.1196	0.0106	0.0236
Chemokine signaling pathway	190	18	0.0947	0.0148	0.0325
Linoleic acid metabolism	29	5	0.1724	0.0183	0.0396
Adherens junction	75	9	0.12	0.0194	0.0411
Tryptophan metabolism	40	6	0.15	0.0194	0.0411
Hematopoietic cell lineage	88	10	0.1136	0.0201	0.042
O-Glycan biosynthesis	30	5	0.1667	0.021	0.0434
Fatty acid metabolism	42	6	0.1429	0.0243	0.0491
Tyrosine metabolism	42	6	0.1429	0.0243	0.0491

## Sheet: KIRC
KEGG Pathway	# Genes in Gene Set (K)	# Genes in Overlap (k)	k/K	p-value	FDR q-value
Cytokine-cytokine receptor interaction	267	113	0.4232	4.45e-63	8.27e-61
Cell adhesion molecules (CAMs)	134	57	0.4254	1.29e-32	1.2e-30
Chemokine signaling pathway	190	66	0.3474	3.39e-31	2.1e-29
Graft-versus-host disease	42	32	0.7619	4.09e-30	1.9e-28
Natural killer cell mediated cytotoxicity	137	55	0.4015	5.84e-30	2.17e-28
Allograft rejection	38	30	0.7895	3.85e-29	1.19e-27
Antigen processing and presentation	89	42	0.4719	1.22e-26	3.24e-25
Intestinal immune network for IgA production	48	31	0.6458	1.2e-25	2.78e-24
Type I diabetes mellitus	44	29	0.6591	1.83e-24	3.79e-23
Hematopoietic cell lineage	88	39	0.4432	1.41e-23	2.62e-22
Leishmania infection	72	35	0.4861	5.46e-23	9.24e-22
Viral myocarditis	73	35	0.4795	9.85e-23	1.53e-21
Autoimmune thyroid disease	53	30	0.566	1.9e-22	2.72e-21
Systemic lupus erythematosus	140	44	0.3143	2.42e-19	3.21e-18
Neuroactive ligand-receptor interaction	272	62	0.2279	1.15e-18	1.42e-17
Focal adhesion	201	51	0.2537	1.06e-17	1.24e-16
ECM-receptor interaction	84	32	0.381	3.04e-17	3.33e-16
Primary immunodeficiency	35	21	0.6	7.57e-17	7.83e-16
Asthma	30	19	0.6333	5.34e-16	5.23e-15
Jak-STAT signaling pathway	155	39	0.2516	9.3e-14	8.65e-13
Pathways in cancer	328	60	0.1829	1.68e-13	1.49e-12
T cell receptor signaling pathway	108	31	0.287	7.07e-13	5.98e-12
Cell cycle	128	33	0.2578	3.5e-12	2.83e-11
Ribosome	88	25	0.2841	1.47e-10	1.14e-09
Complement and coagulation cascades	69	22	0.3188	1.55e-10	1.15e-09
Toll-like receptor signaling pathway	102	26	0.2549	8.62e-10	6.17e-09
p53 signaling pathway	69	21	0.3043	1.06e-09	7.3e-09
Leukocyte transendothelial migration	118	27	0.2288	5.34e-09	3.55e-08
MAPK signaling pathway	267	44	0.1648	7.75e-09	4.97e-08
Calcium signaling pathway	178	33	0.1854	3.11e-08	1.93e-07
Pancreatic cancer	70	19	0.2714	5.2e-08	3.12e-07
Endocytosis	183	33	0.1803	6.22e-08	3.61e-07
Fc gamma R-mediated phagocytosis	97	22	0.2268	1.59e-07	8.99e-07
Bladder cancer	42	14	0.3333	1.78e-07	9.74e-07
NOD-like receptor signaling pathway	62	17	0.2742	2.21e-07	1.17e-06
B cell receptor signaling pathway	75	17	0.2267	4e-06	2.07e-05
Gap junction	90	18	0.2	1.36e-05	6.83e-05
Pathogenic Escherichia coli infection	59	14	0.2373	1.6e-05	7.83e-05
Regulation of actin cytoskeleton	216	31	0.1435	2.15e-05	0.000102
Apoptosis	88	17	0.1932	3.74e-05	0.000174
Homologous recombination	28	9	0.3214	4e-05	0.000181
Starch and sucrose metabolism	52	12	0.2308	8.54e-05	0.000378
Oocyte meiosis	114	19	0.1667	0.000111	0.000481
Vascular smooth muscle contraction	115	19	0.1652	0.000125	0.000529
Fc epsilon RI signaling pathway	79	15	0.1899	0.000129	0.000532
Notch signaling pathway	47	11	0.234	0.000146	0.000587
Neurotrophin signaling pathway	126	20	0.1587	0.000148	0.000587
Prostate cancer	89	16	0.1798	0.000153	0.000591
Chronic myeloid leukemia	73	14	0.1918	0.000191	0.000726
Axon guidance	129	20	0.155	0.000206	0.000756
Glioma	65	13	0.2	0.000207	0.000756
Fructose and mannose metabolism	34	9	0.2647	0.000214	0.000766
Dilated cardiomyopathy	92	16	0.1739	0.000227	0.000798
Small cell lung cancer	84	15	0.1786	0.000262	0.000901
Progesterone-mediated oocyte maturation	86	15	0.1744	0.000341	0.00114
DNA replication	36	9	0.25	0.000342	0.00114
Acute myeloid leukemia	60	12	0.2	0.00036	0.00117
ABC transporters	44	10	0.2273	0.000375	0.0012
Renal cell carcinoma	70	13	0.1857	0.000445	0.0014
Colorectal cancer	62	12	0.1935	0.000493	0.00153
Melanoma	71	13	0.1831	0.000513	0.00156
Lysosome	121	18	0.1488	0.000693	0.00208
Cytosolic DNA-sensing pathway	56	11	0.1964	0.000734	0.00217
Arachidonic acid metabolism	58	11	0.1897	0.000998	0.0029
TGF-beta signaling pathway	86	14	0.1628	0.00108	0.00309
Glycolysis / Gluconeogenesis	62	11	0.1774	0.00176	0.00497
Non-small cell lung cancer	54	10	0.1852	0.00202	0.0056
Glycosaminoglycan biosynthesis - chondroitin sulfate	22	6	0.2727	0.00208	0.0057
Hypertrophic cardiomyopathy (HCM)	85	13	0.1529	0.00284	0.00766
Insulin signaling pathway	137	18	0.1314	0.0029	0.00769
Purine metabolism	159	20	0.1258	0.00294	0.00771
VEGF signaling pathway	76	12	0.1579	0.0031	0.00801
Dorso-ventral axis formation	25	6	0.24	0.00419	0.0107
GnRH signaling pathway	101	14	0.1386	0.005	0.0126
RIG-I-like receptor signaling pathway	71	11	0.1549	0.00525	0.013
Retinol metabolism	64	10	0.1562	0.00716	0.0175
Circadian rhythm - mammal	13	4	0.3077	0.00748	0.0181
Arrhythmogenic right ventricular cardiomyopathy (ARVC)	76	11	0.1447	0.00878	0.0209
Epithelial cell signaling in Helicobacter pylori infection	68	10	0.1471	0.0109	0.0257
PPAR signaling pathway	69	10	0.1449	0.0121	0.028
Mismatch repair	23	5	0.2174	0.0136	0.0312
Porphyrin and chlorophyll metabolism	41	7	0.1707	0.0143	0.0325
Nicotinate and nicotinamide metabolism	24	5	0.2083	0.0163	0.0365
mTOR signaling pathway	52	8	0.1538	0.0168	0.0372
Amyotrophic lateral sclerosis (ALS)	53	8	0.1509	0.0187	0.0409
Renin-angiotensin system	17	4	0.2353	0.0203	0.0439
Amino sugar and nucleotide sugar metabolism	44	7	0.1591	0.0207	0.0443
Prion diseases	35	6	0.1714	0.0223	0.0466
Taurine and hypotaurine metabolism	10	3	0.3	0.0223	0.0466
ErbB signaling pathway	87	11	0.1264	0.0228	0.0469
Steroid hormone biosynthesis	55	8	0.1455	0.023	0.0469

## Sheet: KIRP
KEGG Pathway	# Genes in Gene Set (K)	# Genes in Overlap (k)	k/K	p-value	FDR q-value
Ribosome	88	38	0.4318	9.87e-23	1.84e-20
Cytokine-cytokine receptor interaction	267	63	0.236	4.52e-20	4.21e-18
Cell adhesion molecules (CAMs)	134	40	0.2985	4.69e-17	2.91e-15
Natural killer cell mediated cytotoxicity	137	38	0.2774	4.07e-15	1.89e-13
Cell cycle	128	36	0.2812	1.33e-14	4.94e-13
p53 signaling pathway	69	25	0.3623	2.42e-13	7.49e-12
Pathways in cancer	328	56	0.1707	1.06e-11	2.82e-10
Fc gamma R-mediated phagocytosis	97	27	0.2784	3.33e-11	7.75e-10
Pyrimidine metabolism	98	25	0.2551	1.32e-09	2.63e-08
DNA replication	36	15	0.4167	1.49e-09	2.63e-08
Lysosome	121	28	0.2314	1.56e-09	2.63e-08
Pathogenic Escherichia coli infection	59	19	0.322	1.78e-09	2.76e-08
Systemic lupus erythematosus	140	30	0.2143	2.91e-09	4.16e-08
Homologous recombination	28	13	0.4643	3.69e-09	4.9e-08
Toll-like receptor signaling pathway	102	24	0.2353	1.58e-08	1.96e-07
Apoptosis	88	22	0.25	1.9e-08	2e-07
Hematopoietic cell lineage	88	22	0.25	1.9e-08	2e-07
Intestinal immune network for IgA production	48	16	0.3333	1.94e-08	2e-07
Leishmania infection	72	19	0.2639	6.81e-08	6.66e-07
Neuroactive ligand-receptor interaction	272	42	0.1544	7.49e-08	6.96e-07
Chemokine signaling pathway	190	33	0.1737	1.12e-07	9.92e-07
Leukocyte transendothelial migration	118	24	0.2034	3e-07	2.54e-06
Purine metabolism	159	28	0.1761	7.43e-07	6.01e-06
Regulation of actin cytoskeleton	216	34	0.1574	7.95e-07	6.1e-06
Primary immunodeficiency	35	12	0.3429	8.19e-07	6.1e-06
Viral myocarditis	73	17	0.2329	2.22e-06	1.53e-05
Allograft rejection	38	12	0.3158	2.23e-06	1.53e-05
Antigen processing and presentation	89	19	0.2135	2.33e-06	1.55e-05
Gap junction	90	19	0.2111	2.78e-06	1.78e-05
Graft-versus-host disease	42	12	0.2857	7.18e-06	4.45e-05
T cell receptor signaling pathway	108	20	0.1852	1.25e-05	7.52e-05
B cell receptor signaling pathway	75	16	0.2133	1.45e-05	8.41e-05
Autoimmune thyroid disease	53	13	0.2453	1.87e-05	0.000106
Oocyte meiosis	114	20	0.1754	2.86e-05	0.000156
Jak-STAT signaling pathway	155	24	0.1548	4.11e-05	0.000218
Bladder cancer	42	11	0.2619	4.23e-05	0.000219
Mismatch repair	23	8	0.3478	5.14e-05	0.000258
ABC transporters	44	11	0.25	6.75e-05	0.000322
Type I diabetes mellitus	44	11	0.25	6.75e-05	0.000322
Focal adhesion	201	28	0.1393	6.97e-05	0.000324
MAPK signaling pathway	267	34	0.1273	7.98e-05	0.000358
Glycerophospholipid metabolism	77	15	0.1948	8.09e-05	0.000358
Complement and coagulation cascades	69	14	0.2029	8.73e-05	0.000375
Endocytosis	183	26	0.1421	8.93e-05	0.000375
Amyotrophic lateral sclerosis (ALS)	53	12	0.2264	9.07e-05	0.000375
NOD-like receptor signaling pathway	62	13	0.2097	0.000109	0.000439
Fructose and mannose metabolism	34	9	0.2647	0.000192	0.000761
Glycosaminoglycan biosynthesis - chondroitin sulfate	22	7	0.3182	0.000288	0.00112
Nucleotide excision repair	44	10	0.2273	0.000334	0.00127
Asthma	30	8	0.2667	0.000412	0.0015
O-Glycan biosynthesis	30	8	0.2667	0.000412	0.0015
Cytosolic DNA-sensing pathway	56	11	0.1964	0.000652	0.00233
ECM-receptor interaction	84	14	0.1667	0.000739	0.00254
Small cell lung cancer	84	14	0.1667	0.000739	0.00254
Galactose metabolism	26	7	0.2692	0.00089	0.00301
Base excision repair	35	8	0.2286	0.00125	0.00416
Chronic myeloid leukemia	73	12	0.1644	0.00194	0.00631
Calcium signaling pathway	178	22	0.1236	0.00197	0.00631
Glioma	65	11	0.1692	0.00233	0.00734
Notch signaling pathway	47	9	0.1915	0.00238	0.00738
Epithelial cell signaling in Helicobacter pylori infection	68	11	0.1618	0.00336	0.0102
Fc epsilon RI signaling pathway	79	12	0.1519	0.00382	0.0115
Ether lipid metabolism	33	7	0.2121	0.00392	0.0116
Pancreatic cancer	70	11	0.1571	0.00422	0.0121
Drug metabolism - other enzymes	51	9	0.1765	0.00424	0.0121
Alzheimer's disease	169	20	0.1183	0.00503	0.0142
Colorectal cancer	62	10	0.1613	0.00516	0.0143
Prion diseases	35	7	0.2	0.00553	0.0151
Pentose phosphate pathway	27	6	0.2222	0.00586	0.0158
Huntington's disease	185	21	0.1135	0.00664	0.0176
Circadian rhythm - mammal	13	4	0.3077	0.00711	0.0186
Progesterone-mediated oocyte maturation	86	12	0.1395	0.00762	0.0197
VEGF signaling pathway	76	11	0.1447	0.00792	0.0202
Histidine metabolism	29	6	0.2069	0.00844	0.0212
Glycosaminoglycan degradation	21	5	0.2381	0.00862	0.0214
SNARE interactions in vesicular transport	38	7	0.1842	0.00881	0.0216
Arachidonic acid metabolism	58	9	0.1552	0.01	0.0242
Glutathione metabolism	50	8	0.16	0.0124	0.0295
Melanoma	71	10	0.1408	0.0133	0.0306
RIG-I-like receptor signaling pathway	71	10	0.1408	0.0133	0.0306
Porphyrin and chlorophyll metabolism	41	7	0.1707	0.0133	0.0306
Glycolysis / Gluconeogenesis	62	9	0.1452	0.0152	0.034
Starch and sucrose metabolism	52	8	0.1538	0.0155	0.034
Taste transduction	52	8	0.1538	0.0155	0.034
Other glycan degradation	16	4	0.25	0.0156	0.034
Non-small cell lung cancer	54	8	0.1481	0.0192	0.0412
Amino sugar and nucleotide sugar metabolism	44	7	0.1591	0.0193	0.0412
Phosphatidylinositol signaling system	76	10	0.1316	0.0207	0.0439
Basal cell carcinoma	55	8	0.1455	0.0213	0.0445
Prostate cancer	89	11	0.1236	0.0241	0.0498

[truncated: 8 more sheets: LIHC, LUAD, LUSC, PRAD, READ, STAD, THCA, UCEC]
