# Supplementary material for: Transcriptional landscape of human cancers
Source: Oncotarget. 2017 Mar 2;8(21):34534–51. doi: 10.18632/oncotarget.15837 (PMC5470989; doi:10.18632/oncotarget.15837)
Supplement: Supplementary file 12 [file oncotarget-08-34534-s012.xlsx]

## Sheet: BLCA
KEGG Pathway	# Genes in Gene Set (K)	# Genes in Overlap (k)	k/K	p-value	FDR q-value
Calcium signaling pathway	178	66	0.3708	3.58e-33	6.66e-31
Focal adhesion	201	59	0.2935	1.02e-23	9.44e-22
MAPK signaling pathway	267	68	0.2547	3.32e-23	2.06e-21
Vascular smooth muscle contraction	115	42	0.3652	2.39e-21	9.28e-20
Neuroactive ligand-receptor interaction	272	66	0.2426	2.49e-21	9.28e-20
Pathways in cancer	328	71	0.2165	8.03e-20	2.49e-18
Dilated cardiomyopathy	92	35	0.3804	1.06e-18	2.82e-17
Cytokine-cytokine receptor interaction	267	61	0.2285	1.93e-18	4.48e-17
Hypertrophic cardiomyopathy (HCM)	85	32	0.3765	4.58e-17	9.47e-16
Wnt signaling pathway	151	42	0.2781	2.22e-16	4.13e-15
Chemokine signaling pathway	190	46	0.2421	2.81e-15	4.76e-14
Complement and coagulation cascades	69	27	0.3913	4.06e-15	6.3e-14
Axon guidance	129	37	0.2868	4.5e-15	6.44e-14
Arrhythmogenic right ventricular cardiomyopathy (ARVC)	76	28	0.3684	7.84e-15	1.04e-13
Regulation of actin cytoskeleton	216	48	0.2222	2.44e-14	3.03e-13
Cell adhesion molecules (CAMs)	134	35	0.2612	5.18e-13	6.02e-12
ECM-receptor interaction	84	26	0.3095	7.36e-12	8.05e-11
Melanogenesis	102	27	0.2647	1.63e-10	1.68e-09
Gap junction	90	25	0.2778	2.5e-10	2.45e-09
Leukocyte transendothelial migration	118	28	0.2373	1.16e-09	1.08e-08
Tight junction	134	30	0.2239	1.35e-09	1.19e-08
Long-term potentiation	70	21	0.3	1.42e-09	1.2e-08
TGF-beta signaling pathway	86	23	0.2674	2.9e-09	2.35e-08
Hematopoietic cell lineage	88	23	0.2614	4.71e-09	3.65e-08
Hedgehog signaling pathway	56	18	0.3214	6.16e-09	4.58e-08
Insulin signaling pathway	137	28	0.2044	3.89e-08	2.79e-07
Long-term depression	70	19	0.2714	5.2e-08	3.58e-07
Jak-STAT signaling pathway	155	29	0.1871	1.69e-07	1.12e-06
Basal cell carcinoma	55	16	0.2909	2.04e-07	1.31e-06
GnRH signaling pathway	101	22	0.2178	3.38e-07	2.06e-06
ABC transporters	44	14	0.3182	3.43e-07	2.06e-06
Adipocytokine signaling pathway	67	17	0.2537	7.41e-07	4.31e-06
Arginine and proline metabolism	54	15	0.2778	9.41e-07	5.3e-06
Neurotrophin signaling pathway	126	24	0.1905	1.36e-06	7.42e-06
Melanoma	71	17	0.2394	1.78e-06	9.47e-06
Adherens junction	75	17	0.2267	4e-06	2.07e-05
ErbB signaling pathway	87	18	0.2069	8.29e-06	4.17e-05
Viral myocarditis	73	16	0.2192	1.2e-05	5.89e-05
B cell receptor signaling pathway	75	16	0.2133	1.73e-05	8.24e-05
Small cell lung cancer	84	17	0.2024	1.99e-05	9.24e-05
VEGF signaling pathway	76	16	0.2105	2.06e-05	9.35e-05
Prion diseases	35	10	0.2857	4.7e-05	0.000208
Phosphatidylinositol signaling system	76	15	0.1974	8.13e-05	0.000352
PPAR signaling pathway	69	14	0.2029	0.000102	0.00043
Colorectal cancer	62	13	0.2097	0.000125	0.000519
Fc gamma R-mediated phagocytosis	97	17	0.1753	0.000133	0.000538
Cardiac muscle contraction	80	15	0.1875	0.000149	0.000591
Prostate cancer	89	16	0.1798	0.000153	0.000591
Tryptophan metabolism	40	10	0.25	0.000162	0.000609
T cell receptor signaling pathway	108	18	0.1667	0.000166	0.000609
Propanoate metabolism	33	9	0.2727	0.000167	0.000609
Fatty acid metabolism	42	10	0.2381	0.00025	0.000877
Tyrosine metabolism	42	10	0.2381	0.00025	0.000877
Arachidonic acid metabolism	58	12	0.2069	0.000258	0.000889
Primary bile acid biosynthesis	16	6	0.375	0.000312	0.00105
Oocyte meiosis	114	18	0.1579	0.000332	0.0011
Progesterone-mediated oocyte maturation	86	15	0.1744	0.000341	0.00111
Vasopressin-regulated water reabsorption	44	10	0.2273	0.000375	0.0012
Nitrogen metabolism	23	7	0.3043	0.000428	0.00135
Apoptosis	88	15	0.1705	0.000441	0.00137
Fc epsilon RI signaling pathway	79	14	0.1772	0.000449	0.00137
Purine metabolism	159	22	0.1384	0.000528	0.00158
Ether lipid metabolism	33	8	0.2424	0.000908	0.00268
Aldosterone-regulated sodium reabsorption	42	9	0.2143	0.00115	0.00333
Epithelial cell signaling in Helicobacter pylori infection	68	12	0.1765	0.00117	0.00334
Valine, leucine and isoleucine degradation	44	9	0.2045	0.00162	0.00457
Histidine metabolism	29	7	0.2414	0.00194	0.00539
Inositol phosphate metabolism	54	10	0.1852	0.00202	0.00552
beta-Alanine metabolism	22	6	0.2727	0.00208	0.00561
Chronic myeloid leukemia	73	12	0.1644	0.00219	0.00582
Type II diabetes mellitus	47	9	0.1915	0.00262	0.00688
Glycine, serine and threonine metabolism	31	7	0.2258	0.00293	0.00756
Intestinal immune network for IgA production	48	9	0.1875	0.00305	0.00777
Endocytosis	183	22	0.1202	0.00331	0.00832
Renin-angiotensin system	17	5	0.2941	0.00344	0.00854
Glycerolipid metabolism	49	9	0.1837	0.00353	0.00863
Pathogenic Escherichia coli infection	59	10	0.1695	0.00396	0.00957
Acute myeloid leukemia	60	10	0.1667	0.00449	0.0107
Renal cell carcinoma	70	11	0.1571	0.0047	0.0111
Endometrial cancer	52	9	0.1731	0.00532	0.0124
Glycolysis / Gluconeogenesis	62	10	0.1613	0.0057	0.0131
Leishmania infection	72	11	0.1528	0.00585	0.0133
Amyotrophic lateral sclerosis (ALS)	53	9	0.1698	0.00605	0.0136
Circadian rhythm - mammal	13	4	0.3077	0.00748	0.0166
Glioma	65	10	0.1538	0.00798	0.0175
p53 signaling pathway	69	10	0.1449	0.0121	0.0261
Glycosphingolipid biosynthesis - ganglio series	15	4	0.2667	0.0129	0.0276
Toll-like receptor signaling pathway	102	13	0.1275	0.0132	0.028
Proximal tubule bicarbonate reclamation	23	5	0.2174	0.0136	0.0284
Nicotinate and nicotinamide metabolism	24	5	0.2083	0.0163	0.0334
Pantothenate and CoA biosynthesis	16	4	0.25	0.0163	0.0334
mTOR signaling pathway	52	8	0.1538	0.0168	0.0336
Starch and sucrose metabolism	52	8	0.1538	0.0168	0.0336
Systemic lupus erythematosus	140	16	0.1143	0.0174	0.0344
Dorso-ventral axis formation	25	5	0.2	0.0193	0.0378
Butanoate metabolism	34	6	0.1765	0.0195	0.0378
Lysine degradation	44	7	0.1591	0.0207	0.0397
Limonene and pinene degradation	10	3	0.3	0.0223	0.0424
Alzheimer's disease	169	18	0.1065	0.0234	0.0441
Glycerophospholipid metabolism	77	10	0.1299	0.0246	0.0457

## Sheet: BRCA
KEGG Pathway	# Genes in Gene Set (K)	# Genes in Overlap (k)	k/K	p-value	FDR q-value
Neuroactive ligand-receptor interaction	272	79	0.2904	6.39e-31	1.19e-28
Cytokine-cytokine receptor interaction	267	73	0.2734	7.22e-27	6.72e-25
Pathways in cancer	328	76	0.2317	5.15e-23	3.19e-21
Calcium signaling pathway	178	52	0.2921	5.61e-21	2.61e-19
Focal adhesion	201	55	0.2736	1.27e-20	4.72e-19
Vascular smooth muscle contraction	115	36	0.313	4.92e-16	1.53e-14
Complement and coagulation cascades	69	27	0.3913	4.06e-15	9.3e-14
PPAR signaling pathway	69	27	0.3913	4.06e-15	9.3e-14
Axon guidance	129	37	0.2868	4.5e-15	9.3e-14
Retinol metabolism	64	25	0.3906	4.4e-14	8.19e-13
Drug metabolism - cytochrome P450	72	26	0.3611	1.23e-13	2.09e-12
Cell adhesion molecules (CAMs)	134	35	0.2612	5.18e-13	8.03e-12
MAPK signaling pathway	267	50	0.1873	6.93e-12	9.92e-11
Dilated cardiomyopathy	92	27	0.2935	1.19e-11	1.58e-10
Chemokine signaling pathway	190	40	0.2105	2.04e-11	2.53e-10
Metabolism of xenobiotics by cytochrome P450	70	23	0.3286	2.98e-11	3.47e-10
ECM-receptor interaction	84	25	0.2976	4.83e-11	5.28e-10
Gap junction	90	25	0.2778	2.5e-10	2.58e-09
Steroid hormone biosynthesis	55	19	0.3455	5.81e-10	5.69e-09
Jak-STAT signaling pathway	155	33	0.2129	8.28e-10	7.7e-09
Arrhythmogenic right ventricular cardiomyopathy (ARVC)	76	22	0.2895	1.24e-09	1.1e-08
Tight junction	134	30	0.2239	1.35e-09	1.14e-08
Hypertrophic cardiomyopathy (HCM)	85	23	0.2706	2.26e-09	1.83e-08
Regulation of actin cytoskeleton	216	39	0.1806	3.98e-09	3.08e-08
Basal cell carcinoma	55	18	0.3273	4.44e-09	3.31e-08
ABC transporters	44	16	0.3636	5.6e-09	4.01e-08
Wnt signaling pathway	151	31	0.2053	6.67e-09	4.6e-08
Long-term depression	70	20	0.2857	8.9e-09	5.91e-08
Melanoma	71	20	0.2817	1.16e-08	7.47e-08
ErbB signaling pathway	87	22	0.2529	1.96e-08	1.21e-07
Melanogenesis	102	24	0.2353	2.08e-08	1.25e-07
Tyrosine metabolism	42	15	0.3571	2.23e-08	1.3e-07
Adipocytokine signaling pathway	67	19	0.2836	2.38e-08	1.34e-07
TGF-beta signaling pathway	86	21	0.2442	7.86e-08	4.3e-07
Starch and sucrose metabolism	52	16	0.3077	8.53e-08	4.53e-07
Fatty acid metabolism	42	14	0.3333	1.78e-07	9.2e-07
Insulin signaling pathway	137	26	0.1898	5.4e-07	2.71e-06
Hematopoietic cell lineage	88	20	0.2273	5.55e-07	2.72e-06
Glycine, serine and threonine metabolism	31	11	0.3548	1.84e-06	8.76e-06
Glycosphingolipid biosynthesis - lacto and neolacto series	26	10	0.3846	2.31e-06	1.08e-05
Drug metabolism - other enzymes	51	14	0.2745	2.52e-06	1.14e-05
Small cell lung cancer	84	18	0.2143	4.93e-06	2.18e-05
GnRH signaling pathway	101	20	0.198	5.41e-06	2.34e-05
Phenylalanine metabolism	18	8	0.4444	6.78e-06	2.87e-05
Aldosterone-regulated sodium reabsorption	42	12	0.2857	8.31e-06	3.38e-05
Hedgehog signaling pathway	56	14	0.25	8.37e-06	3.38e-05
Glycerolipid metabolism	49	13	0.2653	8.65e-06	3.43e-05
Prostate cancer	89	18	0.2022	1.16e-05	4.48e-05
Adherens junction	75	16	0.2133	1.73e-05	6.56e-05
Leukocyte transendothelial migration	118	21	0.178	1.8e-05	6.71e-05
Glycerophospholipid metabolism	77	16	0.2078	2.45e-05	8.93e-05
Type II diabetes mellitus	47	12	0.2553	2.91e-05	0.000104
Long-term potentiation	70	15	0.2143	2.97e-05	0.000104
Butanoate metabolism	34	10	0.2941	3.56e-05	0.000123
Arachidonic acid metabolism	58	13	0.2241	6.06e-05	0.000205
Purine metabolism	159	24	0.1509	7.79e-05	0.000259
Phosphatidylinositol signaling system	76	15	0.1974	8.13e-05	0.000265
Dorso-ventral axis formation	25	8	0.32	0.000112	0.000359
Glycolysis / Gluconeogenesis	62	13	0.2097	0.000125	0.000396
Neurotrophin signaling pathway	126	20	0.1587	0.000148	0.00046
Tryptophan metabolism	40	10	0.25	0.000162	0.000493
Ether lipid metabolism	33	9	0.2727	0.000167	0.000501
Glioma	65	13	0.2	0.000207	0.000612
Primary bile acid biosynthesis	16	6	0.375	0.000312	0.000906
Histidine metabolism	29	8	0.2759	0.000353	0.00101
Acute myeloid leukemia	60	12	0.2	0.00036	0.00101
Valine, leucine and isoleucine degradation	44	10	0.2273	0.000375	0.00104
Proximal tubule bicarbonate reclamation	23	7	0.3043	0.000428	0.00117
Renin-angiotensin system	17	6	0.3529	0.000456	0.00123
Viral myocarditis	73	13	0.1781	0.000676	0.0018
Ascorbate and aldarate metabolism	25	7	0.28	0.000749	0.00196
Pyruvate metabolism	40	9	0.225	0.000789	0.00204
Circadian rhythm - mammal	13	5	0.3846	0.000888	0.00226
Propanoate metabolism	33	8	0.2424	0.000908	0.00228
Porphyrin and chlorophyll metabolism	41	9	0.2195	0.000954	0.00237
Progesterone-mediated oocyte maturation	86	14	0.1628	0.00108	0.00264
Prion diseases	35	8	0.2286	0.00137	0.00332
Endometrial cancer	52	10	0.1923	0.0015	0.00357
Pentose and glucuronate interconversions	28	7	0.25	0.00156	0.00367
Amyotrophic lateral sclerosis (ALS)	53	10	0.1887	0.00174	0.00405
Colorectal cancer	62	11	0.1774	0.00176	0.00405
Non-small cell lung cancer	54	10	0.1852	0.00202	0.00457
beta-Alanine metabolism	22	6	0.2727	0.00208	0.00467
O-Glycan biosynthesis	30	7	0.2333	0.0024	0.0053
Epithelial cell signaling in Helicobacter pylori infection	68	11	0.1618	0.00374	0.00819
Pancreatic cancer	70	11	0.1571	0.0047	0.0101
Renal cell carcinoma	70	11	0.1571	0.0047	0.0101
NOD-like receptor signaling pathway	62	10	0.1613	0.0057	0.0121
Inositol phosphate metabolism	54	9	0.1667	0.00686	0.0142
Endocytosis	183	21	0.1148	0.00688	0.0142
VEGF signaling pathway	76	11	0.1447	0.00878	0.0179
Thyroid cancer	29	6	0.2069	0.00903	0.0183
Glycosaminoglycan biosynthesis - chondroitin sulfate	22	5	0.2273	0.0112	0.0225
Fc epsilon RI signaling pathway	79	11	0.1392	0.0116	0.023
Glutathione metabolism	50	8	0.16	0.0134	0.0262
Nitrogen metabolism	23	5	0.2174	0.0136	0.0264
Alanine, aspartate and glutamate metabolism	32	6	0.1875	0.0146	0.0281
Nicotinate and nicotinamide metabolism	24	5	0.2083	0.0163	0.0309
Arginine and proline metabolism	54	8	0.1481	0.0208	0.0389
Fc gamma R-mediated phagocytosis	97	12	0.1237	0.0209	0.0389

## Sheet: CHOL
KEGG Pathway	# Genes in Gene Set (K)	# Genes in Overlap (k)	k/K	p-value	FDR q-value
Peroxisome	78	50	0.641	9.16e-42	1.7e-39
Complement and coagulation cascades	69	47	0.6812	3.12e-41	2.9e-39
Valine, leucine and isoleucine degradation	44	38	0.8636	1.15e-40	7.14e-39
Retinol metabolism	64	45	0.7031	1.6e-40	7.45e-39
Fatty acid metabolism	42	37	0.881	2.5e-40	9.3e-39
Drug metabolism - cytochrome P450	72	46	0.6389	1.97e-38	6.1e-37
PPAR signaling pathway	69	41	0.5942	1.52e-32	4.03e-31
Metabolism of xenobiotics by cytochrome P450	70	39	0.5571	1.57e-29	3.64e-28
Glycine, serine and threonine metabolism	31	27	0.871	1.92e-29	3.97e-28
Drug metabolism - other enzymes	51	33	0.6471	3.16e-28	5.88e-27
Tryptophan metabolism	40	29	0.725	3.27e-27	5.52e-26
Steroid hormone biosynthesis	55	33	0.6	1.16e-26	1.8e-25
Arginine and proline metabolism	54	30	0.5556	5.45e-23	7.79e-22
Propanoate metabolism	33	24	0.7273	8.51e-23	1.13e-21
Butanoate metabolism	34	24	0.7059	2.73e-22	3.39e-21
Alanine, aspartate and glutamate metabolism	32	21	0.6562	1.23e-18	1.42e-17
Starch and sucrose metabolism	52	26	0.5	1.41e-18	1.55e-17
Glycolysis / Gluconeogenesis	62	28	0.4516	2.17e-18	2.24e-17
Tyrosine metabolism	42	23	0.5476	9.31e-18	9.11e-17
Ascorbate and aldarate metabolism	25	18	0.72	2.78e-17	2.55e-16
beta-Alanine metabolism	22	17	0.7727	2.88e-17	2.55e-16
Histidine metabolism	29	19	0.6552	5.76e-17	4.87e-16
Porphyrin and chlorophyll metabolism	41	22	0.5366	8.63e-17	6.98e-16
Lysine degradation	44	22	0.5	6.23e-16	4.74e-15
Pentose and glucuronate interconversions	28	18	0.6429	6.38e-16	4.74e-15
Primary bile acid biosynthesis	16	14	0.875	7.48e-16	5.35e-15
Pyruvate metabolism	40	21	0.525	7.84e-16	5.4e-15
Biosynthesis of unsaturated fatty acids	22	16	0.7273	1.3e-15	8.64e-15
ABC transporters	44	19	0.4318	1.7e-12	1.09e-11
Citrate cycle (TCA cycle)	32	16	0.5	5.91e-12	3.66e-11
Arachidonic acid metabolism	58	21	0.3621	7.02e-12	4.21e-11
Steroid biosynthesis	17	12	0.7059	9.25e-12	5.38e-11
Glycerolipid metabolism	49	19	0.3878	1.71e-11	9.62e-11
Adipocytokine signaling pathway	67	22	0.3284	2.11e-11	1.16e-10
Linoleic acid metabolism	29	14	0.4828	2.31e-10	1.23e-09
Insulin signaling pathway	137	29	0.2117	2.06e-09	1.06e-08
Nicotinate and nicotinamide metabolism	24	12	0.5	2.73e-09	1.37e-08
Limonene and pinene degradation	10	8	0.8	6.4e-09	3.13e-08
Phenylalanine metabolism	18	10	0.5556	1.58e-08	7.51e-08
Amino sugar and nucleotide sugar metabolism	44	15	0.3409	1.82e-08	8.48e-08
Nitrogen metabolism	23	11	0.4783	2.31e-08	1.05e-07
Cysteine and methionine metabolism	34	13	0.3824	3.33e-08	1.47e-07
Terpenoid backbone biosynthesis	15	9	0.6	3.4e-08	1.47e-07
Purine metabolism	159	29	0.1824	6.88e-08	2.91e-07
Alzheimer's disease	169	30	0.1775	7.74e-08	3.2e-07
One carbon pool by folate	17	9	0.5294	1.48e-07	5.98e-07
Parkinson's disease	133	25	0.188	2.96e-07	1.17e-06
Prion diseases	35	12	0.3429	4.54e-07	1.76e-06
Folate biosynthesis	11	7	0.6364	7.11e-07	2.7e-06
Glutathione metabolism	50	14	0.28	8.5e-07	3.16e-06
Glyoxylate and dicarboxylate metabolism	16	8	0.5	1.32e-06	4.73e-06
Pantothenate and CoA biosynthesis	16	8	0.5	1.32e-06	4.73e-06
Glycerophospholipid metabolism	77	17	0.2208	2.3e-06	8.07e-06
MAPK signaling pathway	267	36	0.1348	4.38e-06	1.51e-05
Vascular smooth muscle contraction	115	20	0.1739	1.48e-05	4.99e-05
Huntington's disease	185	27	0.1459	1.57e-05	5.23e-05
Neuroactive ligand-receptor interaction	272	35	0.1287	1.65e-05	5.38e-05
Calcium signaling pathway	178	26	0.1461	2.21e-05	7.08e-05
Renin-angiotensin system	17	7	0.4118	3.04e-05	9.6e-05
Proximal tubule bicarbonate reclamation	23	8	0.3478	3.46e-05	0.000107
Protein export	24	8	0.3333	4.92e-05	0.00015
Amyotrophic lateral sclerosis (ALS)	53	12	0.2264	5.33e-05	0.000157
Sulfur metabolism	13	6	0.4615	5.33e-05	0.000157
Cytokine-cytokine receptor interaction	267	33	0.1236	6.33e-05	0.000184
Pyrimidine metabolism	98	17	0.1735	6.51e-05	0.000186
alpha-Linolenic acid metabolism	19	7	0.3684	7.09e-05	0.0002
Galactose metabolism	26	8	0.3077	9.38e-05	0.000257
Selenoamino acid metabolism	26	8	0.3077	9.38e-05	0.000257
Pentose phosphate pathway	27	8	0.2963	0.000126	0.000341
Oxidative phosphorylation	135	20	0.1481	0.000153	0.000407
p53 signaling pathway	69	13	0.1884	0.000195	0.000512
Maturity onset diabetes of the young	25	7	0.28	0.000493	0.00127
VEGF signaling pathway	76	13	0.1711	0.000524	0.00133
TGF-beta signaling pathway	86	14	0.1628	0.000547	0.00137
Apoptosis	88	14	0.1591	0.000693	0.00172
Fructose and mannose metabolism	34	8	0.2353	0.000711	0.00174
Long-term depression	70	12	0.1714	0.00083	0.00201
B cell receptor signaling pathway	75	12	0.16	0.00155	0.00369
Type II diabetes mellitus	47	9	0.1915	0.00163	0.00384
Focal adhesion	201	23	0.1144	0.00214	0.00497
Prostate cancer	89	13	0.1461	0.00235	0.0054
Pathways in cancer	328	33	0.1006	0.00246	0.00559
GnRH signaling pathway	101	14	0.1386	0.00269	0.00603
Long-term potentiation	70	11	0.1571	0.00277	0.00613
Ether lipid metabolism	33	7	0.2121	0.00288	0.00631
Toll-like receptor signaling pathway	102	14	0.1373	0.00295	0.00638
Aldosterone-regulated sodium reabsorption	42	8	0.1905	0.00302	0.00646
ECM-receptor interaction	84	12	0.1429	0.00409	0.00865
Chemokine signaling pathway	190	21	0.1105	0.00487	0.0102
N-Glycan biosynthesis	46	8	0.1739	0.00541	0.0112
Lysosome	121	15	0.124	0.00568	0.0116
Hematopoietic cell lineage	88	12	0.1364	0.00598	0.0121
Thyroid cancer	29	6	0.2069	0.00648	0.013
Glycosaminoglycan degradation	21	5	0.2381	0.00685	0.0135
Fc epsilon RI signaling pathway	79	11	0.1392	0.0071	0.0139
Oocyte meiosis	114	14	0.1228	0.008	0.0155
Systemic lupus erythematosus	140	16	0.1143	0.00948	0.0182
Colorectal cancer	62	9	0.1452	0.0109	0.0207
Jak-STAT signaling pathway	155	17	0.1097	0.0113	0.0213
Glioma	65	9	0.1385	0.0147	0.0273

## Sheet: COAD
KEGG Pathway	# Genes in Gene Set (K)	# Genes in Overlap (k)	k/K	p-value	FDR q-value
Neuroactive ligand-receptor interaction	272	100	0.3676	3.57e-49	6.65e-47
Calcium signaling pathway	178	71	0.3989	4.88e-38	4.54e-36
Cell adhesion molecules (CAMs)	134	52	0.3881	1.47e-27	9.13e-26
Cytokine-cytokine receptor interaction	267	71	0.2659	2.23e-25	1.04e-23
Hematopoietic cell lineage	88	40	0.4545	1.16e-24	4.31e-23
Chemokine signaling pathway	190	54	0.2842	4.12e-21	1.28e-19
Drug metabolism - cytochrome P450	72	30	0.4167	1.51e-17	4.01e-16
Metabolism of xenobiotics by cytochrome P450	70	29	0.4143	6.26e-17	1.46e-15
Intestinal immune network for IgA production	48	23	0.4792	2.04e-15	4.22e-14
Retinol metabolism	64	26	0.4062	4.45e-15	8.27e-14
Starch and sucrose metabolism	52	23	0.4423	1.81e-14	3.06e-13
Vascular smooth muscle contraction	115	33	0.287	1.31e-13	2.03e-12
Axon guidance	129	35	0.2713	1.52e-13	2.18e-12
Pathways in cancer	328	60	0.1829	1.68e-13	2.23e-12
Fc gamma R-mediated phagocytosis	97	29	0.299	1.24e-12	1.54e-11
MAPK signaling pathway	267	51	0.191	1.97e-12	2.29e-11
Steroid hormone biosynthesis	55	21	0.3818	7.89e-12	8.64e-11
Regulation of actin cytoskeleton	216	43	0.1991	2.55e-11	2.64e-10
Leukocyte transendothelial migration	118	30	0.2542	4.81e-11	4.71e-10
Dilated cardiomyopathy	92	25	0.2717	4.18e-10	3.88e-09
Drug metabolism - other enzymes	51	18	0.3529	1.1e-09	9.75e-09
Long-term depression	70	21	0.3	1.42e-09	1.2e-08
Arachidonic acid metabolism	58	19	0.3276	1.63e-09	1.32e-08
Natural killer cell mediated cytotoxicity	137	30	0.219	2.36e-09	1.83e-08
Pentose and glucuronate interconversions	28	13	0.4643	4.39e-09	3.27e-08
Focal adhesion	201	37	0.1841	5.73e-09	4.1e-08
Complement and coagulation cascades	69	20	0.2899	6.76e-09	4.66e-08
Asthma	30	13	0.4333	1.24e-08	8.26e-08
Aldosterone-regulated sodium reabsorption	42	15	0.3571	2.23e-08	1.43e-07
PPAR signaling pathway	69	19	0.2754	4.03e-08	2.48e-07
Arrhythmogenic right ventricular cardiomyopathy (ARVC)	76	20	0.2632	4.13e-08	2.48e-07
Systemic lupus erythematosus	140	28	0.2	6.34e-08	3.68e-07
Fc epsilon RI signaling pathway	79	20	0.2532	8.35e-08	4.66e-07
Linoleic acid metabolism	29	12	0.4138	8.51e-08	4.66e-07
Melanogenesis	102	23	0.2255	9.42e-08	5.01e-07
Primary immunodeficiency	35	13	0.3714	1.13e-07	5.85e-07
Ascorbate and aldarate metabolism	25	11	0.44	1.38e-07	6.95e-07
B cell receptor signaling pathway	75	19	0.2533	1.73e-07	8.45e-07
Graft-versus-host disease	42	14	0.3333	1.78e-07	8.49e-07
ECM-receptor interaction	84	20	0.2381	2.48e-07	1.15e-06
Purine metabolism	159	29	0.1824	2.97e-07	1.35e-06
Hypertrophic cardiomyopathy (HCM)	85	20	0.2353	3.05e-07	1.35e-06
ABC transporters	44	14	0.3182	3.43e-07	1.43e-06
Tight junction	134	26	0.194	3.44e-07	1.43e-06
Allograft rejection	38	13	0.3421	3.47e-07	1.43e-06
Leishmania infection	72	18	0.25	4.48e-07	1.81e-06
Ether lipid metabolism	33	12	0.3636	4.58e-07	1.81e-06
Viral myocarditis	73	18	0.2466	5.6e-07	2.17e-06
Autoimmune thyroid disease	53	15	0.283	7.22e-07	2.74e-06
Gap junction	90	20	0.2222	8.13e-07	3.03e-06
Porphyrin and chlorophyll metabolism	41	13	0.3171	9.41e-07	3.43e-06
T cell receptor signaling pathway	108	22	0.2037	1.14e-06	4.07e-06
Fatty acid metabolism	42	13	0.3095	1.28e-06	4.48e-06
Glycerophospholipid metabolism	77	18	0.2338	1.3e-06	4.48e-06
Peroxisome	78	18	0.2308	1.59e-06	5.38e-06
Melanoma	71	17	0.2394	1.78e-06	5.92e-06
Glycine, serine and threonine metabolism	31	11	0.3548	1.84e-06	5.99e-06
Type I diabetes mellitus	44	13	0.2955	2.31e-06	7.42e-06
Adipocytokine signaling pathway	67	16	0.2388	3.7e-06	1.17e-05
Amyotrophic lateral sclerosis (ALS)	53	14	0.2642	4.15e-06	1.29e-05
Type II diabetes mellitus	47	13	0.2766	5.23e-06	1.59e-05
GnRH signaling pathway	101	20	0.198	5.41e-06	1.62e-05
Proximal tubule bicarbonate reclamation	23	9	0.3913	6.34e-06	1.87e-05
Prion diseases	35	11	0.3143	7.13e-06	2.07e-05
ErbB signaling pathway	87	18	0.2069	8.29e-06	2.34e-05
Tyrosine metabolism	42	12	0.2857	8.31e-06	2.34e-05
O-Glycan biosynthesis	30	10	0.3333	1.03e-05	2.87e-05
Antigen processing and presentation	89	18	0.2022	1.16e-05	3.16e-05
VEGF signaling pathway	76	16	0.2105	2.06e-05	5.55e-05
Progesterone-mediated oocyte maturation	86	17	0.1977	2.74e-05	7.28e-05
Apoptosis	88	17	0.1932	3.74e-05	9.79e-05
Hedgehog signaling pathway	56	13	0.2321	4.09e-05	0.000106
Prostate cancer	89	17	0.191	4.35e-05	0.000111
Jak-STAT signaling pathway	155	24	0.1548	5.15e-05	0.000129
Phosphatidylinositol signaling system	76	15	0.1974	8.13e-05	0.000202
alpha-Linolenic acid metabolism	19	7	0.3684	0.00011	0.00027
Long-term potentiation	70	14	0.2	0.00012	0.000289
Inositol phosphate metabolism	54	12	0.2222	0.000126	0.0003
Glycosphingolipid biosynthesis - lacto and neolacto series	26	8	0.3077	0.000153	0.000359
Insulin signaling pathway	137	21	0.1533	0.00017	0.000396
Glioma	65	13	0.2	0.000207	0.000476
Wnt signaling pathway	151	22	0.1457	0.000254	0.000577
Taste transduction	52	11	0.2115	0.000377	0.000845
Nitrogen metabolism	23	7	0.3043	0.000428	0.000947
Cardiac muscle contraction	80	14	0.175	0.000513	0.00112
Arginine and proline metabolism	54	11	0.2037	0.000531	0.00115
Toll-like receptor signaling pathway	102	16	0.1569	0.000748	0.0016
Tryptophan metabolism	40	9	0.225	0.000789	0.00167
Propanoate metabolism	33	8	0.2424	0.000908	0.0019
Glycerolipid metabolism	49	10	0.2041	0.000927	0.00191
Galactose metabolism	26	7	0.2692	0.000969	0.00198
Neurotrophin signaling pathway	126	18	0.1429	0.00112	0.00227
Acute myeloid leukemia	60	11	0.1833	0.00134	0.00267
Endometrial cancer	52	10	0.1923	0.0015	0.00296
Non-small cell lung cancer	54	10	0.1852	0.00202	0.00395
Basal cell carcinoma	55	10	0.1818	0.00233	0.00451
Pantothenate and CoA biosynthesis	16	5	0.3125	0.00257	0.00492
TGF-beta signaling pathway	86	13	0.1512	0.00315	0.00599
Endocytosis	183	22	0.1202	0.00331	0.00622
Nicotinate and nicotinamide metabolism	24	6	0.25	0.00337	0.00626

## Sheet: ESCA
KEGG Pathway	# Genes in Gene Set (K)	# Genes in Overlap (k)	k/K	p-value	FDR q-value
Calcium signaling pathway	178	47	0.264	8.79e-23	1.04e-20
Neuroactive ligand-receptor interaction	272	58	0.2132	1.12e-22	1.04e-20
Vascular smooth muscle contraction	115	32	0.2783	1.05e-16	6.54e-15
Valine, leucine and isoleucine degradation	44	19	0.4318	1.9e-14	8.84e-13
Dilated cardiomyopathy	92	25	0.2717	4.14e-13	1.54e-11
Hypertrophic cardiomyopathy (HCM)	85	23	0.2706	3.91e-12	1.21e-10
Fatty acid metabolism	42	16	0.381	2.24e-11	5.94e-10
Long-term potentiation	70	19	0.2714	2.7e-10	6.27e-09
Insulin signaling pathway	137	24	0.1752	1.91e-08	3.95e-07
MAPK signaling pathway	267	35	0.1311	3.37e-08	6.27e-07
Focal adhesion	201	29	0.1443	6.09e-08	1.03e-06
Peroxisome	78	17	0.2179	8.24e-08	1.28e-06
Butanoate metabolism	34	11	0.3235	2.18e-07	3.12e-06
Arrhythmogenic right ventricular cardiomyopathy (ARVC)	76	16	0.2105	3.27e-07	4.34e-06
PPAR signaling pathway	69	15	0.2174	4.88e-07	6.05e-06
Oocyte meiosis	114	19	0.1667	1.23e-06	1.43e-05
Propanoate metabolism	33	10	0.303	1.54e-06	1.69e-05
Adipocytokine signaling pathway	67	14	0.209	1.93e-06	2e-05
Alzheimer's disease	169	23	0.1361	3.77e-06	3.69e-05
Glycine, serine and threonine metabolism	31	9	0.2903	7.67e-06	7.14e-05
Axon guidance	129	19	0.1473	8.08e-06	7.15e-05
Circadian rhythm - mammal	13	6	0.4615	1.27e-05	0.000107
Complement and coagulation cascades	69	13	0.1884	1.48e-05	0.000119
GnRH signaling pathway	101	16	0.1584	1.62e-05	0.00012
Aldosterone-regulated sodium reabsorption	42	10	0.2381	1.67e-05	0.00012
Cardiac muscle contraction	80	14	0.175	1.7e-05	0.00012
Long-term depression	70	13	0.1857	1.74e-05	0.00012
Regulation of actin cytoskeleton	216	25	0.1157	2.6e-05	0.000172
O-Glycan biosynthesis	30	8	0.2667	4.89e-05	0.000309
Purine metabolism	159	20	0.1258	4.99e-05	0.000309
Pyruvate metabolism	40	9	0.225	7.14e-05	0.000403
Tryptophan metabolism	40	9	0.225	7.14e-05	0.000403
Melanogenesis	102	15	0.1471	7.16e-05	0.000403
mTOR signaling pathway	52	10	0.1923	0.000118	0.000646
ECM-receptor interaction	84	13	0.1548	0.000126	0.000667
Amyotrophic lateral sclerosis (ALS)	53	10	0.1887	0.000139	0.000721
ABC transporters	44	9	0.2045	0.000157	0.000783
Cell adhesion molecules (CAMs)	134	17	0.1269	0.00016	0.000783
ErbB signaling pathway	87	13	0.1494	0.000181	0.000861
Phosphatidylinositol signaling system	76	12	0.1579	0.000186	0.000865
Arachidonic acid metabolism	58	10	0.1724	0.000303	0.00137
Progesterone-mediated oocyte maturation	86	12	0.1395	0.000599	0.0026
Tyrosine metabolism	42	8	0.1905	0.000601	0.0026
Ether lipid metabolism	33	7	0.2121	0.000668	0.00282
Neurotrophin signaling pathway	126	15	0.119	0.000749	0.00307
Arginine and proline metabolism	54	9	0.1667	0.000775	0.00307
Inositol phosphate metabolism	54	9	0.1667	0.000775	0.00307
Type II diabetes mellitus	47	8	0.1702	0.0013	0.00506
Chemokine signaling pathway	190	19	0.1	0.0014	0.0053
Melanoma	71	10	0.1408	0.00155	0.00578
Drug metabolism - cytochrome P450	72	10	0.1389	0.00173	0.00631
Wnt signaling pathway	151	16	0.106	0.00178	0.00636
Histidine metabolism	29	6	0.2069	0.00185	0.00651
Sphingolipid metabolism	40	7	0.175	0.0022	0.00757
Gap junction	90	11	0.1222	0.00295	0.00998
Citrate cycle (TCA cycle)	32	6	0.1875	0.00314	0.0104
Parkinson's disease	133	14	0.1053	0.00354	0.0114
Proximal tubule bicarbonate reclamation	23	5	0.2174	0.00354	0.0114
Amino sugar and nucleotide sugar metabolism	44	7	0.1591	0.00384	0.0121
Oxidative phosphorylation	135	14	0.1037	0.00405	0.0126
Nicotinate and nicotinamide metabolism	24	5	0.2083	0.00431	0.0129
Cysteine and methionine metabolism	34	6	0.1765	0.00431	0.0129
Endocytosis	183	17	0.0929	0.00515	0.0152
Fc gamma R-mediated phagocytosis	97	11	0.1134	0.00526	0.0153
Huntington's disease	185	17	0.0919	0.00574	0.0163
Pathways in cancer	328	26	0.0793	0.00578	0.0163
Glycerolipid metabolism	49	7	0.1429	0.00706	0.0196
Glycolysis / Gluconeogenesis	62	8	0.129	0.00762	0.0208
Phenylalanine metabolism	18	4	0.2222	0.00833	0.0224
Retinol metabolism	64	8	0.125	0.0092	0.0245
Tight junction	134	13	0.097	0.00948	0.0248
Starch and sucrose metabolism	52	7	0.1346	0.00975	0.0252
alpha-Linolenic acid metabolism	19	4	0.2105	0.0102	0.0259
Alanine, aspartate and glutamate metabolism	32	5	0.1562	0.015	0.0372
Lysine degradation	44	6	0.1364	0.0153	0.0372
Vasopressin-regulated water reabsorption	44	6	0.1364	0.0153	0.0372
Renal cell carcinoma	70	8	0.1143	0.0154	0.0372
beta-Alanine metabolism	22	4	0.1818	0.0172	0.0405
Glycosaminoglycan biosynthesis - chondroitin sulfate	22	4	0.1818	0.0172	0.0405
Viral myocarditis	73	8	0.1096	0.0195	0.0452
Nitrogen metabolism	23	4	0.1739	0.0201	0.0461
Prion diseases	35	5	0.1429	0.0216	0.0491

## Sheet: GBM
KEGG Pathway	# Genes in Gene Set (K)	# Genes in Overlap (k)	k/K	p-value	FDR q-value
Neuroactive ligand-receptor interaction	272	105	0.386	5.52e-54	1.03e-51
Calcium signaling pathway	178	72	0.4045	4.83e-39	4.49e-37
MAPK signaling pathway	267	78	0.2921	9.76e-31	6.05e-29
Long-term potentiation	70	34	0.4857	2.33e-22	1.09e-20
Axon guidance	129	43	0.3333	4.82e-20	1.79e-18
Phosphatidylinositol signaling system	76	31	0.4079	9.2e-18	2.85e-16
Type II diabetes mellitus	47	22	0.4681	1.54e-14	4.1e-13
Vascular smooth muscle contraction	115	34	0.2957	2.12e-14	4.93e-13
GnRH signaling pathway	101	31	0.3069	9.48e-14	1.96e-12
Gap junction	90	29	0.3222	1.45e-13	2.7e-12
Long-term depression	70	24	0.3429	3.93e-12	6.64e-11
Melanogenesis	102	29	0.2843	5.01e-12	7.77e-11
Wnt signaling pathway	151	35	0.2318	2.11e-11	3.02e-10
Cardiac muscle contraction	80	24	0.3	9.72e-11	1.15e-09
Endocytosis	183	38	0.2077	9.81e-11	1.15e-09
Oocyte meiosis	114	29	0.2544	9.9e-11	1.15e-09
Tight junction	134	31	0.2313	3.03e-10	3.32e-09
Regulation of actin cytoskeleton	216	41	0.1898	3.38e-10	3.49e-09
Inositol phosphate metabolism	54	19	0.3519	4.05e-10	3.96e-09
Insulin signaling pathway	137	30	0.219	2.36e-09	2.19e-08
Aldosterone-regulated sodium reabsorption	42	16	0.381	2.53e-09	2.24e-08
Neurotrophin signaling pathway	126	28	0.2222	5.62e-09	4.75e-08
Dilated cardiomyopathy	92	23	0.25	1.19e-08	9.6e-08
Amyotrophic lateral sclerosis (ALS)	53	17	0.3208	1.68e-08	1.3e-07
ErbB signaling pathway	87	22	0.2529	1.96e-08	1.46e-07
Hypertrophic cardiomyopathy (HCM)	85	21	0.2471	6.32e-08	4.52e-07
Arrhythmogenic right ventricular cardiomyopathy (ARVC)	76	19	0.25	2.16e-07	1.49e-06
Progesterone-mediated oocyte maturation	86	20	0.2326	3.74e-07	2.48e-06
Chemokine signaling pathway	190	32	0.1684	4.88e-07	3.13e-06
Fc gamma R-mediated phagocytosis	97	21	0.2165	6.91e-07	4.28e-06
Alzheimer's disease	169	28	0.1657	3.42e-06	2.05e-05
T cell receptor signaling pathway	108	21	0.1944	4.31e-06	2.51e-05
Proximal tubule bicarbonate reclamation	23	9	0.3913	6.34e-06	3.57e-05
Vibrio cholerae infection	56	14	0.25	8.37e-06	4.58e-05
Adipocytokine signaling pathway	67	15	0.2239	1.71e-05	9.03e-05
mTOR signaling pathway	52	13	0.25	1.75e-05	9.03e-05
VEGF signaling pathway	76	16	0.2105	2.06e-05	0.000101
Epithelial cell signaling in Helicobacter pylori infection	68	15	0.2206	2.06e-05	0.000101
Fc epsilon RI signaling pathway	79	16	0.2025	3.42e-05	0.000163
Cell adhesion molecules (CAMs)	134	22	0.1642	4.21e-05	0.000196
Glioma	65	14	0.2154	5.11e-05	0.000232
O-Glycan biosynthesis	30	9	0.3	7.37e-05	0.000327
ABC transporters	44	11	0.25	7.68e-05	0.000332
Glycerophospholipid metabolism	77	15	0.1948	9.51e-05	0.000402
Alanine, aspartate and glutamate metabolism	32	9	0.2812	0.000129	0.000532
Purine metabolism	159	23	0.1447	0.000208	0.00084
Butanoate metabolism	34	9	0.2647	0.000214	0.000848
B cell receptor signaling pathway	75	14	0.1867	0.000257	0.000997
PPAR signaling pathway	69	13	0.1884	0.000384	0.00146
Basal cell carcinoma	55	11	0.2	0.000626	0.00233
Pyruvate metabolism	40	9	0.225	0.000789	0.00288
Glycerolipid metabolism	49	10	0.2041	0.000927	0.00331
Glycosaminoglycan biosynthesis - heparan sulfate	26	7	0.2692	0.000969	0.0034
Focal adhesion	201	25	0.1244	0.00113	0.0039
Vasopressin-regulated water reabsorption	44	9	0.2045	0.00162	0.00549
Melanoma	71	12	0.169	0.00172	0.0057
Arginine and proline metabolism	54	10	0.1852	0.00202	0.00658
Pathways in cancer	328	35	0.1067	0.00219	0.00701
Hedgehog signaling pathway	56	10	0.1786	0.00267	0.00842
Adherens junction	75	12	0.16	0.00277	0.00858
Dorso-ventral axis formation	25	6	0.24	0.00419	0.0128
Glycosphingolipid biosynthesis - lacto and neolacto series	26	6	0.2308	0.00516	0.0155
Taste transduction	52	9	0.1731	0.00532	0.0157
Prion diseases	35	7	0.2	0.00598	0.0174
Natural killer cell mediated cytotoxicity	137	17	0.1241	0.00665	0.019
Circadian rhythm - mammal	13	4	0.3077	0.00748	0.0211
beta-Alanine metabolism	22	5	0.2273	0.0112	0.0307
Biosynthesis of unsaturated fatty acids	22	5	0.2273	0.0112	0.0307
Terpenoid backbone biosynthesis	15	4	0.2667	0.0129	0.0347
Renal cell carcinoma	70	10	0.1429	0.0133	0.0353
Tyrosine metabolism	42	7	0.1667	0.0163	0.0426
Colorectal cancer	62	9	0.1452	0.0166	0.0429
Viral myocarditis	73	10	0.137	0.0175	0.0446
Leukocyte transendothelial migration	118	14	0.1186	0.0187	0.0469

## Sheet: HNSC
KEGG Pathway	# Genes in Gene Set (K)	# Genes in Overlap (k)	k/K	p-value	FDR q-value
Drug metabolism - cytochrome P450	72	41	0.5694	2.65e-30	4.93e-28
Metabolism of xenobiotics by cytochrome P450	70	37	0.5286	6.62e-26	6.15e-24
Calcium signaling pathway	178	51	0.2865	3.48e-20	2.16e-18
Fatty acid metabolism	42	25	0.5952	1.12e-19	5.22e-18
Retinol metabolism	64	30	0.4688	2.49e-19	9.25e-18
Tight junction	134	41	0.306	1.19e-17	3.7e-16
PPAR signaling pathway	69	28	0.4058	4.14e-16	1.1e-14
Valine, leucine and isoleucine degradation	44	21	0.4773	3.77e-14	8.77e-13
Tyrosine metabolism	42	20	0.4762	1.62e-13	3.34e-12
Dilated cardiomyopathy	92	29	0.3152	2.77e-13	5.15e-12
Neuroactive ligand-receptor interaction	272	52	0.1912	1.18e-12	1.99e-11
Arachidonic acid metabolism	58	22	0.3793	2.96e-12	4.59e-11
Hypertrophic cardiomyopathy (HCM)	85	26	0.3059	1e-11	1.44e-10
Glycolysis / Gluconeogenesis	62	22	0.3548	1.41e-11	1.87e-10
Propanoate metabolism	33	16	0.4848	3.1e-11	3.84e-10
Arginine and proline metabolism	54	20	0.3704	4.79e-11	5.57e-10
Steroid hormone biosynthesis	55	20	0.3636	7.08e-11	7.75e-10
Cardiac muscle contraction	80	24	0.3	9.79e-11	1.01e-09
Starch and sucrose metabolism	52	19	0.3654	1.92e-10	1.88e-09
Butanoate metabolism	34	15	0.4412	6.88e-10	6.4e-09
MAPK signaling pathway	267	46	0.1723	8.36e-10	7.4e-09
Peroxisome	78	22	0.2821	2.15e-09	1.81e-08
Axon guidance	129	29	0.2248	2.3e-09	1.86e-08
Linoleic acid metabolism	29	13	0.4483	7.52e-09	5.83e-08
Tryptophan metabolism	40	15	0.375	1.03e-08	7.68e-08
Ascorbate and aldarate metabolism	25	12	0.48	1.09e-08	7.8e-08
Arrhythmogenic right ventricular cardiomyopathy (ARVC)	76	20	0.2632	4.15e-08	2.86e-07
Proximal tubule bicarbonate reclamation	23	11	0.4783	4.75e-08	3.15e-07
Cytokine-cytokine receptor interaction	267	42	0.1573	6.59e-08	4.23e-07
Histidine metabolism	29	12	0.4138	8.55e-08	5.3e-07
Pyruvate metabolism	40	14	0.35	8.86e-08	5.32e-07
Aldosterone-regulated sodium reabsorption	42	14	0.3333	1.79e-07	1.04e-06
Vascular smooth muscle contraction	115	24	0.2087	2.37e-07	1.34e-06
Pentose and glucuronate interconversions	28	11	0.3929	5.59e-07	3.06e-06
Nitrogen metabolism	23	10	0.4348	5.97e-07	3.17e-06
Cell adhesion molecules (CAMs)	134	25	0.1866	1.24e-06	6.4e-06
Leukocyte transendothelial migration	118	23	0.1949	1.48e-06	7.45e-06
Glutathione metabolism	50	14	0.28	1.95e-06	9.55e-06
ABC transporters	44	13	0.2955	2.32e-06	1.11e-05
Drug metabolism - other enzymes	51	14	0.2745	2.53e-06	1.18e-05
beta-Alanine metabolism	22	9	0.4091	4.1e-06	1.86e-05
Circadian rhythm - mammal	13	7	0.5385	5.3e-06	2.35e-05
Insulin signaling pathway	137	24	0.1752	6.27e-06	2.71e-05
Phenylalanine metabolism	18	8	0.4444	6.8e-06	2.87e-05
Purine metabolism	159	26	0.1635	9.62e-06	3.98e-05
O-Glycan biosynthesis	30	10	0.3333	1.04e-05	4.19e-05
Glycine, serine and threonine metabolism	31	10	0.3226	1.44e-05	5.71e-05
Alanine, aspartate and glutamate metabolism	32	10	0.3125	1.98e-05	7.66e-05
Glycosphingolipid biosynthesis - lacto and neolacto series	26	9	0.3462	2.04e-05	7.74e-05
Regulation of actin cytoskeleton	216	31	0.1435	2.16e-05	8.04e-05
Viral myocarditis	73	15	0.2055	5.01e-05	0.000181
Gap junction	90	17	0.1889	5.06e-05	0.000181
GnRH signaling pathway	101	18	0.1782	6.86e-05	0.000241
Adipocytokine signaling pathway	67	14	0.209	7.29e-05	0.000251
Long-term potentiation	70	14	0.2	0.00012	0.000407
Melanoma	71	14	0.1972	0.000141	0.000468
Sphingolipid metabolism	40	10	0.25	0.000162	0.000529
Porphyrin and chlorophyll metabolism	41	10	0.2439	0.000202	0.000649
Glycerolipid metabolism	49	11	0.2245	0.000218	0.000686
Melanogenesis	102	17	0.1667	0.000251	0.000777
Primary bile acid biosynthesis	16	6	0.375	0.000312	0.000952
Long-term depression	70	13	0.1857	0.000446	0.00134
Nicotinate and nicotinamide metabolism	24	7	0.2917	0.000572	0.00169
Pathways in cancer	328	37	0.1128	0.000613	0.00178
alpha-Linolenic acid metabolism	19	6	0.3158	0.000896	0.00256
Ether lipid metabolism	33	8	0.2424	0.00091	0.00256
Oocyte meiosis	114	17	0.1491	0.000939	0.00261
Focal adhesion	201	25	0.1244	0.00114	0.00312
Alzheimer's disease	169	22	0.1302	0.00121	0.00323
ErbB signaling pathway	87	14	0.1609	0.00121	0.00323
Lysine degradation	44	9	0.2045	0.00163	0.00426
Amyotrophic lateral sclerosis (ALS)	53	10	0.1887	0.00175	0.00451
Jak-STAT signaling pathway	155	20	0.129	0.00219	0.00558
Chemokine signaling pathway	190	23	0.1211	0.0025	0.00627
Limonene and pinene degradation	10	4	0.4	0.00257	0.00637
Phosphatidylinositol signaling system	76	12	0.1579	0.00311	0.00761
Renin-angiotensin system	17	5	0.2941	0.00345	0.00828
Glycerophospholipid metabolism	77	12	0.1558	0.00347	0.00828
Complement and coagulation cascades	69	11	0.1594	0.00421	0.00992
mTOR signaling pathway	52	9	0.1731	0.00533	0.0124
Riboflavin metabolism	16	4	0.25	0.0163	0.0375
Taste transduction	52	8	0.1538	0.0168	0.0381
Inositol phosphate metabolism	54	8	0.1481	0.0208	0.0456
Non-small cell lung cancer	54	8	0.1481	0.0208	0.0456
Adherens junction	75	10	0.1333	0.0209	0.0456
Progesterone-mediated oocyte maturation	86	11	0.1279	0.0211	0.0456
Prion diseases	35	6	0.1714	0.0223	0.0477
Glycosaminoglycan biosynthesis - heparan sulfate	26	5	0.1923	0.0227	0.048

## Sheet: KICH
KEGG Pathway	# Genes in Gene Set (K)	# Genes in Overlap (k)	k/K	p-value	FDR q-value
Neuroactive ligand-receptor interaction	272	70	0.2574	4.01e-24	7.46e-22
Drug metabolism - cytochrome P450	72	32	0.4444	1.2e-19	1.11e-17
Complement and coagulation cascades	69	31	0.4493	3e-19	1.86e-17
Metabolism of xenobiotics by cytochrome P450	70	30	0.4286	5.82e-18	2.71e-16
Cell adhesion molecules (CAMs)	134	40	0.2985	7.76e-17	2.89e-15
Hedgehog signaling pathway	56	25	0.4464	1.02e-15	3.16e-14
Cytokine-cytokine receptor interaction	267	55	0.206	1.03e-14	2.75e-13
Dilated cardiomyopathy	92	29	0.3152	2.77e-13	6.43e-12
Retinol metabolism	64	24	0.375	4.12e-13	8.51e-12
Calcium signaling pathway	178	41	0.2303	5.29e-13	9.84e-12
Axon guidance	129	34	0.2636	8.44e-13	1.43e-11
Glycine, serine and threonine metabolism	31	16	0.5161	9.03e-12	1.4e-10
Arginine and proline metabolism	54	20	0.3704	4.79e-11	6.86e-10
Hypertrophic cardiomyopathy (HCM)	85	25	0.2941	6.47e-11	8.6e-10
PPAR signaling pathway	69	22	0.3188	1.56e-10	1.94e-09
Pathways in cancer	328	53	0.1616	5.07e-10	5.89e-09
Histidine metabolism	29	14	0.4828	5.79e-10	6.04e-09
Basal cell carcinoma	55	19	0.3455	5.85e-10	6.04e-09
Vascular smooth muscle contraction	115	28	0.2435	6.23e-10	6.09e-09
Focal adhesion	201	38	0.1891	1.67e-09	1.55e-08
Melanogenesis	102	25	0.2451	4.37e-09	3.87e-08
Wnt signaling pathway	151	31	0.2053	6.73e-09	5.69e-08
Leukocyte transendothelial migration	118	26	0.2203	2.36e-08	1.91e-07
Steroid hormone biosynthesis	55	17	0.3091	3.15e-08	2.44e-07
ECM-receptor interaction	84	21	0.25	5.09e-08	3.79e-07
TGF-beta signaling pathway	86	21	0.2442	7.9e-08	5.65e-07
Tryptophan metabolism	40	14	0.35	8.86e-08	6.11e-07
Chemokine signaling pathway	190	33	0.1737	1.57e-07	1.04e-06
Tyrosine metabolism	42	14	0.3333	1.79e-07	1.14e-06
MAPK signaling pathway	267	41	0.1536	1.83e-07	1.14e-06
ABC transporters	44	14	0.3182	3.44e-07	2.07e-06
Arachidonic acid metabolism	58	16	0.2759	4.58e-07	2.66e-06
Starch and sucrose metabolism	52	15	0.2885	5.53e-07	3.06e-06
Pentose and glucuronate interconversions	28	11	0.3929	5.59e-07	3.06e-06
Arrhythmogenic right ventricular cardiomyopathy (ARVC)	76	18	0.2368	1.07e-06	5.66e-06
Tight junction	134	25	0.1866	1.24e-06	6.4e-06
Ascorbate and aldarate metabolism	25	10	0.4	1.52e-06	7.42e-06
Maturity onset diabetes of the young	25	10	0.4	1.52e-06	7.42e-06
Drug metabolism - other enzymes	51	14	0.2745	2.53e-06	1.21e-05
Gap junction	90	19	0.2111	3.45e-06	1.6e-05
Renin-angiotensin system	17	8	0.4706	4e-06	1.82e-05
Glycolysis / Gluconeogenesis	62	15	0.2419	6.25e-06	2.77e-05
Aldosterone-regulated sodium reabsorption	42	12	0.2857	8.34e-06	3.53e-05
Fatty acid metabolism	42	12	0.2857	8.34e-06	3.53e-05
Glycerolipid metabolism	49	13	0.2653	8.69e-06	3.59e-05
Purine metabolism	159	26	0.1635	9.62e-06	3.89e-05
O-Glycan biosynthesis	30	10	0.3333	1.04e-05	4.1e-05
Hematopoietic cell lineage	88	17	0.1932	3.75e-05	0.000145
beta-Alanine metabolism	22	8	0.3636	3.94e-05	0.00015
Glutathione metabolism	50	12	0.24	5.68e-05	0.000211
Phenylalanine metabolism	18	7	0.3889	7.39e-05	0.00027
Long-term depression	70	14	0.2	0.00012	0.00043
Alanine, aspartate and glutamate metabolism	32	9	0.2812	0.000129	0.000453
Glycosphingolipid biosynthesis - lacto and neolacto series	26	8	0.3077	0.000153	0.000527
Butanoate metabolism	34	9	0.2647	0.000215	0.000726
Regulation of actin cytoskeleton	216	28	0.1296	0.000306	0.00102
Pantothenate and CoA biosynthesis	16	6	0.375	0.000312	0.00102
Vasopressin-regulated water reabsorption	44	10	0.2273	0.000376	0.0012
Proximal tubule bicarbonate reclamation	23	7	0.3043	0.000429	0.00135
Long-term potentiation	70	13	0.1857	0.000446	0.00138
Nicotinate and nicotinamide metabolism	24	7	0.2917	0.000572	0.00174
Jak-STAT signaling pathway	155	21	0.1355	0.000925	0.00277
Glycosaminoglycan biosynthesis - heparan sulfate	26	7	0.2692	0.000971	0.00287
Bladder cancer	42	9	0.2143	0.00115	0.00334
Cardiac muscle contraction	80	13	0.1625	0.00163	0.00468
NOD-like receptor signaling pathway	62	11	0.1774	0.00177	0.00498
Primary bile acid biosynthesis	16	5	0.3125	0.00257	0.00709
Glioma	65	11	0.1692	0.00261	0.00709
Type II diabetes mellitus	47	9	0.1915	0.00263	0.00709
Apoptosis	88	13	0.1477	0.00388	0.0103
Porphyrin and chlorophyll metabolism	41	8	0.1951	0.00397	0.0104
Taste transduction	52	9	0.1731	0.00533	0.0138
Toll-like receptor signaling pathway	102	14	0.1373	0.00547	0.0139
Valine, leucine and isoleucine degradation	44	8	0.1818	0.00621	0.0156
Insulin signaling pathway	137	17	0.1241	0.00667	0.0166
Linoleic acid metabolism	29	6	0.2069	0.00905	0.0221
ErbB signaling pathway	87	12	0.1379	0.00933	0.0225
Adipocytokine signaling pathway	67	10	0.1493	0.00988	0.0236
Epithelial cell signaling in Helicobacter pylori infection	68	10	0.1471	0.0109	0.0258
Prostate cancer	89	12	0.1348	0.0111	0.0258
GnRH signaling pathway	101	13	0.1287	0.0123	0.0282
Pyruvate metabolism	40	7	0.175	0.0126	0.0285
Propanoate metabolism	33	6	0.1818	0.017	0.038
Amyotrophic lateral sclerosis (ALS)	53	8	0.1509	0.0187	0.0415
Cysteine and methionine metabolism	34	6	0.1765	0.0195	0.0422
Fructose and mannose metabolism	34	6	0.1765	0.0195	0.0422
Limonene and pinene degradation	10	3	0.3	0.0223	0.0472
Taurine and hypotaurine metabolism	10	3	0.3	0.0223	0.0472
Selenoamino acid metabolism	26	5	0.1923	0.0227	0.0475

## Sheet: KIRC
KEGG Pathway	# Genes in Gene Set (K)	# Genes in Overlap (k)	k/K	p-value	FDR q-value
Valine, leucine and isoleucine degradation	44	25	0.5682	5.43e-19	1.01e-16
Neuroactive ligand-receptor interaction	272	62	0.2279	1.15e-18	1.07e-16
Glycine, serine and threonine metabolism	31	19	0.6129	1.3e-15	8.04e-14
Arginine and proline metabolism	54	24	0.4444	4.28e-15	1.85e-13
Calcium signaling pathway	178	44	0.2472	4.98e-15	1.85e-13
Fatty acid metabolism	42	21	0.5	1.14e-14	3.52e-13
Propanoate metabolism	33	18	0.5455	1.25e-13	3.31e-12
Pathways in cancer	328	60	0.1829	1.68e-13	3.91e-12
Glycolysis / Gluconeogenesis	62	23	0.371	1.64e-12	3.39e-11
PPAR signaling pathway	69	24	0.3478	2.75e-12	5.11e-11
Proximal tubule bicarbonate reclamation	23	14	0.6087	8.76e-12	1.48e-10
Citrate cycle (TCA cycle)	32	16	0.5	1.69e-11	2.62e-10
Axon guidance	129	32	0.2481	2.24e-11	3.2e-10
Butanoate metabolism	34	16	0.4706	5.48e-11	7.27e-10
Tight junction	134	32	0.2388	6.54e-11	8.11e-10
Retinol metabolism	64	21	0.3281	2.2e-10	2.56e-09
Tyrosine metabolism	42	17	0.4048	2.6e-10	2.85e-09
Hedgehog signaling pathway	56	18	0.3214	6.16e-09	6.36e-08
Metabolism of xenobiotics by cytochrome P450	70	20	0.2857	8.9e-09	8.71e-08
Pyruvate metabolism	40	15	0.375	1.03e-08	9.1e-08
Tryptophan metabolism	40	15	0.375	1.03e-08	9.1e-08
Peroxisome	78	21	0.2692	1.23e-08	1.04e-07
Drug metabolism - cytochrome P450	72	20	0.2778	1.51e-08	1.23e-07
Aldosterone-regulated sodium reabsorption	42	15	0.3571	2.23e-08	1.73e-07
Cell adhesion molecules (CAMs)	134	28	0.209	2.35e-08	1.75e-07
Arachidonic acid metabolism	58	17	0.2931	7.55e-08	5.4e-07
Wnt signaling pathway	151	29	0.1921	9.4e-08	6.48e-07
Adipocytokine signaling pathway	67	18	0.2687	1.38e-07	9.16e-07
Complement and coagulation cascades	69	18	0.2609	2.24e-07	1.44e-06
Dilated cardiomyopathy	92	21	0.2283	2.7e-07	1.67e-06
Alanine, aspartate and glutamate metabolism	32	12	0.375	3.09e-07	1.86e-06
Melanogenesis	102	22	0.2157	4.05e-07	2.36e-06
Basal cell carcinoma	55	15	0.2727	1.22e-06	6.86e-06
Hypertrophic cardiomyopathy (HCM)	85	19	0.2235	1.38e-06	7.56e-06
Regulation of actin cytoskeleton	216	33	0.1528	3.06e-06	1.63e-05
Sphingolipid metabolism	40	12	0.3	4.73e-06	2.41e-05
Arrhythmogenic right ventricular cardiomyopathy (ARVC)	76	17	0.2237	4.84e-06	2.41e-05
ECM-receptor interaction	84	18	0.2143	4.93e-06	2.41e-05
Steroid hormone biosynthesis	55	14	0.2545	6.67e-06	3.08e-05
Phenylalanine metabolism	18	8	0.4444	6.78e-06	3.08e-05
Long-term potentiation	70	16	0.2286	6.8e-06	3.08e-05
Vibrio cholerae infection	56	14	0.25	8.37e-06	3.71e-05
Focal adhesion	201	30	0.1493	1.34e-05	5.75e-05
Gap junction	90	18	0.2	1.36e-05	5.75e-05
Oxidative phosphorylation	135	23	0.1704	1.54e-05	6.38e-05
Endocytosis	183	28	0.153	1.61e-05	6.49e-05
MAPK signaling pathway	267	36	0.1348	1.99e-05	7.86e-05
Cysteine and methionine metabolism	34	10	0.2941	3.56e-05	0.000138
Biosynthesis of unsaturated fatty acids	22	8	0.3636	3.93e-05	0.000149
Cardiac muscle contraction	80	16	0.2	4.02e-05	0.00015
Nitrogen metabolism	23	8	0.3478	5.69e-05	0.000208
Leukocyte transendothelial migration	118	20	0.1695	5.82e-05	0.000208
Glycosaminoglycan biosynthesis - heparan sulfate	26	8	0.3077	0.000153	0.000526
Glycosphingolipid biosynthesis - lacto and neolacto series	26	8	0.3077	0.000153	0.000526
Phosphatidylinositol signaling system	76	14	0.1842	0.000297	0.001
Glyoxylate and dicarboxylate metabolism	16	6	0.375	0.000312	0.00103
beta-Alanine metabolism	22	7	0.3182	0.000315	0.00103
Epithelial cell signaling in Helicobacter pylori infection	68	13	0.1912	0.000331	0.00106
Histidine metabolism	29	8	0.2759	0.000353	0.00111
Vascular smooth muscle contraction	115	18	0.1565	0.000371	0.00114
Lysine degradation	44	10	0.2273	0.000375	0.00114
ErbB signaling pathway	87	15	0.1724	0.000388	0.00116
Steroid biosynthesis	17	6	0.3529	0.000456	0.00134
Insulin signaling pathway	137	20	0.146	0.000462	0.00134
Glycerolipid metabolism	49	10	0.2041	0.000927	0.00265
Fructose and mannose metabolism	34	8	0.2353	0.00112	0.00316
Fc gamma R-mediated phagocytosis	97	15	0.1546	0.00125	0.00348
Purine metabolism	159	21	0.1321	0.00128	0.0035
Long-term depression	70	12	0.1714	0.00151	0.00408
Glycosaminoglycan degradation	21	6	0.2857	0.0016	0.00425
ABC transporters	44	9	0.2045	0.00162	0.00425
Amyotrophic lateral sclerosis (ALS)	53	10	0.1887	0.00174	0.0045
Terpenoid backbone biosynthesis	15	5	0.3333	0.00186	0.00474
Linoleic acid metabolism	29	7	0.2414	0.00194	0.00488
Inositol phosphate metabolism	54	10	0.1852	0.00202	0.005
Parkinson's disease	133	18	0.1353	0.00208	0.0051
O-Glycan biosynthesis	30	7	0.2333	0.0024	0.00579
Alzheimer's disease	169	21	0.1243	0.00273	0.0065
TGF-beta signaling pathway	86	13	0.1512	0.00315	0.00743
Nicotinate and nicotinamide metabolism	24	6	0.25	0.00337	0.00783
One carbon pool by folate	17	5	0.2941	0.00344	0.00791
Glutathione metabolism	50	9	0.18	0.00406	0.00922
Viral myocarditis	73	11	0.1507	0.00649	0.0146
Cytokine-cytokine receptor interaction	267	28	0.1049	0.00715	0.0158
Type II diabetes mellitus	47	8	0.1702	0.00929	0.0203
Glycerophospholipid metabolism	77	11	0.1429	0.00967	0.0209
GnRH signaling pathway	101	13	0.1287	0.0122	0.0262
Glycosphingolipid biosynthesis - ganglio series	15	4	0.2667	0.0129	0.0272
Oocyte meiosis	114	14	0.1228	0.0141	0.0295
Primary bile acid biosynthesis	16	4	0.25	0.0163	0.0337
Taste transduction	52	8	0.1538	0.0168	0.0343
Vasopressin-regulated water reabsorption	44	7	0.1591	0.0207	0.0419
Glioma	65	9	0.1385	0.0221	0.0437
Prion diseases	35	6	0.1714	0.0223	0.0437
Taurine and hypotaurine metabolism	10	3	0.3	0.0223	0.0437
Lysosome	121	14	0.1157	0.0227	0.044

## Sheet: KIRP
KEGG Pathway	# Genes in Gene Set (K)	# Genes in Overlap (k)	k/K	p-value	FDR q-value
Neuroactive ligand-receptor interaction	272	77	0.2831	2.24e-29	4.18e-27
Calcium signaling pathway	178	59	0.3315	8.07e-27	7.5e-25
Vascular smooth muscle contraction	115	44	0.3826	2.92e-23	1.81e-21
PPAR signaling pathway	69	30	0.4348	3.44e-18	1.6e-16
Pathways in cancer	328	63	0.1921	3.88e-15	1.44e-13
Dilated cardiomyopathy	92	31	0.337	5.11e-15	1.59e-13
Drug metabolism - cytochrome P450	72	26	0.3611	1.21e-13	3.23e-12
Hypertrophic cardiomyopathy (HCM)	85	28	0.3294	2e-13	4.66e-12
Retinol metabolism	64	24	0.375	4.03e-13	8.32e-12
Fatty acid metabolism	42	19	0.4524	2.05e-12	3.81e-11
Metabolism of xenobiotics by cytochrome P450	70	24	0.3429	3.87e-12	6.55e-11
MAPK signaling pathway	267	50	0.1873	6.77e-12	1.05e-10
Arginine and proline metabolism	54	20	0.3704	4.71e-11	6.74e-10
Focal adhesion	201	40	0.199	1.23e-10	1.63e-09
ECM-receptor interaction	84	24	0.2857	2.95e-10	3.47e-09
Cell adhesion molecules (CAMs)	134	31	0.2313	2.98e-10	3.47e-09
Aldosterone-regulated sodium reabsorption	42	16	0.381	2.51e-09	2.74e-08
Complement and coagulation cascades	69	20	0.2899	6.68e-09	6.91e-08
Arrhythmogenic right ventricular cardiomyopathy (ARVC)	76	21	0.2763	7.3e-09	6.92e-08
Gap junction	90	23	0.2556	7.44e-09	6.92e-08
Axon guidance	129	28	0.2171	9.62e-09	8.52e-08
Regulation of actin cytoskeleton	216	38	0.1759	1.28e-08	1.08e-07
Glycine, serine and threonine metabolism	31	13	0.4194	2e-08	1.62e-07
Adipocytokine signaling pathway	67	19	0.2836	2.36e-08	1.83e-07
Steroid hormone biosynthesis	55	17	0.3091	3.1e-08	2.31e-07
Proximal tubule bicarbonate reclamation	23	11	0.4783	4.7e-08	3.36e-07
Arachidonic acid metabolism	58	17	0.2931	7.47e-08	5.15e-07
TGF-beta signaling pathway	86	21	0.2442	7.77e-08	5.16e-07
Tryptophan metabolism	40	14	0.35	8.75e-08	5.61e-07
Melanogenesis	102	23	0.2255	9.31e-08	5.77e-07
Cardiac muscle contraction	80	20	0.25	1.03e-07	6.21e-07
Cytokine-cytokine receptor interaction	267	41	0.1536	1.79e-07	1.04e-06
Glycolysis / Gluconeogenesis	62	17	0.2742	2.19e-07	1.23e-06
Hedgehog signaling pathway	56	16	0.2857	2.66e-07	1.45e-06
Alanine, aspartate and glutamate metabolism	32	12	0.375	3.07e-07	1.63e-06
Tight junction	134	26	0.194	3.4e-07	1.76e-06
beta-Alanine metabolism	22	10	0.4545	3.55e-07	1.78e-06
Endocytosis	183	31	0.1694	6.33e-07	3.1e-06
Tyrosine metabolism	42	13	0.3095	1.27e-06	6.07e-06
Leukocyte transendothelial migration	118	23	0.1949	1.46e-06	6.69e-06
Glycerolipid metabolism	49	14	0.2857	1.48e-06	6.69e-06
Peroxisome	78	18	0.2308	1.58e-06	6.98e-06
Valine, leucine and isoleucine degradation	44	13	0.2955	2.3e-06	9.93e-06
Wnt signaling pathway	151	26	0.1722	3.59e-06	1.52e-05
Basal cell carcinoma	55	14	0.2545	6.62e-06	2.67e-05
Long-term depression	70	16	0.2286	6.74e-06	2.67e-05
Long-term potentiation	70	16	0.2286	6.74e-06	2.67e-05
Purine metabolism	159	26	0.1635	9.45e-06	3.66e-05
Hematopoietic cell lineage	88	18	0.2045	9.71e-06	3.69e-05
Phosphatidylinositol signaling system	76	16	0.2105	2.04e-05	7.6e-05
Propanoate metabolism	33	10	0.303	2.65e-05	9.67e-05
Butanoate metabolism	34	10	0.2941	3.54e-05	0.000127
Histidine metabolism	29	9	0.3103	5.44e-05	0.000191
GnRH signaling pathway	101	18	0.1782	6.77e-05	0.000233
Drug metabolism - other enzymes	51	12	0.2353	6.92e-05	0.000234
Inositol phosphate metabolism	54	12	0.2222	0.000125	0.000416
Pyruvate metabolism	40	10	0.25	0.000161	0.000525
Insulin signaling pathway	137	21	0.1533	0.000169	0.000541
Pentose and glucuronate interconversions	28	8	0.2857	0.000269	0.000849
Primary bile acid biosynthesis	16	6	0.375	0.00031	0.000962
Glycerophospholipid metabolism	77	14	0.1818	0.00034	0.00104
Folate biosynthesis	11	5	0.4545	0.000354	0.00106
ABC transporters	44	10	0.2273	0.000373	0.0011
Renin-angiotensin system	17	6	0.3529	0.000454	0.00132
Melanoma	71	13	0.1831	0.000509	0.00146
Vibrio cholerae infection	56	11	0.1964	0.00073	0.00206
Ascorbate and aldarate metabolism	25	7	0.28	0.000746	0.00207
Sphingolipid metabolism	40	9	0.225	0.000785	0.00215
Ether lipid metabolism	33	8	0.2424	0.000904	0.00244
Glutathione metabolism	50	10	0.2	0.00109	0.00289
Bladder cancer	42	9	0.2143	0.00114	0.00299
Epithelial cell signaling in Helicobacter pylori infection	68	12	0.1765	0.00116	0.00299
Prostate cancer	89	14	0.1573	0.00151	0.00384
Glycosaminoglycan degradation	21	6	0.2857	0.0016	0.00401
Linoleic acid metabolism	29	7	0.2414	0.00193	0.00474
Thyroid cancer	29	7	0.2414	0.00193	0.00474
O-Glycan biosynthesis	30	7	0.2333	0.00239	0.00576
Taurine and hypotaurine metabolism	10	4	0.4	0.00256	0.0061
Type II diabetes mellitus	47	9	0.1915	0.00261	0.00615
Nitrogen metabolism	23	6	0.2609	0.00266	0.00618
Porphyrin and chlorophyll metabolism	41	8	0.1951	0.00394	0.00906
Dorso-ventral axis formation	25	6	0.24	0.00418	0.00948
Phenylalanine metabolism	18	5	0.2778	0.00451	0.0101
Cysteine and methionine metabolism	34	7	0.2059	0.00504	0.0111
Glycosaminoglycan biosynthesis - heparan sulfate	26	6	0.2308	0.00514	0.0111
Glycosphingolipid biosynthesis - lacto and neolacto series	26	6	0.2308	0.00514	0.0111
Starch and sucrose metabolism	52	9	0.1731	0.0053	0.0113
Amyotrophic lateral sclerosis (ALS)	53	9	0.1698	0.00603	0.0127
VEGF signaling pathway	76	11	0.1447	0.00874	0.0182
Fc gamma R-mediated phagocytosis	97	13	0.134	0.00879	0.0182
Jak-STAT signaling pathway	155	18	0.1161	0.0104	0.0212
Pantothenate and CoA biosynthesis	16	4	0.25	0.0163	0.0329
Taste transduction	52	8	0.1538	0.0167	0.0334
Small cell lung cancer	84	11	0.131	0.0179	0.0353
Fructose and mannose metabolism	34	6	0.1765	0.0194	0.0381
Chemokine signaling pathway	190	20	0.1053	0.0197	0.0381
Steroid biosynthesis	17	4	0.2353	0.0202	0.0388
Vasopressin-regulated water reabsorption	44	7	0.1591	0.0206	0.039
Adherens junction	75	10	0.1333	0.0208	0.039
Glioma	65	9	0.1385	0.022	0.0409

[truncated: 8 more sheets: LIHC, LUAD, LUSC, PRAD, READ, STAD, THCA, UCEC]
