# Supplementary material for: Transcriptional landscape of human cancers
Source: Oncotarget. 2017 Mar 2;8(21):34534–51. doi: 10.18632/oncotarget.15837 (PMC5470989; doi:10.18632/oncotarget.15837)
Supplement: Supplementary file 13 [file oncotarget-08-34534-s013.xlsx]

## Sheet: Table S19
The significant KEGG pathways associated with the upregulated genes in cancers compared to normal samples were identified using the GSEA web tool (http://software.broadinstitute.org/gsea/msigdb/annotate.jsp) with FDR<0.05.
"Sum" indicates the number of cancers in which pathways were identified.
Pathway	Cancer type	Sum
Cell cycle	BLCA, BRCA, CHOL, COAD, ESCA, GBM, HNSC, KICH, KIRC, KIRP, LIHC, LUAD, LUSC, PRAD, READ, STAD, THCA, UCEC	18
Homologous recombination	BLCA, BRCA, CHOL, COAD, ESCA, GBM, HNSC, KICH, KIRC, KIRP, LIHC, LUAD, LUSC, PRAD, READ, STAD, UCEC	17
DNA replication	BLCA, BRCA, CHOL, COAD, ESCA, GBM, HNSC, KIRC, KIRP, LIHC, LUAD, LUSC, READ, STAD, UCEC	15
Mismatch repair	BLCA, BRCA, CHOL, COAD, ESCA, GBM, HNSC, KIRC, KIRP, LIHC, LUAD, LUSC, READ, STAD, UCEC	15
Base excision repair	BLCA, BRCA, COAD, ESCA, GBM, HNSC, KICH, KIRP, LIHC, LUAD, LUSC, PRAD, READ, STAD, UCEC	15
Nucleotide excision repair	BLCA, BRCA, COAD, ESCA, GBM, HNSC, KIRP, LUAD, LUSC, READ, STAD, UCEC	12
Notch signaling pathway	BLCA, CHOL, ESCA, GBM, HNSC, KICH, KIRC, KIRP, LUSC, READ, STAD, THCA	12
Spliceosome	BLCA, BRCA, COAD, ESCA, GBM, LIHC, LUSC, READ, STAD, UCEC	10
Rig I like receptor signaling pathway	BLCA, COAD, ESCA, GBM, HNSC, KIRC, KIRP, LIHC, THCA, UCEC	10
Aminoacyl tRNA biosynthesis	BLCA, BRCA, COAD, KICH, LUAD, LUSC, READ, STAD, UCEC	9
Proteasome	BLCA, BRCA, COAD, ESCA, GBM, HNSC, UCEC	7
Ubiquitin mediated proteolysis	COAD, ESCA, GBM, KICH, LUSC, READ, UCEC	7
RNA polymerase	BLCA, COAD, ESCA, GBM, READ, UCEC	6
Other glycan degradation	BLCA, COAD, GBM, HNSC, KIRP, UCEC	6
Cytosolic DNA sensing pathway	BRCA, ESCA, GBM, HNSC, KIRC, KIRP	6
RNA degradation	COAD, ESCA, GBM, LUSC, READ, UCEC	6
Ribosome	GBM, KIRC, KIRP, PRAD, READ	5
Snare interactions in vesicular transport	COAD, GBM, KIRP, UCEC	4
Glycosylphosphatidylinositol GPI anchor biosynthesis	BLCA, BRCA, GBM	3
Valine leucine and isoleucine biosynthesis	KICH, LIHC, STAD	3
Non homologous end joining	LIHC, READ	2
Basal transcription factors	ESCA	1
The significant KEGG pathways associated with the downregulated genes in cancers compared to normal samples were identified using the GSEA web tool (http://software.broadinstitute.org/gsea/msigdb/annotate.jsp) with FDR<0.05.
"Sum" indicates the number of cancers in which pathways were identified.
Pathway	Cancer type	Sum
Primary bile acid biosynthesis	BLCA, BRCA, CHOL, HNSC, KICH, KIRC, KIRP, LIHC, LUAD, LUSC, STAD, THCA, UCEC	13
Propanoate metabolism	BLCA, BRCA, CHOL, COAD, ESCA, HNSC, KICH, KIRC, KIRP, LIHC, STAD, THCA	12
Pantothenate and coa biosynthesis	BLCA, CHOL, COAD, KICH, KIRP, LIHC, LUSC	7
Limonene and pinene degradation	BLCA, CHOL, HNSC, KICH, LIHC, STAD, THCA	7
Alpha linolenic acid metabolism	CHOL, COAD, ESCA, HNSC, LUAD, LUSC, STAD	7
Riboflavin metabolism	HNSC	1

## Sheet: Table S20
The significant KEGG pathways associated with the upregulated genes in late-stage cancers compared to early-stage cancers were identified using the GSEA web tool (http://software.broadinstitute.org/gsea/msigdb/annotate.jsp) with FDR<0.05.
"Sum" indicates the number of cancers in which pathways were identified.
Pathway	Cancer type	Sum
Oocyte meiosis	ACC, BRCA, KIRC, KIRP	4
ECM receptor interaction	BLCA, KIRC, KIRP, THCA	4
Cell cycle	ACC, KIRC, KIRP	3
P53 signaling pathway	ACC, KIRC, KIRP	3
Systemic lupus erythematosus	BLCA, KIRC, KIRP	3
Axon guidance	BLCA, COAD, KIRP	3
Homologous recombination	ACC, KIRP	2
Purine metabolism	ACC, KIRP	2
Prion diseases	BLCA, KIRC	2
Bladder cancer	KIRP, THCA	2
DNA replication	ACC	1
Mismatch repair	ACC	1
Nucleotide excision repair	ACC	1
Pyrimidine metabolism	ACC	1
Base excision repair	ACC	1
Melanoma	BLCA	1
Leishmania infection	BLCA	1
Nicotinate and nicotinamide metabolism	BLCA	1
Glycosaminoglycan degradation	BLCA	1
Gap junction	BLCA	1
Glycosphingolipid biosynthesis ganglio series	BLCA	1
Long term depression	BLCA	1
Nod like receptor signaling pathway	KIRC	1
Antigen processing and presentation	KIRC	1
Taurine and hypotaurine metabolism	KIRC	1
Maturity onset diabetes of the young	KIRP	1
Glycosaminoglycan biosynthesis keratan sulfate	KIRP	1
Small cell lung cancer	KIRP	1
The significant KEGG pathways associated with the downregulated genes in late-stage cancers compared to early-stage cancers were identified using the GSEA web tool (http://software.broadinstitute.org/gsea/msigdb/annotate.jsp) with FDR<0.05.
"Sum" indicates the number of cancers in which pathways were identified.
Pathway	Cancer type	Sum
GNRH signaling pathway	BLCA, THYM	2
Toll like receptor signaling pathway	COAD, THYM	2
Histidine metabolism	KIRP, LIHC	2
Arginine and proline metabolism	KIRP, LIHC	2
Butanoate metabolism	KIRP, LIHC	2
Valine leucine and isoleucine degradation	KIRP, LIHC	2
Insulin signaling pathway	LIHC, THYM	2
B cell receptor signaling pathway	LUAD, THYM	2
Intestinal immune network for iga production	LUAD, THYM	2
Alpha linolenic acid metabolism	BLCA	1
Ether lipid metabolism	BLCA	1
Allograft rejection	COAD	1
Tight junction	HNSC	1
Epithelial cell signaling in helicobacter pylori infection	KIRP	1
Glycolysis gluconeogenesis	LIHC	1
Alanine aspartate and glutamate metabolism	LIHC	1
Pyruvate metabolism	LIHC	1
Beta alanine metabolism	LIHC	1
Fatty acid metabolism	LIHC	1
Peroxisome	LIHC	1
Tyrosine metabolism	LIHC	1
One carbon pool by folate	LIHC	1
Phenylalanine metabolism	LIHC	1
Propanoate metabolism	LIHC	1
Cysteine and methionine metabolism	LIHC	1
Limonene and pinene degradation	LIHC	1
Lysine degradation	LIHC	1
Sulfur metabolism	LIHC	1
Adipocytokine signaling pathway	LIHC	1
Natural killer cell mediated cytotoxicity	THYM	1
Phosphatidylinositol signaling system	THYM	1
FC epsilon ri signaling pathway	THYM	1
Acute myeloid leukemia	THYM	1
Colorectal cancer	THYM	1
Endometrial cancer	THYM	1
Non small cell lung cancer	THYM	1
VEGF signaling pathway	THYM	1
Glioma	THYM	1
Long term potentiation	THYM	1
Renal cell carcinoma	THYM	1
Chronic myeloid leukemia	THYM	1
Adherens junction	THYM	1
Neurotrophin signaling pathway	THYM	1
Endocytosis	THYM	1
ERBB signaling pathway	THYM	1
Notch signaling pathway	THYM	1
Apoptosis	THYM	1
Glycerolipid metabolism	THYM	1

## Sheet: Table S21
The significant KEGG pathways associated with the upregulated genes in high-grade cancers compared to low-grade cancers were identified using the GSEA web tool (http://software.broadinstitute.org/gsea/msigdb/annotate.jsp) with FDR<0.05.
"Sum" indicates the number of cancers in which pathways were identified.
Pathway	Cancer type	Sum
ECM receptor interaction	BLCA, KIRC, LGG, STAD, UCEC	5
Leishmania infection	BLCA, HNSC, KIRC, LGG, STAD	5
Cell cycle	BLCA, KIRC, LGG, LIHC, UCEC	5
Type I diabetes mellitus	BLCA, HNSC, KIRC, LGG, STAD	5
Intestinal immune network for iga production	BLCA, HNSC, KIRC, LGG, STAD	5
Allograft rejection	BLCA, HNSC, KIRC, LGG, STAD	5
Autoimmune thyroid disease	BLCA, HNSC, KIRC, LGG, STAD	5
Progesterone mediated oocyte maturation	BLCA, LGG, LIHC, STAD, UCEC	5
Primary immunodeficiency	BLCA, HNSC, KIRC, LGG, STAD	5
Small cell lung cancer	BLCA, HNSC, LGG, STAD, UCEC	5
Regulation of actin cytoskeleton	BLCA, LGG, STAD, UCEC	4
Graft versus host disease	BLCA, KIRC, LGG, STAD	4
JAK STAT signaling pathway	BLCA, KIRC, LGG, STAD	4
Antigen processing and presentation	BLCA, KIRC, LGG, STAD	4
T cell receptor signaling pathway	BLCA, HNSC, KIRC, STAD	4
Pancreatic cancer	BLCA, LGG, STAD, UCEC	4
Viral myocarditis	BLCA, LGG, STAD	3
Natural killer cell mediated cytotoxicity	BLCA, LGG, STAD	3
Toll like receptor signaling pathway	BLCA, LGG, STAD	3
B cell receptor signaling pathway	BLCA, KIRC, STAD	3
Tight junction	BLCA, STAD, UCEC	3
FC gamma r mediated phagocytosis	BLCA, STAD	2
Glioma	BLCA, STAD	2
DNA replication	BLCA, UCEC	2
Nicotinate and nicotinamide metabolism	BLCA, LGG	2
Colorectal cancer	BLCA, STAD	2
Non small cell lung cancer	BLCA, STAD	2
Pantothenate and coa biosynthesis	BLCA, LGG	2
Pathogenic escherichia coli infection	BLCA, KIRC	2
Acute myeloid leukemia	BLCA, STAD	2
Apoptosis	BLCA, STAD	2
Homologous recombination	LGG, LIHC	2
Glycosaminoglycan biosynthesis chondroitin sulfate	BLCA	1
Chronic myeloid leukemia	BLCA	1
Adherens junction	BLCA	1
Glycerolipid metabolism	BLCA	1
Sulfur metabolism	BLCA	1
Glycosaminoglycan degradation	BLCA	1
Lysosome	BLCA	1
Glycosphingolipid biosynthesis ganglio series	BLCA	1
Mismatch repair	BLCA	1
Cytosolic DNA sensing pathway	KIRC	1
Renal cell carcinoma	STAD	1
MTOR signaling pathway	STAD	1
The significant KEGG pathways associated with the downregulated genes in high-grade cancers compared to low-grade cancers were identified using the GSEA web tool (http://software.broadinstitute.org/gsea/msigdb/annotate.jsp) with FDR<0.05.
"Sum" indicates the number of cancers in which pathways were identified.
Pathway	Cancer type	Sum
Nitrogen metabolism	BLCA, HNSC, LIHC, STAD, UCEC	5
Taurine and hypotaurine metabolism	BLCA, LIHC, UCEC	3
Ether lipid metabolism	BLCA, UCEC	2
Peroxisome	BLCA, LIHC	2
Alpha linolenic acid metabolism	BLCA, HNSC	2
Glycolysis gluconeogenesis	LIHC, UCEC	2
Histidine metabolism	LIHC, UCEC	2
Ribosome	BLCA	1
Parkinsons disease	BLCA	1
Huntingtons disease	BLCA	1
Oxidative phosphorylation	BLCA	1
Alzheimers disease	BLCA	1
Notch signaling pathway	BLCA	1
Long term potentiation	LGG	1
Taste transduction	LGG	1
Glycosaminoglycan biosynthesis heparan sulfate	LGG	1
Butanoate metabolism	LIHC	1
Beta alanine metabolism	LIHC	1
Lysine degradation	LIHC	1
Propanoate metabolism	LIHC	1
Pyruvate metabolism	LIHC	1
Fructose and mannose metabolism	LIHC	1
Glyoxylate and dicarboxylate metabolism	LIHC	1
One carbon pool by folate	LIHC	1
Galactose metabolism	LIHC	1
Limonene and pinene degradation	LIHC	1
Citrate cycle TCA cycle	LIHC	1
Phenylalanine metabolism	UCEC	1
Folate biosynthesis	UCEC	1
