# Supplementary material for: Transcriptional landscape of human cancers
Source: Oncotarget. 2017 Mar 2;8(21):34534–51. doi: 10.18632/oncotarget.15837 (PMC5470989; doi:10.18632/oncotarget.15837)
Supplement: Supplementary file 14 [file oncotarget-08-34534-s014.xlsx]

## Sheet: Table S22
Genes only upregulated in cancers compared to normal tissue.
Symbol	Number of cancers in which gene is upregulated	Cancers in which gene is upregulated
ASF1B	18	BLCA,BRCA,CHOL,COAD,ESCA,GBM,HNSC,KICH,KIRC,KIRP,LIHC,LUAD,LUSC,PRAD,READ,STAD,THCA,UCEC
ASPM	18	BLCA,BRCA,CHOL,COAD,ESCA,GBM,HNSC,KICH,KIRC,KIRP,LIHC,LUAD,LUSC,PRAD,READ,STAD,THCA,UCEC
AURKB	18	BLCA,BRCA,CHOL,COAD,ESCA,GBM,HNSC,KICH,KIRC,KIRP,LIHC,LUAD,LUSC,PRAD,READ,STAD,THCA,UCEC
BIRC5	18	BLCA,BRCA,CHOL,COAD,ESCA,GBM,HNSC,KICH,KIRC,KIRP,LIHC,LUAD,LUSC,PRAD,READ,STAD,THCA,UCEC
BUB1	18	BLCA,BRCA,CHOL,COAD,ESCA,GBM,HNSC,KICH,KIRC,KIRP,LIHC,LUAD,LUSC,PRAD,READ,STAD,THCA,UCEC
BUB1B	18	BLCA,BRCA,CHOL,COAD,ESCA,GBM,HNSC,KICH,KIRC,KIRP,LIHC,LUAD,LUSC,PRAD,READ,STAD,THCA,UCEC
CCNB2	18	BLCA,BRCA,CHOL,COAD,ESCA,GBM,HNSC,KICH,KIRC,KIRP,LIHC,LUAD,LUSC,PRAD,READ,STAD,THCA,UCEC
CDC25C	18	BLCA,BRCA,CHOL,COAD,ESCA,GBM,HNSC,KICH,KIRC,KIRP,LIHC,LUAD,LUSC,PRAD,READ,STAD,THCA,UCEC
CDC45	18	BLCA,BRCA,CHOL,COAD,ESCA,GBM,HNSC,KICH,KIRC,KIRP,LIHC,LUAD,LUSC,PRAD,READ,STAD,THCA,UCEC
CDT1	18	BLCA,BRCA,CHOL,COAD,ESCA,GBM,HNSC,KICH,KIRC,KIRP,LIHC,LUAD,LUSC,PRAD,READ,STAD,THCA,UCEC
CENPA	18	BLCA,BRCA,CHOL,COAD,ESCA,GBM,HNSC,KICH,KIRC,KIRP,LIHC,LUAD,LUSC,PRAD,READ,STAD,THCA,UCEC
CENPF	18	BLCA,BRCA,CHOL,COAD,ESCA,GBM,HNSC,KICH,KIRC,KIRP,LIHC,LUAD,LUSC,PRAD,READ,STAD,THCA,UCEC
CEP55	18	BLCA,BRCA,CHOL,COAD,ESCA,GBM,HNSC,KICH,KIRC,KIRP,LIHC,LUAD,LUSC,PRAD,READ,STAD,THCA,UCEC
CLSPN	18	BLCA,BRCA,CHOL,COAD,ESCA,GBM,HNSC,KICH,KIRC,KIRP,LIHC,LUAD,LUSC,PRAD,READ,STAD,THCA,UCEC
DLGAP5	18	BLCA,BRCA,CHOL,COAD,ESCA,GBM,HNSC,KICH,KIRC,KIRP,LIHC,LUAD,LUSC,PRAD,READ,STAD,THCA,UCEC
E2F1	18	BLCA,BRCA,CHOL,COAD,ESCA,GBM,HNSC,KICH,KIRC,KIRP,LIHC,LUAD,LUSC,PRAD,READ,STAD,THCA,UCEC
ERCC6L	18	BLCA,BRCA,CHOL,COAD,ESCA,GBM,HNSC,KICH,KIRC,KIRP,LIHC,LUAD,LUSC,PRAD,READ,STAD,THCA,UCEC
EZH2	18	BLCA,BRCA,CHOL,COAD,ESCA,GBM,HNSC,KICH,KIRC,KIRP,LIHC,LUAD,LUSC,PRAD,READ,STAD,THCA,UCEC
FAM111B	18	BLCA,BRCA,CHOL,COAD,ESCA,GBM,HNSC,KICH,KIRC,KIRP,LIHC,LUAD,LUSC,PRAD,READ,STAD,THCA,UCEC
FAM64A	18	BLCA,BRCA,CHOL,COAD,ESCA,GBM,HNSC,KICH,KIRC,KIRP,LIHC,LUAD,LUSC,PRAD,READ,STAD,THCA,UCEC
FANCA	18	BLCA,BRCA,CHOL,COAD,ESCA,GBM,HNSC,KICH,KIRC,KIRP,LIHC,LUAD,LUSC,PRAD,READ,STAD,THCA,UCEC
FOXM1	18	BLCA,BRCA,CHOL,COAD,ESCA,GBM,HNSC,KICH,KIRC,KIRP,LIHC,LUAD,LUSC,PRAD,READ,STAD,THCA,UCEC
GPC2	18	BLCA,BRCA,CHOL,COAD,ESCA,GBM,HNSC,KICH,KIRC,KIRP,LIHC,LUAD,LUSC,PRAD,READ,STAD,THCA,UCEC
GTSE1	18	BLCA,BRCA,CHOL,COAD,ESCA,GBM,HNSC,KICH,KIRC,KIRP,LIHC,LUAD,LUSC,PRAD,READ,STAD,THCA,UCEC
HJURP	18	BLCA,BRCA,CHOL,COAD,ESCA,GBM,HNSC,KICH,KIRC,KIRP,LIHC,LUAD,LUSC,PRAD,READ,STAD,THCA,UCEC
IQGAP3	18	BLCA,BRCA,CHOL,COAD,ESCA,GBM,HNSC,KICH,KIRC,KIRP,LIHC,LUAD,LUSC,PRAD,READ,STAD,THCA,UCEC
KIF14	18	BLCA,BRCA,CHOL,COAD,ESCA,GBM,HNSC,KICH,KIRC,KIRP,LIHC,LUAD,LUSC,PRAD,READ,STAD,THCA,UCEC
KIF18B	18	BLCA,BRCA,CHOL,COAD,ESCA,GBM,HNSC,KICH,KIRC,KIRP,LIHC,LUAD,LUSC,PRAD,READ,STAD,THCA,UCEC
KIF20A	18	BLCA,BRCA,CHOL,COAD,ESCA,GBM,HNSC,KICH,KIRC,KIRP,LIHC,LUAD,LUSC,PRAD,READ,STAD,THCA,UCEC
KIF4A	18	BLCA,BRCA,CHOL,COAD,ESCA,GBM,HNSC,KICH,KIRC,KIRP,LIHC,LUAD,LUSC,PRAD,READ,STAD,THCA,UCEC
MCM10	18	BLCA,BRCA,CHOL,COAD,ESCA,GBM,HNSC,KICH,KIRC,KIRP,LIHC,LUAD,LUSC,PRAD,READ,STAD,THCA,UCEC
MELK	18	BLCA,BRCA,CHOL,COAD,ESCA,GBM,HNSC,KICH,KIRC,KIRP,LIHC,LUAD,LUSC,PRAD,READ,STAD,THCA,UCEC
MKI67	18	BLCA,BRCA,CHOL,COAD,ESCA,GBM,HNSC,KICH,KIRC,KIRP,LIHC,LUAD,LUSC,PRAD,READ,STAD,THCA,UCEC
MMP9	18	BLCA,BRCA,CHOL,COAD,ESCA,GBM,HNSC,KICH,KIRC,KIRP,LIHC,LUAD,LUSC,PRAD,READ,STAD,THCA,UCEC
MND1	18	BLCA,BRCA,CHOL,COAD,ESCA,GBM,HNSC,KICH,KIRC,KIRP,LIHC,LUAD,LUSC,PRAD,READ,STAD,THCA,UCEC
MTFR2	18	BLCA,BRCA,CHOL,COAD,ESCA,GBM,HNSC,KICH,KIRC,KIRP,LIHC,LUAD,LUSC,PRAD,READ,STAD,THCA,UCEC
MYBL2	18	BLCA,BRCA,CHOL,COAD,ESCA,GBM,HNSC,KICH,KIRC,KIRP,LIHC,LUAD,LUSC,PRAD,READ,STAD,THCA,UCEC
NCAPG	18	BLCA,BRCA,CHOL,COAD,ESCA,GBM,HNSC,KICH,KIRC,KIRP,LIHC,LUAD,LUSC,PRAD,READ,STAD,THCA,UCEC
NCAPH	18	BLCA,BRCA,CHOL,COAD,ESCA,GBM,HNSC,KICH,KIRC,KIRP,LIHC,LUAD,LUSC,PRAD,READ,STAD,THCA,UCEC
NEK2	18	BLCA,BRCA,CHOL,COAD,ESCA,GBM,HNSC,KICH,KIRC,KIRP,LIHC,LUAD,LUSC,PRAD,READ,STAD,THCA,UCEC
ORC6	18	BLCA,BRCA,CHOL,COAD,ESCA,GBM,HNSC,KICH,KIRC,KIRP,LIHC,LUAD,LUSC,PRAD,READ,STAD,THCA,UCEC
PKMYT1	18	BLCA,BRCA,CHOL,COAD,ESCA,GBM,HNSC,KICH,KIRC,KIRP,LIHC,LUAD,LUSC,PRAD,READ,STAD,THCA,UCEC
POLQ	18	BLCA,BRCA,CHOL,COAD,ESCA,GBM,HNSC,KICH,KIRC,KIRP,LIHC,LUAD,LUSC,PRAD,READ,STAD,THCA,UCEC
SKA3	18	BLCA,BRCA,CHOL,COAD,ESCA,GBM,HNSC,KICH,KIRC,KIRP,LIHC,LUAD,LUSC,PRAD,READ,STAD,THCA,UCEC
SPC25	18	BLCA,BRCA,CHOL,COAD,ESCA,GBM,HNSC,KICH,KIRC,KIRP,LIHC,LUAD,LUSC,PRAD,READ,STAD,THCA,UCEC
TOP2A	18	BLCA,BRCA,CHOL,COAD,ESCA,GBM,HNSC,KICH,KIRC,KIRP,LIHC,LUAD,LUSC,PRAD,READ,STAD,THCA,UCEC
TPX2	18	BLCA,BRCA,CHOL,COAD,ESCA,GBM,HNSC,KICH,KIRC,KIRP,LIHC,LUAD,LUSC,PRAD,READ,STAD,THCA,UCEC
TROAP	18	BLCA,BRCA,CHOL,COAD,ESCA,GBM,HNSC,KICH,KIRC,KIRP,LIHC,LUAD,LUSC,PRAD,READ,STAD,THCA,UCEC
TTK	18	BLCA,BRCA,CHOL,COAD,ESCA,GBM,HNSC,KICH,KIRC,KIRP,LIHC,LUAD,LUSC,PRAD,READ,STAD,THCA,UCEC
UBE2C	18	BLCA,BRCA,CHOL,COAD,ESCA,GBM,HNSC,KICH,KIRC,KIRP,LIHC,LUAD,LUSC,PRAD,READ,STAD,THCA,UCEC
UHRF1	18	BLCA,BRCA,CHOL,COAD,ESCA,GBM,HNSC,KICH,KIRC,KIRP,LIHC,LUAD,LUSC,PRAD,READ,STAD,THCA,UCEC
ARHGAP11A	17	BLCA,BRCA,CHOL,COAD,ESCA,GBM,HNSC,KICH,KIRC,KIRP,LIHC,LUAD,LUSC,PRAD,READ,STAD,UCEC
AURKA	17	BLCA,BRCA,CHOL,COAD,ESCA,GBM,HNSC,KICH,KIRC,KIRP,LIHC,LUAD,LUSC,PRAD,READ,STAD,UCEC
C16orf59	17	BLCA,BRCA,CHOL,COAD,ESCA,HNSC,KICH,KIRC,KIRP,LIHC,LUAD,LUSC,PRAD,READ,STAD,THCA,UCEC
C19orf48	17	BLCA,BRCA,CHOL,COAD,ESCA,GBM,HNSC,KICH,KIRC,KIRP,LIHC,LUAD,LUSC,PRAD,READ,STAD,UCEC
CCNA2	17	BLCA,BRCA,CHOL,COAD,ESCA,GBM,HNSC,KICH,KIRC,KIRP,LIHC,LUAD,LUSC,PRAD,READ,STAD,UCEC
CCNE2	17	BLCA,BRCA,CHOL,COAD,ESCA,GBM,HNSC,KICH,KIRC,KIRP,LIHC,LUAD,LUSC,PRAD,STAD,THCA,UCEC
CDC20	17	BLCA,BRCA,CHOL,COAD,ESCA,GBM,HNSC,KICH,KIRC,KIRP,LIHC,LUAD,LUSC,PRAD,READ,STAD,UCEC
CDC6	17	BLCA,BRCA,CHOL,COAD,ESCA,GBM,HNSC,KIRC,KIRP,LIHC,LUAD,LUSC,PRAD,READ,STAD,THCA,UCEC
CDCA2	17	BLCA,BRCA,CHOL,COAD,ESCA,GBM,HNSC,KICH,KIRC,KIRP,LIHC,LUAD,LUSC,PRAD,READ,STAD,UCEC
CDCA3	17	BLCA,BRCA,CHOL,COAD,ESCA,GBM,HNSC,KICH,KIRC,KIRP,LIHC,LUAD,LUSC,PRAD,READ,STAD,UCEC
CDCA5	17	BLCA,BRCA,CHOL,COAD,ESCA,GBM,HNSC,KICH,KIRC,KIRP,LIHC,LUAD,LUSC,PRAD,READ,STAD,UCEC
CDCA8	17	BLCA,BRCA,CHOL,COAD,ESCA,GBM,HNSC,KICH,KIRC,KIRP,LIHC,LUAD,LUSC,PRAD,READ,STAD,UCEC
CDKN3	17	BLCA,BRCA,CHOL,COAD,ESCA,GBM,HNSC,KICH,KIRC,KIRP,LIHC,LUAD,LUSC,PRAD,READ,STAD,UCEC
CENPE	17	BLCA,BRCA,CHOL,COAD,ESCA,GBM,HNSC,KICH,KIRC,KIRP,LIHC,LUAD,LUSC,PRAD,READ,STAD,UCEC
CENPU	17	BLCA,BRCA,CHOL,COAD,ESCA,GBM,HNSC,KICH,KIRC,KIRP,LIHC,LUAD,LUSC,PRAD,STAD,THCA,UCEC
CKAP2L	17	BLCA,BRCA,CHOL,COAD,ESCA,GBM,HNSC,KICH,KIRC,KIRP,LIHC,LUAD,LUSC,PRAD,READ,STAD,UCEC
CKS2	17	BLCA,BRCA,CHOL,COAD,ESCA,GBM,HNSC,KICH,KIRC,KIRP,LIHC,LUAD,LUSC,READ,STAD,THCA,UCEC
DBF4	17	BLCA,BRCA,CHOL,COAD,ESCA,GBM,HNSC,KICH,KIRC,KIRP,LIHC,LUAD,LUSC,PRAD,READ,STAD,UCEC
DTL	17	BLCA,BRCA,CHOL,COAD,ESCA,GBM,HNSC,KICH,KIRC,KIRP,LIHC,LUAD,LUSC,READ,STAD,THCA,UCEC
E2F7	17	BLCA,BRCA,CHOL,COAD,ESCA,GBM,HNSC,KICH,KIRC,KIRP,LIHC,LUAD,LUSC,READ,STAD,THCA,UCEC
EME1	17	BLCA,BRCA,CHOL,COAD,ESCA,GBM,HNSC,KIRC,KIRP,LIHC,LUAD,LUSC,PRAD,READ,STAD,THCA,UCEC
EPR1	17	BLCA,BRCA,CHOL,COAD,ESCA,GBM,HNSC,KICH,KIRC,KIRP,LIHC,LUAD,LUSC,PRAD,STAD,THCA,UCEC
FANCI	17	BLCA,BRCA,CHOL,COAD,ESCA,GBM,HNSC,KICH,KIRC,KIRP,LIHC,LUAD,LUSC,READ,STAD,THCA,UCEC
GINS2	17	BLCA,BRCA,CHOL,COAD,ESCA,GBM,HNSC,KICH,KIRC,KIRP,LIHC,LUAD,LUSC,READ,STAD,THCA,UCEC
GSG2	17	BLCA,BRCA,CHOL,COAD,ESCA,GBM,HNSC,KICH,KIRC,KIRP,LIHC,LUAD,LUSC,PRAD,READ,STAD,UCEC
HMMR	17	BLCA,BRCA,CHOL,COAD,ESCA,GBM,HNSC,KICH,KIRC,KIRP,LIHC,LUAD,LUSC,PRAD,READ,STAD,UCEC
KIAA0101	17	BLCA,BRCA,CHOL,COAD,ESCA,GBM,HNSC,KICH,KIRC,KIRP,LIHC,LUAD,LUSC,PRAD,STAD,THCA,UCEC
KIF15	17	BLCA,BRCA,CHOL,COAD,ESCA,GBM,HNSC,KIRC,KIRP,LIHC,LUAD,LUSC,PRAD,READ,STAD,THCA,UCEC
KIF2C	17	BLCA,BRCA,CHOL,COAD,ESCA,GBM,HNSC,KICH,KIRC,KIRP,LIHC,LUAD,LUSC,PRAD,READ,STAD,UCEC
KIFC1	17	BLCA,BRCA,CHOL,COAD,ESCA,GBM,HNSC,KICH,KIRC,KIRP,LIHC,LUAD,LUSC,PRAD,READ,STAD,UCEC
KNTC1	17	BLCA,BRCA,CHOL,COAD,ESCA,GBM,HNSC,KICH,KIRC,KIRP,LIHC,LUAD,LUSC,READ,STAD,THCA,UCEC
MMP11	17	BLCA,BRCA,CHOL,COAD,ESCA,GBM,HNSC,KIRC,KIRP,LIHC,LUAD,LUSC,PRAD,READ,STAD,THCA,UCEC
NEIL3	17	BLCA,BRCA,CHOL,COAD,ESCA,GBM,HNSC,KICH,KIRC,KIRP,LIHC,LUAD,LUSC,PRAD,READ,STAD,UCEC
NUF2	17	BLCA,BRCA,CHOL,COAD,ESCA,GBM,HNSC,KIRC,KIRP,LIHC,LUAD,LUSC,PRAD,READ,STAD,THCA,UCEC
NUSAP1	17	BLCA,BRCA,CHOL,COAD,ESCA,GBM,HNSC,KIRC,KIRP,LIHC,LUAD,LUSC,PRAD,READ,STAD,THCA,UCEC
PAQR4	17	BLCA,BRCA,CHOL,COAD,ESCA,HNSC,KICH,KIRC,KIRP,LIHC,LUAD,LUSC,PRAD,READ,STAD,THCA,UCEC
PBK	17	BLCA,BRCA,CHOL,COAD,ESCA,GBM,HNSC,KICH,KIRC,KIRP,LIHC,LUAD,LUSC,PRAD,STAD,THCA,UCEC
PLK1	17	BLCA,BRCA,CHOL,COAD,ESCA,GBM,HNSC,KICH,KIRC,KIRP,LIHC,LUAD,LUSC,PRAD,READ,STAD,UCEC
PPP1R14B	17	BLCA,BRCA,CHOL,COAD,ESCA,GBM,HNSC,KICH,KIRC,KIRP,LIHC,LUAD,LUSC,PRAD,READ,THCA,UCEC
PRC1	17	BLCA,BRCA,CHOL,COAD,ESCA,GBM,HNSC,KICH,KIRC,KIRP,LIHC,LUAD,LUSC,PRAD,READ,STAD,UCEC
PTTG1	17	BLCA,BRCA,CHOL,COAD,ESCA,GBM,HNSC,KICH,KIRC,KIRP,LIHC,LUAD,LUSC,PRAD,READ,STAD,UCEC
RDM1	17	BLCA,BRCA,CHOL,COAD,ESCA,GBM,HNSC,KIRC,KIRP,LIHC,LUAD,LUSC,PRAD,READ,STAD,THCA,UCEC
RRM2	17	BLCA,BRCA,CHOL,COAD,ESCA,GBM,HNSC,KIRC,KIRP,LIHC,LUAD,LUSC,PRAD,READ,STAD,THCA,UCEC
SGOL1	17	BLCA,BRCA,CHOL,COAD,ESCA,GBM,HNSC,KICH,KIRC,KIRP,LIHC,LUAD,LUSC,PRAD,READ,STAD,UCEC
SKA1	17	BLCA,BRCA,CHOL,COAD,ESCA,GBM,HNSC,KICH,KIRC,KIRP,LIHC,LUAD,LUSC,PRAD,READ,STAD,UCEC
SPC24	17	BLCA,BRCA,CHOL,COAD,ESCA,GBM,HNSC,KICH,KIRC,KIRP,LIHC,LUAD,LUSC,PRAD,STAD,THCA,UCEC
TACC3	17	BLCA,BRCA,CHOL,COAD,ESCA,GBM,HNSC,KICH,KIRC,KIRP,LIHC,LUAD,LUSC,PRAD,READ,STAD,UCEC
TUBB3	17	BLCA,BRCA,CHOL,COAD,ESCA,HNSC,KICH,KIRC,KIRP,LIHC,LUAD,LUSC,PRAD,READ,STAD,THCA,UCEC
UBE2T	17	BLCA,BRCA,CHOL,COAD,ESCA,GBM,HNSC,KIRC,KIRP,LIHC,LUAD,LUSC,PRAD,READ,STAD,THCA,UCEC
BLM	16	BLCA,BRCA,CHOL,COAD,ESCA,GBM,HNSC,KIRC,KIRP,LIHC,LUAD,LUSC,PRAD,READ,STAD,UCEC
BRIP1	16	BLCA,BRCA,COAD,ESCA,GBM,HNSC,KICH,KIRC,KIRP,LIHC,LUAD,LUSC,READ,STAD,THCA,UCEC
C17orf53	16	BLCA,BRCA,CHOL,COAD,ESCA,GBM,HNSC,KIRC,KIRP,LIHC,LUAD,LUSC,READ,STAD,THCA,UCEC
C1QTNF6	16	BLCA,BRCA,CHOL,COAD,ESCA,GBM,HNSC,KIRC,KIRP,LIHC,LUAD,LUSC,READ,STAD,THCA,UCEC
CCNB1	16	BLCA,BRCA,CHOL,COAD,ESCA,GBM,HNSC,KIRC,KIRP,LIHC,LUAD,LUSC,PRAD,READ,STAD,UCEC
CDKN2A	16	BLCA,BRCA,CHOL,COAD,HNSC,KICH,KIRC,KIRP,LIHC,LUAD,LUSC,PRAD,READ,STAD,THCA,UCEC
CENPI	16	BLCA,BRCA,CHOL,COAD,ESCA,GBM,HNSC,KICH,KIRC,KIRP,LIHC,LUAD,LUSC,READ,STAD,UCEC
CENPM	16	BLCA,BRCA,CHOL,ESCA,GBM,HNSC,KICH,KIRC,KIRP,LIHC,LUAD,LUSC,PRAD,STAD,THCA,UCEC
CHTF18	16	BLCA,BRCA,CHOL,COAD,ESCA,HNSC,KICH,KIRC,KIRP,LIHC,LUAD,LUSC,PRAD,READ,STAD,UCEC
CST1	16	BLCA,BRCA,CHOL,COAD,ESCA,HNSC,KICH,KIRC,KIRP,LIHC,LUAD,LUSC,READ,STAD,THCA,UCEC
CTHRC1	16	BRCA,CHOL,COAD,ESCA,GBM,HNSC,KIRC,KIRP,LIHC,LUAD,LUSC,PRAD,READ,STAD,THCA,UCEC
DDX12P	16	BLCA,BRCA,CHOL,COAD,ESCA,GBM,HNSC,KICH,KIRC,KIRP,LIHC,LUAD,LUSC,READ,STAD,UCEC
DDX39A	16	BLCA,BRCA,CHOL,COAD,ESCA,GBM,HNSC,KIRC,KIRP,LIHC,LUAD,LUSC,PRAD,READ,STAD,UCEC
E2F8	16	BLCA,BRCA,CHOL,COAD,ESCA,GBM,KICH,KIRC,KIRP,LIHC,LUAD,LUSC,READ,STAD,THCA,UCEC
ESCO2	16	BLCA,BRCA,CHOL,COAD,ESCA,GBM,HNSC,KICH,KIRC,KIRP,LIHC,LUAD,LUSC,PRAD,STAD,UCEC
EXO1	16	BLCA,BRCA,CHOL,COAD,ESCA,GBM,HNSC,KIRC,KIRP,LIHC,LUAD,LUSC,PRAD,READ,STAD,UCEC
FAM72A	16	BLCA,BRCA,CHOL,COAD,ESCA,GBM,HNSC,KIRC,KIRP,LIHC,LUAD,LUSC,PRAD,READ,STAD,UCEC
FAM72B	16	BLCA,BRCA,CHOL,COAD,ESCA,GBM,HNSC,KIRC,KIRP,LIHC,LUAD,LUSC,PRAD,READ,STAD,UCEC
FAM72D	16	BLCA,BRCA,CHOL,COAD,ESCA,GBM,HNSC,KIRC,KIRP,LIHC,LUAD,LUSC,PRAD,READ,STAD,UCEC
GPR19	16	BLCA,BRCA,CHOL,COAD,ESCA,HNSC,KIRC,KIRP,LIHC,LUAD,LUSC,PRAD,READ,STAD,THCA,UCEC
HAGHL	16	BLCA,BRCA,CHOL,COAD,ESCA,HNSC,KICH,KIRP,LIHC,LUAD,LUSC,PRAD,READ,STAD,THCA,UCEC
IBSP	16	BLCA,BRCA,CHOL,COAD,ESCA,GBM,HNSC,KICH,KIRC,KIRP,LIHC,LUAD,LUSC,READ,STAD,THCA
LIMK1	16	BLCA,BRCA,CHOL,COAD,ESCA,HNSC,KICH,KIRC,KIRP,LIHC,LUAD,LUSC,READ,STAD,THCA,UCEC
LMNB1	16	BLCA,BRCA,CHOL,COAD,ESCA,GBM,HNSC,KIRC,KIRP,LIHC,LUAD,LUSC,PRAD,READ,STAD,UCEC
MIR4435-2HG	16	BLCA,BRCA,CHOL,COAD,ESCA,GBM,HNSC,KIRC,KIRP,LIHC,LUAD,LUSC,READ,STAD,THCA,UCEC
NME1	16	BLCA,BRCA,CHOL,COAD,ESCA,GBM,HNSC,KIRC,KIRP,LIHC,LUAD,LUSC,PRAD,READ,STAD,UCEC
NUDT1	16	BLCA,BRCA,CHOL,COAD,ESCA,GBM,HNSC,KICH,KIRC,KIRP,LIHC,LUAD,LUSC,READ,THCA,UCEC
OIP5	16	BLCA,BRCA,CHOL,COAD,ESCA,GBM,HNSC,KICH,KIRC,KIRP,LIHC,LUAD,LUSC,PRAD,STAD,UCEC
PIF1	16	BLCA,BRCA,CHOL,COAD,ESCA,GBM,HNSC,KICH,KIRC,KIRP,LIHC,LUAD,LUSC,READ,STAD,UCEC
PLK4	16	BLCA,BRCA,CHOL,COAD,ESCA,GBM,HNSC,KICH,KIRC,KIRP,LIHC,LUAD,LUSC,READ,STAD,UCEC
POLE2	16	BLCA,BRCA,COAD,ESCA,GBM,HNSC,KICH,KIRC,KIRP,LIHC,LUAD,LUSC,READ,STAD,THCA,UCEC
PPP1R35	16	BLCA,BRCA,CHOL,COAD,ESCA,GBM,HNSC,KIRC,KIRP,LIHC,LUAD,LUSC,PRAD,READ,THCA,UCEC
RAD51	16	BLCA,BRCA,CHOL,COAD,ESCA,GBM,HNSC,KIRC,KIRP,LIHC,LUAD,LUSC,PRAD,STAD,THCA,UCEC
RAD51AP1	16	BLCA,BRCA,CHOL,COAD,ESCA,GBM,HNSC,KICH,KIRC,KIRP,LIHC,LUAD,LUSC,READ,STAD,UCEC
RAD54L	16	BLCA,BRCA,CHOL,COAD,ESCA,GBM,HNSC,KIRC,KIRP,LIHC,LUAD,LUSC,PRAD,READ,STAD,UCEC
RECQL4	16	BLCA,BRCA,CHOL,COAD,ESCA,GBM,HNSC,KICH,KIRC,KIRP,LIHC,LUAD,LUSC,READ,STAD,UCEC
RMI2	16	BLCA,BRCA,CHOL,COAD,ESCA,GBM,HNSC,KICH,KIRP,LIHC,LUAD,LUSC,READ,STAD,THCA,UCEC
SERPINH1	16	BLCA,BRCA,CHOL,COAD,ESCA,GBM,HNSC,KIRC,KIRP,LIHC,LUAD,LUSC,READ,STAD,THCA,UCEC
SNHG3	16	BLCA,BRCA,CHOL,COAD,ESCA,GBM,HNSC,KIRC,KIRP,LIHC,LUAD,LUSC,PRAD,READ,STAD,UCEC
STIL	16	BLCA,BRCA,CHOL,COAD,ESCA,GBM,HNSC,KIRC,KIRP,LIHC,LUAD,LUSC,PRAD,READ,STAD,UCEC
SUV420H2	16	BLCA,BRCA,CHOL,COAD,ESCA,HNSC,KICH,KIRC,KIRP,LIHC,LUAD,LUSC,PRAD,READ,STAD,UCEC
TICRR	16	BLCA,BRCA,CHOL,COAD,ESCA,GBM,HNSC,KICH,KIRC,KIRP,LIHC,LUAD,LUSC,READ,STAD,UCEC
TONSL	16	BLCA,BRCA,CHOL,COAD,ESCA,GBM,HNSC,KIRC,KIRP,LIHC,LUAD,LUSC,PRAD,READ,STAD,UCEC
TRIP13	16	BLCA,BRCA,CHOL,COAD,ESCA,GBM,HNSC,KIRC,KIRP,LIHC,LUAD,LUSC,PRAD,READ,STAD,UCEC
WDR62	16	BLCA,BRCA,CHOL,COAD,ESCA,GBM,KICH,KIRC,KIRP,LIHC,LUAD,LUSC,PRAD,READ,STAD,UCEC
XRCC2	16	BLCA,BRCA,CHOL,COAD,ESCA,GBM,HNSC,KICH,KIRC,KIRP,LIHC,LUAD,LUSC,READ,STAD,UCEC
ADAM12	15	BRCA,CHOL,COAD,ESCA,GBM,HNSC,KIRC,KIRP,LIHC,LUAD,LUSC,READ,STAD,THCA,UCEC
ADAMTS14	15	BRCA,CHOL,COAD,ESCA,HNSC,KICH,KIRC,KIRP,LIHC,LUAD,LUSC,READ,STAD,THCA,UCEC
ADAMTS7	15	BLCA,BRCA,CHOL,COAD,ESCA,GBM,HNSC,KICH,KIRC,KIRP,LIHC,READ,STAD,THCA,UCEC
AMH	15	BLCA,BRCA,CHOL,COAD,ESCA,HNSC,KICH,KIRC,KIRP,LIHC,LUSC,PRAD,READ,STAD,UCEC
ARHGAP11B	15	BLCA,BRCA,CHOL,COAD,ESCA,GBM,HNSC,KICH,KIRC,KIRP,LIHC,LUAD,LUSC,STAD,UCEC
ATAD2	15	BLCA,BRCA,COAD,ESCA,GBM,HNSC,KICH,KIRC,LIHC,LUAD,LUSC,READ,STAD,THCA,UCEC
ATAD5	15	BLCA,BRCA,CHOL,COAD,ESCA,GBM,HNSC,KIRC,KIRP,LIHC,LUAD,LUSC,READ,STAD,UCEC
BBC3	15	BLCA,BRCA,CHOL,COAD,ESCA,HNSC,KICH,KIRC,KIRP,LIHC,LUAD,READ,STAD,THCA,UCEC
BRCA2	15	BLCA,BRCA,CHOL,COAD,ESCA,GBM,HNSC,KIRC,KIRP,LIHC,LUAD,LUSC,READ,STAD,UCEC
C11orf84	15	BLCA,BRCA,CHOL,COAD,ESCA,HNSC,KICH,KIRC,KIRP,LIHC,LUAD,LUSC,READ,STAD,UCEC
C21orf58	15	BLCA,BRCA,CHOL,COAD,ESCA,GBM,HNSC,KIRC,KIRP,LIHC,LUSC,PRAD,READ,STAD,UCEC
CCNE1	15	BLCA,BRCA,CHOL,COAD,ESCA,HNSC,KICH,KIRC,KIRP,LIHC,LUAD,LUSC,READ,STAD,UCEC
CD276	15	BLCA,BRCA,COAD,ESCA,GBM,HNSC,KICH,KIRC,KIRP,LUAD,LUSC,READ,STAD,THCA,UCEC
CDCA4	15	BLCA,BRCA,CHOL,COAD,ESCA,GBM,HNSC,KIRC,KIRP,LIHC,LUAD,LUSC,READ,STAD,UCEC
CDK1	15	BLCA,BRCA,CHOL,COAD,ESCA,GBM,HNSC,KIRC,LIHC,LUAD,LUSC,PRAD,READ,STAD,UCEC
CENPH	15	BLCA,BRCA,CHOL,COAD,ESCA,GBM,HNSC,KIRC,KIRP,LIHC,LUAD,LUSC,READ,STAD,UCEC
CENPK	15	BLCA,BRCA,CHOL,COAD,ESCA,GBM,HNSC,KIRC,KIRP,LIHC,LUAD,LUSC,STAD,THCA,UCEC
CENPW	15	BLCA,BRCA,CHOL,COAD,ESCA,GBM,HNSC,KIRC,KIRP,LIHC,LUAD,LUSC,READ,STAD,UCEC
CEP131	15	BLCA,BRCA,CHOL,COAD,ESCA,HNSC,KICH,KIRC,KIRP,LIHC,LUAD,LUSC,READ,STAD,UCEC
CHAF1A	15	BLCA,BRCA,CHOL,COAD,ESCA,GBM,HNSC,KICH,KIRC,LIHC,LUAD,LUSC,READ,STAD,UCEC
CHRNA5	15	BLCA,CHOL,COAD,ESCA,GBM,HNSC,KICH,KIRC,KIRP,LIHC,LUAD,LUSC,PRAD,STAD,UCEC
DDX11	15	BLCA,BRCA,CHOL,COAD,ESCA,GBM,HNSC,KIRC,KIRP,LIHC,LUAD,LUSC,READ,STAD,UCEC
DEPDC1	15	BLCA,BRCA,CHOL,COAD,ESCA,GBM,HNSC,KICH,KIRC,KIRP,LIHC,LUAD,LUSC,STAD,UCEC
DLX4	15	BLCA,BRCA,CHOL,COAD,ESCA,HNSC,KIRC,KIRP,LIHC,LUAD,LUSC,READ,STAD,THCA,UCEC
DMBX1	15	BLCA,BRCA,CHOL,COAD,ESCA,GBM,HNSC,LIHC,LUAD,LUSC,PRAD,READ,STAD,THCA,UCEC
DSCC1	15	BLCA,BRCA,CHOL,COAD,ESCA,GBM,HNSC,KIRC,KIRP,LIHC,LUAD,LUSC,READ,STAD,UCEC
DSN1	15	BLCA,BRCA,CHOL,COAD,ESCA,GBM,HNSC,KIRC,KIRP,LIHC,LUAD,LUSC,READ,STAD,UCEC
FANCD2	15	BLCA,BRCA,CHOL,COAD,ESCA,GBM,HNSC,KIRP,LIHC,LUAD,LUSC,PRAD,READ,STAD,UCEC
FBXL6	15	BLCA,BRCA,COAD,ESCA,HNSC,KICH,KIRC,KIRP,LIHC,LUAD,LUSC,PRAD,READ,STAD,UCEC
GINS1	15	BLCA,BRCA,CHOL,COAD,ESCA,GBM,HNSC,KIRP,LIHC,LUAD,LUSC,READ,STAD,THCA,UCEC
GINS4	15	BLCA,BRCA,CHOL,COAD,ESCA,GBM,HNSC,KICH,KIRP,LIHC,LUAD,LUSC,READ,STAD,UCEC
GPR84	15	BLCA,BRCA,CHOL,COAD,ESCA,GBM,HNSC,KIRC,KIRP,LUAD,LUSC,READ,STAD,THCA,UCEC
H2AFX	15	BLCA,BRCA,CHOL,COAD,ESCA,GBM,HNSC,LIHC,LUAD,LUSC,PRAD,READ,STAD,THCA,UCEC
HIST1H2BJ	15	BLCA,BRCA,CHOL,ESCA,GBM,HNSC,KICH,KIRC,KIRP,LIHC,LUAD,LUSC,PRAD,STAD,UCEC
HIST3H2A	15	BLCA,BRCA,CHOL,COAD,ESCA,KICH,KIRC,KIRP,LIHC,LUAD,LUSC,PRAD,READ,THCA,UCEC
IL4I1	15	BLCA,BRCA,CHOL,ESCA,GBM,HNSC,KIRC,KIRP,LIHC,LUAD,LUSC,PRAD,STAD,THCA,UCEC
KIF11	15	BLCA,BRCA,CHOL,COAD,ESCA,GBM,HNSC,KIRC,LIHC,LUAD,LUSC,PRAD,READ,STAD,UCEC
KIF18A	15	BLCA,BRCA,CHOL,COAD,ESCA,GBM,HNSC,KIRC,KIRP,LIHC,LUAD,LUSC,READ,STAD,UCEC
KIF4B	15	BLCA,BRCA,CHOL,COAD,ESCA,GBM,HNSC,KICH,KIRC,LIHC,LUAD,LUSC,READ,STAD,UCEC
KREMEN2	15	BLCA,BRCA,CHOL,COAD,ESCA,HNSC,KICH,KIRC,KIRP,LIHC,LUAD,LUSC,READ,STAD,THCA
LIG1	15	BLCA,BRCA,CHOL,COAD,ESCA,GBM,HNSC,KIRC,KIRP,LIHC,LUAD,LUSC,READ,STAD,UCEC
LINC00669	15	BLCA,BRCA,CHOL,ESCA,GBM,HNSC,KICH,KIRC,KIRP,LIHC,LUAD,LUSC,STAD,THCA,UCEC
LMNB2	15	BLCA,BRCA,CHOL,COAD,ESCA,GBM,HNSC,KICH,KIRP,LIHC,LUAD,LUSC,READ,STAD,UCEC
LOXL2	15	BLCA,CHOL,COAD,ESCA,GBM,HNSC,KIRC,KIRP,LIHC,LUAD,LUSC,READ,STAD,THCA,UCEC
MAD2L1	15	BLCA,BRCA,CHOL,COAD,ESCA,GBM,HNSC,KICH,KIRC,LIHC,LUAD,LUSC,READ,STAD,UCEC
MC1R	15	BLCA,BRCA,CHOL,COAD,ESCA,HNSC,KICH,KIRC,KIRP,LIHC,LUAD,LUSC,PRAD,READ,STAD
MCM2	15	BLCA,BRCA,CHOL,COAD,ESCA,GBM,HNSC,KICH,KIRP,LIHC,LUAD,LUSC,READ,STAD,UCEC
MRGBP	15	BLCA,BRCA,CHOL,COAD,ESCA,GBM,HNSC,KICH,KIRC,LIHC,LUAD,LUSC,READ,STAD,UCEC
MTHFD1L	15	BLCA,CHOL,COAD,ESCA,HNSC,KIRC,KIRP,LIHC,LUAD,LUSC,PRAD,READ,STAD,THCA,UCEC
MTHFD2	15	BLCA,BRCA,CHOL,COAD,ESCA,GBM,HNSC,KICH,KIRC,LUAD,LUSC,PRAD,READ,STAD,UCEC
NSUN5P1	15	BLCA,CHOL,COAD,GBM,HNSC,KICH,KIRC,KIRP,LIHC,LUAD,LUSC,PRAD,READ,STAD,UCEC
NXPH4	15	BLCA,BRCA,CHOL,COAD,ESCA,HNSC,KICH,KIRC,LIHC,LUAD,LUSC,READ,STAD,THCA,UCEC
P3H1	15	BLCA,BRCA,COAD,ESCA,GBM,HNSC,KIRC,KIRP,LIHC,LUAD,LUSC,READ,STAD,THCA,UCEC
PLXNA3	15	BLCA,BRCA,CHOL,COAD,ESCA,GBM,HNSC,KICH,KIRC,KIRP,LIHC,LUAD,READ,STAD,THCA
PRR7	15	BLCA,BRCA,CHOL,COAD,ESCA,KIRC,KIRP,LIHC,LUAD,LUSC,PRAD,READ,STAD,THCA,UCEC
PSMC3IP	15	BLCA,BRCA,CHOL,COAD,ESCA,GBM,HNSC,KIRC,KIRP,LIHC,LUAD,LUSC,READ,STAD,UCEC
PVT1	15	BLCA,BRCA,CHOL,COAD,ESCA,GBM,KICH,KIRC,KIRP,LIHC,LUAD,LUSC,PRAD,READ,STAD
PYCR1	15	BLCA,BRCA,CHOL,COAD,GBM,KICH,KIRC,KIRP,LIHC,LUAD,LUSC,PRAD,READ,STAD,UCEC
RACGAP1	15	BLCA,BRCA,CHOL,COAD,ESCA,GBM,HNSC,KICH,KIRC,LIHC,LUAD,LUSC,READ,STAD,UCEC
RFC4	15	BLCA,BRCA,CHOL,COAD,ESCA,GBM,HNSC,KIRC,KIRP,LIHC,LUAD,LUSC,READ,STAD,UCEC
RHBDF2	15	BLCA,BRCA,CHOL,COAD,ESCA,HNSC,KICH,KIRC,KIRP,LIHC,LUAD,LUSC,READ,STAD,UCEC
RNASEH2A	15	BLCA,BRCA,CHOL,COAD,ESCA,GBM,HNSC,KIRC,KIRP,LIHC,LUAD,LUSC,READ,STAD,UCEC
RNFT2	15	BLCA,BRCA,CHOL,COAD,ESCA,HNSC,KIRP,LIHC,LUAD,LUSC,PRAD,READ,STAD,THCA,UCEC
SAPCD2	15	BLCA,BRCA,CHOL,COAD,ESCA,HNSC,KICH,LIHC,LUAD,LUSC,PRAD,READ,STAD,THCA,UCEC
SLC52A2	15	BLCA,BRCA,CHOL,COAD,ESCA,GBM,HNSC,KICH,KIRP,LIHC,LUAD,LUSC,READ,STAD,UCEC
SNHG1	15	BLCA,CHOL,COAD,ESCA,GBM,HNSC,KICH,KIRC,KIRP,LIHC,LUAD,LUSC,PRAD,READ,STAD
SNRPB	15	BLCA,BRCA,CHOL,COAD,ESCA,GBM,HNSC,KICH,KIRP,LIHC,LUAD,LUSC,READ,STAD,UCEC
TERT	15	BLCA,BRCA,CHOL,COAD,ESCA,GBM,HNSC,KIRC,KIRP,LIHC,LUAD,LUSC,PRAD,STAD,UCEC
TMEM249	15	BLCA,BRCA,COAD,ESCA,HNSC,KICH,KIRC,KIRP,LIHC,LUAD,LUSC,PRAD,READ,STAD,UCEC
TRAIP	15	BLCA,BRCA,CHOL,COAD,ESCA,GBM,HNSC,KICH,KIRP,LIHC,LUAD,LUSC,READ,STAD,UCEC
TRIB3	15	BLCA,BRCA,COAD,ESCA,GBM,HNSC,KICH,KIRC,KIRP,LUAD,LUSC,PRAD,READ,STAD,UCEC
XRCC3	15	BLCA,CHOL,COAD,ESCA,GBM,HNSC,KICH,KIRC,KIRP,LIHC,LUAD,LUSC,READ,STAD,UCEC
ARHGEF39	14	BLCA,BRCA,CHOL,COAD,GBM,HNSC,KIRC,KIRP,LIHC,LUAD,LUSC,READ,STAD,UCEC
BCL2L12	14	BLCA,BRCA,COAD,ESCA,GBM,HNSC,KIRP,LIHC,LUAD,LUSC,PRAD,READ,STAD,UCEC
BOP1	14	BLCA,BRCA,CHOL,COAD,ESCA,HNSC,KICH,LIHC,LUAD,LUSC,PRAD,READ,STAD,UCEC
C19orf40	14	BLCA,BRCA,CHOL,COAD,ESCA,GBM,HNSC,KICH,KIRP,LIHC,LUAD,LUSC,STAD,UCEC
C1orf112	14	BLCA,BRCA,CHOL,COAD,ESCA,GBM,HNSC,KIRC,LIHC,LUAD,LUSC,READ,STAD,UCEC
C2orf48	14	BLCA,BRCA,CHOL,COAD,ESCA,GBM,HNSC,KIRC,LIHC,LUAD,LUSC,READ,STAD,UCEC
CBX8	14	BLCA,BRCA,CHOL,COAD,ESCA,GBM,HNSC,LIHC,LUAD,LUSC,PRAD,READ,STAD,UCEC
CCNF	14	BLCA,BRCA,CHOL,COAD,ESCA,HNSC,KIRC,KIRP,LIHC,LUAD,LUSC,READ,STAD,UCEC
CDC7	14	BLCA,BRCA,CHOL,COAD,ESCA,HNSC,KIRC,KIRP,LIHC,LUAD,LUSC,READ,STAD,UCEC
CENPO	14	BLCA,BRCA,CHOL,COAD,ESCA,GBM,HNSC,LIHC,LUAD,LUSC,PRAD,READ,STAD,UCEC
CHAF1B	14	BLCA,BRCA,CHOL,COAD,ESCA,HNSC,KICH,LIHC,LUAD,LUSC,READ,STAD,THCA,UCEC
CHEK2	14	BLCA,BRCA,COAD,ESCA,GBM,HNSC,KIRC,KIRP,LIHC,LUAD,LUSC,READ,STAD,UCEC
COL11A1	14	BLCA,BRCA,CHOL,COAD,ESCA,HNSC,KIRC,LIHC,LUAD,LUSC,READ,STAD,THCA,UCEC
CXCL10	14	BLCA,BRCA,COAD,ESCA,GBM,HNSC,KICH,KIRC,LUAD,LUSC,PRAD,READ,STAD,UCEC
DDIAS	14	BLCA,BRCA,CHOL,COAD,ESCA,GBM,HNSC,KIRC,KIRP,LIHC,LUSC,READ,STAD,UCEC
DIAPH3	14	BLCA,BRCA,CHOL,COAD,ESCA,GBM,HNSC,LIHC,LUSC,PRAD,READ,STAD,THCA,UCEC
DLEU2	14	BLCA,BRCA,COAD,ESCA,GBM,HNSC,KIRC,LIHC,LUAD,LUSC,READ,STAD,THCA,UCEC
DNASE1L2	14	BLCA,BRCA,CHOL,COAD,KIRC,KIRP,LIHC,LUAD,LUSC,PRAD,READ,STAD,THCA,UCEC
DNMT3B	14	BLCA,BRCA,CHOL,COAD,ESCA,GBM,HNSC,KIRP,LIHC,LUAD,LUSC,READ,STAD,UCEC
DONSON	14	BLCA,BRCA,COAD,ESCA,GBM,HNSC,KIRC,KIRP,LIHC,LUAD,LUSC,READ,STAD,UCEC
DTYMK	14	BLCA,BRCA,CHOL,COAD,ESCA,GBM,HNSC,KIRP,LIHC,LUAD,LUSC,READ,STAD,UCEC
ECT2	14	BLCA,BRCA,CHOL,COAD,ESCA,GBM,HNSC,LIHC,LUAD,LUSC,PRAD,READ,STAD,UCEC
FANCG	14	BLCA,BRCA,CHOL,COAD,ESCA,GBM,HNSC,KIRC,LIHC,LUAD,LUSC,READ,STAD,UCEC
GNGT1	14	BLCA,BRCA,COAD,ESCA,HNSC,KICH,KIRC,KIRP,LIHC,LUAD,LUSC,READ,STAD,UCEC
HES6	14	BLCA,BRCA,COAD,GBM,HNSC,KIRP,LIHC,LUAD,LUSC,PRAD,READ,STAD,THCA,UCEC
HIST1H2AM	14	BLCA,BRCA,ESCA,GBM,HNSC,KICH,KIRC,KIRP,LIHC,LUAD,LUSC,PRAD,STAD,UCEC
KIF23	14	BLCA,BRCA,CHOL,COAD,ESCA,GBM,HNSC,LIHC,LUAD,LUSC,READ,STAD,THCA,UCEC
KISS1R	14	BLCA,BRCA,CHOL,COAD,ESCA,HNSC,KIRC,LIHC,LUAD,LUSC,PRAD,STAD,THCA,UCEC
KLHL17	14	BLCA,BRCA,CHOL,COAD,KIRC,KIRP,LIHC,LUAD,LUSC,PRAD,READ,STAD,THCA,UCEC
LOC642846	14	BLCA,CHOL,COAD,ESCA,GBM,HNSC,KIRC,KIRP,LIHC,LUAD,LUSC,READ,STAD,UCEC
MCM4	14	BLCA,BRCA,CHOL,COAD,ESCA,GBM,HNSC,LIHC,LUAD,LUSC,READ,STAD,THCA,UCEC
MCM7	14	BLCA,CHOL,COAD,ESCA,GBM,HNSC,KIRC,KIRP,LIHC,LUAD,LUSC,READ,STAD,UCEC
MEX3D	14	BLCA,BRCA,CHOL,COAD,ESCA,GBM,HNSC,KIRC,LUAD,LUSC,PRAD,READ,THCA,UCEC
MTBP	14	BLCA,BRCA,CHOL,COAD,ESCA,GBM,HNSC,KIRC,LIHC,LUAD,LUSC,READ,STAD,UCEC
NCAPG2	14	BLCA,BRCA,CHOL,COAD,ESCA,GBM,HNSC,KIRC,LIHC,LUAD,LUSC,READ,STAD,UCEC
NOP2	14	BLCA,BRCA,CHOL,COAD,ESCA,GBM,HNSC,KIRC,KIRP,LUAD,LUSC,READ,STAD,UCEC
NR2C2AP	14	BLCA,BRCA,CHOL,COAD,ESCA,GBM,KIRC,KIRP,LIHC,LUAD,LUSC,READ,STAD,UCEC
PARPBP	14	BLCA,BRCA,CHOL,COAD,ESCA,GBM,HNSC,KICH,LIHC,LUAD,LUSC,READ,STAD,UCEC
PMFBP1	14	BLCA,CHOL,COAD,ESCA,GBM,HNSC,KIRC,KIRP,LIHC,LUAD,LUSC,READ,STAD,UCEC
POC1A	14	BLCA,BRCA,COAD,ESCA,GBM,HNSC,KICH,LIHC,LUAD,LUSC,PRAD,STAD,THCA,UCEC
POLD1	14	BLCA,BRCA,CHOL,COAD,ESCA,GBM,HNSC,KIRC,KIRP,LIHC,LUSC,READ,STAD,UCEC
PUS1	14	BLCA,BRCA,COAD,ESCA,HNSC,KIRC,KIRP,LIHC,LUAD,LUSC,PRAD,READ,STAD,UCEC
RAET1K	14	BLCA,BRCA,CHOL,COAD,ESCA,GBM,HNSC,LIHC,LUAD,LUSC,PRAD,READ,STAD,UCEC
RCC1	14	BLCA,BRCA,COAD,ESCA,GBM,HNSC,KIRC,KIRP,LUAD,LUSC,READ,STAD,THCA,UCEC
RPL36A	14	BLCA,CHOL,COAD,ESCA,HNSC,KICH,KIRC,KIRP,LIHC,LUAD,LUSC,PRAD,READ,STAD
RUVBL1	14	BLCA,BRCA,CHOL,COAD,ESCA,GBM,HNSC,LIHC,LUAD,LUSC,PRAD,READ,STAD,UCEC
SCRIB	14	BLCA,BRCA,CHOL,COAD,ESCA,KICH,LIHC,LUAD,LUSC,PRAD,READ,STAD,THCA,UCEC
SIX1	14	BLCA,BRCA,COAD,ESCA,GBM,KICH,KIRC,LIHC,LUAD,LUSC,PRAD,READ,STAD,UCEC
SLC7A11	14	BRCA,CHOL,COAD,HNSC,KICH,KIRC,KIRP,LIHC,LUAD,LUSC,PRAD,READ,STAD,UCEC
SMC4	14	BLCA,BRCA,CHOL,COAD,ESCA,GBM,HNSC,KICH,KIRC,LIHC,LUSC,READ,STAD,UCEC
SNHG12	14	BLCA,CHOL,COAD,ESCA,GBM,HNSC,KIRC,KIRP,LIHC,LUAD,LUSC,PRAD,READ,STAD
SNHG17	14	BLCA,CHOL,COAD,ESCA,GBM,KIRC,KIRP,LIHC,LUAD,LUSC,PRAD,READ,STAD,UCEC
SOX11	14	BLCA,BRCA,CHOL,COAD,ESCA,GBM,HNSC,KICH,KIRC,LIHC,LUAD,LUSC,STAD,THCA
SYCE2	14	BLCA,BRCA,COAD,GBM,HNSC,KICH,KIRC,KIRP,LIHC,LUAD,LUSC,PRAD,STAD,UCEC
TCF3	14	BLCA,BRCA,CHOL,COAD,ESCA,GBM,HNSC,KICH,LIHC,LUAD,LUSC,READ,STAD,UCEC
TMEM145	14	BLCA,BRCA,CHOL,COAD,HNSC,KICH,KIRC,KIRP,LIHC,LUAD,LUSC,PRAD,STAD,UCEC
TNNI3	14	BLCA,BRCA,CHOL,COAD,ESCA,KICH,KIRP,LIHC,LUAD,LUSC,READ,STAD,THCA,UCEC
TUBA1C	14	BLCA,BRCA,CHOL,ESCA,GBM,HNSC,KICH,KIRC,KIRP,LIHC,LUAD,LUSC,STAD,UCEC
TYMS	14	BLCA,BRCA,CHOL,ESCA,GBM,HNSC,KIRC,KIRP,LIHC,LUAD,LUSC,STAD,THCA,UCEC
UBE2S	14	BLCA,BRCA,CHOL,COAD,ESCA,HNSC,KICH,LIHC,LUAD,LUSC,PRAD,READ,STAD,UCEC
ULBP2	14	BLCA,BRCA,CHOL,COAD,ESCA,HNSC,KIRC,KIRP,LUSC,PRAD,READ,STAD,THCA,UCEC
WDHD1	14	BLCA,BRCA,CHOL,COAD,ESCA,GBM,HNSC,LIHC,LUAD,LUSC,READ,STAD,THCA,UCEC
YDJC	14	BLCA,BRCA,CHOL,COAD,ESCA,HNSC,KICH,KIRP,LIHC,LUAD,LUSC,READ,STAD,UCEC
ZP3	14	BLCA,BRCA,CHOL,COAD,ESCA,HNSC,KIRC,KIRP,LIHC,LUAD,LUSC,PRAD,READ,STAD
ALG3	13	BLCA,BRCA,COAD,ESCA,GBM,HNSC,KIRP,LIHC,LUAD,LUSC,READ,STAD,UCEC
ASNS	13	BRCA,CHOL,COAD,HNSC,KICH,KIRC,KIRP,LIHC,LUAD,LUSC,PRAD,READ,UCEC
ATAD3B	13	BLCA,COAD,ESCA,HNSC,KIRC,KIRP,LIHC,LUAD,LUSC,PRAD,READ,STAD,UCEC
C4orf48	13	BLCA,BRCA,CHOL,ESCA,HNSC,KIRP,LIHC,LUAD,PRAD,READ,STAD,THCA,UCEC
C5orf46	13	BLCA,BRCA,CHOL,COAD,ESCA,KICH,KIRC,LIHC,LUAD,LUSC,READ,STAD,UCEC
CBX3	13	BLCA,BRCA,CHOL,COAD,ESCA,GBM,HNSC,KIRP,LUAD,LUSC,READ,STAD,UCEC
CCDC18	13	BLCA,COAD,ESCA,GBM,HNSC,KIRC,KIRP,LIHC,LUAD,LUSC,READ,STAD,UCEC
CDC25B	13	BLCA,BRCA,CHOL,COAD,ESCA,GBM,HNSC,KIRC,LIHC,LUSC,READ,STAD,UCEC
CENPN	13	BLCA,BRCA,COAD,ESCA,GBM,HNSC,KICH,LUAD,LUSC,PRAD,READ,STAD,UCEC
CENPP	13	BLCA,BRCA,CHOL,COAD,ESCA,KICH,KIRC,LIHC,LUAD,LUSC,READ,STAD,UCEC
CEP250	13	BLCA,BRCA,CHOL,COAD,ESCA,KICH,KIRC,KIRP,LIHC,LUAD,LUSC,READ,STAD
CHEK1	13	BLCA,BRCA,CHOL,COAD,ESCA,GBM,HNSC,LIHC,LUAD,LUSC,READ,STAD,UCEC
CKAP2	13	BLCA,BRCA,CHOL,COAD,ESCA,GBM,HNSC,LIHC,LUAD,LUSC,READ,STAD,UCEC
COL1A1	13	BRCA,CHOL,COAD,ESCA,GBM,HNSC,KIRC,LIHC,LUAD,LUSC,READ,STAD,THCA
DCAF13	13	BLCA,BRCA,CHOL,COAD,ESCA,GBM,HNSC,LIHC,LUAD,LUSC,READ,STAD,UCEC
DLX5	13	BLCA,BRCA,CHOL,COAD,ESCA,HNSC,KICH,KIRC,LIHC,LUAD,LUSC,THCA,UCEC
E2F3	13	BLCA,BRCA,CHOL,COAD,ESCA,HNSC,KICH,LIHC,LUAD,LUSC,READ,STAD,UCEC
ETV7	13	BLCA,BRCA,CHOL,COAD,ESCA,GBM,HNSC,KIRC,KIRP,LUAD,READ,STAD,THCA
EXOSC5	13	BLCA,BRCA,COAD,ESCA,KIRC,KIRP,LIHC,LUAD,LUSC,PRAD,READ,STAD,UCEC
FANCB	13	BLCA,BRCA,CHOL,COAD,ESCA,GBM,HNSC,LIHC,LUAD,LUSC,READ,STAD,UCEC
FAP	13	BRCA,CHOL,COAD,ESCA,HNSC,KIRC,LIHC,LUAD,LUSC,PRAD,READ,STAD,THCA
FEN1	13	BLCA,BRCA,CHOL,COAD,ESCA,HNSC,KICH,LIHC,LUAD,LUSC,READ,STAD,UCEC
GINS3	13	BLCA,CHOL,COAD,ESCA,GBM,HNSC,KIRP,LIHC,LUAD,LUSC,READ,STAD,UCEC
HAPLN3	13	CHOL,COAD,ESCA,GBM,HNSC,KIRC,LIHC,LUAD,LUSC,READ,STAD,THCA,UCEC
HGH1	13	BLCA,BRCA,COAD,ESCA,GBM,KICH,LIHC,LUAD,LUSC,PRAD,READ,STAD,UCEC
HIST1H1B	13	BLCA,BRCA,CHOL,COAD,ESCA,GBM,HNSC,LIHC,LUAD,LUSC,READ,STAD,UCEC
HIST2H2AA3	13	BLCA,BRCA,CHOL,ESCA,HNSC,KIRC,LIHC,LUAD,LUSC,PRAD,STAD,THCA,UCEC
HOXC13	13	BLCA,BRCA,COAD,ESCA,GBM,HNSC,KIRC,KIRP,LIHC,LUAD,LUSC,PRAD,STAD
INTS8	13	BLCA,BRCA,CHOL,COAD,ESCA,GBM,HNSC,KIRC,LIHC,LUAD,LUSC,READ,STAD
IRAK1	13	BLCA,BRCA,CHOL,COAD,ESCA,GBM,KICH,LIHC,LUAD,LUSC,READ,STAD,UCEC
KAT2A	13	BLCA,CHOL,COAD,ESCA,HNSC,KIRC,KIRP,LIHC,LUAD,LUSC,PRAD,READ,STAD
KIF20B	13	BLCA,BRCA,CHOL,COAD,ESCA,GBM,HNSC,LIHC,LUAD,LUSC,READ,STAD,UCEC
KIF24	13	BLCA,BRCA,CHOL,COAD,ESCA,GBM,HNSC,LIHC,LUAD,LUSC,READ,STAD,UCEC
KNOP1	13	BLCA,BRCA,CHOL,COAD,ESCA,KICH,KIRP,LUAD,LUSC,READ,STAD,THCA,UCEC
LINC00176	13	BLCA,BRCA,CHOL,COAD,ESCA,HNSC,KIRC,LIHC,LUAD,LUSC,PRAD,READ,STAD
MAD2L2	13	BLCA,BRCA,COAD,ESCA,GBM,HNSC,KICH,LUAD,LUSC,PRAD,READ,THCA,UCEC
MARCKSL1	13	BLCA,BRCA,CHOL,COAD,ESCA,HNSC,KIRC,LUAD,LUSC,PRAD,READ,STAD,UCEC
MCM6	13	BLCA,BRCA,CHOL,COAD,ESCA,GBM,HNSC,LIHC,LUAD,LUSC,READ,STAD,UCEC
MFSD10	13	BLCA,BRCA,CHOL,COAD,ESCA,GBM,HNSC,KIRC,KIRP,LIHC,PRAD,READ,UCEC
MIF	13	BLCA,BRCA,COAD,ESCA,HNSC,KICH,KIRC,LIHC,LUAD,LUSC,PRAD,READ,UCEC
MMP10	13	BRCA,CHOL,COAD,ESCA,HNSC,LIHC,LUAD,LUSC,PRAD,READ,STAD,THCA,UCEC
MMP13	13	BLCA,BRCA,COAD,ESCA,HNSC,KICH,KIRC,LUAD,LUSC,READ,STAD,THCA,UCEC
MTFP1	13	BLCA,BRCA,GBM,HNSC,KICH,KIRC,KIRP,LIHC,LUAD,LUSC,STAD,THCA,UCEC
MXD3	13	BLCA,BRCA,CHOL,ESCA,GBM,KIRC,KIRP,LIHC,LUAD,LUSC,PRAD,STAD,UCEC
NCAPD2	13	BLCA,BRCA,CHOL,COAD,ESCA,GBM,HNSC,LIHC,LUAD,LUSC,READ,STAD,UCEC
NSUN5P2	13	BLCA,CHOL,COAD,KICH,KIRC,KIRP,LIHC,LUAD,LUSC,PRAD,READ,STAD,UCEC
PCNA	13	BLCA,BRCA,CHOL,COAD,ESCA,GBM,HNSC,LIHC,LUAD,LUSC,READ,STAD,UCEC
PDCD5	13	BLCA,COAD,ESCA,GBM,KICH,KIRC,KIRP,LIHC,LUAD,LUSC,PRAD,READ,UCEC
PLOD3	13	BLCA,BRCA,CHOL,COAD,ESCA,GBM,HNSC,KICH,KIRC,KIRP,LIHC,READ,STAD
PRIM2	13	BLCA,BRCA,CHOL,COAD,ESCA,GBM,HNSC,KIRP,LIHC,LUAD,LUSC,READ,STAD
PSMG3	13	BLCA,BRCA,CHOL,COAD,ESCA,GBM,HNSC,KIRP,LIHC,LUAD,LUSC,READ,UCEC
RELT	13	BLCA,BRCA,CHOL,COAD,ESCA,HNSC,KICH,KIRC,KIRP,READ,STAD,THCA,UCEC
RFC2	13	BLCA,BRCA,CHOL,COAD,ESCA,GBM,HNSC,KIRC,KIRP,LUAD,LUSC,READ,UCEC
RHPN1-AS1	13	BLCA,BRCA,CHOL,COAD,ESCA,KIRP,LIHC,LUAD,LUSC,PRAD,READ,STAD,UCEC
RPL22L1	13	CHOL,COAD,ESCA,GBM,KIRC,KIRP,LIHC,LUAD,LUSC,PRAD,READ,STAD,UCEC
SAC3D1	13	BLCA,BRCA,ESCA,HNSC,KIRP,LIHC,LUAD,LUSC,PRAD,READ,STAD,THCA,UCEC
SCARNA12	13	BLCA,CHOL,COAD,ESCA,HNSC,KICH,KIRC,KIRP,LUAD,LUSC,PRAD,READ,UCEC
SEC61G	13	BLCA,BRCA,ESCA,GBM,HNSC,KICH,KIRC,KIRP,LUAD,LUSC,PRAD,READ,UCEC
SHFM1	13	BLCA,BRCA,COAD,ESCA,GBM,HNSC,KICH,KIRC,KIRP,LUAD,LUSC,READ,UCEC
SLMO1	13	BRCA,CHOL,COAD,ESCA,HNSC,KIRC,KIRP,LIHC,LUAD,LUSC,READ,STAD,THCA
SNHG4	13	BLCA,CHOL,COAD,ESCA,GBM,KIRC,KIRP,LIHC,LUAD,LUSC,PRAD,READ,STAD
SNORA71E	13	BLCA,CHOL,COAD,HNSC,KICH,KIRC,KIRP,LIHC,LUAD,LUSC,PRAD,READ,STAD
SNORA8	13	BLCA,CHOL,COAD,ESCA,HNSC,KIRC,KIRP,LIHC,LUAD,LUSC,PRAD,READ,STAD
SOX12	13	BRCA,CHOL,COAD,ESCA,GBM,HNSC,KICH,KIRP,LIHC,LUAD,LUSC,PRAD,READ
SPAG4	13	BLCA,BRCA,GBM,HNSC,KICH,KIRC,KIRP,LIHC,LUAD,LUSC,READ,THCA,UCEC
SRRM5	13	BLCA,BRCA,CHOL,COAD,GBM,KICH,KIRC,KIRP,LIHC,LUAD,LUSC,READ,UCEC
TAP1	13	BLCA,BRCA,CHOL,ESCA,GBM,HNSC,KIRC,KIRP,LIHC,READ,STAD,THCA,UCEC
TRAF2	13	BLCA,BRCA,CHOL,ESCA,HNSC,KICH,KIRC,KIRP,LIHC,LUAD,READ,STAD,UCEC
TRIM59	13	BLCA,BRCA,CHOL,COAD,ESCA,HNSC,KIRC,KIRP,LIHC,LUAD,LUSC,READ,STAD
TUBB	13	BLCA,BRCA,CHOL,COAD,ESCA,GBM,HNSC,KIRC,KIRP,LUAD,LUSC,STAD,UCEC
XPO5	13	BLCA,BRCA,CHOL,COAD,ESCA,GBM,KIRP,LIHC,LUAD,LUSC,READ,STAD,UCEC
ZGRF1	13	BLCA,CHOL,COAD,ESCA,HNSC,KIRC,KIRP,LIHC,LUAD,LUSC,READ,STAD,UCEC
ZNF692	13	BLCA,BRCA,CHOL,COAD,KIRC,KIRP,LIHC,LUAD,LUSC,PRAD,READ,STAD,UCEC
ZNF695	13	BLCA,BRCA,CHOL,COAD,ESCA,HNSC,LIHC,LUAD,LUSC,PRAD,READ,STAD,UCEC
ZWILCH	13	BLCA,BRCA,CHOL,COAD,ESCA,GBM,HNSC,LIHC,LUAD,LUSC,READ,STAD,UCEC
ABHD11	12	BLCA,BRCA,CHOL,ESCA,GBM,KICH,KIRP,LUAD,LUSC,PRAD,STAD,UCEC
AHSA2	12	BLCA,CHOL,COAD,HNSC,KIRC,KIRP,LIHC,LUAD,LUSC,PRAD,READ,STAD
ATG9B	12	BLCA,BRCA,CHOL,COAD,KICH,KIRC,KIRP,LIHC,LUAD,LUSC,PRAD,READ
B3GNTL1	12	BLCA,BRCA,CHOL,COAD,ESCA,KIRC,KIRP,LIHC,LUAD,PRAD,READ,STAD
BID	12	BLCA,COAD,ESCA,GBM,HNSC,KIRC,KIRP,LUSC,READ,STAD,THCA,UCEC
BOLA2	12	BLCA,BRCA,CHOL,ESCA,HNSC,KICH,KIRP,LIHC,LUAD,LUSC,PRAD,UCEC
BRICD5	12	BLCA,BRCA,CHOL,COAD,HNSC,KIRC,KIRP,LIHC,LUAD,PRAD,READ,UCEC
C10orf2	12	BLCA,CHOL,COAD,ESCA,KIRP,LIHC,LUAD,LUSC,PRAD,READ,STAD,UCEC
C10orf91	12	BLCA,BRCA,CHOL,COAD,ESCA,HNSC,LIHC,LUAD,LUSC,READ,STAD,THCA
C1orf159	12	BLCA,BRCA,CHOL,ESCA,HNSC,KIRC,KIRP,LIHC,LUAD,LUSC,READ,UCEC
CAD	12	BLCA,CHOL,COAD,ESCA,GBM,HNSC,KIRP,LIHC,LUAD,LUSC,READ,STAD
CCDC14	12	BLCA,CHOL,COAD,GBM,HNSC,KIRC,KIRP,LIHC,LUSC,PRAD,STAD,UCEC
CCR8	12	BRCA,COAD,ESCA,HNSC,KIRC,LIHC,LUAD,LUSC,READ,STAD,THCA,UCEC
CCT5	12	BLCA,BRCA,CHOL,COAD,ESCA,HNSC,LIHC,LUAD,LUSC,READ,STAD,UCEC
CENPL	12	BLCA,BRCA,CHOL,COAD,ESCA,GBM,HNSC,LIHC,LUAD,LUSC,STAD,UCEC
CHPF	12	BLCA,BRCA,COAD,GBM,HNSC,KIRC,KIRP,LUAD,LUSC,READ,STAD,UCEC
CILP2	12	BLCA,BRCA,COAD,ESCA,HNSC,KIRC,KIRP,LUAD,LUSC,READ,STAD,UCEC
COL1A2	12	BRCA,CHOL,COAD,ESCA,GBM,HNSC,KIRC,LIHC,LUAD,LUSC,READ,STAD
COLGALT1	12	BLCA,BRCA,CHOL,COAD,ESCA,GBM,HNSC,KIRC,KIRP,READ,STAD,UCEC
DLX6	12	BLCA,CHOL,COAD,ESCA,HNSC,KIRC,LIHC,LUAD,LUSC,READ,STAD,UCEC
DLX6-AS1	12	CHOL,COAD,ESCA,HNSC,KIRC,LIHC,LUAD,LUSC,PRAD,READ,STAD,UCEC
DNAJC9	12	BLCA,BRCA,CHOL,COAD,ESCA,HNSC,KICH,LIHC,LUAD,LUSC,STAD,UCEC
DNMT1	12	BLCA,BRCA,CHOL,COAD,ESCA,HNSC,LIHC,LUAD,LUSC,READ,STAD,UCEC
DTX2	12	BLCA,BRCA,CHOL,COAD,ESCA,GBM,KIRC,KIRP,LUAD,LUSC,READ,UCEC
DUSP5P1	12	BLCA,CHOL,COAD,ESCA,HNSC,KIRC,KIRP,LIHC,LUAD,LUSC,READ,STAD
EFNA4	12	BLCA,BRCA,CHOL,ESCA,GBM,KIRP,LIHC,LUAD,LUSC,READ,STAD,UCEC
EN1	12	BLCA,COAD,ESCA,GBM,HNSC,KICH,KIRC,KIRP,LIHC,LUSC,STAD,THCA
FAM110A	12	BLCA,BRCA,CHOL,ESCA,GBM,KIRC,KIRP,LIHC,LUSC,READ,THCA,UCEC
FBXO22-AS1	12	BLCA,BRCA,COAD,ESCA,GBM,HNSC,KICH,LUAD,LUSC,READ,STAD,UCEC
FIRRE	12	BLCA,COAD,ESCA,GBM,HNSC,KIRC,LIHC,LUAD,LUSC,PRAD,READ,STAD
FJX1	12	BLCA,CHOL,COAD,ESCA,GBM,HNSC,KIRC,KIRP,LUSC,READ,STAD,THCA
GAPDH	12	BLCA,BRCA,CHOL,ESCA,GBM,KICH,KIRC,KIRP,LUAD,LUSC,THCA,UCEC
GAS5	12	CHOL,COAD,ESCA,GBM,KIRC,KIRP,LIHC,LUAD,LUSC,PRAD,READ,THCA
GBX2	12	BLCA,BRCA,COAD,GBM,HNSC,KIRC,LUAD,LUSC,READ,STAD,THCA,UCEC
GMPS	12	BRCA,CHOL,COAD,ESCA,GBM,HNSC,KICH,LIHC,LUAD,LUSC,READ,STAD
GTPBP3	12	BLCA,BRCA,CHOL,COAD,ESCA,KICH,KIRC,KIRP,LIHC,LUAD,LUSC,READ
HIST1H2AG	12	BLCA,BRCA,ESCA,GBM,HNSC,KICH,KIRC,KIRP,LIHC,LUAD,LUSC,UCEC
HIST1H2BH	12	BLCA,BRCA,ESCA,GBM,HNSC,KIRC,KIRP,LIHC,LUAD,LUSC,STAD,UCEC
HIST1H2BO	12	BLCA,BRCA,CHOL,ESCA,GBM,HNSC,LIHC,LUAD,LUSC,PRAD,STAD,UCEC
HIST1H3D	12	BLCA,BRCA,CHOL,ESCA,HNSC,KIRC,KIRP,LIHC,LUAD,LUSC,PRAD,UCEC
HIST1H4E	12	BLCA,BRCA,CHOL,ESCA,HNSC,KIRC,LIHC,LUAD,LUSC,PRAD,READ,UCEC
HMGB2	12	BLCA,BRCA,CHOL,COAD,ESCA,GBM,HNSC,LIHC,LUAD,LUSC,STAD,UCEC
HSF2BP	12	BLCA,BRCA,CHOL,COAD,ESCA,GBM,HNSC,LIHC,LUAD,LUSC,READ,STAD
INTS7	12	BLCA,BRCA,CHOL,COAD,ESCA,GBM,LIHC,LUAD,LUSC,READ,STAD,UCEC
ITPA	12	BLCA,BRCA,CHOL,COAD,ESCA,GBM,KIRP,LIHC,LUAD,LUSC,READ,UCEC
KIAA0907	12	BLCA,CHOL,COAD,GBM,HNSC,KIRC,LIHC,LUAD,LUSC,READ,STAD,UCEC
KLHDC7B	12	BLCA,BRCA,ESCA,GBM,HNSC,KICH,LIHC,LUAD,LUSC,STAD,THCA,UCEC
KNSTRN	12	BLCA,BRCA,COAD,ESCA,HNSC,KICH,LIHC,LUAD,LUSC,READ,STAD,UCEC
LGALS17A	12	BLCA,BRCA,CHOL,COAD,ESCA,HNSC,KIRC,LIHC,LUAD,PRAD,READ,STAD
LIN9	12	BLCA,BRCA,CHOL,COAD,ESCA,GBM,HNSC,LIHC,LUAD,LUSC,READ,STAD
LOC256880	12	BLCA,CHOL,COAD,HNSC,KIRC,KIRP,LIHC,LUAD,LUSC,PRAD,READ,STAD
LSM7	12	BLCA,BRCA,CHOL,COAD,ESCA,GBM,KIRP,LUAD,LUSC,PRAD,READ,UCEC
MAGOHB	12	BLCA,BRCA,COAD,ESCA,GBM,HNSC,KICH,KIRP,LUAD,LUSC,READ,UCEC
MAZ	12	BLCA,BRCA,CHOL,ESCA,HNSC,KIRC,KIRP,LIHC,LUAD,LUSC,PRAD,UCEC
MCM5	12	BLCA,CHOL,ESCA,GBM,HNSC,KIRC,KIRP,LIHC,LUAD,LUSC,STAD,UCEC
MIS18A	12	BLCA,BRCA,CHOL,COAD,ESCA,GBM,HNSC,LIHC,LUAD,LUSC,STAD,UCEC
MMP12	12	BRCA,CHOL,COAD,ESCA,HNSC,LIHC,LUAD,LUSC,PRAD,STAD,THCA,UCEC
MTERF3	12	BLCA,BRCA,COAD,ESCA,GBM,HNSC,KICH,LIHC,LUAD,LUSC,READ,STAD
NME2	12	BLCA,CHOL,COAD,ESCA,GBM,KIRP,LIHC,LUAD,LUSC,PRAD,READ,UCEC
NME2P1	12	BLCA,CHOL,COAD,ESCA,GBM,KIRP,LIHC,LUAD,LUSC,PRAD,STAD,UCEC
NOP16	12	BLCA,BRCA,COAD,GBM,KICH,KIRC,KIRP,LUAD,LUSC,PRAD,READ,UCEC
NPM3	12	BLCA,CHOL,COAD,ESCA,KIRP,LIHC,LUAD,LUSC,PRAD,READ,STAD,UCEC
NSUN5	12	BLCA,BRCA,CHOL,COAD,ESCA,KICH,KIRP,LIHC,LUAD,LUSC,READ,UCEC
OAS3	12	BLCA,BRCA,CHOL,COAD,ESCA,GBM,HNSC,KIRC,LUAD,READ,STAD,UCEC
OR2B6	12	BLCA,BRCA,CHOL,ESCA,GBM,HNSC,LIHC,LUAD,LUSC,PRAD,STAD,UCEC
OTX1	12	BLCA,BRCA,CHOL,COAD,ESCA,LIHC,LUAD,LUSC,PRAD,READ,STAD,UCEC
PASK	12	BLCA,BRCA,CHOL,COAD,ESCA,LIHC,LUAD,LUSC,READ,STAD,THCA,UCEC
PDRG1	12	BLCA,BRCA,CHOL,COAD,ESCA,GBM,KICH,LIHC,LUAD,LUSC,READ,UCEC
PILRB	12	BLCA,COAD,HNSC,KIRC,KIRP,LIHC,LUAD,LUSC,PRAD,READ,STAD,UCEC
PMCH	12	BLCA,BRCA,CHOL,COAD,ESCA,KICH,KIRC,LIHC,LUAD,LUSC,STAD,UCEC
PODNL1	12	BLCA,BRCA,CHOL,COAD,ESCA,HNSC,KIRC,LIHC,LUAD,LUSC,READ,STAD
POLA2	12	BLCA,BRCA,CHOL,COAD,ESCA,GBM,HNSC,LIHC,LUAD,LUSC,READ,UCEC
POP1	12	BLCA,BRCA,CHOL,COAD,ESCA,HNSC,LIHC,LUAD,LUSC,READ,STAD,UCEC
PRR19	12	BLCA,BRCA,CHOL,COAD,ESCA,LIHC,LUAD,LUSC,PRAD,READ,STAD,UCEC
PTRH2	12	BLCA,BRCA,COAD,ESCA,KIRC,KIRP,LUAD,LUSC,PRAD,READ,STAD,UCEC
PUS7	12	BLCA,CHOL,COAD,ESCA,GBM,KIRC,LIHC,LUAD,LUSC,READ,STAD,UCEC
PYCRL	12	BLCA,BRCA,COAD,ESCA,HNSC,LIHC,LUAD,LUSC,PRAD,READ,STAD,UCEC
RIPK2	12	BLCA,BRCA,CHOL,COAD,ESCA,GBM,HNSC,KIRC,PRAD,READ,STAD,UCEC
RPS2	12	CHOL,COAD,ESCA,GBM,KICH,KIRC,KIRP,LUAD,LUSC,PRAD,READ,UCEC
RPUSD1	12	BLCA,BRCA,CHOL,COAD,KICH,KIRP,LIHC,LUAD,LUSC,PRAD,READ,UCEC
RRS1	12	BRCA,CHOL,COAD,ESCA,KICH,KIRP,LIHC,LUAD,LUSC,PRAD,READ,STAD
RUNX1	12	BLCA,CHOL,COAD,ESCA,GBM,KICH,KIRC,KIRP,READ,STAD,THCA,UCEC
S100A11	12	BLCA,BRCA,CHOL,COAD,ESCA,GBM,KIRC,KIRP,LUSC,READ,THCA,UCEC
SASS6	12	BLCA,CHOL,COAD,ESCA,GBM,HNSC,LIHC,LUAD,LUSC,READ,STAD,UCEC
SMC1B	12	BLCA,BRCA,CHOL,COAD,HNSC,KICH,KIRC,LIHC,LUAD,LUSC,PRAD,STAD
SNRPA	12	BLCA,CHOL,COAD,ESCA,GBM,KIRC,KIRP,LIHC,LUAD,LUSC,READ,UCEC
SNRPE	12	BLCA,BRCA,CHOL,COAD,ESCA,GBM,LIHC,LUAD,LUSC,READ,STAD,UCEC
SNRPF	12	BLCA,BRCA,COAD,ESCA,GBM,KIRP,LUAD,LUSC,PRAD,READ,STAD,UCEC
SPDL1	12	BLCA,BRCA,CHOL,COAD,ESCA,GBM,LIHC,LUAD,LUSC,READ,STAD,UCEC
SPDYA	12	BLCA,CHOL,COAD,GBM,HNSC,KIRC,KIRP,LIHC,LUAD,LUSC,PRAD,STAD
SRM	12	BLCA,COAD,ESCA,GBM,KIRC,KIRP,LIHC,LUAD,LUSC,PRAD,READ,UCEC
TARBP1	12	BLCA,BRCA,CHOL,COAD,ESCA,LIHC,LUAD,LUSC,PRAD,READ,STAD,UCEC
TBC1D31	12	BLCA,BRCA,CHOL,COAD,ESCA,HNSC,KICH,LIHC,LUAD,LUSC,READ,STAD
TBRG4	12	BLCA,BRCA,COAD,ESCA,GBM,KICH,KIRP,LUAD,LUSC,READ,STAD,UCEC
TCOF1	12	CHOL,COAD,ESCA,HNSC,KICH,KIRC,KIRP,LIHC,LUAD,LUSC,READ,STAD
TELO2	12	BLCA,BRCA,CHOL,COAD,KICH,KIRP,LIHC,LUAD,LUSC,PRAD,READ,UCEC
TEX19	12	BLCA,BRCA,CHOL,COAD,ESCA,HNSC,LIHC,LUAD,LUSC,READ,STAD,UCEC
TIGD3	12	BLCA,BRCA,CHOL,COAD,ESCA,HNSC,LIHC,LUAD,LUSC,PRAD,READ,UCEC
TIMELESS	12	BLCA,BRCA,COAD,ESCA,GBM,HNSC,LIHC,LUAD,LUSC,READ,STAD,UCEC
TNFRSF4	12	BRCA,CHOL,ESCA,GBM,HNSC,KIRC,LIHC,LUAD,READ,STAD,THCA,UCEC
TOMM40	12	BLCA,BRCA,CHOL,COAD,ESCA,KICH,LIHC,LUAD,LUSC,READ,STAD,UCEC
TRMT1	12	BLCA,CHOL,COAD,ESCA,KICH,KIRC,KIRP,LIHC,LUAD,LUSC,PRAD,READ
TSPAN10	12	BLCA,BRCA,ESCA,GBM,HNSC,KIRP,LIHC,LUAD,LUSC,PRAD,THCA,UCEC
VARS	12	BLCA,BRCA,CHOL,COAD,ESCA,LIHC,LUAD,LUSC,PRAD,READ,STAD,UCEC
WDR76	12	BLCA,BRCA,CHOL,ESCA,GBM,HNSC,KIRC,LIHC,LUAD,LUSC,STAD,UCEC
ZIC5	12	BLCA,CHOL,COAD,ESCA,HNSC,KIRC,LIHC,LUAD,LUSC,PRAD,READ,STAD
ZMYND19	12	BLCA,BRCA,COAD,ESCA,KICH,LIHC,LUAD,LUSC,PRAD,READ,STAD,UCEC
ZNF107	12	BLCA,CHOL,COAD,ESCA,GBM,KICH,LIHC,LUAD,LUSC,READ,STAD,UCEC
ZNF252P-AS1	12	BLCA,BRCA,CHOL,COAD,HNSC,KICH,LIHC,LUAD,LUSC,PRAD,READ,STAD
ALYREF	11	BLCA,BRCA,CHOL,COAD,ESCA,GBM,LIHC,LUAD,LUSC,READ,UCEC
ANO9	11	BLCA,BRCA,CHOL,ESCA,KIRC,KIRP,LIHC,LUAD,READ,STAD,UCEC
AP1G2	11	BLCA,BRCA,CHOL,ESCA,KIRC,KIRP,LUAD,PRAD,READ,STAD,UCEC
ARFGAP1	11	BLCA,BRCA,CHOL,COAD,HNSC,KICH,LIHC,LUAD,READ,STAD,UCEC
ATXN2L	11	BLCA,CHOL,ESCA,KICH,KIRC,KIRP,LIHC,LUAD,LUSC,READ,STAD
AUNIP	11	BLCA,BRCA,COAD,ESCA,HNSC,LIHC,LUAD,LUSC,READ,STAD,UCEC
BAX	11	BLCA,BRCA,CHOL,ESCA,GBM,HNSC,KIRC,KIRP,LIHC,THCA,UCEC
BRAT1	11	BLCA,BRCA,COAD,ESCA,GBM,HNSC,KIRC,LUAD,LUSC,READ,STAD
BYSL	11	BRCA,CHOL,COAD,ESCA,GBM,LUAD,LUSC,PRAD,READ,STAD,UCEC
C19orf24	11	BLCA,BRCA,COAD,ESCA,GBM,KICH,KIRC,LUSC,PRAD,READ,UCEC
C1orf35	11	BLCA,BRCA,CHOL,COAD,ESCA,KIRC,LIHC,LUAD,LUSC,READ,UCEC
CARD11	11	BLCA,BRCA,CHOL,ESCA,HNSC,KIRC,KIRP,LUAD,LUSC,STAD,THCA
CASP2	11	BLCA,CHOL,COAD,ESCA,GBM,KIRP,LIHC,LUSC,READ,STAD,UCEC
CCDC137	11	BLCA,BRCA,CHOL,COAD,ESCA,KIRP,LIHC,LUAD,LUSC,READ,UCEC
CCDC167	11	BLCA,BRCA,COAD,ESCA,GBM,KIRC,KIRP,LIHC,LUAD,LUSC,UCEC
CCDC28B	11	BLCA,BRCA,CHOL,COAD,ESCA,GBM,KICH,LIHC,LUAD,LUSC,UCEC
CCDC34	11	BLCA,CHOL,COAD,ESCA,GBM,KICH,LIHC,LUAD,LUSC,READ,STAD
CCDC77	11	BLCA,CHOL,COAD,ESCA,GBM,HNSC,LIHC,LUSC,READ,STAD,UCEC
CDK4	11	BLCA,CHOL,COAD,ESCA,GBM,HNSC,LIHC,LUAD,LUSC,READ,STAD
CHKB-AS1	11	BLCA,BRCA,ESCA,HNSC,KICH,KIRP,LIHC,LUAD,LUSC,PRAD,UCEC
CPNE1	11	BLCA,CHOL,COAD,ESCA,GBM,HNSC,KIRC,KIRP,LUSC,READ,STAD
CTLA4	11	BRCA,COAD,ESCA,HNSC,KIRC,KIRP,LIHC,LUAD,PRAD,STAD,UCEC
CTU1	11	BLCA,BRCA,COAD,ESCA,HNSC,KICH,KIRC,LIHC,LUSC,PRAD,READ
CXCL11	11	BLCA,BRCA,COAD,ESCA,GBM,HNSC,KIRC,PRAD,READ,STAD,UCEC
DBF4B	11	BLCA,CHOL,COAD,ESCA,HNSC,KIRP,LIHC,LUAD,LUSC,READ,STAD
DCUN1D5	11	BLCA,CHOL,COAD,ESCA,GBM,HNSC,KICH,LUAD,LUSC,READ,UCEC
DDX55	11	BLCA,CHOL,COAD,ESCA,HNSC,KIRC,KIRP,LUAD,LUSC,READ,STAD
DHX34	11	BLCA,BRCA,CHOL,COAD,ESCA,LIHC,LUAD,LUSC,READ,STAD,UCEC
DHX37	11	BLCA,CHOL,COAD,KICH,KIRP,LIHC,LUAD,LUSC,READ,STAD,UCEC
EIF2AK1	11	BLCA,BRCA,ESCA,GBM,KICH,LUAD,LUSC,PRAD,READ,STAD,UCEC
EXOSC4	11	BLCA,BRCA,COAD,ESCA,HNSC,LIHC,LUAD,LUSC,PRAD,READ,UCEC
FOXD4	11	BLCA,BRCA,CHOL,COAD,HNSC,KIRC,KIRP,LIHC,PRAD,STAD,UCEC
GARS	11	BLCA,BRCA,CHOL,COAD,KICH,LUAD,LUSC,READ,STAD,THCA,UCEC
GEN1	11	BLCA,BRCA,ESCA,GBM,HNSC,KIRC,LUAD,LUSC,READ,STAD,UCEC
GGCT	11	BLCA,BRCA,COAD,ESCA,LUAD,LUSC,PRAD,READ,STAD,THCA,UCEC
GLA	11	BLCA,CHOL,COAD,ESCA,GBM,HNSC,KIRP,LIHC,READ,STAD,UCEC
GSDMC	11	BRCA,CHOL,COAD,ESCA,KICH,KIRC,LIHC,LUAD,LUSC,READ,UCEC
H2AFZ	11	BLCA,BRCA,CHOL,COAD,ESCA,GBM,HNSC,LIHC,LUAD,LUSC,UCEC
HCN3	11	BLCA,BRCA,ESCA,KICH,KIRC,KIRP,LIHC,LUAD,LUSC,READ,STAD
HIST1H2BF	11	BLCA,BRCA,CHOL,ESCA,KIRC,LIHC,LUAD,LUSC,PRAD,STAD,UCEC
HIST1H2BK	11	BLCA,BRCA,ESCA,GBM,HNSC,KIRC,KIRP,LIHC,LUAD,LUSC,PRAD
HIST1H2BL	11	BLCA,BRCA,ESCA,HNSC,KIRC,LIHC,LUAD,LUSC,PRAD,STAD,UCEC
HIST1H2BN	11	BLCA,BRCA,ESCA,HNSC,KIRC,LIHC,LUAD,LUSC,PRAD,STAD,UCEC
HIST1H3J	11	BLCA,BRCA,CHOL,COAD,ESCA,HNSC,LUAD,LUSC,PRAD,STAD,UCEC
HIST2H3C	11	BLCA,BRCA,CHOL,ESCA,HNSC,LIHC,LUAD,LUSC,PRAD,STAD,UCEC
HOMER3	11	BLCA,BRCA,CHOL,GBM,HNSC,KIRP,LIHC,LUAD,LUSC,PRAD,UCEC
HSH2D	11	BLCA,BRCA,CHOL,GBM,HNSC,KIRC,KIRP,LUAD,PRAD,STAD,UCEC
IGFL2	11	BLCA,BRCA,CHOL,COAD,ESCA,HNSC,KIRC,LUAD,LUSC,STAD,THCA
INCENP	11	BLCA,BRCA,CHOL,COAD,ESCA,LIHC,LUAD,LUSC,READ,STAD,UCEC
LAGE3	11	BLCA,BRCA,COAD,ESCA,HNSC,LIHC,LUAD,LUSC,READ,THCA,UCEC
LINC00628	11	BLCA,BRCA,CHOL,COAD,KIRC,KIRP,LIHC,LUAD,READ,STAD,UCEC
LINC00894	11	BLCA,CHOL,COAD,HNSC,KIRC,KIRP,LIHC,LUAD,PRAD,READ,STAD
LRFN4	11	BRCA,CHOL,COAD,ESCA,HNSC,KICH,LUAD,LUSC,READ,STAD,UCEC
METTL1	11	BLCA,BRCA,CHOL,COAD,ESCA,GBM,LUAD,LUSC,READ,STAD,UCEC
MGME1	11	BLCA,CHOL,COAD,ESCA,GBM,HNSC,LUAD,LUSC,READ,STAD,UCEC
MRM1	11	BLCA,BRCA,CHOL,ESCA,KICH,KIRP,LIHC,LUAD,LUSC,READ,STAD
MROH6	11	BLCA,BRCA,COAD,ESCA,GBM,KIRP,LIHC,LUAD,READ,STAD,THCA
MRPL17	11	BLCA,BRCA,CHOL,COAD,ESCA,GBM,LUAD,LUSC,PRAD,READ,UCEC
MRPS17	11	BLCA,COAD,ESCA,HNSC,KICH,LIHC,LUAD,LUSC,READ,STAD,UCEC
MYO19	11	BLCA,BRCA,CHOL,GBM,KICH,LIHC,LUAD,LUSC,PRAD,STAD,UCEC
NAT9	11	BLCA,BRCA,CHOL,COAD,GBM,KIRP,LIHC,LUAD,LUSC,READ,STAD
NUP107	11	BLCA,CHOL,COAD,ESCA,GBM,HNSC,LIHC,LUAD,LUSC,READ,STAD
NUP155	11	BLCA,CHOL,COAD,ESCA,GBM,HNSC,LIHC,LUAD,LUSC,READ,STAD
NUP37	11	BLCA,CHOL,COAD,ESCA,GBM,HNSC,LIHC,LUAD,LUSC,READ,STAD
PIDD1	11	BLCA,BRCA,CHOL,KICH,KIRC,KIRP,LIHC,LUAD,LUSC,PRAD,UCEC
PIGU	11	BLCA,BRCA,CHOL,COAD,ESCA,GBM,LIHC,LUAD,LUSC,READ,STAD
PMM2	11	BLCA,BRCA,GBM,KICH,KIRC,KIRP,LUAD,LUSC,PRAD,STAD,UCEC
PMS2P3	11	BLCA,CHOL,COAD,KIRC,KIRP,LIHC,LUAD,LUSC,PRAD,READ,STAD
PPAN	11	BLCA,BRCA,COAD,ESCA,KICH,KIRC,LUAD,LUSC,PRAD,READ,UCEC
PPIA	11	BLCA,BRCA,CHOL,COAD,ESCA,GBM,KIRP,LIHC,LUSC,READ,UCEC
PPM1G	11	BLCA,BRCA,CHOL,COAD,ESCA,GBM,LIHC,LUAD,LUSC,READ,UCEC
PTGES2-AS1	11	BLCA,CHOL,COAD,ESCA,HNSC,KIRP,LIHC,LUAD,LUSC,READ,STAD
RAN	11	BLCA,BRCA,CHOL,COAD,ESCA,GBM,LIHC,LUAD,LUSC,READ,UCEC
RANBP1	11	BLCA,BRCA,COAD,ESCA,GBM,HNSC,LUAD,LUSC,READ,STAD,UCEC
REEP4	11	BLCA,BRCA,CHOL,ESCA,GBM,KICH,KIRC,KIRP,LIHC,LUSC,UCEC
RIBC2	11	BLCA,BRCA,CHOL,COAD,ESCA,HNSC,KIRP,LIHC,LUAD,STAD,UCEC
RPS19	11	CHOL,COAD,ESCA,GBM,KIRC,KIRP,LIHC,LUSC,PRAD,READ,UCEC
RRP1	11	BLCA,BRCA,COAD,ESCA,KIRC,LIHC,LUAD,LUSC,PRAD,READ,UCEC
RRP9	11	BLCA,COAD,ESCA,GBM,KIRP,LIHC,LUSC,PRAD,READ,STAD,UCEC
SCNM1	11	BLCA,BRCA,CHOL,ESCA,GBM,KIRC,KIRP,LIHC,LUAD,LUSC,UCEC
SLC22A20	11	CHOL,COAD,ESCA,HNSC,KICH,KIRP,LIHC,LUAD,LUSC,READ,STAD
SNHG10	11	BLCA,CHOL,COAD,ESCA,GBM,HNSC,LIHC,LUSC,PRAD,STAD,UCEC
SNRPD1	11	BLCA,BRCA,CHOL,COAD,ESCA,GBM,LIHC,LUAD,LUSC,STAD,UCEC
SNRPD2	11	BLCA,CHOL,COAD,ESCA,GBM,KIRP,LIHC,LUAD,LUSC,READ,UCEC
SPHK1	11	CHOL,COAD,ESCA,HNSC,KIRC,KIRP,LIHC,LUSC,READ,STAD,THCA
SPNS1	11	BLCA,BRCA,CHOL,ESCA,GBM,HNSC,KIRC,KIRP,LIHC,READ,UCEC
STIP1	11	BLCA,BRCA,CHOL,COAD,ESCA,LIHC,LUAD,LUSC,READ,STAD,UCEC
SYCE3	11	BLCA,BRCA,COAD,ESCA,KIRP,LIHC,LUAD,LUSC,STAD,THCA,UCEC
TIGD5	11	BLCA,BRCA,CHOL,ESCA,GBM,HNSC,KICH,LIHC,LUAD,LUSC,READ
TIPIN	11	BLCA,CHOL,COAD,ESCA,GBM,HNSC,LIHC,LUAD,LUSC,STAD,UCEC
TM4SF19	11	BLCA,COAD,ESCA,HNSC,KIRC,KIRP,LIHC,LUSC,PRAD,READ,STAD
TMEM147	11	BLCA,BRCA,CHOL,COAD,GBM,KICH,LIHC,LUAD,LUSC,READ,UCEC
TMEM194A	11	CHOL,COAD,ESCA,GBM,HNSC,KICH,KIRC,LUAD,LUSC,READ,STAD
TMEM79	11	BLCA,BRCA,CHOL,GBM,KIRP,LIHC,LUAD,LUSC,READ,THCA,UCEC
TNFRSF10B	11	COAD,ESCA,GBM,HNSC,KICH,KIRC,KIRP,READ,STAD,THCA,UCEC
TREML3P	11	CHOL,COAD,ESCA,GBM,HNSC,KICH,KIRC,KIRP,LIHC,READ,STAD
TSEN54	11	BLCA,BRCA,CHOL,ESCA,GBM,LIHC,LUAD,LUSC,READ,STAD,UCEC
TSTA3	11	BLCA,BRCA,CHOL,COAD,KIRP,LUAD,LUSC,PRAD,READ,THCA,UCEC
TTF2	11	BLCA,CHOL,COAD,ESCA,GBM,LIHC,LUAD,LUSC,READ,STAD,UCEC
UBE2I	11	BRCA,CHOL,COAD,ESCA,GBM,KICH,KIRC,KIRP,LUAD,LUSC,READ
UCN	11	BRCA,COAD,HNSC,KIRC,KIRP,LIHC,LUAD,PRAD,READ,STAD,THCA
WBSCR27	11	BLCA,BRCA,CHOL,COAD,ESCA,KIRC,KIRP,LIHC,LUAD,READ,STAD
WDR4	11	BLCA,BRCA,CHOL,COAD,ESCA,LIHC,LUAD,LUSC,READ,STAD,UCEC
WHSC1	11	BLCA,BRCA,CHOL,ESCA,HNSC,KICH,LIHC,LUAD,LUSC,STAD,UCEC
ZC3H3	11	BLCA,BRCA,CHOL,ESCA,KICH,LIHC,LUAD,LUSC,READ,STAD,UCEC
AGAP6	10	BLCA,CHOL,COAD,KIRC,KIRP,LIHC,PRAD,READ,STAD,UCEC
AGO2	10	CHOL,COAD,ESCA,HNSC,LIHC,LUAD,LUSC,READ,STAD,UCEC
AMMECR1	10	BLCA,BRCA,COAD,ESCA,GBM,LUAD,LUSC,READ,STAD,UCEC
ARHGAP33	10	BLCA,BRCA,CHOL,COAD,HNSC,KIRC,LIHC,LUAD,LUSC,READ
ASMTL-AS1	10	BLCA,COAD,HNSC,KICH,KIRC,LIHC,LUAD,PRAD,READ,STAD
ATAD3A	10	BLCA,BRCA,COAD,ESCA,LUAD,LUSC,PRAD,READ,STAD,UCEC
BRIX1	10	BLCA,CHOL,COAD,ESCA,GBM,HNSC,LUAD,LUSC,READ,STAD
BZW2	10	BRCA,CHOL,COAD,GBM,LIHC,LUAD,LUSC,READ,STAD,UCEC
C11orf80	10	BLCA,BRCA,CHOL,ESCA,LIHC,LUAD,LUSC,PRAD,THCA,UCEC
C20orf24	10	BLCA,BRCA,COAD,ESCA,GBM,KIRP,LUAD,LUSC,READ,UCEC
C7orf61	10	BLCA,CHOL,ESCA,GBM,HNSC,KIRC,KIRP,LUAD,LUSC,THCA
CCT6A	10	BRCA,CHOL,COAD,ESCA,LIHC,LUAD,LUSC,READ,STAD,UCEC
CD70	10	CHOL,ESCA,GBM,HNSC,KIRC,KIRP,LIHC,LUAD,THCA,UCEC
CHKB-CPT1B	10	BLCA,CHOL,HNSC,KIRC,KIRP,LIHC,LUAD,LUSC,PRAD,READ
CHMP4C	10	BLCA,BRCA,CHOL,COAD,LUAD,LUSC,PRAD,READ,STAD,UCEC
CKAP5	10	BRCA,CHOL,COAD,ESCA,KICH,LIHC,LUAD,LUSC,READ,STAD
COL6A4P1	10	BLCA,COAD,ESCA,HNSC,LIHC,LUAD,LUSC,READ,STAD,UCEC
CSE1L	10	BLCA,BRCA,CHOL,COAD,ESCA,LIHC,LUAD,LUSC,READ,STAD
CSTF2	10	BLCA,BRCA,CHOL,ESCA,GBM,LIHC,LUAD,LUSC,READ,UCEC
DDR1	10	BLCA,BRCA,CHOL,ESCA,GBM,KICH,LUAD,LUSC,STAD,UCEC
DKC1	10	BLCA,CHOL,COAD,ESCA,GBM,LUAD,LUSC,READ,STAD,UCEC
DNAJB11	10	BLCA,BRCA,ESCA,GBM,HNSC,LIHC,LUAD,LUSC,STAD,UCEC
DPH2	10	BLCA,CHOL,COAD,ESCA,LIHC,LUAD,LUSC,READ,STAD,UCEC
DPM2	10	BLCA,BRCA,COAD,GBM,KICH,KIRP,LIHC,LUAD,READ,UCEC
DPP3	10	BLCA,BRCA,CHOL,ESCA,GBM,KICH,LUAD,LUSC,STAD,UCEC
EIF3B	10	COAD,ESCA,GBM,KIRC,KIRP,LUAD,LUSC,PRAD,READ,STAD
EPYC	10	BLCA,BRCA,COAD,HNSC,KIRC,LUAD,LUSC,READ,STAD,THCA
FAM111A	10	BLCA,CHOL,COAD,GBM,HNSC,KIRC,LIHC,PRAD,READ,STAD
FAM49B	10	BLCA,BRCA,CHOL,COAD,ESCA,HNSC,LIHC,LUSC,STAD,UCEC
FBXL19-AS1	10	BRCA,CHOL,COAD,KIRP,LIHC,LUAD,PRAD,READ,STAD,UCEC
FIGNL1	10	BLCA,CHOL,COAD,ESCA,GBM,LIHC,LUAD,LUSC,READ,STAD
FKBP10	10	BRCA,CHOL,COAD,GBM,HNSC,KIRC,LUAD,LUSC,READ,STAD
FLAD1	10	BLCA,BRCA,CHOL,ESCA,GBM,LIHC,LUAD,LUSC,READ,UCEC
G6PD	10	BRCA,CHOL,ESCA,KICH,KIRP,LIHC,LUAD,LUSC,READ,UCEC
GNB1L	10	BRCA,CHOL,COAD,ESCA,HNSC,KICH,KIRC,LIHC,LUSC,READ
GTF2IRD1	10	BRCA,CHOL,COAD,GBM,LIHC,LUAD,LUSC,READ,THCA,UCEC
HAUS5	10	BLCA,CHOL,COAD,ESCA,GBM,KIRC,LIHC,LUAD,LUSC,READ
HAUS8	10	BLCA,BRCA,CHOL,ESCA,GBM,HNSC,KIRP,LUAD,LUSC,UCEC
HELZ2	10	BLCA,BRCA,COAD,ESCA,GBM,HNSC,KIRC,PRAD,READ,STAD
HILPDA	10	BLCA,CHOL,COAD,GBM,KIRC,KIRP,LUAD,LUSC,READ,UCEC
HIST1H2AL	10	BLCA,BRCA,ESCA,GBM,HNSC,LIHC,LUAD,LUSC,STAD,UCEC
HIST1H3B	10	BLCA,BRCA,ESCA,GBM,HNSC,LIHC,LUAD,LUSC,STAD,UCEC
HIST1H3G	10	BLCA,BRCA,ESCA,GBM,HNSC,KICH,LIHC,LUAD,LUSC,UCEC
HIST3H2BB	10	BLCA,BRCA,CHOL,COAD,ESCA,KICH,KIRP,PRAD,STAD,THCA
HM13	10	BLCA,BRCA,COAD,GBM,KIRP,LIHC,LUAD,LUSC,READ,UCEC
IL2RA	10	CHOL,ESCA,GBM,HNSC,KIRC,LUAD,LUSC,PRAD,STAD,UCEC
IMPDH1	10	BLCA,BRCA,CHOL,COAD,HNSC,KIRC,KIRP,READ,THCA,UCEC
IRF3	10	BLCA,ESCA,HNSC,KIRC,KIRP,LIHC,LUAD,LUSC,READ,UCEC
IRF7	10	BLCA,BRCA,ESCA,GBM,HNSC,KIRC,LUAD,PRAD,STAD,UCEC
KIF22	10	BLCA,BRCA,ESCA,GBM,HNSC,LIHC,LUAD,LUSC,STAD,UCEC
KRT18	10	BLCA,BRCA,COAD,KIRC,KIRP,LUAD,PRAD,READ,STAD,UCEC
LILRB4	10	BRCA,ESCA,GBM,HNSC,KICH,KIRC,KIRP,PRAD,STAD,UCEC
LINC00115	10	BLCA,COAD,HNSC,KIRC,KIRP,LUAD,LUSC,PRAD,READ,UCEC
LINC00265	10	CHOL,COAD,KICH,KIRC,KIRP,LIHC,LUAD,LUSC,READ,STAD
LINC01001	10	BLCA,COAD,ESCA,KIRC,KIRP,LIHC,LUAD,LUSC,READ,UCEC
LRRC45	10	BLCA,BRCA,KIRC,KIRP,LIHC,LUAD,LUSC,PRAD,STAD,UCEC
LRRC69	10	BLCA,CHOL,COAD,ESCA,HNSC,LIHC,LUAD,LUSC,READ,STAD
MFSD12	10	BLCA,BRCA,CHOL,COAD,ESCA,HNSC,PRAD,READ,STAD,UCEC
MICALL2	10	BLCA,BRCA,CHOL,HNSC,KIRC,KIRP,LUAD,LUSC,PRAD,THCA
MICB	10	BLCA,BRCA,CHOL,ESCA,GBM,HNSC,KIRC,LIHC,STAD,UCEC
MRPL13	10	BLCA,BRCA,ESCA,GBM,HNSC,LIHC,LUAD,LUSC,STAD,UCEC
MRPL3	10	BLCA,BRCA,COAD,ESCA,GBM,LUAD,LUSC,READ,STAD,UCEC
MRPS12	10	BLCA,BRCA,CHOL,ESCA,GBM,KICH,LIHC,LUAD,LUSC,UCEC
MZT2A	10	BLCA,BRCA,CHOL,COAD,KIRC,KIRP,LUAD,LUSC,PRAD,READ
NAA10	10	BLCA,BRCA,COAD,ESCA,GBM,LIHC,LUAD,LUSC,READ,UCEC
NASP	10	BLCA,COAD,ESCA,GBM,HNSC,KIRC,LUAD,LUSC,STAD,UCEC
NCAPD3	10	BLCA,COAD,ESCA,GBM,KICH,LUAD,LUSC,READ,STAD,UCEC
NOP56	10	BLCA,BRCA,CHOL,COAD,ESCA,LIHC,LUAD,LUSC,READ,STAD
NUDCD1	10	BLCA,CHOL,COAD,ESCA,HNSC,LIHC,LUAD,LUSC,READ,STAD
PA2G4P4	10	CHOL,COAD,ESCA,GBM,KIRC,LIHC,LUSC,READ,STAD,UCEC
PABPC1	10	BLCA,CHOL,COAD,ESCA,GBM,KIRC,LIHC,LUAD,LUSC,READ
PAM16	10	BLCA,BRCA,COAD,KIRC,KIRP,LUAD,LUSC,PRAD,READ,UCEC
PDCD2L	10	BLCA,COAD,ESCA,LIHC,LUAD,LUSC,PRAD,READ,STAD,UCEC
PDZD11	10	BRCA,CHOL,ESCA,GBM,KICH,KIRP,LIHC,LUAD,LUSC,UCEC
PFDN6	10	BLCA,BRCA,COAD,ESCA,KIRP,LIHC,LUAD,LUSC,READ,UCEC
PKM	10	BRCA,CHOL,COAD,ESCA,KIRC,KIRP,LIHC,LUAD,LUSC,UCEC
POLD2	10	BLCA,BRCA,COAD,ESCA,GBM,KIRP,LUAD,LUSC,PRAD,READ
POLR2H	10	BLCA,BRCA,CHOL,ESCA,GBM,HNSC,LUAD,LUSC,PRAD,UCEC
POLR3K	10	BLCA,BRCA,CHOL,COAD,ESCA,KICH,LUAD,LUSC,READ,UCEC
POP7	10	BLCA,BRCA,COAD,ESCA,KICH,KIRP,LUAD,LUSC,READ,UCEC
POU5F1B	10	BLCA,CHOL,COAD,GBM,KIRC,KIRP,PRAD,READ,STAD,UCEC
PPAT	10	BLCA,BRCA,COAD,ESCA,HNSC,LUAD,LUSC,PRAD,READ,STAD
PPIH	10	BLCA,BRCA,CHOL,COAD,ESCA,GBM,LIHC,LUAD,LUSC,UCEC
PSMD14	10	BLCA,BRCA,COAD,ESCA,GBM,LUAD,LUSC,READ,STAD,UCEC
PTCD1	10	COAD,ESCA,KICH,KIRP,LIHC,LUAD,LUSC,READ,STAD,UCEC
PTCHD2	10	BLCA,BRCA,CHOL,HNSC,KIRC,LIHC,LUAD,LUSC,PRAD,THCA
PTP4A3	10	BRCA,CHOL,COAD,GBM,KICH,KIRC,LIHC,PRAD,READ,THCA
PTTG3P	10	BLCA,BRCA,CHOL,COAD,HNSC,LIHC,LUAD,LUSC,READ,STAD
PUSL1	10	BLCA,BRCA,COAD,ESCA,GBM,LIHC,LUAD,LUSC,THCA,UCEC
QSOX2	10	BLCA,CHOL,COAD,ESCA,HNSC,KIRC,LUSC,PRAD,READ,STAD
RBAKDN	10	BLCA,BRCA,COAD,ESCA,HNSC,KICH,KIRC,KIRP,LUAD,LUSC
RBM12B-AS1	10	BLCA,CHOL,COAD,ESCA,HNSC,LIHC,LUAD,LUSC,READ,STAD
RHNO1	10	BLCA,BRCA,CHOL,ESCA,GBM,KIRP,LIHC,LUAD,LUSC,UCEC
RNASE2	10	BRCA,ESCA,GBM,HNSC,KIRC,KIRP,LUAD,STAD,THCA,UCEC
RPL37	10	CHOL,ESCA,GBM,KIRC,KIRP,LUAD,LUSC,PRAD,READ,UCEC
RPN2	10	BLCA,BRCA,COAD,ESCA,GBM,LUAD,LUSC,READ,STAD,UCEC
RPS21	10	CHOL,COAD,ESCA,GBM,KIRC,KIRP,LIHC,LUSC,PRAD,READ
RTEL1	10	BLCA,CHOL,COAD,KIRC,KIRP,LIHC,LUAD,READ,STAD,UCEC
RUFY4	10	BRCA,CHOL,ESCA,HNSC,KIRC,KIRP,LIHC,LUAD,LUSC,STAD
SAAL1	10	CHOL,COAD,ESCA,GBM,HNSC,KICH,LIHC,LUAD,LUSC,PRAD
SDCCAG3	10	COAD,ESCA,GBM,HNSC,LUAD,LUSC,PRAD,READ,STAD,UCEC
SH2D2A	10	BLCA,BRCA,COAD,ESCA,HNSC,KIRC,KIRP,READ,STAD,UCEC
SKP2	10	BLCA,COAD,ESCA,GBM,HNSC,LUAD,LUSC,READ,STAD,UCEC
SLC1A5	10	CHOL,COAD,ESCA,GBM,HNSC,LUAD,LUSC,READ,STAD,THCA
SLC38A7	10	BLCA,COAD,ESCA,HNSC,KICH,LUAD,LUSC,READ,STAD,UCEC
SLC4A5	10	BLCA,BRCA,CHOL,COAD,KICH,KIRC,PRAD,READ,STAD,UCEC
SMCO2	10	BLCA,BRCA,CHOL,COAD,HNSC,KIRP,LUAD,LUSC,READ,STAD
SMS	10	BRCA,COAD,ESCA,HNSC,LUAD,LUSC,PRAD,READ,STAD,UCEC
SMYD2	10	BLCA,CHOL,COAD,KICH,KIRC,KIRP,LIHC,PRAD,READ,UCEC
SNRNP70	10	BLCA,COAD,KIRC,KIRP,LIHC,LUAD,LUSC,PRAD,READ,UCEC
SNRPA1	10	BLCA,BRCA,COAD,ESCA,HNSC,LUAD,LUSC,READ,STAD,UCEC
SPARC	10	CHOL,COAD,ESCA,GBM,HNSC,KIRC,LIHC,READ,STAD,THCA
SUV39H1	10	BLCA,BRCA,COAD,ESCA,HNSC,LIHC,LUSC,READ,STAD,UCEC
TAF1D	10	CHOL,COAD,ESCA,KIRC,KIRP,LUAD,LUSC,PRAD,READ,STAD
TBC1D3H	10	BLCA,CHOL,KIRC,KIRP,LIHC,LUAD,LUSC,PRAD,STAD,UCEC
TCTE3	10	BLCA,CHOL,COAD,HNSC,LIHC,LUAD,LUSC,PRAD,READ,STAD
TET3	10	BLCA,BRCA,CHOL,ESCA,KIRC,LUSC,PRAD,STAD,THCA,UCEC
TFAP4	10	BLCA,CHOL,COAD,ESCA,KIRP,LIHC,LUAD,LUSC,READ,STAD
THOC6	10	BLCA,BRCA,CHOL,ESCA,GBM,KIRC,KIRP,LUSC,READ,UCEC
TMPO-AS1	10	BLCA,BRCA,ESCA,GBM,HNSC,LIHC,LUAD,LUSC,STAD,UCEC
TNFRSF9	10	BRCA,COAD,ESCA,GBM,HNSC,KIRC,KIRP,LUAD,STAD,UCEC
TOP1MT	10	BLCA,BRCA,COAD,ESCA,HNSC,KIRC,LUAD,LUSC,READ,STAD
TOPBP1	10	BLCA,CHOL,COAD,ESCA,HNSC,LIHC,LUAD,LUSC,READ,STAD
TUBG1	10	BLCA,BRCA,CHOL,COAD,ESCA,HNSC,LIHC,LUAD,LUSC,UCEC
UQCC2	10	BLCA,BRCA,CHOL,COAD,KIRP,LIHC,LUAD,LUSC,READ,UCEC
WDR12	10	CHOL,COAD,ESCA,GBM,LIHC,LUAD,LUSC,READ,STAD,UCEC
YEATS2	10	BLCA,CHOL,COAD,ESCA,HNSC,KIRC,LIHC,LUSC,READ,STAD
YKT6	10	BLCA,BRCA,CHOL,GBM,HNSC,KICH,LIHC,LUAD,LUSC,UCEC
ZBTB9	10	BLCA,CHOL,COAD,ESCA,GBM,LIHC,LUAD,LUSC,READ,STAD
ZFAS1	10	CHOL,COAD,ESCA,GBM,KIRC,KIRP,LIHC,LUSC,PRAD,READ
ZGLP1	10	BLCA,COAD,HNSC,KIRC,KIRP,LIHC,PRAD,READ,STAD,UCEC
ZNF581	10	BLCA,CHOL,GBM,KIRC,KIRP,LIHC,LUAD,LUSC,PRAD,THCA
ZNF92	10	BLCA,CHOL,COAD,GBM,KICH,LIHC,LUAD,LUSC,READ,STAD
ABCC10	9	BLCA,CHOL,COAD,LIHC,LUAD,LUSC,READ,STAD,UCEC
ACBD6	9	BRCA,CHOL,COAD,GBM,LIHC,LUAD,LUSC,READ,UCEC
ACTL8	9	BLCA,BRCA,ESCA,HNSC,LIHC,LUAD,LUSC,STAD,UCEC
ADPGK	9	BLCA,CHOL,ESCA,GBM,HNSC,KICH,KIRC,STAD,UCEC
AEN	9	CHOL,COAD,GBM,KICH,KIRC,KIRP,READ,STAD,UCEC
ALDOA	9	BRCA,CHOL,KICH,KIRC,KIRP,LIHC,LUAD,LUSC,UCEC
ANKLE1	9	BLCA,CHOL,HNSC,KIRC,KIRP,LIHC,LUAD,LUSC,UCEC
AP5Z1	9	BLCA,CHOL,ESCA,HNSC,KICH,KIRC,KIRP,LIHC,READ
ATP5J2	9	BLCA,BRCA,ESCA,GBM,KIRP,LIHC,LUAD,LUSC,UCEC
ATP6V1F	9	BLCA,BRCA,CHOL,COAD,KICH,KIRP,LIHC,READ,UCEC
ATP8B3	9	BRCA,CHOL,GBM,HNSC,KIRC,KIRP,LIHC,LUAD,LUSC
BICD1	9	CHOL,COAD,ESCA,HNSC,LIHC,LUSC,PRAD,READ,STAD
BRMS1	9	BLCA,BRCA,CHOL,ESCA,GBM,HNSC,LIHC,LUSC,UCEC
C12orf73	9	BLCA,COAD,KICH,KIRP,LIHC,LUSC,PRAD,READ,UCEC
C14orf80	9	BLCA,BRCA,ESCA,HNSC,KIRC,KIRP,LUSC,STAD,UCEC
C16orf13	9	BLCA,BRCA,COAD,KIRC,KIRP,LUAD,PRAD,READ,UCEC
C8orf76	9	BLCA,BRCA,ESCA,GBM,LIHC,LUAD,LUSC,STAD,UCEC
C9orf163	9	BLCA,BRCA,CHOL,COAD,LIHC,LUSC,PRAD,READ,UCEC
CALU	9	CHOL,COAD,GBM,HNSC,KIRC,KIRP,LUAD,LUSC,STAD
CASP8	9	BLCA,CHOL,ESCA,GBM,HNSC,KIRC,KIRP,STAD,UCEC
CBFB	9	BLCA,CHOL,COAD,ESCA,GBM,KIRC,KIRP,READ,STAD
CCDC58	9	BLCA,BRCA,COAD,ESCA,GBM,LUAD,LUSC,READ,UCEC
CCDC86	9	BLCA,CHOL,COAD,ESCA,LIHC,LUAD,LUSC,READ,STAD
CCT2	9	CHOL,COAD,ESCA,GBM,LUAD,LUSC,READ,STAD,UCEC
CDK2	9	BLCA,CHOL,COAD,ESCA,GBM,HNSC,LUSC,READ,STAD
CDK5RAP3	9	BLCA,CHOL,COAD,KIRC,KIRP,LIHC,LUAD,PRAD,READ
CENPQ	9	BLCA,CHOL,COAD,ESCA,GBM,HNSC,LIHC,LUSC,STAD
CHPF2	9	BRCA,GBM,HNSC,KICH,KIRC,KIRP,LUAD,THCA,UCEC
CHRNA6	9	BRCA,CHOL,ESCA,HNSC,KIRC,KIRP,LUAD,LUSC,STAD
CLN6	9	BLCA,BRCA,CHOL,ESCA,KICH,KIRC,LIHC,STAD,UCEC
CPSF3	9	BLCA,COAD,ESCA,GBM,LUAD,LUSC,READ,STAD,UCEC
CXCL9	9	BRCA,ESCA,GBM,HNSC,KIRC,LUAD,PRAD,STAD,UCEC
DCST2	9	BLCA,KIRC,KIRP,LIHC,LUAD,LUSC,PRAD,STAD,THCA
DCTPP1	9	BLCA,BRCA,CHOL,ESCA,GBM,KIRP,LUAD,LUSC,UCEC
DDX56	9	BLCA,COAD,ESCA,GBM,KIRP,LUAD,LUSC,READ,UCEC
DNAAF5	9	BRCA,CHOL,COAD,ESCA,GBM,LUAD,LUSC,READ,STAD
DNAJC2	9	BLCA,COAD,ESCA,GBM,LUAD,LUSC,READ,STAD,UCEC
DSCR9	9	BLCA,CHOL,COAD,ESCA,KIRC,LIHC,LUAD,LUSC,READ
DTX3L	9	BLCA,BRCA,ESCA,GBM,HNSC,KICH,KIRC,KIRP,STAD
DUS1L	9	BLCA,BRCA,COAD,KIRP,LUAD,LUSC,PRAD,READ,UCEC
DUS4L	9	BLCA,COAD,ESCA,GBM,KICH,LUAD,LUSC,READ,STAD
EFCAB11	9	BLCA,CHOL,COAD,ESCA,GBM,LIHC,LUAD,LUSC,UCEC
EFTUD2	9	BLCA,CHOL,COAD,ESCA,GBM,LUSC,READ,STAD,UCEC
EHMT2	9	BRCA,CHOL,COAD,ESCA,LIHC,LUAD,LUSC,READ,STAD
EIF6	9	BLCA,BRCA,COAD,ESCA,GBM,LUAD,LUSC,READ,UCEC
ENTPD2	9	CHOL,KIRC,KIRP,LIHC,LUAD,LUSC,READ,THCA,UCEC
FKBP11	9	BLCA,BRCA,KIRC,KIRP,LIHC,LUAD,LUSC,PRAD,UCEC
FTSJ1	9	BLCA,CHOL,COAD,ESCA,GBM,LUAD,LUSC,READ,UCEC
GEMIN6	9	BLCA,BRCA,COAD,ESCA,GBM,LUAD,LUSC,READ,UCEC
GNL3	9	COAD,GBM,KIRP,LUAD,LUSC,PRAD,READ,STAD,UCEC
GPATCH4	9	BRCA,CHOL,COAD,LIHC,LUAD,LUSC,READ,STAD,UCEC
GRAMD1A	9	BRCA,CHOL,COAD,KIRC,KIRP,LIHC,PRAD,READ,THCA
HCP5	9	CHOL,ESCA,GBM,HNSC,KICH,KIRC,KIRP,LIHC,STAD
HEATR1	9	CHOL,COAD,ESCA,GBM,LIHC,LUAD,LUSC,READ,STAD
HIST1H2AD	9	BLCA,BRCA,CHOL,ESCA,LIHC,LUAD,LUSC,PRAD,UCEC
HIST1H3C	9	BLCA,BRCA,ESCA,GBM,HNSC,LIHC,LUAD,LUSC,UCEC
HMBS	9	BLCA,ESCA,GBM,KICH,KIRP,LUAD,LUSC,STAD,UCEC
IFI6	9	BLCA,BRCA,COAD,ESCA,HNSC,KIRC,PRAD,STAD,UCEC
KCNJ14	9	CHOL,COAD,ESCA,KICH,KIRC,LIHC,LUSC,READ,STAD
KCNMB3	9	BLCA,CHOL,GBM,HNSC,LIHC,LUAD,LUSC,READ,STAD
KISS1	9	BLCA,BRCA,COAD,LIHC,LUAD,READ,STAD,THCA,UCEC
KRT75	9	BRCA,COAD,ESCA,HNSC,LUAD,LUSC,PRAD,READ,UCEC
LAIR2	9	BRCA,COAD,ESCA,HNSC,KIRC,LIHC,READ,STAD,UCEC
LBHD1	9	BLCA,BRCA,ESCA,GBM,KIRP,LUAD,LUSC,PRAD,UCEC
LINC00174	9	BLCA,COAD,HNSC,KIRC,KIRP,LUAD,LUSC,READ,STAD
LOC100129637	9	CHOL,COAD,KICH,KIRC,KIRP,LIHC,LUAD,READ,STAD
LOC150776	9	CHOL,COAD,HNSC,KIRC,LIHC,LUAD,LUSC,READ,STAD
LRP5L	9	COAD,HNSC,KICH,LUAD,LUSC,READ,STAD,THCA,UCEC
LRR1	9	BLCA,BRCA,ESCA,GBM,HNSC,LIHC,LUAD,LUSC,UCEC
MAGEA12	9	BLCA,BRCA,COAD,GBM,HNSC,LIHC,LUAD,LUSC,STAD
MAGEA2	9	BLCA,BRCA,COAD,ESCA,HNSC,LIHC,LUAD,LUSC,STAD
MAGEA3	9	BLCA,BRCA,COAD,ESCA,HNSC,LIHC,LUAD,LUSC,STAD
MAGEA6	9	BLCA,BRCA,COAD,ESCA,HNSC,LIHC,LUAD,LUSC,STAD
MAPK13	9	BLCA,BRCA,CHOL,ESCA,LUAD,LUSC,STAD,THCA,UCEC
MARS	9	BRCA,CHOL,COAD,KICH,LIHC,LUAD,LUSC,READ,UCEC
MGC72080	9	BLCA,BRCA,COAD,ESCA,LUAD,LUSC,PRAD,READ,UCEC
MOGS	9	BLCA,BRCA,GBM,HNSC,LUAD,LUSC,PRAD,READ,UCEC
MORC2	9	CHOL,COAD,ESCA,HNSC,LIHC,LUAD,LUSC,READ,STAD
MRPL36	9	BLCA,BRCA,COAD,ESCA,GBM,LUAD,LUSC,READ,UCEC
MRPL9	9	BLCA,BRCA,CHOL,COAD,ESCA,LIHC,LUAD,LUSC,UCEC
MTX1	9	BLCA,BRCA,ESCA,KIRP,LIHC,LUAD,LUSC,STAD,UCEC
MYBBP1A	9	BLCA,COAD,ESCA,KICH,KIRP,LUAD,LUSC,READ,STAD
NABP2	9	BLCA,BRCA,CHOL,COAD,ESCA,LIHC,LUAD,LUSC,UCEC
NCLN	9	BLCA,BRCA,ESCA,HNSC,KICH,KIRC,PRAD,READ,UCEC
NELFCD	9	BLCA,COAD,ESCA,GBM,LUAD,LUSC,READ,STAD,UCEC
NFYC-AS1	9	BLCA,CHOL,COAD,LIHC,LUAD,LUSC,PRAD,READ,STAD
NIFK	9	CHOL,COAD,ESCA,GBM,KIRC,LUAD,LUSC,READ,STAD
NLRC5	9	CHOL,ESCA,GBM,HNSC,KICH,KIRC,LIHC,READ,STAD
NME1-NME2	9	BLCA,BRCA,COAD,KIRC,KIRP,LUAD,LUSC,PRAD,UCEC
NOC2L	9	BLCA,BRCA,COAD,ESCA,LUAD,LUSC,READ,STAD,UCEC
NOXO1	9	BLCA,BRCA,ESCA,KICH,LUAD,LUSC,STAD,THCA,UCEC
NPIPB3	9	BLCA,CHOL,HNSC,KICH,KIRC,KIRP,PRAD,READ,STAD
NPM1	9	CHOL,COAD,ESCA,GBM,KIRC,LIHC,LUAD,LUSC,READ
NUP205	9	CHOL,COAD,ESCA,GBM,KICH,LIHC,LUSC,READ,STAD
OXLD1	9	BLCA,BRCA,CHOL,KIRP,LIHC,LUAD,LUSC,PRAD,UCEC
P2RY11	9	BLCA,BRCA,CHOL,KICH,KIRC,KIRP,LUSC,PRAD,STAD
PCED1A	9	BLCA,COAD,HNSC,KICH,KIRC,KIRP,LIHC,PRAD,READ
PCGF1	9	BLCA,CHOL,ESCA,GBM,KIRC,KIRP,LIHC,LUSC,UCEC
PDSS1	9	BLCA,BRCA,CHOL,ESCA,GBM,LIHC,LUSC,STAD,UCEC
PFDN2	9	BLCA,BRCA,COAD,ESCA,HNSC,LUAD,LUSC,READ,UCEC
PFDN4	9	BLCA,CHOL,COAD,ESCA,KIRP,LIHC,LUAD,LUSC,READ
PGAM5	9	BLCA,BRCA,COAD,ESCA,LUAD,LUSC,READ,STAD,UCEC
PIGL	9	BLCA,COAD,HNSC,KICH,KIRC,KIRP,LUAD,PRAD,READ
PIGW	9	BLCA,COAD,ESCA,GBM,LUAD,LUSC,PRAD,STAD,UCEC
PLAC1	9	BRCA,COAD,ESCA,GBM,HNSC,LUAD,LUSC,READ,STAD
PMEPA1	9	CHOL,COAD,ESCA,HNSC,KIRC,PRAD,READ,STAD,THCA
POLE	9	BLCA,BRCA,GBM,HNSC,KIRP,LUAD,LUSC,STAD,UCEC
POU4F1	9	BLCA,COAD,HNSC,KIRC,LUAD,LUSC,PRAD,READ,UCEC
PPIAL4G	9	BLCA,CHOL,ESCA,GBM,KIRP,LUSC,PRAD,STAD,UCEC
PPIB	9	BLCA,BRCA,ESCA,GBM,KIRC,KIRP,LUAD,PRAD,UCEC
PPP4C	9	BLCA,BRCA,ESCA,GBM,KIRP,LUAD,LUSC,THCA,UCEC
QPCTL	9	BLCA,BRCA,COAD,ESCA,KIRC,LUAD,PRAD,READ,UCEC
RAD9A	9	BLCA,CHOL,ESCA,HNSC,KIRC,KIRP,LIHC,LUAD,LUSC
RAE1	9	BLCA,BRCA,CHOL,COAD,ESCA,LUAD,LUSC,READ,STAD
RALY	9	BLCA,BRCA,CHOL,ESCA,GBM,KICH,KIRP,LIHC,UCEC
RBCK1	9	BLCA,CHOL,COAD,GBM,KICH,KIRC,KIRP,LIHC,READ
RNF213	9	BLCA,CHOL,ESCA,HNSC,KIRC,KIRP,LIHC,READ,STAD
RPA3	9	BLCA,BRCA,COAD,ESCA,GBM,HNSC,LUAD,LUSC,READ
RPIA	9	BLCA,CHOL,COAD,ESCA,GBM,LIHC,READ,STAD,UCEC
RPL28	9	CHOL,ESCA,GBM,KIRC,KIRP,PRAD,READ,THCA,UCEC
RPL8	9	CHOL,COAD,GBM,KICH,KIRC,LIHC,LUAD,LUSC,READ
RRP7BP	9	CHOL,COAD,HNSC,KIRC,LIHC,LUAD,LUSC,PRAD,READ
RUSC1-AS1	9	BLCA,COAD,HNSC,KIRC,KIRP,LIHC,PRAD,READ,STAD
SAMD1	9	BLCA,BRCA,CHOL,ESCA,HNSC,LIHC,LUSC,THCA,UCEC
SBNO2	9	BLCA,BRCA,CHOL,GBM,KICH,KIRC,READ,STAD,UCEC
SIRT7	9	BLCA,BRCA,CHOL,KIRC,KIRP,LIHC,LUAD,LUSC,UCEC
SLAMF9	9	BLCA,COAD,GBM,HNSC,KIRP,LUAD,LUSC,READ,STAD
SLC25A19	9	BLCA,BRCA,CHOL,COAD,GBM,KIRP,LIHC,STAD,UCEC
SMPD4	9	BLCA,CHOL,COAD,ESCA,LIHC,LUAD,LUSC,READ,STAD
SMYD5	9	BLCA,CHOL,COAD,ESCA,LIHC,LUAD,LUSC,READ,STAD
SNHG6	9	CHOL,COAD,ESCA,KICH,KIRC,KIRP,LIHC,LUSC,READ
SNHG7	9	CHOL,COAD,GBM,KICH,KIRC,LIHC,PRAD,READ,THCA
SNRPC	9	BLCA,BRCA,COAD,ESCA,GBM,LIHC,LUAD,LUSC,UCEC
SNRPG	9	BLCA,BRCA,COAD,ESCA,GBM,LUAD,LUSC,STAD,UCEC
SP8	9	COAD,ESCA,HNSC,LIHC,LUAD,LUSC,READ,STAD,UCEC
SPATA12	9	CHOL,COAD,ESCA,GBM,KIRP,READ,STAD,THCA,UCEC
SPATS2	9	BLCA,BRCA,CHOL,HNSC,LIHC,LUAD,LUSC,THCA,UCEC
TAF4	9	BLCA,CHOL,COAD,ESCA,KICH,LUAD,LUSC,READ,STAD
TBC1D3G	9	BRCA,CHOL,KIRC,KIRP,LUAD,PRAD,STAD,THCA,UCEC
TBL2	9	BLCA,BRCA,CHOL,COAD,GBM,KICH,KIRC,LUAD,READ
TMEM106C	9	BLCA,BRCA,CHOL,GBM,HNSC,KICH,LIHC,LUAD,LUSC
TOR3A	9	BLCA,BRCA,CHOL,ESCA,GBM,LIHC,LUAD,LUSC,UCEC
TRIM11	9	BLCA,BRCA,CHOL,ESCA,LIHC,LUAD,LUSC,READ,UCEC
TRMT112	9	BLCA,BRCA,COAD,ESCA,HNSC,KIRC,KIRP,LUSC,READ
TUBA1B	9	BRCA,CHOL,ESCA,HNSC,KICH,KIRC,KIRP,LIHC,UCEC
TYMP	9	BLCA,BRCA,ESCA,GBM,HNSC,KIRC,KIRP,STAD,UCEC
UMPS	9	BLCA,COAD,ESCA,GBM,HNSC,LUSC,READ,STAD,UCEC
UPF3B	9	BLCA,CHOL,COAD,LIHC,LUAD,LUSC,READ,STAD,UCEC
VRK1	9	BLCA,CHOL,COAD,ESCA,HNSC,LIHC,LUSC,STAD,UCEC
WBSCR22	9	BRCA,COAD,ESCA,GBM,LUAD,LUSC,READ,STAD,UCEC
XPOT	9	BLCA,CHOL,COAD,ESCA,KICH,LUAD,LUSC,READ,STAD
ZBTB12	9	BRCA,CHOL,COAD,ESCA,KIRP,LIHC,LUAD,LUSC,READ
ZC3H8	9	BLCA,CHOL,COAD,ESCA,LIHC,LUAD,LUSC,READ,STAD
ZNF205	9	BLCA,BRCA,CHOL,KICH,KIRC,KIRP,LIHC,READ,UCEC
ZNF273	9	BLCA,CHOL,COAD,ESCA,KICH,KIRP,LIHC,LUAD,LUSC
ZNF280C	9	CHOL,COAD,ESCA,HNSC,LIHC,LUAD,LUSC,READ,STAD
ZNF296	9	BLCA,BRCA,CHOL,ESCA,KIRC,LIHC,LUAD,LUSC,UCEC
ZNF579	9	BLCA,BRCA,CHOL,COAD,KIRP,LIHC,PRAD,READ,THCA
ZNF696	9	BLCA,CHOL,COAD,HNSC,LIHC,LUAD,LUSC,READ,STAD
ZNF707	9	BLCA,BRCA,CHOL,COAD,HNSC,LIHC,LUSC,READ,UCEC
ZNF74	9	BLCA,CHOL,COAD,KICH,LIHC,LUSC,PRAD,READ,UCEC
ZNF841	9	BLCA,CHOL,COAD,KICH,KIRC,LIHC,LUAD,READ,STAD
ABHD16B	8	BLCA,COAD,ESCA,KICH,KIRC,KIRP,READ,STAD
ACD	8	CHOL,COAD,ESCA,HNSC,KIRC,KIRP,LIHC,READ
ACRV1	8	CHOL,ESCA,HNSC,KICH,LUAD,LUSC,PRAD,STAD
ADAMTS20	8	BLCA,BRCA,ESCA,HNSC,KIRC,LUAD,LUSC,STAD
ADRM1	8	BLCA,BRCA,COAD,ESCA,LUAD,LUSC,READ,UCEC
AFG3L1P	8	BLCA,CHOL,KICH,KIRC,KIRP,LIHC,READ,STAD
ALG11	8	BRCA,CHOL,COAD,HNSC,KICH,KIRP,READ,STAD
ALG8	8	BLCA,COAD,GBM,LUAD,LUSC,READ,STAD,UCEC
ANAPC11	8	BLCA,BRCA,GBM,KIRP,LIHC,LUAD,LUSC,UCEC
APEX2	8	BLCA,BRCA,CHOL,ESCA,GBM,LUSC,READ,UCEC
APOBEC3H	8	BLCA,BRCA,GBM,HNSC,KIRC,KIRP,LIHC,THCA
APRT	8	BLCA,GBM,KICH,KIRP,LUAD,LUSC,PRAD,UCEC
ATP13A1	8	BLCA,BRCA,CHOL,KICH,LIHC,READ,STAD,UCEC
BCL2L1	8	BLCA,CHOL,COAD,KICH,KIRP,READ,STAD,THCA
BLOC1S3	8	BLCA,BRCA,CHOL,HNSC,KICH,KIRC,LIHC,READ
C12orf45	8	COAD,GBM,KIRC,KIRP,LUAD,LUSC,READ,UCEC
C15orf54	8	BRCA,COAD,ESCA,GBM,KIRC,LUAD,READ,STAD
C17orf70	8	BLCA,BRCA,GBM,KIRC,KIRP,LUAD,PRAD,UCEC
C6orf1	8	BRCA,CHOL,COAD,ESCA,KICH,KIRP,LIHC,THCA
C8orf59	8	COAD,GBM,KIRP,LIHC,LUAD,LUSC,PRAD,READ
CABLES2	8	BRCA,CHOL,HNSC,KICH,LIHC,LUAD,LUSC,READ
CAPN15	8	BLCA,BRCA,CHOL,KICH,KIRC,KIRP,LUAD,UCEC
CCZ1	8	BLCA,CHOL,ESCA,GBM,KIRP,LUAD,LUSC,UCEC
CD320	8	COAD,GBM,HNSC,KICH,LIHC,PRAD,THCA,UCEC
CD3EAP	8	BLCA,CHOL,COAD,ESCA,LIHC,LUSC,READ,STAD
CDK16	8	BLCA,BRCA,CHOL,KICH,LIHC,LUAD,LUSC,UCEC
CGB	8	BLCA,COAD,ESCA,HNSC,LUAD,LUSC,STAD,UCEC
CGB5	8	BLCA,COAD,ESCA,HNSC,LUAD,LUSC,STAD,UCEC
CKAP4	8	BRCA,CHOL,GBM,HNSC,LIHC,LUAD,LUSC,UCEC
CMSS1	8	COAD,ESCA,HNSC,LIHC,LUAD,LUSC,READ,STAD
CPSF1	8	BLCA,BRCA,COAD,HNSC,LIHC,LUAD,LUSC,READ
CRYGS	8	BLCA,CHOL,GBM,KIRC,KIRP,LIHC,LUSC,PRAD
CSAG2	8	BLCA,BRCA,ESCA,HNSC,LIHC,LUAD,LUSC,STAD
DCLRE1B	8	BLCA,CHOL,COAD,ESCA,GBM,HNSC,LIHC,STAD
DDIT3	8	CHOL,COAD,HNSC,KICH,KIRP,LIHC,LUSC,READ
DDX49	8	BLCA,BRCA,ESCA,GBM,KIRC,LIHC,LUSC,UCEC
DIRC1	8	BLCA,BRCA,COAD,ESCA,HNSC,LUSC,READ,STAD
DLGAP4	8	CHOL,COAD,KICH,KIRC,KIRP,LIHC,READ,THCA
DMP1	8	BRCA,ESCA,HNSC,KIRC,LUAD,LUSC,STAD,THCA
ENGASE	8	BLCA,COAD,HNSC,KIRC,KIRP,LIHC,READ,STAD
ENTHD2	8	BLCA,CHOL,KIRC,KIRP,LIHC,LUAD,LUSC,READ
FADD	8	BLCA,BRCA,ESCA,GBM,HNSC,KIRP,LUAD,LUSC
FAM225A	8	BLCA,ESCA,HNSC,KICH,KIRC,KIRP,READ,STAD
FANCF	8	BLCA,BRCA,CHOL,GBM,LUAD,LUSC,READ,STAD
FANCL	8	BLCA,COAD,ESCA,KIRC,LUAD,LUSC,READ,STAD
FASTK	8	BLCA,BRCA,KICH,KIRP,LIHC,LUAD,LUSC,UCEC
FBL	8	CHOL,COAD,ESCA,GBM,KIRC,LIHC,LUSC,READ
FEZF1	8	BLCA,COAD,ESCA,HNSC,LUAD,LUSC,READ,STAD
FSCN1	8	BLCA,CHOL,COAD,ESCA,HNSC,KIRC,LUSC,STAD
GAS2L3	8	BRCA,CHOL,ESCA,GBM,KIRC,KIRP,STAD,UCEC
GLI4	8	BLCA,CHOL,KICH,KIRC,KIRP,LIHC,LUAD,LUSC
GNA15	8	BLCA,COAD,ESCA,KIRC,KIRP,LUSC,THCA,UCEC
GOLGA2P10	8	BRCA,CHOL,COAD,KIRP,LIHC,PRAD,READ,UCEC
GOLGA6L9	8	CHOL,COAD,KIRC,KIRP,LIHC,LUSC,PRAD,READ
GPR89A	8	BLCA,BRCA,COAD,GBM,LUAD,LUSC,READ,UCEC
GTPBP2	8	BLCA,CHOL,GBM,KIRC,KIRP,LIHC,LUAD,UCEC
H2AFB1	8	CHOL,ESCA,HNSC,KIRC,KIRP,LIHC,READ,UCEC
HGS	8	BLCA,BRCA,CHOL,KIRP,LIHC,LUAD,LUSC,UCEC
HIST1H2AH	8	BLCA,COAD,ESCA,HNSC,LUSC,READ,STAD,UCEC
HIST1H2AJ	8	BLCA,BRCA,ESCA,HNSC,LUAD,LUSC,STAD,UCEC
HIST1H4I	8	BLCA,BRCA,CHOL,ESCA,HNSC,KIRP,LIHC,UCEC
HIST2H3D	8	BLCA,BRCA,CHOL,LUAD,LUSC,PRAD,STAD,UCEC
HSPA6	8	BRCA,COAD,GBM,KICH,KIRC,KIRP,LUAD,UCEC
IL24	8	BRCA,COAD,ESCA,HNSC,KIRC,LUSC,READ,STAD
ITIH6	8	BLCA,BRCA,COAD,ESCA,KICH,LUAD,LUSC,STAD
KDM1A	8	BLCA,COAD,ESCA,GBM,LUAD,LUSC,READ,UCEC
LDLRAD3	8	CHOL,COAD,GBM,KIRC,KIRP,LUSC,READ,THCA
LOC100128842	8	BLCA,HNSC,KIRC,LIHC,LUAD,PRAD,READ,STAD
LOC100132287	8	BLCA,COAD,KIRC,LUAD,LUSC,READ,STAD,UCEC
LOC100133331	8	BLCA,COAD,KIRC,LUAD,LUSC,READ,STAD,UCEC
LOC155060	8	CHOL,COAD,KIRC,KIRP,LIHC,LUAD,PRAD,READ
LPIN3	8	BLCA,ESCA,KICH,KIRC,KIRP,LUAD,LUSC,READ
LSM4	8	BLCA,BRCA,CHOL,ESCA,LIHC,LUAD,LUSC,UCEC
LSM8	8	CHOL,COAD,ESCA,GBM,KIRP,LUSC,READ,UCEC
LTB4R	8	BLCA,COAD,ESCA,GBM,KIRC,KIRP,LUSC,READ
MAP4K4	8	CHOL,COAD,ESCA,KIRC,KIRP,STAD,THCA,UCEC
MCTS2P	8	CHOL,COAD,ESCA,GBM,LUAD,LUSC,READ,STAD
MMP8	8	BLCA,COAD,ESCA,HNSC,LUAD,LUSC,READ,STAD
MRPL47	8	BLCA,BRCA,ESCA,GBM,HNSC,LUSC,STAD,UCEC
MRTO4	8	BLCA,COAD,ESCA,LUAD,LUSC,READ,STAD,UCEC
MZT1	8	BLCA,CHOL,COAD,ESCA,LIHC,LUSC,READ,STAD
NAA20	8	BLCA,BRCA,COAD,ESCA,GBM,LIHC,LUSC,READ
NAA40	8	BLCA,CHOL,GBM,LIHC,LUAD,LUSC,STAD,UCEC
NARF	8	BLCA,CHOL,KIRC,KIRP,LIHC,LUAD,LUSC,UCEC
NAT10	8	CHOL,COAD,ESCA,KICH,LUAD,LUSC,READ,STAD
NCBP2	8	CHOL,COAD,ESCA,GBM,HNSC,LUSC,READ,STAD
NHP2	8	BRCA,CHOL,COAD,LIHC,LUAD,LUSC,READ,UCEC
NLE1	8	CHOL,COAD,LIHC,LUAD,LUSC,PRAD,READ,STAD
NOC4L	8	BLCA,BRCA,COAD,ESCA,LUSC,READ,STAD,UCEC
NOP58	8	CHOL,COAD,ESCA,LUAD,LUSC,READ,STAD,UCEC
NPIPB5	8	CHOL,GBM,KICH,KIRC,KIRP,LUAD,READ,STAD
NUP93	8	CHOL,COAD,ESCA,GBM,LIHC,LUSC,READ,UCEC
NUTF2	8	BLCA,CHOL,COAD,ESCA,HNSC,KIRP,READ,UCEC
ODF2	8	BRCA,COAD,ESCA,GBM,HNSC,READ,STAD,UCEC
ORMDL2	8	BLCA,BRCA,CHOL,ESCA,GBM,KIRP,LIHC,UCEC
OTULIN	8	ESCA,GBM,HNSC,KICH,KIRC,LUSC,READ,STAD
PAK1IP1	8	COAD,ESCA,GBM,LUAD,LUSC,READ,STAD,UCEC
PALB2	8	BLCA,CHOL,COAD,ESCA,LUAD,LUSC,READ,STAD
PDIA3	8	BLCA,BRCA,GBM,HNSC,LUAD,LUSC,STAD,UCEC
PHF6	8	BLCA,CHOL,COAD,ESCA,LUAD,LUSC,READ,STAD
PLEKHA8	8	CHOL,COAD,LIHC,LUAD,LUSC,READ,STAD,UCEC
PML	8	CHOL,ESCA,GBM,HNSC,KIRC,KIRP,READ,THCA
PMS2CL	8	COAD,GBM,KIRC,KIRP,LUAD,LUSC,READ,UCEC
PNO1	8	CHOL,COAD,ESCA,GBM,LUAD,LUSC,READ,STAD
POC5	8	BLCA,CHOL,COAD,ESCA,GBM,KIRP,LIHC,STAD
POLA1	8	CHOL,COAD,ESCA,GBM,LIHC,LUSC,READ,STAD
PPP2R3B	8	BLCA,CHOL,COAD,LIHC,LUAD,LUSC,READ,UCEC
PRICKLE3	8	BLCA,CHOL,ESCA,GBM,KICH,LUAD,LUSC,READ
PRR22	8	BRCA,COAD,KIRC,LUSC,PRAD,READ,STAD,UCEC
PSMA7	8	BLCA,BRCA,COAD,ESCA,GBM,LUSC,READ,UCEC
PSMB3	8	BLCA,BRCA,ESCA,GBM,KIRP,LUAD,LUSC,UCEC
PSMB4	8	BLCA,BRCA,ESCA,GBM,LIHC,LUAD,LUSC,UCEC
PSMB8	8	ESCA,GBM,HNSC,KICH,KIRC,KIRP,THCA,UCEC
PSORS1C2	8	BLCA,CHOL,COAD,KIRC,KIRP,LUSC,READ,THCA
PTPN12	8	CHOL,COAD,ESCA,GBM,HNSC,KIRC,READ,STAD
RABIF	8	BLCA,BRCA,CHOL,ESCA,LIHC,LUAD,LUSC,UCEC
RACGAP1P	8	BLCA,BRCA,CHOL,COAD,HNSC,KICH,LUSC,UCEC
RBM28	8	BLCA,COAD,GBM,LUAD,LUSC,READ,STAD,UCEC
RCCD1	8	BLCA,COAD,ESCA,LIHC,LUAD,LUSC,READ,STAD
RCN1	8	COAD,ESCA,GBM,KIRC,KIRP,LUAD,READ,STAD
RELB	8	BRCA,CHOL,ESCA,GBM,HNSC,KIRC,KIRP,LIHC
RFC5	8	BLCA,COAD,ESCA,GBM,HNSC,LUAD,LUSC,STAD
RHBDD3	8	BLCA,BRCA,ESCA,HNSC,KICH,LUAD,LUSC,UCEC
RNASE10	8	BRCA,ESCA,GBM,HNSC,KIRC,LUAD,LUSC,THCA
RNPS1	8	BRCA,CHOL,COAD,ESCA,KICH,LUAD,LUSC,READ
ROMO1	8	BLCA,BRCA,ESCA,GBM,KIRP,LUAD,LUSC,UCEC
RP9	8	BLCA,CHOL,COAD,GBM,KICH,KIRP,READ,STAD
RPP21	8	BLCA,BRCA,CHOL,ESCA,LIHC,LUAD,LUSC,UCEC
RUVBL2	8	BLCA,BRCA,COAD,ESCA,KIRP,LUSC,READ,UCEC
SCX	8	BLCA,BRCA,CHOL,KIRP,LIHC,LUAD,PRAD,UCEC
SF3B4	8	BLCA,BRCA,CHOL,ESCA,GBM,LIHC,LUAD,LUSC
SGPL1	8	BLCA,BRCA,ESCA,GBM,LUAD,LUSC,STAD,UCEC
SLC12A9	8	BLCA,CHOL,COAD,ESCA,GBM,LIHC,READ,STAD
SLC35A2	8	BLCA,BRCA,CHOL,ESCA,LUAD,LUSC,STAD,UCEC
SLC35F2	8	BLCA,BRCA,CHOL,GBM,LUAD,LUSC,STAD,THCA
SLC3A2	8	BLCA,COAD,ESCA,GBM,HNSC,KICH,LUSC,READ
SLC50A1	8	BLCA,BRCA,ESCA,GBM,LIHC,LUAD,LUSC,UCEC
SLC5A6	8	BLCA,COAD,ESCA,LUAD,LUSC,READ,STAD,UCEC
SMARCA4	8	BLCA,BRCA,CHOL,COAD,LIHC,READ,THCA,UCEC
SNX8	8	BLCA,ESCA,GBM,KICH,KIRC,LIHC,STAD,UCEC
SPSB2	8	BLCA,BRCA,CHOL,ESCA,GBM,KIRP,LIHC,UCEC
SRPRB	8	BLCA,BRCA,COAD,GBM,LUAD,LUSC,READ,UCEC
SSBP1	8	COAD,GBM,KICH,KIRP,LUAD,LUSC,READ,UCEC
STX6	8	BLCA,BRCA,CHOL,ESCA,LIHC,LUSC,READ,UCEC
STYXL1	8	BLCA,BRCA,ESCA,GBM,KIRP,LUAD,LUSC,UCEC
TARBP2	8	BLCA,BRCA,COAD,GBM,KIRP,LUAD,LUSC,UCEC
TAZ	8	CHOL,COAD,ESCA,GBM,KIRC,KIRP,LIHC,READ
TBC1D3B	8	BLCA,CHOL,KIRC,KIRP,LIHC,LUAD,PRAD,UCEC
TCEB1	8	BRCA,COAD,ESCA,LIHC,LUAD,LUSC,READ,UCEC
TFG	8	BLCA,BRCA,ESCA,GBM,KICH,LUAD,LUSC,UCEC
TGIF2	8	CHOL,COAD,ESCA,GBM,HNSC,LUSC,READ,STAD
THEM6	8	BLCA,BRCA,COAD,ESCA,KICH,READ,STAD,UCEC
THOC3	8	BLCA,BRCA,COAD,ESCA,LUAD,LUSC,READ,UCEC
THUMPD3-AS1	8	BLCA,CHOL,COAD,LIHC,LUAD,PRAD,READ,STAD
TIMM50	8	BLCA,COAD,KICH,LIHC,LUAD,LUSC,READ,UCEC
TKT	8	COAD,ESCA,KICH,KIRP,LIHC,LUAD,READ,UCEC
TMEM161A	8	BLCA,COAD,ESCA,GBM,KICH,LUSC,PRAD,READ
TMEM165	8	BLCA,BRCA,CHOL,COAD,GBM,LIHC,LUAD,UCEC
TMEM189	8	BLCA,COAD,ESCA,HNSC,KIRC,LUSC,READ,UCEC
TMEM81	8	CHOL,HNSC,LIHC,LUAD,LUSC,READ,STAD,UCEC
TOMM34	8	BLCA,BRCA,COAD,ESCA,LUSC,READ,STAD,THCA
TP53I13	8	BLCA,BRCA,ESCA,GBM,HNSC,KIRC,KIRP,LUSC
TRABD	8	BLCA,BRCA,ESCA,GBM,LUAD,LUSC,PRAD,UCEC
TRIM28	8	BRCA,CHOL,COAD,ESCA,GBM,LIHC,LUSC,READ
TXN	8	BLCA,BRCA,ESCA,KIRP,LUAD,LUSC,PRAD,UCEC
URB2	8	CHOL,COAD,GBM,LUAD,LUSC,READ,STAD,UCEC
UTP14A	8	CHOL,COAD,ESCA,LIHC,LUAD,LUSC,READ,STAD
YARS2	8	BLCA,COAD,ESCA,KICH,KIRP,LUAD,LUSC,UCEC
ZBED6CL	8	BLCA,COAD,KICH,KIRC,KIRP,LIHC,READ,STAD
ZFP64	8	BLCA,CHOL,ESCA,HNSC,KICH,LUAD,LUSC,READ
ZNF280A	8	COAD,ESCA,HNSC,LUAD,LUSC,READ,STAD,UCEC
ZNF473	8	BLCA,CHOL,COAD,GBM,LIHC,LUSC,READ,STAD
ZNF598	8	BRCA,COAD,KICH,KIRC,KIRP,LUAD,LUSC,READ
ZNF668	8	BLCA,BRCA,CHOL,KICH,KIRC,KIRP,LIHC,UCEC
2016-03-09	7	BLCA,BRCA,CHOL,COAD,KIRP,READ,UCEC
ABCC1	7	CHOL,COAD,HNSC,KIRC,LUSC,READ,UCEC
ABCD1	7	ESCA,GBM,HNSC,KICH,KIRC,KIRP,LIHC
ACTR5	7	BLCA,COAD,ESCA,LIHC,LUAD,READ,STAD
AGAP7P	7	BLCA,COAD,KIRC,KIRP,LIHC,READ,STAD
ALDH18A1	7	BLCA,BRCA,GBM,LUAD,LUSC,STAD,UCEC
ANAPC7	7	CHOL,COAD,ESCA,LIHC,LUSC,READ,UCEC
ANKRD32	7	BLCA,CHOL,ESCA,KIRC,LUAD,LUSC,STAD
ASIC3	7	BRCA,CHOL,COAD,KIRC,KIRP,LIHC,PRAD
ASUN	7	COAD,ESCA,GBM,LUAD,LUSC,READ,STAD
ATXN7L2	7	BLCA,CHOL,COAD,KIRC,KIRP,LIHC,READ
AXIN1	7	BRCA,CHOL,KICH,KIRC,KIRP,READ,UCEC
B3GAT3	7	BLCA,BRCA,HNSC,KICH,LUAD,PRAD,UCEC
B4GALT3	7	BLCA,BRCA,CHOL,LIHC,LUAD,LUSC,UCEC
B4GALT7	7	BLCA,GBM,KICH,KIRP,LIHC,LUAD,UCEC
BANF1	7	BLCA,BRCA,ESCA,GBM,KICH,KIRP,LUSC
BCAP31	7	BLCA,CHOL,COAD,ESCA,LIHC,READ,UCEC
BEAN1	7	CHOL,COAD,KIRP,LUAD,PRAD,READ,THCA
BPGM	7	BLCA,CHOL,GBM,HNSC,KICH,LIHC,UCEC
BUD31	7	BLCA,CHOL,ESCA,GBM,KIRP,LUSC,UCEC
C3orf35	7	BLCA,COAD,KIRC,KIRP,LIHC,PRAD,STAD
C9orf142	7	BLCA,BRCA,COAD,ESCA,KIRP,READ,UCEC
CAPZA1	7	BLCA,CHOL,ESCA,GBM,KIRC,KIRP,UCEC
CASP3	7	BRCA,GBM,KIRC,KIRP,LUAD,LUSC,UCEC
CCAR1	7	CHOL,COAD,LUAD,LUSC,READ,STAD,UCEC
CCDC109B	7	CHOL,ESCA,GBM,HNSC,KIRC,KIRP,THCA
CDC34	7	BLCA,KICH,KIRC,KIRP,LUAD,LUSC,UCEC
CEP295	7	CHOL,COAD,LIHC,LUAD,LUSC,READ,STAD
CEP83	7	BLCA,COAD,ESCA,LIHC,PRAD,READ,STAD
CNPY2	7	BLCA,BRCA,COAD,GBM,LUAD,READ,UCEC
COA4	7	BLCA,BRCA,ESCA,GBM,LUAD,LUSC,UCEC
COA6	7	BLCA,BRCA,ESCA,LIHC,LUAD,LUSC,UCEC
COMTD1	7	BLCA,BRCA,KICH,LUAD,LUSC,PRAD,UCEC
COPS7B	7	CHOL,COAD,KIRP,LIHC,LUAD,LUSC,READ
CPSF4	7	BLCA,COAD,GBM,LIHC,LUAD,LUSC,READ
CTRL	7	BLCA,HNSC,KIRC,KIRP,LIHC,READ,STAD
CTU2	7	BLCA,COAD,KICH,LUAD,LUSC,READ,UCEC
DDX27	7	CHOL,COAD,ESCA,LUAD,LUSC,READ,STAD
DIEXF	7	CHOL,COAD,ESCA,LUAD,LUSC,READ,STAD
DMRTA2	7	BLCA,COAD,GBM,HNSC,LUAD,LUSC,UCEC
DNASE2	7	BLCA,BRCA,GBM,HNSC,KICH,KIRC,UCEC
DNTTIP1	7	COAD,ESCA,GBM,KIRP,LUAD,LUSC,READ
DPH7	7	BLCA,CHOL,COAD,KIRP,LIHC,LUSC,READ
DTD1	7	BLCA,CHOL,COAD,ESCA,KIRP,READ,UCEC
EARS2	7	BRCA,COAD,KICH,LUAD,LUSC,READ,STAD
EIF2AK2	7	BLCA,CHOL,ESCA,HNSC,LUAD,LUSC,STAD
EIF5A	7	BLCA,BRCA,ESCA,GBM,KIRP,LUSC,UCEC
EMG1	7	BLCA,COAD,ESCA,GBM,KIRP,LUSC,UCEC
ENOPH1	7	BRCA,CHOL,COAD,LUSC,READ,STAD,UCEC
FAM122B	7	CHOL,COAD,KICH,LIHC,LUSC,READ,STAD
FAM156A	7	CHOL,COAD,KIRC,KIRP,LIHC,READ,STAD
FAM173A	7	BLCA,BRCA,KICH,KIRP,LUAD,PRAD,UCEC
FAM189B	7	BLCA,BRCA,CHOL,LIHC,LUAD,LUSC,READ
FAM220A	7	CHOL,ESCA,KICH,LIHC,LUAD,LUSC,READ
FAM50A	7	BLCA,BRCA,CHOL,KICH,KIRP,LIHC,UCEC
FAM86C1	7	BRCA,CHOL,ESCA,GBM,LUAD,LUSC,READ
FANCE	7	BLCA,CHOL,ESCA,GBM,HNSC,LIHC,LUSC
FASTKD3	7	BLCA,ESCA,GBM,HNSC,LUAD,LUSC,STAD
FTSJ2	7	BLCA,COAD,ESCA,GBM,LUSC,READ,STAD
FUS	7	BRCA,CHOL,COAD,ESCA,LIHC,READ,UCEC
G6PC3	7	BLCA,CHOL,COAD,GBM,LIHC,READ,UCEC
GEMIN7	7	BLCA,BRCA,GBM,KIRC,LUAD,LUSC,UCEC
GLMP	7	BLCA,BRCA,ESCA,GBM,LIHC,LUAD,UCEC
GNPDA1	7	CHOL,COAD,ESCA,GBM,HNSC,LIHC,READ
GTF2IRD1P1	7	BLCA,BRCA,COAD,KICH,KIRC,KIRP,THCA
H2AFY	7	BLCA,BRCA,CHOL,ESCA,GBM,LIHC,UCEC
HAUS1	7	BLCA,BRCA,CHOL,ESCA,GBM,LIHC,LUSC
HAUS6	7	COAD,ESCA,HNSC,KIRP,LUSC,READ,STAD
HAUS7	7	COAD,ESCA,HNSC,KIRC,KIRP,READ,UCEC
HIST1H4D	7	BLCA,BRCA,CHOL,ESCA,LUSC,PRAD,UCEC
HIST2H2BF	7	BLCA,BRCA,CHOL,LIHC,LUAD,LUSC,PRAD
HNRNPAB	7	BRCA,ESCA,GBM,KIRP,LUAD,LUSC,UCEC
HNRNPU-AS1	7	CHOL,HNSC,KIRC,KIRP,LIHC,READ,STAD
HPS3	7	ESCA,GBM,HNSC,KIRC,LUAD,LUSC,STAD
HSPBAP1	7	CHOL,ESCA,GBM,HNSC,KIRP,READ,STAD
HTATIP2	7	ESCA,HNSC,KICH,KIRC,KIRP,LUSC,UCEC
IARS	7	CHOL,COAD,LIHC,LUAD,LUSC,READ,STAD
IL21R	7	BRCA,CHOL,ESCA,HNSC,KIRC,STAD,UCEC
IL36G	7	BLCA,COAD,ESCA,HNSC,LUAD,LUSC,UCEC
IPO9	7	CHOL,COAD,ESCA,HNSC,LIHC,LUSC,STAD
JAK3	7	CHOL,HNSC,KIRC,KIRP,LUAD,STAD,THCA
JMJD4	7	BLCA,BRCA,CHOL,LIHC,LUAD,LUSC,READ
KCNQ1OT1	7	COAD,HNSC,KIRC,LIHC,LUAD,READ,STAD
KCTD5	7	BLCA,BRCA,ESCA,GBM,KICH,LUSC,UCEC
KIAA1549	7	CHOL,COAD,LIHC,LUSC,READ,STAD,THCA
KRTCAP2	7	BLCA,BRCA,GBM,KIRP,LIHC,LUAD,UCEC
LAMA5	7	CHOL,GBM,HNSC,KIRC,LIHC,STAD,UCEC
LCLAT1	7	ESCA,GBM,HNSC,LUAD,LUSC,PRAD,STAD
LCTL	7	BRCA,ESCA,GBM,HNSC,LUAD,LUSC,STAD
LHB	7	BLCA,CHOL,HNSC,KIRP,LUAD,LUSC,STAD
LIG3	7	BRCA,CHOL,COAD,LIHC,LUAD,LUSC,READ
LINC00685	7	CHOL,HNSC,KIRC,LIHC,PRAD,READ,STAD
LINC00875	7	CHOL,ESCA,GBM,KIRC,KIRP,LIHC,PRAD
LOC728554	7	BLCA,BRCA,COAD,ESCA,LUAD,LUSC,UCEC
LRRC59	7	BLCA,BRCA,GBM,LUAD,LUSC,STAD,UCEC
LRWD1	7	BLCA,BRCA,COAD,ESCA,LUSC,READ,UCEC
LTB4R2	7	BLCA,COAD,ESCA,KIRC,KIRP,LUSC,READ
MAGEA11	7	BLCA,COAD,HNSC,LIHC,LUAD,LUSC,STAD
MAGEA4	7	BLCA,BRCA,COAD,HNSC,LUAD,LUSC,STAD
MAGEA5	7	BLCA,COAD,ESCA,HNSC,LUAD,LUSC,READ
MAGEA9B	7	BLCA,HNSC,LIHC,LUAD,LUSC,STAD,UCEC
MCM3AP-AS1	7	CHOL,COAD,LIHC,LUAD,LUSC,READ,STAD
MEN1	7	BLCA,BRCA,ESCA,LUAD,LUSC,READ,UCEC
MEX3B	7	CHOL,ESCA,HNSC,KIRC,KIRP,LUAD,LUSC
MYH16	7	BLCA,COAD,ESCA,HNSC,LUAD,LUSC,READ
NDOR1	7	BLCA,BRCA,CHOL,KICH,LIHC,PRAD,UCEC
NDUFAF6	7	BLCA,BRCA,LUAD,LUSC,PRAD,STAD,UCEC
NEDD1	7	CHOL,COAD,ESCA,GBM,HNSC,LUSC,STAD
NMRAL1	7	BLCA,BRCA,KIRP,LUAD,PRAD,READ,UCEC
NOL10	7	COAD,GBM,LUAD,LUSC,READ,STAD,UCEC
NTMT1	7	BRCA,COAD,KICH,LUAD,LUSC,READ,UCEC
NUP43	7	CHOL,COAD,GBM,LUAD,LUSC,READ,STAD
NUP62	7	BLCA,BRCA,CHOL,ESCA,GBM,KIRC,LUSC
NUPL2	7	COAD,ESCA,GBM,LIHC,LUAD,LUSC,READ
OTUD6B	7	CHOL,COAD,ESCA,LIHC,LUSC,READ,STAD
PABPC3	7	COAD,GBM,KIRC,LIHC,LUAD,LUSC,READ
PARP1	7	BRCA,ESCA,LIHC,LUAD,LUSC,STAD,UCEC
PAXIP1	7	CHOL,COAD,GBM,LUAD,LUSC,READ,STAD
PDCD6	7	BLCA,BRCA,CHOL,ESCA,LUAD,LUSC,UCEC
PDIA3P1	7	BLCA,BRCA,GBM,LUAD,LUSC,STAD,UCEC
PDX1	7	BLCA,COAD,HNSC,LUAD,LUSC,READ,STAD
PDXDC2P	7	BLCA,KIRC,KIRP,LUAD,PRAD,READ,STAD
PFN1	7	BRCA,ESCA,GBM,HNSC,KIRC,KIRP,UCEC
PGK1	7	BRCA,CHOL,ESCA,KIRC,LUAD,LUSC,UCEC
PGLS	7	BLCA,GBM,KICH,KIRC,KIRP,PRAD,UCEC
PNKP	7	BLCA,BRCA,CHOL,KICH,LUSC,PRAD,UCEC
POLM	7	CHOL,COAD,GBM,KIRP,LIHC,LUAD,READ
POLR1A	7	CHOL,COAD,LIHC,LUAD,LUSC,READ,STAD
POLR1B	7	COAD,ESCA,GBM,LUAD,LUSC,READ,STAD
POLR2D	7	COAD,ESCA,GBM,LUAD,LUSC,READ,UCEC
POLR2G	7	BLCA,CHOL,ESCA,GBM,LIHC,LUSC,UCEC
POLR2J	7	BLCA,GBM,KICH,KIRP,LUAD,LUSC,UCEC
PRDM13	7	BLCA,COAD,HNSC,LUAD,LUSC,READ,UCEC
PRPF4	7	COAD,ESCA,GBM,HNSC,LUSC,READ,STAD
PSMD3	7	BLCA,BRCA,ESCA,LUAD,LUSC,STAD,UCEC
PSME2	7	BLCA,BRCA,ESCA,GBM,HNSC,KIRP,UCEC
PTBP1	7	BLCA,BRCA,ESCA,GBM,LUSC,READ,STAD
PTDSS1	7	BLCA,COAD,ESCA,HNSC,LUSC,READ,STAD
QTRTD1	7	BLCA,CHOL,COAD,ESCA,GBM,READ,STAD
R3HDM4	7	BRCA,CHOL,COAD,ESCA,LUAD,READ,UCEC
RAD18	7	BLCA,COAD,ESCA,GBM,LIHC,READ,STAD
RAVER1	7	BLCA,BRCA,CHOL,ESCA,GBM,KICH,LUSC
RBM12B	7	CHOL,ESCA,LIHC,LUAD,LUSC,READ,STAD
RFPL3S	7	CHOL,KIRC,KIRP,LIHC,LUAD,LUSC,STAD
RHBDF1	7	CHOL,COAD,GBM,KIRP,LIHC,READ,THCA
RMI1	7	BLCA,BRCA,GBM,LUAD,LUSC,STAD,UCEC
RP9P	7	CHOL,COAD,GBM,KIRC,KIRP,LIHC,READ
RPF2	7	COAD,ESCA,GBM,KIRC,LUSC,READ,STAD
RPL26L1	7	BLCA,BRCA,COAD,ESCA,GBM,LUSC,UCEC
RPL30	7	COAD,GBM,KIRC,KIRP,LIHC,LUAD,READ
RPLP0	7	CHOL,GBM,KIRC,KIRP,LUAD,LUSC,PRAD
RPN1	7	BLCA,BRCA,ESCA,GBM,HNSC,LUSC,UCEC
RPS17	7	CHOL,GBM,KICH,KIRC,KIRP,LUSC,PRAD
RPS6KB2	7	BLCA,BRCA,GBM,KIRC,LUAD,LUSC,UCEC
RRP36	7	BLCA,CHOL,GBM,LIHC,LUAD,LUSC,UCEC
S100A7	7	BLCA,BRCA,COAD,ESCA,LUAD,LUSC,UCEC
SCAMP3	7	BLCA,BRCA,CHOL,ESCA,LIHC,LUAD,UCEC
SCO2	7	BLCA,BRCA,ESCA,KIRC,KIRP,LUSC,UCEC
SF3A2	7	BLCA,CHOL,ESCA,GBM,KIRC,LIHC,READ
SH3BGRL3	7	BLCA,CHOL,GBM,KIRC,KIRP,THCA,UCEC
SHC1	7	CHOL,GBM,HNSC,KIRC,LIHC,LUAD,LUSC
SHKBP1	7	BLCA,BRCA,CHOL,ESCA,GBM,LIHC,UCEC
SLBP	7	BLCA,CHOL,COAD,ESCA,KICH,LUAD,LUSC
SLC12A7	7	BRCA,CHOL,KIRC,LIHC,LUAD,STAD,UCEC
SLC45A2	7	BLCA,KIRC,KIRP,LIHC,PRAD,STAD,THCA
SLX1B	7	BLCA,BRCA,ESCA,GBM,KIRC,KIRP,UCEC
SMARCD1	7	BLCA,CHOL,ESCA,GBM,LIHC,LUSC,READ
SMG9	7	BLCA,CHOL,COAD,KICH,LIHC,READ,UCEC
SPICE1	7	CHOL,COAD,GBM,LUAD,LUSC,READ,STAD
SRXN1	7	BRCA,COAD,KICH,KIRP,LIHC,LUAD,LUSC
SSR4	7	BLCA,BRCA,GBM,KIRC,KIRP,LUAD,UCEC
ST20	7	BLCA,BRCA,ESCA,GBM,HNSC,LUSC,UCEC
STK3	7	COAD,ESCA,GBM,HNSC,KICH,READ,STAD
STX10	7	BLCA,CHOL,GBM,KIRC,KIRP,LIHC,UCEC
TAPBP	7	BLCA,BRCA,ESCA,HNSC,KIRC,KIRP,UCEC
TARS2	7	BLCA,BRCA,COAD,LUAD,LUSC,READ,UCEC
TAS2R20	7	GBM,HNSC,KIRC,KIRP,LUSC,READ,STAD
TCERG1	7	CHOL,COAD,KIRC,LIHC,LUAD,LUSC,READ
TDP1	7	BLCA,COAD,ESCA,LUAD,LUSC,STAD,UCEC
TEX10	7	CHOL,COAD,ESCA,GBM,LUSC,READ,STAD
TGFB1	7	BRCA,CHOL,ESCA,GBM,HNSC,KIRC,THCA
TIMM13	7	BLCA,BRCA,GBM,KICH,LUSC,PRAD,UCEC
TMED9	7	BLCA,BRCA,GBM,KIRC,KIRP,LUAD,UCEC
TMEM208	7	BLCA,BRCA,GBM,KICH,KIRP,LUAD,UCEC
TMEM223	7	BLCA,ESCA,GBM,KICH,LUAD,LUSC,UCEC
TOMM5	7	BLCA,COAD,ESCA,GBM,LUSC,READ,UCEC
TPI1	7	BLCA,BRCA,ESCA,KIRC,LUAD,LUSC,UCEC
TRIM14	7	BRCA,ESCA,GBM,KIRC,KIRP,PRAD,THCA
TRIM47	7	CHOL,GBM,KIRC,KIRP,LIHC,LUAD,THCA
TSEN15	7	BRCA,CHOL,COAD,GBM,LIHC,LUSC,UCEC
TSSC1	7	BLCA,BRCA,CHOL,ESCA,LUAD,LUSC,UCEC
TSSK6	7	BLCA,BRCA,CHOL,HNSC,LIHC,LUSC,READ
TTI1	7	BLCA,COAD,ESCA,LUAD,LUSC,READ,STAD
U2SURP	7	CHOL,COAD,ESCA,HNSC,LUSC,READ,STAD
UFSP1	7	BLCA,BRCA,ESCA,GBM,LUAD,LUSC,PRAD
UPK3BL	7	GBM,KIRC,KIRP,LIHC,LUAD,LUSC,READ
USB1	7	BLCA,ESCA,GBM,HNSC,LUAD,LUSC,UCEC
UTP20	7	CHOL,COAD,GBM,KICH,LUAD,READ,STAD
VARS2	7	BLCA,BRCA,KIRP,LUAD,LUSC,READ,UCEC
VCX3A	7	BLCA,KICH,KIRP,LIHC,LUAD,LUSC,STAD
VMA21	7	CHOL,COAD,ESCA,GBM,LUSC,READ,STAD
VPS72	7	BRCA,CHOL,GBM,LIHC,LUAD,LUSC,UCEC
WDYHV1	7	BRCA,CHOL,COAD,LIHC,LUAD,LUSC,READ
WRAP73	7	BLCA,COAD,GBM,HNSC,LUAD,LUSC,UCEC
XKR9	7	HNSC,KIRC,KIRP,LUAD,LUSC,STAD,UCEC
YARS	7	BLCA,BRCA,COAD,KICH,LUAD,READ,UCEC
ZBTB33	7	BLCA,COAD,ESCA,KICH,LUSC,READ,STAD
ZDHHC9	7	BLCA,COAD,LUAD,PRAD,READ,STAD,UCEC
ZNF200	7	CHOL,COAD,GBM,HNSC,LIHC,READ,STAD
ZNF217	7	ESCA,GBM,KICH,LUAD,LUSC,STAD,THCA
ZNF26	7	CHOL,COAD,KIRC,KIRP,LIHC,READ,STAD
ZNF761	7	BLCA,CHOL,COAD,KICH,LIHC,READ,STAD
ZNF767P	7	CHOL,COAD,KIRC,KIRP,LIHC,LUAD,READ
2016-09-09	6	BRCA,CHOL,GBM,KIRC,KIRP,THCA
AATF	6	CHOL,COAD,HNSC,LIHC,READ,STAD
ABHD12	6	BLCA,BRCA,CHOL,KICH,LIHC,UCEC
AIMP2	6	BRCA,ESCA,GBM,LUAD,LUSC,UCEC
AMIGO3	6	BLCA,BRCA,GBM,KIRP,LIHC,UCEC
ANAPC1	6	CHOL,COAD,ESCA,LUSC,READ,STAD
ANKRD33	6	COAD,KIRC,KIRP,LIHC,READ,STAD
ANKS3	6	CHOL,COAD,KIRP,LIHC,PRAD,READ
AP4M1	6	BRCA,CHOL,GBM,KIRC,KIRP,LIHC
APOA1BP	6	BLCA,BRCA,LIHC,LUAD,LUSC,UCEC
ARL9	6	CHOL,COAD,ESCA,LUAD,LUSC,STAD
ARRDC1	6	BLCA,BRCA,KIRP,READ,STAD,UCEC
ASB16-AS1	6	BLCA,CHOL,GBM,KIRP,LIHC,LUAD
ASCC3	6	COAD,ESCA,GBM,READ,STAD,THCA
ATP6AP1	6	BLCA,BRCA,CHOL,KICH,LIHC,UCEC
ATP6V1E2	6	CHOL,COAD,LIHC,LUAD,LUSC,READ
ATR	6	CHOL,COAD,ESCA,LUSC,READ,STAD
B3GALT6	6	BLCA,COAD,ESCA,PRAD,READ,STAD
BAZ1A	6	ESCA,GBM,KIRC,KIRP,STAD,UCEC
C17orf75	6	BLCA,CHOL,COAD,LIHC,LUAD,LUSC
C17orf89	6	BLCA,COAD,KIRP,LUAD,LUSC,UCEC
C17orf99	6	BLCA,CHOL,COAD,ESCA,HNSC,LUSC
C19orf53	6	BLCA,BRCA,COAD,GBM,KIRP,UCEC
C19orf54	6	BLCA,CHOL,GBM,KICH,KIRP,UCEC
C1orf109	6	CHOL,COAD,GBM,LUAD,LUSC,READ
C4orf26	6	BLCA,ESCA,HNSC,KIRP,LUAD,LUSC
C7orf49	6	BLCA,CHOL,GBM,KIRP,LIHC,LUSC
CBLB	6	CHOL,GBM,HNSC,KIRC,LUAD,LUSC
CCDC130	6	CHOL,GBM,KIRC,KIRP,LIHC,UCEC
CCDC15	6	BLCA,COAD,GBM,LIHC,LUSC,STAD
CCDC84	6	BLCA,CHOL,COAD,KIRC,KIRP,READ
CCDC88B	6	COAD,KICH,KIRC,KIRP,READ,UCEC
CCZ1B	6	CHOL,ESCA,GBM,KIRP,LUAD,LUSC
CDK10	6	BLCA,COAD,KIRC,KIRP,READ,UCEC
CDK7	6	BLCA,CHOL,COAD,KIRP,READ,UCEC
CEP89	6	BLCA,CHOL,ESCA,GBM,KIRP,LIHC
CFL1	6	BLCA,BRCA,CHOL,ESCA,HNSC,UCEC
CGB8	6	BLCA,ESCA,HNSC,LUSC,STAD,UCEC
CHORDC1	6	COAD,ESCA,LUAD,LUSC,READ,STAD
CLLU1OS	6	CHOL,COAD,KICH,LUAD,LUSC,UCEC
CLN3	6	BLCA,BRCA,CHOL,GBM,LIHC,UCEC
COA1	6	CHOL,COAD,GBM,LUAD,LUSC,READ
COMMD4	6	BLCA,BRCA,ESCA,GBM,LIHC,UCEC
COMMD5	6	BLCA,BRCA,GBM,KIRP,LIHC,UCEC
CORO1B	6	BRCA,CHOL,GBM,LIHC,PRAD,UCEC
CRACR2A	6	CHOL,ESCA,KICH,KIRC,KIRP,LUAD
CSK	6	BLCA,BRCA,ESCA,GBM,KIRC,UCEC
CSNK1E	6	CHOL,COAD,KICH,KIRC,LIHC,READ
CSTF3	6	COAD,ESCA,LUAD,LUSC,READ,STAD
CSTL1	6	BLCA,COAD,ESCA,LUAD,LUSC,READ
CUZD1	6	BLCA,CHOL,KICH,KIRC,LIHC,LUAD
DAP3	6	BRCA,GBM,LIHC,LUAD,LUSC,UCEC
DARS	6	COAD,GBM,KIRC,LUAD,LUSC,READ
DAZAP1	6	BLCA,BRCA,ESCA,KIRP,LUSC,UCEC
DCAF15	6	BLCA,CHOL,ESCA,LUSC,READ,UCEC
DDX41	6	BRCA,CHOL,KIRC,LIHC,LUAD,UCEC
DEF6	6	BLCA,BRCA,GBM,KIRC,KIRP,UCEC
DGUOK	6	BLCA,ESCA,GBM,HNSC,LUSC,UCEC
DNLZ	6	BRCA,ESCA,KICH,PRAD,READ,UCEC
EDEM2	6	BLCA,ESCA,GBM,KIRC,KIRP,UCEC
EEF2KMT	6	BRCA,GBM,LIHC,LUAD,LUSC,READ
EMC9	6	BLCA,BRCA,KICH,LUAD,LUSC,UCEC
ENY2	6	BLCA,BRCA,GBM,HNSC,LUSC,UCEC
EPRS	6	BRCA,CHOL,LIHC,LUAD,LUSC,STAD
ERH	6	BLCA,BRCA,ESCA,GBM,LUSC,UCEC
FAM186A	6	BLCA,KIRC,KIRP,LIHC,READ,STAD
FAM91A1	6	COAD,ESCA,HNSC,LUSC,READ,STAD
FANCM	6	CHOL,COAD,ESCA,LIHC,LUSC,STAD
FARSA	6	BRCA,COAD,ESCA,LUSC,READ,UCEC
FASTKD1	6	ESCA,KICH,LUAD,LUSC,STAD,UCEC
FATE1	6	CHOL,KICH,KIRC,LIHC,THCA,UCEC
FBF1	6	CHOL,COAD,KIRP,LIHC,LUSC,READ
FDPSP2	6	BLCA,KIRC,KIRP,LUAD,LUSC,STAD
FDXR	6	BLCA,BRCA,KIRC,KIRP,LUSC,THCA
FGF20	6	COAD,KIRC,LUAD,READ,STAD,THCA
FRMD8	6	CHOL,ESCA,GBM,KIRC,LUSC,STAD
GALNS	6	BLCA,ESCA,GBM,HNSC,KIRP,UCEC
GAR1	6	COAD,ESCA,GBM,KICH,READ,UCEC
GAS8-AS1	6	CHOL,COAD,KIRC,KIRP,READ,STAD
GNL2	6	COAD,ESCA,GBM,READ,STAD,UCEC
GRPEL2	6	BLCA,CHOL,COAD,KICH,LIHC,READ
GSDMA	6	COAD,KIRC,LUAD,PRAD,READ,THCA
GSS	6	BLCA,ESCA,KIRP,LUAD,LUSC,UCEC
GTF2E2	6	COAD,GBM,KIRP,LUAD,LUSC,UCEC
HIST1H3F	6	BLCA,BRCA,ESCA,HNSC,LUSC,UCEC
HIST1H4B	6	BLCA,ESCA,LUSC,PRAD,STAD,UCEC
HORMAD1	6	BRCA,HNSC,KIRC,LUAD,LUSC,STAD
HSPBP1	6	BLCA,BRCA,CHOL,ESCA,LUSC,UCEC
IFNGR2	6	BLCA,CHOL,ESCA,GBM,KIRC,KIRP
IKBIP	6	ESCA,GBM,HNSC,KIRC,KIRP,STAD
IQCB1	6	CHOL,COAD,ESCA,LIHC,LUSC,READ
IQCC	6	BLCA,CHOL,HNSC,LIHC,LUAD,LUSC
KDM5B	6	BRCA,CHOL,LIHC,LUAD,LUSC,UCEC
KIAA0020	6	CHOL,COAD,GBM,LUSC,READ,STAD
KMT2E-AS1	6	BLCA,GBM,KIRC,KIRP,LUSC,PRAD
KRI1	6	CHOL,COAD,ESCA,LIHC,LUSC,READ
LAS1L	6	COAD,ESCA,GBM,KICH,LUSC,READ
LIN28B	6	HNSC,LIHC,LUAD,LUSC,STAD,UCEC
LINC00518	6	BLCA,BRCA,HNSC,LUAD,LUSC,STAD
LINC01089	6	BLCA,CHOL,HNSC,LIHC,LUSC,PRAD
LINC01096	6	BLCA,BRCA,GBM,HNSC,KICH,LUSC
LOC339047	6	CHOL,KIRC,KIRP,LIHC,READ,STAD
LRRC61	6	BLCA,BRCA,COAD,KIRP,READ,UCEC
LSG1	6	ESCA,GBM,HNSC,LUSC,READ,STAD
LSM5	6	COAD,ESCA,GBM,LUAD,LUSC,STAD
LTBR	6	BLCA,GBM,KIRC,KIRP,LUSC,UCEC
LUC7L	6	CHOL,COAD,KIRC,KIRP,READ,UCEC
LYAR	6	COAD,ESCA,GBM,KIRC,READ,STAD
LYPLA2P1	6	BLCA,BRCA,GBM,LUAD,THCA,UCEC
MAGEA1	6	BRCA,HNSC,LIHC,LUAD,LUSC,STAD
MAGEC1	6	BRCA,HNSC,LIHC,LUAD,LUSC,STAD
MAGEC2	6	BRCA,HNSC,LIHC,LUAD,LUSC,STAD
MAP3K14-AS1	6	BLCA,CHOL,KIRP,LUAD,LUSC,UCEC
MARS2	6	COAD,KICH,LUAD,LUSC,READ,STAD
MEF2BNB-MEF2B	6	CHOL,ESCA,KICH,KIRC,KIRP,LIHC
MEMO1	6	BLCA,COAD,GBM,LUAD,LUSC,UCEC
MIS18BP1	6	BLCA,CHOL,ESCA,GBM,LIHC,STAD
MORC4	6	COAD,GBM,KICH,LUSC,READ,STAD
MPG	6	BRCA,COAD,KIRC,KIRP,THCA,UCEC
MPV17	6	CHOL,GBM,KIRC,KIRP,LIHC,THCA
MRPL15	6	BRCA,GBM,KICH,LUAD,LUSC,UCEC
MRPL23	6	BRCA,GBM,KIRC,KIRP,PRAD,UCEC
MRPL24	6	BRCA,GBM,LIHC,LUAD,LUSC,UCEC
MRPL51	6	BLCA,BRCA,ESCA,GBM,LUSC,UCEC
MRPL52	6	BLCA,BRCA,GBM,LUAD,LUSC,UCEC
MTG2	6	BLCA,BRCA,COAD,KICH,LUAD,READ
MYDGF	6	BLCA,BRCA,GBM,KIRC,KIRP,UCEC
NAA25	6	CHOL,COAD,LUAD,LUSC,READ,STAD
NCL	6	CHOL,COAD,ESCA,LUSC,READ,STAD
NDUFS6	6	BLCA,BRCA,ESCA,LUAD,LUSC,UCEC
NEU1	6	BRCA,GBM,KIRP,LIHC,READ,UCEC
NIP7	6	COAD,ESCA,GBM,LUSC,READ,STAD
NOL12	6	BLCA,CHOL,KIRC,LIHC,LUSC,UCEC
NOM1	6	COAD,GBM,KICH,KIRP,READ,STAD
NONO	6	COAD,ESCA,GBM,LUAD,LUSC,READ
NPC1	6	CHOL,KICH,KIRC,KIRP,LIHC,THCA
NPEPL1	6	CHOL,COAD,GBM,KIRC,LIHC,READ
NT5C3A	6	CHOL,ESCA,GBM,KIRC,KIRP,STAD
NUP188	6	COAD,ESCA,GBM,READ,STAD,UCEC
NUTM2F	6	COAD,HNSC,LUSC,PRAD,READ,STAD
NVL	6	BRCA,CHOL,GBM,LIHC,LUAD,LUSC
NXT1	6	CHOL,COAD,ESCA,GBM,LUSC,READ
OGFR	6	BLCA,BRCA,HNSC,KIRC,KIRP,READ
ORC5	6	COAD,ESCA,LUAD,LUSC,READ,STAD
OTP	6	BLCA,CHOL,GBM,LUSC,PRAD,STAD
PA2G4	6	CHOL,COAD,ESCA,LUSC,READ,UCEC
PCBP4	6	CHOL,COAD,KICH,LIHC,READ,UCEC
PCGF3	6	BLCA,CHOL,KICH,KIRC,LUAD,PRAD
PDCD11	6	CHOL,COAD,LUAD,LUSC,READ,STAD
PDCL3	6	BRCA,CHOL,ESCA,LIHC,LUSC,UCEC
PGLYRP4	6	BLCA,BRCA,COAD,ESCA,LUAD,LUSC
PHPT1	6	BRCA,GBM,KIRC,KIRP,LIHC,UCEC
PIK3R2	6	BRCA,CHOL,LIHC,LUSC,THCA,UCEC
PLAGL2	6	CHOL,COAD,GBM,KICH,LUSC,READ
PLCB3	6	BLCA,BRCA,CHOL,ESCA,GBM,LIHC
PLCG1	6	CHOL,COAD,HNSC,KIRC,LIHC,READ
PMS2	6	CHOL,ESCA,KICH,LUAD,LUSC,READ
PNPT1	6	COAD,ESCA,LUAD,LUSC,READ,STAD
POLR3G	6	COAD,ESCA,KIRC,LUSC,READ,STAD
PRKD2	6	BLCA,CHOL,ESCA,GBM,KIRC,LIHC
PRKRIP1	6	BLCA,CHOL,KIRC,KIRP,LIHC,READ
PRMT1	6	CHOL,COAD,ESCA,GBM,LUSC,UCEC
PRMT5	6	CHOL,COAD,ESCA,GBM,LUAD,LUSC
PROSER1	6	BLCA,CHOL,COAD,READ,STAD,UCEC
PSMB2	6	BLCA,ESCA,HNSC,LUAD,LUSC,UCEC
PSMB9	6	ESCA,GBM,HNSC,KIRC,KIRP,READ
PSMC4	6	BRCA,ESCA,LIHC,LUAD,LUSC,UCEC
PSMD11	6	BLCA,BRCA,ESCA,LUAD,LUSC,UCEC
PTGFRN	6	CHOL,GBM,HNSC,KIRP,LUAD,LUSC
PTPN7	6	BRCA,GBM,HNSC,KIRC,LUAD,STAD
PVR	6	BLCA,COAD,HNSC,KICH,READ,STAD
PYGO2	6	BLCA,BRCA,CHOL,LIHC,LUAD,LUSC
RABEP2	6	BLCA,BRCA,CHOL,KICH,PRAD,UCEC
RAD21	6	BRCA,CHOL,ESCA,HNSC,LUSC,STAD
RAP2B	6	ESCA,GBM,KICH,KIRC,KIRP,LUSC
RBM19	6	COAD,KICH,KIRP,LIHC,LUSC,READ
RCE1	6	BLCA,CHOL,ESCA,GBM,LIHC,LUSC
RECQL	6	CHOL,ESCA,GBM,HNSC,KIRC,KIRP
RFXANK	6	BLCA,BRCA,CHOL,GBM,LIHC,UCEC
RHOT2	6	BRCA,KICH,KIRP,LUAD,LUSC,UCEC
RIMBP3C	6	BRCA,CHOL,HNSC,KIRC,LIHC,THCA
RPL12	6	COAD,ESCA,KIRC,KIRP,PRAD,READ
RPL35	6	COAD,ESCA,GBM,KIRC,KIRP,LUSC
RPL36	6	CHOL,GBM,KIRC,KIRP,LUSC,PRAD
RPL39	6	COAD,GBM,KIRP,LUSC,PRAD,UCEC
RPS7	6	COAD,KIRC,KIRP,LUSC,READ,UCEC
RRM1	6	CHOL,ESCA,GBM,LIHC,LUAD,LUSC
SEC61A1	6	BLCA,GBM,KICH,LUAD,LUSC,UCEC
SEMA4B	6	BRCA,ESCA,KIRC,LUAD,LUSC,UCEC
SET	6	CHOL,COAD,ESCA,LUSC,READ,STAD
SF3B3	6	CHOL,COAD,ESCA,LUSC,READ,STAD
SH3GL1	6	BRCA,GBM,KIRC,LUSC,THCA,UCEC
SLC38A6	6	CHOL,ESCA,GBM,HNSC,LIHC,STAD
SLC39A7	6	BLCA,BRCA,GBM,LIHC,LUAD,UCEC
SLMO2	6	CHOL,ESCA,GBM,LUAD,LUSC,STAD
SMG7	6	BLCA,BRCA,CHOL,LUAD,LUSC,READ
SNHG11	6	BLCA,COAD,KIRP,LIHC,LUSC,READ
SPRR1B	6	COAD,LUAD,LUSC,READ,THCA,UCEC
SRC	6	BRCA,CHOL,KIRP,LIHC,LUSC,THCA
SRRT	6	BRCA,ESCA,LUAD,LUSC,READ,UCEC
SSR2	6	BRCA,CHOL,GBM,KIRC,LIHC,UCEC
SSRP1	6	CHOL,COAD,ESCA,GBM,LUSC,READ
TAF10	6	BLCA,GBM,KICH,KIRP,LIHC,UCEC
TAF2	6	COAD,ESCA,HNSC,LUAD,LUSC,STAD
TAF6	6	CHOL,ESCA,KIRP,LIHC,LUAD,LUSC
TAP2	6	BLCA,CHOL,ESCA,HNSC,KIRC,LIHC
TAS2R38	6	BLCA,COAD,ESCA,LUSC,READ,STAD
TBC1D3	6	BLCA,CHOL,KIRC,KIRP,LIHC,LUAD
TIMM10	6	BLCA,BRCA,KICH,LUAD,LUSC,UCEC
TIMM17B	6	BLCA,BRCA,LUAD,LUSC,READ,UCEC
TMEM102	6	BLCA,CHOL,ESCA,GBM,KIRP,UCEC
TMEM104	6	BLCA,BRCA,GBM,KIRP,LIHC,UCEC
TMEM41A	6	BLCA,COAD,ESCA,LUSC,READ,THCA
TOP3B	6	BLCA,CHOL,KICH,KIRC,LIHC,LUSC
TOR2A	6	BLCA,BRCA,ESCA,HNSC,PRAD,UCEC
TPD52L2	6	CHOL,COAD,ESCA,KIRP,LIHC,READ
TRAF7	6	BRCA,CHOL,KIRP,LUAD,LUSC,UCEC
TRMT2A	6	BLCA,KIRC,LUAD,LUSC,READ,UCEC
TRMU	6	BLCA,KICH,LIHC,LUAD,LUSC,UCEC
TSPAN17	6	BLCA,BRCA,CHOL,KIRP,LIHC,UCEC
TXNDC17	6	BLCA,BRCA,GBM,LUAD,LUSC,UCEC
UBALD2	6	BLCA,CHOL,ESCA,GBM,LUSC,UCEC
UBAP2	6	CHOL,COAD,LIHC,READ,STAD,UCEC
UBAP2L	6	BRCA,CHOL,COAD,LIHC,LUAD,READ
UBFD1	6	CHOL,COAD,LUAD,LUSC,READ,STAD
UNG	6	BLCA,ESCA,GBM,LUAD,LUSC,UCEC
UQCC3	6	BLCA,BRCA,LUAD,LUSC,PRAD,UCEC
USF1	6	BLCA,BRCA,CHOL,GBM,LIHC,UCEC
USP21	6	BLCA,BRCA,CHOL,LIHC,LUAD,LUSC
UTS2	6	BRCA,COAD,ESCA,KIRC,LIHC,STAD
VDAC1	6	BLCA,KICH,LUAD,LUSC,READ,UCEC
VOPP1	6	BRCA,CHOL,ESCA,HNSC,STAD,UCEC
WASH7P	6	BLCA,CHOL,KIRC,KIRP,LIHC,READ
WDR3	6	COAD,GBM,LUAD,LUSC,READ,STAD
WDR43	6	COAD,ESCA,LUAD,LUSC,READ,STAD
WDR74	6	BLCA,COAD,ESCA,LUAD,LUSC,READ
XRCC4	6	CHOL,ESCA,GBM,HNSC,KIRP,LIHC
YEATS4	6	BLCA,COAD,ESCA,GBM,LUSC,STAD
YIF1B	6	BLCA,BRCA,ESCA,LIHC,LUSC,UCEC
ZBTB41	6	BRCA,CHOL,LIHC,LUAD,LUSC,STAD
ZDHHC12	6	BLCA,BRCA,ESCA,GBM,KIRP,UCEC
ZDHHC24	6	BLCA,BRCA,CHOL,KICH,LIHC,UCEC
ZFPM1	6	BLCA,BRCA,COAD,KICH,KIRP,READ
ZNF117	6	BLCA,CHOL,COAD,LUAD,READ,UCEC
ZNF138	6	BLCA,COAD,LUAD,LUSC,STAD,UCEC
ZNF146	6	CHOL,COAD,LUAD,LUSC,READ,STAD
ZNF195	6	BLCA,CHOL,COAD,READ,STAD,UCEC
ZNF267	6	CHOL,COAD,ESCA,KIRC,KIRP,STAD
ZNF468	6	BLCA,CHOL,GBM,KICH,STAD,UCEC
ZNF525	6	BLCA,CHOL,KICH,LUSC,READ,STAD
ZNF530	6	BLCA,CHOL,GBM,KICH,LIHC,LUSC
ZNF600	6	BLCA,CHOL,GBM,KIRC,READ,STAD
ZNF7	6	CHOL,COAD,LIHC,LUAD,LUSC,READ
ZNF738	6	BLCA,CHOL,COAD,LIHC,READ,STAD
ABCE1	5	COAD,ESCA,LUSC,READ,STAD
ABL2	5	CHOL,HNSC,KIRC,LIHC,STAD
ACP1	5	BLCA,COAD,LUSC,READ,UCEC
ADAR	5	BRCA,CHOL,ESCA,HNSC,STAD
ADNP	5	CHOL,COAD,LUSC,READ,STAD
AKAP8L	5	CHOL,COAD,LIHC,READ,UCEC
ANKRD10	5	CHOL,GBM,KIRC,READ,STAD
AP2S1	5	BLCA,BRCA,ESCA,LUSC,UCEC
APOL2	5	BLCA,HNSC,KICH,KIRC,KIRP
ARF5	5	BLCA,BRCA,KIRP,LUSC,UCEC
ARHGEF1	5	CHOL,HNSC,KIRC,READ,STAD
ARPC3	5	BLCA,BRCA,ESCA,KIRP,UCEC
ARVCF	5	BLCA,COAD,PRAD,READ,UCEC
ASIC4	5	CHOL,COAD,HNSC,KIRC,KIRP
ASNA1	5	BRCA,CHOL,GBM,LIHC,UCEC
ASXL1	5	CHOL,COAD,KICH,LIHC,READ
AUP1	5	BLCA,GBM,LUAD,LUSC,UCEC
BOLA1	5	BLCA,BRCA,LIHC,LUAD,LUSC
BOLA3	5	BLCA,LIHC,LUAD,LUSC,UCEC
BREA2	5	BLCA,BRCA,CHOL,HNSC,LIHC
C17orf49	5	BLCA,ESCA,GBM,KIRP,UCEC
C19orf25	5	BLCA,BRCA,CHOL,KICH,LIHC
C19orf57	5	BLCA,LIHC,LUAD,LUSC,THCA
C1GALT1	5	BLCA,COAD,LUAD,STAD,UCEC
C1QBP	5	ESCA,GBM,LUAD,LUSC,UCEC
C20orf196	5	CHOL,COAD,GBM,LIHC,READ
C5orf58	5	KIRC,KIRP,LIHC,LUAD,STAD
C6orf48	5	CHOL,COAD,GBM,LIHC,READ
C7orf43	5	BLCA,BRCA,LUAD,LUSC,UCEC
C8orf33	5	CHOL,COAD,GBM,LIHC,LUSC
C9orf40	5	ESCA,HNSC,LIHC,LUAD,LUSC
CA5BP1	5	CHOL,COAD,KICH,KIRP,READ
CAPN10	5	CHOL,COAD,LIHC,READ,UCEC
CARM1	5	BRCA,CHOL,ESCA,LUSC,UCEC
CASP6	5	BLCA,BRCA,GBM,LUAD,UCEC
CCL25	5	GBM,KICH,LIHC,LUAD,LUSC
CCNJ	5	CHOL,COAD,READ,STAD,UCEC
CCT4	5	CHOL,COAD,ESCA,LUSC,READ
CCT8	5	COAD,LUSC,READ,STAD,UCEC
CDC123	5	BLCA,COAD,ESCA,LUSC,UCEC
CDK2AP1	5	CHOL,ESCA,GBM,LUSC,UCEC
CDRT15P1	5	BLCA,CHOL,KIRP,STAD,UCEC
CEP128	5	CHOL,ESCA,GBM,LIHC,LUSC
CGB2	5	BLCA,HNSC,LUAD,LUSC,UCEC
CHST14	5	CHOL,GBM,HNSC,KIRC,KIRP
CLEC2D	5	CHOL,GBM,KIRC,KIRP,LIHC
CLNS1A	5	COAD,GBM,LUAD,LUSC,READ
CLPTM1L	5	BLCA,HNSC,KIRC,LUAD,UCEC
CNOT11	5	CHOL,GBM,LUAD,LUSC,UCEC
COPB2	5	BRCA,GBM,LUAD,LUSC,UCEC
COPE	5	BLCA,BRCA,GBM,KICH,UCEC
COPG1	5	BLCA,BRCA,KICH,LUAD,UCEC
CT55	5	KICH,KIRC,LIHC,LUSC,STAD
CTAG1B	5	HNSC,LIHC,LUAD,LUSC,STAD
CTAG2	5	HNSC,LIHC,LUAD,LUSC,STAD
CTPS2	5	BRCA,CHOL,COAD,GBM,READ
CYC1	5	BRCA,KICH,LUAD,LUSC,UCEC
DBR1	5	BLCA,CHOL,ESCA,GBM,STAD
DCAF13P3	5	COAD,LIHC,LUSC,READ,STAD
DCBLD1	5	BLCA,ESCA,HNSC,STAD,UCEC
DDOST	5	BLCA,GBM,LUAD,LUSC,UCEC
DDX18	5	COAD,ESCA,LUSC,READ,STAD
DENR	5	CHOL,COAD,ESCA,LUAD,LUSC
DIABLO	5	ESCA,GBM,LUAD,LUSC,UCEC
DLG5	5	CHOL,KICH,LIHC,LUAD,LUSC
DMRT1	5	HNSC,KICH,LUAD,LUSC,UCEC
DPM1	5	COAD,ESCA,GBM,LUSC,READ
DRICH1	5	BLCA,KIRP,LIHC,STAD,THCA
DTX2P1-UPK3BP1-PMS2P11	5	KIRC,KIRP,LUAD,LUSC,READ
DUS3L	5	COAD,GBM,KIRC,LUSC,READ
E2F6	5	COAD,GBM,LUSC,READ,STAD
EIF2S2	5	COAD,LUSC,READ,STAD,UCEC
EIF5AL1	5	ESCA,GBM,KIRP,LUSC,UCEC
ENTHD1	5	BRCA,HNSC,KIRC,LUAD,LUSC
ESF1	5	COAD,KICH,LUSC,READ,STAD
EXOSC2	5	COAD,ESCA,HNSC,LUSC,READ
EXOSC3	5	BRCA,COAD,LUSC,READ,UCEC
FAIM	5	CHOL,COAD,GBM,KIRP,LIHC
FAM200A	5	BLCA,CHOL,GBM,LIHC,LUSC
FAM207A	5	BRCA,KIRC,LUAD,LUSC,UCEC
FAM58A	5	BLCA,ESCA,KICH,LUSC,UCEC
FAM71E2	5	COAD,HNSC,LUAD,LUSC,STAD
FBRS	5	BRCA,CHOL,KICH,KIRC,KIRP
FKBP9	5	CHOL,GBM,HNSC,READ,STAD
FRAT2	5	BLCA,BRCA,ESCA,LUSC,UCEC
FUCA2	5	BLCA,GBM,HNSC,STAD,UCEC
FUNDC1	5	BRCA,CHOL,COAD,LUAD,LUSC
GADD45GIP1	5	BLCA,BRCA,KIRP,LUSC,UCEC
GEMIN2	5	BLCA,ESCA,HNSC,LUAD,LUSC
GET4	5	BLCA,LUAD,LUSC,READ,UCEC
GLRX3	5	COAD,ESCA,LUAD,LUSC,UCEC
GMPPA	5	BRCA,GBM,KIRC,LUAD,UCEC
GRK6	5	CHOL,KIRC,KIRP,LIHC,UCEC
GYS1	5	CHOL,GBM,KICH,KIRC,LUSC
HES7	5	CHOL,COAD,ESCA,HNSC,KICH
HIST1H2BM	5	BLCA,ESCA,HNSC,LUSC,UCEC
HMGXB3	5	CHOL,KICH,LIHC,READ,UCEC
HNRNPA1	5	CHOL,COAD,GBM,LIHC,READ
HPS4	5	CHOL,KICH,KIRC,LUSC,READ
HSF1	5	BRCA,KICH,LIHC,LUSC,READ
HYLS1	5	BLCA,BRCA,KICH,LUAD,LUSC
HYPK	5	BRCA,ESCA,LUSC,PRAD,UCEC
IFI27L1	5	GBM,KIRP,LIHC,PRAD,UCEC
IGFL3	5	BRCA,COAD,HNSC,LUSC,STAD
IL17C	5	COAD,ESCA,LUAD,STAD,UCEC
IL37	5	BLCA,ESCA,LUAD,STAD,THCA
ILF3	5	CHOL,COAD,LIHC,LUSC,READ
INO80E	5	CHOL,GBM,KIRC,KIRP,LIHC
IQCE	5	BRCA,CHOL,KIRP,LIHC,STAD
JADE3	5	COAD,GBM,KICH,READ,STAD
JTB	5	BLCA,BRCA,GBM,LUAD,UCEC
KLF1	5	BRCA,KIRC,KIRP,READ,UCEC
KMT2B	5	CHOL,KICH,LIHC,LUSC,READ
KPTN	5	BLCA,BRCA,ESCA,LUSC,UCEC
KRT8P41	5	BRCA,KICH,LUAD,STAD,UCEC
KRTAP5-4	5	COAD,ESCA,KICH,READ,STAD
LAMTOR2	5	BLCA,BRCA,GBM,LUAD,UCEC
LEMD2	5	BLCA,CHOL,KIRC,LIHC,LUSC
LENG9	5	CHOL,KIRC,KIRP,PRAD,THCA
LINC00638	5	GBM,HNSC,LIHC,LUAD,READ
LMLN	5	BLCA,CHOL,COAD,READ,STAD
LOC153684	5	CHOL,GBM,KIRC,KIRP,LIHC
LOC728613	5	CHOL,GBM,LIHC,LUAD,LUSC
LOC728875	5	GBM,KIRC,KIRP,PRAD,UCEC
LRRC37B	5	BLCA,CHOL,KIRC,KIRP,LIHC
LSM12	5	ESCA,GBM,LUAD,LUSC,UCEC
LYPLA2	5	BLCA,BRCA,LUAD,THCA,UCEC
MAGEA10	5	BLCA,HNSC,LUAD,LUSC,STAD
MAGOH	5	BLCA,ESCA,GBM,LUSC,UCEC
MAP3K6	5	CHOL,GBM,KICH,KIRC,THCA
MED10	5	CHOL,HNSC,KICH,KIRC,LUSC
METTL18	5	BLCA,CHOL,GBM,LIHC,LUAD
MFSD5	5	BLCA,CHOL,KICH,LIHC,UCEC
MIEN1	5	BLCA,BRCA,KIRP,LUSC,UCEC
MLEC	5	GBM,KICH,KIRC,LIHC,STAD
MLST8	5	BRCA,KICH,LUSC,PRAD,UCEC
MOCS3	5	BLCA,BRCA,COAD,LUSC,READ
MRE11A	5	CHOL,COAD,LUSC,READ,STAD
MRPL14	5	BLCA,BRCA,ESCA,THCA,UCEC
MRPL42	5	BRCA,GBM,LUAD,LUSC,STAD
MRPL55	5	BLCA,BRCA,LUAD,LUSC,UCEC
MRPS26	5	BLCA,BRCA,LUAD,LUSC,UCEC
MRPS30	5	BRCA,KICH,LUAD,LUSC,UCEC
MRPS34	5	BLCA,BRCA,LUAD,LUSC,UCEC
MTCP1	5	BLCA,GBM,KICH,KIRC,KIRP
NADSYN1	5	BLCA,KICH,KIRC,KIRP,UCEC
NANP	5	COAD,GBM,LUSC,READ,STAD
NHLH1	5	CHOL,ESCA,KIRC,PRAD,UCEC
NME3	5	BRCA,CHOL,KIRC,KIRP,LIHC
NOB1	5	CHOL,COAD,LUAD,LUSC,READ
NOL3	5	CHOL,COAD,KIRC,KIRP,LUAD
NOL6	5	COAD,LUAD,LUSC,READ,STAD
NOL8	5	CHOL,COAD,GBM,READ,STAD
NPSR1	5	COAD,HNSC,LUAD,LUSC,STAD
NSUN2	5	ESCA,KICH,LUAD,LUSC,STAD
NT5C	5	BLCA,CHOL,GBM,KIRP,LUSC
NUDT19	5	BLCA,GBM,KICH,LUSC,PRAD
PAK4	5	BLCA,BRCA,CHOL,KICH,UCEC
PARP10	5	BLCA,BRCA,ESCA,HNSC,KIRC
PATL1	5	BLCA,ESCA,GBM,KICH,STAD
PCNXL3	5	BRCA,CHOL,KICH,LIHC,LUSC
PDAP1	5	BRCA,ESCA,KIRP,LUSC,UCEC
PES1	5	CHOL,COAD,ESCA,LUSC,READ
PFAS	5	CHOL,COAD,LUAD,READ,STAD
PHF14	5	CHOL,COAD,ESCA,READ,STAD
PHTF1	5	BLCA,BRCA,CHOL,STAD,UCEC
PIGC	5	CHOL,ESCA,GBM,LIHC,LUAD
PMS2P1	5	COAD,ESCA,LUAD,LUSC,STAD
POGK	5	BLCA,BRCA,CHOL,LIHC,READ
POMP	5	COAD,ESCA,GBM,READ,UCEC
PPCDC	5	BLCA,CHOL,GBM,LIHC,UCEC
PPP1CA	5	BLCA,BRCA,ESCA,GBM,UCEC
PPP1R16A	5	BLCA,BRCA,LIHC,LUAD,UCEC
PRCC	5	BRCA,CHOL,ESCA,LIHC,LUSC
PREB	5	BLCA,COAD,LUAD,LUSC,READ
PRELID1	5	BLCA,BRCA,GBM,KIRC,UCEC
PRR14	5	BRCA,CHOL,GBM,KIRC,KIRP
PSENEN	5	BLCA,BRCA,GBM,KIRP,UCEC
PSMA6	5	BRCA,ESCA,HNSC,LUAD,UCEC
PSMB5	5	BRCA,ESCA,LUAD,LUSC,UCEC
PSMD2	5	CHOL,ESCA,HNSC,LUSC,UCEC
PTRH1	5	BLCA,BRCA,COAD,HNSC,READ
PUF60	5	BRCA,ESCA,LIHC,LUSC,UCEC
PUS7L	5	CHOL,COAD,LUAD,LUSC,STAD
PVRL2	5	BRCA,GBM,PRAD,STAD,UCEC
PYCR2	5	BRCA,CHOL,ESCA,LIHC,LUSC
QTRT1	5	BLCA,KIRC,LUSC,PRAD,UCEC
REG1B	5	COAD,KIRC,KIRP,LIHC,READ
RNF181	5	BLCA,GBM,KIRC,LUAD,UCEC
RNF215	5	CHOL,COAD,HNSC,LIHC,LUSC
RNF219	5	CHOL,COAD,ESCA,READ,STAD
RNPEP	5	BLCA,BRCA,ESCA,GBM,UCEC
RPL18A	5	CHOL,KIRC,KIRP,LUSC,PRAD
RPL23	5	CHOL,GBM,KIRC,KIRP,PRAD
RPL32P3	5	CHOL,KIRC,KIRP,LIHC,READ
RPL35A	5	CHOL,GBM,KIRC,KIRP,LUSC
RPL37A	5	CHOL,GBM,KIRC,KIRP,PRAD
RPL38	5	GBM,KIRC,KIRP,LIHC,PRAD
RPS15	5	CHOL,GBM,KICH,KIRC,PRAD
RPS5	5	CHOL,GBM,KIRC,LIHC,LUSC
RSRC1	5	COAD,ESCA,HNSC,LUSC,STAD
SAE1	5	BRCA,CHOL,HNSC,LIHC,LUSC
SCARNA16	5	GBM,KIRC,KIRP,PRAD,READ
SDHAP3	5	KICH,KIRC,KIRP,LUAD,UCEC
SETDB1	5	CHOL,GBM,LIHC,LUAD,READ
SHARPIN	5	BLCA,BRCA,KICH,LIHC,LUAD
SHISA5	5	BLCA,GBM,KIRP,READ,THCA
SLC25A32	5	COAD,ESCA,HNSC,READ,STAD
SLC35B1	5	BLCA,BRCA,GBM,LUAD,UCEC
SLC35C2	5	BLCA,COAD,KICH,KIRP,READ
SLC37A3	5	CHOL,KICH,KIRP,LUAD,STAD
SLCO6A1	5	BLCA,HNSC,LIHC,LUAD,LUSC
SLX4	5	BRCA,CHOL,KICH,LIHC,LUAD
SMG5	5	BRCA,CHOL,LIHC,LUAD,UCEC
SMUG1	5	BLCA,KICH,LUAD,LUSC,UCEC
SNF8	5	GBM,KIRP,LUAD,LUSC,UCEC
SNORA7B	5	BLCA,GBM,HNSC,KIRC,KIRP
SNRNP25	5	BRCA,KICH,LUAD,LUSC,UCEC
SNRPB2	5	COAD,ESCA,GBM,READ,STAD
SNRPGP15	5	BRCA,CHOL,GBM,LUSC,UCEC
SOX14	5	COAD,LUAD,PRAD,READ,STAD
SPDYE5	5	CHOL,KIRC,KIRP,READ,STAD
SPDYE6	5	BLCA,CHOL,KIRC,LIHC,STAD
SPDYE8P	5	BLCA,KIRC,KIRP,LUSC,STAD
SPPL2B	5	BLCA,CHOL,KICH,KIRC,UCEC
SRP9	5	BRCA,GBM,LUAD,LUSC,UCEC
SRSF9	5	BLCA,BRCA,GBM,LUSC,UCEC
STAG3L1	5	CHOL,COAD,KICH,KIRP,LIHC
STAG3L3	5	KICH,KIRC,KIRP,LIHC,READ
STK35	5	BLCA,CHOL,KICH,LIHC,LUSC
STXBP2	5	BLCA,BRCA,CHOL,GBM,UCEC
SUN3	5	HNSC,KICH,LUAD,LUSC,STAD
TARS	5	GBM,KICH,LUAD,LUSC,UCEC
TATDN1	5	COAD,LIHC,LUSC,READ,STAD
TBC1D3C	5	KIRC,KIRP,LIHC,LUAD,PRAD
TDG	5	ESCA,GBM,LUSC,STAD,UCEC
TEAD2	5	CHOL,GBM,HNSC,LIHC,UCEC
TEKT5	5	BRCA,LIHC,LUAD,PRAD,UCEC
TLDC1	5	CHOL,HNSC,KIRP,LUAD,LUSC
TM9SF4	5	BLCA,COAD,KICH,LUSC,READ
TMA16	5	COAD,ESCA,GBM,LUSC,READ
TMEM138	5	BLCA,ESCA,GBM,HNSC,LUSC
TMEM185B	5	CHOL,COAD,ESCA,LUSC,READ
TMEM69	5	BLCA,ESCA,GBM,LUAD,LUSC
TMPO	5	BLCA,ESCA,GBM,LUSC,STAD
TRADD	5	BLCA,CHOL,GBM,KIRC,KIRP
TRAP1	5	COAD,LUAD,LUSC,READ,UCEC
TTLL13P	5	BLCA,KICH,KIRP,PRAD,STAD
TWF1	5	GBM,KICH,LUAD,LUSC,UCEC
TWISTNB	5	COAD,ESCA,GBM,READ,STAD
TYSND1	5	BLCA,ESCA,LUAD,LUSC,READ
UBA6	5	COAD,ESCA,KICH,LUSC,STAD
UBA6-AS1	5	GBM,HNSC,KICH,LUAD,LUSC
UCKL1	5	BLCA,COAD,GBM,KICH,READ
UGGT2	5	COAD,GBM,LUAD,READ,STAD
VCX	5	BLCA,KICH,LIHC,LUSC,STAD
WDR18	5	BLCA,BRCA,ESCA,LUSC,UCEC
WDR53	5	BLCA,ESCA,GBM,HNSC,LUSC
WDR77	5	COAD,GBM,LUAD,LUSC,READ
WFDC10B	5	COAD,KIRC,LUAD,READ,STAD
XPO1	5	COAD,ESCA,LUAD,LUSC,STAD
YIPF2	5	BLCA,BRCA,GBM,LUAD,UCEC
ZBED4	5	BLCA,CHOL,LUSC,STAD,UCEC
ZFP41	5	CHOL,HNSC,KICH,LIHC,READ
ZIC4	5	GBM,LIHC,LUAD,LUSC,UCEC
ZNF133	5	BLCA,CHOL,LIHC,LUSC,READ
ZNF282	5	CHOL,KIRP,LIHC,LUSC,READ
ZNF3	5	CHOL,COAD,GBM,LUSC,READ
ZNF524	5	BLCA,GBM,KIRC,PRAD,THCA
ZNF587	5	BRCA,CHOL,LUAD,LUSC,STAD
ZNF623	5	CHOL,LIHC,LUAD,LUSC,READ
ZNF687	5	BRCA,CHOL,LIHC,LUAD,LUSC
ZNF749	5	BLCA,CHOL,COAD,LUSC,STAD
ZNF765	5	BLCA,CHOL,GBM,KICH,STAD
ZNF785	5	CHOL,KIRC,LIHC,LUAD,READ
ZNF83	5	CHOL,GBM,KIRC,KIRP,LIHC
ZSCAN9	5	CHOL,GBM,KIRP,LIHC,UCEC
ABCF2	4	CHOL,LIHC,LUAD,LUSC
ACAP3	4	KIRC,KIRP,LUAD,LUSC
ACOT9	4	CHOL,COAD,GBM,HNSC
ACTR3	4	CHOL,ESCA,GBM,LUSC
ACVR1	4	CHOL,ESCA,HNSC,THCA
ADAM10	4	BLCA,CHOL,ESCA,STAD
ADAT3	4	BLCA,BRCA,GBM,UCEC
ADCK2	4	CHOL,KICH,KIRC,KIRP
ADPRHL2	4	BLCA,CHOL,KIRC,UCEC
AGPAT5	4	GBM,KICH,LUSC,STAD
AHCTF1	4	COAD,LUSC,READ,STAD
ALG10	4	GBM,LUAD,LUSC,STAD
ARPC1A	4	KICH,KIRC,KIRP,LUSC
ASCC2	4	GBM,KICH,LUSC,UCEC
ATP2C1	4	CHOL,ESCA,HNSC,STAD
ATRIP	4	COAD,GBM,LIHC,READ
BMS1	4	CHOL,COAD,READ,STAD
BOD1	4	CHOL,COAD,GBM,KIRC
BPIFB4	4	KICH,LIHC,LUAD,LUSC
C11orf31	4	BLCA,BRCA,ESCA,UCEC
C15orf39	4	CHOL,GBM,KIRC,LIHC
C15orf61	4	BLCA,KICH,LUSC,PRAD
C19orf47	4	BLCA,KICH,LUSC,UCEC
C19orf60	4	BLCA,KIRC,PRAD,UCEC
C1orf122	4	BRCA,LUAD,LUSC,UCEC
C2orf61	4	COAD,ESCA,READ,STAD
C9orf114	4	COAD,GBM,LUSC,READ
C9orf89	4	BRCA,ESCA,KICH,KIRP
CARS2	4	COAD,GBM,READ,UCEC
CCT7	4	COAD,ESCA,LUSC,READ
CDC42SE1	4	CHOL,GBM,LUSC,UCEC
CDK12	4	COAD,ESCA,READ,STAD
CDK5RAP1	4	COAD,LUAD,READ,STAD
CDKN2A-AS1	4	BLCA,HNSC,LIHC,LUSC
CEMP1	4	KIRC,KIRP,LIHC,PRAD
CENPT	4	CHOL,KIRC,KIRP,LIHC
CEP164	4	CHOL,COAD,LIHC,READ
CEP41	4	CHOL,COAD,LIHC,READ
CERS5	4	CHOL,GBM,HNSC,LIHC
CHCHD2	4	BRCA,LUAD,LUSC,UCEC
CHRNA9	4	BRCA,GBM,HNSC,LUAD
CHST12	4	CHOL,GBM,HNSC,KIRC
CIDECP	4	KICH,KIRP,LIHC,UCEC
CLPP	4	BLCA,BRCA,GBM,UCEC
CNOT3	4	BLCA,CHOL,LIHC,LUSC
COASY	4	BLCA,LUAD,LUSC,UCEC
CRYBB2	4	CHOL,ESCA,KIRC,UCEC
CSNK1G2	4	BLCA,CHOL,LUSC,READ
CT83	4	ESCA,LUAD,LUSC,STAD
CUL7	4	CHOL,LIHC,LUAD,READ
CXorf38	4	CHOL,ESCA,GBM,STAD
CXorf40B	4	BRCA,KICH,LUAD,LUSC
CXorf65	4	ESCA,KIRC,STAD,UCEC
DDX10	4	COAD,LUSC,READ,STAD
DDX39B	4	CHOL,GBM,LUAD,READ
DESI2	4	CHOL,GBM,LIHC,STAD
DKKL1	4	CHOL,GBM,HNSC,LIHC
DLG5-AS1	4	CHOL,COAD,LIHC,LUSC
DOT1L	4	CHOL,LIHC,PRAD,UCEC
DPAGT1	4	GBM,LUAD,READ,UCEC
DPP9	4	BRCA,KICH,KIRC,KIRP
DRAP1	4	BRCA,ESCA,LUSC,UCEC
DROSHA	4	CHOL,LIHC,LUAD,LUSC
DUS2	4	BLCA,KICH,KIRP,UCEC
DUT	4	CHOL,ESCA,LIHC,LUSC
DVL2	4	CHOL,GBM,LIHC,LUSC
DVL3	4	CHOL,HNSC,LIHC,LUSC
EED	4	GBM,LIHC,LUAD,LUSC
EIF2S3	4	CHOL,COAD,LUSC,READ
EIF3H	4	CHOL,COAD,GBM,READ
EIF3M	4	COAD,GBM,LUSC,READ
EMC6	4	BLCA,GBM,KIRP,UCEC
ERAL1	4	BLCA,LUAD,LUSC,UCEC
ERGIC3	4	GBM,LUAD,READ,UCEC
ETV6	4	CHOL,GBM,KIRC,KIRP
EXOSC8	4	COAD,ESCA,GBM,READ
FAM193B	4	CHOL,KIRC,KIRP,LIHC
FAM89B	4	CHOL,KIRC,KIRP,THCA
FARSB	4	CHOL,COAD,LUAD,LUSC
FBXL8	4	BLCA,KIRC,KIRP,PRAD
FDX1L	4	BLCA,BRCA,CHOL,UCEC
FGD1	4	BRCA,CHOL,LIHC,LUSC
FIBP	4	BLCA,BRCA,CHOL,UCEC
FNDC3B	4	GBM,HNSC,STAD,UCEC
GAGE4	4	HNSC,LIHC,LUAD,LUSC
GATAD1	4	GBM,KICH,KIRP,READ
GDF11	4	COAD,HNSC,LUSC,UCEC
GFER	4	BRCA,KICH,KIRP,UCEC
GMEB2	4	CHOL,KICH,LIHC,READ
GNG5	4	BLCA,BRCA,GBM,UCEC
GTF2E1	4	CHOL,ESCA,HNSC,LUSC
GTF2F2	4	COAD,ESCA,KIRP,READ
GTF3C5	4	BLCA,ESCA,LUSC,UCEC
GTSF1L	4	ESCA,HNSC,KIRC,LUAD
GUCY2D	4	KIRP,LIHC,PRAD,THCA
HDAC10	4	BLCA,KIRC,PRAD,READ
HIST1H2BI	4	BLCA,ESCA,LUSC,UCEC
HIST1H4C	4	BLCA,ESCA,LUSC,UCEC
HIST2H2AB	4	BLCA,ESCA,PRAD,UCEC
HMG20B	4	BRCA,GBM,PRAD,UCEC
HNRNPA2B1	4	ESCA,LUSC,STAD,UCEC
HNRNPCL3	4	ESCA,LUSC,STAD,UCEC
HOXC12	4	BRCA,ESCA,LUSC,STAD
IER3IP1	4	BLCA,GBM,KICH,UCEC
IL31RA	4	HNSC,KIRP,LUAD,LUSC
INE1	4	CHOL,KICH,KIRC,STAD
INPP5E	4	CHOL,KICH,LIHC,READ
INPPL1	4	CHOL,GBM,KICH,LIHC
INTS1	4	KICH,LIHC,LUAD,READ
JARID2	4	CHOL,LUSC,READ,UCEC
JOSD2	4	BLCA,BRCA,CHOL,KIRC
KCNU1	4	KICH,LIHC,LUAD,PRAD
KDM3A	4	CHOL,GBM,KIRC,LUSC
KHDC1L	4	ESCA,HNSC,LUAD,LUSC
KLHL12	4	CHOL,LIHC,LUAD,LUSC
KPNA7	4	BRCA,CHOL,LIHC,LUAD
KRTAP5-10	4	KICH,KIRC,LIHC,UCEC
LEO1	4	BRCA,ESCA,LUSC,UCEC
LINC00244	4	KIRP,LIHC,PRAD,READ
LLGL1	4	CHOL,LIHC,LUSC,THCA
LMAN2	4	BRCA,GBM,KIRC,UCEC
LOC100128076	4	BLCA,KIRC,KIRP,THCA
LOC100288778	4	BLCA,CHOL,KICH,LIHC
LOC220729	4	CHOL,KICH,LIHC,LUSC
LOC388955	4	BRCA,GBM,KIRC,UCEC
LOC90834	4	KICH,KIRC,LIHC,STAD
LRIF1	4	BLCA,LUAD,LUSC,READ
LRRC37A2	4	CHOL,KIRP,LIHC,READ
LSM1	4	BRCA,GBM,LUSC,UCEC
MAD1L1	4	BLCA,ESCA,KIRP,UCEC
MAGEB2	4	HNSC,LIHC,LUAD,LUSC
MAN1B1	4	BLCA,HNSC,KIRC,UCEC
MANBA	4	CHOL,GBM,HNSC,KICH
MAPKAPK5-AS1	4	BLCA,CHOL,KIRP,LIHC
MCTS1	4	COAD,LUAD,LUSC,READ
MED15	4	CHOL,HNSC,KIRC,KIRP
MED19	4	BLCA,ESCA,LUSC,UCEC
MED30	4	ESCA,GBM,HNSC,LUSC
METRN	4	BRCA,GBM,KICH,KIRP
METTL11B	4	BRCA,ESCA,HNSC,LUSC
METTL12	4	BLCA,CHOL,LIHC,PRAD
METTL5	4	COAD,LUAD,LUSC,UCEC
MFSD9	4	BLCA,LUAD,LUSC,UCEC
MGC16384	4	KICH,KIRC,KIRP,STAD
MITD1	4	ESCA,GBM,KIRC,KIRP
MRPL21	4	ESCA,LUAD,LUSC,UCEC
MRPS21	4	KIRP,LIHC,LUAD,UCEC
MRPS24	4	GBM,LUAD,LUSC,UCEC
MRPS33	4	GBM,KICH,LUAD,LUSC
MSH4	4	CHOL,KIRC,LIHC,STAD
MTIF2	4	LUAD,LUSC,STAD,UCEC
MYO9B	4	CHOL,HNSC,KIRC,KIRP
NAA15	4	COAD,LUSC,READ,STAD
NCBP2-AS2	4	BLCA,ESCA,LUSC,UCEC
NDUFA7	4	BRCA,GBM,KICH,UCEC
NDUFA9	4	GBM,KICH,LUSC,UCEC
NDUFS8	4	BRCA,KICH,LUAD,UCEC
NEAT1	4	KICH,KIRC,KIRP,PRAD
NELFA	4	CHOL,LUAD,LUSC,READ
NME8	4	BRCA,KIRC,KIRP,THCA
NOP10	4	BLCA,ESCA,GBM,UCEC
NPLOC4	4	CHOL,LIHC,LUAD,LUSC
NPPA	4	KIRC,KIRP,LIHC,PRAD
NPRL3	4	CHOL,COAD,KICH,READ
NR5A1	4	HNSC,LIHC,LUAD,LUSC
NRADDP	4	CHOL,COAD,READ,STAD
NSMCE1	4	GBM,KIRP,PRAD,READ
NUDT15	4	ESCA,LUSC,STAD,UCEC
NUP35	4	COAD,GBM,LUSC,READ
NUTM2G	4	CHOL,HNSC,KIRC,STAD
OCLM	4	KIRC,LUAD,READ,STAD
ORAOV1	4	CHOL,HNSC,LIHC,LUSC
ORC2	4	CHOL,LUSC,READ,STAD
PAK2	4	ESCA,GBM,HNSC,LUSC
PAPD7	4	HNSC,KIRC,LUSC,READ
PARN	4	BRCA,CHOL,KICH,KIRP
PARP2	4	HNSC,LIHC,LUAD,LUSC
PDCD2	4	COAD,GBM,LUSC,READ
PDDC1	4	CHOL,COAD,KICH,READ
PGS1	4	BLCA,CHOL,KIRP,LIHC
PHF5A	4	ESCA,GBM,LUSC,UCEC
PHKG2	4	BLCA,BRCA,LUAD,UCEC
PIGX	4	BRCA,CHOL,HNSC,LUSC
PIN4P1	4	BLCA,GBM,PRAD,UCEC
PLA2G4E	4	CHOL,COAD,ESCA,READ
PLAC8L1	4	BLCA,KIRC,LIHC,PRAD
PMF1	4	BRCA,GBM,LIHC,UCEC
PNN	4	COAD,LUSC,READ,STAD
POLE3	4	COAD,ESCA,GBM,LUSC
POLR1D	4	COAD,KICH,KIRC,READ
POLR2J2	4	CHOL,GBM,KICH,KIRC
POP5	4	BLCA,ESCA,GBM,UCEC
POTEF	4	ESCA,GBM,LUSC,STAD
POU3F2	4	GBM,LIHC,LUAD,LUSC
PPRC1	4	CHOL,COAD,READ,STAD
PRDM15	4	CHOL,LIHC,LUAD,LUSC
PRKCSH	4	KICH,KIRC,LUSC,UCEC
PRPF40A	4	COAD,GBM,READ,STAD
PSG9	4	CHOL,HNSC,KICH,LUSC
PSMA4	4	BLCA,ESCA,LUSC,UCEC
PSMC2	4	COAD,ESCA,GBM,LUSC
PSMD10	4	CHOL,ESCA,LIHC,LUSC
PSMD12	4	COAD,LUAD,LUSC,UCEC
PTPN2	4	CHOL,ESCA,GBM,STAD
PTPRVP	4	KIRC,LIHC,LUAD,PRAD
RBAK	4	COAD,LUSC,READ,STAD
RBBP7	4	BRCA,CHOL,GBM,LUSC
RBM3	4	CHOL,GBM,KIRC,LIHC
RBM33	4	CHOL,KICH,KIRC,KIRP
RBMX2	4	CHOL,COAD,GBM,READ
REXO4	4	BLCA,ESCA,LUSC,READ
RFX5	4	BRCA,CHOL,ESCA,LIHC
RHEB	4	COAD,LIHC,LUAD,READ
RINT1	4	GBM,KICH,LUAD,LUSC
[truncated: 1,860 more rows]

## Sheet: Table S23
Genes only downregulated in cancers compared to normal tissue.
Symbol	Number of cancers in which gene is downregulated	Cancers in which gene is downregulated
ADH1B	18	BLCA,BRCA,CHOL,COAD,ESCA,GBM,HNSC,KICH,KIRC,KIRP,LIHC,LUAD,LUSC,PRAD,READ,STAD,THCA,UCEC
HMGCLL1	18	BLCA,BRCA,CHOL,COAD,ESCA,GBM,HNSC,KICH,KIRC,KIRP,LIHC,LUAD,LUSC,PRAD,READ,STAD,THCA,UCEC
MYOM1	18	BLCA,BRCA,CHOL,COAD,ESCA,GBM,HNSC,KICH,KIRC,KIRP,LIHC,LUAD,LUSC,PRAD,READ,STAD,THCA,UCEC
NKAPL	18	BLCA,BRCA,CHOL,COAD,ESCA,GBM,HNSC,KICH,KIRC,KIRP,LIHC,LUAD,LUSC,PRAD,READ,STAD,THCA,UCEC
PCDH9	18	BLCA,BRCA,CHOL,COAD,ESCA,GBM,HNSC,KICH,KIRC,KIRP,LIHC,LUAD,LUSC,PRAD,READ,STAD,THCA,UCEC
PEG3	18	BLCA,BRCA,CHOL,COAD,ESCA,GBM,HNSC,KICH,KIRC,KIRP,LIHC,LUAD,LUSC,PRAD,READ,STAD,THCA,UCEC
PLP1	18	BLCA,BRCA,CHOL,COAD,ESCA,GBM,HNSC,KICH,KIRC,KIRP,LIHC,LUAD,LUSC,PRAD,READ,STAD,THCA,UCEC
SCARA5	18	BLCA,BRCA,CHOL,COAD,ESCA,GBM,HNSC,KICH,KIRC,KIRP,LIHC,LUAD,LUSC,PRAD,READ,STAD,THCA,UCEC
SLC5A7	18	BLCA,BRCA,CHOL,COAD,ESCA,GBM,HNSC,KICH,KIRC,KIRP,LIHC,LUAD,LUSC,PRAD,READ,STAD,THCA,UCEC
SYNE1	18	BLCA,BRCA,CHOL,COAD,ESCA,GBM,HNSC,KICH,KIRC,KIRP,LIHC,LUAD,LUSC,PRAD,READ,STAD,THCA,UCEC
USP2	18	BLCA,BRCA,CHOL,COAD,ESCA,GBM,HNSC,KICH,KIRC,KIRP,LIHC,LUAD,LUSC,PRAD,READ,STAD,THCA,UCEC
ABCA6	17	BLCA,BRCA,CHOL,COAD,ESCA,HNSC,KICH,KIRC,KIRP,LIHC,LUAD,LUSC,PRAD,READ,STAD,THCA,UCEC
ABCA9	17	BLCA,BRCA,CHOL,COAD,ESCA,GBM,HNSC,KICH,KIRC,KIRP,LIHC,LUAD,LUSC,READ,STAD,THCA,UCEC
ADAMTSL3	17	BLCA,BRCA,CHOL,COAD,ESCA,GBM,HNSC,KICH,KIRP,LIHC,LUAD,LUSC,PRAD,READ,STAD,THCA,UCEC
ADGRD1	17	BLCA,BRCA,CHOL,COAD,ESCA,HNSC,KICH,KIRC,KIRP,LIHC,LUAD,LUSC,PRAD,READ,STAD,THCA,UCEC
ANK2	17	BLCA,BRCA,COAD,ESCA,GBM,HNSC,KICH,KIRC,KIRP,LIHC,LUAD,LUSC,PRAD,READ,STAD,THCA,UCEC
AOX1	17	BLCA,BRCA,CHOL,COAD,ESCA,HNSC,KICH,KIRC,KIRP,LIHC,LUAD,LUSC,PRAD,READ,STAD,THCA,UCEC
ARHGAP20	17	BLCA,BRCA,CHOL,COAD,ESCA,GBM,HNSC,KICH,KIRP,LIHC,LUAD,LUSC,PRAD,READ,STAD,THCA,UCEC
ASPA	17	BLCA,BRCA,CHOL,COAD,ESCA,GBM,HNSC,KICH,KIRP,LIHC,LUAD,LUSC,PRAD,READ,STAD,THCA,UCEC
ASXL3	17	BLCA,BRCA,CHOL,COAD,ESCA,GBM,HNSC,KIRC,KIRP,LIHC,LUAD,LUSC,PRAD,READ,STAD,THCA,UCEC
C7	17	BLCA,BRCA,CHOL,COAD,ESCA,HNSC,KICH,KIRC,KIRP,LIHC,LUAD,LUSC,PRAD,READ,STAD,THCA,UCEC
CADM2	17	BLCA,BRCA,CHOL,COAD,ESCA,GBM,HNSC,KICH,KIRC,KIRP,LIHC,LUAD,LUSC,READ,STAD,THCA,UCEC
CD300LG	17	BLCA,BRCA,CHOL,COAD,ESCA,HNSC,KICH,KIRC,KIRP,LIHC,LUAD,LUSC,PRAD,READ,STAD,THCA,UCEC
CNTFR	17	BLCA,BRCA,CHOL,COAD,ESCA,HNSC,KICH,KIRC,KIRP,LIHC,LUAD,LUSC,PRAD,READ,STAD,THCA,UCEC
CRHBP	17	BLCA,BRCA,CHOL,COAD,GBM,HNSC,KICH,KIRC,KIRP,LIHC,LUAD,LUSC,PRAD,READ,STAD,THCA,UCEC
CXCL12	17	BLCA,BRCA,CHOL,COAD,ESCA,HNSC,KICH,KIRC,KIRP,LIHC,LUAD,LUSC,PRAD,READ,STAD,THCA,UCEC
DPT	17	BLCA,BRCA,CHOL,COAD,ESCA,HNSC,KICH,KIRC,KIRP,LIHC,LUAD,LUSC,PRAD,READ,STAD,THCA,UCEC
EPM2A	17	BLCA,BRCA,CHOL,COAD,ESCA,HNSC,KICH,KIRC,KIRP,LIHC,LUAD,LUSC,PRAD,READ,STAD,THCA,UCEC
FAXDC2	17	BLCA,BRCA,CHOL,COAD,ESCA,GBM,HNSC,KIRC,KIRP,LIHC,LUAD,LUSC,PRAD,READ,STAD,THCA,UCEC
FOSB	17	BLCA,BRCA,CHOL,COAD,ESCA,GBM,HNSC,KICH,KIRP,LIHC,LUAD,LUSC,PRAD,READ,STAD,THCA,UCEC
FXYD1	17	BLCA,BRCA,CHOL,COAD,ESCA,GBM,HNSC,KICH,KIRP,LIHC,LUAD,LUSC,PRAD,READ,STAD,THCA,UCEC
GFRA2	17	BLCA,BRCA,CHOL,COAD,ESCA,GBM,HNSC,KICH,KIRP,LIHC,LUAD,LUSC,PRAD,READ,STAD,THCA,UCEC
GPM6A	17	BLCA,BRCA,CHOL,COAD,ESCA,HNSC,KICH,KIRC,KIRP,LIHC,LUAD,LUSC,PRAD,READ,STAD,THCA,UCEC
GPRASP1	17	BLCA,BRCA,COAD,ESCA,GBM,HNSC,KICH,KIRC,KIRP,LIHC,LUAD,LUSC,PRAD,READ,STAD,THCA,UCEC
HLF	17	BLCA,BRCA,CHOL,COAD,ESCA,GBM,HNSC,KICH,KIRC,LIHC,LUAD,LUSC,PRAD,READ,STAD,THCA,UCEC
IGSF10	17	BLCA,BRCA,CHOL,COAD,GBM,HNSC,KICH,KIRC,KIRP,LIHC,LUAD,LUSC,PRAD,READ,STAD,THCA,UCEC
KCND3	17	BLCA,BRCA,CHOL,COAD,ESCA,GBM,HNSC,KICH,KIRC,KIRP,LIHC,LUAD,LUSC,READ,STAD,THCA,UCEC
LEPR	17	BLCA,BRCA,CHOL,COAD,ESCA,HNSC,KICH,KIRC,KIRP,LIHC,LUAD,LUSC,PRAD,READ,STAD,THCA,UCEC
NEGR1	17	BLCA,BRCA,COAD,ESCA,GBM,HNSC,KICH,KIRC,KIRP,LIHC,LUAD,LUSC,PRAD,READ,STAD,THCA,UCEC
NRXN1	17	BLCA,BRCA,CHOL,COAD,ESCA,GBM,HNSC,KICH,KIRC,KIRP,LIHC,LUAD,PRAD,READ,STAD,THCA,UCEC
PDE8B	17	BLCA,BRCA,COAD,ESCA,GBM,HNSC,KICH,KIRC,KIRP,LIHC,LUAD,LUSC,PRAD,READ,STAD,THCA,UCEC
PGM5	17	BLCA,BRCA,CHOL,COAD,ESCA,HNSC,KICH,KIRC,KIRP,LIHC,LUAD,LUSC,PRAD,READ,STAD,THCA,UCEC
PID1	17	BLCA,BRCA,CHOL,COAD,ESCA,GBM,HNSC,KICH,KIRC,KIRP,LIHC,LUAD,LUSC,READ,STAD,THCA,UCEC
PTGDS	17	BLCA,BRCA,COAD,ESCA,GBM,HNSC,KICH,KIRC,KIRP,LIHC,LUAD,LUSC,PRAD,READ,STAD,THCA,UCEC
PTH1R	17	BLCA,BRCA,CHOL,COAD,ESCA,GBM,KICH,KIRC,KIRP,LIHC,LUAD,LUSC,PRAD,READ,STAD,THCA,UCEC
RANBP3L	17	BLCA,BRCA,CHOL,COAD,ESCA,GBM,HNSC,KICH,KIRC,KIRP,LIHC,LUAD,LUSC,READ,STAD,THCA,UCEC
SCN11A	17	BLCA,BRCA,CHOL,COAD,ESCA,GBM,HNSC,KICH,KIRC,LIHC,LUAD,LUSC,PRAD,READ,STAD,THCA,UCEC
SCN7A	17	BLCA,BRCA,CHOL,COAD,ESCA,HNSC,KICH,KIRC,KIRP,LIHC,LUAD,LUSC,PRAD,READ,STAD,THCA,UCEC
SCUBE1	17	BLCA,BRCA,CHOL,COAD,ESCA,GBM,HNSC,KICH,KIRC,KIRP,LUAD,LUSC,PRAD,READ,STAD,THCA,UCEC
SLITRK3	17	BLCA,BRCA,CHOL,COAD,ESCA,HNSC,KICH,KIRC,KIRP,LIHC,LUAD,LUSC,PRAD,READ,STAD,THCA,UCEC
SORCS1	17	BLCA,BRCA,COAD,ESCA,GBM,HNSC,KICH,KIRC,KIRP,LIHC,LUAD,LUSC,PRAD,READ,STAD,THCA,UCEC
SYNPO2	17	BLCA,BRCA,CHOL,COAD,ESCA,GBM,HNSC,KICH,KIRP,LIHC,LUAD,LUSC,PRAD,READ,STAD,THCA,UCEC
SYT15	17	BLCA,BRCA,COAD,ESCA,GBM,HNSC,KICH,KIRC,KIRP,LIHC,LUAD,LUSC,PRAD,READ,STAD,THCA,UCEC
TCEAL2	17	BLCA,BRCA,COAD,ESCA,GBM,HNSC,KICH,KIRC,KIRP,LIHC,LUAD,LUSC,PRAD,READ,STAD,THCA,UCEC
TCEAL7	17	BLCA,BRCA,COAD,ESCA,GBM,HNSC,KICH,KIRC,KIRP,LIHC,LUAD,LUSC,PRAD,READ,STAD,THCA,UCEC
TGFBR3	17	BLCA,BRCA,CHOL,COAD,ESCA,HNSC,KICH,KIRC,KIRP,LIHC,LUAD,LUSC,PRAD,READ,STAD,THCA,UCEC
TMEM132C	17	BLCA,BRCA,COAD,ESCA,GBM,HNSC,KICH,KIRC,KIRP,LIHC,LUAD,LUSC,PRAD,READ,STAD,THCA,UCEC
ABCA8	16	BLCA,BRCA,CHOL,COAD,ESCA,HNSC,KICH,KIRC,KIRP,LIHC,LUAD,LUSC,READ,STAD,THCA,UCEC
ACADSB	16	BLCA,CHOL,COAD,ESCA,GBM,HNSC,KICH,KIRC,KIRP,LIHC,LUAD,LUSC,READ,STAD,THCA,UCEC
ADCY5	16	BLCA,BRCA,COAD,ESCA,GBM,HNSC,KICH,KIRP,LIHC,LUAD,LUSC,PRAD,READ,STAD,THCA,UCEC
ADHFE1	16	BLCA,BRCA,CHOL,COAD,ESCA,GBM,HNSC,KICH,KIRC,LIHC,LUAD,LUSC,READ,STAD,THCA,UCEC
ADRA1A	16	BLCA,BRCA,CHOL,COAD,ESCA,GBM,HNSC,KICH,KIRP,LIHC,LUAD,LUSC,PRAD,READ,STAD,UCEC
AGTR1	16	BLCA,BRCA,CHOL,COAD,ESCA,HNSC,KICH,KIRC,KIRP,LIHC,LUAD,LUSC,READ,STAD,THCA,UCEC
ALDH1A2	16	BLCA,BRCA,COAD,ESCA,GBM,HNSC,KIRC,KIRP,LIHC,LUAD,LUSC,PRAD,READ,STAD,THCA,UCEC
ANGPTL1	16	BLCA,BRCA,CHOL,COAD,ESCA,HNSC,KIRC,KIRP,LIHC,LUAD,LUSC,PRAD,READ,STAD,THCA,UCEC
AQP4	16	BLCA,BRCA,COAD,ESCA,HNSC,KICH,KIRC,KIRP,LIHC,LUAD,LUSC,PRAD,READ,STAD,THCA,UCEC
ASTN1	16	BLCA,BRCA,CHOL,COAD,ESCA,GBM,HNSC,KIRC,KIRP,LIHC,LUAD,LUSC,PRAD,READ,STAD,UCEC
ATP1B2	16	BLCA,BRCA,CHOL,COAD,ESCA,HNSC,KICH,KIRC,KIRP,LIHC,LUAD,LUSC,PRAD,READ,STAD,UCEC
B3GALT2	16	BLCA,BRCA,COAD,GBM,HNSC,KICH,KIRC,KIRP,LIHC,LUAD,LUSC,PRAD,READ,STAD,THCA,UCEC
BMP5	16	BLCA,BRCA,CHOL,COAD,ESCA,HNSC,KICH,KIRC,KIRP,LIHC,LUAD,LUSC,PRAD,READ,STAD,THCA
C14orf180	16	BLCA,BRCA,CHOL,COAD,ESCA,HNSC,KICH,KIRP,LIHC,LUAD,LUSC,PRAD,READ,STAD,THCA,UCEC
C1QTNF7	16	BLCA,BRCA,COAD,ESCA,HNSC,KICH,KIRC,KIRP,LIHC,LUAD,LUSC,PRAD,READ,STAD,THCA,UCEC
CAND2	16	BLCA,BRCA,CHOL,COAD,ESCA,GBM,HNSC,KICH,KIRC,KIRP,LIHC,LUAD,PRAD,READ,STAD,UCEC
CDH19	16	BLCA,BRCA,CHOL,COAD,ESCA,HNSC,KIRC,KIRP,LIHC,LUAD,LUSC,PRAD,READ,STAD,THCA,UCEC
CDO1	16	BLCA,BRCA,CHOL,COAD,ESCA,HNSC,KICH,KIRC,KIRP,LIHC,LUAD,LUSC,PRAD,READ,STAD,UCEC
CHRDL1	16	BLCA,BRCA,COAD,ESCA,HNSC,KICH,KIRC,KIRP,LIHC,LUAD,LUSC,PRAD,READ,STAD,THCA,UCEC
CLEC3B	16	BLCA,BRCA,CHOL,COAD,ESCA,HNSC,KICH,KIRC,KIRP,LIHC,LUAD,LUSC,PRAD,READ,STAD,UCEC
CMTM5	16	BLCA,BRCA,COAD,ESCA,HNSC,KICH,KIRC,KIRP,LIHC,LUAD,LUSC,PRAD,READ,STAD,THCA,UCEC
CORO2B	16	BLCA,BRCA,COAD,ESCA,HNSC,KICH,KIRC,KIRP,LIHC,LUAD,LUSC,PRAD,READ,STAD,THCA,UCEC
CPEB3	16	BLCA,BRCA,CHOL,COAD,ESCA,GBM,HNSC,KIRC,KIRP,LIHC,LUAD,LUSC,READ,STAD,THCA,UCEC
CPED1	16	BLCA,BRCA,CHOL,COAD,ESCA,HNSC,KICH,KIRP,LIHC,LUAD,LUSC,PRAD,READ,STAD,THCA,UCEC
DAAM2	16	BLCA,BRCA,CHOL,COAD,ESCA,GBM,KICH,KIRP,LIHC,LUAD,LUSC,PRAD,READ,STAD,THCA,UCEC
DCN	16	BLCA,BRCA,CHOL,COAD,ESCA,KICH,KIRC,KIRP,LIHC,LUAD,LUSC,PRAD,READ,STAD,THCA,UCEC
DES	16	BLCA,BRCA,COAD,ESCA,HNSC,KICH,KIRC,KIRP,LIHC,LUAD,LUSC,PRAD,READ,STAD,THCA,UCEC
DNASE1L3	16	BLCA,BRCA,CHOL,COAD,HNSC,KICH,KIRC,KIRP,LIHC,LUAD,LUSC,PRAD,READ,STAD,THCA,UCEC
DUSP26	16	BLCA,BRCA,COAD,ESCA,GBM,HNSC,KICH,KIRC,KIRP,LUAD,LUSC,PRAD,READ,STAD,THCA,UCEC
FAM107A	16	BLCA,BRCA,CHOL,COAD,ESCA,HNSC,KICH,KIRC,KIRP,LIHC,LUAD,LUSC,PRAD,READ,STAD,UCEC
FAM184A	16	BLCA,BRCA,CHOL,COAD,GBM,HNSC,KICH,KIRC,KIRP,LUAD,LUSC,PRAD,READ,STAD,THCA,UCEC
FBLN5	16	BLCA,BRCA,CHOL,COAD,ESCA,HNSC,KICH,KIRC,KIRP,LIHC,LUAD,LUSC,READ,STAD,THCA,UCEC
FOS	16	BLCA,BRCA,CHOL,COAD,HNSC,KICH,KIRC,KIRP,LIHC,LUAD,LUSC,PRAD,READ,STAD,THCA,UCEC
FOXP2	16	BLCA,BRCA,CHOL,COAD,ESCA,GBM,HNSC,KICH,KIRC,LIHC,LUAD,PRAD,READ,STAD,THCA,UCEC
GFRA1	16	BLCA,CHOL,COAD,ESCA,GBM,HNSC,KICH,KIRC,LIHC,LUAD,LUSC,PRAD,READ,STAD,THCA,UCEC
GREM2	16	BLCA,BRCA,CHOL,COAD,ESCA,GBM,HNSC,KICH,KIRC,KIRP,LIHC,LUAD,LUSC,READ,STAD,THCA
GSTM5	16	BLCA,BRCA,COAD,ESCA,HNSC,KICH,KIRC,KIRP,LIHC,LUAD,LUSC,PRAD,READ,STAD,THCA,UCEC
HSPB7	16	BLCA,BRCA,COAD,ESCA,HNSC,KICH,KIRC,KIRP,LIHC,LUAD,LUSC,PRAD,READ,STAD,THCA,UCEC
KCNB1	16	BLCA,BRCA,CHOL,COAD,ESCA,GBM,HNSC,KICH,LIHC,LUAD,LUSC,PRAD,READ,STAD,THCA,UCEC
KLHDC1	16	BLCA,BRCA,CHOL,COAD,ESCA,GBM,HNSC,KICH,KIRP,LUAD,LUSC,PRAD,READ,STAD,THCA,UCEC
LYVE1	16	BLCA,BRCA,CHOL,COAD,ESCA,HNSC,KICH,KIRP,LIHC,LUAD,LUSC,PRAD,READ,STAD,THCA,UCEC
MAMDC2	16	BLCA,BRCA,COAD,ESCA,HNSC,KICH,KIRC,KIRP,LIHC,LUAD,LUSC,PRAD,READ,STAD,THCA,UCEC
MAOB	16	BLCA,BRCA,CHOL,COAD,ESCA,HNSC,KICH,KIRP,LIHC,LUAD,LUSC,PRAD,READ,STAD,THCA,UCEC
METTL7A	16	BLCA,BRCA,CHOL,COAD,ESCA,HNSC,KIRC,KIRP,LIHC,LUAD,LUSC,PRAD,READ,STAD,THCA,UCEC
MICU3	16	BLCA,BRCA,CHOL,COAD,ESCA,GBM,HNSC,KIRC,KIRP,LIHC,LUAD,LUSC,PRAD,READ,STAD,UCEC
MIR22HG	16	BLCA,BRCA,CHOL,COAD,ESCA,HNSC,KIRC,KIRP,LIHC,LUAD,LUSC,PRAD,READ,STAD,THCA,UCEC
MIR99AHG	16	BLCA,BRCA,CHOL,COAD,HNSC,KICH,KIRC,KIRP,LIHC,LUAD,LUSC,PRAD,READ,STAD,THCA,UCEC
MYH11	16	BLCA,BRCA,COAD,ESCA,GBM,HNSC,KICH,KIRP,LIHC,LUAD,LUSC,PRAD,READ,STAD,THCA,UCEC
NAP1L3	16	BLCA,BRCA,COAD,ESCA,GBM,HNSC,KICH,KIRC,KIRP,LIHC,LUAD,LUSC,PRAD,READ,STAD,UCEC
NAP1L5	16	BLCA,BRCA,CHOL,COAD,ESCA,GBM,KIRC,KIRP,LIHC,LUAD,LUSC,PRAD,READ,STAD,THCA,UCEC
NCAM1	16	BLCA,BRCA,COAD,ESCA,GBM,HNSC,KICH,KIRP,LIHC,LUAD,LUSC,PRAD,READ,STAD,THCA,UCEC
NDNF	16	BLCA,BRCA,COAD,ESCA,HNSC,KICH,KIRC,KIRP,LIHC,LUAD,LUSC,PRAD,READ,STAD,THCA,UCEC
NDRG2	16	BRCA,CHOL,COAD,ESCA,GBM,HNSC,KIRC,KIRP,LIHC,LUAD,LUSC,PRAD,READ,STAD,THCA,UCEC
NPY1R	16	BLCA,BRCA,COAD,ESCA,GBM,HNSC,KICH,KIRC,KIRP,LIHC,LUAD,LUSC,PRAD,READ,STAD,UCEC
NPY5R	16	BLCA,BRCA,COAD,ESCA,GBM,HNSC,KICH,KIRC,KIRP,LIHC,LUAD,LUSC,READ,STAD,THCA,UCEC
OGN	16	BLCA,BRCA,COAD,ESCA,HNSC,KICH,KIRC,KIRP,LIHC,LUAD,LUSC,PRAD,READ,STAD,THCA,UCEC
P2RX6	16	BLCA,BRCA,CHOL,COAD,GBM,HNSC,KICH,KIRC,KIRP,LIHC,LUAD,LUSC,PRAD,READ,STAD,UCEC
PARK2	16	BLCA,BRCA,COAD,ESCA,GBM,HNSC,KICH,KIRC,KIRP,LUAD,LUSC,PRAD,READ,STAD,THCA,UCEC
PARM1	16	BLCA,BRCA,COAD,ESCA,GBM,HNSC,KICH,KIRC,KIRP,LUAD,LUSC,PRAD,READ,STAD,THCA,UCEC
PDE2A	16	BLCA,BRCA,CHOL,COAD,ESCA,GBM,HNSC,KICH,KIRP,LIHC,LUAD,LUSC,PRAD,READ,STAD,UCEC
PHYHD1	16	BLCA,BRCA,CHOL,COAD,ESCA,HNSC,KICH,KIRC,KIRP,LIHC,LUAD,LUSC,PRAD,READ,STAD,THCA
PI16	16	BLCA,BRCA,COAD,ESCA,HNSC,KICH,KIRC,KIRP,LIHC,LUAD,LUSC,PRAD,READ,STAD,THCA,UCEC
PKHD1L1	16	BLCA,BRCA,CHOL,COAD,ESCA,HNSC,KICH,KIRC,KIRP,LIHC,LUAD,LUSC,PRAD,READ,STAD,THCA
PLCL1	16	BLCA,BRCA,COAD,ESCA,GBM,HNSC,KICH,KIRC,KIRP,LUAD,LUSC,PRAD,READ,STAD,THCA,UCEC
PLCXD3	16	BLCA,BRCA,COAD,ESCA,GBM,HNSC,KIRC,KIRP,LIHC,LUAD,LUSC,PRAD,READ,STAD,THCA,UCEC
PLIN4	16	BLCA,BRCA,CHOL,COAD,ESCA,GBM,HNSC,KIRP,LIHC,LUAD,LUSC,PRAD,READ,STAD,THCA,UCEC
PPM1K	16	BLCA,BRCA,CHOL,COAD,ESCA,GBM,HNSC,KICH,KIRC,KIRP,LIHC,LUAD,LUSC,READ,STAD,UCEC
PPP1R1A	16	BLCA,BRCA,CHOL,COAD,ESCA,GBM,HNSC,KICH,KIRC,KIRP,LIHC,LUSC,PRAD,READ,STAD,THCA
PRELP	16	BLCA,BRCA,COAD,ESCA,HNSC,KICH,KIRC,KIRP,LIHC,LUAD,LUSC,PRAD,READ,STAD,THCA,UCEC
PRKAR2B	16	BLCA,BRCA,COAD,ESCA,GBM,HNSC,KICH,KIRC,KIRP,LIHC,LUAD,LUSC,READ,STAD,THCA,UCEC
PTGIS	16	BLCA,BRCA,COAD,ESCA,HNSC,KICH,KIRC,KIRP,LIHC,LUAD,LUSC,PRAD,READ,STAD,THCA,UCEC
PWAR5	16	BLCA,BRCA,COAD,ESCA,GBM,HNSC,KICH,KIRC,KIRP,LUAD,LUSC,PRAD,READ,STAD,THCA,UCEC
PWARSN	16	BLCA,BRCA,COAD,ESCA,GBM,HNSC,KICH,KIRC,KIRP,LIHC,LUAD,LUSC,READ,STAD,THCA,UCEC
RELN	16	BLCA,BRCA,CHOL,COAD,ESCA,GBM,HNSC,KICH,KIRC,LIHC,LUAD,LUSC,READ,STAD,THCA,UCEC
RGN	16	BLCA,BRCA,CHOL,COAD,ESCA,HNSC,KICH,KIRC,KIRP,LIHC,LUAD,LUSC,PRAD,STAD,THCA,UCEC
RGS7BP	16	BLCA,BRCA,CHOL,COAD,ESCA,GBM,HNSC,KICH,KIRC,KIRP,LIHC,LUAD,LUSC,PRAD,THCA,UCEC
RNF150	16	BLCA,BRCA,COAD,ESCA,GBM,HNSC,KICH,KIRC,KIRP,LIHC,LUSC,PRAD,READ,STAD,THCA,UCEC
RSPO3	16	BLCA,BRCA,CHOL,COAD,ESCA,GBM,HNSC,KIRC,KIRP,LIHC,LUAD,LUSC,PRAD,READ,THCA,UCEC
SASH1	16	BLCA,BRCA,CHOL,COAD,ESCA,GBM,HNSC,KICH,KIRP,LIHC,LUAD,LUSC,READ,STAD,THCA,UCEC
SDPR	16	BLCA,BRCA,CHOL,COAD,ESCA,HNSC,KICH,KIRP,LIHC,LUAD,LUSC,PRAD,READ,STAD,THCA,UCEC
SERTM1	16	BLCA,BRCA,COAD,ESCA,GBM,HNSC,KICH,KIRC,KIRP,LUAD,LUSC,PRAD,READ,STAD,THCA,UCEC
SFRP1	16	BLCA,BRCA,CHOL,COAD,ESCA,GBM,HNSC,KICH,KIRC,KIRP,LIHC,LUAD,READ,STAD,THCA,UCEC
SH3BP5	16	BLCA,BRCA,CHOL,ESCA,GBM,HNSC,KICH,KIRP,LIHC,LUAD,LUSC,PRAD,READ,STAD,THCA,UCEC
SPHKAP	16	BLCA,BRCA,COAD,ESCA,GBM,HNSC,KICH,KIRC,KIRP,LUAD,LUSC,PRAD,READ,STAD,THCA,UCEC
SYPL2	16	BLCA,BRCA,CHOL,COAD,ESCA,HNSC,KICH,KIRC,LIHC,LUAD,LUSC,PRAD,READ,STAD,THCA,UCEC
TCF21	16	BLCA,BRCA,CHOL,COAD,ESCA,KICH,KIRC,KIRP,LIHC,LUAD,LUSC,PRAD,READ,STAD,THCA,UCEC
TMEM47	16	BLCA,BRCA,CHOL,COAD,ESCA,HNSC,KICH,KIRP,LIHC,LUAD,LUSC,PRAD,READ,STAD,THCA,UCEC
TNXB	16	BLCA,BRCA,CHOL,COAD,ESCA,HNSC,KICH,KIRC,KIRP,LIHC,LUAD,LUSC,READ,STAD,THCA,UCEC
WASF3	16	BLCA,BRCA,COAD,ESCA,GBM,HNSC,KICH,KIRC,KIRP,LIHC,LUAD,LUSC,READ,STAD,THCA,UCEC
WDFY3-AS2	16	BLCA,BRCA,COAD,ESCA,HNSC,KICH,KIRC,KIRP,LIHC,LUAD,LUSC,PRAD,READ,STAD,THCA,UCEC
WDR17	16	BLCA,BRCA,COAD,ESCA,GBM,HNSC,KICH,KIRC,KIRP,LIHC,LUAD,LUSC,READ,STAD,THCA,UCEC
ZBTB16	16	BLCA,BRCA,CHOL,COAD,ESCA,GBM,HNSC,KICH,KIRP,LIHC,LUAD,LUSC,READ,STAD,THCA,UCEC
ZNF331	16	BLCA,BRCA,COAD,ESCA,GBM,HNSC,KICH,KIRC,KIRP,LIHC,LUAD,LUSC,READ,STAD,THCA,UCEC
ZNF354C	16	BLCA,BRCA,COAD,ESCA,HNSC,KICH,KIRC,KIRP,LIHC,LUAD,LUSC,PRAD,READ,STAD,THCA,UCEC
ADAM33	15	BLCA,BRCA,COAD,ESCA,HNSC,KICH,KIRC,KIRP,LUAD,LUSC,PRAD,READ,STAD,THCA,UCEC
ADH1C	15	BLCA,BRCA,CHOL,COAD,HNSC,KICH,KIRC,KIRP,LIHC,LUAD,LUSC,PRAD,READ,STAD,THCA
ALDH6A1	15	BLCA,BRCA,CHOL,COAD,ESCA,GBM,HNSC,KICH,KIRC,KIRP,LIHC,LUSC,READ,STAD,THCA
ANGPTL7	15	BLCA,BRCA,CHOL,COAD,ESCA,HNSC,KICH,KIRC,LUAD,LUSC,PRAD,READ,STAD,THCA,UCEC
AOC3	15	BLCA,BRCA,CHOL,COAD,ESCA,HNSC,KICH,KIRP,LIHC,LUAD,LUSC,PRAD,READ,STAD,UCEC
AQP7	15	BLCA,BRCA,CHOL,COAD,GBM,HNSC,KICH,KIRC,KIRP,LIHC,LUSC,READ,STAD,THCA,UCEC
ARHGAP24	15	BLCA,BRCA,COAD,ESCA,KICH,KIRC,KIRP,LIHC,LUAD,LUSC,PRAD,READ,STAD,THCA,UCEC
ASPG	15	BLCA,BRCA,CHOL,COAD,GBM,HNSC,KICH,KIRP,LIHC,LUAD,LUSC,READ,STAD,THCA,UCEC
ATOH8	15	BLCA,BRCA,CHOL,COAD,ESCA,HNSC,KICH,KIRP,LIHC,LUAD,LUSC,PRAD,READ,STAD,UCEC
ATP1A2	15	BLCA,BRCA,COAD,ESCA,GBM,HNSC,KICH,KIRC,KIRP,LUAD,LUSC,PRAD,READ,STAD,UCEC
AVPI1	15	BLCA,BRCA,CHOL,COAD,GBM,KICH,KIRC,KIRP,LIHC,LUAD,LUSC,PRAD,READ,STAD,UCEC
BEX1	15	BLCA,CHOL,COAD,ESCA,GBM,HNSC,KICH,KIRC,LIHC,LUAD,LUSC,PRAD,READ,STAD,THCA
BMPER	15	BLCA,BRCA,CHOL,COAD,ESCA,HNSC,KICH,KIRP,LIHC,LUAD,LUSC,PRAD,READ,STAD,UCEC
C2orf40	15	BLCA,BRCA,COAD,ESCA,HNSC,KICH,KIRC,KIRP,LIHC,LUAD,LUSC,PRAD,READ,STAD,UCEC
CACNA2D1	15	BLCA,BRCA,COAD,GBM,HNSC,KICH,KIRC,KIRP,LIHC,LUAD,PRAD,READ,STAD,THCA,UCEC
CCDC178	15	BLCA,BRCA,COAD,ESCA,HNSC,KICH,KIRC,KIRP,LUAD,LUSC,PRAD,READ,STAD,THCA,UCEC
CCL21	15	BLCA,BRCA,COAD,ESCA,HNSC,KIRC,KIRP,LIHC,LUAD,LUSC,PRAD,READ,STAD,THCA,UCEC
CCL23	15	BLCA,BRCA,CHOL,COAD,ESCA,HNSC,KICH,KIRC,KIRP,LIHC,LUAD,LUSC,READ,STAD,UCEC
CES1	15	BLCA,BRCA,CHOL,COAD,HNSC,KICH,KIRC,KIRP,LIHC,LUAD,LUSC,PRAD,STAD,THCA,UCEC
CLDN11	15	BLCA,BRCA,COAD,GBM,HNSC,KICH,KIRC,KIRP,LIHC,LUAD,LUSC,PRAD,READ,STAD,UCEC
CLEC4M	15	BLCA,BRCA,CHOL,COAD,GBM,KICH,KIRC,KIRP,LIHC,LUAD,LUSC,PRAD,READ,THCA,UCEC
CYS1	15	BLCA,BRCA,COAD,ESCA,GBM,KICH,KIRC,KIRP,LIHC,LUAD,LUSC,PRAD,READ,STAD,UCEC
DIXDC1	15	BLCA,BRCA,COAD,ESCA,GBM,HNSC,KICH,LIHC,LUAD,LUSC,PRAD,READ,STAD,THCA,UCEC
DLG2	15	BLCA,BRCA,CHOL,COAD,ESCA,GBM,HNSC,KIRC,KIRP,LIHC,LUSC,READ,STAD,THCA,UCEC
DPP6	15	BLCA,BRCA,COAD,ESCA,HNSC,KICH,KIRC,KIRP,LUAD,LUSC,PRAD,READ,STAD,THCA,UCEC
ECHDC3	15	BLCA,BRCA,CHOL,COAD,ESCA,HNSC,KICH,KIRC,KIRP,LIHC,LUAD,LUSC,PRAD,STAD,THCA
ENPP6	15	BLCA,BRCA,COAD,ESCA,HNSC,KICH,KIRC,KIRP,LUAD,LUSC,PRAD,READ,STAD,THCA,UCEC
EPB41L3	15	BLCA,BRCA,COAD,GBM,HNSC,KIRC,KIRP,LIHC,LUAD,LUSC,PRAD,READ,STAD,THCA,UCEC
EPHA5	15	BLCA,BRCA,COAD,ESCA,GBM,HNSC,KICH,KIRC,KIRP,LUAD,PRAD,READ,STAD,THCA,UCEC
EPHX2	15	BLCA,BRCA,CHOL,COAD,ESCA,HNSC,KICH,KIRC,KIRP,LIHC,LUAD,LUSC,READ,STAD,UCEC
FAM198A	15	BLCA,CHOL,COAD,ESCA,HNSC,KICH,KIRC,KIRP,LIHC,LUAD,LUSC,PRAD,READ,THCA,UCEC
FAT4	15	BLCA,BRCA,CHOL,COAD,ESCA,HNSC,KICH,KIRP,LIHC,LUAD,LUSC,PRAD,READ,THCA,UCEC
FGF10	15	BLCA,BRCA,COAD,ESCA,HNSC,KICH,KIRC,KIRP,LUAD,LUSC,PRAD,READ,STAD,THCA,UCEC
FLJ36777	15	BLCA,BRCA,CHOL,COAD,ESCA,HNSC,KICH,KIRC,KIRP,LUAD,LUSC,READ,STAD,THCA,UCEC
FMN2	15	BLCA,BRCA,COAD,ESCA,HNSC,KICH,KIRC,KIRP,LUAD,LUSC,PRAD,READ,STAD,THCA,UCEC
FMO2	15	BLCA,BRCA,CHOL,COAD,HNSC,KICH,KIRP,LIHC,LUAD,LUSC,PRAD,READ,STAD,THCA,UCEC
GHR	15	BLCA,BRCA,CHOL,COAD,ESCA,HNSC,KIRC,KIRP,LIHC,LUAD,LUSC,READ,STAD,THCA,UCEC
GPRASP2	15	BLCA,BRCA,CHOL,COAD,ESCA,GBM,HNSC,KIRC,KIRP,LIHC,LUAD,LUSC,READ,STAD,UCEC
HBA1	15	BLCA,BRCA,CHOL,COAD,ESCA,GBM,HNSC,KIRP,LIHC,LUAD,LUSC,PRAD,READ,STAD,THCA
HBB	15	BLCA,BRCA,CHOL,COAD,ESCA,HNSC,KICH,KIRP,LIHC,LUAD,LUSC,PRAD,READ,STAD,THCA
HEPN1	15	BLCA,BRCA,CHOL,COAD,ESCA,HNSC,KICH,KIRC,KIRP,LIHC,PRAD,READ,STAD,THCA,UCEC
HIF3A	15	BLCA,BRCA,COAD,ESCA,HNSC,KICH,KIRC,KIRP,LUAD,LUSC,PRAD,READ,STAD,THCA,UCEC
HIPK3	15	BLCA,BRCA,COAD,ESCA,HNSC,KICH,KIRC,KIRP,LIHC,LUAD,LUSC,PRAD,READ,THCA,UCEC
IL6ST	15	BLCA,BRCA,COAD,ESCA,HNSC,KICH,KIRC,KIRP,LIHC,LUAD,LUSC,PRAD,READ,THCA,UCEC
ITGA9	15	BLCA,BRCA,CHOL,COAD,ESCA,GBM,HNSC,KICH,KIRP,LIHC,LUAD,LUSC,PRAD,STAD,UCEC
KAT2B	15	BLCA,BRCA,CHOL,COAD,ESCA,HNSC,KICH,KIRC,KIRP,LIHC,LUAD,LUSC,READ,STAD,UCEC
KLF9	15	BLCA,BRCA,CHOL,COAD,ESCA,HNSC,KICH,KIRP,LIHC,LUAD,LUSC,READ,STAD,THCA,UCEC
KLHL33	15	BLCA,BRCA,COAD,ESCA,GBM,HNSC,KICH,KIRC,KIRP,LUAD,LUSC,PRAD,READ,THCA,UCEC
LDB3	15	BLCA,BRCA,COAD,ESCA,GBM,HNSC,KICH,KIRP,LUAD,LUSC,PRAD,READ,STAD,THCA,UCEC
LIFR	15	BLCA,BRCA,CHOL,COAD,ESCA,HNSC,KIRC,KIRP,LIHC,LUAD,LUSC,READ,STAD,THCA,UCEC
LINC00092	15	BLCA,BRCA,COAD,ESCA,KICH,KIRC,KIRP,LIHC,LUAD,LUSC,PRAD,READ,STAD,THCA,UCEC
LINC00982	15	BLCA,BRCA,COAD,ESCA,GBM,KICH,KIRC,KIRP,LUAD,LUSC,PRAD,READ,STAD,THCA,UCEC
LINC01140	15	BLCA,BRCA,CHOL,COAD,ESCA,GBM,HNSC,KICH,LIHC,LUAD,LUSC,READ,STAD,THCA,UCEC
LRRC2	15	BLCA,BRCA,CHOL,ESCA,HNSC,KICH,KIRC,KIRP,LIHC,LUAD,LUSC,PRAD,STAD,THCA,UCEC
MAGI2	15	BLCA,BRCA,COAD,ESCA,HNSC,KIRC,KIRP,LIHC,LUAD,LUSC,PRAD,READ,STAD,THCA,UCEC
MAOA	15	BLCA,BRCA,CHOL,COAD,ESCA,HNSC,KICH,KIRC,KIRP,LIHC,LUAD,LUSC,READ,STAD,UCEC
MPDZ	15	BLCA,BRCA,CHOL,COAD,ESCA,KICH,KIRC,KIRP,LIHC,LUAD,LUSC,PRAD,READ,STAD,UCEC
MRGPRF	15	BLCA,BRCA,COAD,ESCA,KICH,KIRC,KIRP,LIHC,LUAD,LUSC,PRAD,READ,STAD,THCA,UCEC
MT1M	15	BLCA,BRCA,CHOL,COAD,ESCA,HNSC,KICH,KIRC,KIRP,LIHC,LUAD,LUSC,READ,STAD,THCA
MYL3	15	BLCA,BRCA,COAD,ESCA,GBM,HNSC,KICH,KIRC,LIHC,LUAD,LUSC,PRAD,READ,STAD,UCEC
MYO9A	15	BLCA,BRCA,COAD,ESCA,GBM,KICH,KIRC,KIRP,LIHC,LUAD,LUSC,PRAD,READ,THCA,UCEC
MYOCD	15	BLCA,BRCA,COAD,ESCA,GBM,HNSC,KICH,KIRC,KIRP,LUAD,LUSC,PRAD,READ,STAD,UCEC
MYOM2	15	BLCA,BRCA,COAD,ESCA,GBM,HNSC,KICH,KIRC,KIRP,LIHC,LUAD,LUSC,PRAD,STAD,UCEC
NECAB1	15	BLCA,BRCA,COAD,ESCA,GBM,HNSC,KICH,KIRC,LUAD,LUSC,PRAD,READ,STAD,THCA,UCEC
NFASC	15	BLCA,BRCA,COAD,ESCA,GBM,KICH,KIRC,KIRP,LUAD,LUSC,PRAD,READ,STAD,THCA,UCEC
NOS1	15	BLCA,BRCA,COAD,GBM,HNSC,KICH,KIRC,KIRP,LUAD,LUSC,PRAD,READ,STAD,THCA,UCEC
NPR1	15	BLCA,BRCA,COAD,ESCA,HNSC,KICH,KIRC,KIRP,LIHC,LUAD,LUSC,PRAD,READ,STAD,UCEC
NR4A3	15	BLCA,BRCA,ESCA,HNSC,KICH,KIRC,KIRP,LIHC,LUAD,LUSC,PRAD,READ,STAD,THCA,UCEC
NTN4	15	BRCA,COAD,ESCA,GBM,HNSC,KICH,KIRC,KIRP,LIHC,LUAD,LUSC,PRAD,READ,STAD,UCEC
OMD	15	BLCA,BRCA,COAD,ESCA,HNSC,KICH,KIRC,KIRP,LIHC,LUAD,LUSC,READ,STAD,THCA,UCEC
PDE7B	15	BLCA,BRCA,CHOL,COAD,ESCA,KICH,KIRC,KIRP,LIHC,LUAD,LUSC,PRAD,READ,STAD,UCEC
PDGFRA	15	BLCA,BRCA,COAD,ESCA,KICH,KIRC,KIRP,LIHC,LUAD,LUSC,PRAD,READ,STAD,THCA,UCEC
PDK4	15	BLCA,BRCA,CHOL,COAD,ESCA,HNSC,KICH,KIRP,LIHC,LUAD,LUSC,PRAD,READ,STAD,UCEC
PDZD4	15	BLCA,BRCA,COAD,ESCA,GBM,HNSC,KICH,KIRP,LIHC,LUAD,LUSC,READ,STAD,THCA,UCEC
PER3	15	BLCA,BRCA,CHOL,COAD,ESCA,GBM,HNSC,KIRP,LIHC,LUAD,LUSC,PRAD,READ,STAD,UCEC
PGM5-AS1	15	BLCA,BRCA,COAD,ESCA,HNSC,KICH,KIRC,KIRP,LUAD,LUSC,PRAD,READ,STAD,THCA,UCEC
PKNOX2	15	BLCA,BRCA,COAD,ESCA,HNSC,KICH,KIRC,KIRP,LIHC,LUAD,LUSC,READ,STAD,THCA,UCEC
PM20D1	15	BRCA,COAD,ESCA,HNSC,KICH,KIRC,KIRP,LIHC,LUAD,LUSC,PRAD,READ,STAD,THCA,UCEC
PMP2	15	BLCA,BRCA,CHOL,COAD,ESCA,HNSC,KICH,KIRC,KIRP,LIHC,PRAD,READ,STAD,THCA,UCEC
PRICKLE2	15	BLCA,BRCA,COAD,ESCA,GBM,HNSC,KICH,LIHC,LUAD,LUSC,PRAD,READ,STAD,THCA,UCEC
PRPH2	15	BLCA,BRCA,COAD,ESCA,GBM,HNSC,KIRC,KIRP,LUAD,LUSC,PRAD,READ,STAD,THCA,UCEC
PYGM	15	BLCA,BRCA,COAD,ESCA,GBM,HNSC,KICH,KIRP,LUAD,LUSC,PRAD,READ,STAD,THCA,UCEC
RASL11A	15	BLCA,BRCA,CHOL,COAD,HNSC,KICH,KIRC,KIRP,LIHC,LUAD,LUSC,PRAD,STAD,THCA,UCEC
RBMS3	15	BLCA,BRCA,COAD,ESCA,HNSC,KICH,KIRP,LIHC,LUAD,LUSC,PRAD,READ,STAD,THCA,UCEC
RERGL	15	BLCA,BRCA,COAD,ESCA,GBM,HNSC,KICH,KIRC,KIRP,LUAD,LUSC,READ,STAD,THCA,UCEC
RGS2	15	BLCA,BRCA,COAD,ESCA,KICH,KIRC,KIRP,LIHC,LUAD,LUSC,PRAD,READ,STAD,THCA,UCEC
RUNX1T1	15	BLCA,BRCA,COAD,ESCA,GBM,HNSC,KICH,KIRP,LUAD,LUSC,PRAD,READ,STAD,THCA,UCEC
SCN2B	15	BLCA,BRCA,COAD,ESCA,GBM,HNSC,KICH,KIRC,KIRP,LUAD,LUSC,PRAD,READ,STAD,UCEC
SETBP1	15	BLCA,BRCA,CHOL,COAD,ESCA,KIRC,KIRP,LIHC,LUAD,LUSC,PRAD,READ,STAD,THCA,UCEC
SGCD	15	BLCA,BRCA,CHOL,COAD,ESCA,GBM,HNSC,KIRC,LIHC,LUAD,LUSC,PRAD,READ,STAD,THCA
SH3BGRL2	15	BLCA,BRCA,CHOL,COAD,ESCA,GBM,HNSC,KICH,KIRC,KIRP,LIHC,LUSC,READ,STAD,UCEC
SLITRK2	15	BLCA,BRCA,COAD,ESCA,HNSC,KICH,KIRP,LIHC,LUAD,LUSC,PRAD,READ,STAD,THCA,UCEC
SMARCA2	15	BLCA,BRCA,CHOL,ESCA,GBM,HNSC,KICH,KIRC,KIRP,LIHC,LUAD,LUSC,STAD,THCA,UCEC
ST6GALNAC3	15	BLCA,BRCA,CHOL,COAD,ESCA,KICH,KIRC,KIRP,LIHC,LUAD,LUSC,PRAD,READ,STAD,UCEC
SYCE1	15	BRCA,CHOL,COAD,ESCA,GBM,KICH,KIRP,LIHC,LUAD,LUSC,PRAD,READ,STAD,THCA,UCEC
SYT9	15	BLCA,CHOL,COAD,ESCA,GBM,KICH,KIRC,KIRP,LIHC,LUAD,PRAD,READ,STAD,THCA,UCEC
TEK	15	BLCA,BRCA,CHOL,COAD,ESCA,GBM,HNSC,KICH,KIRC,KIRP,LIHC,LUAD,LUSC,READ,UCEC
TMEM220	15	BLCA,BRCA,CHOL,COAD,ESCA,HNSC,KICH,KIRP,LIHC,LUAD,LUSC,READ,STAD,THCA,UCEC
TNNI3K	15	BLCA,BRCA,COAD,ESCA,HNSC,KICH,KIRC,KIRP,LUAD,LUSC,PRAD,READ,STAD,THCA,UCEC
TPTEP1	15	BLCA,BRCA,COAD,ESCA,HNSC,KICH,KIRC,LIHC,LUAD,LUSC,PRAD,READ,STAD,THCA,UCEC
TSPYL5	15	BLCA,BRCA,COAD,ESCA,GBM,HNSC,KICH,KIRC,KIRP,LIHC,PRAD,READ,STAD,THCA,UCEC
USP44	15	BRCA,COAD,ESCA,GBM,HNSC,KICH,KIRC,KIRP,LIHC,LUAD,LUSC,PRAD,READ,STAD,THCA
VIPR2	15	BLCA,BRCA,COAD,ESCA,HNSC,KICH,KIRC,KIRP,LIHC,LUSC,PRAD,READ,STAD,THCA,UCEC
VIT	15	BLCA,BRCA,COAD,ESCA,GBM,HNSC,KICH,KIRC,KIRP,LUAD,PRAD,READ,STAD,THCA,UCEC
WFIKKN2	15	BLCA,BRCA,CHOL,COAD,ESCA,HNSC,KICH,KIRC,KIRP,LUAD,LUSC,PRAD,READ,STAD,UCEC
ZFPM2	15	BLCA,BRCA,CHOL,COAD,ESCA,HNSC,KIRP,LIHC,LUAD,LUSC,PRAD,READ,STAD,THCA,UCEC
ZNF727	15	BLCA,BRCA,COAD,ESCA,GBM,HNSC,KICH,KIRC,KIRP,LUAD,LUSC,PRAD,READ,STAD,UCEC
ABCA10	14	BRCA,CHOL,COAD,ESCA,GBM,HNSC,KICH,KIRP,LIHC,LUAD,LUSC,READ,THCA,UCEC
ABCC9	14	BLCA,BRCA,CHOL,COAD,ESCA,KICH,KIRP,LIHC,LUAD,LUSC,PRAD,READ,THCA,UCEC
ABI3BP	14	BLCA,BRCA,COAD,ESCA,HNSC,KICH,LIHC,LUAD,LUSC,PRAD,READ,STAD,THCA,UCEC
ACADM	14	BLCA,BRCA,CHOL,COAD,ESCA,HNSC,KICH,KIRC,KIRP,LIHC,READ,STAD,THCA,UCEC
ADAMTS8	14	BLCA,BRCA,COAD,ESCA,GBM,HNSC,KICH,KIRC,KIRP,LUAD,LUSC,PRAD,READ,STAD
ADH1A	14	BLCA,BRCA,CHOL,COAD,HNSC,KICH,KIRC,KIRP,LIHC,LUAD,LUSC,READ,THCA,UCEC
AGPAT9	14	BLCA,BRCA,CHOL,COAD,ESCA,HNSC,KIRC,KIRP,LIHC,PRAD,READ,STAD,THCA,UCEC
AKAP12	14	BLCA,BRCA,COAD,ESCA,HNSC,KICH,LIHC,LUAD,LUSC,PRAD,READ,STAD,THCA,UCEC
ALAD	14	BLCA,BRCA,CHOL,COAD,ESCA,GBM,HNSC,KICH,KIRC,KIRP,LIHC,LUSC,PRAD,STAD
ALDH2	14	BLCA,BRCA,CHOL,ESCA,GBM,HNSC,KICH,KIRC,LIHC,LUAD,LUSC,PRAD,STAD,THCA
ARC	14	BLCA,BRCA,COAD,HNSC,KICH,KIRC,KIRP,LUAD,LUSC,PRAD,READ,STAD,THCA,UCEC
ARRB1	14	BLCA,BRCA,COAD,ESCA,GBM,HNSC,KICH,KIRP,LIHC,LUAD,LUSC,READ,STAD,UCEC
ATP6V1G2	14	BLCA,COAD,ESCA,GBM,HNSC,KICH,KIRC,KIRP,LUSC,PRAD,READ,STAD,THCA,UCEC
BDH2	14	BRCA,CHOL,COAD,ESCA,HNSC,KICH,KIRC,KIRP,LIHC,LUAD,LUSC,PRAD,READ,STAD
BMP3	14	BRCA,COAD,ESCA,GBM,HNSC,KICH,KIRC,KIRP,LUAD,LUSC,PRAD,READ,STAD,THCA
BRE-AS1	14	BLCA,BRCA,ESCA,GBM,HNSC,KICH,KIRC,KIRP,LIHC,LUAD,LUSC,READ,STAD,UCEC
BVES	14	BLCA,BRCA,COAD,ESCA,KICH,KIRC,KIRP,LUAD,LUSC,PRAD,READ,STAD,THCA,UCEC
C2orf71	14	BLCA,BRCA,COAD,GBM,HNSC,KICH,KIRC,KIRP,LUAD,LUSC,PRAD,READ,STAD,UCEC
CCDC69	14	BLCA,BRCA,CHOL,COAD,ESCA,HNSC,KIRP,LIHC,LUAD,LUSC,PRAD,READ,STAD,UCEC
CEP85L	14	BLCA,BRCA,COAD,ESCA,HNSC,KICH,KIRP,LIHC,LUSC,PRAD,READ,STAD,THCA,UCEC
CGNL1	14	BLCA,BRCA,CHOL,COAD,ESCA,HNSC,KIRC,KIRP,LIHC,LUAD,LUSC,STAD,THCA,UCEC
CHRNA4	14	CHOL,COAD,ESCA,GBM,KICH,KIRC,KIRP,LIHC,LUAD,PRAD,READ,STAD,THCA,UCEC
CITED2	14	BLCA,BRCA,CHOL,COAD,ESCA,HNSC,KICH,LIHC,LUAD,LUSC,READ,STAD,THCA,UCEC
CNTN3	14	BLCA,BRCA,CHOL,COAD,ESCA,GBM,HNSC,KIRC,KIRP,LIHC,LUSC,READ,STAD,THCA
CNTN4	14	BLCA,BRCA,COAD,ESCA,GBM,HNSC,KICH,KIRC,LIHC,LUAD,LUSC,READ,STAD,UCEC
COL25A1	14	BLCA,BRCA,CHOL,COAD,ESCA,GBM,HNSC,KICH,KIRP,LIHC,LUSC,READ,STAD,THCA
CSRNP1	14	BLCA,BRCA,CHOL,ESCA,HNSC,KIRP,LIHC,LUAD,LUSC,PRAD,READ,STAD,THCA,UCEC
CTNNA3	14	BLCA,BRCA,CHOL,COAD,ESCA,GBM,HNSC,KICH,KIRP,LIHC,PRAD,READ,STAD,UCEC
CYP4F12	14	BRCA,CHOL,COAD,HNSC,KICH,KIRP,LIHC,LUAD,LUSC,PRAD,READ,STAD,THCA,UCEC
DNAJB4	14	BLCA,BRCA,COAD,ESCA,KICH,KIRP,LIHC,LUAD,LUSC,PRAD,READ,STAD,THCA,UCEC
DRD1	14	BLCA,BRCA,CHOL,GBM,HNSC,KICH,KIRC,KIRP,LIHC,LUAD,LUSC,PRAD,THCA,UCEC
EFCAB1	14	BLCA,BRCA,CHOL,COAD,GBM,KICH,KIRC,LIHC,LUAD,LUSC,PRAD,READ,STAD,UCEC
EGR1	14	BLCA,BRCA,CHOL,HNSC,KICH,KIRC,KIRP,LIHC,LUAD,LUSC,PRAD,STAD,THCA,UCEC
EIF4E3	14	BLCA,BRCA,COAD,ESCA,GBM,HNSC,KICH,LIHC,LUAD,LUSC,PRAD,READ,STAD,UCEC
ENAM	14	BLCA,BRCA,COAD,ESCA,GBM,HNSC,KIRC,KIRP,LUAD,LUSC,READ,STAD,THCA,UCEC
F8	14	BLCA,BRCA,CHOL,COAD,ESCA,HNSC,KICH,KIRP,LIHC,LUAD,LUSC,READ,STAD,UCEC
FAM161B	14	BLCA,BRCA,COAD,ESCA,GBM,HNSC,KICH,KIRC,KIRP,LUSC,PRAD,READ,STAD,UCEC
FAM229B	14	BLCA,CHOL,COAD,ESCA,HNSC,KICH,KIRC,LIHC,LUAD,LUSC,PRAD,READ,STAD,UCEC
FAM46C	14	BLCA,CHOL,COAD,ESCA,HNSC,KICH,KIRC,KIRP,LIHC,LUSC,PRAD,READ,STAD,THCA
FRY	14	BLCA,BRCA,CHOL,ESCA,GBM,HNSC,KICH,KIRC,KIRP,LUAD,LUSC,PRAD,THCA,UCEC
FXYD6	14	BLCA,BRCA,COAD,ESCA,HNSC,KIRP,LIHC,LUAD,LUSC,PRAD,READ,STAD,THCA,UCEC
GCK	14	BLCA,BRCA,CHOL,COAD,KICH,KIRC,KIRP,LIHC,LUAD,PRAD,READ,STAD,THCA,UCEC
GDF10	14	BLCA,BRCA,COAD,ESCA,GBM,HNSC,KICH,KIRP,LUAD,LUSC,PRAD,STAD,THCA,UCEC
GLIPR1L2	14	BLCA,BRCA,ESCA,HNSC,KICH,KIRC,KIRP,LIHC,LUAD,LUSC,READ,STAD,THCA,UCEC
GNAO1	14	BLCA,BRCA,CHOL,COAD,ESCA,GBM,KICH,KIRC,KIRP,LIHC,PRAD,READ,STAD,UCEC
GNG7	14	BLCA,BRCA,COAD,ESCA,GBM,HNSC,KIRC,KIRP,LUAD,LUSC,READ,STAD,THCA,UCEC
GPLD1	14	BLCA,BRCA,CHOL,COAD,ESCA,GBM,KICH,KIRC,KIRP,LIHC,PRAD,READ,STAD,UCEC
GPM6B	14	BLCA,BRCA,COAD,ESCA,KICH,KIRC,KIRP,LIHC,LUAD,LUSC,PRAD,READ,STAD,THCA
GRIA1	14	BLCA,BRCA,COAD,ESCA,GBM,HNSC,KIRP,LUAD,LUSC,PRAD,READ,STAD,THCA,UCEC
HBA2	14	BLCA,BRCA,CHOL,COAD,ESCA,HNSC,KIRP,LIHC,LUAD,LUSC,PRAD,READ,STAD,THCA
HSD11B1	14	BLCA,BRCA,CHOL,COAD,GBM,KICH,KIRC,KIRP,LIHC,LUAD,LUSC,PRAD,THCA,UCEC
IL33	14	BLCA,BRCA,CHOL,ESCA,HNSC,KICH,KIRP,LIHC,LUAD,LUSC,PRAD,STAD,THCA,UCEC
IP6K3	14	CHOL,COAD,ESCA,HNSC,KICH,KIRP,LIHC,LUAD,LUSC,PRAD,READ,STAD,THCA,UCEC
ITGA8	14	BLCA,BRCA,COAD,ESCA,KICH,KIRC,KIRP,LUAD,LUSC,PRAD,READ,STAD,THCA,UCEC
ITM2A	14	BLCA,BRCA,COAD,ESCA,HNSC,KICH,KIRP,LUAD,LUSC,PRAD,READ,STAD,THCA,UCEC
JPH4	14	BLCA,BRCA,COAD,ESCA,GBM,KICH,KIRC,KIRP,LUAD,LUSC,PRAD,READ,STAD,UCEC
KCNA1	14	BLCA,BRCA,COAD,ESCA,GBM,HNSC,KICH,KIRC,KIRP,LUAD,READ,STAD,THCA,UCEC
KCNA5	14	BLCA,BRCA,COAD,ESCA,GBM,HNSC,KICH,KIRP,LUAD,LUSC,READ,STAD,THCA,UCEC
KCNA6	14	BLCA,BRCA,COAD,ESCA,GBM,HNSC,KICH,KIRP,LUAD,LUSC,READ,STAD,THCA,UCEC
KCNMB2	14	BLCA,BRCA,COAD,ESCA,GBM,KICH,KIRC,KIRP,LUAD,LUSC,READ,STAD,THCA,UCEC
KCTD8	14	BLCA,BRCA,COAD,ESCA,GBM,HNSC,KICH,KIRC,KIRP,PRAD,READ,STAD,THCA,UCEC
KLF10	14	BLCA,BRCA,CHOL,COAD,KICH,KIRP,LIHC,LUAD,LUSC,PRAD,READ,STAD,THCA,UCEC
KLF2	14	BLCA,BRCA,COAD,ESCA,HNSC,KICH,KIRP,LIHC,LUAD,LUSC,READ,STAD,THCA,UCEC
KLRF1	14	BLCA,BRCA,CHOL,COAD,ESCA,HNSC,KIRP,LIHC,LUAD,LUSC,PRAD,READ,STAD,UCEC
KY	14	BLCA,BRCA,COAD,ESCA,GBM,HNSC,KICH,KIRC,KIRP,PRAD,READ,STAD,THCA,UCEC
LIMS2	14	BLCA,BRCA,CHOL,COAD,ESCA,KICH,KIRP,LIHC,LUAD,LUSC,PRAD,READ,STAD,UCEC
LINC01018	14	BLCA,BRCA,CHOL,COAD,ESCA,GBM,HNSC,KIRC,KIRP,LIHC,PRAD,READ,STAD,UCEC
LMOD1	14	BLCA,BRCA,COAD,ESCA,HNSC,KICH,KIRP,LUAD,LUSC,PRAD,READ,STAD,THCA,UCEC
LOC283856	14	BLCA,BRCA,CHOL,COAD,ESCA,KICH,KIRC,KIRP,LIHC,PRAD,READ,STAD,THCA,UCEC
LRRC4C	14	BLCA,BRCA,COAD,ESCA,GBM,HNSC,KICH,LIHC,LUAD,LUSC,PRAD,READ,STAD,THCA
LTBP4	14	BLCA,BRCA,COAD,ESCA,KICH,KIRC,KIRP,LIHC,LUAD,LUSC,READ,STAD,THCA,UCEC
LURAP1	14	BLCA,BRCA,COAD,ESCA,GBM,HNSC,KICH,KIRC,KIRP,LUAD,PRAD,READ,STAD,UCEC
LYNX1	14	BLCA,BRCA,CHOL,COAD,GBM,HNSC,KIRC,KIRP,LUAD,LUSC,PRAD,READ,STAD,UCEC
MAGEE2	14	BLCA,BRCA,COAD,ESCA,HNSC,KICH,KIRC,KIRP,LUAD,LUSC,PRAD,READ,STAD,UCEC
MAPK4	14	BLCA,BRCA,COAD,ESCA,HNSC,KIRC,KIRP,LUAD,LUSC,PRAD,READ,STAD,THCA,UCEC
MBNL1-AS1	14	BLCA,BRCA,COAD,ESCA,GBM,HNSC,KICH,LUAD,LUSC,PRAD,READ,STAD,THCA,UCEC
MPL	14	BLCA,BRCA,COAD,ESCA,GBM,HNSC,KICH,LUAD,LUSC,PRAD,READ,STAD,THCA,UCEC
MSRA	14	BLCA,BRCA,CHOL,COAD,ESCA,HNSC,KICH,KIRC,KIRP,LIHC,LUAD,LUSC,READ,STAD
MYLK	14	BLCA,BRCA,CHOL,COAD,ESCA,KICH,KIRP,LIHC,LUAD,LUSC,PRAD,READ,STAD,UCEC
MYOC	14	BLCA,BRCA,COAD,ESCA,HNSC,KICH,KIRP,LUAD,LUSC,PRAD,READ,STAD,THCA,UCEC
NBEAL1	14	BLCA,BRCA,COAD,ESCA,KICH,KIRC,KIRP,LIHC,LUAD,LUSC,PRAD,READ,THCA,UCEC
NDN	14	BLCA,BRCA,COAD,GBM,HNSC,KICH,KIRP,LIHC,LUAD,LUSC,PRAD,READ,STAD,UCEC
NEK10	14	BLCA,BRCA,CHOL,ESCA,GBM,HNSC,KICH,KIRC,LUAD,LUSC,PRAD,READ,STAD,THCA
NR4A2	14	BLCA,BRCA,CHOL,GBM,HNSC,KIRC,KIRP,LIHC,LUAD,LUSC,PRAD,STAD,THCA,UCEC
PAK3	14	BLCA,BRCA,COAD,ESCA,GBM,HNSC,KICH,KIRP,LUSC,PRAD,READ,STAD,THCA,UCEC
PAPPA2	14	BLCA,BRCA,CHOL,COAD,ESCA,KIRC,KIRP,LUAD,LUSC,PRAD,READ,STAD,THCA,UCEC
PCDH11X	14	BLCA,BRCA,COAD,ESCA,GBM,KICH,KIRC,KIRP,LUAD,LUSC,PRAD,READ,STAD,THCA
PCDHA10	14	BRCA,COAD,ESCA,HNSC,KICH,KIRC,KIRP,LIHC,LUAD,LUSC,READ,STAD,THCA,UCEC
PCDHGA2	14	BLCA,BRCA,COAD,ESCA,GBM,HNSC,KICH,KIRC,KIRP,LUAD,LUSC,READ,STAD,UCEC
PCDHGB5	14	BLCA,BRCA,COAD,GBM,HNSC,KICH,KIRC,KIRP,LIHC,LUAD,LUSC,READ,STAD,UCEC
PDE1A	14	BLCA,BRCA,COAD,ESCA,GBM,HNSC,KICH,KIRC,KIRP,LIHC,LUSC,READ,STAD,UCEC
PDK2	14	BLCA,BRCA,CHOL,COAD,ESCA,GBM,KICH,KIRP,LIHC,LUSC,PRAD,READ,STAD,UCEC
PDZRN3	14	BLCA,BRCA,COAD,ESCA,HNSC,KICH,KIRC,KIRP,LIHC,LUAD,LUSC,READ,STAD,UCEC
PEBP4	14	BLCA,BRCA,CHOL,ESCA,HNSC,KIRC,KIRP,LIHC,LUAD,LUSC,READ,STAD,THCA,UCEC
PER1	14	BLCA,BRCA,CHOL,COAD,ESCA,HNSC,KICH,LIHC,LUAD,LUSC,PRAD,READ,STAD,UCEC
PLN	14	BLCA,BRCA,COAD,ESCA,HNSC,KICH,KIRP,LUAD,LUSC,PRAD,READ,STAD,THCA,UCEC
PLSCR4	14	BLCA,BRCA,CHOL,COAD,KICH,KIRP,LIHC,LUAD,LUSC,PRAD,READ,STAD,THCA,UCEC
PODN	14	BLCA,BRCA,COAD,ESCA,HNSC,KICH,KIRP,LIHC,LUSC,PRAD,READ,STAD,THCA,UCEC
PPAP2B	14	BLCA,BRCA,CHOL,COAD,ESCA,HNSC,KIRP,LIHC,LUAD,LUSC,PRAD,READ,STAD,UCEC
PPAPDC3	14	BLCA,BRCA,COAD,ESCA,GBM,HNSC,KICH,KIRP,LUAD,LUSC,PRAD,READ,STAD,UCEC
PRKG1	14	BLCA,BRCA,COAD,ESCA,GBM,KIRP,LIHC,LUAD,LUSC,PRAD,READ,STAD,THCA,UCEC
PTGER2	14	BLCA,BRCA,CHOL,COAD,ESCA,KICH,LIHC,LUAD,LUSC,PRAD,READ,STAD,THCA,UCEC
PTGER3	14	BLCA,BRCA,COAD,ESCA,GBM,HNSC,KIRC,KIRP,LUAD,LUSC,PRAD,READ,STAD,UCEC
PTGER4	14	BLCA,BRCA,COAD,ESCA,HNSC,KICH,KIRC,KIRP,LIHC,LUAD,LUSC,READ,STAD,UCEC
RECK	14	BLCA,BRCA,COAD,ESCA,HNSC,KICH,KIRP,LIHC,LUAD,LUSC,READ,STAD,THCA,UCEC
REEP1	14	BLCA,COAD,ESCA,GBM,HNSC,KIRP,LIHC,LUAD,LUSC,PRAD,READ,STAD,THCA,UCEC
RIC3	14	BLCA,BRCA,COAD,ESCA,GBM,HNSC,KIRC,LIHC,LUAD,LUSC,PRAD,READ,STAD,UCEC
RPS6KA5	14	BLCA,BRCA,COAD,ESCA,GBM,HNSC,KICH,KIRP,LIHC,LUAD,PRAD,READ,STAD,THCA
SCN3A	14	BLCA,BRCA,COAD,ESCA,KICH,KIRC,KIRP,LIHC,LUSC,PRAD,READ,STAD,THCA,UCEC
SELENBP1	14	BLCA,CHOL,COAD,ESCA,GBM,HNSC,KIRC,KIRP,LIHC,LUAD,LUSC,READ,STAD,THCA
SEMA3D	14	BLCA,BRCA,COAD,GBM,KICH,KIRC,KIRP,LIHC,LUAD,LUSC,PRAD,READ,STAD,THCA
SEMA6D	14	BLCA,BRCA,COAD,KICH,KIRC,KIRP,LIHC,LUAD,LUSC,PRAD,READ,STAD,THCA,UCEC
SEPP1	14	BLCA,BRCA,CHOL,COAD,ESCA,HNSC,KIRP,LIHC,LUAD,LUSC,READ,STAD,THCA,UCEC
SFRP5	14	BLCA,BRCA,COAD,ESCA,HNSC,KICH,KIRP,LIHC,LUAD,LUSC,PRAD,READ,STAD,THCA
SGCA	14	BLCA,BRCA,COAD,ESCA,HNSC,KICH,KIRP,LIHC,LUAD,LUSC,PRAD,READ,STAD,UCEC
SLC16A12	14	BRCA,CHOL,COAD,ESCA,HNSC,KICH,KIRC,KIRP,LUAD,LUSC,PRAD,READ,STAD,THCA
SLIT3	14	BLCA,BRCA,COAD,ESCA,GBM,HNSC,KICH,KIRP,LUAD,LUSC,PRAD,READ,STAD,UCEC
SMAD9	14	BLCA,BRCA,COAD,ESCA,HNSC,KICH,LIHC,LUAD,LUSC,PRAD,READ,STAD,THCA,UCEC
SOBP	14	BLCA,BRCA,COAD,ESCA,GBM,HNSC,KICH,KIRC,KIRP,LUAD,LUSC,READ,STAD,UCEC
SOX10	14	BLCA,BRCA,COAD,ESCA,HNSC,KICH,KIRC,KIRP,LIHC,PRAD,READ,STAD,THCA,UCEC
SOX5	14	BLCA,BRCA,CHOL,COAD,HNSC,KIRC,KIRP,LIHC,LUAD,LUSC,PRAD,READ,STAD,THCA
SOX7	14	BLCA,BRCA,CHOL,COAD,GBM,HNSC,KICH,KIRP,LIHC,LUAD,LUSC,PRAD,STAD,UCEC
SVEP1	14	BLCA,BRCA,COAD,ESCA,HNSC,KIRC,KIRP,LIHC,LUAD,LUSC,READ,STAD,THCA,UCEC
SYN2	14	BRCA,COAD,ESCA,GBM,HNSC,KICH,KIRC,KIRP,LUAD,LUSC,READ,STAD,THCA,UCEC
SYT4	14	BLCA,COAD,ESCA,GBM,HNSC,KICH,KIRC,KIRP,LUAD,LUSC,READ,STAD,THCA,UCEC
TMOD1	14	BLCA,BRCA,CHOL,COAD,ESCA,HNSC,KIRP,LIHC,LUAD,LUSC,READ,STAD,THCA,UCEC
TSPAN2	14	BLCA,BRCA,COAD,ESCA,KICH,KIRC,KIRP,LUAD,LUSC,PRAD,READ,STAD,THCA,UCEC
USP12	14	BLCA,BRCA,CHOL,ESCA,GBM,KICH,KIRC,KIRP,LIHC,LUAD,LUSC,PRAD,THCA,UCEC
VAT1L	14	BLCA,BRCA,COAD,ESCA,GBM,KIRC,KIRP,LIHC,LUSC,PRAD,READ,STAD,THCA,UCEC
VWA5A	14	BLCA,BRCA,COAD,ESCA,HNSC,KICH,KIRC,LIHC,LUAD,LUSC,PRAD,READ,STAD,UCEC
ZCCHC24	14	BLCA,BRCA,CHOL,COAD,ESCA,KICH,KIRP,LIHC,LUAD,LUSC,PRAD,READ,STAD,UCEC
ZCWPW2	14	BLCA,BRCA,COAD,ESCA,HNSC,KICH,KIRC,KIRP,LUAD,LUSC,READ,STAD,THCA,UCEC
ZNF471	14	BLCA,BRCA,COAD,ESCA,HNSC,KIRC,KIRP,LIHC,LUAD,LUSC,READ,STAD,THCA,UCEC
A2M-AS1	13	BLCA,BRCA,CHOL,COAD,KICH,LIHC,LUAD,LUSC,PRAD,READ,STAD,THCA,UCEC
ACKR2	13	BRCA,CHOL,COAD,ESCA,HNSC,KICH,KIRC,KIRP,LIHC,LUSC,READ,STAD,THCA
ADAMTS1	13	BLCA,BRCA,COAD,ESCA,HNSC,KICH,LIHC,LUAD,LUSC,PRAD,READ,STAD,UCEC
AKAP3	13	BRCA,CHOL,COAD,ESCA,HNSC,KICH,KIRC,KIRP,LIHC,LUAD,LUSC,READ,THCA
AMPH	13	BLCA,COAD,ESCA,GBM,KICH,KIRC,KIRP,LIHC,PRAD,READ,STAD,THCA,UCEC
AMT	13	BLCA,BRCA,CHOL,COAD,ESCA,KICH,KIRC,KIRP,LIHC,LUSC,PRAD,READ,STAD
ANK3	13	COAD,ESCA,GBM,HNSC,KICH,KIRC,KIRP,LIHC,LUAD,LUSC,READ,STAD,THCA
ARRDC4	13	BLCA,BRCA,CHOL,COAD,ESCA,KICH,LIHC,LUAD,LUSC,READ,STAD,THCA,UCEC
ART4	13	BRCA,CHOL,COAD,ESCA,HNSC,KICH,KIRP,LIHC,LUAD,LUSC,READ,THCA,UCEC
BTD	13	BRCA,CHOL,COAD,ESCA,HNSC,KICH,KIRC,LIHC,LUAD,LUSC,READ,STAD,UCEC
C16orf89	13	BLCA,BRCA,COAD,ESCA,HNSC,KIRC,KIRP,LUAD,LUSC,PRAD,READ,STAD,THCA
C20orf166-AS1	13	BLCA,BRCA,COAD,ESCA,HNSC,KICH,KIRP,LUAD,LUSC,PRAD,READ,STAD,UCEC
C5orf23	13	BLCA,BRCA,COAD,HNSC,KICH,KIRP,LIHC,LUAD,LUSC,READ,STAD,THCA,UCEC
CAB39L	13	BLCA,BRCA,ESCA,GBM,HNSC,KICH,KIRC,KIRP,LUAD,LUSC,STAD,THCA,UCEC
CBX7	13	BLCA,BRCA,COAD,ESCA,GBM,HNSC,KIRP,LUAD,LUSC,PRAD,READ,STAD,UCEC
CCDC152	13	BLCA,BRCA,CHOL,COAD,HNSC,KIRP,LIHC,LUAD,LUSC,READ,STAD,THCA,UCEC
CCDC158	13	BLCA,BRCA,CHOL,COAD,HNSC,KICH,KIRP,LIHC,LUSC,PRAD,READ,THCA,UCEC
CES1P1	13	BLCA,BRCA,CHOL,COAD,HNSC,KICH,KIRC,LIHC,LUAD,LUSC,PRAD,THCA,UCEC
CLEC4GP1	13	BRCA,CHOL,COAD,ESCA,GBM,HNSC,KIRP,LIHC,LUAD,LUSC,PRAD,READ,STAD
CMAHP	13	BLCA,BRCA,COAD,ESCA,HNSC,KICH,KIRP,LUAD,LUSC,READ,STAD,THCA,UCEC
CNTN1	13	BLCA,BRCA,COAD,GBM,KICH,KIRC,KIRP,LIHC,LUAD,PRAD,READ,STAD,THCA
COX7A1	13	BLCA,BRCA,COAD,ESCA,GBM,HNSC,KIRP,LUAD,LUSC,PRAD,READ,STAD,UCEC
CPAMD8	13	BRCA,COAD,GBM,HNSC,KICH,KIRC,KIRP,LIHC,LUAD,LUSC,PRAD,READ,STAD
CPEB1	13	BLCA,BRCA,COAD,ESCA,GBM,HNSC,KIRC,LUAD,LUSC,PRAD,READ,STAD,UCEC
CREBRF	13	BLCA,BRCA,COAD,ESCA,HNSC,KIRP,LIHC,LUAD,LUSC,PRAD,READ,THCA,UCEC
CSRP1	13	BLCA,BRCA,COAD,ESCA,KICH,KIRP,LIHC,LUAD,LUSC,PRAD,READ,STAD,UCEC
DACT3	13	BLCA,COAD,ESCA,GBM,KICH,KIRP,LIHC,LUAD,LUSC,PRAD,READ,STAD,UCEC
DDX25	13	BRCA,COAD,ESCA,GBM,HNSC,KICH,KIRC,KIRP,LIHC,LUAD,PRAD,READ,THCA
EDN3	13	BLCA,BRCA,COAD,HNSC,KICH,KIRC,KIRP,LUAD,LUSC,PRAD,READ,STAD,THCA
EFHD1	13	BLCA,CHOL,COAD,GBM,HNSC,KIRC,KIRP,LIHC,LUSC,PRAD,READ,STAD,UCEC
EGR3	13	BLCA,BRCA,GBM,HNSC,KICH,KIRC,KIRP,LIHC,LUAD,LUSC,STAD,THCA,UCEC
ELMOD1	13	COAD,GBM,KICH,KIRC,KIRP,LIHC,LUAD,LUSC,PRAD,READ,STAD,THCA,UCEC
ERVFRD-1	13	BLCA,BRCA,CHOL,COAD,KIRC,KIRP,LIHC,LUAD,LUSC,PRAD,READ,STAD,UCEC
FAM124A	13	BLCA,BRCA,COAD,GBM,KICH,KIRC,KIRP,LUAD,LUSC,PRAD,READ,STAD,THCA
FAM149A	13	BLCA,BRCA,CHOL,COAD,ESCA,GBM,HNSC,KICH,LIHC,LUSC,READ,STAD,THCA
FBLN1	13	BLCA,BRCA,COAD,ESCA,KICH,KIRC,KIRP,LUAD,LUSC,PRAD,READ,STAD,THCA
FGFR2	13	BLCA,BRCA,COAD,GBM,HNSC,KICH,KIRC,KIRP,LIHC,LUAD,PRAD,READ,THCA
FOXO4	13	BLCA,BRCA,COAD,ESCA,GBM,HNSC,KICH,KIRC,KIRP,LUAD,LUSC,STAD,UCEC
GALNT16	13	BLCA,BRCA,CHOL,COAD,ESCA,GBM,HNSC,KIRC,LIHC,LUAD,LUSC,READ,STAD
GIPC2	13	BLCA,BRCA,CHOL,COAD,HNSC,KICH,KIRP,LIHC,LUAD,LUSC,PRAD,THCA,UCEC
GPR12	13	BRCA,COAD,ESCA,GBM,HNSC,KICH,KIRC,KIRP,LUSC,READ,STAD,THCA,UCEC
GPR182	13	BRCA,CHOL,COAD,KICH,KIRC,KIRP,LIHC,LUAD,LUSC,READ,STAD,THCA,UCEC
GSG1L	13	BLCA,COAD,ESCA,HNSC,KIRC,KIRP,LUAD,LUSC,PRAD,READ,STAD,THCA,UCEC
HEPACAM	13	BLCA,BRCA,CHOL,COAD,HNSC,KICH,KIRC,KIRP,LIHC,PRAD,READ,STAD,THCA
HERC3	13	BLCA,BRCA,CHOL,COAD,ESCA,GBM,HNSC,KIRP,LIHC,LUAD,LUSC,READ,UCEC
HPGD	13	BLCA,BRCA,CHOL,COAD,ESCA,HNSC,KIRC,KIRP,LIHC,LUAD,LUSC,READ,STAD
HRC	13	BLCA,BRCA,CHOL,COAD,ESCA,HNSC,KICH,KIRP,LUAD,LUSC,READ,STAD,UCEC
IL11RA	13	BLCA,BRCA,CHOL,COAD,ESCA,HNSC,KICH,LUAD,LUSC,READ,STAD,THCA,UCEC
KBTBD11	13	BLCA,BRCA,CHOL,COAD,GBM,HNSC,KICH,LIHC,LUAD,LUSC,READ,THCA,UCEC
KCNA4	13	BRCA,COAD,ESCA,GBM,HNSC,KICH,KIRC,KIRP,LUAD,LUSC,PRAD,READ,UCEC
KCNJ16	13	BRCA,COAD,ESCA,HNSC,KICH,KIRC,KIRP,LIHC,LUAD,LUSC,PRAD,READ,STAD
KIAA1683	13	BLCA,BRCA,CHOL,COAD,ESCA,HNSC,KIRP,LUAD,LUSC,READ,STAD,THCA,UCEC
KIAA2022	13	BLCA,COAD,ESCA,GBM,HNSC,KICH,KIRC,KIRP,LUAD,READ,STAD,THCA,UCEC
KIRREL3	13	BLCA,BRCA,COAD,ESCA,GBM,HNSC,KICH,KIRC,KIRP,LIHC,PRAD,READ,STAD
KLF15	13	BLCA,BRCA,CHOL,COAD,ESCA,HNSC,KIRC,KIRP,LUAD,LUSC,STAD,THCA,UCEC
KLF4	13	BLCA,BRCA,COAD,ESCA,HNSC,KICH,LIHC,LUAD,LUSC,READ,STAD,THCA,UCEC
KLHL32	13	BRCA,CHOL,ESCA,GBM,HNSC,KICH,KIRC,KIRP,LIHC,LUAD,LUSC,THCA,UCEC
KLHL4	13	BLCA,BRCA,COAD,KICH,KIRP,LIHC,LUAD,LUSC,PRAD,READ,STAD,THCA,UCEC
LGI1	13	BLCA,BRCA,CHOL,COAD,ESCA,GBM,HNSC,LIHC,PRAD,READ,STAD,THCA,UCEC
LINC00473	13	BLCA,COAD,ESCA,GBM,KICH,KIRC,KIRP,LUSC,PRAD,READ,STAD,THCA,UCEC
LINC00689	13	BLCA,BRCA,COAD,ESCA,HNSC,KICH,LUAD,LUSC,PRAD,READ,STAD,THCA,UCEC
LINC00882	13	BLCA,BRCA,GBM,KICH,KIRC,KIRP,LUAD,LUSC,PRAD,READ,STAD,THCA,UCEC
LINC00924	13	BLCA,BRCA,COAD,HNSC,KICH,KIRC,KIRP,LIHC,LUAD,LUSC,PRAD,THCA,UCEC
MAN1A1	13	BLCA,BRCA,CHOL,COAD,KIRC,KIRP,LIHC,LUAD,LUSC,PRAD,READ,THCA,UCEC
MAST4	13	BLCA,BRCA,COAD,GBM,HNSC,KICH,KIRP,LIHC,LUAD,LUSC,PRAD,STAD,UCEC
MBNL3	13	BLCA,BRCA,CHOL,COAD,HNSC,KICH,KIRC,KIRP,LUAD,LUSC,PRAD,READ,THCA
MGAT4C	13	BLCA,BRCA,COAD,ESCA,GBM,KICH,KIRC,KIRP,LUAD,PRAD,READ,STAD,UCEC
MROH8	13	BLCA,BRCA,CHOL,COAD,ESCA,HNSC,KIRC,LIHC,LUAD,LUSC,PRAD,STAD,UCEC
MT1A	13	BLCA,BRCA,CHOL,COAD,ESCA,HNSC,KICH,LIHC,LUAD,LUSC,READ,STAD,THCA
MT1E	13	BRCA,CHOL,COAD,ESCA,KICH,KIRC,KIRP,LIHC,LUAD,LUSC,READ,STAD,THCA
MT1L	13	BLCA,BRCA,CHOL,COAD,ESCA,KIRP,LIHC,LUAD,LUSC,PRAD,READ,STAD,THCA
MTMR10	13	BLCA,BRCA,CHOL,COAD,ESCA,GBM,HNSC,KIRC,KIRP,LUAD,LUSC,READ,UCEC
MYCT1	13	BLCA,BRCA,CHOL,COAD,ESCA,HNSC,KICH,KIRP,LIHC,LUAD,LUSC,READ,UCEC
MYOZ2	13	BLCA,BRCA,ESCA,HNSC,KICH,KIRC,KIRP,LUAD,LUSC,PRAD,READ,STAD,UCEC
NAALAD2	13	BLCA,BRCA,COAD,HNSC,KICH,KIRC,KIRP,LUAD,LUSC,PRAD,READ,THCA,UCEC
NCAM2	13	BLCA,CHOL,COAD,GBM,KICH,KIRC,KIRP,LIHC,LUAD,LUSC,READ,THCA,UCEC
NFATC2	13	BLCA,BRCA,COAD,ESCA,HNSC,KICH,KIRP,LIHC,LUAD,LUSC,PRAD,THCA,UCEC
NPR3	13	BLCA,BRCA,COAD,HNSC,KICH,KIRC,KIRP,LIHC,LUAD,LUSC,READ,STAD,THCA
OLFM1	13	BLCA,BRCA,COAD,GBM,KICH,KIRC,KIRP,LIHC,LUAD,READ,STAD,THCA,UCEC
PAIP2B	13	BRCA,CHOL,COAD,ESCA,GBM,HNSC,KICH,KIRC,LIHC,READ,STAD,THCA,UCEC
PBX1	13	BLCA,COAD,ESCA,HNSC,KICH,KIRC,KIRP,LIHC,LUAD,PRAD,READ,STAD,UCEC
PCDH10	13	BLCA,COAD,ESCA,GBM,HNSC,KICH,LUAD,LUSC,PRAD,READ,STAD,THCA,UCEC
PCDHA3	13	BLCA,BRCA,COAD,ESCA,HNSC,KICH,KIRC,KIRP,LUAD,LUSC,READ,STAD,UCEC
PCDHB4	13	BLCA,BRCA,COAD,GBM,HNSC,KICH,KIRP,LUAD,LUSC,READ,STAD,THCA,UCEC
PCDHGA3	13	BLCA,BRCA,ESCA,GBM,HNSC,KICH,KIRC,KIRP,LUAD,LUSC,READ,STAD,UCEC
PCDHGA9	13	BLCA,BRCA,COAD,HNSC,KICH,KIRP,LIHC,LUAD,LUSC,PRAD,READ,THCA,UCEC
PCDHGB4	13	BLCA,BRCA,COAD,GBM,HNSC,KICH,KIRC,KIRP,LIHC,LUAD,LUSC,STAD,UCEC
PCDHGB6	13	BLCA,BRCA,COAD,ESCA,HNSC,KICH,KIRP,LIHC,LUAD,LUSC,PRAD,STAD,UCEC
PCDHGB7	13	BLCA,BRCA,COAD,ESCA,HNSC,KICH,LIHC,LUAD,LUSC,PRAD,READ,STAD,UCEC
PCOLCE2	13	BLCA,BRCA,CHOL,COAD,HNSC,KICH,KIRP,LUAD,LUSC,READ,STAD,THCA,UCEC
PCP4L1	13	BLCA,BRCA,CHOL,COAD,GBM,HNSC,KICH,KIRC,KIRP,LIHC,PRAD,READ,STAD
PELI2	13	BLCA,BRCA,COAD,ESCA,KICH,KIRC,KIRP,LIHC,LUAD,PRAD,READ,THCA,UCEC
PGM5P2	13	BLCA,BRCA,COAD,HNSC,KICH,KIRC,KIRP,LUAD,LUSC,PRAD,READ,THCA,UCEC
PITPNM2	13	BLCA,BRCA,CHOL,COAD,ESCA,GBM,KICH,LUAD,LUSC,PRAD,STAD,THCA,UCEC
PJA2	13	BLCA,BRCA,CHOL,COAD,ESCA,GBM,KIRP,LUAD,LUSC,PRAD,READ,STAD,UCEC
PPP1R14A	13	BLCA,BRCA,COAD,ESCA,GBM,KICH,KIRP,LUAD,LUSC,PRAD,READ,STAD,UCEC
PRRG3	13	BLCA,BRCA,COAD,ESCA,GBM,HNSC,KIRP,LUAD,PRAD,READ,STAD,THCA,UCEC
PTCHD1	13	BLCA,BRCA,COAD,ESCA,HNSC,KICH,KIRC,LUAD,LUSC,PRAD,READ,STAD,UCEC
RAI2	13	BLCA,BRCA,COAD,ESCA,GBM,HNSC,LIHC,LUAD,LUSC,PRAD,READ,STAD,UCEC
RGS22	13	BLCA,BRCA,COAD,ESCA,HNSC,KICH,LUAD,LUSC,PRAD,READ,STAD,THCA,UCEC
RMDN2	13	BLCA,BRCA,CHOL,COAD,KICH,KIRP,LIHC,LUAD,LUSC,PRAD,READ,STAD,UCEC
RNF112	13	BLCA,BRCA,COAD,GBM,KICH,KIRP,LUAD,LUSC,PRAD,READ,STAD,THCA,UCEC
RORA	13	BLCA,BRCA,CHOL,COAD,HNSC,KICH,LIHC,LUAD,LUSC,PRAD,READ,STAD,UCEC
RORB	13	BLCA,BRCA,COAD,GBM,HNSC,KIRC,KIRP,LUAD,LUSC,PRAD,READ,STAD,THCA
SELP	13	BLCA,BRCA,COAD,HNSC,KICH,KIRC,KIRP,LIHC,LUAD,LUSC,READ,STAD,UCEC
SERP2	13	BLCA,BRCA,COAD,ESCA,GBM,HNSC,KICH,LIHC,LUAD,LUSC,PRAD,STAD,UCEC
SH3BGR	13	BLCA,BRCA,CHOL,COAD,ESCA,HNSC,KIRC,KIRP,LUSC,PRAD,READ,STAD,THCA
SH3GL2	13	BLCA,COAD,ESCA,GBM,KIRC,KIRP,LIHC,LUAD,LUSC,READ,STAD,THCA,UCEC
SHISA3	13	BLCA,BRCA,COAD,ESCA,HNSC,KICH,KIRC,KIRP,LUAD,LUSC,READ,STAD,THCA
SLAIN1	13	BLCA,BRCA,CHOL,COAD,ESCA,HNSC,KICH,KIRC,LIHC,LUAD,LUSC,READ,STAD
SLC14A1	13	BRCA,COAD,ESCA,HNSC,KICH,KIRC,KIRP,LIHC,LUAD,LUSC,PRAD,STAD,THCA
SLC16A2	13	BLCA,BRCA,CHOL,COAD,KICH,KIRC,KIRP,LIHC,LUSC,PRAD,READ,THCA,UCEC
SLC6A16	13	BLCA,BRCA,CHOL,COAD,ESCA,KIRC,LIHC,LUAD,LUSC,PRAD,READ,STAD,THCA
SLC8A1	13	BLCA,BRCA,COAD,KICH,KIRC,KIRP,LIHC,LUAD,LUSC,PRAD,READ,STAD,UCEC
SNCA	13	BLCA,BRCA,COAD,GBM,HNSC,KIRC,KIRP,LIHC,LUAD,READ,STAD,THCA,UCEC
SORBS2	13	BLCA,BRCA,COAD,ESCA,GBM,HNSC,KICH,LIHC,LUAD,LUSC,READ,STAD,THCA
SPON1	13	BLCA,BRCA,COAD,ESCA,KICH,KIRC,LIHC,LUAD,LUSC,PRAD,READ,STAD,UCEC
ST6GALNAC6	13	BLCA,BRCA,CHOL,COAD,ESCA,GBM,KIRP,LIHC,LUAD,LUSC,READ,STAD,UCEC
ST8SIA6	13	BLCA,CHOL,COAD,ESCA,HNSC,KICH,KIRC,KIRP,LIHC,LUAD,LUSC,READ,STAD
SUSD5	13	BLCA,COAD,GBM,HNSC,KIRC,KIRP,LIHC,LUSC,PRAD,READ,STAD,THCA,UCEC
SYDE2	13	BLCA,CHOL,ESCA,HNSC,KICH,KIRC,KIRP,LIHC,LUAD,LUSC,READ,THCA,UCEC
TACR1	13	BLCA,BRCA,COAD,ESCA,HNSC,KICH,KIRC,KIRP,LUAD,LUSC,READ,STAD,UCEC
TEF	13	BLCA,BRCA,COAD,ESCA,GBM,KIRC,KIRP,LUAD,LUSC,PRAD,READ,STAD,UCEC
THSD4	13	BLCA,COAD,ESCA,HNSC,KIRC,KIRP,LIHC,LUAD,LUSC,PRAD,READ,STAD,UCEC
TMEM232	13	BLCA,BRCA,ESCA,HNSC,KICH,KIRC,KIRP,LIHC,LUAD,LUSC,READ,STAD,THCA
TMEM56	13	BLCA,BRCA,CHOL,COAD,ESCA,GBM,HNSC,KIRC,LIHC,LUAD,LUSC,READ,STAD
TMTC1	13	BLCA,BRCA,CHOL,COAD,GBM,KICH,KIRC,KIRP,LUAD,PRAD,READ,STAD,UCEC
TNS1	13	BLCA,BRCA,COAD,ESCA,HNSC,KIRP,LUAD,LUSC,PRAD,READ,STAD,THCA,UCEC
TNS2	13	BLCA,BRCA,CHOL,COAD,ESCA,HNSC,KIRP,LIHC,LUAD,LUSC,READ,STAD,UCEC
TRHDE	13	BRCA,COAD,GBM,HNSC,KIRC,KIRP,LIHC,LUAD,LUSC,PRAD,READ,THCA,UCEC
TRHDE-AS1	13	BRCA,COAD,GBM,HNSC,KIRC,LIHC,LUAD,LUSC,PRAD,READ,STAD,THCA,UCEC
TRIM61	13	BLCA,BRCA,COAD,KICH,KIRC,KIRP,LIHC,LUAD,LUSC,PRAD,READ,THCA,UCEC
TRPM3	13	BLCA,BRCA,ESCA,GBM,HNSC,KICH,KIRC,KIRP,LUAD,PRAD,STAD,THCA,UCEC
TRPM6	13	BLCA,BRCA,COAD,GBM,HNSC,KICH,KIRC,KIRP,LUAD,LUSC,PRAD,READ,THCA
TUB	13	BLCA,BRCA,COAD,ESCA,GBM,HNSC,KIRC,KIRP,LUAD,READ,STAD,THCA,UCEC
UNC5D	13	BRCA,COAD,ESCA,GBM,HNSC,KIRC,LUAD,LUSC,PRAD,READ,STAD,THCA,UCEC
USP51	13	BLCA,BRCA,COAD,GBM,KIRC,KIRP,LIHC,LUAD,PRAD,READ,STAD,THCA,UCEC
VAMP2	13	BLCA,BRCA,COAD,ESCA,GBM,KICH,KIRC,KIRP,LUAD,LUSC,READ,STAD,UCEC
VSIG2	13	BRCA,COAD,ESCA,HNSC,KIRC,KIRP,LIHC,LUAD,LUSC,PRAD,READ,STAD,UCEC
WFDC1	13	BLCA,COAD,ESCA,GBM,KICH,KIRC,KIRP,LIHC,LUAD,LUSC,PRAD,READ,STAD
ZBTB7C	13	BRCA,CHOL,COAD,HNSC,KICH,KIRC,KIRP,LIHC,LUAD,PRAD,READ,STAD,UCEC
ZFP36	13	BLCA,BRCA,CHOL,ESCA,HNSC,KICH,KIRP,LIHC,LUAD,LUSC,STAD,THCA,UCEC
ZNF454	13	BLCA,BRCA,COAD,ESCA,HNSC,KICH,KIRC,KIRP,LUSC,PRAD,READ,STAD,UCEC
ZNF483	13	BLCA,BRCA,COAD,ESCA,GBM,KIRC,KIRP,LUSC,PRAD,READ,STAD,THCA,UCEC
ZNF540	13	BLCA,BRCA,COAD,ESCA,GBM,HNSC,KIRC,KIRP,LUAD,LUSC,READ,STAD,UCEC
ZNF582	13	BLCA,BRCA,CHOL,COAD,ESCA,HNSC,KIRC,KIRP,LUAD,LUSC,READ,STAD,UCEC
ZNF667	13	BLCA,BRCA,COAD,ESCA,GBM,HNSC,KICH,KIRC,KIRP,LUSC,READ,STAD,UCEC
ABCB1	12	BLCA,BRCA,COAD,HNSC,KICH,KIRC,LIHC,LUAD,LUSC,READ,STAD,UCEC
ADGRA1	12	BRCA,COAD,GBM,HNSC,KIRC,KIRP,LIHC,LUAD,LUSC,READ,THCA,UCEC
ADGRL2	12	BLCA,BRCA,CHOL,COAD,ESCA,HNSC,LIHC,LUAD,LUSC,PRAD,READ,THCA
AMIGO1	12	BLCA,BRCA,ESCA,GBM,HNSC,KICH,KIRC,KIRP,LUAD,LUSC,STAD,UCEC
ANGPTL5	12	BLCA,BRCA,COAD,ESCA,HNSC,KICH,LUAD,LUSC,READ,STAD,THCA,UCEC
ANKRD35	12	BLCA,BRCA,CHOL,COAD,HNSC,KICH,KIRP,LIHC,PRAD,READ,STAD,THCA
ARHGAP10	12	BLCA,BRCA,COAD,ESCA,HNSC,KICH,LIHC,LUSC,PRAD,READ,STAD,UCEC
BNC2	12	BLCA,BRCA,COAD,ESCA,HNSC,LUAD,LUSC,PRAD,READ,STAD,THCA,UCEC
C1orf21	12	BLCA,COAD,ESCA,HNSC,KICH,KIRP,LIHC,LUAD,LUSC,READ,STAD,UCEC
C1QTNF2	12	BLCA,BRCA,COAD,ESCA,KIRP,LUAD,LUSC,PRAD,READ,STAD,THCA,UCEC
CAPS2	12	BLCA,BRCA,ESCA,GBM,HNSC,KIRC,LIHC,LUAD,LUSC,PRAD,THCA,UCEC
CAV3	12	BLCA,BRCA,COAD,HNSC,KICH,KIRC,KIRP,LUAD,LUSC,PRAD,READ,UCEC
CCK	12	COAD,GBM,HNSC,KICH,KIRC,KIRP,LIHC,LUAD,LUSC,PRAD,READ,STAD
CDH10	12	BLCA,BRCA,COAD,ESCA,HNSC,KICH,KIRC,KIRP,LUAD,LUSC,READ,STAD
CHAD	12	CHOL,COAD,ESCA,GBM,HNSC,KICH,KIRP,LIHC,LUSC,PRAD,READ,STAD
CLDN5	12	BLCA,BRCA,COAD,ESCA,HNSC,KICH,KIRP,LUAD,LUSC,READ,STAD,UCEC
CLEC4G	12	BLCA,BRCA,CHOL,COAD,GBM,HNSC,KIRP,LIHC,LUSC,READ,STAD,UCEC
CMA1	12	BLCA,BRCA,COAD,ESCA,HNSC,LIHC,LUAD,LUSC,PRAD,READ,STAD,UCEC
CNKSR2	12	BLCA,BRCA,CHOL,COAD,ESCA,GBM,HNSC,LUAD,LUSC,READ,STAD,UCEC
COL4A4	12	BLCA,BRCA,COAD,ESCA,KIRC,KIRP,LIHC,LUAD,LUSC,PRAD,THCA,UCEC
CPNE6	12	BLCA,CHOL,COAD,ESCA,GBM,KICH,KIRC,KIRP,LIHC,PRAD,STAD,THCA
CRB1	12	BLCA,BRCA,COAD,HNSC,KICH,KIRP,LUAD,LUSC,PRAD,READ,THCA,UCEC
CSRNP3	12	BLCA,BRCA,COAD,GBM,HNSC,KICH,KIRC,KIRP,PRAD,READ,STAD,UCEC
CTSF	12	BLCA,BRCA,CHOL,COAD,ESCA,KICH,LUAD,LUSC,READ,STAD,THCA,UCEC
CYP7B1	12	BLCA,BRCA,CHOL,GBM,HNSC,KICH,KIRC,KIRP,LIHC,LUSC,THCA,UCEC
DDO	12	BLCA,BRCA,CHOL,COAD,HNSC,KICH,LIHC,LUAD,LUSC,PRAD,STAD,UCEC
DIP2C	12	BLCA,BRCA,COAD,ESCA,GBM,KICH,LIHC,LUSC,READ,STAD,THCA,UCEC
DOC2B	12	BLCA,BRCA,COAD,GBM,HNSC,KICH,KIRC,KIRP,PRAD,READ,STAD,THCA
EML1	12	BLCA,BRCA,COAD,ESCA,KICH,LIHC,LUAD,LUSC,READ,STAD,THCA,UCEC
ENDOU	12	BLCA,BRCA,COAD,GBM,HNSC,KICH,KIRP,LUAD,LUSC,READ,STAD,THCA
EPAS1	12	BRCA,CHOL,COAD,ESCA,KICH,KIRP,LIHC,LUAD,LUSC,PRAD,READ,UCEC
F10	12	BLCA,BRCA,CHOL,COAD,ESCA,HNSC,LUAD,LUSC,PRAD,STAD,THCA,UCEC
FAIM2	12	BLCA,ESCA,GBM,HNSC,KICH,KIRC,KIRP,LUAD,LUSC,PRAD,STAD,THCA
FAM110D	12	BLCA,BRCA,COAD,ESCA,HNSC,KICH,KIRP,LUAD,LUSC,READ,STAD,UCEC
FAM13A	12	BRCA,CHOL,COAD,ESCA,GBM,HNSC,KIRP,LIHC,LUSC,STAD,THCA,UCEC
FBXL5	12	BLCA,BRCA,COAD,ESCA,HNSC,KIRP,LUAD,LUSC,READ,STAD,THCA,UCEC
FREM1	12	BLCA,BRCA,HNSC,KICH,KIRC,KIRP,LIHC,LUAD,LUSC,PRAD,THCA,UCEC
GAB1	12	BLCA,BRCA,COAD,ESCA,HNSC,KICH,LUAD,LUSC,PRAD,READ,STAD,UCEC
GABRG1	12	BLCA,BRCA,CHOL,COAD,ESCA,GBM,KICH,KIRP,LIHC,READ,THCA,UCEC
GALNT15	12	BLCA,BRCA,COAD,ESCA,KICH,KIRP,LUAD,LUSC,PRAD,READ,STAD,UCEC
GATM	12	BLCA,BRCA,CHOL,COAD,HNSC,KICH,KIRC,KIRP,LIHC,PRAD,READ,THCA
GBA3	12	BRCA,CHOL,COAD,KICH,KIRC,LIHC,LUAD,LUSC,PRAD,READ,STAD,THCA
GIMAP8	12	BLCA,BRCA,CHOL,COAD,ESCA,KICH,KIRP,LIHC,LUAD,LUSC,READ,UCEC
GLP2R	12	BLCA,BRCA,COAD,ESCA,GBM,KICH,LIHC,LUAD,LUSC,READ,STAD,UCEC
GNA14	12	BLCA,CHOL,COAD,HNSC,KICH,KIRC,KIRP,LIHC,LUSC,READ,THCA,UCEC
GPC5	12	BLCA,BRCA,CHOL,COAD,GBM,KICH,KIRC,KIRP,LUAD,LUSC,READ,STAD
GPR155	12	BLCA,BRCA,CHOL,COAD,ESCA,GBM,KICH,KIRC,KIRP,STAD,THCA,UCEC
GPR17	12	BLCA,BRCA,COAD,ESCA,KICH,KIRP,LUAD,LUSC,READ,STAD,THCA,UCEC
GPR62	12	BRCA,CHOL,ESCA,GBM,KICH,KIRC,KIRP,PRAD,READ,STAD,THCA,UCEC
GSPT2	12	BLCA,BRCA,ESCA,HNSC,KICH,KIRC,KIRP,LIHC,LUAD,LUSC,STAD,UCEC
GVINP1	12	BLCA,BRCA,COAD,KICH,KIRP,LIHC,LUAD,LUSC,PRAD,READ,THCA,UCEC
HFM1	12	BLCA,BRCA,ESCA,HNSC,KICH,KIRC,KIRP,LUSC,READ,STAD,THCA,UCEC
HPR	12	BLCA,BRCA,CHOL,COAD,ESCA,HNSC,KICH,KIRP,LIHC,LUAD,LUSC,PRAD
HSD17B13	12	BLCA,BRCA,CHOL,COAD,HNSC,KICH,KIRP,LIHC,LUAD,LUSC,PRAD,UCEC
HSPB3	12	BLCA,COAD,GBM,KICH,KIRC,KIRP,LUAD,LUSC,PRAD,READ,STAD,UCEC
HYAL1	12	BLCA,BRCA,CHOL,COAD,ESCA,KIRC,KIRP,LIHC,LUAD,LUSC,STAD,UCEC
IPCEF1	12	BLCA,COAD,GBM,HNSC,KICH,KIRC,KIRP,LIHC,LUSC,READ,THCA,UCEC
ITLN1	12	BRCA,CHOL,COAD,HNSC,KICH,KIRC,KIRP,LIHC,LUAD,LUSC,PRAD,READ
JAM3	12	BLCA,BRCA,COAD,ESCA,KICH,KIRP,LUAD,LUSC,PRAD,READ,STAD,UCEC
JDP2	12	BLCA,BRCA,CHOL,COAD,KICH,KIRP,LIHC,LUAD,LUSC,PRAD,READ,STAD
JUN	12	BLCA,BRCA,CHOL,ESCA,KICH,KIRP,LIHC,LUAD,LUSC,STAD,THCA,UCEC
KALRN	12	BRCA,CHOL,COAD,ESCA,GBM,HNSC,KICH,LIHC,LUAD,LUSC,STAD,UCEC
KANK1	12	BLCA,BRCA,CHOL,ESCA,HNSC,KIRP,LIHC,LUAD,LUSC,PRAD,STAD,UCEC
KANK3	12	BLCA,BRCA,COAD,ESCA,HNSC,KICH,KIRP,LUAD,LUSC,READ,STAD,UCEC
KCNIP1	12	BLCA,BRCA,COAD,KICH,KIRC,KIRP,LIHC,LUAD,LUSC,PRAD,READ,THCA
KCNJ12	12	BLCA,BRCA,COAD,ESCA,GBM,KICH,KIRC,KIRP,LUAD,LUSC,STAD,UCEC
KCNS2	12	BLCA,COAD,ESCA,GBM,KICH,KIRC,KIRP,LUSC,PRAD,READ,STAD,UCEC
KHDRBS2	12	BLCA,COAD,ESCA,GBM,KICH,KIRC,KIRP,LUAD,LUSC,READ,STAD,THCA
KIF26A	12	BLCA,BRCA,COAD,KICH,KIRC,KIRP,LIHC,LUAD,LUSC,PRAD,READ,UCEC
LINC00643	12	BRCA,COAD,ESCA,GBM,HNSC,LUAD,LUSC,PRAD,READ,STAD,THCA,UCEC
LINC00936	12	BLCA,BRCA,COAD,GBM,KICH,KIRC,KIRP,LUAD,LUSC,READ,THCA,UCEC
LMBRD1	12	BLCA,BRCA,COAD,ESCA,HNSC,KICH,KIRC,KIRP,LUAD,LUSC,READ,UCEC
LONRF3	12	BLCA,BRCA,CHOL,COAD,HNSC,KICH,LIHC,LUAD,LUSC,PRAD,READ,THCA
LPAR1	12	BLCA,BRCA,COAD,ESCA,HNSC,KICH,KIRC,LIHC,PRAD,READ,STAD,THCA
LRCH2	12	BLCA,BRCA,COAD,ESCA,KIRP,LUAD,LUSC,PRAD,READ,STAD,THCA,UCEC
LRRN3	12	BLCA,BRCA,CHOL,COAD,KICH,KIRP,LIHC,LUAD,LUSC,PRAD,READ,THCA
LYRM9	12	BLCA,BRCA,ESCA,GBM,HNSC,KICH,KIRC,LUAD,LUSC,READ,STAD,UCEC
MAB21L1	12	BLCA,BRCA,COAD,ESCA,HNSC,KIRC,KIRP,PRAD,READ,STAD,THCA,UCEC
MAGEH1	12	BLCA,COAD,ESCA,GBM,KIRP,LIHC,LUAD,LUSC,READ,STAD,THCA,UCEC
MAL	12	BRCA,COAD,ESCA,GBM,HNSC,KIRC,KIRP,LUAD,LUSC,PRAD,READ,STAD
MAN1C1	12	CHOL,COAD,ESCA,HNSC,KIRC,KIRP,LIHC,LUAD,LUSC,READ,THCA,UCEC
MBNL2	12	BLCA,BRCA,CHOL,ESCA,GBM,KICH,LIHC,LUAD,LUSC,PRAD,THCA,UCEC
MEIS3P1	12	BLCA,BRCA,COAD,HNSC,KICH,KIRC,LIHC,LUSC,PRAD,READ,STAD,UCEC
METTL24	12	BLCA,BRCA,COAD,ESCA,HNSC,KICH,KIRP,LUAD,PRAD,READ,STAD,THCA
MFAP5	12	BLCA,BRCA,COAD,ESCA,KICH,KIRP,LUAD,PRAD,READ,STAD,THCA,UCEC
MPC1	12	BLCA,CHOL,COAD,ESCA,HNSC,KIRC,KIRP,LIHC,LUSC,READ,STAD,THCA
MRO	12	BLCA,BRCA,CHOL,COAD,HNSC,KICH,KIRC,KIRP,LIHC,PRAD,STAD,THCA
MUM1L1	12	COAD,ESCA,GBM,HNSC,KICH,KIRC,LIHC,LUAD,LUSC,STAD,THCA,UCEC
NAP1L2	12	BLCA,BRCA,COAD,GBM,HNSC,KICH,KIRC,KIRP,LUAD,READ,STAD,UCEC
NR4A1	12	BLCA,BRCA,GBM,HNSC,KIRC,KIRP,LIHC,LUAD,LUSC,STAD,THCA,UCEC
NTF3	12	BLCA,BRCA,CHOL,COAD,ESCA,HNSC,KICH,KIRP,LIHC,LUAD,PRAD,STAD
P2RX2	12	COAD,ESCA,GBM,KICH,KIRC,KIRP,LUAD,LUSC,PRAD,READ,STAD,THCA
PABPC5	12	BLCA,BRCA,COAD,ESCA,KICH,KIRC,LUAD,LUSC,READ,STAD,THCA,UCEC
PARD3B	12	BLCA,BRCA,ESCA,HNSC,KICH,KIRC,KIRP,LUAD,LUSC,READ,THCA,UCEC
PENK	12	BLCA,BRCA,COAD,GBM,HNSC,KICH,LUAD,LUSC,PRAD,READ,STAD,UCEC
PINK1	12	BRCA,CHOL,COAD,ESCA,GBM,HNSC,KIRC,KIRP,LIHC,LUSC,READ,STAD
PNMAL2	12	BLCA,BRCA,COAD,GBM,KICH,LIHC,LUAD,LUSC,PRAD,READ,STAD,UCEC
PPP1R16B	12	BLCA,BRCA,COAD,ESCA,GBM,KICH,KIRP,LUAD,LUSC,READ,THCA,UCEC
PPP1R36	12	BRCA,COAD,ESCA,HNSC,KICH,KIRC,KIRP,LUAD,LUSC,PRAD,READ,THCA
PPP2R2B	12	BLCA,BRCA,COAD,GBM,KICH,KIRC,KIRP,PRAD,READ,STAD,THCA,UCEC
PSMG3-AS1	12	BLCA,BRCA,COAD,ESCA,HNSC,KICH,KIRC,LUSC,READ,STAD,THCA,UCEC
PTPN20	12	BRCA,COAD,GBM,HNSC,KICH,KIRC,KIRP,LUAD,READ,STAD,THCA,UCEC
RPS6KA6	12	COAD,ESCA,GBM,HNSC,KICH,KIRC,KIRP,LIHC,READ,STAD,THCA,UCEC
SERINC1	12	BLCA,BRCA,CHOL,COAD,ESCA,GBM,KICH,LIHC,LUAD,LUSC,READ,UCEC
SGK1	12	BLCA,BRCA,CHOL,COAD,KICH,LIHC,LUAD,PRAD,READ,STAD,THCA,UCEC
SLC13A2	12	BRCA,COAD,GBM,HNSC,KICH,KIRC,KIRP,LIHC,LUAD,LUSC,PRAD,READ
SLC25A34	12	BRCA,CHOL,COAD,ESCA,HNSC,KICH,KIRP,LUAD,LUSC,READ,STAD,THCA
SLC30A4	12	BLCA,BRCA,COAD,ESCA,GBM,KIRP,LIHC,LUAD,READ,STAD,THCA,UCEC
SLC7A14	12	BLCA,BRCA,COAD,ESCA,GBM,HNSC,KICH,KIRC,KIRP,PRAD,READ,STAD
SLC8A3	12	BLCA,BRCA,CHOL,COAD,ESCA,GBM,HNSC,KICH,LUAD,LUSC,READ,STAD
SMIM14	12	BLCA,CHOL,COAD,ESCA,HNSC,KICH,KIRC,KIRP,LIHC,LUSC,READ,STAD
SNED1	12	BLCA,BRCA,CHOL,COAD,ESCA,HNSC,KICH,KIRP,LIHC,LUSC,THCA,UCEC
SNTG2	12	BLCA,BRCA,COAD,ESCA,HNSC,KICH,LUAD,LUSC,READ,STAD,THCA,UCEC
SOD3	12	BLCA,BRCA,ESCA,HNSC,KICH,KIRC,KIRP,LUAD,LUSC,STAD,THCA,UCEC
SPG20	12	BLCA,BRCA,COAD,ESCA,KICH,LIHC,LUAD,LUSC,PRAD,READ,STAD,UCEC
ST8SIA1	12	BLCA,BRCA,COAD,KICH,KIRP,LUAD,LUSC,PRAD,READ,STAD,THCA,UCEC
STARD13	12	BLCA,BRCA,COAD,ESCA,GBM,KICH,KIRP,LUAD,LUSC,READ,THCA,UCEC
STARD8	12	BLCA,BRCA,CHOL,COAD,ESCA,KICH,KIRP,LUAD,LUSC,PRAD,READ,UCEC
STON1-GTF2A1L	12	BLCA,BRCA,COAD,ESCA,KICH,KIRC,KIRP,LUAD,LUSC,PRAD,READ,STAD
STOX2	12	BLCA,BRCA,COAD,ESCA,GBM,HNSC,KICH,PRAD,READ,STAD,THCA,UCEC
SV2B	12	BLCA,BRCA,COAD,ESCA,GBM,HNSC,KIRC,LUAD,PRAD,READ,THCA,UCEC
TAPT1	12	BLCA,CHOL,COAD,ESCA,HNSC,KIRP,LIHC,LUAD,LUSC,READ,THCA,UCEC
TECTA	12	BLCA,COAD,ESCA,GBM,HNSC,KIRP,LIHC,LUAD,LUSC,READ,STAD,THCA
TLE4	12	BLCA,BRCA,COAD,GBM,KIRC,LIHC,LUAD,LUSC,READ,STAD,THCA,UCEC
TMEM150C	12	BLCA,BRCA,CHOL,COAD,GBM,HNSC,KICH,KIRP,LIHC,LUSC,STAD,THCA
TMEM170B	12	BLCA,BRCA,CHOL,ESCA,GBM,HNSC,KICH,KIRP,LUAD,LUSC,THCA,UCEC
TMEM88	12	BLCA,BRCA,COAD,ESCA,HNSC,KICH,KIRP,LUAD,LUSC,READ,STAD,UCEC
TSPYL1	12	BLCA,CHOL,COAD,ESCA,GBM,HNSC,KIRC,KIRP,LIHC,LUAD,STAD,UCEC
UNC5C	12	BLCA,BRCA,COAD,GBM,KICH,KIRC,KIRP,LIHC,LUAD,LUSC,PRAD,READ
USP53	12	BLCA,BRCA,COAD,ESCA,HNSC,KIRC,KIRP,LIHC,LUSC,READ,THCA,UCEC
VIPR1	12	BRCA,CHOL,COAD,GBM,HNSC,KIRC,KIRP,LIHC,LUAD,LUSC,READ,THCA
VPS13D	12	BLCA,BRCA,COAD,ESCA,GBM,HNSC,KIRC,KIRP,LUAD,LUSC,READ,UCEC
VSTM4	12	BLCA,BRCA,COAD,ESCA,GBM,KIRP,LUAD,LUSC,PRAD,READ,STAD,UCEC
WWC2	12	BLCA,BRCA,CHOL,ESCA,KICH,KIRC,KIRP,LIHC,LUAD,LUSC,PRAD,UCEC
XK	12	BLCA,COAD,ESCA,GBM,HNSC,KIRC,KIRP,LUSC,PRAD,READ,STAD,THCA
ZC3H12B	12	BLCA,BRCA,ESCA,GBM,KICH,KIRC,KIRP,LUAD,LUSC,PRAD,THCA,UCEC
ZDBF2	12	BLCA,BRCA,COAD,GBM,KICH,KIRC,KIRP,LIHC,LUAD,READ,STAD,UCEC
ZFP28	12	BLCA,BRCA,COAD,ESCA,GBM,HNSC,KIRC,KIRP,LUAD,LUSC,STAD,UCEC
ZHX3	12	BLCA,BRCA,CHOL,ESCA,KICH,KIRC,KIRP,LUAD,LUSC,STAD,THCA,UCEC
ZNF204P	12	BRCA,ESCA,GBM,HNSC,KICH,KIRC,KIRP,LUAD,LUSC,PRAD,READ,STAD
ZNF578	12	BLCA,BRCA,COAD,HNSC,KICH,KIRC,KIRP,LUAD,LUSC,PRAD,READ,UCEC
ZNF660	12	BLCA,BRCA,COAD,ESCA,HNSC,KICH,LUAD,LUSC,PRAD,READ,THCA,UCEC
ZNF804A	12	BLCA,COAD,GBM,KICH,KIRC,KIRP,LIHC,LUAD,LUSC,PRAD,READ,THCA
ZNF835	12	BLCA,BRCA,COAD,ESCA,HNSC,KIRP,LUAD,LUSC,PRAD,READ,STAD,UCEC
ACAA2	11	BRCA,CHOL,COAD,HNSC,KICH,KIRP,LIHC,LUAD,LUSC,PRAD,READ
ACADL	11	BRCA,CHOL,COAD,ESCA,HNSC,LIHC,LUAD,LUSC,READ,STAD,THCA
ADCYAP1R1	11	BLCA,BRCA,COAD,ESCA,HNSC,LUAD,LUSC,PRAD,READ,STAD,UCEC
ADGRG4	11	BLCA,BRCA,COAD,ESCA,KICH,LUAD,LUSC,PRAD,READ,STAD,UCEC
ADGRL3	11	BLCA,BRCA,COAD,KICH,KIRC,KIRP,LUAD,PRAD,READ,STAD,THCA
ADH6	11	BRCA,CHOL,COAD,HNSC,KICH,KIRC,KIRP,LIHC,LUAD,LUSC,READ
ADIPOQ	11	BLCA,BRCA,COAD,ESCA,HNSC,KICH,KIRC,KIRP,READ,STAD,THCA
AMPD1	11	BLCA,BRCA,COAD,ESCA,HNSC,KICH,LIHC,LUSC,READ,STAD,THCA
ANO3	11	BRCA,CHOL,COAD,GBM,KICH,KIRP,LIHC,LUSC,READ,THCA,UCEC
AOC4P	11	BLCA,BRCA,CHOL,COAD,ESCA,KICH,KIRP,LUAD,LUSC,READ,UCEC
APBA1	11	BLCA,BRCA,CHOL,COAD,GBM,KICH,KIRP,LIHC,READ,THCA,UCEC
ATE1	11	BLCA,BRCA,GBM,HNSC,KICH,KIRC,KIRP,PRAD,READ,THCA,UCEC
BEND5	11	BRCA,COAD,ESCA,HNSC,KICH,KIRP,LUAD,LUSC,PRAD,READ,STAD
BEX5	11	BRCA,COAD,ESCA,GBM,HNSC,KIRC,KIRP,LUAD,LUSC,READ,STAD
C16orf86	11	BLCA,BRCA,CHOL,COAD,KICH,LUAD,LUSC,READ,STAD,THCA,UCEC
C1orf168	11	BLCA,CHOL,COAD,HNSC,KIRC,KIRP,LIHC,LUAD,LUSC,READ,THCA
C1QL3	11	BRCA,COAD,GBM,HNSC,KICH,KIRP,LIHC,LUAD,LUSC,READ,UCEC
C1QTNF9	11	BLCA,BRCA,COAD,ESCA,HNSC,KIRP,LUAD,LUSC,READ,STAD,THCA
C5	11	BLCA,BRCA,CHOL,ESCA,KICH,KIRC,KIRP,LIHC,LUAD,LUSC,UCEC
C9orf66	11	BRCA,COAD,ESCA,HNSC,KICH,KIRC,KIRP,LIHC,LUAD,LUSC,THCA
CACHD1	11	BLCA,BRCA,ESCA,HNSC,KICH,KIRC,KIRP,LUAD,LUSC,PRAD,UCEC
CACNA2D2	11	COAD,ESCA,GBM,HNSC,KICH,KIRC,KIRP,LUAD,LUSC,READ,STAD
CADM1	11	BLCA,CHOL,COAD,HNSC,KICH,KIRC,KIRP,LUAD,LUSC,READ,STAD
CCL16	11	BLCA,BRCA,CHOL,COAD,HNSC,KICH,KIRP,LIHC,LUAD,LUSC,UCEC
CCL2	11	BLCA,BRCA,COAD,HNSC,KICH,LIHC,LUAD,LUSC,STAD,THCA,UCEC
CDK15	11	BLCA,BRCA,COAD,ESCA,KICH,LUAD,LUSC,PRAD,READ,STAD,UCEC
CDKL5	11	BRCA,GBM,HNSC,KICH,KIRC,KIRP,LUAD,LUSC,PRAD,THCA,UCEC
CDKN1C	11	BLCA,BRCA,ESCA,KICH,KIRC,KIRP,LIHC,LUAD,LUSC,PRAD,STAD
CHL1	11	BLCA,BRCA,COAD,HNSC,KICH,KIRC,LIHC,READ,STAD,THCA,UCEC
CHRM2	11	BLCA,CHOL,COAD,ESCA,GBM,LIHC,LUAD,LUSC,PRAD,READ,STAD
CNTNAP3	11	BLCA,BRCA,COAD,HNSC,KICH,KIRC,LUAD,READ,STAD,THCA,UCEC
CRYL1	11	BLCA,CHOL,COAD,ESCA,HNSC,KICH,KIRC,KIRP,LIHC,LUSC,STAD
CSDC2	11	BLCA,ESCA,KICH,KIRC,KIRP,LIHC,LUAD,LUSC,PRAD,THCA,UCEC
CUX2	11	BLCA,BRCA,CHOL,COAD,ESCA,GBM,KICH,LIHC,READ,STAD,THCA
CYP1A1	11	BRCA,CHOL,GBM,HNSC,KIRC,KIRP,LIHC,LUAD,LUSC,STAD,THCA
CYP27A1	11	BLCA,CHOL,COAD,HNSC,KICH,LIHC,LUAD,LUSC,PRAD,STAD,UCEC
CYP4V2	11	BLCA,BRCA,CHOL,COAD,HNSC,KICH,LIHC,LUAD,LUSC,READ,UCEC
CYP8B1	11	BRCA,CHOL,COAD,ESCA,HNSC,KICH,KIRC,KIRP,LIHC,LUSC,THCA
DBH	11	BLCA,CHOL,ESCA,GBM,KICH,KIRC,KIRP,LIHC,LUAD,LUSC,THCA
DIO3	11	BLCA,BRCA,HNSC,KICH,KIRP,LIHC,LUAD,LUSC,PRAD,THCA,UCEC
DIO3OS	11	BLCA,BRCA,CHOL,COAD,KICH,KIRP,LIHC,LUAD,LUSC,THCA,UCEC
DKFZp779M0652	11	BLCA,BRCA,CHOL,COAD,HNSC,LIHC,LUAD,LUSC,READ,STAD,UCEC
DMXL1	11	BLCA,BRCA,COAD,ESCA,GBM,HNSC,KIRP,LUAD,LUSC,READ,UCEC
DOK6	11	BLCA,COAD,GBM,KICH,KIRP,LIHC,LUAD,LUSC,READ,THCA,UCEC
DUSP19	11	BLCA,BRCA,COAD,ESCA,KICH,LUAD,PRAD,READ,STAD,THCA,UCEC
EFCC1	11	BLCA,COAD,ESCA,HNSC,KICH,KIRP,LUAD,LUSC,READ,STAD,UCEC
EGR2	11	BLCA,BRCA,HNSC,KICH,KIRC,KIRP,LIHC,LUAD,LUSC,THCA,UCEC
EHD3	11	BLCA,BRCA,CHOL,GBM,HNSC,KICH,KIRC,KIRP,LIHC,STAD,UCEC
ELANE	11	BLCA,BRCA,COAD,ESCA,HNSC,KICH,LUAD,LUSC,PRAD,READ,STAD
EMX2OS	11	BLCA,BRCA,COAD,GBM,HNSC,KICH,KIRC,PRAD,STAD,THCA,UCEC
ENHO	11	CHOL,COAD,ESCA,GBM,HNSC,KIRC,LUAD,LUSC,PRAD,READ,STAD
ETFDH	11	BLCA,BRCA,CHOL,COAD,ESCA,HNSC,KIRC,KIRP,LIHC,READ,STAD
EYA4	11	BLCA,BRCA,HNSC,KICH,KIRC,KIRP,LUAD,LUSC,PRAD,THCA,UCEC
FAM107B	11	COAD,ESCA,GBM,HNSC,KICH,KIRC,KIRP,LIHC,LUSC,READ,THCA
FAM180B	11	BLCA,BRCA,COAD,ESCA,HNSC,LUAD,LUSC,READ,STAD,THCA,UCEC
FAM227B	11	BLCA,ESCA,HNSC,KICH,KIRC,KIRP,LIHC,READ,STAD,THCA,UCEC
FAM228A	11	BLCA,BRCA,GBM,KICH,LIHC,LUAD,LUSC,PRAD,READ,STAD,UCEC
FBLN2	11	BLCA,BRCA,COAD,ESCA,GBM,KICH,KIRP,LIHC,READ,STAD,THCA
FBXL3	11	BLCA,BRCA,CHOL,COAD,KICH,KIRP,LIHC,LUAD,LUSC,THCA,UCEC
FLT3	11	BLCA,COAD,GBM,HNSC,KICH,LIHC,LUAD,LUSC,READ,STAD,THCA
FZD4	11	BLCA,BRCA,CHOL,COAD,ESCA,HNSC,KICH,LUAD,LUSC,READ,UCEC
GADD45B	11	BLCA,CHOL,ESCA,HNSC,KIRP,LIHC,LUAD,LUSC,STAD,THCA,UCEC
GDF7	11	CHOL,COAD,ESCA,GBM,HNSC,KICH,KIRC,KIRP,LIHC,PRAD,STAD
GNE	11	BLCA,BRCA,CHOL,COAD,GBM,HNSC,KICH,LIHC,READ,THCA,UCEC
GSTA2	11	CHOL,COAD,ESCA,HNSC,KICH,KIRP,LIHC,LUAD,LUSC,PRAD,STAD
HAS1	11	BLCA,BRCA,COAD,ESCA,GBM,KICH,LIHC,LUAD,LUSC,STAD,UCEC
HCFC2	11	BLCA,BRCA,CHOL,COAD,ESCA,LUAD,LUSC,PRAD,READ,STAD,UCEC
HGF	11	BLCA,BRCA,CHOL,KICH,KIRC,KIRP,LIHC,LUAD,LUSC,THCA,UCEC
HSPA2	11	BLCA,COAD,GBM,KICH,KIRC,KIRP,LUAD,PRAD,READ,STAD,THCA
IDNK	11	BLCA,CHOL,COAD,ESCA,HNSC,KICH,KIRC,KIRP,LIHC,LUSC,STAD
KCNJ13	11	BRCA,ESCA,GBM,HNSC,KICH,KIRC,KIRP,LIHC,PRAD,STAD,THCA
L3MBTL4	11	BLCA,BRCA,COAD,ESCA,HNSC,KIRP,LUAD,LUSC,PRAD,STAD,THCA
LDLRAD4	11	BLCA,CHOL,COAD,GBM,KICH,KIRP,LIHC,LUAD,LUSC,READ,UCEC
LINC00476	11	BLCA,BRCA,COAD,ESCA,HNSC,KICH,KIRP,LUAD,LUSC,STAD,UCEC
LOC100240735	11	BRCA,COAD,ESCA,KICH,KIRC,LIHC,LUSC,PRAD,READ,STAD,UCEC
LOH12CR2	11	BLCA,BRCA,COAD,ESCA,KICH,KIRC,LUAD,READ,STAD,THCA,UCEC
LRRTM3	11	COAD,ESCA,GBM,HNSC,KIRC,KIRP,LUAD,PRAD,READ,STAD,UCEC
LSMEM2	11	BLCA,BRCA,GBM,HNSC,KICH,KIRC,KIRP,LUAD,LUSC,THCA,UCEC
MAB21L2	11	BLCA,COAD,ESCA,KICH,LIHC,LUAD,LUSC,PRAD,READ,STAD,THCA
METTL20	11	CHOL,COAD,ESCA,KICH,KIRC,KIRP,LIHC,LUSC,READ,THCA,UCEC
MIA2	11	BLCA,BRCA,CHOL,COAD,KICH,KIRC,KIRP,LIHC,LUAD,LUSC,PRAD
MPP7	11	BLCA,COAD,ESCA,GBM,HNSC,KIRC,KIRP,LUSC,READ,STAD,UCEC
MRC1	11	BLCA,BRCA,CHOL,COAD,KICH,KIRP,LIHC,LUAD,LUSC,READ,UCEC
MYOZ1	11	BRCA,COAD,HNSC,KICH,KIRC,KIRP,LUAD,LUSC,PRAD,READ,STAD
NACC2	11	BLCA,COAD,ESCA,GBM,KIRP,LUAD,LUSC,PRAD,READ,STAD,UCEC
NLRP14	11	BRCA,CHOL,KICH,KIRC,KIRP,LIHC,LUAD,LUSC,PRAD,THCA,UCEC
NPAS3	11	BLCA,BRCA,COAD,ESCA,HNSC,KIRC,LIHC,LUSC,PRAD,READ,STAD
NPAS4	11	BLCA,BRCA,COAD,ESCA,GBM,KICH,KIRP,PRAD,READ,STAD,UCEC
NR2F1	11	BLCA,BRCA,ESCA,KICH,KIRC,KIRP,LIHC,LUAD,LUSC,STAD,UCEC
NRAP	11	COAD,ESCA,GBM,HNSC,KICH,KIRC,KIRP,LIHC,PRAD,READ,STAD
NRN1	11	BLCA,BRCA,CHOL,GBM,KICH,KIRP,LIHC,LUAD,LUSC,STAD,THCA
NTNG1	11	BLCA,COAD,ESCA,KICH,KIRC,KIRP,LUAD,LUSC,READ,STAD,THCA
NUGGC	11	CHOL,COAD,KICH,KIRC,KIRP,LIHC,LUSC,PRAD,READ,STAD,THCA
PCDHGA11	11	BLCA,BRCA,GBM,HNSC,KICH,KIRP,LIHC,LUAD,LUSC,PRAD,UCEC
PCDHGA12	11	BLCA,BRCA,GBM,HNSC,KICH,KIRP,LIHC,LUAD,LUSC,PRAD,UCEC
PCDHGA7	11	BRCA,COAD,GBM,HNSC,KICH,KIRC,KIRP,LUAD,LUSC,STAD,UCEC
PCGF5	11	BLCA,BRCA,CHOL,ESCA,KIRP,LUAD,LUSC,PRAD,READ,THCA,UCEC
PCK1	11	BLCA,BRCA,CHOL,COAD,HNSC,KICH,KIRC,KIRP,LIHC,READ,THCA
PDE3A	11	BLCA,BRCA,COAD,KICH,KIRP,LIHC,LUSC,PRAD,READ,THCA,UCEC
PDE4D	11	BLCA,COAD,ESCA,HNSC,LIHC,LUAD,LUSC,PRAD,READ,THCA,UCEC
PIK3R1	11	BLCA,BRCA,CHOL,ESCA,GBM,HNSC,KICH,LIHC,LUAD,LUSC,PRAD
PRKAR2A	11	BLCA,BRCA,COAD,ESCA,HNSC,KIRC,KIRP,LUSC,PRAD,THCA,UCEC
PRR26	11	BLCA,BRCA,COAD,ESCA,HNSC,KICH,KIRP,LIHC,LUSC,PRAD,READ
PTPRB	11	BLCA,BRCA,CHOL,ESCA,GBM,KICH,KIRP,LIHC,LUAD,LUSC,UCEC
PTPRQ	11	BLCA,BRCA,KICH,KIRC,KIRP,LUAD,LUSC,PRAD,READ,THCA,UCEC
RAB11FIP2	11	BLCA,BRCA,ESCA,GBM,KICH,KIRC,LUAD,LUSC,PRAD,THCA,UCEC
RARB	11	BLCA,BRCA,HNSC,KIRC,KIRP,LIHC,LUAD,PRAD,STAD,THCA,UCEC
RNASE1	11	BLCA,BRCA,COAD,ESCA,KICH,KIRP,LUAD,LUSC,PRAD,READ,STAD
RSPO2	11	BLCA,CHOL,COAD,ESCA,GBM,LIHC,LUAD,LUSC,PRAD,READ,STAD
RYR2	11	BLCA,BRCA,ESCA,GBM,KIRP,LUAD,LUSC,PRAD,STAD,THCA,UCEC
RYR3	11	BLCA,BRCA,COAD,ESCA,GBM,HNSC,KIRC,LUAD,READ,STAD,UCEC
SFMBT2	11	BLCA,BRCA,COAD,ESCA,GBM,KIRP,LUSC,PRAD,READ,THCA,UCEC
SGCB	11	BLCA,BRCA,COAD,ESCA,KICH,LIHC,LUAD,LUSC,PRAD,READ,UCEC
SKIDA1	11	BRCA,CHOL,COAD,KICH,KIRC,KIRP,LUAD,PRAD,READ,STAD,UCEC
SLC17A7	11	BLCA,BRCA,COAD,ESCA,GBM,KICH,KIRC,KIRP,READ,STAD,THCA
SLC17A8	11	BLCA,CHOL,COAD,GBM,KICH,KIRC,LIHC,LUAD,LUSC,READ,STAD
SLC25A25	11	BLCA,BRCA,CHOL,HNSC,KIRC,KIRP,LIHC,LUAD,LUSC,THCA,UCEC
SLC4A1	11	BRCA,CHOL,COAD,ESCA,KIRC,KIRP,LIHC,LUAD,LUSC,READ,THCA
SNRK	11	BLCA,BRCA,CHOL,COAD,ESCA,KIRP,LIHC,LUAD,LUSC,READ,UCEC
SORCS2	11	BLCA,CHOL,COAD,GBM,KIRC,KIRP,LIHC,LUAD,LUSC,PRAD,UCEC
STX12	11	BLCA,BRCA,COAD,ESCA,HNSC,KICH,LUAD,LUSC,READ,STAD,UCEC
SULT1B1	11	CHOL,COAD,ESCA,HNSC,KICH,KIRP,LIHC,LUAD,LUSC,READ,STAD
SYNE3	11	BLCA,BRCA,COAD,KICH,KIRP,LUAD,LUSC,PRAD,READ,STAD,UCEC
TAC1	11	BLCA,BRCA,COAD,ESCA,GBM,HNSC,KICH,KIRC,KIRP,STAD,THCA
TMEM25	11	CHOL,COAD,ESCA,GBM,HNSC,KICH,KIRC,KIRP,LIHC,READ,STAD
UNC13C	11	BRCA,COAD,ESCA,GBM,HNSC,KIRC,KIRP,PRAD,READ,STAD,THCA
UTS2B	11	BLCA,BRCA,CHOL,COAD,ESCA,LUAD,LUSC,READ,STAD,THCA,UCEC
VWC2	11	COAD,HNSC,KIRC,KIRP,LUAD,LUSC,PRAD,READ,STAD,THCA,UCEC
WDR31	11	ESCA,GBM,HNSC,KICH,KIRC,KIRP,LIHC,LUSC,PRAD,THCA,UCEC
ZC3H12C	11	BLCA,BRCA,COAD,KIRP,LIHC,LUAD,LUSC,READ,STAD,THCA,UCEC
ZDHHC2	11	BLCA,BRCA,COAD,HNSC,KIRC,KIRP,LIHC,LUAD,LUSC,PRAD,READ
ZFP2	11	BLCA,BRCA,COAD,ESCA,HNSC,KICH,LUAD,LUSC,READ,STAD,UCEC
ZFYVE9	11	BLCA,BRCA,GBM,KICH,KIRC,KIRP,LUAD,LUSC,READ,THCA,UCEC
ZIM2	11	BRCA,ESCA,GBM,HNSC,KICH,KIRC,KIRP,READ,STAD,THCA,UCEC
ZNF132	11	BRCA,COAD,ESCA,HNSC,KIRC,LUAD,LUSC,READ,STAD,THCA,UCEC
ZNF542P	11	BLCA,CHOL,COAD,ESCA,HNSC,KIRC,KIRP,LUSC,READ,STAD,UCEC
ZNF662	11	BRCA,CHOL,COAD,ESCA,HNSC,KIRC,LIHC,LUAD,LUSC,STAD,UCEC
ZNF844	11	COAD,ESCA,HNSC,KIRC,KIRP,LUAD,LUSC,READ,STAD,THCA,UCEC
2016-03-08	10	BLCA,BRCA,COAD,KICH,KIRP,LUSC,READ,STAD,THCA,UCEC
ABAT	10	CHOL,COAD,ESCA,HNSC,KICH,KIRC,KIRP,LIHC,LUSC,STAD
ABO	10	BRCA,COAD,GBM,HNSC,KICH,KIRC,KIRP,LUSC,PRAD,UCEC
ACBD4	10	BRCA,CHOL,COAD,ESCA,HNSC,KICH,LIHC,LUSC,STAD,UCEC
ACKR4	10	BLCA,BRCA,COAD,LIHC,LUAD,LUSC,PRAD,READ,STAD,UCEC
ADARB1	10	BLCA,BRCA,ESCA,GBM,KICH,KIRP,LUAD,LUSC,READ,UCEC
AHNAK	10	BLCA,BRCA,COAD,ESCA,HNSC,LUAD,LUSC,READ,STAD,UCEC
AK7	10	BRCA,COAD,GBM,HNSC,KICH,KIRC,LUAD,LUSC,READ,THCA
ANKRD6	10	BLCA,BRCA,COAD,HNSC,KICH,LUAD,LUSC,READ,STAD,UCEC
ANXA6	10	BLCA,CHOL,ESCA,GBM,KIRP,LUAD,LUSC,PRAD,STAD,UCEC
AQP3	10	GBM,HNSC,KICH,KIRC,KIRP,LIHC,LUSC,PRAD,STAD,THCA
AQP7P1	10	BLCA,BRCA,CHOL,ESCA,HNSC,KICH,KIRC,KIRP,LIHC,STAD
ARHGEF9	10	BLCA,COAD,ESCA,GBM,HNSC,LUSC,PRAD,READ,STAD,UCEC
ATP13A4	10	BRCA,COAD,HNSC,KICH,LIHC,LUAD,LUSC,PRAD,READ,STAD
BACH2	10	BLCA,BRCA,COAD,KIRC,KIRP,LIHC,LUAD,PRAD,READ,UCEC
BTBD8	10	BRCA,GBM,HNSC,KICH,KIRC,KIRP,LUSC,PRAD,THCA,UCEC
C10orf107	10	BLCA,BRCA,COAD,HNSC,KICH,LUAD,LUSC,READ,STAD,THCA
C10orf32	10	BLCA,CHOL,ESCA,HNSC,KIRP,LUAD,LUSC,READ,THCA,UCEC
C1QTNF4	10	BLCA,BRCA,COAD,ESCA,GBM,KICH,READ,STAD,THCA,UCEC
C4orf32	10	BLCA,BRCA,CHOL,ESCA,HNSC,KICH,KIRP,LUAD,LUSC,UCEC
C9orf47	10	BLCA,COAD,ESCA,KICH,KIRP,LUSC,READ,STAD,THCA,UCEC
CCDC13	10	COAD,HNSC,KICH,KIRC,LUAD,LUSC,PRAD,READ,STAD,THCA
CCDC184	10	BLCA,BRCA,COAD,GBM,KICH,KIRP,LIHC,READ,STAD,UCEC
CCDC186	10	ESCA,GBM,HNSC,KICH,KIRC,KIRP,LIHC,LUSC,THCA,UCEC
CCM2L	10	BLCA,BRCA,COAD,ESCA,KICH,KIRP,LUAD,LUSC,READ,UCEC
CD1C	10	BLCA,BRCA,COAD,HNSC,KICH,LIHC,LUAD,LUSC,READ,STAD
CD226	10	BLCA,CHOL,COAD,KICH,KIRP,LIHC,LUAD,LUSC,READ,THCA
CDADC1	10	BRCA,CHOL,ESCA,KICH,KIRC,KIRP,LIHC,LUAD,LUSC,THCA
CDC42BPA	10	BLCA,BRCA,COAD,ESCA,GBM,KICH,KIRP,LUSC,READ,UCEC
CDC42EP2	10	BLCA,BRCA,GBM,KICH,KIRC,KIRP,LUAD,LUSC,THCA,UCEC
CETN4P	10	BRCA,COAD,ESCA,GBM,KICH,KIRC,KIRP,READ,STAD,THCA
CHADL	10	COAD,ESCA,HNSC,KICH,KIRC,KIRP,LUAD,LUSC,READ,STAD
CIDEC	10	BLCA,BRCA,COAD,HNSC,KICH,PRAD,READ,STAD,THCA,UCEC
CLIC6	10	BRCA,COAD,ESCA,HNSC,KICH,KIRC,LIHC,LUSC,PRAD,READ
COBL	10	BLCA,COAD,ESCA,GBM,HNSC,KIRC,LIHC,LUAD,LUSC,THCA
CPA1	10	BRCA,ESCA,KICH,KIRC,KIRP,LUAD,LUSC,PRAD,STAD,UCEC
CPO	10	BLCA,BRCA,COAD,ESCA,GBM,HNSC,KICH,LUSC,STAD,THCA
CR1	10	BLCA,BRCA,COAD,KICH,KIRC,KIRP,LIHC,LUAD,LUSC,READ
CTIF	10	BLCA,BRCA,ESCA,GBM,KIRC,KIRP,LUAD,LUSC,STAD,UCEC
CYB5D2	10	CHOL,COAD,ESCA,HNSC,KICH,KIRC,LIHC,LUSC,READ,STAD
CYP2A6	10	BLCA,BRCA,CHOL,GBM,HNSC,LIHC,LUAD,LUSC,PRAD,UCEC
CYP3A4	10	BRCA,CHOL,COAD,GBM,HNSC,KIRC,KIRP,LIHC,READ,STAD
CYP4A11	10	BRCA,CHOL,ESCA,GBM,KICH,KIRC,KIRP,LIHC,LUAD,LUSC
DCAF12L1	10	BLCA,COAD,ESCA,GBM,KICH,KIRC,PRAD,STAD,THCA,UCEC
DCT	10	BLCA,BRCA,HNSC,KICH,KIRP,PRAD,READ,STAD,THCA,UCEC
DMRTA1	10	BRCA,CHOL,COAD,ESCA,HNSC,KICH,LIHC,LUSC,READ,STAD
DUSP3	10	BLCA,ESCA,GBM,HNSC,LUAD,LUSC,PRAD,READ,STAD,UCEC
ECHDC2	10	BRCA,CHOL,COAD,ESCA,HNSC,KICH,LIHC,LUSC,READ,STAD
EEF1DP3	10	ESCA,GBM,HNSC,KICH,KIRC,KIRP,LUSC,STAD,THCA,UCEC
ENPP1	10	BLCA,CHOL,COAD,ESCA,KICH,KIRC,LIHC,LUSC,THCA,UCEC
ERCC6L2	10	BLCA,BRCA,GBM,KIRC,KIRP,LIHC,LUAD,PRAD,THCA,UCEC
ERICH3	10	BRCA,CHOL,COAD,GBM,HNSC,LIHC,LUAD,LUSC,PRAD,READ
ESR1	10	BLCA,CHOL,COAD,KICH,KIRC,KIRP,LIHC,LUSC,READ,STAD
FAM166B	10	BRCA,CHOL,HNSC,KICH,KIRC,KIRP,LUAD,LUSC,READ,STAD
FAT3	10	BLCA,BRCA,COAD,ESCA,KIRP,LUAD,LUSC,PRAD,STAD,UCEC
FCER2	10	BLCA,BRCA,COAD,ESCA,GBM,LIHC,LUSC,READ,STAD,THCA
GABRA4	10	BLCA,BRCA,GBM,HNSC,KICH,KIRC,KIRP,LUAD,LUSC,STAD
GAREM	10	BRCA,COAD,GBM,HNSC,KICH,KIRC,KIRP,LIHC,PRAD,READ
GRM7	10	BLCA,BRCA,CHOL,COAD,GBM,HNSC,KICH,READ,THCA,UCEC
GYPE	10	BLCA,BRCA,COAD,ESCA,KICH,KIRP,LUAD,LUSC,PRAD,READ
HBEGF	10	BLCA,BRCA,KICH,KIRC,KIRP,LIHC,LUAD,LUSC,PRAD,UCEC
HEPH	10	BLCA,BRCA,COAD,KICH,KIRP,LIHC,LUSC,PRAD,READ,UCEC
HMGN5	10	BLCA,CHOL,ESCA,HNSC,KIRC,KIRP,LIHC,LUSC,PRAD,STAD
HTR2A	10	BLCA,BRCA,COAD,GBM,KICH,LUSC,PRAD,READ,THCA,UCEC
ID2	10	BLCA,CHOL,COAD,HNSC,KICH,LIHC,LUAD,LUSC,PRAD,READ
ID2B	10	BLCA,CHOL,COAD,GBM,KICH,LIHC,LUAD,LUSC,PRAD,READ
IGF2	10	BRCA,CHOL,KICH,KIRC,KIRP,LIHC,LUAD,LUSC,PRAD,THCA
IL1R1	10	BLCA,BRCA,CHOL,COAD,ESCA,KICH,LIHC,LUAD,LUSC,READ
IL5RA	10	BLCA,COAD,KICH,KIRC,KIRP,LUAD,LUSC,READ,STAD,THCA
INPP5A	10	BLCA,COAD,ESCA,GBM,HNSC,LUAD,LUSC,READ,STAD,UCEC
ISM1	10	BRCA,CHOL,HNSC,KICH,KIRC,KIRP,LIHC,LUSC,PRAD,THCA
ITIH3	10	BLCA,BRCA,CHOL,COAD,KIRP,LIHC,LUAD,LUSC,THCA,UCEC
ITPKB	10	BLCA,COAD,ESCA,KICH,KIRC,KIRP,LUAD,READ,STAD,UCEC
JUNB	10	BLCA,BRCA,HNSC,KICH,KIRP,LIHC,LUAD,LUSC,STAD,UCEC
JUND	10	BLCA,CHOL,ESCA,GBM,LIHC,LUAD,LUSC,READ,STAD,THCA
KCNA2	10	BLCA,BRCA,COAD,ESCA,GBM,HNSC,PRAD,READ,STAD,THCA
KCNQ4	10	BLCA,BRCA,COAD,ESCA,HNSC,LUSC,PRAD,READ,STAD,UCEC
KCTD12	10	BLCA,BRCA,COAD,HNSC,KIRC,LIHC,LUAD,LUSC,READ,UCEC
KIAA1161	10	CHOL,COAD,ESCA,GBM,KIRC,KIRP,LIHC,PRAD,READ,STAD
KIF1C	10	BRCA,COAD,ESCA,GBM,HNSC,KIRC,LUAD,LUSC,READ,STAD
KIF6	10	COAD,ESCA,KICH,KIRC,LIHC,LUAD,LUSC,PRAD,STAD,THCA
KLHL10	10	BLCA,BRCA,COAD,ESCA,LUAD,PRAD,READ,STAD,THCA,UCEC
KLRG1	10	BLCA,BRCA,CHOL,COAD,KICH,LIHC,LUAD,LUSC,READ,THCA
LARGE	10	BLCA,COAD,ESCA,GBM,KIRC,KIRP,LUAD,PRAD,READ,UCEC
LINC00271	10	BRCA,ESCA,HNSC,KICH,KIRC,KIRP,LUAD,LUSC,THCA,UCEC
LOC389033	10	COAD,GBM,KICH,KIRC,KIRP,LUAD,LUSC,READ,STAD,THCA
LOC653501	10	BRCA,COAD,HNSC,KICH,KIRC,KIRP,LUAD,READ,THCA,UCEC
LPA	10	BLCA,CHOL,GBM,KICH,KIRC,KIRP,LIHC,LUAD,PRAD,UCEC
LRRC70	10	BLCA,BRCA,CHOL,ESCA,KICH,KIRP,LUAD,LUSC,READ,UCEC
MAGI3	10	BLCA,COAD,ESCA,GBM,HNSC,KIRC,KIRP,LUAD,LUSC,READ
MASP2	10	BRCA,CHOL,COAD,ESCA,KICH,LIHC,LUAD,LUSC,THCA,UCEC
MEDAG	10	BLCA,BRCA,COAD,ESCA,HNSC,KICH,KIRP,LIHC,LUSC,UCEC
MOGAT2	10	BRCA,CHOL,COAD,HNSC,KICH,KIRC,KIRP,LIHC,READ,STAD
MUSK	10	BLCA,CHOL,COAD,ESCA,LIHC,LUAD,LUSC,READ,STAD,THCA
MYH2	10	BLCA,BRCA,COAD,ESCA,HNSC,LUAD,LUSC,PRAD,READ,UCEC
NAT2	10	CHOL,COAD,KICH,KIRC,KIRP,LIHC,LUSC,PRAD,READ,UCEC
NCOA1	10	BRCA,COAD,ESCA,GBM,HNSC,KIRC,KIRP,LUAD,READ,UCEC
NCOA4	10	BLCA,CHOL,COAD,HNSC,KICH,LIHC,LUAD,LUSC,READ,STAD
NNAT	10	BLCA,BRCA,COAD,GBM,HNSC,LUAD,READ,STAD,THCA,UCEC
NOSTRIN	10	BLCA,BRCA,ESCA,HNSC,KICH,LIHC,LUAD,LUSC,READ,UCEC
NOVA1	10	BLCA,BRCA,COAD,ESCA,HNSC,LUSC,PRAD,READ,STAD,UCEC
NPR2	10	BLCA,BRCA,CHOL,COAD,LUAD,LUSC,PRAD,READ,THCA,UCEC
NYNRIN	10	BRCA,CHOL,HNSC,KICH,KIRC,KIRP,LIHC,PRAD,STAD,UCEC
OTUD1	10	BLCA,BRCA,COAD,ESCA,GBM,LIHC,LUAD,LUSC,READ,UCEC
PCCA	10	BLCA,BRCA,CHOL,ESCA,HNSC,KIRC,KIRP,LIHC,LUSC,STAD
PCDH11Y	10	BLCA,COAD,ESCA,GBM,KICH,KIRC,KIRP,PRAD,READ,STAD
PCDHB5	10	BLCA,BRCA,COAD,HNSC,KICH,KIRC,KIRP,READ,THCA,UCEC
PCDHGA10	10	BLCA,BRCA,HNSC,KICH,KIRP,LIHC,LUAD,LUSC,PRAD,UCEC
PCDHGA4	10	BLCA,BRCA,COAD,KICH,KIRP,LUAD,LUSC,READ,STAD,UCEC
PCSK5	10	BLCA,BRCA,COAD,HNSC,KICH,KIRP,LUAD,LUSC,PRAD,READ
PCYT1B	10	BLCA,BRCA,COAD,GBM,KICH,KIRC,KIRP,LUAD,PRAD,READ
PEBP1	10	CHOL,GBM,HNSC,KICH,KIRC,KIRP,LIHC,LUAD,LUSC,STAD
PGPEP1L	10	BLCA,COAD,ESCA,GBM,HNSC,KIRC,KIRP,PRAD,READ,THCA
PON3	10	BRCA,CHOL,KICH,KIRC,KIRP,LIHC,LUSC,PRAD,THCA,UCEC
PPFIA2	10	BLCA,BRCA,COAD,ESCA,GBM,KICH,KIRC,KIRP,LUSC,UCEC
PRKCQ	10	BRCA,GBM,KICH,KIRC,KIRP,LIHC,LUAD,LUSC,PRAD,THCA
PRRT1	10	BLCA,COAD,ESCA,GBM,KICH,LUAD,PRAD,READ,STAD,UCEC
PTPRD	10	BLCA,COAD,GBM,KIRC,LIHC,LUAD,LUSC,STAD,THCA,UCEC
RASSF9	10	BLCA,BRCA,HNSC,KICH,KIRC,KIRP,LIHC,LUAD,THCA,UCEC
RBM11	10	GBM,HNSC,KICH,KIRC,KIRP,LIHC,LUAD,STAD,THCA,UCEC
RBP5	10	BLCA,CHOL,COAD,KICH,KIRP,LIHC,LUSC,READ,STAD,THCA
RNF11	10	BLCA,COAD,ESCA,GBM,KIRP,LIHC,LUAD,READ,STAD,UCEC
RPS6KA2	10	BLCA,BRCA,ESCA,GBM,HNSC,KIRP,LUAD,LUSC,STAD,UCEC
RUSC2	10	BLCA,BRCA,ESCA,GBM,KICH,LUAD,LUSC,PRAD,THCA,UCEC
SAT2	10	BRCA,CHOL,KICH,KIRC,KIRP,LIHC,LUAD,LUSC,READ,STAD
SGCE	10	BLCA,BRCA,COAD,KICH,LUAD,LUSC,PRAD,READ,STAD,UCEC
SGMS2	10	BLCA,BRCA,COAD,ESCA,HNSC,LIHC,LUAD,LUSC,READ,UCEC
SHROOM3	10	BLCA,COAD,ESCA,HNSC,KIRC,KIRP,LIHC,LUAD,LUSC,READ
SIK1	10	BLCA,BRCA,CHOL,KIRP,LIHC,LUAD,LUSC,PRAD,STAD,UCEC
SIK2	10	BLCA,BRCA,CHOL,ESCA,GBM,HNSC,KIRP,LUAD,LUSC,UCEC
SIK3	10	BLCA,BRCA,CHOL,COAD,ESCA,GBM,KIRC,KIRP,READ,UCEC
SLC1A1	10	BLCA,COAD,GBM,HNSC,KICH,LIHC,LUAD,LUSC,READ,THCA
SLC22A17	10	BLCA,COAD,ESCA,GBM,KICH,LIHC,PRAD,READ,STAD,UCEC
SLMAP	10	BLCA,COAD,ESCA,HNSC,KIRC,PRAD,READ,STAD,THCA,UCEC
SMPD1	10	BLCA,CHOL,COAD,ESCA,HNSC,KIRC,LIHC,LUSC,READ,STAD
SNORD116-28	10	BLCA,BRCA,COAD,ESCA,HNSC,KIRP,LUSC,STAD,THCA,UCEC
SPATA4	10	BLCA,HNSC,KICH,KIRC,LUAD,LUSC,READ,STAD,THCA,UCEC
SPATA41	10	CHOL,COAD,GBM,LIHC,LUAD,PRAD,READ,STAD,THCA,UCEC
SPESP1	10	BRCA,COAD,HNSC,KICH,KIRC,KIRP,READ,STAD,THCA,UCEC
SRRM4	10	COAD,ESCA,GBM,KICH,LUAD,LUSC,PRAD,READ,STAD,THCA
SUN2	10	BRCA,CHOL,COAD,GBM,KIRP,LIHC,LUAD,READ,STAD,UCEC
TDRD9	10	BRCA,COAD,ESCA,GBM,KICH,KIRC,KIRP,LUAD,LUSC,THCA
TESK2	10	CHOL,COAD,GBM,KICH,KIRP,LIHC,LUAD,READ,STAD,UCEC
THBD	10	BRCA,COAD,KICH,KIRP,LIHC,LUAD,LUSC,STAD,THCA,UCEC
TMEM240	10	BLCA,BRCA,COAD,GBM,KICH,LUAD,LUSC,READ,STAD,UCEC
TTBK2	10	BLCA,BRCA,COAD,GBM,KIRP,LUAD,PRAD,READ,THCA,UCEC
TTC28	10	BLCA,BRCA,COAD,ESCA,LUAD,LUSC,PRAD,READ,STAD,UCEC
TUSC5	10	BLCA,BRCA,COAD,ESCA,GBM,HNSC,KIRP,READ,STAD,THCA
UGT2B7	10	BRCA,CHOL,COAD,HNSC,KICH,KIRC,KIRP,LIHC,PRAD,READ
UNC45B	10	BLCA,BRCA,HNSC,KICH,KIRP,LUAD,LUSC,PRAD,READ,STAD
VWA3B	10	CHOL,COAD,HNSC,KICH,KIRC,KIRP,LIHC,LUAD,LUSC,READ
WDR49	10	BLCA,HNSC,KICH,KIRC,KIRP,LUAD,LUSC,PRAD,STAD,THCA
WWC2-AS2	10	BRCA,CHOL,KICH,KIRP,LUAD,LUSC,PRAD,STAD,THCA,UCEC
ZBTB20	10	BLCA,BRCA,ESCA,HNSC,KIRC,LIHC,LUSC,PRAD,THCA,UCEC
ZBTB21	10	BLCA,BRCA,CHOL,KIRC,KIRP,LIHC,LUAD,LUSC,THCA,UCEC
ZC4H2	10	BRCA,ESCA,HNSC,KICH,KIRC,LUAD,LUSC,PRAD,STAD,UCEC
ZNF154	10	BLCA,BRCA,COAD,HNSC,KIRP,LUSC,PRAD,READ,THCA,UCEC
ZNF157	10	BLCA,BRCA,HNSC,KICH,KIRC,KIRP,PRAD,STAD,THCA,UCEC
ZNF366	10	BLCA,BRCA,COAD,ESCA,KICH,KIRP,LUAD,LUSC,PRAD,UCEC
ZNF671	10	BLCA,BRCA,COAD,ESCA,HNSC,KIRP,LUSC,READ,STAD,UCEC
ZNF843	10	BLCA,BRCA,COAD,ESCA,HNSC,KICH,PRAD,STAD,THCA,UCEC
ZSCAN18	10	BLCA,COAD,ESCA,GBM,HNSC,LUAD,LUSC,READ,STAD,UCEC
2016-09-06	9	BLCA,COAD,ESCA,GBM,KIRC,KIRP,LUSC,READ,STAD
ACO1	9	BLCA,BRCA,CHOL,ESCA,KIRC,KIRP,LIHC,LUSC,STAD
ADH4	9	BRCA,CHOL,HNSC,KIRC,KIRP,LIHC,LUSC,PRAD,STAD
AGL	9	BLCA,CHOL,COAD,HNSC,KIRC,KIRP,LIHC,READ,THCA
AK3	9	BRCA,CHOL,ESCA,HNSC,KICH,KIRC,KIRP,LIHC,UCEC
AKAP11	9	BLCA,BRCA,GBM,KIRP,LIHC,LUAD,LUSC,PRAD,UCEC
AKAP9	9	COAD,GBM,HNSC,KIRC,KIRP,LIHC,LUSC,READ,UCEC
ALDH7A1	9	BLCA,CHOL,HNSC,KICH,KIRC,KIRP,LIHC,LUSC,THCA
AMER2	9	COAD,GBM,KICH,KIRC,LUAD,PRAD,READ,STAD,UCEC
ANKRD12	9	BLCA,COAD,ESCA,GBM,KIRP,LUSC,READ,THCA,UCEC
ANKRD44	9	BLCA,BRCA,COAD,LUAD,LUSC,PRAD,READ,THCA,UCEC
ANKRD55	9	BLCA,CHOL,COAD,GBM,HNSC,KICH,KIRP,LIHC,LUSC
APOH	9	CHOL,COAD,ESCA,KICH,KIRC,KIRP,LIHC,LUAD,LUSC
AQP7P3	9	BRCA,CHOL,ESCA,HNSC,KICH,KIRC,KIRP,LIHC,STAD
ARID4A	9	BLCA,BRCA,CHOL,ESCA,GBM,LIHC,LUAD,LUSC,UCEC
ARPP21	9	CHOL,COAD,ESCA,GBM,HNSC,KICH,LIHC,READ,STAD
ASPDH	9	CHOL,ESCA,GBM,KICH,KIRC,KIRP,LIHC,STAD,UCEC
ATP2B3	9	BLCA,COAD,ESCA,GBM,KICH,KIRC,KIRP,READ,STAD
ATP8B2	9	BLCA,COAD,ESCA,KICH,LUSC,READ,STAD,THCA,UCEC
BDNF-AS	9	BLCA,BRCA,COAD,ESCA,HNSC,KIRC,LUSC,STAD,UCEC
C10orf93	9	HNSC,KICH,KIRC,LIHC,LUAD,LUSC,PRAD,STAD,THCA
C14orf28	9	BLCA,BRCA,CHOL,COAD,ESCA,LUSC,READ,STAD,UCEC
C1orf140	9	BLCA,BRCA,CHOL,ESCA,KICH,LUAD,LUSC,PRAD,UCEC
C2orf74	9	BLCA,BRCA,COAD,GBM,KICH,LUSC,READ,STAD,UCEC
CA14	9	BLCA,CHOL,COAD,HNSC,KICH,LIHC,PRAD,READ,STAD
CALM1	9	COAD,ESCA,GBM,KIRP,LUAD,LUSC,PRAD,READ,STAD
CALN1	9	BLCA,BRCA,COAD,GBM,LIHC,LUAD,PRAD,READ,THCA
CASR	9	BLCA,COAD,KICH,KIRC,KIRP,LIHC,READ,STAD,THCA
CCDC3	9	BLCA,BRCA,CHOL,GBM,KICH,KIRP,LIHC,PRAD,UCEC
CCR9	9	BLCA,COAD,GBM,KICH,KIRC,LIHC,LUAD,LUSC,READ
CD1E	9	BLCA,COAD,HNSC,KICH,LIHC,LUAD,LUSC,READ,STAD
CDC14B	9	BLCA,BRCA,CHOL,ESCA,KIRC,LIHC,PRAD,THCA,UCEC
CDNF	9	BRCA,CHOL,ESCA,HNSC,KICH,KIRP,LIHC,THCA,UCEC
CHP1	9	CHOL,COAD,ESCA,GBM,HNSC,KIRC,LIHC,LUSC,READ
CLYBL	9	BLCA,BRCA,CHOL,COAD,ESCA,HNSC,KIRC,LIHC,STAD
CMYA5	9	BRCA,COAD,HNSC,KIRC,KIRP,LIHC,PRAD,READ,UCEC
CNST	9	BLCA,CHOL,COAD,ESCA,GBM,KICH,KIRP,READ,THCA
COBLL1	9	BLCA,BRCA,CHOL,ESCA,KICH,KIRC,KIRP,LIHC,LUAD
CYR61	9	BLCA,BRCA,KICH,KIRP,LIHC,LUAD,LUSC,THCA,UCEC
DAB1	9	CHOL,GBM,KICH,KIRC,KIRP,LIHC,PRAD,STAD,UCEC
DAO	9	CHOL,COAD,KICH,KIRC,KIRP,LIHC,LUAD,LUSC,READ
DDI2	9	BRCA,CHOL,GBM,HNSC,KICH,KIRC,KIRP,LIHC,THCA
DHH	9	BLCA,COAD,HNSC,KICH,KIRC,KIRP,LUAD,LUSC,READ
DNAJC27	9	BLCA,BRCA,ESCA,GBM,KICH,LUAD,LUSC,THCA,UCEC
DNAJC28	9	CHOL,COAD,ESCA,GBM,HNSC,KIRC,KIRP,READ,STAD
DPYS	9	BRCA,CHOL,GBM,KICH,KIRP,LIHC,LUAD,LUSC,PRAD
DST	9	BLCA,BRCA,COAD,GBM,LUAD,PRAD,READ,STAD,UCEC
DTX1	9	BRCA,CHOL,COAD,HNSC,KICH,KIRC,KIRP,LIHC,READ
EID3	9	BLCA,BRCA,COAD,LUAD,PRAD,READ,STAD,THCA,UCEC
ERO1LB	9	BRCA,CHOL,COAD,ESCA,KIRP,READ,STAD,THCA,UCEC
EVPLL	9	CHOL,GBM,HNSC,KICH,KIRC,LUAD,LUSC,PRAD,STAD
F3	9	BLCA,BRCA,KICH,KIRC,KIRP,LIHC,LUAD,LUSC,THCA
FABP3	9	COAD,ESCA,GBM,HNSC,KIRC,LIHC,LUSC,PRAD,UCEC
FAM188A	9	BLCA,CHOL,ESCA,GBM,KICH,LIHC,LUSC,READ,UCEC
FAM19A1	9	BLCA,BRCA,GBM,KIRC,KIRP,LUSC,PRAD,THCA,UCEC
FAM43B	9	BLCA,COAD,HNSC,KICH,KIRC,KIRP,LIHC,READ,STAD
FAM50B	9	BLCA,COAD,GBM,KICH,KIRP,LIHC,READ,STAD,UCEC
FKBP1B	9	BRCA,COAD,GBM,KICH,KIRC,LUAD,LUSC,READ,STAD
FNBP1	9	BLCA,COAD,ESCA,GBM,LUAD,LUSC,READ,STAD,UCEC
FRMD4B	9	BRCA,CHOL,COAD,HNSC,KICH,LIHC,LUAD,LUSC,READ
FRMPD1	9	BRCA,COAD,GBM,HNSC,KIRC,KIRP,LUAD,LUSC,THCA
GALR1	9	BLCA,BRCA,COAD,ESCA,KIRP,PRAD,READ,STAD,UCEC
GMPR	9	CHOL,ESCA,HNSC,KIRC,KIRP,LIHC,LUAD,LUSC,STAD
GPR135	9	BLCA,BRCA,KICH,LUSC,PRAD,READ,STAD,THCA,UCEC
HCG11	9	BLCA,BRCA,GBM,KICH,LIHC,LUSC,PRAD,THCA,UCEC
HIBCH	9	BRCA,CHOL,COAD,HNSC,KICH,KIRC,KIRP,LIHC,READ
HINT3	9	BLCA,CHOL,ESCA,GBM,HNSC,KIRC,KIRP,LUAD,LUSC
HTR1B	9	BLCA,ESCA,GBM,KICH,KIRC,KIRP,LUSC,PRAD,UCEC
HTR2B	9	BLCA,COAD,HNSC,KICH,KIRC,KIRP,LIHC,READ,UCEC
IER2	9	BLCA,HNSC,KICH,KIRC,KIRP,LIHC,LUAD,LUSC,THCA
IRX1	9	BRCA,HNSC,KICH,KIRC,KIRP,LUAD,LUSC,PRAD,STAD
ITM2B	9	BLCA,BRCA,COAD,KICH,LUAD,LUSC,PRAD,READ,UCEC
JAK2	9	BLCA,BRCA,KIRP,LUAD,LUSC,PRAD,READ,THCA,UCEC
KATNAL1	9	BLCA,BRCA,GBM,KICH,LUAD,LUSC,PRAD,READ,UCEC
KCNE1	9	BRCA,CHOL,COAD,KICH,KIRC,KIRP,LIHC,LUAD,LUSC
KIAA1109	9	BLCA,BRCA,COAD,ESCA,GBM,KIRC,KIRP,LUSC,UCEC
KLF11	9	BLCA,BRCA,CHOL,KICH,LIHC,LUAD,LUSC,PRAD,UCEC
KLF12	9	BLCA,CHOL,COAD,ESCA,LIHC,LUAD,PRAD,READ,UCEC
KLHL15	9	BLCA,BRCA,CHOL,ESCA,GBM,KIRC,KIRP,LIHC,UCEC
KLHL41	9	BLCA,ESCA,HNSC,KICH,LUAD,LUSC,PRAD,STAD,THCA
LATS1	9	BLCA,BRCA,KICH,KIRC,KIRP,LIHC,PRAD,THCA,UCEC
LHPP	9	CHOL,COAD,ESCA,GBM,KICH,KIRC,LIHC,READ,STAD
LMX1A	9	BLCA,BRCA,CHOL,COAD,ESCA,HNSC,READ,STAD,THCA
MAFF	9	BLCA,BRCA,HNSC,KIRP,LIHC,LUAD,LUSC,STAD,UCEC
MAS1L	9	BLCA,BRCA,COAD,ESCA,LUAD,LUSC,READ,STAD,UCEC
MBP	9	BLCA,BRCA,COAD,GBM,HNSC,KIRC,LUAD,LUSC,READ
MEF2A	9	BLCA,BRCA,COAD,GBM,LUAD,LUSC,PRAD,READ,UCEC
MESTIT1	9	BRCA,HNSC,KICH,KIRC,LUAD,LUSC,PRAD,READ,UCEC
MMP23B	9	BLCA,BRCA,COAD,KICH,KIRP,LIHC,LUAD,LUSC,UCEC
MMRN2	9	BRCA,COAD,ESCA,KICH,KIRP,LUAD,LUSC,READ,UCEC
MOAP1	9	BLCA,ESCA,GBM,KICH,KIRP,LUAD,LUSC,READ,STAD
MOCS1	9	BRCA,CHOL,COAD,ESCA,KIRP,LUAD,LUSC,READ,STAD
MTFR1L	9	BLCA,BRCA,CHOL,COAD,ESCA,HNSC,KIRC,READ,STAD
MTM1	9	CHOL,COAD,KIRP,LIHC,LUAD,LUSC,PRAD,READ,UCEC
MTMR9	9	BLCA,BRCA,COAD,GBM,LIHC,LUAD,LUSC,READ,UCEC
MXRA7	9	BLCA,BRCA,COAD,KICH,LUAD,PRAD,READ,STAD,UCEC
MYLK3	9	COAD,ESCA,HNSC,KICH,KIRC,KIRP,LUAD,LUSC,PRAD
MYLK4	9	BRCA,HNSC,KICH,KIRC,KIRP,LUSC,PRAD,THCA,UCEC
NDST3	9	CHOL,ESCA,GBM,KICH,KIRC,KIRP,LIHC,THCA,UCEC
NEFM	9	BLCA,COAD,GBM,KICH,KIRC,PRAD,READ,STAD,UCEC
NEK1	9	BLCA,BRCA,COAD,ESCA,LUAD,LUSC,READ,THCA,UCEC
NIPSNAP3B	9	BLCA,BRCA,CHOL,COAD,GBM,HNSC,PRAD,READ,UCEC
NKIRAS1	9	BLCA,CHOL,ESCA,GBM,KIRC,KIRP,LIHC,STAD,UCEC
NUDT12	9	CHOL,COAD,ESCA,HNSC,KIRC,KIRP,LIHC,LUSC,READ
NUDT7	9	BLCA,BRCA,CHOL,COAD,KIRC,LIHC,STAD,THCA,UCEC
NUDT9P1	9	BLCA,BRCA,CHOL,KIRP,LIHC,LUAD,LUSC,THCA,UCEC
OCA2	9	BLCA,BRCA,GBM,HNSC,KICH,KIRP,LUAD,PRAD,THCA
PCDHA12	9	GBM,HNSC,KICH,KIRC,KIRP,LIHC,LUAD,LUSC,UCEC
PCDHA13	9	BRCA,CHOL,COAD,GBM,HNSC,KIRC,LIHC,LUSC,UCEC
PCDHGB3	9	BLCA,BRCA,COAD,HNSC,KICH,KIRP,LUSC,READ,UCEC
PHACTR2	9	BRCA,ESCA,GBM,HNSC,LIHC,LUAD,LUSC,PRAD,UCEC
PKIG	9	BLCA,COAD,KICH,LUAD,LUSC,PRAD,READ,STAD,UCEC
PLEKHM3	9	BLCA,BRCA,GBM,KICH,LUAD,LUSC,READ,THCA,UCEC
PPP1R12C	9	BLCA,COAD,ESCA,GBM,LUAD,LUSC,READ,STAD,UCEC
PRKACB	9	BLCA,COAD,ESCA,GBM,KIRC,READ,STAD,THCA,UCEC
PRR18	9	BRCA,CHOL,GBM,KICH,KIRC,KIRP,LIHC,LUAD,THCA
PRRG1	9	BRCA,GBM,KIRC,KIRP,LIHC,LUAD,LUSC,PRAD,UCEC
PRSS12	9	BRCA,COAD,KIRC,KIRP,LIHC,LUAD,LUSC,PRAD,READ
PRSS35	9	BLCA,BRCA,KICH,KIRC,KIRP,LUAD,LUSC,PRAD,UCEC
PRTG	9	BRCA,COAD,KICH,KIRC,KIRP,LUAD,LUSC,THCA,UCEC
RALYL	9	COAD,GBM,KICH,KIRC,KIRP,LIHC,PRAD,READ,UCEC
RAMP2-AS1	9	BLCA,BRCA,CHOL,ESCA,HNSC,KIRP,LUAD,LUSC,STAD
RASIP1	9	BLCA,BRCA,ESCA,KICH,KIRP,LUAD,LUSC,STAD,UCEC
RETSAT	9	BRCA,CHOL,COAD,ESCA,HNSC,LIHC,LUSC,READ,STAD
REV3L	9	BLCA,BRCA,ESCA,KICH,LUAD,LUSC,PRAD,READ,UCEC
RNLS	9	BRCA,CHOL,COAD,ESCA,HNSC,KICH,READ,STAD,UCEC
ROCK2	9	BLCA,BRCA,GBM,KICH,KIRP,LUSC,PRAD,THCA,UCEC
RORC	9	CHOL,COAD,ESCA,HNSC,KIRP,LIHC,LUSC,READ,THCA
SARAF	9	BLCA,CHOL,COAD,GBM,LIHC,LUAD,LUSC,READ,UCEC
SEMA5A	9	BRCA,COAD,HNSC,KICH,KIRC,LIHC,LUAD,LUSC,PRAD
SFTPD	9	COAD,GBM,KICH,KIRP,LIHC,LUAD,LUSC,READ,STAD
SLC25A23	9	BLCA,COAD,ESCA,GBM,HNSC,LUSC,READ,STAD,UCEC
SLC46A3	9	BRCA,CHOL,COAD,HNSC,LIHC,LUSC,PRAD,READ,UCEC
SLITRK6	9	CHOL,COAD,GBM,KIRP,LIHC,PRAD,READ,STAD,THCA
SMARCA1	9	BLCA,BRCA,CHOL,COAD,KICH,KIRC,READ,STAD,UCEC
SMOC2	9	BLCA,BRCA,ESCA,HNSC,KICH,KIRP,STAD,THCA,UCEC
SOX6	9	BLCA,BRCA,COAD,HNSC,KIRC,LIHC,LUAD,PRAD,STAD
SPRY2	9	BLCA,BRCA,HNSC,KICH,KIRP,LIHC,LUAD,LUSC,PRAD
SPTLC3	9	BRCA,CHOL,COAD,HNSC,LIHC,LUAD,LUSC,PRAD,READ
SSC5D	9	BLCA,COAD,ESCA,KICH,LIHC,LUSC,READ,STAD,UCEC
SULT1A2	9	CHOL,COAD,GBM,KIRC,LIHC,LUAD,LUSC,READ,THCA
TBC1D9	9	BLCA,COAD,ESCA,GBM,KIRC,KIRP,LUAD,LUSC,READ
TEPP	9	BRCA,GBM,HNSC,KICH,LUAD,LUSC,PRAD,READ,UCEC
TLE2	9	BLCA,BRCA,ESCA,HNSC,KIRC,KIRP,LUSC,PRAD,STAD
TLN2	9	BLCA,BRCA,COAD,GBM,KICH,KIRC,KIRP,READ,THCA
TLR4	9	BLCA,BRCA,CHOL,HNSC,KIRP,LIHC,LUAD,LUSC,UCEC
TMEM245	9	BLCA,BRCA,ESCA,GBM,KIRC,KIRP,LUAD,LUSC,UCEC
TPRG1L	9	CHOL,COAD,GBM,KIRC,KIRP,LIHC,READ,STAD,UCEC
TSPYL4	9	BLCA,ESCA,GBM,HNSC,KICH,KIRC,KIRP,LIHC,UCEC
TTLL11	9	BLCA,BRCA,CHOL,ESCA,GBM,LUSC,READ,STAD,UCEC
UBR3	9	BLCA,BRCA,CHOL,GBM,HNSC,KIRC,KIRP,LIHC,UCEC
UPB1	9	BLCA,CHOL,GBM,KICH,KIRP,LIHC,LUAD,LUSC,UCEC
USHBP1	9	BLCA,BRCA,COAD,ESCA,KICH,KIRP,LUAD,LUSC,READ
UTRN	9	BLCA,BRCA,ESCA,HNSC,KICH,KIRP,LUAD,LUSC,UCEC
WDR7	9	BLCA,CHOL,COAD,ESCA,GBM,LIHC,LUSC,READ,UCEC
WNT4	9	COAD,GBM,KICH,KIRC,KIRP,LUAD,STAD,THCA,UCEC
ZBED3	9	BLCA,BRCA,ESCA,HNSC,KIRC,KIRP,LUAD,LUSC,THCA
ZDHHC14	9	CHOL,GBM,KICH,KIRC,KIRP,LUAD,LUSC,THCA,UCEC
ZFYVE28	9	BLCA,COAD,ESCA,GBM,HNSC,KIRP,LIHC,LUSC,READ
ZMYND12	9	CHOL,COAD,HNSC,KICH,KIRC,KIRP,LIHC,LUSC,READ
ZNF106	9	BLCA,BRCA,ESCA,HNSC,KIRP,LUAD,LUSC,READ,UCEC
ZNF229	9	BRCA,COAD,ESCA,HNSC,KIRC,KIRP,READ,STAD,UCEC
ZNF418	9	COAD,ESCA,HNSC,KICH,KIRP,LUSC,READ,STAD,UCEC
ZNF649	9	BLCA,ESCA,HNSC,KICH,KIRC,KIRP,LIHC,LUSC,STAD
ABCA5	8	BRCA,CHOL,COAD,ESCA,GBM,HNSC,KIRP,READ
ACOX1	8	CHOL,COAD,ESCA,HNSC,KICH,KIRC,LIHC,READ
ACSS2	8	BRCA,CHOL,COAD,HNSC,KIRC,LUAD,LUSC,READ
ADCK3	8	BLCA,BRCA,CHOL,ESCA,HNSC,KICH,KIRP,UCEC
ADCY9	8	BLCA,COAD,GBM,LUAD,LUSC,PRAD,READ,UCEC
ADD1	8	BLCA,COAD,ESCA,GBM,LUAD,LUSC,READ,UCEC
AFF1	8	BRCA,COAD,ESCA,KIRP,LIHC,LUSC,READ,UCEC
AGBL4	8	CHOL,GBM,KICH,KIRC,KIRP,LIHC,LUAD,THCA
AGFG2	8	COAD,HNSC,KICH,KIRC,LUSC,READ,STAD,UCEC
AGTR2	8	COAD,KICH,KIRC,KIRP,LUAD,LUSC,READ,STAD
AGXT	8	BRCA,CHOL,COAD,KICH,KIRC,KIRP,LIHC,READ
ALDH5A1	8	CHOL,GBM,HNSC,KICH,KIRC,KIRP,LIHC,UCEC
AMOTL1	8	BLCA,BRCA,COAD,LUAD,LUSC,READ,STAD,UCEC
ANKRD46	8	CHOL,GBM,KICH,KIRC,KIRP,LIHC,THCA,UCEC
APC	8	BLCA,BRCA,COAD,GBM,LUAD,LUSC,READ,UCEC
ARHGEF12	8	BLCA,CHOL,GBM,KIRC,KIRP,LIHC,LUSC,UCEC
ART1	8	GBM,HNSC,KICH,KIRC,KIRP,LUAD,LUSC,UCEC
AS3MT	8	BLCA,CHOL,COAD,HNSC,PRAD,READ,STAD,THCA
AUH	8	BRCA,CHOL,COAD,ESCA,GBM,KIRC,KIRP,READ
BACE1	8	BLCA,BRCA,CHOL,GBM,KIRP,LUAD,LUSC,UCEC
BCAR3	8	COAD,KICH,KIRC,KIRP,LUSC,PRAD,READ,STAD
C21orf15	8	BRCA,COAD,HNSC,KICH,LIHC,LUAD,STAD,UCEC
C21orf33	8	CHOL,COAD,HNSC,KIRC,KIRP,LIHC,READ,STAD
C22orf31	8	COAD,GBM,HNSC,KIRC,KIRP,PRAD,READ,STAD
C4orf3	8	BLCA,CHOL,HNSC,LIHC,LUAD,READ,STAD,UCEC
C8orf34	8	BLCA,BRCA,ESCA,HNSC,KICH,KIRC,LUAD,LUSC
C9orf135	8	HNSC,KICH,KIRC,KIRP,LUAD,LUSC,READ,UCEC
CALCOCO1	8	BLCA,BRCA,ESCA,HNSC,LUAD,LUSC,STAD,UCEC
CCDC60	8	BLCA,COAD,GBM,HNSC,LUAD,LUSC,PRAD,STAD
CCNT1	8	BLCA,BRCA,KIRC,KIRP,LIHC,PRAD,THCA,UCEC
CCSER2	8	BLCA,BRCA,ESCA,GBM,LUSC,PRAD,STAD,UCEC
CDC37L1	8	BLCA,CHOL,ESCA,GBM,KICH,KIRC,KIRP,LIHC
CDH16	8	GBM,KICH,KIRC,KIRP,LUAD,LUSC,PRAD,THCA
CDH20	8	BRCA,ESCA,HNSC,KICH,KIRC,KIRP,PRAD,STAD
CIRBP	8	BLCA,ESCA,HNSC,LUAD,LUSC,READ,STAD,UCEC
CPNE8	8	BLCA,BRCA,COAD,KICH,LIHC,PRAD,READ,UCEC
CPT1A	8	BLCA,COAD,KIRC,KIRP,LIHC,LUAD,READ,UCEC
CRISP2	8	HNSC,KICH,KIRC,KIRP,LUAD,LUSC,PRAD,UCEC
CRK	8	BLCA,BRCA,COAD,KICH,LIHC,LUAD,LUSC,READ
CSDE1	8	BLCA,BRCA,ESCA,HNSC,KICH,KIRP,READ,UCEC
CYP4Z1	8	BRCA,CHOL,GBM,HNSC,KIRP,LIHC,LUAD,LUSC
DAAM1	8	BLCA,BRCA,KIRC,KIRP,LIHC,READ,THCA,UCEC
DENND5B	8	BLCA,BRCA,CHOL,COAD,GBM,LIHC,READ,UCEC
DLK1	8	BLCA,BRCA,HNSC,KICH,KIRC,KIRP,PRAD,STAD
ECHDC1	8	BRCA,CHOL,KICH,KIRC,KIRP,LIHC,LUAD,LUSC
EIF4EBP2	8	BLCA,BRCA,CHOL,COAD,HNSC,KIRP,LUSC,PRAD
ENPP4	8	BLCA,ESCA,GBM,HNSC,KIRC,KIRP,LUAD,LUSC
EPC1	8	BLCA,BRCA,HNSC,KICH,KIRP,LUSC,THCA,UCEC
EPHX1	8	BLCA,CHOL,COAD,HNSC,KICH,LUSC,READ,STAD
F11	8	CHOL,KICH,KIRC,KIRP,LIHC,LUAD,LUSC,STAD
FABP1	8	CHOL,COAD,GBM,KICH,KIRC,KIRP,LIHC,READ
FAM117A	8	BLCA,BRCA,CHOL,COAD,KICH,READ,STAD,UCEC
FAM163B	8	BLCA,CHOL,COAD,GBM,KICH,LIHC,PRAD,READ
FAM167A-AS1	8	ESCA,KIRC,KIRP,LUAD,LUSC,STAD,THCA,UCEC
FAM172A	8	BLCA,BRCA,ESCA,HNSC,KICH,KIRP,STAD,UCEC
FAM8A1	8	BLCA,CHOL,COAD,HNSC,KICH,LUSC,READ,UCEC
FGD5	8	BLCA,BRCA,KICH,KIRP,LUAD,LUSC,PRAD,UCEC
FNDC3A	8	BRCA,CHOL,ESCA,KICH,LIHC,LUSC,PRAD,UCEC
FRMD1	8	BRCA,COAD,ESCA,KICH,KIRC,KIRP,READ,STAD
G6PC	8	CHOL,COAD,ESCA,KICH,KIRC,KIRP,LIHC,STAD
GALC	8	COAD,KICH,KIRP,LIHC,LUAD,LUSC,THCA,UCEC
GJD3	8	BRCA,KICH,KIRP,LIHC,LUAD,LUSC,PRAD,THCA
GLRA4	8	BRCA,COAD,GBM,HNSC,PRAD,READ,STAD,UCEC
GLUL	8	BLCA,CHOL,ESCA,HNSC,KICH,PRAD,STAD,THCA
GP1BA	8	BLCA,COAD,LIHC,LUAD,LUSC,READ,STAD,THCA
GP5	8	CHOL,KICH,KIRP,LIHC,LUAD,LUSC,THCA,UCEC
GRM3	8	GBM,KICH,KIRC,KIRP,LUAD,LUSC,PRAD,THCA
HABP4	8	BLCA,BRCA,ESCA,GBM,KICH,KIRC,LUSC,UCEC
HACD4	8	COAD,LIHC,LUAD,LUSC,PRAD,READ,STAD,UCEC
HADHB	8	CHOL,COAD,ESCA,HNSC,KIRC,LIHC,READ,STAD
HBD	8	CHOL,KICH,KIRC,KIRP,LIHC,LUAD,LUSC,UCEC
HDHD2	8	CHOL,COAD,ESCA,HNSC,KIRC,KIRP,LUSC,READ
HIGD1A	8	CHOL,COAD,ESCA,HNSC,KIRC,LIHC,READ,STAD
HIPK4	8	BLCA,COAD,ESCA,GBM,LUSC,READ,STAD,UCEC
HS3ST5	8	BLCA,COAD,GBM,KICH,KIRC,LUAD,PRAD,READ
IPMK	8	BRCA,COAD,KICH,KIRP,LIHC,PRAD,READ,THCA
IRS1	8	BLCA,BRCA,CHOL,KIRC,KIRP,PRAD,THCA,UCEC
ITSN1	8	BLCA,BRCA,CHOL,COAD,LIHC,PRAD,READ,UCEC
JADE1	8	BLCA,BRCA,ESCA,HNSC,KIRP,LUAD,LUSC,UCEC
KAZN	8	CHOL,GBM,HNSC,KICH,KIRC,LIHC,LUAD,LUSC
KBTBD7	8	GBM,KICH,KIRC,KIRP,LIHC,PRAD,THCA,UCEC
KIAA0232	8	BLCA,ESCA,GBM,HNSC,KIRC,LUSC,READ,UCEC
KIAA1324L	8	BRCA,COAD,GBM,KIRC,KIRP,LUAD,LUSC,THCA
KIAA1671	8	BLCA,BRCA,COAD,GBM,HNSC,LIHC,PRAD,UCEC
KIF5C	8	COAD,ESCA,GBM,KICH,KIRC,KIRP,READ,STAD
LINC00671	8	BLCA,BRCA,ESCA,KICH,KIRP,LUSC,STAD,UCEC
LINC01105	8	COAD,ESCA,GBM,LUAD,LUSC,PRAD,READ,STAD
LOC151174	8	COAD,GBM,KICH,KIRC,KIRP,PRAD,READ,UCEC
LOC286367	8	BLCA,BRCA,ESCA,GBM,HNSC,LUSC,STAD,UCEC
LRRC19	8	COAD,KICH,KIRC,KIRP,LIHC,LUAD,LUSC,READ
LRRC55	8	CHOL,COAD,KICH,KIRC,KIRP,LIHC,READ,UCEC
LYRM7	8	BLCA,BRCA,CHOL,ESCA,HNSC,KIRP,THCA,UCEC
MAPK8IP1	8	BLCA,ESCA,GBM,HNSC,KIRC,KIRP,STAD,THCA
MGAM	8	COAD,KICH,KIRP,LUAD,LUSC,PRAD,READ,STAD
MID2	8	BLCA,BRCA,ESCA,HNSC,LUAD,READ,STAD,UCEC
MPHOSPH8	8	BLCA,BRCA,ESCA,GBM,KIRP,LUAD,LUSC,UCEC
MPP5	8	CHOL,COAD,HNSC,KIRC,KIRP,LUAD,LUSC,READ
MPV17L	8	BLCA,COAD,HNSC,KICH,KIRC,PRAD,STAD,UCEC
MTHFR	8	BLCA,COAD,ESCA,GBM,HNSC,LUSC,READ,UCEC
NCOA2	8	BLCA,COAD,GBM,HNSC,KIRC,KIRP,PRAD,UCEC
NEFH	8	COAD,GBM,KICH,KIRC,KIRP,PRAD,READ,THCA
NEK7	8	BLCA,BRCA,COAD,LUAD,LUSC,PRAD,READ,UCEC
NPAP1	8	COAD,GBM,KICH,KIRC,KIRP,READ,THCA,UCEC
NPY	8	COAD,ESCA,GBM,HNSC,KIRP,READ,STAD,THCA
NPY2R	8	BRCA,COAD,ESCA,HNSC,KICH,KIRC,READ,STAD
NXPE4	8	BRCA,COAD,HNSC,KICH,KIRC,PRAD,READ,STAD
OXER1	8	BLCA,BRCA,CHOL,COAD,HNSC,KICH,LIHC,PRAD
PARVA	8	BLCA,BRCA,ESCA,LUAD,LUSC,PRAD,READ,UCEC
PCDHB15	8	BLCA,BRCA,KICH,KIRP,LUAD,LUSC,THCA,UCEC
PCDHB3	8	BLCA,BRCA,COAD,KICH,KIRP,LUAD,LUSC,READ
PCYOX1	8	BRCA,CHOL,KIRC,KIRP,LIHC,LUAD,LUSC,UCEC
PDE4DIP	8	CHOL,ESCA,GBM,HNSC,KICH,KIRC,KIRP,LUSC
PIWIL2	8	BRCA,CHOL,KICH,KIRP,LIHC,PRAD,THCA,UCEC
PLG	8	CHOL,KICH,KIRC,KIRP,LIHC,LUAD,LUSC,UCEC
PMM1	8	COAD,ESCA,KICH,KIRP,LUAD,LUSC,READ,STAD
PPARA	8	BLCA,BRCA,CHOL,COAD,ESCA,KIRC,KIRP,UCEC
PPP1R32	8	CHOL,ESCA,HNSC,KIRP,LIHC,LUAD,LUSC,STAD
PPTC7	8	BLCA,BRCA,COAD,KIRP,LIHC,PRAD,READ,UCEC
PTCH1	8	BLCA,BRCA,KIRC,KIRP,LIHC,LUAD,LUSC,THCA
PTEN	8	BRCA,CHOL,COAD,GBM,LUSC,PRAD,READ,UCEC
QDPR	8	CHOL,GBM,KIRC,KIRP,LIHC,LUAD,LUSC,THCA
RAB30	8	BLCA,COAD,KIRP,LIHC,READ,STAD,THCA,UCEC
RABGAP1L	8	GBM,KICH,KIRC,KIRP,LUSC,PRAD,THCA,UCEC
RAMP3	8	BLCA,BRCA,CHOL,KICH,KIRP,LIHC,LUAD,LUSC
RERE	8	BLCA,BRCA,COAD,ESCA,GBM,HNSC,LUSC,UCEC
RGPD5	8	BLCA,BRCA,COAD,GBM,KIRP,LUSC,PRAD,THCA
RGS6	8	BRCA,COAD,KICH,KIRC,KIRP,LUAD,PRAD,STAD
RPL34-AS1	8	CHOL,ESCA,KICH,KIRC,KIRP,LIHC,LUSC,THCA
SCN2A	8	BRCA,ESCA,GBM,KICH,KIRC,KIRP,LUAD,UCEC
SERPINA6	8	BRCA,CHOL,COAD,KICH,KIRC,LIHC,LUAD,LUSC
SERTAD4	8	COAD,GBM,HNSC,PRAD,READ,STAD,THCA,UCEC
SGMS1	8	CHOL,GBM,KIRC,KIRP,LUAD,LUSC,READ,UCEC
SH3D19	8	BLCA,BRCA,CHOL,KICH,LIHC,LUAD,LUSC,UCEC
SHBG	8	BRCA,CHOL,KICH,KIRC,KIRP,LIHC,STAD,THCA
SIAE	8	BRCA,CHOL,COAD,HNSC,KIRC,LIHC,LUSC,READ
SLC14A2	8	BRCA,COAD,HNSC,KICH,KIRC,KIRP,LUSC,THCA
SLC22A2	8	CHOL,GBM,KICH,KIRC,KIRP,PRAD,READ,STAD
SLC25A18	8	BRCA,CHOL,COAD,ESCA,GBM,LIHC,READ,STAD
SMAD7	8	BLCA,COAD,GBM,KIRP,LIHC,LUAD,LUSC,READ
SOCS3	8	BLCA,BRCA,HNSC,KICH,LIHC,LUAD,LUSC,PRAD
SRSF5	8	BLCA,BRCA,CHOL,GBM,LUSC,READ,STAD,UCEC
STS	8	BRCA,COAD,ESCA,GBM,HNSC,LIHC,LUSC,READ
SUCLG1	8	CHOL,COAD,HNSC,KICH,KIRC,KIRP,READ,STAD
TAOK1	8	BRCA,GBM,KICH,KIRC,KIRP,PRAD,THCA,UCEC
TCEAL1	8	BLCA,ESCA,KICH,KIRP,LUSC,PRAD,STAD,UCEC
TDRP	8	BRCA,COAD,KICH,LIHC,LUSC,READ,STAD,UCEC
TEKT2	8	COAD,KICH,KIRC,LIHC,LUAD,LUSC,READ,THCA
THSD7B	8	BLCA,BRCA,COAD,GBM,HNSC,KIRC,KIRP,PRAD
TMED6	8	BRCA,COAD,ESCA,KICH,KIRC,LUSC,READ,STAD
TNMD	8	BLCA,BRCA,HNSC,KICH,KIRC,KIRP,PRAD,STAD
TSHZ1	8	BLCA,BRCA,COAD,HNSC,KICH,READ,STAD,UCEC
TTPA	8	BRCA,CHOL,KICH,KIRC,KIRP,LIHC,LUAD,LUSC
TUBB1	8	BLCA,BRCA,KICH,KIRC,KIRP,LUAD,LUSC,THCA
TXK	8	BRCA,COAD,HNSC,KIRP,LIHC,LUAD,LUSC,READ
UGP2	8	BLCA,BRCA,CHOL,COAD,HNSC,LIHC,READ,UCEC
WHAMMP2	8	BLCA,BRCA,COAD,KICH,READ,STAD,THCA,UCEC
WNT9B	8	BRCA,KICH,KIRC,KIRP,LUAD,LUSC,PRAD,UCEC
YPEL5	8	BLCA,COAD,KICH,KIRC,KIRP,READ,STAD,UCEC
ZCCHC5	8	BLCA,BRCA,COAD,LUAD,LUSC,READ,STAD,UCEC
ZNF135	8	BLCA,COAD,ESCA,HNSC,LUSC,READ,STAD,UCEC
ZNF347	8	COAD,ESCA,HNSC,KIRP,LIHC,LUSC,STAD,UCEC
ZNF415	8	COAD,ESCA,HNSC,KIRP,LIHC,LUSC,READ,STAD
ZNF470	8	BRCA,ESCA,HNSC,KICH,KIRP,LIHC,LUSC,STAD
ZNF568	8	COAD,ESCA,HNSC,KIRP,LUSC,READ,STAD,UCEC
ZNF569	8	COAD,ESCA,HNSC,KIRP,READ,STAD,THCA,UCEC
ZNF570	8	COAD,ESCA,HNSC,KICH,KIRP,STAD,THCA,UCEC
ZNF829	8	COAD,ESCA,HNSC,KIRP,READ,STAD,THCA,UCEC
ABHD12B	7	COAD,GBM,KICH,KIRP,LUAD,LUSC,PRAD
ABHD14A	7	CHOL,ESCA,GBM,KICH,KIRC,LUSC,READ
ACER1	7	BLCA,CHOL,HNSC,LIHC,PRAD,STAD,UCEC
ACSM2A	7	BRCA,CHOL,KICH,LIHC,LUAD,LUSC,THCA
ACVR2A	7	BRCA,COAD,ESCA,GBM,HNSC,KICH,UCEC
ADD3	7	BLCA,BRCA,KICH,KIRC,KIRP,PRAD,THCA
AGPAT4-IT1	7	BLCA,BRCA,KICH,LUAD,LUSC,THCA,UCEC
ALDH8A1	7	CHOL,GBM,KICH,KIRC,KIRP,LIHC,THCA
ALS2CR12	7	BLCA,KICH,KIRC,LUAD,LUSC,THCA,UCEC
ANGPT4	7	BLCA,BRCA,KIRP,LUAD,LUSC,THCA,UCEC
ANKRD34C	7	GBM,KICH,KIRC,KIRP,LUAD,LUSC,READ
ANKRD36BP1	7	BRCA,KICH,KIRP,PRAD,READ,THCA,UCEC
APOOL	7	CHOL,ESCA,HNSC,KIRC,KIRP,THCA,UCEC
ARID5B	7	BLCA,BRCA,ESCA,HNSC,KICH,KIRP,UCEC
ATCAY	7	COAD,ESCA,GBM,KICH,PRAD,READ,STAD
B4GAT1	7	ESCA,GBM,KICH,LUAD,LUSC,READ,UCEC
BCKDHB	7	BRCA,CHOL,ESCA,HNSC,KIRC,LIHC,UCEC
BMPR2	7	BLCA,GBM,KIRP,LIHC,LUAD,LUSC,UCEC
C18orf42	7	BRCA,CHOL,COAD,ESCA,GBM,KIRP,LIHC
CABLES1	7	BLCA,GBM,HNSC,KICH,LUAD,LUSC,THCA
CARF	7	BLCA,BRCA,ESCA,GBM,HNSC,KICH,UCEC
CARTPT	7	COAD,ESCA,GBM,PRAD,READ,STAD,THCA
CCPG1	7	BLCA,COAD,ESCA,LIHC,LUSC,READ,UCEC
CERK	7	BLCA,COAD,KICH,KIRP,PRAD,READ,UCEC
CFAP126	7	ESCA,HNSC,KICH,KIRC,LUAD,LUSC,THCA
CGRRF1	7	BLCA,COAD,KIRC,KIRP,LUSC,READ,UCEC
CLOCK	7	ESCA,GBM,HNSC,KIRC,KIRP,PRAD,THCA
CRB2	7	BLCA,BRCA,KICH,KIRC,KIRP,THCA,UCEC
CRBN	7	BRCA,CHOL,ESCA,HNSC,LUAD,LUSC,UCEC
CYP2A7	7	BLCA,CHOL,GBM,LIHC,LUAD,LUSC,UCEC
CYP4Z2P	7	ESCA,GBM,HNSC,KICH,KIRP,LUAD,LUSC
DCUN1D3	7	BLCA,BRCA,CHOL,KICH,LIHC,LUSC,UCEC
DENND4C	7	BLCA,BRCA,ESCA,HNSC,LUAD,LUSC,UCEC
DHRS1	7	CHOL,COAD,HNSC,KICH,LIHC,READ,STAD
DHRS12	7	BRCA,CHOL,ESCA,HNSC,LIHC,LUSC,STAD
DHRS4L1	7	CHOL,COAD,KIRC,KIRP,LIHC,READ,THCA
DPP8	7	BRCA,GBM,KIRC,KIRP,PRAD,READ,UCEC
DYNLRB2	7	HNSC,KICH,KIRC,LUAD,LUSC,STAD,THCA
EBF4	7	BLCA,COAD,LIHC,READ,STAD,THCA,UCEC
ECH1	7	CHOL,COAD,HNSC,KICH,LIHC,READ,STAD
EIF1B	7	BLCA,BRCA,CHOL,KIRC,KIRP,LUAD,UCEC
ELMSAN1	7	BLCA,COAD,LIHC,LUAD,LUSC,READ,UCEC
ERN1	7	BLCA,ESCA,HNSC,KIRP,LIHC,LUSC,UCEC
ESRRB	7	BRCA,ESCA,HNSC,KICH,KIRC,KIRP,STAD
ETV3	7	BLCA,KICH,KIRP,LUAD,PRAD,THCA,UCEC
FAM122A	7	BLCA,BRCA,CHOL,KIRP,LIHC,LUAD,UCEC
FAM131B	7	BLCA,BRCA,GBM,KICH,KIRP,LUAD,UCEC
FAM71A	7	BLCA,BRCA,HNSC,LUAD,LUSC,THCA,UCEC
FAM73A	7	BRCA,GBM,KICH,KIRP,READ,THCA,UCEC
FCN2	7	BLCA,BRCA,CHOL,HNSC,KIRP,LIHC,THCA
FECH	7	CHOL,COAD,KICH,KIRC,KIRP,LIHC,READ
FITM1	7	CHOL,COAD,ESCA,HNSC,LIHC,LUAD,LUSC
FLJ44635	7	BLCA,BRCA,ESCA,HNSC,LUAD,LUSC,PRAD
GADL1	7	BRCA,HNSC,KICH,KIRC,KIRP,LUAD,LUSC
GHITM	7	CHOL,COAD,GBM,KIRC,KIRP,LIHC,READ
GID4	7	BLCA,BRCA,CHOL,ESCA,GBM,STAD,UCEC
GLYAT	7	BRCA,CHOL,HNSC,KICH,KIRC,LIHC,STAD
GPRC5C	7	CHOL,COAD,ESCA,HNSC,KICH,KIRC,LUSC
GRID2	7	BLCA,KIRC,KIRP,LUAD,READ,STAD,UCEC
GRIP2	7	BRCA,ESCA,GBM,KICH,KIRC,KIRP,PRAD
GTF2IRD2P1	7	BLCA,BRCA,ESCA,HNSC,LUSC,STAD,UCEC
HACE1	7	BRCA,GBM,HNSC,KICH,KIRC,KIRP,UCEC
HCRTR1	7	BRCA,ESCA,GBM,KICH,KIRC,KIRP,THCA
HEBP1	7	CHOL,LIHC,LUAD,LUSC,STAD,THCA,UCEC
HEMGN	7	COAD,LIHC,LUAD,LUSC,READ,THCA,UCEC
HIPK2	7	BRCA,CHOL,ESCA,GBM,HNSC,KIRP,LUSC
HSD17B4	7	CHOL,HNSC,KIRC,KIRP,LIHC,LUAD,LUSC
HYKK	7	BRCA,CHOL,HNSC,KICH,KIRC,KIRP,THCA
IDI1	7	CHOL,GBM,KIRC,KIRP,LUAD,LUSC,THCA
IGIP	7	BLCA,BRCA,ESCA,GBM,LUAD,LUSC,UCEC
IGSF22	7	GBM,HNSC,KIRC,KIRP,LUSC,PRAD,STAD
IL17RC	7	CHOL,COAD,ESCA,HNSC,LIHC,READ,STAD
INS-IGF2	7	BRCA,CHOL,ESCA,KICH,KIRC,KIRP,LIHC
ISOC1	7	CHOL,ESCA,HNSC,KIRC,KIRP,LIHC,UCEC
ISPD	7	BLCA,BRCA,CHOL,LIHC,LUAD,STAD,UCEC
JMJD1C	7	BLCA,BRCA,KICH,LIHC,LUSC,THCA,UCEC
KIAA0825	7	BLCA,HNSC,KICH,LIHC,LUSC,READ,UCEC
KIAA2018	7	BRCA,CHOL,GBM,KIRC,KIRP,LIHC,UCEC
KLF3-AS1	7	BLCA,BRCA,ESCA,HNSC,KICH,STAD,UCEC
KLHDC8B	7	BLCA,BRCA,COAD,HNSC,READ,STAD,UCEC
KLHL1	7	COAD,GBM,KICH,KIRC,KIRP,READ,STAD
KRT1	7	BRCA,COAD,GBM,LUAD,PRAD,READ,STAD
LGALSL	7	COAD,GBM,HNSC,KICH,LUAD,LUSC,READ
LINC00310	7	BRCA,CHOL,KICH,KIRP,LIHC,LUSC,THCA
LINC00515	7	GBM,HNSC,KICH,LUAD,LUSC,READ,UCEC
LINC00526	7	BRCA,CHOL,COAD,KICH,LIHC,READ,UCEC
LINGO4	7	CHOL,COAD,ESCA,HNSC,KIRP,LUSC,READ
LOC100130093	7	CHOL,ESCA,GBM,KIRC,KIRP,STAD,UCEC
LOC148696	7	BRCA,ESCA,GBM,LUSC,STAD,THCA,UCEC
LOC401463	7	BLCA,BRCA,GBM,KICH,KIRP,LUSC,READ
LPIN2	7	BLCA,CHOL,COAD,KIRC,KIRP,LIHC,LUSC
LRRC18	7	BLCA,BRCA,COAD,HNSC,LUAD,LUSC,READ
LYRM5	7	CHOL,ESCA,HNSC,KIRC,LIHC,READ,STAD
LZTFL1	7	KICH,KIRC,LIHC,LUAD,LUSC,PRAD,UCEC
MAP3K3	7	BLCA,BRCA,ESCA,LUAD,LUSC,READ,UCEC
MBLAC2	7	BRCA,CHOL,GBM,HNSC,KIRP,LIHC,UCEC
MFN2	7	BLCA,CHOL,COAD,GBM,KIRC,READ,STAD
MGAT4A	7	COAD,HNSC,KICH,KIRC,KIRP,LUSC,READ
MGC27382	7	CHOL,KICH,KIRC,KIRP,LIHC,LUAD,LUSC
MLXIP	7	BLCA,BRCA,COAD,ESCA,READ,THCA,UCEC
MLYCD	7	BRCA,CHOL,ESCA,HNSC,LIHC,STAD,UCEC
MMP27	7	BLCA,BRCA,COAD,ESCA,HNSC,READ,STAD
MST1L	7	BRCA,COAD,KICH,KIRC,KIRP,LUSC,READ
MUT	7	CHOL,COAD,ESCA,KIRC,KIRP,LIHC,READ
MYH7	7	HNSC,KICH,KIRC,KIRP,PRAD,STAD,THCA
NAT8	7	CHOL,COAD,GBM,KICH,KIRP,LIHC,STAD
NATD1	7	BRCA,ESCA,HNSC,LUAD,LUSC,STAD,UCEC
NBPF10	7	BLCA,BRCA,COAD,KICH,LUSC,THCA,UCEC
NCOR1	7	BLCA,COAD,KICH,KIRC,LIHC,LUSC,UCEC
NFIB	7	BLCA,BRCA,ESCA,HNSC,LUAD,LUSC,UCEC
NICN1	7	BRCA,ESCA,GBM,HNSC,KIRC,LUSC,STAD
NIPAL2	7	BRCA,COAD,GBM,HNSC,KIRP,READ,UCEC
NKX6-2	7	ESCA,GBM,HNSC,KICH,KIRC,KIRP,STAD
NMT2	7	BLCA,BRCA,COAD,GBM,KICH,READ,UCEC
NXPE2	7	BRCA,COAD,GBM,HNSC,KICH,KIRP,READ
NXPH2	7	COAD,GBM,KIRC,KIRP,PRAD,READ,UCEC
OPTN	7	BRCA,COAD,GBM,KICH,PRAD,READ,UCEC
OVCH2	7	BRCA,KICH,KIRC,KIRP,LUAD,LUSC,PRAD
PCDH15	7	COAD,KICH,KIRC,KIRP,LUAD,LUSC,READ
PCDHA11	7	HNSC,KICH,KIRC,KIRP,LIHC,LUSC,UCEC
PDCD4	7	BLCA,COAD,ESCA,HNSC,READ,STAD,UCEC
PEX5L	7	GBM,KICH,KIRC,KIRP,READ,THCA,UCEC
PGLYRP1	7	CHOL,COAD,LIHC,LUAD,LUSC,READ,STAD
PHOSPHO1	7	BLCA,BRCA,COAD,LIHC,LUAD,LUSC,PRAD
PIRT	7	BLCA,BRCA,COAD,ESCA,HNSC,READ,STAD
PLEKHA2	7	BLCA,BRCA,KICH,LIHC,LUAD,PRAD,THCA
PPP2CB	7	BLCA,COAD,LIHC,LUAD,LUSC,READ,UCEC
PTCHD3	7	BRCA,HNSC,KICH,KIRC,KIRP,PRAD,THCA
PTP4A1	7	BLCA,CHOL,COAD,KICH,KIRP,LIHC,READ
PVRL3	7	BRCA,COAD,LIHC,LUAD,LUSC,READ,THCA
QKI	7	BRCA,COAD,KICH,LUAD,LUSC,READ,UCEC
RAB39B	7	BLCA,COAD,GBM,KIRC,KIRP,READ,STAD
RBKS	7	CHOL,COAD,HNSC,KICH,LIHC,LUSC,READ
RFTN2	7	BLCA,BRCA,KICH,KIRP,LUAD,LUSC,UCEC
RGPD7	7	BLCA,BRCA,HNSC,KIRC,KIRP,LUSC,PRAD
RXRA	7	CHOL,COAD,KIRP,LUAD,READ,STAD,UCEC
SAMD8	7	BLCA,BRCA,GBM,KICH,KIRP,LIHC,PRAD
SAP30L	7	BRCA,COAD,ESCA,KIRP,LUAD,LUSC,UCEC
SARDH	7	CHOL,ESCA,KICH,KIRC,KIRP,LIHC,LUSC
SAXO2	7	HNSC,KICH,KIRC,KIRP,LUAD,LUSC,THCA
SCAPER	7	BLCA,BRCA,ESCA,GBM,KIRP,LUSC,UCEC
SEC23A	7	BLCA,CHOL,COAD,LIHC,PRAD,READ,UCEC
SHPRH	7	BRCA,GBM,KICH,KIRC,KIRP,THCA,UCEC
SIAH3	7	GBM,HNSC,KICH,KIRC,KIRP,LUAD,PRAD
SLC25A30	7	BRCA,CHOL,KICH,KIRC,LUAD,LUSC,UCEC
SLC25A5-AS1	7	CHOL,COAD,ESCA,KIRC,KIRP,READ,THCA
SLC6A19	7	COAD,GBM,KICH,KIRC,KIRP,LIHC,READ
SMDT1	7	CHOL,COAD,ESCA,HNSC,KIRC,READ,STAD
SMYD1	7	BRCA,COAD,GBM,HNSC,PRAD,READ,STAD
SNX18	7	BLCA,BRCA,CHOL,ESCA,KIRC,KIRP,UCEC
SRF	7	BLCA,KICH,LUAD,PRAD,STAD,THCA,UCEC
ST3GAL3	7	BLCA,BRCA,CHOL,COAD,READ,STAD,UCEC
SUGT1P3	7	BRCA,CHOL,GBM,KICH,KIRC,KIRP,THCA
SULT1A1	7	CHOL,COAD,GBM,LIHC,LUAD,LUSC,READ
SVOP	7	COAD,ESCA,GBM,HNSC,PRAD,READ,STAD
TBCEL	7	CHOL,ESCA,LIHC,LUAD,LUSC,THCA,UCEC
TIE1	7	BLCA,BRCA,KICH,KIRP,LUAD,LUSC,UCEC
TMEM192	7	CHOL,ESCA,KIRC,KIRP,LIHC,LUSC,UCEC
TRIM44	7	BLCA,GBM,KIRC,KIRP,LIHC,THCA,UCEC
TSPY26P	7	BLCA,COAD,KIRC,KIRP,PRAD,STAD,UCEC
TST	7	CHOL,COAD,HNSC,KIRC,LIHC,READ,STAD
TULP2	7	BLCA,BRCA,CHOL,KICH,KIRP,PRAD,UCEC
TXNDC15	7	BLCA,ESCA,KICH,LUSC,READ,STAD,UCEC
UFSP2	7	BLCA,BRCA,ESCA,KICH,READ,STAD,UCEC
USP25	7	BRCA,ESCA,GBM,HNSC,KICH,LUSC,UCEC
VWA8	7	BLCA,BRCA,CHOL,HNSC,KIRC,KIRP,LIHC
WBP2NL	7	BRCA,GBM,KIRC,KIRP,LUSC,THCA,UCEC
YPEL2	7	COAD,ESCA,GBM,HNSC,LIHC,LUSC,UCEC
ZADH2	7	CHOL,COAD,HNSC,KIRC,KIRP,LIHC,READ
ZBTB10	7	BLCA,CHOL,COAD,KIRC,KIRP,LIHC,UCEC
ZC3H6	7	BLCA,BRCA,ESCA,GBM,HNSC,LUSC,UCEC
ZFAND5	7	BLCA,BRCA,CHOL,ESCA,LIHC,LUSC,PRAD
ZFP82	7	COAD,ESCA,HNSC,KIRP,READ,STAD,UCEC
ZHX1	7	BLCA,BRCA,CHOL,HNSC,KIRC,KIRP,UCEC
ZMYND11	7	BLCA,ESCA,GBM,KIRC,KIRP,LUSC,UCEC
ZNF426	7	BLCA,BRCA,HNSC,KIRC,KIRP,STAD,UCEC
ZNF460	7	BLCA,GBM,KIRC,KIRP,LIHC,THCA,UCEC
ZNF583	7	ESCA,HNSC,KIRP,LUAD,LUSC,STAD,UCEC
ZNF615	7	ESCA,HNSC,KICH,KIRP,LUSC,READ,UCEC
ZNF626	7	COAD,ESCA,HNSC,LUSC,READ,STAD,UCEC
ZNF717	7	BRCA,ESCA,HNSC,KIRC,LUSC,THCA,UCEC
ZNF763	7	BRCA,ESCA,HNSC,KIRC,LUAD,LUSC,UCEC
ZNF879	7	COAD,HNSC,KICH,LUSC,READ,STAD,UCEC
A1CF	6	CHOL,COAD,KICH,KIRP,LIHC,READ
ABCB11	6	BRCA,CHOL,COAD,HNSC,LIHC,READ
ACE2	6	BRCA,COAD,KICH,LIHC,PRAD,STAD
ACSM2B	6	BRCA,CHOL,KICH,KIRP,LIHC,THCA
AFM	6	CHOL,ESCA,KICH,KIRC,KIRP,LIHC
AGO4	6	BLCA,BRCA,ESCA,HNSC,LUSC,UCEC
AKIRIN1	6	BLCA,KICH,KIRC,KIRP,LIHC,READ
ALLC	6	BLCA,CHOL,KICH,KIRC,KIRP,LIHC
ANKRD20A20P	6	BRCA,COAD,HNSC,READ,THCA,UCEC
APOC3	6	CHOL,KICH,KIRC,KIRP,LIHC,STAD
AQP4-AS1	6	BRCA,HNSC,KICH,LUAD,LUSC,THCA
ARG1	6	CHOL,HNSC,LIHC,LUAD,LUSC,STAD
ARPIN	6	BLCA,COAD,KICH,LUSC,READ,UCEC
ARSG	6	BLCA,ESCA,HNSC,STAD,THCA,UCEC
ASGR2	6	CHOL,COAD,KICH,KIRP,LIHC,LUSC
ASMTL	6	BLCA,CHOL,ESCA,KICH,KIRP,UCEC
ATP5J	6	CHOL,COAD,ESCA,KIRC,READ,STAD
ATP6V0D1	6	COAD,GBM,KIRC,LUSC,READ,STAD
ATP9B	6	BLCA,COAD,ESCA,HNSC,LUSC,READ
BAZ2B	6	BLCA,BRCA,HNSC,KICH,LUSC,UCEC
BEND7	6	BRCA,HNSC,KIRC,LUAD,LUSC,UCEC
BOK	6	BLCA,BRCA,CHOL,GBM,LIHC,LUSC
C1orf101	6	KICH,KIRC,KIRP,LUSC,THCA,UCEC
C22orf39	6	BLCA,BRCA,COAD,ESCA,READ,STAD
C6orf25	6	BLCA,HNSC,LUAD,LUSC,STAD,UCEC
C9orf72	6	BLCA,BRCA,CHOL,LIHC,LUAD,UCEC
CAB39	6	COAD,GBM,KIRC,KIRP,READ,UCEC
CACNG6	6	COAD,HNSC,KICH,LUAD,LUSC,READ
CAPZA3	6	BRCA,CHOL,ESCA,KIRC,KIRP,PRAD
CASD1	6	BLCA,COAD,GBM,LUSC,READ,UCEC
CASKIN2	6	ESCA,KICH,KIRP,LUAD,LUSC,UCEC
CCDC149	6	BLCA,ESCA,GBM,KICH,LUSC,UCEC
CCDC171	6	GBM,KICH,KIRC,KIRP,PRAD,THCA
CCDC28A	6	CHOL,GBM,KICH,LIHC,LUAD,LUSC
CCL8	6	BRCA,COAD,KICH,KIRP,LUSC,READ
CCNI	6	BLCA,ESCA,KIRP,LIHC,STAD,UCEC
CES5A	6	CHOL,GBM,KICH,KIRP,LIHC,PRAD
CFHR1	6	BRCA,CHOL,KICH,KIRC,KIRP,LIHC
CFHR4	6	CHOL,GBM,KICH,KIRC,KIRP,LIHC
CHIA	6	ESCA,KIRC,KIRP,LUAD,LUSC,STAD
CLDND2	6	BLCA,BRCA,KICH,LUAD,LUSC,UCEC
COX6A2	6	CHOL,ESCA,HNSC,KICH,KIRP,LIHC
CREBL2	6	BLCA,BRCA,LIHC,LUAD,LUSC,UCEC
CREM	6	BLCA,CHOL,KICH,KIRP,LIHC,READ
CRH	6	ESCA,GBM,KIRC,KIRP,LUAD,LUSC
CYLD	6	BLCA,COAD,GBM,LUSC,READ,UCEC
CYP7A1	6	BRCA,CHOL,KICH,LUAD,LUSC,STAD
DBX2	6	BLCA,BRCA,KICH,KIRC,KIRP,THCA
DCAF11	6	CHOL,COAD,GBM,KIRC,KIRP,LIHC
DDX43	6	BRCA,COAD,KICH,LUAD,LUSC,THCA
DENND1B	6	COAD,KICH,KIRC,KIRP,READ,THCA
DENND4A	6	BLCA,BRCA,KIRP,LIHC,LUAD,UCEC
DHFRL1	6	CHOL,KICH,KIRC,KIRP,LIHC,UCEC
DHRS4	6	CHOL,COAD,KIRC,KIRP,LIHC,READ
DICER1	6	CHOL,GBM,KIRC,KIRP,LIHC,THCA
DKFZP434A062	6	BLCA,KICH,KIRP,LUSC,READ,UCEC
DNAJC16	6	CHOL,GBM,KICH,KIRC,KIRP,LIHC
DTWD2	6	CHOL,HNSC,KIRC,KIRP,READ,THCA
EFCAB14	6	BRCA,ESCA,KIRC,KIRP,LUSC,UCEC
EID1	6	BLCA,COAD,LUAD,READ,STAD,UCEC
EIF3L	6	BLCA,BRCA,ESCA,HNSC,STAD,UCEC
ENPP7	6	CHOL,KICH,KIRP,LIHC,LUSC,STAD
EVI5	6	CHOL,ESCA,LIHC,LUAD,LUSC,UCEC
FAM126B	6	COAD,GBM,KIRP,LIHC,READ,THCA
FAM138F	6	BLCA,ESCA,KICH,LUAD,LUSC,UCEC
FAM179A	6	COAD,HNSC,KICH,KIRP,LUAD,LUSC
FAM214A	6	CHOL,COAD,ESCA,HNSC,READ,STAD
FARP2	6	GBM,HNSC,KIRC,KIRP,LIHC,THCA
FBXO15	6	KICH,LIHC,LUAD,LUSC,READ,THCA
FEM1B	6	BLCA,COAD,GBM,PRAD,READ,UCEC
FEZ2	6	BRCA,COAD,KICH,KIRP,READ,UCEC
FLJ34503	6	BRCA,CHOL,KICH,LUAD,LUSC,UCEC
FTO	6	BRCA,GBM,KICH,LUAD,LUSC,UCEC
GALNT9	6	GBM,KICH,KIRP,PRAD,THCA,UCEC
GCSAML-AS1	6	BLCA,KICH,KIRC,KIRP,LUSC,PRAD
GKAP1	6	BLCA,CHOL,ESCA,HNSC,LUSC,UCEC
GLTSCR1L	6	BLCA,BRCA,GBM,KICH,LUSC,UCEC
GLUD2	6	BLCA,CHOL,KIRC,KIRP,LIHC,UCEC
GPR142	6	BRCA,COAD,GBM,READ,STAD,THCA
GPR22	6	COAD,GBM,KICH,KIRC,KIRP,READ
GTF2A1	6	GBM,KIRC,KIRP,LIHC,PRAD,THCA
GUCA1C	6	BLCA,ESCA,GBM,KICH,KIRC,KIRP
HACD2	6	BRCA,COAD,KIRC,KIRP,READ,THCA
HAO2	6	CHOL,HNSC,KICH,KIRC,KIRP,LIHC
HIPK1	6	BLCA,HNSC,KIRP,LUAD,LUSC,UCEC
HSD17B8	6	CHOL,COAD,HNSC,KIRC,LIHC,STAD
HTR3B	6	GBM,HNSC,KIRC,KIRP,READ,STAD
HYMAI	6	BLCA,BRCA,GBM,KICH,LUAD,THCA
INPP1	6	BLCA,BRCA,GBM,LIHC,LUAD,PRAD
IRF2BPL	6	KIRC,KIRP,LIHC,READ,STAD,UCEC
JAK1	6	BLCA,BRCA,KICH,LUSC,PRAD,UCEC
JMY	6	BLCA,BRCA,ESCA,GBM,KIRC,UCEC
KBTBD3	6	BRCA,ESCA,HNSC,LUSC,READ,UCEC
KBTBD4	6	COAD,HNSC,KIRC,KIRP,READ,UCEC
KCNH7	6	CHOL,ESCA,GBM,KICH,KIRC,LIHC
KCNJ1	6	GBM,KICH,KIRC,KIRP,PRAD,THCA
KGFLP2	6	BRCA,KIRC,KIRP,LIHC,THCA,UCEC
KIF13A	6	BLCA,BRCA,KIRP,LUAD,READ,UCEC
KLC4	6	CHOL,COAD,KICH,LIHC,READ,STAD
KLLN	6	BRCA,COAD,GBM,KICH,KIRC,READ
LANCL1	6	BLCA,GBM,KICH,KIRC,KIRP,UCEC
LINC00189	6	KICH,KIRC,KIRP,LUAD,LUSC,UCEC
LINC00663	6	BLCA,BRCA,ESCA,HNSC,LUSC,UCEC
LINC00667	6	BLCA,BRCA,COAD,READ,STAD,UCEC
LMBRD2	6	COAD,GBM,KIRC,KIRP,READ,THCA
LOC389705	6	BRCA,KICH,KIRC,KIRP,THCA,UCEC
LYSMD3	6	CHOL,COAD,LUSC,READ,THCA,UCEC
MACF1	6	BLCA,GBM,KIRP,LUAD,LUSC,UCEC
MAPK8	6	CHOL,GBM,KICH,KIRC,KIRP,LIHC
MCCC1	6	BRCA,CHOL,KICH,KIRC,KIRP,LIHC
MPP1	6	BLCA,CHOL,LUAD,LUSC,STAD,UCEC
MRAP	6	BRCA,CHOL,COAD,HNSC,LUAD,LUSC
MS4A10	6	COAD,KICH,KIRC,KIRP,READ,STAD
MYCBP2	6	BLCA,BRCA,GBM,KICH,PRAD,UCEC
MYL2	6	BRCA,GBM,HNSC,PRAD,READ,THCA
MYT1L	6	BLCA,COAD,ESCA,GBM,READ,THCA
NCRNA00185	6	COAD,HNSC,KIRC,KIRP,LUSC,STAD
NDUFA5	6	CHOL,ESCA,GBM,HNSC,KIRC,READ
NDUFS1	6	CHOL,ESCA,HNSC,KIRC,KIRP,LIHC
NEUROD1	6	COAD,ESCA,KICH,KIRP,READ,STAD
NIPSNAP3A	6	CHOL,COAD,KICH,LIHC,LUAD,READ
NISCH	6	BRCA,ESCA,GBM,HNSC,KIRC,LUSC
NLRP2	6	COAD,GBM,KICH,KIRC,KIRP,THCA
NMBR	6	BRCA,KICH,LUSC,STAD,THCA,UCEC
NMRK1	6	BRCA,CHOL,ESCA,KICH,LIHC,STAD
NUTM2A	6	COAD,KICH,KIRC,LUSC,READ,STAD
NUTM2D	6	COAD,KICH,KIRC,LUSC,READ,THCA
OR5K2	6	BRCA,GBM,KICH,LUAD,LUSC,UCEC
PAFAH1B1	6	BLCA,COAD,GBM,LUAD,READ,UCEC
PCDHB1	6	KICH,KIRC,KIRP,LUAD,LUSC,READ
PCMTD1	6	ESCA,KIRC,KIRP,LUSC,THCA,UCEC
PDZD3	6	BRCA,COAD,KICH,LUSC,READ,UCEC
PGA4	6	BRCA,COAD,ESCA,LIHC,STAD,UCEC
PNPLA4	6	CHOL,ESCA,HNSC,KIRC,LIHC,STAD
PQLC1	6	CHOL,COAD,GBM,LIHC,READ,THCA
PROK1	6	BLCA,BRCA,ESCA,HNSC,KICH,PRAD
PROK2	6	BLCA,BRCA,KICH,LIHC,LUAD,LUSC
PTPN4	6	BRCA,GBM,KICH,KIRC,KIRP,THCA
RAB8B	6	BRCA,KICH,LUAD,LUSC,READ,UCEC
RAPGEF6	6	BLCA,GBM,KIRP,LUSC,THCA,UCEC
RAPH1	6	CHOL,GBM,KIRP,LIHC,LUSC,THCA
RBL2	6	BLCA,BRCA,CHOL,LIHC,LUSC,UCEC
RBMXL1	6	BLCA,BRCA,KICH,KIRP,LIHC,THCA
RD3	6	BLCA,COAD,ESCA,GBM,LUAD,LUSC
REL	6	KICH,KIRC,KIRP,LIHC,PRAD,THCA
RFPL1S	6	COAD,GBM,KICH,PRAD,READ,THCA
RNF38	6	BLCA,BRCA,KIRP,LUAD,LUSC,UCEC
RPH3AL	6	BRCA,CHOL,ESCA,HNSC,LIHC,LUSC
RTN4	6	BRCA,CHOL,GBM,KIRC,LIHC,UCEC
SAV1	6	BRCA,CHOL,KIRC,KIRP,LIHC,UCEC
SBDS	6	BLCA,BRCA,LUAD,LUSC,STAD,UCEC
SCN1A	6	GBM,KICH,KIRP,LUAD,LUSC,UCEC
SDHB	6	CHOL,COAD,KIRC,KIRP,LIHC,READ
SEC14L1	6	BRCA,ESCA,KICH,KIRP,LUAD,LUSC
SEC1P	6	BLCA,BRCA,COAD,HNSC,PRAD,READ
SEC22C	6	ESCA,KIRC,LUAD,LUSC,STAD,UCEC
SETDB2	6	BRCA,ESCA,GBM,LUSC,THCA,UCEC
SIDT1	6	COAD,GBM,HNSC,KIRP,LUSC,READ
SIM1	6	BRCA,CHOL,HNSC,KIRC,KIRP,PRAD
SIRT4	6	COAD,ESCA,KIRC,READ,STAD,THCA
SLC22A9	6	CHOL,GBM,KICH,KIRC,KIRP,LIHC
SLC35A3	6	CHOL,COAD,KICH,KIRC,KIRP,READ
SMAD4	6	BLCA,BRCA,COAD,ESCA,READ,UCEC
SNX1	6	BRCA,ESCA,LUAD,LUSC,READ,UCEC
SOAT2	6	BLCA,CHOL,KICH,KIRP,STAD,UCEC
SOCS6	6	CHOL,COAD,HNSC,LIHC,READ,UCEC
SPATA22	6	BLCA,BRCA,KICH,LUAD,READ,UCEC
SPATA31C1	6	COAD,GBM,KICH,KIRP,READ,UCEC
STAM2	6	COAD,KICH,KIRC,KIRP,READ,UCEC
STAT5B	6	BLCA,BRCA,LUAD,LUSC,PRAD,UCEC
SUCLA2	6	BLCA,BRCA,GBM,KICH,KIRC,KIRP
SYNJ1	6	COAD,GBM,KIRP,LUSC,READ,UCEC
TCP10L	6	CHOL,GBM,HNSC,KICH,LIHC,THCA
TCTE1	6	GBM,HNSC,KICH,LUAD,LUSC,THCA
TJP1	6	BLCA,BRCA,HNSC,LUAD,LUSC,UCEC
TJP2	6	BRCA,CHOL,KIRC,LIHC,LUAD,LUSC
TOB1	6	CHOL,HNSC,KICH,KIRC,LUSC,THCA
TRAPPC8	6	CHOL,COAD,HNSC,KIRC,LIHC,READ
TRIM23	6	BLCA,BRCA,ESCA,GBM,LUSC,UCEC
TTTY14	6	COAD,HNSC,KIRC,KIRP,LUSC,STAD
TUBE1	6	BLCA,BRCA,CHOL,ESCA,LIHC,UCEC
UBXN10	6	CHOL,HNSC,LIHC,LUSC,PRAD,READ
UCN3	6	COAD,KICH,KIRP,LUSC,READ,STAD
UGCG	6	BLCA,COAD,ESCA,HNSC,LIHC,READ
UHMK1	6	GBM,KIRC,KIRP,LIHC,PRAD,THCA
UPP2	6	CHOL,GBM,KICH,KIRC,KIRP,LIHC
UTP14C	6	KICH,KIRC,KIRP,LUSC,THCA,UCEC
WDTC1	6	COAD,ESCA,GBM,KIRC,LUSC,UCEC
XPA	6	BLCA,CHOL,ESCA,KIRC,KIRP,UCEC
ZER1	6	COAD,ESCA,GBM,READ,STAD,UCEC
ZFHX4-AS1	6	BLCA,BRCA,CHOL,PRAD,READ,UCEC
ZKSCAN8	6	BRCA,KICH,KIRP,PRAD,THCA,UCEC
ZNF175	6	BRCA,COAD,ESCA,LUAD,LUSC,UCEC
ZNF429	6	CHOL,COAD,ESCA,HNSC,LUSC,READ
ZNF441	6	BRCA,ESCA,KIRC,LUAD,LUSC,UCEC
ZNF462	6	BLCA,BRCA,HNSC,KICH,LIHC,UCEC
ZNF546	6	BRCA,COAD,ESCA,READ,THCA,UCEC
ZNF573	6	BRCA,ESCA,HNSC,KIRP,THCA,UCEC
ZNF596	6	BRCA,COAD,HNSC,LUAD,LUSC,READ
ZNF655	6	BRCA,COAD,PRAD,READ,STAD,UCEC
ZNF699	6	BRCA,KIRP,LUAD,PRAD,THCA,UCEC
ABHD8	5	CHOL,COAD,GBM,READ,STAD
ACTL6B	5	COAD,ESCA,GBM,READ,STAD
ACVR2B-AS1	5	BRCA,CHOL,HNSC,STAD,UCEC
ACYP2	5	BRCA,CHOL,HNSC,LIHC,STAD
ADAMTS17	5	BLCA,CHOL,COAD,KIRP,LUAD
AFF4	5	BLCA,ESCA,LIHC,LUSC,UCEC
AGRP	5	KICH,KIRC,KIRP,LUAD,LUSC
AK9	5	ESCA,HNSC,KICH,KIRC,LUSC
AKR7A2	5	CHOL,COAD,KICH,KIRP,STAD
ANKRD31	5	GBM,HNSC,STAD,THCA,UCEC
AP4S1	5	BLCA,COAD,GBM,READ,UCEC
APOA5	5	CHOL,LIHC,LUAD,LUSC,THCA
ARHGAP29	5	BRCA,KICH,LUAD,LUSC,UCEC
ARHGAP5	5	BLCA,BRCA,GBM,KIRC,UCEC
ARL15	5	BLCA,BRCA,KIRP,LUAD,UCEC
ART3	5	BLCA,HNSC,KIRP,STAD,THCA
ASB15	5	HNSC,KICH,KIRC,KIRP,UCEC
ASIC2	5	COAD,GBM,KIRC,KIRP,STAD
ASXL2	5	BRCA,KIRC,KIRP,PRAD,UCEC
ATF2	5	KICH,KIRP,PRAD,THCA,UCEC
ATG4C	5	CHOL,KICH,KIRP,THCA,UCEC
ATP2B1	5	BRCA,COAD,GBM,READ,UCEC
ATP4B	5	ESCA,KICH,KIRC,KIRP,STAD
ATPAF1	5	CHOL,ESCA,KIRC,KIRP,LIHC
BCKDHA	5	CHOL,ESCA,HNSC,LIHC,STAD
BHLHB9	5	GBM,KICH,KIRC,KIRP,UCEC
BLVRB	5	CHOL,COAD,HNSC,READ,STAD
C11orf16	5	KICH,KIRC,KIRP,LUAD,LUSC
C1orf87	5	HNSC,KICH,KIRC,LUAD,LUSC
C6orf114	5	CHOL,GBM,KICH,LIHC,LUAD
C9orf170	5	BRCA,KICH,PRAD,THCA,UCEC
C9orf3	5	BLCA,BRCA,KIRP,PRAD,UCEC
C9orf41	5	CHOL,KIRC,KIRP,LIHC,UCEC
CBR4	5	CHOL,HNSC,KIRC,KIRP,LIHC
CCDC39	5	KICH,LUAD,LUSC,THCA,UCEC
CCDC67	5	KICH,KIRC,KIRP,THCA,UCEC
CD82	5	KIRC,KIRP,LIHC,LUAD,PRAD
CDKN2AIP	5	BLCA,HNSC,KICH,KIRC,KIRP
CECR1	5	COAD,LUAD,LUSC,PRAD,READ
CENPV	5	BRCA,KICH,KIRC,KIRP,THCA
CLASP2	5	GBM,HNSC,KIRC,LUSC,UCEC
CLC	5	COAD,LUAD,LUSC,PRAD,STAD
CRYAA	5	CHOL,KICH,KIRC,KIRP,LIHC
CRYZL1	5	COAD,ESCA,KICH,LUSC,READ
CSNK1A1P1	5	KICH,KIRC,KIRP,LIHC,PRAD
CUTC	5	BLCA,BRCA,CHOL,HNSC,KICH
CYP2A13	5	CHOL,HNSC,LIHC,LUAD,LUSC
CYP4A22	5	CHOL,KICH,KIRC,KIRP,LIHC
CYTH1	5	COAD,GBM,LUAD,LUSC,READ
DBT	5	CHOL,ESCA,KIRC,KIRP,LIHC
DGKE	5	GBM,KIRP,LIHC,LUAD,UCEC
DHRS7C	5	BLCA,COAD,GBM,HNSC,READ
DNMT3L	5	CHOL,KICH,KIRC,KIRP,LIHC
EIF4B	5	BLCA,BRCA,ESCA,HNSC,UCEC
EPGN	5	HNSC,KICH,KIRC,LUAD,STAD
EPPIN	5	HNSC,LUAD,LUSC,PRAD,THCA
EPX	5	GBM,KICH,KIRC,LUAD,UCEC
FAHD2A	5	CHOL,ESCA,KIRC,LIHC,THCA
FAM216B	5	COAD,HNSC,LUAD,LUSC,READ
FAM217A	5	ESCA,GBM,KICH,KIRC,KIRP
FBXO3	5	BLCA,HNSC,KICH,READ,UCEC
FN3K	5	CHOL,GBM,HNSC,KIRC,LUSC
G6PC2	5	COAD,ESCA,KICH,LUAD,LUSC
GAL3ST3	5	KICH,KIRC,KIRP,PRAD,UCEC
GDF2	5	CHOL,GBM,LIHC,LUAD,LUSC
GFI1B	5	COAD,LUAD,LUSC,PRAD,READ
GFOD2	5	CHOL,GBM,HNSC,LIHC,THCA
GPATCH11	5	BRCA,KICH,KIRP,PRAD,THCA
GPR75	5	BRCA,KIRP,LIHC,PRAD,UCEC
GRHPR	5	CHOL,KICH,KIRC,KIRP,LIHC
GRIK1-AS1	5	BLCA,BRCA,COAD,KICH,READ
GRM6	5	BRCA,ESCA,KICH,LUSC,UCEC
GYPA	5	CHOL,GBM,KICH,KIRC,KIRP
HADHA	5	BRCA,CHOL,COAD,READ,STAD
HAND1	5	BLCA,COAD,LUAD,LUSC,READ
HCG4B	5	BLCA,KICH,LUSC,THCA,UCEC
HECA	5	BRCA,GBM,LIHC,LUAD,UCEC
HELT	5	KICH,KIRC,KIRP,LUAD,LUSC
HIVEP1	5	BLCA,CHOL,GBM,KIRP,LIHC
HIVEP2	5	BRCA,GBM,KICH,LIHC,UCEC
HIVEP3	5	COAD,KICH,LUAD,LUSC,THCA
HMBOX1	5	BLCA,BRCA,KIRP,LIHC,THCA
HMGCS1	5	CHOL,GBM,KIRC,LUAD,THCA
HSPA1L	5	BLCA,COAD,LUSC,THCA,UCEC
HTR3C	5	COAD,LUAD,LUSC,READ,THCA
HTR7P1	5	CHOL,GBM,LUAD,THCA,UCEC
ICAM2	5	BLCA,BRCA,KICH,LUAD,LUSC
IFT88	5	CHOL,KICH,LUAD,LUSC,UCEC
IL2	5	BLCA,COAD,LUSC,READ,THCA
INCA1	5	COAD,LUAD,LUSC,READ,UCEC
INPP5K	5	BRCA,COAD,LUAD,LUSC,READ
IPP	5	HNSC,KICH,KIRC,KIRP,UCEC
IQCF1	5	ESCA,GBM,KICH,KIRC,KIRP
KAT6B	5	BLCA,ESCA,KIRP,LUAD,UCEC
KCNJ9	5	COAD,GBM,KICH,KIRC,KIRP
KEL	5	GBM,HNSC,KICH,PRAD,THCA
KHDRBS3	5	BLCA,BRCA,CHOL,HNSC,LUSC
KIAA0355	5	BRCA,KIRP,LUAD,LUSC,UCEC
KIF1B	5	BLCA,BRCA,GBM,HNSC,UCEC
KIZ	5	BLCA,BRCA,KICH,KIRP,THCA
KLF3	5	BLCA,CHOL,COAD,READ,UCEC
KLHL40	5	BLCA,GBM,HNSC,PRAD,UCEC
KLHL8	5	CHOL,KIRC,KIRP,LIHC,THCA
KRT85	5	HNSC,KICH,KIRC,KIRP,THCA
LDHAL6A	5	GBM,KICH,KIRC,KIRP,THCA
LIG4	5	CHOL,GBM,KICH,KIRC,LUSC
LINC00636	5	BRCA,GBM,LUAD,LUSC,THCA
LINC00852	5	BRCA,HNSC,LUAD,LUSC,UCEC
LINC01119	5	BLCA,BRCA,KICH,LUAD,LUSC
LIPE	5	BRCA,GBM,HNSC,KIRP,PRAD
LIPJ	5	BRCA,CHOL,ESCA,GBM,UCEC
LMNTD1	5	KICH,LUAD,LUSC,READ,THCA
LOC100240734	5	ESCA,KIRC,READ,STAD,UCEC
LOC284441	5	GBM,KICH,KIRP,PRAD,THCA
LOC285593	5	ESCA,LUSC,READ,THCA,UCEC
LOC285733	5	CHOL,KICH,KIRP,LIHC,STAD
LOC728989	5	BRCA,CHOL,ESCA,KICH,LUSC
LRP2BP	5	BLCA,ESCA,LUAD,LUSC,UCEC
LYPD2	5	CHOL,HNSC,LIHC,LUAD,STAD
LYRM1	5	BLCA,CHOL,KICH,LIHC,UCEC
MAP2K4	5	COAD,GBM,KICH,LIHC,READ
MBIP	5	BRCA,CHOL,KIRC,LIHC,LUSC
MDGA2	5	CHOL,GBM,KICH,KIRP,READ
MEP1B	5	CHOL,COAD,LIHC,READ,STAD
METTL21C	5	HNSC,LUAD,LUSC,PRAD,UCEC
METTL21EP	5	BRCA,GBM,HNSC,KICH,LUSC
MIEF2	5	COAD,GBM,HNSC,LUSC,READ
MIER1	5	COAD,KICH,LIHC,READ,UCEC
MIR7-3HG	5	COAD,ESCA,GBM,READ,STAD
MOCS2	5	CHOL,ESCA,KIRC,KIRP,STAD
MRGPRX2	5	BLCA,BRCA,COAD,READ,STAD
MTMR12	5	BRCA,ESCA,GBM,KIRP,UCEC
MTMR6	5	GBM,KICH,LUAD,LUSC,UCEC
MYF6	5	BRCA,HNSC,KICH,KIRC,KIRP
NAPEPLD	5	COAD,GBM,KICH,KIRC,UCEC
NBPF1	5	COAD,ESCA,KICH,READ,UCEC
NDEL1	5	BLCA,BRCA,CHOL,GBM,LIHC
NHLRC2	5	BLCA,KIRC,KIRP,LIHC,THCA
NLRX1	5	BRCA,COAD,HNSC,READ,STAD
NMNAT1	5	CHOL,COAD,HNSC,KIRC,READ
NT5DC1	5	BLCA,CHOL,GBM,KIRP,LIHC
NUDT4	5	HNSC,KICH,KIRC,KIRP,UCEC
OCEL1	5	CHOL,COAD,LUSC,READ,STAD
OR2A1	5	BRCA,KICH,LUAD,THCA,UCEC
OR2L13	5	BRCA,COAD,GBM,READ,UCEC
OSBPL11	5	CHOL,COAD,LIHC,LUAD,PRAD
OSTM1	5	BLCA,LUAD,LUSC,READ,UCEC
OXR1	5	ESCA,GBM,HNSC,PRAD,UCEC
PCDHA4	5	COAD,HNSC,KICH,KIRC,LUSC
PCDHGA8	5	BRCA,HNSC,LIHC,LUSC,UCEC
PCNX	5	BLCA,BRCA,GBM,KIRP,UCEC
PDILT	5	CHOL,ESCA,KICH,PRAD,STAD
PDZD9	5	BLCA,ESCA,LUSC,READ,UCEC
PEX3	5	CHOL,KICH,KIRC,KIRP,LIHC
PHKB	5	BLCA,ESCA,HNSC,KIRC,THCA
PIK3C2A	5	BLCA,KIRC,KIRP,LUSC,UCEC
PNPLA2	5	BRCA,COAD,HNSC,LUAD,LUSC
POU3F3	5	BRCA,COAD,KICH,PRAD,READ
POU3F4	5	COAD,KICH,KIRC,KIRP,READ
PPP1R3F	5	BLCA,GBM,HNSC,STAD,UCEC
PPP3CB	5	BLCA,GBM,KICH,READ,UCEC
PPP3CC	5	BLCA,ESCA,LUAD,LUSC,READ
PRLHR	5	BLCA,ESCA,GBM,STAD,UCEC
PRODH2	5	CHOL,KICH,KIRC,KIRP,LIHC
PWRN1	5	GBM,KICH,KIRC,KIRP,UCEC
RAB33B	5	CHOL,ESCA,LIHC,LUSC,UCEC
RAG2	5	GBM,KICH,KIRC,KIRP,THCA
RALGAPA1	5	BLCA,COAD,GBM,READ,UCEC
RASA4	5	BLCA,BRCA,LUSC,STAD,UCEC
RASA4CP	5	BLCA,COAD,GBM,STAD,UCEC
RCHY1	5	HNSC,KIRP,LIHC,LUSC,READ
RCVRN	5	BLCA,BRCA,GBM,LIHC,LUSC
RGP1	5	COAD,KIRC,KIRP,READ,UCEC
RHAG	5	BLCA,COAD,ESCA,READ,STAD
RSC1A1	5	CHOL,GBM,KICH,KIRP,LIHC
RYBP	5	CHOL,GBM,LIHC,LUAD,LUSC
SEC14L3	5	CHOL,LIHC,LUAD,LUSC,THCA
SERPINA10	5	CHOL,GBM,KICH,KIRP,LIHC
SGTB	5	BLCA,BRCA,GBM,LUSC,UCEC
SIRT1	5	BLCA,KICH,LIHC,LUSC,UCEC
SKI	5	BRCA,KICH,LUAD,LUSC,UCEC
SLC12A1	5	CHOL,GBM,KICH,KIRC,KIRP
SLC22A7	5	CHOL,KICH,KIRC,KIRP,LIHC
SLC25A47	5	CHOL,KICH,KIRC,KIRP,LIHC
SLC35A1	5	COAD,KICH,LUAD,LUSC,READ
SLC36A2	5	BRCA,HNSC,KICH,KIRC,KIRP
SLC48A1	5	GBM,KIRC,KIRP,LUAD,STAD
SLC9B1	5	KICH,KIRC,KIRP,THCA,UCEC
SNX30	5	COAD,GBM,LUAD,LUSC,UCEC
SNX9	5	BLCA,CHOL,ESCA,HNSC,LIHC
SP4	5	BLCA,BRCA,KIRP,THCA,UCEC
SPATA1	5	CHOL,KICH,LUAD,LUSC,UCEC
SPECC1L	5	BLCA,COAD,READ,THCA,UCEC
STKLD1	5	ESCA,GBM,KICH,THCA,UCEC
STMN4	5	BLCA,COAD,GBM,READ,STAD
STRN	5	GBM,HNSC,KICH,KIRC,KIRP
SULT2A1	5	CHOL,ESCA,LIHC,PRAD,STAD
SUOX	5	CHOL,ESCA,HNSC,KIRC,LIHC
TACR3	5	BLCA,GBM,KICH,KIRC,KIRP
TAF13	5	BLCA,KICH,KIRC,KIRP,READ
TANGO6	5	BLCA,BRCA,CHOL,LIHC,UCEC
TBC1D10A	5	COAD,KICH,KIRP,READ,STAD
TCAF1	5	BRCA,ESCA,GBM,LUSC,UCEC
TCAIM	5	CHOL,HNSC,KICH,KIRC,LUSC
TEX2	5	CHOL,ESCA,GBM,THCA,UCEC
THTPA	5	COAD,KIRC,KIRP,READ,STAD
TMEM30B	5	COAD,KIRC,KIRP,LIHC,READ
TMEM59	5	COAD,KICH,KIRP,LUSC,READ
TMEM64	5	BRCA,CHOL,KICH,LUAD,UCEC
TMIGD1	5	COAD,KICH,KIRC,KIRP,READ
TNRC6C	5	BLCA,ESCA,GBM,LUSC,UCEC
TPTE2P3	5	BRCA,KICH,KIRC,KIRP,UCEC
TRAPPC3L	5	KICH,KIRP,LIHC,LUAD,LUSC
TRIM35	5	CHOL,LIHC,LUAD,PRAD,UCEC
TRPM1	5	BRCA,HNSC,KICH,KIRC,LUAD
TXNDC16	5	CHOL,KICH,KIRP,READ,THCA
UMODL1-AS1	5	ESCA,GBM,HNSC,LUAD,LUSC
UNC13B	5	ESCA,HNSC,KIRC,LUAD,LUSC
USP13	5	BLCA,HNSC,KICH,KIRC,KIRP
UTS2R	5	COAD,GBM,KICH,KIRC,THCA
VPS36	5	BLCA,BRCA,GBM,HNSC,UCEC
VWA3A	5	HNSC,KICH,LUAD,LUSC,THCA
WBP4	5	BLCA,BRCA,CHOL,GBM,UCEC
WDR64	5	CHOL,COAD,KICH,LIHC,READ
XAGE2	5	KICH,KIRC,KIRP,LUAD,LUSC
ZBTB37	5	GBM,KICH,KIRC,KIRP,THCA
ZBTB44	5	BRCA,GBM,HNSC,KIRC,UCEC
ZC2HC1C	5	HNSC,KIRC,LIHC,LUAD,LUSC
ZCCHC2	5	CHOL,GBM,LIHC,LUSC,READ
ZCWPW1	5	BLCA,BRCA,CHOL,LIHC,UCEC
ZG16	5	CHOL,COAD,LIHC,READ,STAD
ZNF134	5	COAD,KIRP,READ,STAD,UCEC
ZNF214	5	BRCA,HNSC,KICH,LUSC,UCEC
ZNF329	5	ESCA,HNSC,LUSC,STAD,UCEC
ZNF420	5	ESCA,HNSC,KIRP,THCA,UCEC
ZNF438	5	BLCA,BRCA,LUAD,LUSC,UCEC
ZNF487	5	BLCA,KICH,LUSC,READ,UCEC
ZNF516	5	BLCA,KIRP,PRAD,STAD,UCEC
ZNF585B	5	HNSC,KIRP,LUSC,THCA,UCEC
ZNF791	5	BLCA,BRCA,KIRP,THCA,UCEC
ZNF804B	5	GBM,KICH,KIRC,KIRP,THCA
ZP2	5	HNSC,KICH,KIRC,KIRP,LUSC
AADACL4	4	BLCA,KICH,KIRC,KIRP
AASDH	4	KIRC,KIRP,THCA,UCEC
ACBD5	4	CHOL,KICH,KIRC,LIHC
ADAL	4	CHOL,KIRC,READ,THCA
ADGB	4	COAD,HNSC,LUAD,LUSC
ADGRF3	4	BRCA,KICH,KIRC,KIRP
AGBL1	4	GBM,HNSC,LUAD,LUSC
AGPAT3	4	CHOL,GBM,HNSC,KIRP
AGTPBP1	4	GBM,KICH,LUAD,LUSC
AGXT2	4	CHOL,KICH,KIRP,LIHC
AIG1	4	CHOL,KICH,LIHC,STAD
AKTIP	4	GBM,HNSC,LUSC,UCEC
AMFR	4	CHOL,KIRC,KIRP,UCEC
ANKS1A	4	KIRP,LUAD,LUSC,UCEC
APIP	4	KIRC,KIRP,LUAD,LUSC
ASB10	4	HNSC,KICH,KIRC,KIRP
ASB8	4	COAD,HNSC,READ,UCEC
ATG2B	4	BRCA,CHOL,GBM,UCEC
ATP5O	4	ESCA,HNSC,READ,STAD
ATRN	4	CHOL,GBM,KIRC,KIRP
ATXN1	4	BLCA,GBM,STAD,UCEC
AZI2	4	CHOL,ESCA,KIRC,LUSC
BAG1	4	BLCA,HNSC,KIRC,KIRP
BCAP29	4	LUSC,READ,THCA,UCEC
BCDIN3D-AS1	4	GBM,KIRC,THCA,UCEC
BRMS1L	4	GBM,KIRC,KIRP,UCEC
BTNL3	4	COAD,LUAD,LUSC,READ
C11orf71	4	CHOL,HNSC,KIRC,LIHC
C16orf62	4	COAD,LIHC,READ,STAD
C1orf141	4	GBM,LUAD,LUSC,UCEC
C21orf2	4	ESCA,GBM,LUSC,STAD
C4orf33	4	COAD,LIHC,LUSC,READ
C9orf129	4	GBM,KIRC,KIRP,LIHC
CACNG7	4	COAD,KICH,READ,STAD
CARKD	4	CHOL,ESCA,KIRC,KIRP
CCDC159	4	ESCA,LUSC,READ,STAD
CCDC17	4	BRCA,KICH,LUAD,LUSC
CELA2A	4	ESCA,LUAD,LUSC,STAD
CEP120	4	BRCA,LUSC,PRAD,UCEC
CHD9	4	BLCA,BRCA,PRAD,UCEC
CHURC1	4	BLCA,LUSC,READ,UCEC
CLCN6	4	BRCA,GBM,LUSC,UCEC
CLEC1B	4	CHOL,LIHC,LUAD,LUSC
CLPX	4	CHOL,KIRC,KIRP,LIHC
CMPK1	4	CHOL,HNSC,KICH,LIHC
CPPED1	4	CHOL,HNSC,LUAD,LUSC
CRELD1	4	ESCA,GBM,HNSC,LUSC
CXXC4	4	HNSC,KIRP,LUSC,THCA
CYB5D1	4	KICH,LIHC,THCA,UCEC
DCP1A	4	BLCA,BRCA,LUSC,UCEC
DCUN1D4	4	BLCA,CHOL,ESCA,PRAD
DDX3X	4	BLCA,BRCA,LIHC,UCEC
DET1	4	BLCA,ESCA,HNSC,UCEC
DHRS4-AS1	4	CHOL,KIRC,KIRP,LIHC
DLST	4	CHOL,COAD,KIRC,READ
DMRTC1	4	GBM,KIRC,THCA,UCEC
DMXL2	4	COAD,GBM,LUSC,READ
DNAJB14	4	GBM,KIRP,READ,UCEC
DNAJC11	4	GBM,KICH,KIRC,KIRP
[truncated: 1,712 more rows]
