# Supplementary material for: Transcriptional landscape of human cancers
Source: Oncotarget. 2017 Mar 2;8(21):34534–51. doi: 10.18632/oncotarget.15837 (PMC5470989; doi:10.18632/oncotarget.15837)
Supplement: Supplementary file 15 [file oncotarget-08-34534-s015.xlsx]

## Sheet: Table S24
Genes only upregulated in late-stage cancers compared to early-stage cancers.
Symbol	Number of cancers in which gene is upregulated	Cancers in which gene is upregulated
SOX11	7	ACC,BLCA,KIRC,KIRP,LIHC,THCA,UCEC
PODNL1	6	ACC,BLCA,KIRC,KIRP,OV,THCA
COMP	6	BLCA,KIRC,KIRP,THCA,THYM,UCEC
PTPRN	6	BLCA,COAD,KIRC,KIRP,THCA,UCEC
PYCR1	5	ACC,BLCA,KIRC,KIRP,LIHC
COL5A1	5	ACC,BLCA,KIRC,KIRP,THCA
CTHRC1	5	ACC,BLCA,KIRC,KIRP,THCA
FAP	5	BLCA,KIRC,KIRP,THCA,THYM
APCDD1L	5	BLCA,COAD,KIRC,KIRP,THCA
THBS2	5	BLCA,KIRC,THCA,THYM,UCEC
LAMP5	5	BLCA,COAD,KIRC,KIRP,THCA
SHOX2	5	BLCA,KIRC,KIRP,THCA,UCEC
TICRR	4	ACC,KIRC,KIRP,LIHC
CEP55	4	ACC,KIRC,KIRP,LIHC
NXPH4	4	ACC,KIRP,LIHC,UCEC
RAD54L	4	ACC,KIRC,KIRP,LIHC
DUSP5P1	4	ACC,BLCA,KIRC,KIRP
TMEM59L	4	ACC,BLCA,COAD,KIRP
FOXD1	4	ACC,BLCA,KIRP,UCEC
CDH11	4	ACC,BLCA,KIRP,THCA
SFRP2	4	BLCA,KIRC,KIRP,THCA
SFRP4	4	BLCA,KIRC,KIRP,THCA
COL10A1	4	BLCA,KIRC,KIRP,THCA
COL1A1	4	BLCA,KIRC,KIRP,THCA
GREM1	4	BLCA,KIRC,KIRP,THCA
FN1	4	BLCA,KIRP,THCA,UCEC
POSTN	4	BLCA,KIRP,THCA,THYM
LRRC15	4	BLCA,KIRC,THCA,THYM
OMD	4	BLCA,KIRP,OV,THCA
ITGA11	4	BLCA,KIRP,THCA,THYM
MFAP5	4	BLCA,KIRC,KIRP,THCA
PPAPDC1A	4	BLCA,OV,THCA,UCEC
COL11A1	4	BLCA,KIRC,KIRP,THCA
ASPN	4	BLCA,KIRP,THCA,THYM
ADAM12	4	BLCA,KIRC,KIRP,THCA
COL8A2	4	BLCA,KIRC,THCA,UCEC
ARSI	4	BLCA,KIRC,THCA,UCEC
CERCAM	4	BLCA,KIRC,KIRP,THYM
COL16A1	4	BLCA,KIRC,KIRP,THYM
COL8A1	4	BLCA,KIRP,THYM,UCEC
PRRX2	4	BLCA,KIRC,KIRP,UCEC
C5orf46	4	BLCA,KIRC,KIRP,UCEC
BEND6	4	BLCA,KIRC,THCA,UCEC
RPLP0P2	4	BLCA,KIRP,THCA,THYM
ZFHX4	4	BLCA,KIRC,KIRP,UCEC
DCHS2	4	BLCA,COAD,KIRP,LIHC
AHNAK2	4	BLCA,COAD,THCA,THYM
WT1	4	BLCA,KIRC,KIRP,THCA
CST2	4	BLCA,COAD,KIRC,THCA
SLC6A17	4	BLCA,KIRP,THYM,UCEC
WISP2	4	BLCA,KIRC,KIRP,THCA
SLITRK2	4	BLCA,KIRC,KIRP,UCEC
GAP43	4	BLCA,COAD,KIRP,UCEC
NPTX1	4	BLCA,COAD,KIRP,LIHC
PCBP3	4	BLCA,COAD,KIRC,KIRP
L1CAM	4	BLCA,COAD,KIRP,UCEC
FXYD1	4	BLCA,COAD,KIRP,UCEC
IGLON5	4	BLCA,COAD,KIRP,UCEC
CILP2	4	BLCA,KIRC,KIRP,UCEC
STRA6	4	BLCA,KIRC,KIRP,THCA
POPDC3	4	BLCA,COAD,KIRP,UCEC
H19	4	BLCA,COAD,THCA,UCEC
PNCK	4	COAD,HNSC,KIRC,LIHC
TINCR	4	COAD,KIRP,THCA,UCEC
CRABP2	4	COAD,KIRC,KIRP,THCA
COL22A1	4	KIRC,KIRP,THYM,UCEC
NKAIN1	4	KIRC,KIRP,THYM,UCEC
HMGA2	4	KIRC,LIHC,THCA,UCEC
TEX15	4	KIRC,KIRP,LIHC,UCEC
MMP1	4	KIRP,LIHC,THCA,THYM
TRIP13	3	ACC,KIRC,KIRP
DIAPH3	3	ACC,BLCA,KIRP
TMEM105	3	ACC,COAD,KIRP
BUB1B	3	ACC,KIRC,KIRP
MAGED4B	3	ACC,COAD,KIRC
CCNB2	3	ACC,KIRC,KIRP
NUF2	3	ACC,KIRC,KIRP
CDCA8	3	ACC,KIRC,KIRP
CKAP2L	3	ACC,KIRP,LIHC
SKA3	3	ACC,KIRC,KIRP
MYBL2	3	ACC,KIRC,KIRP
UHRF1	3	ACC,KIRC,KIRP
KIF2C	3	ACC,KIRC,KIRP
TROAP	3	ACC,KIRC,KIRP
SLC26A10	3	ACC,BLCA,KIRP
PLK1	3	ACC,KIRC,KIRP
CENPA	3	ACC,KIRC,KIRP
MELK	3	ACC,KIRC,KIRP
AURKB	3	ACC,KIRC,KIRP
CDC20	3	ACC,KIRC,KIRP
GTSE1	3	ACC,KIRC,KIRP
EME1	3	ACC,KIRC,KIRP
IQGAP3	3	ACC,KIRC,KIRP
MKI67	3	ACC,KIRC,KIRP
TOP2A	3	ACC,KIRC,KIRP
KIF18B	3	ACC,KIRC,KIRP
CDC25C	3	ACC,KIRC,KIRP
FOXM1	3	ACC,KIRC,KIRP
NDC80	3	ACC,KIRC,KIRP
DEPDC1	3	ACC,KIRC,KIRP
PTTG1	3	ACC,KIRC,KIRP
INHBE	3	ACC,KIRC,UCEC
CENPF	3	ACC,KIRC,KIRP
KIF18A	3	ACC,KIRC,KIRP
KIF4A	3	ACC,KIRC,KIRP
IL11	3	ACC,BLCA,UCEC
CDCA3	3	ACC,KIRC,KIRP
HJURP	3	ACC,KIRC,KIRP
S1PR3	3	ACC,BLCA,KIRP
MPP2	3	ACC,BLCA,UCEC
UBE2C	3	ACC,KIRC,KIRP
DLGAP5	3	ACC,KIRC,KIRP
ICAM5	3	ACC,THCA,UCEC
BUB1	3	ACC,KIRC,KIRP
CDR1	3	ACC,BLCA,KIRP
BIRC5	3	ACC,KIRC,KIRP
POLQ	3	ACC,KIRC,KIRP
BARX1	3	ACC,KIRC,UCEC
TK1	3	ACC,KIRC,KIRP
GLI1	3	ACC,KIRC,KIRP
KIF14	3	ACC,KIRC,KIRP
SAMD11	3	ACC,BRCA,COAD
NEK2	3	ACC,KIRC,KIRP
NCAPG	3	ACC,KIRC,KIRP
ASPM	3	ACC,KIRC,KIRP
DEPDC1B	3	ACC,KIRP,THCA
BDKRB1	3	ACC,BLCA,KIRP
KIF20A	3	ACC,KIRC,KIRP
EPHA6	3	ACC,LIHC,UCEC
COL7A1	3	ACC,KIRC,THCA
PKMYT1	3	ACC,KIRC,KIRP
LMX1B	3	ACC,BLCA,KIRP
LYPD6	3	ACC,KIRP,LIHC
SYCP2	3	ACC,COAD,KIRP
YBX2	3	ACC,BLCA,UCEC
TPX2	3	ACC,KIRC,KIRP
TBX5	3	ACC,BLCA,THYM
RRM2	3	ACC,KIRC,KIRP
TWIST2	3	ACC,BLCA,KIRP
HOXC10	3	ACC,BLCA,THYM
RNF165	3	ACC,KIRP,UCEC
CBS	3	ACC,HNSC,UCEC
SSC5D	3	BLCA,COAD,THCA
ISLR	3	BLCA,KIRC,KIRP
CCDC80	3	BLCA,KIRP,OV
P4HA3	3	BLCA,KIRC,KIRP
KIAA1755	3	BLCA,KIRC,KIRP
COL1A2	3	BLCA,KIRP,THCA
PPEF1	3	BLCA,KIRC,KIRP
PDLIM3	3	BLCA,OV,UCEC
WISP1	3	BLCA,KIRP,THCA
COL3A1	3	BLCA,KIRP,THCA
ZFPM2	3	BLCA,KIRP,UCEC
PRRX1	3	BLCA,KIRC,KIRP
LOX	3	BLCA,KIRC,THCA
PTGIS	3	BLCA,KIRP,UCEC
HTRA3	3	BLCA,KIRP,THYM
FAM101A	3	BLCA,KIRC,THCA
ITGBL1	3	BLCA,KIRP,THCA
LUM	3	BLCA,KIRC,THCA
MMP11	3	BLCA,COAD,THCA
ALPK2	3	BLCA,THCA,UCEC
OGN	3	BLCA,KIRP,THCA
TENM3	3	BLCA,KIRC,UCEC
SLC12A8	3	BLCA,KIRC,THYM
LRRC32	3	BLCA,KIRP,THYM
MMP17	3	BLCA,COAD,KIRC
MSC	3	BLCA,KIRC,KIRP
EPYC	3	BLCA,OV,THCA
ISLR2	3	BLCA,COAD,KIRP
NNMT	3	BLCA,KIRC,THCA
ADAMTS14	3	BLCA,KIRC,THCA
SCRG1	3	BLCA,KIRC,KIRP
SPSB4	3	BLCA,KIRP,UCEC
DRP2	3	BLCA,KIRP,THCA
DACT3	3	BLCA,COAD,KIRP
ANGPTL2	3	BLCA,KIRP,THYM
JPH2	3	BLCA,COAD,UCEC
LGI2	3	BLCA,KIRP,UCEC
TMEM158	3	BLCA,KIRC,KIRP
MEOX2	3	BLCA,KIRP,OV
SRPX	3	BLCA,KIRP,UCEC
ADORA1	3	BLCA,KIRP,UCEC
FAM20A	3	BLCA,KIRC,THCA
HAND2	3	BLCA,COAD,OV
FKBP10	3	BLCA,KIRC,KIRP
LMOD1	3	BLCA,COAD,KIRP
PRELP	3	BLCA,COAD,KIRP
MAGEL2	3	BLCA,KIRC,KIRP
B4GALNT1	3	BLCA,KIRP,UCEC
ME1	3	BLCA,KIRP,UCEC
CRYAB	3	BLCA,COAD,UCEC
CYP1B1	3	BLCA,KIRC,THCA
ADAM33	3	BLCA,KIRC,KIRP
GDF10	3	BLCA,KIRC,KIRP
PDGFRL	3	BLCA,KIRC,KIRP
SPEG	3	BLCA,COAD,KIRC
CPEB1	3	BLCA,KIRP,UCEC
UCHL1	3	BLCA,KIRC,UCEC
DIRAS1	3	BLCA,COAD,KIRP
COL12A1	3	BLCA,KIRP,THCA
SERPINF1	3	BLCA,KIRC,THCA
NKAIN4	3	BLCA,KIRC,UCEC
SCG2	3	BLCA,KIRC,KIRP
MARCO	3	BLCA,KIRC,THCA
PI15	3	BLCA,KIRC,KIRP
GPRIN1	3	BLCA,KIRP,THYM
NCAM1	3	BLCA,KIRC,UCEC
MYH11	3	BLCA,COAD,KIRP
SEMA3A	3	BLCA,KIRC,KIRP
PCOLCE2	3	BLCA,THCA,UCEC
P2RY6	3	BLCA,THCA,UCEC
PLAUR	3	BLCA,KIRC,THCA
EYA4	3	BLCA,KIRP,UCEC
SLC7A7	3	BLCA,KIRC,KIRP
TBX4	3	BLCA,KIRP,THYM
OSR2	3	BLCA,KIRC,KIRP
AARD	3	BLCA,THYM,UCEC
GRIK5	3	BLCA,COAD,UCEC
TNFSF9	3	BLCA,KIRC,KIRP
GNG4	3	BLCA,COAD,KIRP
HOXD13	3	BLCA,KIRP,UCEC
APLP1	3	BLCA,KIRP,UCEC
FMN2	3	BLCA,COAD,KIRP
CALB2	3	BLCA,COAD,OV
MMP9	3	BLCA,KIRC,THCA
GAGE4	3	BLCA,KIRP,UCEC
CADM3	3	BLCA,OV,THCA
FLJ16779	3	BLCA,THCA,UCEC
APBA2	3	BLCA,KIRC,KIRP
CERS1	3	BLCA,KIRP,LIHC
NALCN	3	BLCA,KIRP,THCA
STC2	3	BLCA,KIRP,THYM
IGF2BP2	3	BLCA,KIRC,UCEC
FGF5	3	BLCA,KIRC,KIRP
GAGE12D	3	BLCA,KIRP,UCEC
GAGE2A	3	BLCA,KIRP,UCEC
HMCN1	3	BLCA,COAD,KIRP
GRP	3	BLCA,COAD,THCA
FAM133A	3	BLCA,KIRP,UCEC
GAGE12J	3	BLCA,KIRP,UCEC
SLC30A3	3	BLCA,KIRP,UCEC
MMP3	3	BLCA,KIRC,THCA
LHX2	3	BLCA,KIRC,KIRP
CNTFR	3	BLCA,COAD,UCEC
GAGE2D	3	BLCA,KIRP,UCEC
CPZ	3	BLCA,KIRC,THCA
PPP2R2C	3	BLCA,KIRC,KIRP
PCDHA11	3	BLCA,THYM,UCEC
TREM1	3	BLCA,KIRC,THCA
CCL19	3	BLCA,KIRC,KIRP
TBX18	3	BLCA,KIRC,KIRP
MAGEC2	3	BLCA,KIRP,UCEC
NUDT11	3	BLCA,KIRC,KIRP
CEMIP	3	BLCA,KIRC,KIRP
HIF3A	3	BLCA,KIRP,UCEC
DPYSL4	3	BLCA,COAD,KIRP
PTHLH	3	BLCA,KIRC,KIRP
RGS20	3	BLCA,KIRC,KIRP
SNCG	3	BRCA,COAD,KIRP
UPK1A	3	COAD,KIRP,UCEC
PCSK1N	3	COAD,LIHC,UCEC
PANX2	3	COAD,KIRC,KIRP
SYT1	3	COAD,KIRP,THCA
PLXNB3	3	COAD,KIRC,KIRP
KCNG1	3	COAD,KIRC,KIRP
NPTX2	3	COAD,KIRC,KIRP
NKD2	3	COAD,KIRP,THCA
WNT10A	3	COAD,THYM,UCEC
VGF	3	COAD,KIRP,UCEC
CDKN2A	3	COAD,THCA,UCEC
IGFBP1	3	COAD,KIRC,LUAD
KREMEN2	3	HNSC,KIRC,KIRP
C1QL1	3	KIRC,KIRP,UCEC
IGF2BP3	3	KIRC,KIRP,UCEC
OTOF	3	KIRC,KIRP,UCEC
TNNT1	3	KIRC,KIRP,UCEC
PITX1	3	KIRC,KIRP,THYM
SRPX2	3	KIRC,KIRP,THCA
PITX2	3	KIRC,KIRP,LIHC
HOXA13	3	KIRC,KIRP,THYM
EPHA10	3	KIRC,KIRP,THCA
ANLN	3	KIRC,KIRP,LIHC
CD70	3	KIRC,KIRP,THCA
LBP	3	KIRC,KIRP,UCEC
IGFN1	3	KIRC,KIRP,THCA
TFAP2A	3	KIRC,KIRP,LIHC
ATP1A3	3	KIRC,KIRP,UCEC
PVRL4	3	KIRC,THCA,THYM
IBSP	3	KIRC,KIRP,THCA
ABCA17P	3	KIRC,KIRP,UCEC
SLC18A3	3	KIRC,KIRP,THCA
EGFL6	3	KIRC,KIRP,UCEC
DUSP9	3	KIRC,KIRP,UCEC
CCL20	3	KIRC,KIRP,THCA
ZNF488	3	KIRP,LIHC,UCEC
KLK6	3	KIRP,LUAD,THCA
PLAC1	3	KIRP,THYM,UCEC
FOXE1	3	KIRP,LIHC,UCEC
HOXA11	3	KIRP,LUAD,THYM
GDF1	3	KIRP,LIHC,UCEC
STAC	3	KIRP,THCA,UCEC
SDR16C5	3	THCA,THYM,UCEC
PLXNA1	2	ACC,THYM
MCM10	2	ACC,KIRP
PIF1	2	ACC,KIRP
UBE2S	2	ACC,KIRP
PHGDH	2	ACC,KIRP
SPC25	2	ACC,KIRP
SPAG5	2	ACC,KIRP
CENPI	2	ACC,KIRP
MAGED4	2	ACC,KIRC
PRC1	2	ACC,KIRP
KAZALD1	2	ACC,KIRP
PNMA2	2	ACC,UCEC
GSG2	2	ACC,KIRP
KIF11	2	ACC,KIRP
COL11A2	2	ACC,COAD
NUMBL	2	ACC,KIRC
CDCA5	2	ACC,KIRP
KIF23	2	ACC,KIRP
KIF4B	2	ACC,KIRP
ACBD7	2	ACC,KIRP
LINC00482	2	ACC,KIRP
KIFC1	2	ACC,KIRP
CDC45	2	ACC,KIRP
RAD51	2	ACC,KIRP
RECQL4	2	ACC,KIRP
TACC3	2	ACC,KIRP
KIAA1211	2	ACC,KIRP
HELLS	2	ACC,KIRP
CDK1	2	ACC,KIRP
FAM57A	2	ACC,THYM
NUDT5	2	ACC,KIRP
CDKN3	2	ACC,KIRP
ERCC6L	2	ACC,KIRP
CCNA2	2	ACC,KIRP
SGOL2	2	ACC,KIRP
ASF1B	2	ACC,KIRP
FANCI	2	ACC,KIRP
C17orf96	2	ACC,KIRP
KPNA2	2	ACC,KIRP
CDT1	2	ACC,KIRP
DMBX1	2	ACC,THCA
SGOL1	2	ACC,KIRP
ORC1	2	ACC,KIRP
C17orf53	2	ACC,KIRP
ARHGAP11B	2	ACC,KIRP
KIF20B	2	ACC,KIRP
CENPM	2	ACC,KIRP
HIST1H1E	2	ACC,HNSC
FANCB	2	ACC,KIRP
CCNB1	2	ACC,KIRP
DDIAS	2	ACC,KIRP
SIX2	2	ACC,KIRC
LINC00922	2	ACC,BLCA
NCAPH	2	ACC,KIRP
PLK4	2	ACC,KIRP
KIF15	2	ACC,KIRP
LTBP1	2	ACC,KIRP
KIAA0101	2	ACC,KIRP
EXO1	2	ACC,KIRP
EPR1	2	ACC,KIRP
SHCBP1	2	ACC,KIRP
MYLK2	2	ACC,KIRP
UBE2T	2	ACC,KIRP
HOXC5	2	ACC,THYM
CHAF1B	2	ACC,KIRP
AMH	2	ACC,KIRC
TMEM121	2	ACC,KIRP
ESPL1	2	ACC,KIRP
ANKLE1	2	ACC,UCEC
ZDHHC11	2	ACC,COAD
TUBB6	2	ACC,BLCA
CPT1C	2	ACC,KIRP
PARPBP	2	ACC,KIRP
E2F2	2	ACC,KIRP
CKS2	2	ACC,KIRP
BRCA2	2	ACC,KIRP
CCDC78	2	ACC,HNSC
CENPU	2	ACC,KIRP
SYCE2	2	ACC,KIRP
ADAM8	2	ACC,KIRC
FBXO43	2	ACC,KIRP
RACGAP1	2	ACC,KIRP
DTL	2	ACC,KIRP
DNAJB5	2	ACC,BLCA
PDIA2	2	ACC,KIRC
WDR62	2	ACC,KIRP
CCDC155	2	ACC,KIRP
ECT2	2	ACC,LIHC
MEIS3	2	ACC,BLCA
POC1A	2	ACC,KIRP
DKK1	2	ACC,COAD
SPC24	2	ACC,KIRP
ORC6	2	ACC,KIRP
BICD1	2	ACC,KIRP
ARHGAP11A	2	ACC,KIRP
PPFIA4	2	ACC,LIHC
ADAM11	2	ACC,KIRP
LINC00152	2	ACC,BLCA
SMC4	2	ACC,KIRP
HIST1H2BK	2	ACC,KIRP
PCDHA2	2	ACC,THYM
HOXC13	2	ACC,KIRP
SHMT2	2	ACC,KIRP
CBX2	2	ACC,KIRP
CCNF	2	ACC,KIRP
APOBEC3B	2	ACC,KIRP
PHF21B	2	ACC,KIRP
HYAL3	2	ACC,THYM
COL6A3	2	BLCA,KIRP
FNDC1	2	BLCA,KIRP
VCAN	2	BLCA,THCA
KCNE4	2	BLCA,KIRP
GAS1	2	BLCA,KIRP
SGCD	2	BLCA,THYM
FBN1	2	BLCA,KIRP
GFPT2	2	BLCA,KIRC
LRRN2	2	BLCA,UCEC
ADAMTS12	2	BLCA,KIRP
SYNDIG1	2	BLCA,UCEC
FGF7	2	BLCA,KIRP
DCN	2	BLCA,THCA
PLA2G5	2	BLCA,KIRP
PXDN	2	BLCA,UCEC
INHBA	2	BLCA,KIRP
BGN	2	BLCA,KIRP
PTGER3	2	BLCA,KIRP
ZNF469	2	BLCA,KIRP
ALDH1L2	2	BLCA,KIRP
EMILIN1	2	BLCA,KIRC
ADAMTS4	2	BLCA,KIRP
ADAMTS2	2	BLCA,KIRP
FAM180A	2	BLCA,OV
COL5A2	2	BLCA,KIRP
DPT	2	BLCA,KIRP
GXYLT2	2	BLCA,KIRC
TWIST1	2	BLCA,KIRP
CPXM1	2	BLCA,KIRP
PDGFRB	2	BLCA,KIRP
PLN	2	BLCA,KIRP
CHSY3	2	BLCA,KIRP
TNFSF4	2	BLCA,THCA
COLEC12	2	BLCA,THCA
CTSK	2	BLCA,THCA
NCAM2	2	BLCA,KIRC
HEPH	2	BLCA,THYM
CGREF1	2	BLCA,KIRP
NTM	2	BLCA,KIRC
TAGLN	2	BLCA,KIRP
ROR2	2	BLCA,KIRP
GLI2	2	BLCA,KIRP
CSMD2	2	BLCA,KIRP
CHRDL2	2	BLCA,KIRC
FLNC	2	BLCA,KIRC
MSRB3	2	BLCA,KIRP
MEDAG	2	BLCA,KIRP
RSPO3	2	BLCA,KIRP
OLFML1	2	BLCA,KIRP
ACTA2	2	BLCA,KIRP
THY1	2	BLCA,KIRP
CRISPLD2	2	BLCA,THYM
CILP	2	BLCA,KIRC
DPYSL3	2	BLCA,KIRP
UNC5A	2	BLCA,KIRC
THBS4	2	BLCA,KIRP
CCL11	2	BLCA,KIRC
CNN1	2	BLCA,KIRP
ADGRA2	2	BLCA,KIRP
MYL9	2	BLCA,OV
KCNJ8	2	BLCA,KIRP
HHIPL1	2	BLCA,KIRP
LEFTY2	2	BLCA,KIRP
CD248	2	BLCA,KIRP
FGF14	2	BLCA,THCA
EDNRA	2	BLCA,KIRP
TGFB1I1	2	BLCA,KIRP
EFEMP1	2	BLCA,KIRP
MIR100HG	2	BLCA,KIRP
ARL4C	2	BLCA,UCEC
SLC39A14	2	BLCA,KIRP
FXYD6	2	BLCA,UCEC
ACTG2	2	BLCA,KIRP
DKK2	2	BLCA,KIRP
WBSCR17	2	BLCA,KIRP
OLFML2B	2	BLCA,KIRP
DOK5	2	BLCA,UCEC
DDR2	2	BLCA,KIRP
ADAM19	2	BLCA,KIRP
COL5A3	2	BLCA,KIRP
FAM69C	2	BLCA,THCA
MRGPRF	2	BLCA,KIRP
IGDCC4	2	BLCA,KIRC
TNC	2	BLCA,THCA
MGP	2	BLCA,KIRP
COL15A1	2	BLCA,KIRP
PDE1A	2	BLCA,KIRP
MN1	2	BLCA,KIRP
MYLK	2	BLCA,KIRP
CLMP	2	BLCA,KIRC
IL6	2	BLCA,KIRC
GLIS2	2	BLCA,UCEC
PRR16	2	BLCA,KIRP
FAM19A5	2	BLCA,KIRP
ZFHX4-AS1	2	BLCA,KIRP
HEYL	2	BLCA,KIRP
PRND	2	BLCA,KIRP
SMIM3	2	BLCA,KIRC
TCEAL7	2	BLCA,OV
ENPP1	2	BLCA,KIRC
FLRT2	2	BLCA,KIRP
ANK2	2	BLCA,KIRP
ASIC1	2	BLCA,KIRP
KANK4	2	BLCA,COAD
XPNPEP2	2	BLCA,THCA
TM6SF2	2	BLCA,UCEC
COL14A1	2	BLCA,KIRP
HAS1	2	BLCA,THCA
FAM124A	2	BLCA,KIRP
SMOC2	2	BLCA,KIRP
TMEM119	2	BLCA,KIRP
TNS1	2	BLCA,COAD
SORCS2	2	BLCA,KIRP
CLIP3	2	BLCA,KIRP
TSPAN2	2	BLCA,KIRP
SLC19A3	2	BLCA,THCA
JAM3	2	BLCA,KIRP
CHI3L1	2	BLCA,THCA
PDLIM2	2	BLCA,KIRP
MRVI1	2	BLCA,KIRP
LZTS1	2	BLCA,KIRP
PRSS35	2	BLCA,KIRP
MKX	2	BLCA,KIRP
MFRP	2	BLCA,OV
NEGR1	2	BLCA,KIRP
MMP23B	2	BLCA,THCA
RASL12	2	BLCA,KIRP
HAPLN4	2	BLCA,UCEC
KDELR3	2	BLCA,KIRC
LRRC17	2	BLCA,KIRP
NTNG2	2	BLCA,KIRC
SERPINE1	2	BLCA,COAD
FAM26E	2	BLCA,KIRP
GPR176	2	BLCA,KIRP
MFGE8	2	BLCA,KIRP
LHFP	2	BLCA,KIRP
ADRB3	2	BLCA,THCA
ADAMTSL1	2	BLCA,KIRP
EVA1A	2	BLCA,THCA
MAP1B	2	BLCA,KIRP
NAV3	2	BLCA,COAD
MKRN3	2	BLCA,UCEC
RNASE2	2	BLCA,KIRC
ITGB3	2	BLCA,UCEC
FBXO17	2	BLCA,UCEC
SLC11A1	2	BLCA,LIHC
ELN	2	BLCA,KIRP
GATA6	2	BLCA,KIRP
C1R	2	BLCA,KIRC
PNMAL2	2	BLCA,COAD
S100A10	2	BLCA,THCA
PNMA6A	2	BLCA,COAD
CH25H	2	BLCA,THCA
GPR68	2	BLCA,KIRC
LOXL2	2	BLCA,KIRP
ECM1	2	BLCA,THYM
CCL21	2	BLCA,KIRC
NES	2	BLCA,KIRP
DSEL	2	BLCA,UCEC
TGFBI	2	BLCA,KIRC
AOC3	2	BLCA,KIRP
UBE2QL1	2	BLCA,KIRP
BCHE	2	BLCA,OV
TMEM169	2	BLCA,UCEC
PPFIA2	2	BLCA,UCEC
STXBP1	2	BLCA,THYM
EPHA3	2	BLCA,KIRP
MT1X	2	BLCA,KIRC
NXPH3	2	BLCA,KIRP
OSBPL6	2	BLCA,KIRP
ITGA1	2	BLCA,KIRP
PTGDS	2	BLCA,KIRC
SNAP25	2	BLCA,UCEC
APLNR	2	BLCA,KIRP
FBLN2	2	BLCA,KIRP
IGFL2	2	BLCA,THCA
DAAM2	2	BLCA,KIRP
ARHGAP20	2	BLCA,KIRP
APBB1	2	BLCA,COAD
FAM110B	2	BLCA,UCEC
RTN4RL2	2	BLCA,KIRP
LY96	2	BLCA,KIRP
KCNK3	2	BLCA,KIRP
FCGR1A	2	BLCA,KIRC
EYA1	2	BLCA,KIRC
MATN3	2	BLCA,THCA
SOBP	2	BLCA,UCEC
ISM1	2	BLCA,KIRP
F2RL2	2	BLCA,KIRP
APOE	2	BLCA,UCEC
CHRDL1	2	BLCA,KIRC
FCGR1B	2	BLCA,KIRC
MPP3	2	BLCA,KIRP
CHST1	2	BLCA,KIRP
MFAP4	2	BLCA,KIRC
MT2A	2	BLCA,KIRC
LTBP2	2	BLCA,KIRP
CHST6	2	BLCA,KIRP
SCML2	2	BLCA,KIRP
PCSK1	2	BLCA,UCEC
GTF2A1L	2	BLCA,COAD
HSD11B1	2	BLCA,KIRC
MT1A	2	BLCA,LUAD
FCGR1C	2	BLCA,KIRC
KIF26A	2	BLCA,KIRP
SLC16A1	2	BLCA,KIRP
GDF6	2	BLCA,KIRP
SGCE	2	BLCA,UCEC
GRIA3	2	BLCA,THCA
TCHH	2	BLCA,COAD
CACNA2D1	2	BLCA,KIRP
SLC4A3	2	BLCA,COAD
PDE3A	2	BLCA,KIRP
NR2F1-AS1	2	BLCA,KIRP
MEG3	2	BLCA,THCA
AQP9	2	BLCA,KIRC
GJA5	2	BLCA,KIRP
SGCA	2	BLCA,COAD
PTX3	2	BLCA,UCEC
FAM184A	2	BLCA,KIRP
GRID1	2	BLCA,KIRP
FAM178B	2	BLCA,THCA
LRRC10B	2	BLCA,KIRP
STON1	2	BLCA,UCEC
F10	2	BLCA,KIRC
CDON	2	BLCA,KIRP
KCNK12	2	BLCA,KIRP
MMP16	2	BLCA,KIRP
SYNPO2	2	BLCA,KIRP
KCNQ5	2	BLCA,UCEC
CIDEC	2	BLCA,KIRC
MCEMP1	2	BLCA,THCA
FOXF1	2	BLCA,KIRP
MIR143HG	2	BLCA,KIRP
GYG2	2	BLCA,KIRC
GPR37	2	BLCA,KIRP
MFI2	2	BLCA,KIRC
WT1-AS	2	BLCA,KIRP
ADAMDEC1	2	BLCA,KIRC
LAMA1	2	BLCA,KIRP
IGSF21	2	BLCA,KIRP
OAT	2	BLCA,OV
SPOCK1	2	BLCA,KIRC
KCND2	2	BLCA,KIRC
LINC00470	2	BLCA,UCEC
PDLIM4	2	BLCA,THCA
LY6H	2	BLCA,KIRP
SFRP5	2	BLCA,COAD
PCDHA6	2	BLCA,THYM
ADGRG3	2	BLCA,KIRC
GNAO1	2	BLCA,KIRP
NEURL1	2	BLCA,UCEC
ADAM23	2	BLCA,KIRP
NOTUM	2	BLCA,KIRP
HTR1D	2	BLCA,KIRP
CNTNAP2	2	BLCA,KIRP
CRLF1	2	BLCA,COAD
FSTL5	2	BLCA,KIRP
GAGE1	2	BLCA,UCEC
FADS2	2	BLCA,KIRP
KCNK2	2	BLCA,UCEC
ADAMTS15	2	BLCA,KIRP
SSX4	2	BLCA,UCEC
RBFOX3	2	BLCA,COAD
CPA4	2	BLCA,KIRC
RHOF	2	BLCA,UCEC
TM4SF19	2	BLCA,KIRC
MYOCD	2	BLCA,KIRP
RSPO4	2	BLCA,UCEC
RIMS4	2	BLCA,COAD
ADD2	2	BLCA,UCEC
BCL2A1	2	BLCA,KIRC
JPH3	2	BLCA,KIRP
CLDN6	2	BLCA,UCEC
LINC00704	2	BLCA,KIRC
UPK2	2	COAD,KIRP
PALM2	2	COAD,KIRP
RNF112	2	COAD,KIRP
CACNG4	2	COAD,KIRC
C16orf74	2	COAD,KIRC
HIST1H2BG	2	COAD,KIRC
CATSPER1	2	COAD,THCA
PCDHB6	2	COAD,THYM
CHD5	2	COAD,UCEC
ARHGDIG	2	COAD,THYM
MLF1	2	COAD,HNSC
HOXA2	2	COAD,OV
VGLL1	2	COAD,THCA
LRRC4C	2	COAD,KIRC
LY6G6C	2	COAD,THCA
KIAA2022	2	COAD,KIRP
ATG9B	2	COAD,KIRP
SUSD5	2	COAD,KIRP
IGF2BP1	2	COAD,UCEC
RIPPLY3	2	COAD,KIRP
NOVA1	2	COAD,UCEC
LONRF2	2	COAD,KIRP
CLDN9	2	COAD,UCEC
KCNF1	2	COAD,LUAD
PCDHAC2	2	COAD,KIRP
GALNT14	2	COAD,UCEC
MAP7D2	2	COAD,KIRP
CCDC74A	2	HNSC,KIRC
IL20RB	2	KIRC,KIRP
PAEP	2	KIRC,KIRP
DLX4	2	KIRC,UCEC
SAA1	2	KIRC,THCA
SKA1	2	KIRC,KIRP
MTFR2	2	KIRC,KIRP
FOXP3	2	KIRC,KIRP
ZIC2	2	KIRC,KIRP
ITPKA	2	KIRC,KIRP
CXCL13	2	KIRC,KIRP
HAPLN3	2	KIRC,KIRP
OTX1	2	KIRC,KIRP
MNX1	2	KIRC,KIRP
EIF4EBP1	2	KIRC,KIRP
TIMP1	2	KIRC,THCA
GOLGA8CP	2	KIRC,KIRP
MFSD2A	2	KIRC,THYM
LAG3	2	KIRC,KIRP
MOCOS	2	KIRC,THYM
TRIB3	2	KIRC,KIRP
NEIL3	2	KIRC,KIRP
AIM2	2	KIRC,KIRP
PMCH	2	KIRC,KIRP
PTPRH	2	KIRC,THYM
LRP8	2	KIRC,KIRP
SAA2	2	KIRC,THCA
LTA	2	KIRC,KIRP
CENPE	2	KIRC,KIRP
KIR2DL4	2	KIRC,KIRP
FAM64A	2	KIRC,KIRP
SH2D2A	2	KIRC,KIRP
KCNN4	2	KIRC,THCA
UGT1A10	2	KIRC,KIRP
TTK	2	KIRC,KIRP
AIM1L	2	KIRC,THYM
E2F7	2	KIRC,KIRP
FIRRE	2	KIRC,KIRP
FOXA1	2	KIRC,KIRP
CAMK2N2	2	KIRC,KIRP
STEAP3	2	KIRC,KIRP
ZNF365	2	KIRC,KIRP
RGS17	2	KIRC,KIRP
ZIC5	2	KIRC,KIRP
SBSN	2	KIRC,KIRP
ZP1	2	KIRC,KIRP
HOXB13	2	KIRC,KIRP
EN2	2	KIRC,KIRP
PSORS1C1	2	KIRC,THCA
IL21R	2	KIRC,KIRP
STMN2	2	KIRC,KIRP
FBN2	2	KIRC,UCEC
CDCA7	2	KIRC,KIRP
TNFRSF9	2	KIRC,KIRP
PRIMA1	2	KIRC,KIRP
STRIP2	2	KIRC,KIRP
SPINK13	2	KIRC,KIRP
SULT2B1	2	KIRC,THCA
JAKMIP1	2	KIRC,KIRP
PRSS3	2	KIRC,KIRP
NELL2	2	KIRC,KIRP
CCNA1	2	KIRC,THCA
SP5	2	KIRC,KIRP
ANXA8L2	2	KIRC,KIRP
ONECUT2	2	KIRC,THYM
FAM57B	2	KIRC,KIRP
C15orf27	2	KIRC,KIRP
DNER	2	KIRC,UCEC
KRT15	2	KIRC,THCA
EFNA5	2	KIRC,KIRP
LPPR4	2	KIRC,KIRP
MMP13	2	KIRC,THCA
ARX	2	KIRC,KIRP
FZD10	2	KIRC,KIRP
DLK2	2	KIRC,KIRP
MMP12	2	KIRC,THCA
CXCL9	2	KIRC,KIRP
PADI3	2	KIRC,KIRP
PGF	2	KIRC,KIRP
TRIM54	2	KIRC,UCEC
SLC7A5	2	KIRC,KIRP
VGLL3	2	KIRC,KIRP
AFAP1-AS1	2	KIRC,KIRP
UGT1A3	2	KIRC,KIRP
ACAN	2	KIRC,KIRP
TMEM92	2	KIRC,THCA
MTTP	2	KIRC,KIRP
LGALS17A	2	KIRC,KIRP
IL1R2	2	KIRC,KIRP
TTLL6	2	KIRC,KIRP
PKD1L2	2	KIRC,KIRP
SPINK1	2	KIRC,KIRP
B4GALNT4	2	KIRC,KIRP
AKR1B10	2	KIRC,KIRP
NMU	2	KIRC,THCA
GPRC5A	2	KIRC,KIRP
SFN	2	KIRC,THCA
GPR19	2	KIRP,UCEC
EN1	2	KIRP,THCA
SAPCD2	2	KIRP,LIHC
AURKA	2	KIRP,UCEC
SRXN1	2	KIRP,THYM
DLL3	2	KIRP,UCEC
TYRO3	2	KIRP,THYM
ADRA1B	2	KIRP,UCEC
ABCB6	2	KIRP,THYM
LMO1	2	KIRP,UCEC
NKX3-2	2	KIRP,THCA
BRSK2	2	KIRP,LIHC
TREML3P	2	KIRP,LUAD
CDK5R2	2	KIRP,UCEC
ELOVL2	2	KIRP,UCEC
LRFN1	2	KIRP,UCEC
LOC399815	2	KIRP,UCEC
TMEFF1	2	KIRP,UCEC
TRIM16L	2	KIRP,THYM
ABCA12	2	KIRP,THCA
DGAT2	2	KIRP,THYM
ADORA2B	2	KIRP,LIHC
ADRA1D	2	KIRP,UCEC
PEG10	2	KIRP,UCEC
CRHR1	2	KIRP,UCEC
CYP26A1	2	KIRP,THCA
C6orf223	2	KIRP,LIHC
FZD7	2	KIRP,UCEC
NKX2-8	2	KIRP,UCEC
KIRREL2	2	KIRP,UCEC
ALX1	2	KIRP,UCEC
UGT3A2	2	KIRP,UCEC
PXDNL	2	KIRP,THYM
FBLN1	2	KIRP,THCA
DISP2	2	KIRP,THYM
FAM83A	2	KIRP,THCA
GRIN2B	2	KIRP,UCEC
SLC7A1	2	KIRP,LIHC
SLC2A1	2	KIRP,THYM
FIBCD1	2	KIRP,THYM
MLLT11	2	KIRP,UCEC
TMEM40	2	KIRP,THYM
TRAM1L1	2	KIRP,THYM
MANEAL	2	KIRP,THYM
CALCB	2	KIRP,UCEC
ACTL8	2	KIRP,UCEC
UGT3A1	2	KIRP,UCEC
DUSP13	2	KIRP,THCA
CACNA1B	2	KIRP,UCEC
ADCY3	2	KIRP,THYM
DPYSL5	2	KIRP,UCEC
NXPH2	2	KIRP,UCEC
ISM2	2	KIRP,UCEC
HOXD10	2	KIRP,THCA
VAX2	2	KIRP,THYM
NTSR2	2	KIRP,THYM
MEOX1	2	KIRP,UCEC
LRCH2	2	KIRP,UCEC
GPC5	2	KIRP,UCEC
RGS9BP	2	KIRP,UCEC
UNC13A	2	KIRP,UCEC
RASL10B	2	KIRP,UCEC
SRRM3	2	KIRP,THYM
GJB5	2	KIRP,THYM
SCG3	2	KIRP,UCEC
RASL11B	2	KIRP,THCA
SCN9A	2	KIRP,UCEC
SYT7	2	KIRP,THYM
FUT9	2	KIRP,THCA
LRRC3	2	KIRP,UCEC
EPHB3	2	KIRP,THCA
CRYAA	2	KIRP,UCEC
WIF1	2	KIRP,THCA
KCNK9	2	KIRP,UCEC
B3GNT4	2	KIRP,LIHC
DKFZP434L187	2	KIRP,UCEC
DUSP26	2	KIRP,UCEC
UST	2	KIRP,UCEC
RAB27B	2	KIRP,THCA
CD177	2	KIRP,THCA
HOXD9	2	KIRP,THCA
2016-09-03	2	KIRP,UCEC
HOXD4	2	KIRP,THYM
PDE3B	2	KIRP,UCEC
OLFM2	2	KIRP,UCEC
LGALS14	2	LIHC,THYM
GLP1R	2	LIHC,UCEC
SLC6A10P	2	LIHC,UCEC
SH2D5	2	LUAD,UCEC
HOXA3	2	OV,UCEC
RAET1G	2	THCA,THYM
BIRC7	2	THCA,UCEC
RHOV	2	THCA,THYM
FRMD5	2	THCA,UCEC
KLK7	2	THCA,UCEC
HOXD1	2	THCA,UCEC
CLDN16	2	THCA,UCEC
SLCO3A1	2	THYM,UCEC
TMEM63C	2	THYM,UCEC
EPHB2	2	THYM,UCEC
SSC4D	2	THYM,UCEC
C14orf80	1	ACC
DCAF15	1	ACC
CENPJ	1	ACC
TMEM249	1	ACC
HAUS8	1	ACC
PTCH2	1	ACC
DPF1	1	ACC
POLD1	1	ACC
SEC61A2	1	ACC
BNIPL	1	ACC
TUBB4B	1	ACC
KCNJ14	1	ACC
SNHG1	1	ACC
NELFB	1	ACC
CLASRP	1	ACC
FANCG	1	ACC
STMN1	1	ACC
SUV39H2	1	ACC
DDX39A	1	ACC
CBFB	1	ACC
LINC00634	1	ACC
LMNB2	1	ACC
YJEFN3	1	ACC
ZWILCH	1	ACC
NCAPD3	1	ACC
IZUMO1	1	ACC
BCL2L12	1	ACC
SLC34A3	1	ACC
ASIC3	1	ACC
CCDC15	1	ACC
C5orf34	1	ACC
EZH2	1	ACC
FANCC	1	ACC
ARHGEF39	1	ACC
P3H1	1	ACC
SNHG12	1	ACC
STIL	1	ACC
NUP188	1	ACC
HES7	1	ACC
CCT6P1	1	ACC
PHF19	1	ACC
ENC1	1	ACC
FOXE3	1	ACC
QSOX2	1	ACC
XRCC3	1	ACC
TFDP1	1	ACC
FSCN1	1	ACC
RMI2	1	ACC
VRK1	1	ACC
TCF3	1	ACC
KLC2	1	ACC
TUBB2A	1	ACC
CHTF18	1	ACC
PSMC3IP	1	ACC
MAP6D1	1	ACC
DNAJC9	1	ACC
ZWINT	1	ACC
DNA2	1	ACC
CEP89	1	ACC
ZMYND19	1	ACC
MASTL	1	ACC
PIP5KL1	1	ACC
SNAPC4	1	ACC
COLGALT1	1	ACC
C4orf50	1	ACC
FGF8	1	ACC
ARTN	1	ACC
C1orf61	1	ACC
RBAKDN	1	ACC
CCDC18	1	ACC
HOXC9	1	ACC
C11orf24	1	ACC
INPP5E	1	ACC
RNASEH2A	1	ACC
PCBP4	1	ACC
PVRL1	1	ACC
CENPL	1	ACC
CENPN	1	ACC
WNK4	1	ACC
ISL2	1	ACC
NSMF	1	ACC
EFNA2	1	ACC
DONSON	1	ACC
RASIP1	1	ACC
HN1L	1	ACC
RFC3	1	ACC
PVRL2	1	ACC
CTRL	1	ACC
FANCD2	1	ACC
MCM7	1	ACC
DHFR	1	ACC
MIR503HG	1	ACC
QRICH2	1	ACC
FEN1	1	ACC
LIG1	1	ACC
GRM2	1	ACC
LHX3	1	ACC
PSRC1	1	ACC
REEP4	1	ACC
POLR1E	1	ACC
C21orf58	1	ACC
PDLIM7	1	ACC
C16orf59	1	ACC
ATAD5	1	ACC
KCND1	1	ACC
RFC4	1	ACC
C9orf47	1	ACC
REM2	1	ACC
NODAL	1	ACC
KCNK7	1	ACC
MEX3A	1	ACC
APOBEC3A	1	ACC
SLC20A1	1	ACC
RIPK4	1	ACC
P2RY11	1	ACC
PBX4	1	ACC
HOXC8	1	ACC
TRIM7	1	ACC
ANGPTL4	1	ACC
ETV4	1	ACC
CTSV	1	ACC
DOLPP1	1	ACC
GNB3	1	ACC
HOXC11	1	ACC
CNIH2	1	ACC
MZT1	1	ACC
TONSL	1	ACC
SGK494	1	ACC
CDC7	1	ACC
SLC26A6	1	ACC
KLHL17	1	ACC
C19orf26	1	ACC
MAD2L2	1	ACC
QPCTL	1	ACC
GPR153	1	ACC
CYP2D6	1	ACC
POLE2	1	ACC
HOXC6	1	ACC
KNSTRN	1	ACC
FBXL18	1	ACC
COL20A1	1	ACC
LOC645851	1	ACC
FARP1	1	ACC
RPL21	1	ACC
HES6	1	ACC
HN1	1	ACC
NAT14	1	ACC
TMEM194A	1	ACC
H2AFX	1	ACC
MCM5	1	ACC
BUB3	1	ACC
CLDN15	1	ACC
B4GALT2	1	ACC
MEF2BNB-MEF2B	1	ACC
ARHGAP33	1	ACC
CDK2	1	ACC
IRX4	1	ACC
DMRT2	1	ACC
SUV420H2	1	ACC
AUNIP	1	ACC
GRIN3B	1	ACC
RAC3	1	ACC
DCUN1D5	1	ACC
KIAA1683	1	ACC
ASPHD2	1	ACC
TGM1	1	ACC
SLC23A3	1	ACC
CNKSR1	1	ACC
CACNB3	1	ACC
SLC27A3	1	ACC
BRICD5	1	ACC
NCAPG2	1	ACC
ZNF273	1	ACC
C1QL4	1	ACC
BTBD6	1	ACC
CD99	1	ACC
REC8	1	ACC
HOTAIR	1	ACC
MMP14	1	ACC
GRIN2D	1	ACC
ZNF93	1	ACC
TMSB10	1	ACC
HES4	1	ACC
CACNB1	1	ACC
RHEBL1	1	ACC
SSBP4	1	ACC
C9orf40	1	ACC
OSBPL7	1	ACC
SRCIN1	1	ACC
LMO7	1	ACC
TRAM2	1	ACC
ZNF711	1	ACC
SULF1	1	BLCA
BNC2	1	BLCA
CTGF	1	BLCA
AEBP1	1	BLCA
COL6A1	1	BLCA
FMO1	1	BLCA
COL6A2	1	BLCA
TGFB3	1	BLCA
FAM20C	1	BLCA
GEM	1	BLCA
TIMP2	1	BLCA
GPC6	1	BLCA
ZNF521	1	BLCA
CALD1	1	BLCA
NID2	1	BLCA
RCN3	1	BLCA
DACT1	1	BLCA
GAS7	1	BLCA
FMOD	1	BLCA
SPARC	1	BLCA
TPM2	1	BLCA
ARMC9	1	BLCA
TPST1	1	BLCA
KLF9	1	BLCA
PALLD	1	BLCA
IGF1	1	BLCA
MAP1A	1	BLCA
ATP10A	1	BLCA
HTR2A	1	BLCA
COPZ2	1	BLCA
MMD	1	BLCA
PCOLCE	1	BLCA
NRP2	1	BLCA
TNN	1	BLCA
GLT8D2	1	BLCA
CDX1	1	BLCA
RGS2	1	BLCA
KCNJ12	1	BLCA
MYADM	1	BLCA
GSTM5	1	BLCA
LRIG1	1	BLCA
TPM1	1	BLCA
GLIS3	1	BLCA
HS3ST3A1	1	BLCA
ITGA5	1	BLCA
MOXD1	1	BLCA
LMCD1	1	BLCA
SCARF2	1	BLCA
CPXM2	1	BLCA
HIC1	1	BLCA
RAB3IL1	1	BLCA
HGF	1	BLCA
FGFR1	1	BLCA
FSTL3	1	BLCA
BAG2	1	BLCA
CHST11	1	BLCA
PTPRD	1	BLCA
CHST15	1	BLCA
THBS1	1	BLCA
LAMA2	1	BLCA
GPX8	1	BLCA
CCIN	1	BLCA
ADGRD1	1	BLCA
DIRC1	1	BLCA
OLFML3	1	BLCA
DEGS1	1	BLCA
KERA	1	BLCA
MXRA7	1	BLCA
CYR61	1	BLCA
GUCA1A	1	BLCA
RGMA	1	BLCA
LRP1	1	BLCA
RASGRF2	1	BLCA
RAB23	1	BLCA
MRC2	1	BLCA
CYBRD1	1	BLCA
RUSC2	1	BLCA
FBXL7	1	BLCA
GPR1	1	BLCA
CLEC11A	1	BLCA
ETV1	1	BLCA
MMP2	1	BLCA
PLXNA4	1	BLCA
TRPS1	1	BLCA
EGR2	1	BLCA
RGS4	1	BLCA
BICC1	1	BLCA
TIMP3	1	BLCA
ARHGEF25	1	BLCA
SGIP1	1	BLCA
ANXA6	1	BLCA
SV2B	1	BLCA
LGALS1	1	BLCA
BOC	1	BLCA
SLC2A3	1	BLCA
CEP112	1	BLCA
HSPB2	1	BLCA
KATNAL1	1	BLCA
GLIS1	1	BLCA
KLF17	1	BLCA
LOXL3	1	BLCA
FSTL1	1	BLCA
NOX4	1	BLCA
SH3RF3	1	BLCA
RGS1	1	BLCA
C5AR1	1	BLCA
PTRF	1	BLCA
C14orf37	1	BLCA
SLC24A3	1	BLCA
ANOS1	1	BLCA
PODN	1	BLCA
CCL26	1	BLCA
DIXDC1	1	BLCA
GNB4	1	BLCA
CLIC4	1	BLCA
ANTXR1	1	BLCA
NRXN2	1	BLCA
ABCC9	1	BLCA
FERMT2	1	BLCA
CLSTN2	1	BLCA
RADIL	1	BLCA
VSTM4	1	BLCA
KIAA1462	1	BLCA
JAZF1	1	BLCA
FILIP1L	1	BLCA
PRKG1	1	BLCA
DNM1	1	BLCA
HTRA1	1	BLCA
ECM2	1	BLCA
ANXA5	1	BLCA
IL10	1	BLCA
CXCL12	1	BLCA
RECK	1	BLCA
SNED1	1	BLCA
IGFBP5	1	BLCA
C11orf96	1	BLCA
SLC9B2	1	BLCA
LAMA4	1	BLCA
ZEB2	1	BLCA
FPR1	1	BLCA
NAP1L3	1	BLCA
PDE4B	1	BLCA
C1QTNF1	1	BLCA
TNFRSF19	1	BLCA
MRAS	1	BLCA
COL18A1	1	BLCA
NEK6	1	BLCA
GAS6	1	BLCA
HSPA12B	1	BLCA
HSPA12A	1	BLCA
SCT	1	BLCA
CD163	1	BLCA
TMEM200A	1	BLCA
ARHGAP31	1	BLCA
BVES	1	BLCA
DCLK1	1	BLCA
RUNX1T1	1	BLCA
COX7A1	1	BLCA
UBE2E2	1	BLCA
FGF1	1	BLCA
GADD45B	1	BLCA
PSD	1	BLCA
GYPC	1	BLCA
REEP1	1	BLCA
PLSCR4	1	BLCA
P3H3	1	BLCA
STX2	1	BLCA
SNAI1	1	BLCA
TNFAIP8L3	1	BLCA
CCDC102B	1	BLCA
SCN1B	1	BLCA
UNC5C	1	BLCA
VSIG4	1	BLCA
DPEP1	1	BLCA
OSM	1	BLCA
TMEM240	1	BLCA
GPR183	1	BLCA
FLNA	1	BLCA
HPSE2	1	BLCA
PMEPA1	1	BLCA
RAB31	1	BLCA
FCGR3A	1	BLCA
MS4A4A	1	BLCA
MSR1	1	BLCA
ADAMTS10	1	BLCA
RBMS3	1	BLCA
PALM	1	BLCA
CPED1	1	BLCA
CD109	1	BLCA
HEG1	1	BLCA
F13A1	1	BLCA
SLC2A14	1	BLCA
GLIPR2	1	BLCA
COL6A6	1	BLCA
RFX8	1	BLCA
TMEM176A	1	BLCA
DIO3	1	BLCA
XIRP1	1	BLCA
ZCCHC24	1	BLCA
FSD1L	1	BLCA
GULP1	1	BLCA
HAND2-AS1	1	BLCA
HECW1	1	BLCA
IFITM2	1	BLCA
SIRPB2	1	BLCA
EMP1	1	BLCA
RAB42	1	BLCA
MPP1	1	BLCA
ATP8B2	1	BLCA
C7	1	BLCA
SLC30A4	1	BLCA
CHRD	1	BLCA
PCDHGA12	1	BLCA
EGR3	1	BLCA
RSPO2	1	BLCA
KCNMB1	1	BLCA
CR1	1	BLCA
SLC41A2	1	BLCA
ZNF454	1	BLCA
GGT5	1	BLCA
PAPSS2	1	BLCA
ROR1	1	BLCA
TRPC1	1	BLCA
PDGFC	1	BLCA
CDH2	1	BLCA
TSPAN4	1	BLCA
PMP22	1	BLCA
KLHL4	1	BLCA
CNRIP1	1	BLCA
ANPEP	1	BLCA
FCGR2A	1	BLCA
PDGFRA	1	BLCA
CCDC110	1	BLCA
OSCAR	1	BLCA
SELM	1	BLCA
ABCB5	1	BLCA
SH3KBP1	1	BLCA
RASGEF1C	1	BLCA
PDE5A	1	BLCA
JAM2	1	BLCA
ST6GAL2	1	BLCA
FAM129A	1	BLCA
FAT4	1	BLCA
PTGDR	1	BLCA
RBPMS2	1	BLCA
FILIP1	1	BLCA
RIMBP2	1	BLCA
PROS1	1	BLCA
CYTL1	1	BLCA
LYVE1	1	BLCA
LRFN5	1	BLCA
PARVB	1	BLCA
MIR4435-2HG	1	BLCA
BCAT1	1	BLCA
PLXDC2	1	BLCA
PILRA	1	BLCA
DUSP1	1	BLCA
NDN	1	BLCA
IGSF10	1	BLCA
NRK	1	BLCA
SVEP1	1	BLCA
CCL2	1	BLCA
EIF5A2	1	BLCA
EMP3	1	BLCA
RSPO1	1	BLCA
CDH19	1	BLCA
SYNM	1	BLCA
LINC01140	1	BLCA
PRTFDC1	1	BLCA
PLAC9	1	BLCA
TMEM176B	1	BLCA
PTGFR	1	BLCA
KIF26B	1	BLCA
MAP7D3	1	BLCA
PDZRN4	1	BLCA
KCNMA1	1	BLCA
FKBP5	1	BLCA
ENPEP	1	BLCA
CD300LB	1	BLCA
TMEM255A	1	BLCA
ADAMTSL3	1	BLCA
SORBS1	1	BLCA
RANBP3L	1	BLCA
ADAMTS3	1	BLCA
TGM2	1	BLCA
MDGA1	1	BLCA
PENK	1	BLCA
DEPDC7	1	BLCA
ADAMTSL4	1	BLCA
C1QTNF6	1	BLCA
SIGLEC7	1	BLCA
RPSAP52	1	BLCA
VASN	1	BLCA
SGMS2	1	BLCA
TSHZ3	1	BLCA
TNXB	1	BLCA
COL13A1	1	BLCA
MAMLD1	1	BLCA
OSMR	1	BLCA
PLXNC1	1	BLCA
NUPR1	1	BLCA
LILRB3	1	BLCA
ADAMTS18	1	BLCA
LILRA5	1	BLCA
MFAP2	1	BLCA
VCAM1	1	BLCA
SLCO2B1	1	BLCA
LOC100126784	1	BLCA
LILRA6	1	BLCA
SOX30	1	BLCA
FAM43B	1	BLCA
RASSF8	1	BLCA
RRAGD	1	BLCA
HTR2B	1	BLCA
KLK4	1	BLCA
CNTN1	1	BLCA
CES1	1	BLCA
NTNG1	1	BLCA
SOD3	1	BLCA
EML1	1	BLCA
NAP1L6	1	BLCA
INMT	1	BLCA
BIN1	1	BLCA
HMOX1	1	BLCA
FGF2	1	BLCA
HRH2	1	BLCA
FFAR3	1	BLCA
SCG5	1	BLCA
SIRPA	1	BLCA
SRGN	1	BLCA
CD14	1	BLCA
PTGS1	1	BLCA
STON1-GTF2A1L	1	BLCA
SPARCL1	1	BLCA
PNMAL1	1	BLCA
AOX1	1	BLCA
ART4	1	BLCA
SLC2A5	1	BLCA
SOX10	1	BLCA
MXRA5	1	BLCA
ITGA7	1	BLCA
TPSD1	1	BLCA
AXL	1	BLCA
TRIM6	1	BLCA
C3AR1	1	BLCA
NT5M	1	BLCA
LILRB4	1	BLCA
CAV1	1	BLCA
RERG	1	BLCA
CSF1R	1	BLCA
SCN3B	1	BLCA
SPP1	1	BLCA
KIRREL	1	BLCA
GPR34	1	BLCA
CYTIP	1	BLCA
FAM49A	1	BLCA
FPR3	1	BLCA
ARSJ	1	BLCA
MS4A6A	1	BLCA
DTX1	1	BLCA
PID1	1	BLCA
WDR86	1	BLCA
NR4A3	1	BLCA
SLAMF8	1	BLCA
C10orf10	1	BLCA
SACS	1	BLCA
DZIP1	1	BLCA
SLITRK3	1	BLCA
REEP2	1	BLCA
MITF	1	BLCA
C1orf162	1	BLCA
C5orf58	1	BLCA
SSX2	1	BLCA
HAND1	1	BLCA
NR4A1	1	BLCA
NINJ2	1	BLCA
EGR1	1	BLCA
LOC100133469	1	BLCA
LILRB2	1	BLCA
SERPINE2	1	BLCA
ICAM1	1	BLCA
PDCD1LG2	1	BLCA
ST8SIA1	1	BLCA
BRSK1	1	BLCA
SLA	1	BLCA
PCDHB5	1	BLCA
IL2RA	1	BLCA
AKT3	1	BLCA
C1QB	1	BLCA
STX1B	1	BLCA
PCDHGB6	1	BLCA
RNASE6	1	BLCA
FCER1G	1	BLCA
CLEC4E	1	BLCA
FOLR2	1	BLCA
XAGE1D	1	BLCA
C1QC	1	BLCA
MGC12916	1	BLCA
ADGRE2	1	BLCA
PLP1	1	BLCA
TM4SF1	1	BLCA
WNT11	1	BLCA
CTAG2	1	BLCA
LRRC25	1	BLCA
POPDC2	1	BLCA
DGKB	1	BLCA
HS3ST3B1	1	BLCA
ADIPOQ	1	BLCA
CD209	1	BLCA
ADORA3	1	BLCA
OLR1	1	BLCA
CNTLN	1	BLCA
HK3	1	BLCA
C1QA	1	BLCA
FAXC	1	BLCA
GNAL	1	BLCA
NAA11	1	BLCA
DNAJC12	1	BLCA
ITGAX	1	BLCA
KIAA1257	1	BLCA
SIGLEC5	1	BLCA
PADI2	1	BLCA
AIF1	1	BLCA
TYROBP	1	BLCA
SRSF12	1	BLCA
ARMC4	1	BLCA
CMKLR1	1	BLCA
PRDM5	1	BLCA
CD300C	1	BLCA
TYRP1	1	BLCA
FTHL17	1	BLCA
CD84	1	BLCA
DCBLD2	1	BLCA
CFI	1	BLCA
NLRP3	1	BLCA
CYBB	1	BLCA
TDO2	1	BLCA
TREM2	1	BLCA
ITGAM	1	BLCA
COCH	1	BLCA
SOST	1	BLCA
AMPH	1	BLCA
PIWIL2	1	BLCA
MAGEC1	1	BLCA
CPNE8	1	BLCA
SIGLEC9	1	BLCA
MEST	1	BLCA
LRRK2	1	BLCA
RBP1	1	BLCA
GFRA3	1	BLCA
GNAZ	1	BLCA
SSX1	1	BLCA
LEP	1	BLCA
CEACAM4	1	BLCA
TMEM100	1	BLCA
HCK	1	BLCA
HAVCR2	1	BLCA
SIGLEC10	1	BLCA
GHR	1	BLCA
RGS11	1	BLCA
TMEM108	1	BLCA
CSF2RA	1	BLCA
LY86	1	BLCA
PIK3AP1	1	BLCA
KCNK13	1	BLCA
VIT	1	BLCA
IRF8	1	BLCA
STEAP4	1	BLCA
PAPPA	1	BLCA
MPEG1	1	BLCA
RASD1	1	BLCA
NOG	1	BLCA
DMD	1	BLCA
CD180	1	BLCA
NTRK3	1	BLCA
GPX3	1	BLCA
RNF217	1	BLCA
CLEC4G	1	BLCA
SPI1	1	BLCA
CSF2RB	1	BLCA
PRDM6	1	BLCA
SELE	1	BLCA
TPTE	1	BLCA
ARHGAP28	1	BLCA
NUDT10	1	BLCA
BTK	1	BLCA
SMO	1	BLCA
SIGLEC1	1	BLCA
FPR2	1	BLCA
TMEM150B	1	BLCA
PDPN	1	BLCA
CTAG1B	1	BLCA
NCF2	1	BLCA
EPSTI1	1	BLCA
BAGE	1	BLCA
TUSC5	1	BLCA
CHRM2	1	BLCA
AS3MT	1	BLCA
LSAMP	1	BLCA
ST8SIA2	1	BLCA
PDE1B	1	BLCA
AKAP2	1	BLCA
PRSS21	1	BLCA
TLL1	1	BLCA
EDIL3	1	BLCA
FOXL2NB	1	BLCA
PAGE2B	1	BLCA
WNT5B	1	BLCA
TLR8	1	BLCA
NAT8L	1	BLCA
MUC16	1	BLCA
GAL	1	BLCA
PHF2P1	1	BLCA
FCN1	1	BLCA
HAS2	1	BLCA
CES1P1	1	BLCA
PCDHA12	1	BLCA
HUNK	1	BLCA
VNN1	1	BLCA
AOAH	1	BLCA
CLEC2L	1	BLCA
STXBP6	1	BLCA
PLCXD3	1	BLCA
ZNF676	1	BLCA
LIPG	1	BLCA
NLRP2	1	BLCA
MYEF2	1	BLCA
SPDYC	1	BRCA
HBA1	1	BRCA
HAP1	1	COAD
EEF1A2	1	COAD
HIST2H2BF	1	COAD
SCN5A	1	COAD
C6orf15	1	COAD
PIANP	1	COAD
FADS6	1	COAD
NACAD	1	COAD
PRKAA2	1	COAD
KLHL30	1	COAD
KPNA7	1	COAD
MRPL23-AS1	1	COAD
TNNC1	1	COAD
PAX7	1	COAD
MAP6	1	COAD
DLX3	1	COAD
BAIAP3	1	COAD
CACNA1I	1	COAD
WASF3	1	COAD
HEPHL1	1	COAD
LINC01139	1	COAD
ZNF423	1	COAD
SLC7A14	1	COAD
PDZD4	1	COAD
GABRR1	1	COAD
NTSR1	1	COAD
CERS4	1	COAD
TPTEP1	1	COAD
FAM132A	1	COAD
HDGFRP3	1	COAD
PCDHA10	1	COAD
IGFL1	1	COAD
KLHL34	1	COAD
TRIM9	1	COAD
MTERF1	1	COAD
GABRA3	1	COAD
HMP19	1	COAD
ATRNL1	1	COAD
ALOX15	1	COAD
UCA1	1	COAD
THRB	1	COAD
LRRTM1	1	COAD
ZNF606	1	COAD
HSPB8	1	COAD
RTN4RL1	1	COAD
DSG3	1	COAD
PADI1	1	COAD
CRABP1	1	COAD
HCAR1	1	COAD
GPM6A	1	COAD
PCDH20	1	COAD
DDIT4	1	HNSC
HILPDA	1	HNSC
HAGHL	1	HNSC
MAST1	1	HNSC
RPL39L	1	HNSC
IZUMO4	1	HNSC
SLC29A2	1	HNSC
NRTN	1	HNSC
RHPN1	1	HNSC
CCDC74B	1	HNSC
DOC2A	1	HNSC
SH3BGRL3	1	KIRC
FKBP11	1	KIRC
NFE2L3	1	KIRC
TRIM36	1	KIRC
PRDM8	1	KIRC
OASL	1	KIRC
XCL1	1	KIRC
BATF	1	KIRC
PRAME	1	KIRC
IRF7	1	KIRC
SLCO5A1	1	KIRC
LAT	1	KIRC
GPR84	1	KIRC
SLC38A5	1	KIRC
PYCARD	1	KIRC
MZT2A	1	KIRC
BASP1	1	KIRC
HCST	1	KIRC
ZBED2	1	KIRC
JAK3	1	KIRC
TNFRSF18	1	KIRC
ASIP	1	KIRC
C8orf22	1	KIRC
TLCD1	1	KIRC
INSL3	1	KIRC
NOD2	1	KIRC
HAMP	1	KIRC
LINC00158	1	KIRC
TMEM45A	1	KIRC
APOBEC3H	1	KIRC
POU2F2	1	KIRC
ISG15	1	KIRC
SOCS1	1	KIRC
WFDC10B	1	KIRC
XCL2	1	KIRC
PRSS53	1	KIRC
PI3	1	KIRC
PLA2G2A	1	KIRC
ARMC12	1	KIRC
CHI3L2	1	KIRC
SIRPG	1	KIRC
C2orf82	1	KIRC
CCL5	1	KIRC
CD72	1	KIRC
PDCD1	1	KIRC
LOC153910	1	KIRC
DGKG	1	KIRC
PLTP	1	KIRC
PTPRZ1	1	KIRC
VASH2	1	KIRC
SP140	1	KIRC
MDK	1	KIRC
SLC17A9	1	KIRC
PQLC2L	1	KIRC
RARRES1	1	KIRC
CASP5	1	KIRC
LINC00896	1	KIRC
TNIP3	1	KIRC
RTP3	1	KIRC
MIR155HG	1	KIRC
RNASET2	1	KIRC
PTPRCAP	1	KIRC
TIGIT	1	KIRC
CXCR3	1	KIRC
TNFSF13B	1	KIRC
CTLA4	1	KIRC
LINC01559	1	KIRC
GBP5	1	KIRC
LOC728875	1	KIRC
GJB2	1	KIRC
NPY4R	1	KIRC
HTR3A	1	KIRC
C9	1	KIRC
ASB2	1	KIRC
TUBA3C	1	KIRC
FAM26F	1	KIRC
PLA2G2D	1	KIRC
TNFSF14	1	KIRC
PSTPIP1	1	KIRC
HIST1H3D	1	KIRC
PGLYRP2	1	KIRC
TPSG1	1	KIRC
ADGRE1	1	KIRC
CD3D	1	KIRC
CTSW	1	KIRC
FHL2	1	KIRC
GZMA	1	KIRC
ZBP1	1	KIRC
C19orf80	1	KIRC
CXorf30	1	KIRC
REG3G	1	KIRC
LAIR2	1	KIRC
GJB4	1	KIRC
PTK6	1	KIRC
NKG7	1	KIRC
ACHE	1	KIRC
LRRN4CL	1	KIRC
DNAAF3	1	KIRC
ANXA8	1	KIRC
TRPC2	1	KIRC
ADGRB1	1	KIRC
ATP8B3	1	KIRC
HLA-DOB	1	KIRC
GSDMB	1	KIRC
TTYH1	1	KIRC
C2	1	KIRC
PPP1R14D	1	KIRC
CDH15	1	KIRC
CLVS1	1	KIRC
LINC00626	1	KIRC
SCNN1B	1	KIRC
SYCE1L	1	KIRC
CD8B	1	KIRC
KRT25	1	KIRC
LHX8	1	KIRC
NPC1L1	1	KIRC
MISP	1	KIRC
ADGRB2	1	KIRC
UNC93A	1	KIRC
KRT5	1	KIRC
HIST1H2AE	1	KIRC
KCNK17	1	KIRC
GSG1	1	KIRC
MUC17	1	KIRC
GREB1L	1	KIRC
PTGES	1	KIRC
WNT7B	1	KIRC
KRT6A	1	KIRC
LOC100271831	1	KIRC
BAAT	1	KIRC
CYP24A1	1	KIRC
FABP7	1	KIRC
MYEOV	1	KIRC
LGALS12	1	KIRC
TBC1D3G	1	KIRC
CP	1	KIRC
CRP	1	KIRC
TF	1	KIRC
KNDC1	1	KIRC
FAM151A	1	KIRC
UCK2	1	KIRP
FAM83D	1	KIRP
NUSAP1	1	KIRP
HMMR	1	KIRP
OIP5	1	KIRP
ATAD2	1	KIRP
CDC6	1	KIRP
PABPC1	1	KIRP
PAICS	1	KIRP
KCTD15	1	KIRP
MAD2L1	1	KIRP
ZIC3	1	KIRP
CLDN11	1	KIRP
NPM1	1	KIRP
TXNRD1	1	KIRP
FOXD2	1	KIRP
TEX19	1	KIRP
TRAM1	1	KIRP
SLC7A11	1	KIRP
HSP90AB1	1	KIRP
FAM72D	1	KIRP
PLD5	1	KIRP
TFAP4	1	KIRP
CCNE2	1	KIRP
MGAT5B	1	KIRP
SULT1E1	1	KIRP
PHEX	1	KIRP
ASPH	1	KIRP
ANGPT2	1	KIRP
TMEM185B	1	KIRP
FAM216A	1	KIRP
XK	1	KIRP
FAM111B	1	KIRP
GJC1	1	KIRP
FAM171B	1	KIRP
RAET1K	1	KIRP
MCM2	1	KIRP
FAM72A	1	KIRP
GINS4	1	KIRP
NPAS1	1	KIRP
GATA4	1	KIRP
CCNE1	1	KIRP
FOXS1	1	KIRP
LINGO1	1	KIRP
EBF2	1	KIRP
XPOT	1	KIRP
MND1	1	KIRP
E2F8	1	KIRP
FAM72B	1	KIRP
TMEM200C	1	KIRP
NEURL1B	1	KIRP
MTHFD2	1	KIRP
SNX16	1	KIRP
C5orf30	1	KIRP
C19orf48	1	KIRP
CKAP2	1	KIRP
G6PD	1	KIRP
BRIP1	1	KIRP
DSCC1	1	KIRP
GUCY2EP	1	KIRP
UGDH	1	KIRP
NUP210	1	KIRP
JAKMIP3	1	KIRP
FASN	1	KIRP
C2orf48	1	KIRP
NOTCH3	1	KIRP
TAF4B	1	KIRP
NCCRP1	1	KIRP
CSPG5	1	KIRP
BYSL	1	KIRP
DNAJB3	1	KIRP
GINS1	1	KIRP
NQO1	1	KIRP
KRT39	1	KIRP
RAD51AP1	1	KIRP
TRIM16	1	KIRP
TBX20	1	KIRP
E2F1	1	KIRP
JPH1	1	KIRP
NKX6-1	1	KIRP
PRR11	1	KIRP
RIPK2	1	KIRP
C3orf70	1	KIRP
ARID3C	1	KIRP
NID1	1	KIRP
XRCC2	1	KIRP
AKR1C3	1	KIRP
ZNF648	1	KIRP
LHX6	1	KIRP
C20orf141	1	KIRP
PTPRS	1	KIRP
FOXD2-AS1	1	KIRP
TRIML2	1	KIRP
CENPK	1	KIRP
LINC00410	1	KIRP
CACHD1	1	KIRP
SIX1	1	KIRP
FRMPD4	1	KIRP
TKT	1	KIRP
NETO2	1	KIRP
HHIPL2	1	KIRP
EBF3	1	KIRP
GABRD	1	KIRP
PAQR4	1	KIRP
FOXF2	1	KIRP
TMEM179	1	KIRP
TOX2	1	KIRP
DCLK3	1	KIRP
ASTN1	1	KIRP
COL4A1	1	KIRP
ADAM15	1	KIRP
HCN4	1	KIRP
CHGA	1	KIRP
PIR	1	KIRP
WDR76	1	KIRP
GJA3	1	KIRP
TCF15	1	KIRP
TERT	1	KIRP
IDO1	1	KIRP
IL17B	1	KIRP
RDM1	1	KIRP
PLS3	1	KIRP
UGT1A5	1	KIRP
FAM163A	1	KIRP
2016-03-04	1	KIRP
MSI1	1	KIRP
SQLE	1	KIRP
PTPRQ	1	KIRP
CASC5	1	KIRP
NRARP	1	KIRP
PVT1	1	KIRP
CALCRL	1	KIRP
HECW2	1	KIRP
TMEM132B	1	KIRP
VEGFA	1	KIRP
KCNC1	1	KIRP
BOP1	1	KIRP
GBP1P1	1	KIRP
AKR1B15	1	KIRP
AICDA	1	KIRP
SLC35F1	1	KIRP
BRI3BP	1	KIRP
EPB41L4B	1	KIRP
MYC	1	KIRP
F2R	1	KIRP
TPD52	1	KIRP
TMEM207	1	KIRP
ADA	1	KIRP
TMSB15A	1	KIRP
RGS14	1	KIRP
EBF1	1	KIRP
KIAA1024	1	KIRP
RDH10	1	KIRP
DLEU2	1	KIRP
BLM	1	KIRP
ADAM7	1	KIRP
CLSPN	1	KIRP
PIEZO2	1	KIRP
KRT20	1	KIRP
LGI4	1	KIRP
GINS2	1	KIRP
MTSS1L	1	KIRP
FAM69B	1	KIRP
IP6K3	1	KIRP
[truncated: 764 more rows]

## Sheet: Table S25
Genes only downregulated in late-stage cancers compared to early-stage cancers.
Symbol	Number of cancers in which gene is downregulated	Cancers in which gene is downregulated
DNASE1L3	4	ACC,KIRC,KIRP,THCA
SLC44A4	4	BLCA,KIRC,KIRP,UCEC
PLIN5	4	BLCA,KIRP,LIHC,UCEC
IYD	4	BLCA,KIRP,LIHC,THCA
RORC	4	BLCA,LIHC,THYM,UCEC
GGT6	4	BLCA,KIRC,KIRP,UCEC
FBP1	4	BLCA,KIRP,LIHC,UCEC
ALDH1L1	4	BLCA,KIRC,LIHC,UCEC
PIGR	4	COAD,KIRP,LIHC,UCEC
SPATA18	4	COAD,KIRP,THCA,UCEC
ARPP21	4	HNSC,KIRC,KIRP,THYM
CWH43	4	KIRC,KIRP,THCA,UCEC
KLHL31	3	ACC,BLCA,HNSC
MYRIP	3	ACC,KIRC,UCEC
LAMC2	3	ACC,BRCA,KIRP
SPNS3	3	ACC,KIRP,THYM
MPPED2	3	ACC,THCA,UCEC
SLC37A2	3	ACC,BLCA,KIRP
FAM47E	3	ACC,KIRC,KIRP
UBXN10	3	ACC,KIRP,UCEC
HMGCS2	3	BLCA,KIRC,LIHC
TESC	3	BLCA,KIRC,KIRP
IL20RA	3	BLCA,KIRP,UCEC
PLEKHG7	3	BLCA,LIHC,UCEC
SRD5A2	3	BLCA,LIHC,UCEC
VIPR1	3	BLCA,KIRC,THCA
RNF183	3	BLCA,KIRP,UCEC
CACNA1D	3	BLCA,KIRC,KIRP
ADH6	3	COAD,LIHC,UCEC
MYH8	3	HNSC,KIRC,KIRP
MYL3	3	HNSC,KIRC,KIRP
PCK1	3	KIRC,KIRP,LIHC
SLC5A8	3	KIRC,KIRP,THCA
UNC5D	3	KIRC,KIRP,THCA
LDHD	3	KIRC,KIRP,LIHC
COLCA1	3	KIRC,KIRP,UCEC
SLC18A2	3	KIRC,KIRP,LUAD
SOSTDC1	3	KIRC,KIRP,THCA
TRPM3	3	KIRC,KIRP,THCA
GBA3	3	KIRC,KIRP,LIHC
SLC5A1	3	KIRC,KIRP,UCEC
LINC00982	3	KIRC,LUAD,THCA
FTCD	3	KIRC,KIRP,LIHC
DACT2	3	KIRC,KIRP,UCEC
QRFPR	3	KIRC,KIRP,THCA
TREH	3	KIRC,KIRP,UCEC
FMO5	3	KIRP,LIHC,UCEC
TMEM220	3	KIRP,LIHC,UCEC
IPCEF1	3	KIRP,THCA,THYM
NEIL1	3	KIRP,THYM,UCEC
CLCNKA	3	KIRP,LUAD,THCA
SEC16B	3	KIRP,LIHC,UCEC
PIFO	3	KIRP,LUAD,UCEC
TMPRSS2	3	KIRP,LUAD,UCEC
DNAH6	3	KIRP,LIHC,UCEC
HGD	3	LIHC,THCA,UCEC
FMO3	2	ACC,LIHC
MEF2C	2	ACC,HNSC
CDH26	2	ACC,BLCA
CYSLTR2	2	ACC,KIRP
MGARP	2	ACC,KIRC
NME5	2	ACC,UCEC
NRXN3	2	ACC,KIRP
GPT	2	ACC,LIHC
ARHGEF28	2	ACC,BLCA
FAM50B	2	ACC,KIRP
SLC40A1	2	ACC,UCEC
NPY6R	2	ACC,HNSC
ACADSB	2	ACC,KIRC
CYP3A4	2	ACC,LIHC
PTCHD4	2	ACC,KIRP
PLEKHH1	2	BLCA,KIRP
MS4A8	2	BLCA,UCEC
ASTL	2	BLCA,THYM
CYP4F35P	2	BLCA,KIRP
SHH	2	BLCA,KIRP
ANXA10	2	BLCA,LIHC
LOC115110	2	BLCA,KIRP
TMEM51-AS1	2	BLCA,KIRP
ANKK1	2	BLCA,UCEC
LPA	2	BLCA,LIHC
HABP2	2	BLCA,HNSC
ATOH8	2	BLCA,KIRP
BCL2L14	2	BLCA,UCEC
OVGP1	2	BLCA,UCEC
MAGIX	2	BLCA,KIRP
CYP3A5	2	BLCA,KIRP
TRIM31	2	BLCA,UCEC
SRGAP3	2	BLCA,KIRP
PLCH2	2	BLCA,KIRP
LOC100130238	2	BLCA,KIRP
AZGP1	2	BLCA,LIHC
AATBC	2	BLCA,UCEC
AGAP11	2	BLCA,KIRP
IL9R	2	BLCA,THYM
DOK7	2	BLCA,KIRP
IFNE	2	BLCA,KIRP
BMP5	2	BLCA,KIRC
EVPLL	2	BLCA,KIRP
MMEL1	2	BLCA,UCEC
NPAP1	2	BLCA,KIRP
PWRN1	2	BLCA,KIRP
DUOX1	2	BLCA,UCEC
CASR	2	BLCA,KIRC
FAM3D	2	BLCA,KIRP
MST1L	2	BLCA,KIRP
HOXB3	2	BLCA,UCEC
AGR2	2	BLCA,UCEC
LEAP2	2	BLCA,LIHC
CCL15	2	BLCA,LIHC
SERPIND1	2	BLCA,UCEC
MST1R	2	BLCA,KIRP
VILL	2	BLCA,THYM
ADIRF	2	BLCA,KIRP
ZNF737	2	BLCA,THYM
PLA2G10	2	BLCA,UCEC
MFAP3L	2	BLCA,UCEC
BCAS1	2	BLCA,KIRP
C10orf82	2	BLCA,THCA
TEKT5	2	BLCA,LIHC
WSCD2	2	BLCA,THCA
KLHDC7A	2	BLCA,KIRP
PDZD3	2	BLCA,KIRP
C9orf152	2	BLCA,UCEC
TOX3	2	BLCA,KIRC
STK32A	2	BLCA,KIRC
KCNJ15	2	BLCA,KIRC
BHMT	2	BLCA,KIRP
NAT1	2	COAD,THYM
CYP4X1	2	COAD,UCEC
HULC	2	COAD,LIHC
CES3	2	COAD,UCEC
ART3	2	COAD,UCEC
IL33	2	HNSC,UCEC
ABRA	2	HNSC,KIRP
LAMB4	2	HNSC,KIRP
MYOM3	2	HNSC,KIRP
KLHL41	2	HNSC,KIRP
HFE2	2	HNSC,LIHC
SRL	2	HNSC,KIRP
AK7	2	KIRC,KIRP
WDR72	2	KIRC,KIRP
TRIM2	2	KIRC,KIRP
TMEM150C	2	KIRC,KIRP
EMX2OS	2	KIRC,KIRP
FRMPD2	2	KIRC,UCEC
CA4	2	KIRC,THCA
IRF6	2	KIRC,KIRP
SLC6A19	2	KIRC,KIRP
CDC42BPG	2	KIRC,KIRP
NSUN7	2	KIRC,KIRP
BSPRY	2	KIRC,KIRP
PIP5K1B	2	KIRC,KIRP
C1orf210	2	KIRC,KIRP
ABCG2	2	KIRC,THCA
TPPP	2	KIRC,KIRP
EDAR	2	KIRC,KIRP
FREM2	2	KIRC,KIRP
SLC27A2	2	KIRC,LIHC
PLG	2	KIRC,LIHC
GYLTL1B	2	KIRC,KIRP
TMEM252	2	KIRC,KIRP
G6PC	2	KIRC,LIHC
COL25A1	2	KIRC,THCA
FAM189A2	2	KIRC,UCEC
FLRT3	2	KIRC,KIRP
COL18A1-AS1	2	KIRC,KIRP
ZNF471	2	KIRC,KIRP
AVPR1A	2	KIRC,THCA
OCLN	2	KIRC,KIRP
CDH9	2	KIRC,KIRP
KCTD16	2	KIRC,KIRP
ARHGEF38	2	KIRC,KIRP
KL	2	KIRC,KIRP
ABCA8	2	KIRC,KIRP
AIF1L	2	KIRC,KIRP
SULT1C4	2	KIRC,KIRP
CLEC3B	2	KIRC,LIHC
CDH16	2	KIRC,THCA
CNGA1	2	KIRC,LIHC
ATP13A4	2	KIRC,KIRP
BTNL9	2	KIRC,LIHC
SLC22A24	2	KIRC,KIRP
LINC00671	2	KIRC,KIRP
LRRC19	2	KIRC,KIRP
GSTO2	2	KIRC,KIRP
OVOL1	2	KIRC,KIRP
TEKT2	2	KIRC,KIRP
ACADL	2	KIRC,KIRP
HAO2	2	KIRC,KIRP
FOSB	2	KIRC,KIRP
TMEM213	2	KIRC,KIRP
CCDC158	2	KIRC,KIRP
CYP3A7	2	KIRC,LIHC
TMEM125	2	KIRC,KIRP
AQP7	2	KIRC,LIHC
TMEM27	2	KIRC,KIRP
IL1RL1	2	KIRC,KIRP
CYP4A11	2	KIRC,LIHC
CDHR2	2	KIRC,KIRP
SLC16A9	2	KIRC,KIRP
ATP6V0A4	2	KIRC,KIRP
FAM83F	2	KIRC,KIRP
ALDOB	2	KIRC,LIHC
ADCY2	2	KIRC,KIRP
FRMD1	2	KIRC,KIRP
BEX1	2	KIRC,THCA
RIC3	2	KIRC,KIRP
PRR15L	2	KIRC,KIRP
MIOX	2	KIRC,KIRP
SLC13A1	2	KIRC,KIRP
ATP6V0D2	2	KIRC,KIRP
TMEM82	2	KIRC,KIRP
SLC17A4	2	KIRC,LIHC
SLC22A2	2	KIRC,KIRP
AMT	2	KIRP,UCEC
CLDN7	2	KIRP,LIHC
ADRB2	2	KIRP,LIHC
ZKSCAN7	2	KIRP,THYM
C9orf117	2	KIRP,UCEC
ARVCF	2	KIRP,OV
ZMYND12	2	KIRP,LIHC
TMEM71	2	KIRP,THYM
ZNF69	2	KIRP,THYM
AIM1	2	KIRP,THYM
UPK1B	2	KIRP,UCEC
AGR3	2	KIRP,UCEC
TJP3	2	KIRP,UCEC
FUT6	2	KIRP,UCEC
LRRC48	2	KIRP,UCEC
CCDC64B	2	KIRP,UCEC
RGL4	2	KIRP,THYM
BZRAP1	2	KIRP,THYM
CITED4	2	KIRP,UCEC
LINC00271	2	KIRP,UCEC
ASRGL1	2	KIRP,UCEC
CRIP3	2	KIRP,THYM
B4GALNT2	2	KIRP,THCA
SCN11A	2	KIRP,THYM
SPAG8	2	KIRP,UCEC
SIGLEC8	2	KIRP,THCA
MST1	2	KIRP,LIHC
ACSM1	2	KIRP,UCEC
PROC	2	KIRP,LIHC
RGN	2	KIRP,LIHC
RRN3P1	2	KIRP,THYM
CCR9	2	KIRP,THYM
ZMYND10	2	KIRP,UCEC
LINC00908	2	KIRP,UCEC
ATP2C2	2	KIRP,UCEC
COL9A2	2	KIRP,LUAD
CCDC108	2	KIRP,UCEC
C10orf107	2	KIRP,UCEC
WFDC2	2	KIRP,UCEC
CXCL3	2	KIRP,UCEC
TFCP2L1	2	KIRP,THCA
ATP8A1	2	KIRP,THYM
COLCA2	2	KIRP,UCEC
MASP2	2	KIRP,LIHC
NXNL2	2	KIRP,UCEC
AXIN2	2	KIRP,THYM
ABCG5	2	KIRP,LIHC
IHH	2	KIRP,UCEC
MAPK4	2	KIRP,THCA
ZNF439	2	KIRP,THYM
TMEM171	2	KIRP,LIHC
SLC2A9	2	KIRP,LIHC
GLYAT	2	KIRP,LIHC
SLC15A2	2	KIRP,UCEC
CASC1	2	KIRP,UCEC
DRC7	2	KIRP,THYM
ADAM28	2	KIRP,UCEC
DLEC1	2	KIRP,UCEC
MYO15B	2	KIRP,THYM
FAM13A-AS1	2	KIRP,THYM
FAM65B	2	KIRP,THYM
CFAP43	2	KIRP,UCEC
COLEC11	2	KIRP,THCA
TRIM55	2	KIRP,LIHC
AMY2B	2	KIRP,LUAD
RAB25	2	KIRP,UCEC
ABAT	2	KIRP,LIHC
KIAA0087	2	KIRP,THYM
TSNAXIP1	2	KIRP,UCEC
FAM167A	2	KIRP,THCA
PIK3R5	2	KIRP,THYM
KLF15	2	KIRP,LIHC
CDHR5	2	KIRP,LIHC
MLIP	2	KIRP,LIHC
ACY3	2	KIRP,LIHC
MLXIPL	2	KIRP,LIHC
AKR7A3	2	KIRP,LIHC
CETP	2	KIRP,THCA
UPB1	2	KIRP,LIHC
PCDHGA3	2	KIRP,THCA
ITGAD	2	KIRP,LUAD
COL28A1	2	KIRP,UCEC
C4BPA	2	LIHC,UCEC
CUX2	2	LIHC,THCA
C4BPB	2	LIHC,UCEC
ETNPPL	2	LIHC,THCA
GNA14	2	LIHC,THCA
SERPINA6	2	LIHC,UCEC
SERPINA4	2	LIHC,UCEC
HOMER2	2	LIHC,UCEC
STAP1	2	LUAD,THYM
BLK	2	LUAD,THYM
MS4A1	2	LUAD,THYM
FCRL2	2	LUAD,UCEC
LAX1	2	LUAD,THYM
NUGGC	2	LUAD,THCA
SORBS2	2	THCA,UCEC
NWD1	2	THCA,UCEC
PKHD1L1	2	THCA,UCEC
SHISA6	2	THCA,UCEC
EDN3	2	THCA,UCEC
SIDT1	2	THYM,UCEC
LINGO4	2	THYM,UCEC
TXK	2	THYM,UCEC
PCMTD1	1	ACC
FN3K	1	ACC
CSRP2BP	1	ACC
INTS9	1	ACC
SLC29A1	1	ACC
SPTLC3	1	ACC
TRAF3IP2	1	ACC
UQCC1	1	ACC
TSPYL1	1	ACC
SLC7A4	1	ACC
B3GALT2	1	ACC
EIF4EBP3	1	ACC
TEX2	1	ACC
FBXL17	1	ACC
ADCK3	1	ACC
PDSS2	1	ACC
SDC4	1	ACC
COLEC10	1	ACC
BANK1	1	ACC
FAM210B	1	ACC
DLG2	1	ACC
NMNAT2	1	ACC
PKIG	1	ACC
TMEM55A	1	ACC
ATP6V1B2	1	ACC
ABCC6	1	ACC
GATB	1	ACC
NDRG2	1	ACC
KIF13B	1	ACC
SDHA	1	ACC
PLAGL1	1	ACC
STAR	1	ACC
MAPKAPK3	1	ACC
AGA	1	ACC
DDO	1	ACC
MBLAC2	1	ACC
LMBRD1	1	ACC
CBR4	1	ACC
CTSA	1	ACC
CYP4V2	1	ACC
STARD10	1	ACC
SOD2	1	ACC
GAB1	1	ACC
ISCU	1	ACC
BHLHE22	1	ACC
DMTN	1	ACC
NKAIN2	1	ACC
ANXA4	1	ACC
PDK2	1	ACC
ASAH1	1	ACC
HPGDS	1	ACC
MTUS1	1	ACC
SHISA4	1	ACC
MMRN2	1	ACC
C5orf63	1	ACC
CYSLTR1	1	ACC
IGSF11	1	ACC
ANKRD6	1	ACC
SESN1	1	ACC
CLCN4	1	ACC
CLYBL	1	ACC
LRRIQ3	1	ACC
HFE	1	ACC
DST	1	ACC
HEBP1	1	ACC
CDIP1	1	ACC
RNF180	1	ACC
CARD6	1	ACC
PIK3IP1	1	ACC
TSTD1	1	ACC
ZNF396	1	ACC
C1orf226	1	ACC
SGPP2	1	ACC
CHGB	1	ACC
C15orf52	1	ACC
KLHL3	1	ACC
FBXO33	1	ACC
TMOD1	1	ACC
CLEC10A	1	ACC
HERPUD1	1	ACC
NR0B2	1	ACC
ETFDH	1	ACC
TMEM140	1	ACC
SH2D1B	1	ACC
BDNF-AS	1	ACC
BTN3A2	1	ACC
TTC39A	1	ACC
MOSPD1	1	ACC
AMIGO2	1	ACC
PPL	1	ACC
SSTR5-AS1	1	BLCA
JMJD7-PLA2G4B	1	BLCA
SSTR5	1	BLCA
ZNF177	1	BLCA
KRTAP5-10	1	BLCA
LINC00930	1	BLCA
SULT1C2	1	BLCA
UGT2B28	1	BLCA
TMEM178A	1	BLCA
ST3GAL5	1	BLCA
OAS1	1	BLCA
CAPN14	1	BLCA
REG4	1	BLCA
ID1	1	BLCA
PLCD3	1	BLCA
ZNF440	1	BLCA
PACRG	1	BLCA
LRIT3	1	BLCA
MIRLET7BHG	1	BLCA
P2RX6	1	BLCA
KRTAP5-9	1	BLCA
CYP4Z1	1	BLCA
KCNH4	1	BLCA
C21orf15	1	BLCA
AQP3	1	BLCA
KRTAP5-8	1	BLCA
SLC26A5	1	BLCA
FAM212A	1	BLCA
INPP5J	1	BLCA
GPR39	1	BLCA
SMAD6	1	BLCA
ZNF432	1	BLCA
ABCA10	1	BLCA
TMC7	1	BLCA
WFIKKN1	1	BLCA
HSH2D	1	BLCA
TFAP2B	1	BLCA
MUC2	1	BLCA
SLURP1	1	BLCA
BCAM	1	BLCA
SPINK7	1	BLCA
NTF4	1	BLCA
KEL	1	BLCA
TFF1	1	BLCA
COL6A5	1	BLCA
PHGR1	1	BLCA
PPFIBP2	1	BLCA
CAPNS2	1	BLCA
AQP12B	1	BLCA
SLC14A1	1	BLCA
ACSM6	1	BLCA
PAK7	1	BLCA
GDA	1	BLCA
ERN2	1	BLCA
PYROXD2	1	BLCA
ARL14	1	BLCA
DACH2	1	BLCA
BPIFB1	1	BLCA
DUOXA2	1	BLCA
TP63	1	BLCA
SDCBP2	1	BLCA
HPGD	1	BLCA
TRNP1	1	BLCA
MOGAT2	1	BLCA
DMRTA2	1	BLCA
ACOXL	1	BLCA
COL9A1	1	BLCA
CAPN13	1	BLCA
DAZ1	1	BLCA
TFF2	1	BLCA
TSPAN10	1	BLCA
TBX1	1	BLCA
CYP4F12	1	BLCA
CYP4F22	1	BLCA
DUOXA1	1	BLCA
NELL1	1	BLCA
C10orf105	1	BLCA
EPHB6	1	BLCA
FAM181B	1	BLCA
ADGRF1	1	BLCA
ADGRV1	1	BLCA
DUOX2	1	BLCA
ZSCAN4	1	BLCA
CYP4B1	1	BLCA
SPERT	1	BLCA
RASSF6	1	BLCA
LRMP	1	BLCA
ATP10B	1	BLCA
SORL1	1	BLCA
SLC5A7	1	BLCA
PLA2G3	1	BLCA
TNS4	1	BLCA
FAM83C	1	BLCA
PPM1N	1	BLCA
LY6D	1	BLCA
CLCA4	1	BLCA
MSMB	1	BLCA
MYBPC1	1	BLCA
TBX3	1	BLCA
MTUS2	1	BLCA
HNF4G	1	BLCA
PPP1R3C	1	BLCA
HAS3	1	BLCA
ZBTB7C	1	BLCA
CAPN9	1	BLCA
SNTG1	1	BLCA
FAM3B	1	BLCA
USP32P2	1	BLCA
LINC01341	1	BLCA
PSORS1C3	1	BLCA
CXorf57	1	BLCA
LRFN2	1	BLCA
CYP4Z2P	1	BLCA
MAOA	1	BLCA
SLC28A3	1	BRCA
CASP1	1	COAD
FAM169A	1	COAD
FBXO16	1	COAD
NLRP11	1	COAD
LOC285629	1	COAD
CXCR2P1	1	COAD
TUBAL3	1	COAD
MYH4	1	HNSC
CASQ1	1	HNSC
MYH2	1	HNSC
DPF3	1	HNSC
MYH13	1	HNSC
MUSTN1	1	HNSC
CMYA5	1	HNSC
NRAP	1	HNSC
XIRP2	1	HNSC
CX3CR1	1	HNSC
MIR1-1HG	1	HNSC
CSRP3	1	HNSC
LMOD2	1	HNSC
APOBEC2	1	HNSC
C10orf71	1	HNSC
MYOZ2	1	HNSC
MYH1	1	HNSC
MYOZ1	1	HNSC
TMOD4	1	HNSC
MYH7	1	HNSC
LMOD3	1	HNSC
NMRK2	1	HNSC
VGLL2	1	HNSC
CA3	1	HNSC
FBXO40	1	HNSC
SMYD1	1	HNSC
LINC00052	1	HNSC
MYL1	1	HNSC
KLHL40	1	HNSC
ATP1B4	1	HNSC
MYADML2	1	HNSC
BEST3	1	HNSC
COX6A2	1	HNSC
FITM1	1	HNSC
TTN	1	HNSC
STAC3	1	HNSC
TCAP	1	HNSC
CAV3	1	HNSC
MYOT	1	HNSC
MYH6	1	HNSC
ACTA1	1	HNSC
LDB3	1	HNSC
MYF6	1	HNSC
ANKRD23	1	HNSC
TNNI2	1	HNSC
PPP1R3A	1	HNSC
MYL2	1	HNSC
CHRND	1	HNSC
MYBPC2	1	HNSC
TRDN	1	HNSC
YIPF7	1	HNSC
SMTNL1	1	HNSC
MYOM2	1	HNSC
MYLPF	1	HNSC
MYOM1	1	HNSC
RBFOX1	1	HNSC
MYPN	1	HNSC
HRC	1	HNSC
ATP1A2	1	HNSC
MYOG	1	HNSC
SDK2	1	HNSC
DUSP27	1	HNSC
CKM	1	HNSC
CACNG1	1	HNSC
AGBL1	1	HNSC
HHATL	1	HNSC
TNNI1	1	HNSC
KCNA7	1	HNSC
KY	1	HNSC
TXLNB	1	HNSC
NR3C2	1	KIRC
FAM160A1	1	KIRC
ALDH6A1	1	KIRC
L2HGDH	1	KIRC
SOWAHB	1	KIRC
WDR31	1	KIRC
HSPA4L	1	KIRC
LIN7A	1	KIRC
ENPP5	1	KIRC
PTPRG	1	KIRC
CCSER1	1	KIRC
GLS2	1	KIRC
PAIP2B	1	KIRC
DSG2	1	KIRC
OTUD7A	1	KIRC
RNF43	1	KIRC
PAQR5	1	KIRC
TCL6	1	KIRC
HMGCLL1	1	KIRC
SEMA3G	1	KIRC
CD300LG	1	KIRC
CRHBP	1	KIRC
ESRRG	1	KIRC
SYN3	1	KIRC
PTPRB	1	KIRC
TACR1	1	KIRC
DMRTA1	1	KIRC
EMCN	1	KIRC
ARHGAP8	1	KIRC
SGSM1	1	KIRC
TEK	1	KIRC
SLC16A12	1	KIRC
PDE2A	1	KIRC
TMEM38A	1	KIRC
AJAP1	1	KIRC
CYP39A1	1	KIRC
PANK1	1	KIRC
OGDHL	1	KIRC
CENPV	1	KIRC
UGT8	1	KIRC
SLCO2A1	1	KIRC
MAP7	1	KIRC
FRMD3	1	KIRC
COL4A4	1	KIRC
SCN4B	1	KIRC
SLC10A6	1	KIRC
PLS1	1	KIRC
FABP4	1	KIRC
CGN	1	KIRC
FCN2	1	KIRC
RASEF	1	KIRC
EDNRB	1	KIRC
SEMA6D	1	KIRC
FOXI2	1	KIRC
TMEM174	1	KIRC
ANK3	1	KIRC
ADCYAP1	1	KIRC
MIA2	1	KIRC
FAM86B2	1	KIRC
SNURF	1	KIRC
ZNF366	1	KIRC
MCF2	1	KIRC
RPS6KA6	1	KIRC
NCR3LG1	1	KIRC
GRM3	1	KIRC
PCDHA13	1	KIRC
SLC3A1	1	KIRC
GALR1	1	KIRC
ANO4	1	KIRC
PCDHGB5	1	KIRC
CALCR	1	KIRC
GYPA	1	KIRC
HBG2	1	KIRC
SLC22A12	1	KIRC
SLC9A3	1	KIRC
ERICH5	1	KIRC
F11	1	KIRC
EML6	1	KIRC
SLC4A1	1	KIRC
HBG1	1	KIRC
PDK4	1	KIRC
SLC6A18	1	KIRC
ATP2B2	1	KIRC
HSD11B2	1	KIRC
SLC22A13	1	KIRC
SCN2B	1	KIRC
CHST9	1	KIRC
SNORD116-4	1	KIRC
TMEM72	1	KIRC
RERGL	1	KIRC
SLC13A2	1	KIRC
AQP4	1	KIRC
SCGN	1	KIRC
KCNJ3	1	KIRC
SLC10A2	1	KIRC
HEPACAM2	1	KIRC
FAM196B	1	KIRC
ACE2	1	KIRC
ATP6V1G3	1	KIRC
BSND	1	KIRC
CLDN8	1	KIRC
TINAG	1	KIRC
C14orf180	1	KIRC
ASPG	1	KIRC
SIM1	1	KIRC
MGAM	1	KIRC
SLITRK5	1	KIRC
CDH4	1	KIRC
FOXI1	1	KIRC
SLC22A6	1	KIRC
ACAD8	1	KIRP
TCTA	1	KIRP
C16orf86	1	KIRP
PROM1	1	KIRP
TMEM25	1	KIRP
KRT7	1	KIRP
ST14	1	KIRP
IGSF22	1	KIRP
ZNF132	1	KIRP
NICN1	1	KIRP
KIF9	1	KIRP
RALGPS1	1	KIRP
SYNE4	1	KIRP
CCDC13	1	KIRP
ZNF540	1	KIRP
FKBP1B	1	KIRP
EPHA1	1	KIRP
EZR	1	KIRP
PRRG2	1	KIRP
C11orf63	1	KIRP
ZNF662	1	KIRP
KCNS1	1	KIRP
CHL1	1	KIRP
PLCD1	1	KIRP
EVC2	1	KIRP
ZNF549	1	KIRP
KLF4	1	KIRP
DNAJC28	1	KIRP
LINC00899	1	KIRP
CCL28	1	KIRP
TNFSF13	1	KIRP
SGSM2	1	KIRP
SRR	1	KIRP
CLIC6	1	KIRP
DYNC2LI1	1	KIRP
DNAJA4	1	KIRP
LRRC43	1	KIRP
MMP15	1	KIRP
CHADL	1	KIRP
LINC00515	1	KIRP
RCAN1	1	KIRP
ZNF671	1	KIRP
MYO5B	1	KIRP
LNP1	1	KIRP
GATS	1	KIRP
MROH8	1	KIRP
HCG11	1	KIRP
ZNF321P	1	KIRP
RGS12	1	KIRP
ZNF433	1	KIRP
RPS6KA2	1	KIRP
DIRAS3	1	KIRP
SLC4A11	1	KIRP
ULK2	1	KIRP
LILRA4	1	KIRP
ZSCAN18	1	KIRP
H1F0	1	KIRP
PLA2G16	1	KIRP
GUSBP11	1	KIRP
RCBTB2	1	KIRP
ZNF135	1	KIRP
C11orf52	1	KIRP
FANK1	1	KIRP
TMEM42	1	KIRP
LOC100128164	1	KIRP
TLE4	1	KIRP
EFCAB6	1	KIRP
ABHD11	1	KIRP
HAVCR1P1	1	KIRP
ST7-AS1	1	KIRP
ZFP3	1	KIRP
LACC1	1	KIRP
FAAH	1	KIRP
SDR42E1	1	KIRP
KAZN	1	KIRP
MAPK10	1	KIRP
DNASE2B	1	KIRP
ZNF234	1	KIRP
PLEKHA7	1	KIRP
PER1	1	KIRP
MIR22HG	1	KIRP
EPPK1	1	KIRP
MAPK13	1	KIRP
GPR62	1	KIRP
GALNT11	1	KIRP
ZNF502	1	KIRP
RAB20	1	KIRP
CCND2	1	KIRP
AGPAT4	1	KIRP
ACAA1	1	KIRP
ZNF582	1	KIRP
GRHL1	1	KIRP
SLC25A5-AS1	1	KIRP
MIR600HG	1	KIRP
CHRNB1	1	KIRP
PXMP4	1	KIRP
ICA1	1	KIRP
ZNF684	1	KIRP
FAM65C	1	KIRP
RIMS2	1	KIRP
SPATA41	1	KIRP
CBLC	1	KIRP
NFKBID	1	KIRP
ARHGEF37	1	KIRP
TCTEX1D4	1	KIRP
MEIS3P1	1	KIRP
HLA-J	1	KIRP
ZNF204P	1	KIRP
ALPK3	1	KIRP
CCDC65	1	KIRP
SLC51A	1	KIRP
LRP2BP	1	KIRP
PPP1R3G	1	KIRP
SATB2-AS1	1	KIRP
TUBBP5	1	KIRP
TSLP	1	KIRP
ZNF211	1	KIRP
ISPD	1	KIRP
CAPG	1	KIRP
RLN2	1	KIRP
SLC22A20	1	KIRP
GLOD5	1	KIRP
PRRT3	1	KIRP
SUGT1P1	1	KIRP
TBC1D4	1	KIRP
CHIT1	1	KIRP
MBL1P	1	KIRP
MTURN	1	KIRP
FLVCR2	1	KIRP
CASZ1	1	KIRP
IQCA1	1	KIRP
EPS8L1	1	KIRP
DMRTC1B	1	KIRP
ZNF772	1	KIRP
GRM5	1	KIRP
FHDC1	1	KIRP
ODC1	1	KIRP
CTF1	1	KIRP
TTC9	1	KIRP
GPC4	1	KIRP
C6orf132	1	KIRP
GALNT3	1	KIRP
ACAT1	1	KIRP
LMTK3	1	KIRP
GPM6B	1	KIRP
SLC39A8	1	KIRP
ZNF860	1	KIRP
DTX3	1	KIRP
KCNE1	1	KIRP
WISP3	1	KIRP
EGFEM1P	1	KIRP
SECTM1	1	KIRP
WFDC12	1	KIRP
ZIK1	1	KIRP
ITGB8	1	KIRP
C17orf107	1	KIRP
RAP1GAP2	1	KIRP
RAB3IP	1	KIRP
GRAMD1C	1	KIRP
TLE2	1	KIRP
SPTBN5	1	KIRP
FAM81B	1	KIRP
UOX	1	KIRP
SYTL2	1	KIRP
SYNGR1	1	KIRP
SAMD13	1	KIRP
KANK3	1	KIRP
MFSD7	1	KIRP
ZNF331	1	KIRP
ZNF320	1	KIRP
CD164L2	1	KIRP
RIMS3	1	KIRP
ZDHHC8P1	1	KIRP
ZNF547	1	KIRP
ATAD3C	1	KIRP
PEX11G	1	KIRP
TUBB1	1	KIRP
ZNF501	1	KIRP
SERP2	1	KIRP
FAM19A1	1	KIRP
ATHL1	1	KIRP
NOSTRIN	1	KIRP
MS4A2	1	KIRP
ID4	1	KIRP
WFIKKN2	1	KIRP
PITPNM3	1	KIRP
C3orf18	1	KIRP
GIPR	1	KIRP
ALS2CR12	1	KIRP
SIGLEC17P	1	KIRP
MAK	1	KIRP
TMEM98	1	KIRP
PLEKHH2	1	KIRP
KLKB1	1	KIRP
ADAP1	1	KIRP
LINC00475	1	KIRP
BCL2L10	1	KIRP
AKR1E2	1	KIRP
FAM109B	1	KIRP
ZNF544	1	KIRP
CTSF	1	KIRP
GCM1	1	KIRP
TRIM50	1	KIRP
DSP	1	KIRP
NKAPL	1	KIRP
CFAP53	1	KIRP
PAPLN	1	KIRP
RS1	1	KIRP
CLDN3	1	KIRP
ZNF793	1	KIRP
PLEKHB1	1	KIRP
RORA	1	KIRP
SLC6A16	1	KIRP
SCN10A	1	KIRP
MAP1LC3A	1	KIRP
CYP27C1	1	KIRP
KIAA1211L	1	KIRP
GRID2IP	1	KIRP
ILDR1	1	KIRP
ALDH1A3	1	KIRP
FAM134B	1	KIRP
KATNAL2	1	KIRP
SLC9C1	1	KIRP
B3GALT5-AS1	1	KIRP
C9orf171	1	KIRP
TSPYL5	1	KIRP
SMAGP	1	KIRP
KCNJ5	1	KIRP
PKD2L1	1	KIRP
NLGN2	1	KIRP
ESRP1	1	KIRP
FZD1	1	KIRP
INCA1	1	KIRP
ZNF542P	1	KIRP
OXCT2	1	KIRP
KLF2	1	KIRP
LINC00889	1	KIRP
RASGEF1B	1	KIRP
ZNF844	1	KIRP
ZNF577	1	KIRP
MTMR9LP	1	KIRP
MAMDC4	1	KIRP
ZNF625	1	KIRP
STAG3L3	1	KIRP
SLC8A3	1	KIRP
TNF	1	KIRP
TSPY26P	1	KIRP
LYNX1	1	KIRP
DPEP2	1	KIRP
CXCL6	1	KIRP
CACNA2D3	1	KIRP
CHDH	1	KIRP
EPHA7	1	KIRP
CACNB2	1	KIRP
C2orf50	1	KIRP
HDC	1	KIRP
LILRA2	1	KIRP
TMC4	1	KIRP
RSPH14	1	KIRP
WDR63	1	KIRP
TNFSF10	1	KIRP
EVA1C	1	KIRP
PLEKHN1	1	KIRP
C8orf31	1	KIRP
ZNF229	1	KIRP
NEBL	1	KIRP
SLC25A34	1	KIRP
CKB	1	KIRP
PRR29	1	KIRP
ATG16L2	1	KIRP
DRICH1	1	KIRP
CCDC109B	1	KIRP
CPO	1	KIRP
SLC38A11	1	KIRP
CRACR2B	1	KIRP
C6	1	KIRP
LOC646471	1	KIRP
TDRD6	1	KIRP
ZNF418	1	KIRP
UGT2A1	1	KIRP
IRX5	1	KIRP
PLEKHG6	1	KIRP
NAALADL2	1	KIRP
IL12RB2	1	KIRP
MST1P2	1	KIRP
SHROOM3	1	KIRP
PLA2G7	1	KIRP
ALS2CL	1	KIRP
BEST4	1	KIRP
KLF8	1	KIRP
C1orf186	1	KIRP
ARHGEF16	1	KIRP
HYDIN	1	KIRP
COBLL1	1	KIRP
STK33	1	KIRP
AADAT	1	KIRP
C4orf47	1	KIRP
SYT10	1	KIRP
BARX2	1	KIRP
WSCD1	1	KIRP
UG0898H09	1	KIRP
KIAA0895L	1	KIRP
SMIM5	1	KIRP
HS3ST1	1	KIRP
ZNF660	1	KIRP
IGSF5	1	KIRP
SATB2	1	KIRP
NLRP9	1	KIRP
AGPAT4-IT1	1	KIRP
SCARA3	1	KIRP
TSG1	1	KIRP
GRIA4	1	KIRP
CFD	1	KIRP
IRX3	1	KIRP
C10orf93	1	KIRP
CRIP1	1	KIRP
CHN2	1	KIRP
C9orf50	1	KIRP
ESYT3	1	KIRP
PM20D1	1	KIRP
GIPC2	1	KIRP
ADCY10P1	1	KIRP
KCTD14	1	KIRP
LTC4S	1	KIRP
SLC22A7	1	KIRP
CFAP70	1	KIRP
SPAG6	1	KIRP
CCDC39	1	KIRP
C1orf87	1	KIRP
B3GNT7	1	KIRP
AKAP3	1	KIRP
PTPRN2	1	KIRP
YWHAEP7	1	KIRP
TEPP	1	KIRP
CAPS2	1	KIRP
LOC100240726	1	KIRP
TBX6	1	KIRP
RPS2P32	1	KIRP
CATIP	1	KIRP
ZNF677	1	KIRP
NLRP6	1	KIRP
CAND2	1	KIRP
GUCY2D	1	KIRP
RUNDC3B	1	KIRP
TSPAN1	1	KIRP
SKIDA1	1	KIRP
STAG3L1	1	KIRP
PF4V1	1	KIRP
AQP5	1	KIRP
DFNB59	1	KIRP
SLC15A1	1	KIRP
IL17RB	1	KIRP
WNT5A	1	KIRP
MESTIT1	1	KIRP
ZNF285	1	KIRP
CYSRT1	1	KIRP
C5orf49	1	KIRP
FBLN7	1	KIRP
UNC79	1	KIRP
PDE8B	1	KIRP
LURAP1	1	KIRP
OTOA	1	KIRP
GALNT9	1	KIRP
GPER1	1	KIRP
LOC151174	1	KIRP
TTLL2	1	KIRP
MEP1A	1	KIRP
TPK1	1	KIRP
SCGB3A1	1	KIRP
PPM1E	1	KIRP
TENM1	1	KIRP
CFAP69	1	KIRP
FUOM	1	KIRP
ARHGEF19	1	KIRP
KLF3-AS1	1	KIRP
MOGAT3	1	KIRP
BAMBI	1	KIRP
MYLK4	1	KIRP
ADAMTS13	1	KIRP
HCG2P7	1	KIRP
SERTAD4-AS1	1	KIRP
KRT1	1	KIRP
TTC22	1	KIRP
ZNF789	1	KIRP
PPP1R36	1	KIRP
ABCG8	1	KIRP
GOLGA6L10	1	KIRP
PAX2	1	KIRP
LRRN1	1	KIRP
PPIEL	1	KIRP
TLDC2	1	KIRP
CATSPERB	1	KIRP
CD200	1	KIRP
HCAR3	1	KIRP
TSSK4	1	KIRP
SLC16A6	1	KIRP
IMPG1	1	KIRP
TRIM10	1	KIRP
LRRC39	1	KIRP
LHFPL3	1	KIRP
SHISA3	1	KIRP
CPT1B	1	KIRP
KCNH8	1	KIRP
SLC15A3	1	KIRP
RPP25	1	KIRP
SLC1A3	1	KIRP
RAET1L	1	KIRP
NAT8B	1	KIRP
LRRC75B	1	KIRP
ANXA3	1	KIRP
ZFP28	1	KIRP
KCNK5	1	KIRP
SLC25A47	1	KIRP
RASL10A	1	KIRP
NFKBIZ	1	KIRP
PROCA1	1	KIRP
RYR3	1	KIRP
DUSP15	1	KIRP
PIP	1	KIRP
C1QL3	1	KIRP
GOLGA6L5P	1	KIRP
ZNF154	1	KIRP
SEMA5A	1	KIRP
M1AP	1	KIRP
ABHD1	1	KIRP
SAPCD1	1	KIRP
S100A14	1	KIRP
TNNI3	1	KIRP
UBE2Q2P1	1	KIRP
RAB19	1	KIRP
C9orf24	1	KIRP
CNTD2	1	KIRP
ASPA	1	KIRP
MFSD6L	1	KIRP
LOC100133985	1	KIRP
CABP1	1	KIRP
CD300LF	1	KIRP
HLA-G	1	KIRP
LIX1	1	KIRP
ADAMTSL5	1	KIRP
MYH14	1	KIRP
CABP4	1	KIRP
ADGRE4P	1	KIRP
MYH3	1	KIRP
CCDC68	1	KIRP
GRAMD2	1	KIRP
VSTM2A	1	KIRP
AMY1A	1	KIRP
AMICA1	1	KIRP
LOC100133893	1	KIRP
GPR17	1	KIRP
COX6B2	1	KIRP
ZNF541	1	KIRP
POU5F1	1	KIRP
AOC1	1	KIRP
LFNG	1	KIRP
PSORS1C2	1	KIRP
LOC388242	1	KIRP
LINC00173	1	KIRP
CHKB-CPT1B	1	KIRP
LRRC56	1	KIRP
GATM	1	KIRP
C14orf105	1	KIRP
OVOL2	1	KIRP
KCNMB4	1	KIRP
LOC541473	1	KIRP
IL1RL2	1	KIRP
TRIM15	1	KIRP
EFNB2	1	KIRP
TRABD2A	1	KIRP
LOC440173	1	KIRP
HR	1	KIRP
PDE6G	1	KIRP
USP2	1	KIRP
EDN2	1	KIRP
SOWAHA	1	KIRP
FSHR	1	KIRP
SHISA2	1	KIRP
KRTCAP3	1	KIRP
AKAP5	1	KIRP
SLFNL1	1	KIRP
WFDC1	1	KIRP
CCDC178	1	KIRP
CNTN6	1	KIRP
MASP1	1	KIRP
CYP8B1	1	KIRP
PILRB	1	KIRP
LTK	1	KIRP
SYCE3	1	KIRP
ACSM5	1	KIRP
ENO3	1	KIRP
GPR173	1	KIRP
UTS2R	1	KIRP
PTPRO	1	KIRP
CCDC181	1	KIRP
ZNF702P	1	KIRP
SPAG17	1	KIRP
KCNH7	1	KIRP
HS3ST5	1	KIRP
FOS	1	KIRP
DPY19L2	1	KIRP
LOC391322	1	KIRP
ALOX12P2	1	KIRP
SH3GL2	1	KIRP
TTBK1	1	KIRP
ZSCAN1	1	KIRP
ABCC6P2	1	KIRP
KLRB1	1	KIRP
DRC1	1	KIRP
SBK1	1	KIRP
TMEM163	1	KIRP
IFI27	1	KIRP
CCDC146	1	KIRP
BMP6	1	KIRP
PCGEM1	1	KIRP
MYO15A	1	KIRP
PERM1	1	KIRP
LIME1	1	KIRP
LPL	1	KIRP
TMEM61	1	KIRP
RDH5	1	KIRP
AMN	1	KIRP
PRSS16	1	KIRP
DNAH2	1	KIRP
BCRP3	1	KIRP
SLC39A4	1	KIRP
NAT8	1	KIRP
KCND3	1	KIRP
LOC653786	1	KIRP
CNTN4	1	KIRP
THNSL2	1	KIRP
BRE-AS1	1	KIRP
EGFL8	1	KIRP
ATP8A2	1	KIRP
MPV17L	1	KIRP
OXT	1	KIRP
MORN5	1	KIRP
PCDHB15	1	KIRP
ARMC3	1	KIRP
BDH1	1	LIHC
SLC22A10	1	LIHC
ACOT12	1	LIHC
CFHR1	1	LIHC
ALDH7A1	1	LIHC
SULT1A2	1	LIHC
GNMT	1	LIHC
CFHR3	1	LIHC
CFHR2	1	LIHC
UGT2B15	1	LIHC
APOC4	1	LIHC
CFHR4	1	LIHC
SLC10A1	1	LIHC
HAO1	1	LIHC
IL27	1	LIHC
HPX	1	LIHC
SERPINC1	1	LIHC
DHRS1	1	LIHC
F13B	1	LIHC
SLCO1B1	1	LIHC
HRG	1	LIHC
ADHFE1	1	LIHC
APOA2	1	LIHC
APOM	1	LIHC
STAG3	1	LIHC
CYP7A1	1	LIHC
CFH	1	LIHC
APOF	1	LIHC
SULT1A1	1	LIHC
UGT2B10	1	LIHC
GLYATL1	1	LIHC
SLC7A9	1	LIHC
LINC00240	1	LIHC
HRSP12	1	LIHC
SLC22A25	1	LIHC
CYP4A22	1	LIHC
TTR	1	LIHC
UGT2B4	1	LIHC
PON3	1	LIHC
SLC2A2	1	LIHC
TTC39C	1	LIHC
HPN-AS1	1	LIHC
CYP2C19	1	LIHC
AGXT2	1	LIHC
HAAO	1	LIHC
A1BG	1	LIHC
RDH16	1	LIHC
DPYS	1	LIHC
AKR1C4	1	LIHC
GPLD1	1	LIHC
SERPINF2	1	LIHC
GLTPD2	1	LIHC
PCK2	1	LIHC
DNMBP-AS1	1	LIHC
SLC38A4	1	LIHC
GSTA1	1	LIHC
ANGPTL3	1	LIHC
PIPOX	1	LIHC
CHAD	1	LIHC
SLC27A5	1	LIHC
ABCA6	1	LIHC
ACKR1	1	LIHC
CPB2	1	LIHC
IFNLR1	1	LIHC
NR1I2	1	LIHC
CYP2A6	1	LIHC
PROZ	1	LIHC
DMGDH	1	LIHC
RAMP3	1	LIHC
SLC22A1	1	LIHC
RND1	1	LIHC
NR1I3	1	LIHC
SARDH	1	LIHC
CFHR5	1	LIHC
LPAL2	1	LIHC
CCL16	1	LIHC
FAAH2	1	LIHC
TCP10L	1	LIHC
GSTA2	1	LIHC
HPN	1	LIHC
F5	1	LIHC
RHCE	1	LIHC
AMDHD1	1	LIHC
ABCA9	1	LIHC
CYP2C8	1	LIHC
ADORA2A-AS1	1	LIHC
F7	1	LIHC
AADAC	1	LIHC
AGXT	1	LIHC
EHHADH	1	LIHC
ACSM2A	1	LIHC
UGT2B7	1	LIHC
ASGR1	1	LIHC
ANG	1	LIHC
GBP7	1	LIHC
OTC	1	LIHC
SLC25A15	1	LIHC
ABCB11	1	LIHC
ACSM2B	1	LIHC
ASGR2	1	LIHC
SHMT1	1	LIHC
BHMT2	1	LIHC
AGMO	1	LIHC
SPP2	1	LIHC
TM4SF5	1	LIHC
PLGLA	1	LIHC
ASPDH	1	LIHC
CYP3A43	1	LIHC
PON1	1	LIHC
F9	1	LIHC
CYP2B7P	1	LIHC
IFIT1	1	LIHC
GFRA2	1	LIHC
GJB1	1	LIHC
ADH4	1	LIHC
C16orf45	1	LIHC
ARG1	1	LIHC
DKFZp779M0652	1	LIHC
CECR2	1	LIHC
DEFB132	1	LIHC
LECT2	1	LIHC
LINC01558	1	LIHC
AKR1C6P	1	LIHC
ABCC6P1	1	LIHC
SERPINA10	1	LIHC
SELP	1	LIHC
UROC1	1	LIHC
CCL15-CCL14	1	LIHC
SLC46A3	1	LIHC
LINC01554	1	LIHC
PLA2G12B	1	LIHC
IDO2	1	LIHC
CD5L	1	LIHC
CLDN14	1	LIHC
GPD1	1	LIHC
SLC2A12	1	LIHC
SYBU	1	LIHC
ALDH8A1	1	LIHC
PKLR	1	LIHC
ALB	1	LIHC
FGGY	1	LIHC
TFR2	1	LIHC
SCML4	1	LIHC
CPS1-IT1	1	LIHC
AKR1D1	1	LIHC
SLC30A10	1	LIHC
SLC17A2	1	LIHC
ACMSD	1	LIHC
SULT2A1	1	LIHC
HPD	1	LIHC
CCR7	1	LIHC
CYP2A7	1	LIHC
C8B	1	LIHC
TNFRSF13B	1	LUAD
TNFRSF13C	1	LUAD
PATL2	1	LUAD
AMPD1	1	LUAD
TNFRSF17	1	LUAD
CD79B	1	LUAD
FCRLA	1	LUAD
FCRL3	1	LUAD
CLEC17A	1	LUAD
LINC00926	1	LUAD
RNASE1	1	LUAD
CCDC154	1	LUAD
OPRK1	1	LUAD
FCRL1	1	LUAD
CXCR5	1	LUAD
VPREB3	1	LUAD
MS4A15	1	LUAD
CLUL1	1	LUAD
CRYGN	1	LUAD
CKMT2	1	LUAD
TTF2	1	OV
RGPD8	1	OV
NKTR	1	OV
KLHL11	1	OV
PI4KAP2	1	OV
LY6G5B	1	OV
MSH5	1	OV
CROCCP3	1	OV
ZNF84	1	OV
NBPF1	1	OV
PRSS45	1	OV
DCAF4L1	1	OV
ZNRD1-AS1	1	OV
CCNL2	1	OV
STK36	1	OV
NUTM2F	1	OV
DPRXP4	1	OV
P2RY4	1	OV
SLC10A4	1	THCA
FZD9	1	THCA
LRRC4	1	THCA
RANBP17	1	THCA
USP44	1	THCA
DEPTOR	1	THCA
ANGPT1	1	THCA
MSL3P1	1	THCA
DNALI1	1	THCA
EXOC3L2	1	THCA
IQGAP2	1	THCA
KCNE3	1	THCA
RBM20	1	THCA
KCNAB1	1	THCA
HIST1H4H	1	THCA
PDE7B	1	THCA
TRPV6	1	THCA
RPH3A	1	THCA
FLRT1	1	THCA
VLDLR-AS1	1	THCA
SLC26A7	1	THCA
PLEKHD1	1	THCA
KIF19	1	THCA
NKX2-3	1	THCA
SLC4A4	1	THCA
GPR83	1	THCA
GLDC	1	THCA
EBF4	1	THCA
IRS4	1	THCA
IGDCC3	1	THCA
DGKI	1	THCA
SLC26A4-AS1	1	THCA
TPTE2P1	1	THCA
KCNJ13	1	THCA
OCA2	1	THCA
FOXJ1	1	THCA
GABRG1	1	THCA
SFTPC	1	THCA
SORCS1	1	THCA
SLC26A4	1	THCA
KHDRBS2	1	THCA
TPO	1	THCA
LRP1B	1	THCA
LINGO2	1	THCA
KIT	1	THCA
LGI3	1	THCA
PKNOX2	1	THCA
SLC14A2	1	THCA
LINC00473	1	THCA
SELV	1	THCA
CARTPT	1	THCA
DPP6	1	THCA
FAM155B	1	THCA
DIO1	1	THCA
FER1L6	1	THCA
KCNK16	1	THCA
TMEM139	1	THCA
TBX22	1	THCA
ZNF560	1	THCA
LECT1	1	THCA
ZNF804B	1	THCA
C22orf34	1	THYM
HSD17B11	1	THYM
TEC	1	THYM
DGKE	1	THYM
MLLT3	1	THYM
LOC286367	1	THYM
NFYC-AS1	1	THYM
ZFP69	1	THYM
LINC00957	1	THYM
TREML2	1	THYM
C7orf31	1	THYM
KBTBD8	1	THYM
C16orf54	1	THYM
DMC1	1	THYM
PLCH1	1	THYM
NLRC3	1	THYM
LIPE	1	THYM
ACER1	1	THYM
ZNF101	1	THYM
VAMP1	1	THYM
CD5	1	THYM
GAPT	1	THYM
ARHGEF6	1	THYM
NXPE3	1	THYM
TOP2B	1	THYM
TAGAP	1	THYM
TLR7	1	THYM
GAB3	1	THYM
DOCK8	1	THYM
CD96	1	THYM
DDX26B	1	THYM
PBRM1	1	THYM
DGKD	1	THYM
ZNF763	1	THYM
PARP15	1	THYM
ITK	1	THYM
LDLRAD4	1	THYM
IKZF1	1	THYM
PIK3CD	1	THYM
SNRK	1	THYM
FAM78A	1	THYM
HMGB1P1	1	THYM
FLI1	1	THYM
KLF12	1	THYM
SPN	1	THYM
UBE2J1	1	THYM
RASGRP1	1	THYM
ARHGAP30	1	THYM
RASGRP2	1	THYM
AGAP2	1	THYM
SBF1	1	THYM
TESPA1	1	THYM
KLHL6	1	THYM
FRAT1	1	THYM
GDF11	1	THYM
LINC00938	1	THYM
LZTFL1	1	THYM
GOLGA2P5	1	THYM
OPALIN	1	THYM
SNX20	1	THYM
PTPN22	1	THYM
BIN2	1	THYM
AKNA	1	THYM
LPXN	1	THYM
LCP2	1	THYM
GNG2	1	THYM
TTC24	1	THYM
NRROS	1	THYM
HCG27	1	THYM
RRN3P3	1	THYM
PRKACB	1	THYM
THEMIS	1	THYM
ARRDC5	1	THYM
RAG1	1	THYM
CRACR2A	1	THYM
JARID2	1	THYM
CD3G	1	THYM
CD37	1	THYM
RUNX1-IT1	1	THYM
FMNL1	1	THYM
PRKCB	1	THYM
GNE	1	THYM
SATB1	1	THYM
UBASH3A	1	THYM
RTKN2	1	THYM
RFXAP	1	THYM
HSF5	1	THYM
CERKL	1	THYM
LBH	1	THYM
RHOH	1	THYM
LRRC8D	1	THYM
PIK3CG	1	THYM
TSKS	1	THYM
SELL	1	THYM
GIMAP6	1	THYM
SLC43A2	1	THYM
PALM2-AKAP2	1	THYM
LINC00341	1	THYM
DPPA4	1	THYM
HPDL	1	THYM
LCP1	1	THYM
P2RY8	1	THYM
MTF2	1	THYM
CNR2	1	THYM
SASH3	1	THYM
PTGDR2	1	THYM
STK17B	1	THYM
C22orf24	1	THYM
FCMR	1	THYM
C11orf21	1	THYM
HEMGN	1	THYM
PTPRC	1	THYM
HMHA1	1	THYM
ITPR2	1	THYM
KCNA3	1	THYM
CAMK4	1	THYM
PSIP1	1	THYM
ELMO1	1	THYM
KLHL32	1	THYM
A1BG-AS1	1	THYM
SCN3A	1	THYM
ETS1	1	THYM
VNN2	1	THYM
ITGAL	1	THYM
ARHGAP15	1	THYM
TCF7	1	THYM
FYCO1	1	THYM
ICOS	1	THYM
IL16	1	THYM
PTBP2	1	THYM
GFI1	1	THYM
EIF4E3	1	THYM
ARHGAP9	1	THYM
ZNF681	1	THYM
GATA3	1	THYM
MAPRE2	1	THYM
SLAIN1	1	THYM
AFF3	1	THYM
TRAF3IP3	1	THYM
FNBP1	1	THYM
ESR2	1	THYM
PIK3C2B	1	THYM
CEBPE	1	THYM
GP5	1	THYM
ZNF788	1	THYM
GAB2	1	THYM
MICB	1	THYM
ZNF280D	1	THYM
DENND1C	1	THYM
ZAP70	1	THYM
LOC283070	1	THYM
SLFN11	1	THYM
TRAT1	1	THYM
EDEM1	1	THYM
FGD3	1	THYM
GKAP1	1	THYM
LINC00426	1	THYM
SLC7A6	1	THYM
PRRT4	1	THYM
DEFA1B	1	THYM
GRAP2	1	THYM
BAHCC1	1	THYM
SIPA1	1	THYM
SLC22A16	1	THYM
GVINP1	1	THYM
ZNF22	1	THYM
LINC00852	1	THYM
RAC2	1	THYM
NMT2	1	THYM
FYB	1	THYM
SH2D3C	1	THYM
RAG2	1	THYM
TFAP2E	1	THYM
MFNG	1	THYM
TRDMT1	1	THYM
SSTR3	1	THYM
ABCD3	1	THYM
ARL11	1	THYM
S100Z	1	THYM
PSD4	1	THYM
GALNT7	1	THYM
CD247	1	THYM
GPR18	1	THYM
SSH2	1	THYM
TTC7A	1	THYM
CACNA2D4	1	THYM
SEC31B	1	THYM
WNT8B	1	THYM
LINC01226	1	THYM
C20orf203	1	THYM
LAIR1	1	THYM
ATP2A3	1	THYM
IKZF2	1	THYM
ICAM3	1	THYM
TBC1D1	1	THYM
HACD1	1	THYM
RGS10	1	THYM
ODF2L	1	THYM
DGKA	1	THYM
TARP	1	THYM
2016-09-01	1	THYM
CORO1A	1	THYM
TET1	1	THYM
SKAP1	1	THYM
PCED1B-AS1	1	THYM
TNFAIP8	1	THYM
EPB41	1	THYM
XBP1	1	THYM
CD53	1	THYM
TFPI2	1	THYM
RNF125	1	THYM
ARHGDIB	1	THYM
LCK	1	THYM
SNX29P2	1	THYM
FCHSD1	1	THYM
PARVG	1	THYM
MYO7B	1	THYM
HACD4	1	THYM
TMIGD2	1	THYM
FLJ37453	1	THYM
LRRC34	1	THYM
HDAC7	1	THYM
CDR2	1	THYM
EEPD1	1	THYM
WAS	1	THYM
HSD17B13	1	THYM
SH2D1A	1	THYM
LBR	1	THYM
LINC01366	1	THYM
CHRNA3	1	THYM
GLRX	1	THYM
MDM4	1	THYM
LY9	1	THYM
ZNF572	1	THYM
ZNF491	1	THYM
TCF12	1	THYM
RGPD1	1	THYM
GALM	1	THYM
GRK5	1	THYM
FBXL12	1	THYM
C10orf25	1	THYM
TMEM156	1	THYM
MYB	1	THYM
WNT1	1	THYM
SLAMF1	1	THYM
CLEC2B	1	THYM
FBXO5	1	THYM
CMTM3	1	THYM
CHD1	1	THYM
MYBL1	1	THYM
CYP2U1	1	THYM
PADI4	1	THYM
KLF13	1	THYM
RCSD1	1	THYM
ZNF208	1	THYM
SMIM24	1	THYM
GPA33	1	THYM
NUCB2	1	THYM
SELPLG	1	THYM
TAGLN3	1	THYM
EVL	1	THYM
CNTRL	1	THYM
MTA3	1	THYM
RTP5	1	THYM
NFE2	1	THYM
CLEC9A	1	THYM
ZNF415	1	THYM
ZNF665	1	THYM
CD4	1	THYM
TREML1	1	THYM
ZEB1-AS1	1	THYM
GP1BA	1	THYM
KCNAB3	1	THYM
NUDT9P1	1	THYM
SLC8B1	1	THYM
KAT2B	1	THYM
PTER	1	THYM
GPR174	1	THYM
PASK	1	THYM
CCDC69	1	THYM
PITPNC1	1	THYM
PCAT18	1	THYM
TNFSF8	1	THYM
GPSM3	1	THYM
ERVFRD-1	1	THYM
GIMAP2	1	THYM
DNM1P46	1	THYM
IL36A	1	THYM
ERAP2	1	THYM
PLAC8	1	THYM
RAB37	1	THYM
PEX5L	1	THYM
CEP128	1	THYM
IL12RB1	1	THYM
KCTD19	1	THYM
ZNF98	1	THYM
KCNK10	1	THYM
KIF21B	1	THYM
CD69	1	THYM
LOC153684	1	THYM
FLT3	1	THYM
KIAA1551	1	THYM
GPR55	1	THYM
VAV1	1	THYM
PTK2B	1	THYM
MAP2K6	1	THYM
NDST3	1	THYM
FERMT3	1	THYM
LCT	1	THYM
SIAH3	1	THYM
SLC7A3	1	THYM
RASSF5	1	THYM
PTCRA	1	THYM
UCP2	1	THYM
TMEM26	1	THYM
TMPO	1	THYM
ADGRF3	1	THYM
SERPINB9	1	THYM
IGLL1	1	THYM
CXCR4	1	THYM
TSPAN32	1	THYM
PAFAH2	1	THYM
ADAMTS17	1	THYM
PVRIG	1	THYM
NIPSNAP3B	1	THYM
RUNX2	1	THYM
TRPM4	1	UCEC
PPAP2C	1	UCEC
SPRY3	1	UCEC
SLC25A35	1	UCEC
STX18	1	UCEC
SERINC2	1	UCEC
ELP3	1	UCEC
MCF2L	1	UCEC
VMAC	1	UCEC
ESR1	1	UCEC
LENG9	1	UCEC
STAP2	1	UCEC
SCGB2A1	1	UCEC
ENTPD3	1	UCEC
SYTL1	1	UCEC
CCDC170	1	UCEC
GLYATL2	1	UCEC
SAT1	1	UCEC
RANGRF	1	UCEC
CREB3L4	1	UCEC
ANKFN1	1	UCEC
ANAPC4	1	UCEC
SUGT1P3	1	UCEC
TTC21A	1	UCEC
FUT2	1	UCEC
TMPRSS13	1	UCEC
ARHGAP26	1	UCEC
GALNT4	1	UCEC
NOXA1	1	UCEC
LIMS3-LOC440895	1	UCEC
TDGF1	1	UCEC
EYA2	1	UCEC
TMC5	1	UCEC
MRAP2	1	UCEC
SELENBP1	1	UCEC
CCDC129	1	UCEC
TMED6	1	UCEC
TMEM211	1	UCEC
DCST2	1	UCEC
FRMPD2B	1	UCEC
RBBP8NL	1	UCEC
GRAP	1	UCEC
MSX1	1	UCEC
ORM1	1	UCEC
NT5E	1	UCEC
ERICH3	1	UCEC
INE2	1	UCEC
C6orf52	1	UCEC
LRRC36	1	UCEC
ROBO2	1	UCEC
KCNK6	1	UCEC
CUBN	1	UCEC
EPPIN	1	UCEC
KCNRG	1	UCEC
DNAH9	1	UCEC
TDGF1P3	1	UCEC
DOCK5	1	UCEC
C4orf19	1	UCEC
FAM46C	1	UCEC
STX19	1	UCEC
PIK3R1	1	UCEC
ORM2	1	UCEC
TMEM101	1	UCEC
PALMD	1	UCEC
GPCPD1	1	UCEC
ST6GALNAC1	1	UCEC
MMP26	1	UCEC
SMIM6	1	UCEC
ACSL5	1	UCEC
TMEM114	1	UCEC
PLA2G4A	1	UCEC
SERPINA5	1	UCEC
CCDC42B	1	UCEC
REEP6	1	UCEC
SPA17	1	UCEC
CALN1	1	UCEC
SLC1A1	1	UCEC
VWA3A	1	UCEC
LINC00092	1	UCEC
RSPH1	1	UCEC
C1orf228	1	UCEC
FGL1	1	UCEC
HSF4	1	UCEC
WFDC6	1	UCEC
FOLH1B	1	UCEC
GLYCTK	1	UCEC
VWA3B	1	UCEC
TP53AIP1	1	UCEC
SOX17	1	UCEC
DMBT1	1	UCEC
SNTN	1	UCEC
KIAA1456	1	UCEC
MYCBPAP	1	UCEC
SLC47A1	1	UCEC
C12orf74	1	UCEC
C19orf18	1	UCEC
MYCN	1	UCEC
FMO6P	1	UCEC
HOXB5	1	UCEC
C1orf194	1	UCEC
CCDC33	1	UCEC
CCDC160	1	UCEC
FAM166B	1	UCEC
C2orf88	1	UCEC
HOXB6	1	UCEC
CELP	1	UCEC
APOBEC4	1	UCEC
CNGA4	1	UCEC
PROM2	1	UCEC
LINC00261	1	UCEC
PYY	1	UCEC
MROH9	1	UCEC
LOC100190940	1	UCEC
DTHD1	1	UCEC
DYNLRB2	1	UCEC
ZG16B	1	UCEC
C22orf15	1	UCEC
LOC90246	1	UCEC
HNF1A	1	UCEC
PLAC4	1	UCEC
CA6	1	UCEC
PCP2	1	UCEC
SEMA3E	1	UCEC
HES5	1	UCEC
ECT2L	1	UCEC
FUT5	1	UCEC
CEL	1	UCEC
LRRC71	1	UCEC
CATSPERD	1	UCEC
CCDC37	1	UCEC
SAXO2	1	UCEC
LRRC46	1	UCEC
GAS2L2	1	UCEC
FAM13C	1	UCEC
TPPP3	1	UCEC
SLC1A2	1	UCEC
CFAP45	1	UCEC
DNAH12	1	UCEC
BCL2L15	1	UCEC
LINC00303	1	UCEC
RIBC1	1	UCEC
TNNI3K	1	UCEC
MAP3K19	1	UCEC
SLC46A2	1	UCEC
TEKT1	1	UCEC
CFAP58	1	UCEC
SERPINA11	1	UCEC
LRRC18	1	UCEC
FAM216B	1	UCEC
TTLL10	1	UCEC
NXF3	1	UCEC
DEFB4A	1	UCEC
HNF1A-AS1	1	UCEC
MIA	1	UCEC
PIH1D3	1	UCEC
DCDC2B	1	UCEC
AGBL2	1	UCEC
C1orf189	1	UCEC
ODAM	1	UCEC
RSPH4A	1	UCEC
TEKT3	1	UCEC
KLK14	1	UCEC
LMNTD1	1	UCEC
LINC00937	1	UCEC
C3orf36	1	UCEC
ADGB	1	UCEC
ADAMTS8	1	UCEC
PPP1R32	1	UCEC
SPINK4	1	UCEC
ADCYAP1R1	1	UCEC
[truncated: 38 more rows]

## Sheet: Table S26
Genes only upregulated in high-grade cancers compared to low-grade cancers.
Symbol	Number of cancers in which gene is upregulated	Cancers in which gene is upregulated
FLNC	6	BLCA,KIRC,LGG,LIHC,STAD,UCEC
MYBL2	5	BLCA,KIRC,LGG,LIHC,UCEC
CENPA	5	BLCA,KIRC,LGG,LIHC,UCEC
TPX2	5	BLCA,KIRC,LGG,LIHC,UCEC
FOXM1	5	BLCA,KIRC,LGG,LIHC,UCEC
RAB42	5	BLCA,HNSC,KIRC,LGG,UCEC
CEP55	5	BLCA,KIRC,LGG,LIHC,UCEC
KIF15	5	BLCA,KIRC,LGG,LIHC,UCEC
BUB1	5	BLCA,KIRC,LGG,LIHC,UCEC
BIRC5	5	BLCA,KIRC,LGG,LIHC,UCEC
PLK1	5	BLCA,KIRC,LGG,LIHC,UCEC
ASPM	5	BLCA,KIRC,LGG,LIHC,UCEC
RRM2	5	BLCA,KIRC,LGG,LIHC,UCEC
CDC20	5	BLCA,KIRC,LGG,LIHC,UCEC
NEIL3	5	BLCA,KIRC,LGG,LIHC,UCEC
NUF2	5	BLCA,KIRC,LGG,LIHC,UCEC
KIF18B	5	BLCA,KIRC,LGG,LIHC,UCEC
KIF14	5	BLCA,KIRC,LGG,LIHC,UCEC
TROAP	5	BLCA,KIRC,LGG,LIHC,UCEC
CDCA3	5	BLCA,KIRC,LGG,LIHC,UCEC
UBE2C	5	BLCA,KIRC,LGG,LIHC,UCEC
IGF2BP3	5	BLCA,KIRC,LGG,LIHC,UCEC
MFI2	5	BLCA,HNSC,KIRC,LIHC,UCEC
REEP2	5	BLCA,HNSC,LIHC,STAD,UCEC
GTSE1	5	BLCA,KIRC,LGG,LIHC,UCEC
LAG3	5	BLCA,HNSC,KIRC,STAD,UCEC
IGF2BP2	5	BLCA,KIRC,LGG,LIHC,UCEC
HMMR	5	BLCA,KIRC,LGG,LIHC,UCEC
CDC25C	5	BLCA,KIRC,LGG,LIHC,UCEC
KIF20A	5	BLCA,KIRC,LGG,LIHC,UCEC
FAM64A	5	BLCA,KIRC,LGG,LIHC,UCEC
AURKB	5	BLCA,KIRC,LGG,LIHC,UCEC
PDCD1	5	BLCA,HNSC,KIRC,LIHC,STAD
IQGAP3	5	BLCA,KIRC,LGG,LIHC,UCEC
ZIC2	5	BLCA,HNSC,KIRC,LIHC,UCEC
PTPN7	5	BLCA,HNSC,KIRC,LGG,STAD
MIR155HG	5	BLCA,HNSC,KIRC,LGG,STAD
HJURP	5	BLCA,KIRC,LGG,LIHC,UCEC
RDM1	5	BLCA,HNSC,KIRC,LGG,UCEC
MAP4K1	5	BLCA,HNSC,KIRC,STAD,UCEC
C5orf34	5	BLCA,HNSC,LGG,LIHC,UCEC
SIT1	5	BLCA,HNSC,KIRC,LGG,STAD
EPHA6	5	BLCA,HNSC,KIRC,STAD,UCEC
PTTG1	5	BLCA,KIRC,LGG,LIHC,UCEC
CXCR3	5	BLCA,HNSC,KIRC,LGG,STAD
GZMK	5	BLCA,HNSC,KIRC,LGG,STAD
FAM26F	5	BLCA,HNSC,KIRC,LGG,STAD
CCDC8	5	BLCA,HNSC,LGG,STAD,UCEC
SIX2	5	HNSC,KIRC,LIHC,STAD,UCEC
CDCA5	4	BLCA,LGG,LIHC,UCEC
MCM10	4	BLCA,LGG,LIHC,UCEC
KIF4A	4	BLCA,LGG,LIHC,UCEC
SHOX2	4	BLCA,KIRC,LGG,UCEC
MELK	4	BLCA,LGG,LIHC,UCEC
MCM2	4	BLCA,LGG,LIHC,UCEC
ECT2	4	BLCA,LGG,LIHC,UCEC
CHEK1	4	BLCA,LGG,LIHC,UCEC
APOE	4	BLCA,KIRC,STAD,UCEC
ORC1	4	BLCA,LGG,LIHC,UCEC
BEND6	4	BLCA,KIRC,STAD,UCEC
GFPT2	4	BLCA,KIRC,STAD,UCEC
NCAPH	4	BLCA,LGG,LIHC,UCEC
CENPI	4	BLCA,LGG,LIHC,UCEC
DEPDC1	4	BLCA,LGG,LIHC,UCEC
KIF2C	4	BLCA,LGG,LIHC,UCEC
CDKN3	4	BLCA,LGG,LIHC,UCEC
FAM72B	4	BLCA,LGG,LIHC,UCEC
GINS1	4	BLCA,LGG,LIHC,UCEC
RAD51AP1	4	BLCA,LGG,LIHC,UCEC
CKAP2L	4	BLCA,LGG,LIHC,UCEC
FAM72D	4	BLCA,LGG,LIHC,UCEC
CDCA8	4	BLCA,LGG,LIHC,UCEC
SPHK1	4	BLCA,KIRC,LIHC,UCEC
EXO1	4	BLCA,LGG,LIHC,UCEC
DLGAP5	4	BLCA,LGG,LIHC,UCEC
KIF23	4	BLCA,LGG,LIHC,UCEC
DEPDC1B	4	BLCA,LGG,LIHC,UCEC
SUSD3	4	BLCA,CESC,HNSC,UCEC
NEK2	4	BLCA,KIRC,LGG,LIHC
DTL	4	BLCA,LGG,LIHC,UCEC
FANCB	4	BLCA,LGG,LIHC,UCEC
NDC80	4	BLCA,LGG,LIHC,UCEC
CCNA2	4	BLCA,LGG,LIHC,UCEC
PRC1	4	BLCA,LGG,LIHC,UCEC
KIF11	4	BLCA,LGG,LIHC,UCEC
CENPF	4	BLCA,LGG,LIHC,UCEC
CCNB2	4	BLCA,LGG,LIHC,UCEC
PRR11	4	BLCA,LGG,LIHC,UCEC
ALPK2	4	BLCA,LGG,STAD,UCEC
CLSPN	4	BLCA,LGG,LIHC,UCEC
KIF18A	4	BLCA,LGG,LIHC,UCEC
GSG2	4	BLCA,LGG,LIHC,UCEC
TCF19	4	BLCA,LGG,LIHC,UCEC
OIP5	4	BLCA,LGG,LIHC,UCEC
SPC25	4	BLCA,LGG,LIHC,UCEC
FAM20A	4	BLCA,KIRC,LGG,STAD
MKI67	4	BLCA,LGG,LIHC,UCEC
SGOL2	4	BLCA,LGG,LIHC,UCEC
NCAPG	4	BLCA,LGG,LIHC,UCEC
SGOL1	4	BLCA,LGG,LIHC,UCEC
RAD54L	4	BLCA,LGG,LIHC,UCEC
WDR62	4	BLCA,LGG,LIHC,UCEC
RAD51	4	BLCA,LGG,LIHC,UCEC
E2F1	4	BLCA,LGG,LIHC,UCEC
TENM3	4	BLCA,KIRC,STAD,UCEC
SLAMF8	4	BLCA,KIRC,LGG,STAD
EPR1	4	BLCA,LGG,LIHC,UCEC
FAM72A	4	BLCA,LGG,LIHC,UCEC
NUSAP1	4	BLCA,LGG,LIHC,UCEC
SKA3	4	BLCA,LGG,LIHC,UCEC
ESCO2	4	BLCA,LGG,LIHC,UCEC
TRIP13	4	BLCA,LGG,LIHC,UCEC
XRCC2	4	BLCA,LGG,LIHC,UCEC
KIFC1	4	BLCA,LGG,LIHC,UCEC
UCHL1	4	BLCA,KIRC,STAD,UCEC
CDC45	4	BLCA,LGG,LIHC,UCEC
PKMYT1	4	BLCA,LGG,LIHC,UCEC
SIGLEC1	4	BLCA,LGG,STAD,UCEC
POLQ	4	BLCA,LGG,LIHC,UCEC
TYMS	4	BLCA,HNSC,LGG,UCEC
BUB1B	4	BLCA,LGG,LIHC,UCEC
SKA1	4	BLCA,LGG,LIHC,UCEC
CENPE	4	BLCA,LGG,LIHC,UCEC
ARHGAP11A	4	BLCA,LGG,LIHC,UCEC
ERCC6L	4	BLCA,LGG,LIHC,UCEC
PDGFRL	4	BLCA,KIRC,LIHC,STAD
CCNB1	4	BLCA,LGG,LIHC,UCEC
ARHGAP29	4	BLCA,CESC,ESCA,UCEC
PIF1	4	BLCA,LGG,LIHC,UCEC
CDCA2	4	BLCA,LGG,LIHC,UCEC
2016-09-03	4	BLCA,HNSC,KIRC,UCEC
ESPL1	4	BLCA,LGG,LIHC,UCEC
CHRDL2	4	BLCA,KIRC,STAD,UCEC
SALL4	4	BLCA,KIRC,LIHC,UCEC
GINS4	4	BLCA,LGG,LIHC,UCEC
CXCL13	4	BLCA,KIRC,STAD,UCEC
STAC	4	BLCA,LGG,STAD,UCEC
CDCA7	4	BLCA,HNSC,LGG,LIHC
GBP5	4	BLCA,KIRC,LGG,STAD
C17orf53	4	BLCA,LGG,LIHC,UCEC
TTK	4	BLCA,LGG,LIHC,UCEC
ADAMDEC1	4	BLCA,KIRC,LGG,STAD
ASF1B	4	BLCA,LGG,LIHC,UCEC
C2orf48	4	BLCA,HNSC,LGG,UCEC
FXYD6	4	BLCA,HNSC,STAD,UCEC
E2F2	4	BLCA,LGG,LIHC,UCEC
NECAB1	4	BLCA,HNSC,STAD,UCEC
HLA-DQA1	4	BLCA,HNSC,LGG,STAD
RAB39B	4	BLCA,HNSC,STAD,UCEC
COL8A1	4	BLCA,LGG,STAD,UCEC
ARHGAP11B	4	BLCA,LGG,LIHC,UCEC
PBK	4	BLCA,LGG,LIHC,UCEC
CDC25A	4	BLCA,LGG,LIHC,UCEC
CPVL	4	BLCA,CESC,LGG,UCEC
IGF2BP1	4	BLCA,KIRC,LIHC,UCEC
HLA-DQA2	4	BLCA,KIRC,LGG,STAD
KREMEN2	4	BLCA,HNSC,LIHC,UCEC
CD19	4	BLCA,HNSC,KIRC,STAD
CXCR6	4	BLCA,KIRC,LGG,STAD
CXCL9	4	BLCA,LGG,STAD,UCEC
LTA	4	BLCA,HNSC,KIRC,STAD
CD72	4	BLCA,HNSC,KIRC,STAD
CDKN2C	4	BLCA,HNSC,LGG,UCEC
CXCL10	4	BLCA,LGG,STAD,UCEC
MEI1	4	BLCA,HNSC,KIRC,STAD
LOC90768	4	BLCA,KIRC,STAD,UCEC
MTFR2	4	BLCA,LGG,LIHC,UCEC
GBP1	4	BLCA,LGG,STAD,UCEC
CR2	4	BLCA,HNSC,STAD,UCEC
ELOVL2	4	BLCA,CESC,STAD,UCEC
CD2	4	BLCA,KIRC,LGG,STAD
HMGA2	4	BLCA,KIRC,LGG,UCEC
CHRDL1	4	BLCA,HNSC,KIRC,STAD
CCL5	4	BLCA,KIRC,LGG,STAD
RMI2	4	BLCA,LGG,LIHC,UCEC
DES	4	BLCA,LGG,STAD,UCEC
FDCSP	4	BLCA,HNSC,KIRC,STAD
CCL19	4	BLCA,HNSC,KIRC,STAD
SPIB	4	BLCA,HNSC,KIRC,STAD
CD3E	4	BLCA,KIRC,LGG,STAD
FOXD3	4	BLCA,HNSC,LGG,UCEC
LRP8	4	BLCA,KIRC,LIHC,UCEC
SMC1B	4	BLCA,HNSC,LIHC,UCEC
CXCR2P1	4	BLCA,HNSC,STAD,UCEC
PLA2G2D	4	BLCA,HNSC,KIRC,STAD
UBASH3A	4	BLCA,HNSC,KIRC,STAD
MAP1LC3C	4	BLCA,LGG,STAD,UCEC
ADAM6	4	BLCA,KIRC,LGG,STAD
GBP1P1	4	BLCA,LGG,STAD,UCEC
IL2RG	4	BLCA,HNSC,KIRC,LGG
LTB	4	BLCA,HNSC,KIRC,STAD
GDF1	4	BLCA,LIHC,STAD,UCEC
LOC399815	4	BLCA,HNSC,LIHC,UCEC
HLA-DOA	4	BLCA,HNSC,LGG,STAD
JAK3	4	BLCA,HNSC,KIRC,STAD
CD8B	4	BLCA,HNSC,KIRC,STAD
ZNF683	4	BLCA,HNSC,KIRC,STAD
NTNG1	4	BLCA,HNSC,STAD,UCEC
IDO1	4	BLCA,HNSC,LGG,STAD
LGALS17A	4	CESC,LGG,STAD,UCEC
FAM83D	3	BLCA,LGG,UCEC
SHCBP1	3	BLCA,LGG,LIHC
DSCC1	3	BLCA,LIHC,UCEC
CHI3L1	3	BLCA,LGG,UCEC
CTHRC1	3	BLCA,KIRC,LGG
GREM1	3	BLCA,KIRC,STAD
ANLN	3	BLCA,LIHC,UCEC
PYCR1	3	BLCA,KIRC,LIHC
FZD2	3	BLCA,KIRC,LGG
KIAA1524	3	BLCA,LIHC,UCEC
SLC16A10	3	BLCA,ESCA,UCEC
MPP2	3	BLCA,HNSC,UCEC
CCL18	3	BLCA,STAD,UCEC
GXYLT2	3	BLCA,KIRC,STAD
MSR1	3	BLCA,LGG,STAD
CD163	3	BLCA,LGG,STAD
FCGR3A	3	BLCA,LGG,STAD
RACGAP1	3	BLCA,LIHC,UCEC
TNFAIP6	3	BLCA,LGG,UCEC
POSTN	3	BLCA,LGG,UCEC
SLMO1	3	BLCA,CESC,UCEC
KDELR3	3	BLCA,KIRC,LGG
BAG2	3	BLCA,CESC,STAD
S1PR3	3	BLCA,LGG,STAD
FPR3	3	BLCA,LGG,STAD
MCM8	3	BLCA,LGG,UCEC
SPC24	3	BLCA,LGG,UCEC
FNDC1	3	BLCA,LGG,STAD
COL10A1	3	BLCA,STAD,UCEC
FKBP5	3	BLCA,STAD,UCEC
CHAF1B	3	BLCA,LGG,LIHC
GPRIN1	3	BLCA,KIRC,LIHC
AURKA	3	BLCA,LGG,UCEC
IL2RA	3	BLCA,LGG,STAD
BCL2A1	3	BLCA,KIRC,LGG
HLA-DOB	3	BLCA,KIRC,STAD
FCGR2A	3	BLCA,LGG,STAD
FCGR1A	3	BLCA,KIRC,STAD
FCGR1B	3	BLCA,KIRC,STAD
WDHD1	3	BLCA,LIHC,UCEC
ASIC1	3	BLCA,KIRC,LIHC
CLMP	3	BLCA,KIRC,STAD
TIMELESS	3	BLCA,LGG,UCEC
CDC6	3	BLCA,LGG,LIHC
RFC4	3	BLCA,LIHC,UCEC
ADORA1	3	BLCA,KIRC,UCEC
SIGLEC7	3	BLCA,LGG,STAD
LILRB3	3	BLCA,KIRC,STAD
FOXD1	3	BLCA,LGG,UCEC
CDK1	3	BLCA,LGG,LIHC
CASC5	3	BLCA,LGG,UCEC
BNC2	3	BLCA,STAD,UCEC
WISP1	3	BLCA,LGG,STAD
HTRA3	3	BLCA,LGG,STAD
LRRN2	3	BLCA,STAD,UCEC
ZFHX4	3	BLCA,STAD,UCEC
FCGR1C	3	BLCA,KIRC,STAD
IGDCC4	3	BLCA,KIRC,LIHC
ESYT3	3	BLCA,LIHC,UCEC
CBX2	3	BLCA,LGG,LIHC
APLP1	3	BLCA,KIRC,UCEC
CCL11	3	BLCA,STAD,UCEC
WDR76	3	BLCA,LGG,LIHC
PDCD1LG2	3	BLCA,LGG,STAD
BRCA2	3	BLCA,LGG,UCEC
EME1	3	BLCA,LGG,LIHC
ADAM12	3	BLCA,KIRC,LGG
APOC2	3	BLCA,KIRC,STAD
CD38	3	BLCA,KIRC,STAD
MS4A6A	3	BLCA,LGG,STAD
PLAUR	3	BLCA,KIRC,LGG
BRIP1	3	BLCA,LGG,UCEC
ST6GALNAC5	3	BLCA,LIHC,STAD
APCDD1L	3	BLCA,KIRC,UCEC
EPSTI1	3	BLCA,LGG,UCEC
LY96	3	BLCA,LGG,STAD
SPAG5	3	BLCA,LGG,UCEC
LMNB1	3	BLCA,LGG,LIHC
FANCA	3	BLCA,KIRC,LGG
HLA-DQB1	3	BLCA,LGG,STAD
TK1	3	BLCA,LGG,UCEC
TXLNB	3	BLCA,LGG,STAD
TIGIT	3	BLCA,KIRC,STAD
POLE2	3	BLCA,LGG,LIHC
MMP9	3	BLCA,KIRC,LGG
SLC1A3	3	BLCA,STAD,UCEC
EFEMP1	3	BLCA,CESC,STAD
HGF	3	BLCA,LGG,STAD
PSAT1	3	BLCA,KIRC,UCEC
C5orf46	3	BLCA,KIRC,UCEC
CHST13	3	BLCA,ESCA,UCEC
ZWINT	3	BLCA,LGG,LIHC
EZH2	3	BLCA,LGG,LIHC
TICRR	3	BLCA,LIHC,UCEC
PDLIM3	3	BLCA,HNSC,STAD
IL6	3	BLCA,KIRC,LGG
PCOLCE2	3	BLCA,STAD,UCEC
HOXD13	3	BLCA,LGG,UCEC
CDK2	3	BLCA,LGG,UCEC
COL8A2	3	BLCA,STAD,UCEC
UBE2T	3	BLCA,LGG,LIHC
PARPBP	3	BLCA,LGG,LIHC
ARL4C	3	BLCA,LGG,UCEC
NNMT	3	BLCA,LGG,STAD
FAM49A	3	BLCA,STAD,UCEC
RNASE2	3	BLCA,KIRC,LGG
FCGR2C	3	BLCA,LGG,STAD
ITPRIPL1	3	BLCA,LGG,UCEC
HLA-DPB1	3	BLCA,LGG,STAD
WT1	3	BLCA,KIRC,UCEC
DCLK1	3	BLCA,STAD,UCEC
MYO1G	3	BLCA,LGG,STAD
SYNGR3	3	BLCA,HNSC,UCEC
HLA-DPA1	3	BLCA,LGG,STAD
MXRA8	3	BLCA,KIRC,STAD
TMEM255A	3	BLCA,HNSC,STAD
HSF2BP	3	BLCA,LIHC,UCEC
TUBB6	3	BLCA,LGG,UCEC
SRPX	3	BLCA,STAD,UCEC
ATAD5	3	BLCA,LIHC,UCEC
ANKRD36BP2	3	BLCA,KIRC,STAD
SLC30A3	3	BLCA,LIHC,UCEC
HLA-DRA	3	BLCA,LGG,STAD
APOC1	3	BLCA,KIRC,STAD
PTPN22	3	BLCA,LGG,STAD
PODNL1	3	BLCA,KIRC,LGG
CDT1	3	BLCA,LGG,LIHC
CENPW	3	BLCA,LGG,LIHC
SLAMF6	3	BLCA,LGG,STAD
KIAA0101	3	BLCA,LGG,LIHC
SRSF12	3	BLCA,LIHC,UCEC
COMP	3	BLCA,KIRC,UCEC
ADD2	3	BLCA,STAD,UCEC
LGI2	3	BLCA,STAD,UCEC
CAV1	3	BLCA,LGG,STAD
MDGA1	3	BLCA,STAD,UCEC
AKAP12	3	BLCA,STAD,UCEC
VCAM1	3	BLCA,HNSC,STAD
SYNDIG1	3	BLCA,STAD,UCEC
CADM3	3	BLCA,KIRC,STAD
FLNA	3	BLCA,STAD,UCEC
CCDC150	3	BLCA,LGG,UCEC
ITK	3	BLCA,LGG,STAD
NUDT11	3	BLCA,HNSC,STAD
HELLS	3	BLCA,LGG,LIHC
ITPKA	3	BLCA,KIRC,UCEC
FSD1	3	BLCA,CESC,UCEC
MIAT	3	BLCA,KIRC,STAD
GAS2L3	3	BLCA,LGG,UCEC
FBXO43	3	BLCA,HNSC,LIHC
DMRT3	3	BLCA,KIRC,UCEC
EBI3	3	BLCA,HNSC,STAD
ANOS1	3	BLCA,STAD,UCEC
NEFH	3	BLCA,HNSC,STAD
RHOF	3	BLCA,LIHC,UCEC
POM121L9P	3	BLCA,LGG,STAD
WBSCR17	3	BLCA,HNSC,KIRC
FAM184A	3	BLCA,HNSC,UCEC
HOXC8	3	BLCA,LGG,UCEC
NAT8L	3	BLCA,CESC,UCEC
RECQL4	3	BLCA,LIHC,UCEC
SH2D1A	3	BLCA,HNSC,STAD
FCGR2B	3	BLCA,LGG,STAD
FANCI	3	BLCA,LGG,LIHC
NLGN1	3	BLCA,STAD,UCEC
CENPK	3	BLCA,LGG,LIHC
ENOX1	3	BLCA,HNSC,STAD
NCAM2	3	BLCA,KIRC,STAD
GPR82	3	BLCA,LGG,STAD
JAKMIP1	3	BLCA,KIRC,STAD
MEOX2	3	BLCA,LGG,STAD
BMS1P20	3	BLCA,KIRC,STAD
KLHL23	3	BLCA,ESCA,UCEC
RLTPR	3	BLCA,KIRC,STAD
ORC6	3	BLCA,LGG,LIHC
HCST	3	BLCA,KIRC,STAD
L1CAM	3	BLCA,KIRC,UCEC
FCRL3	3	BLCA,HNSC,STAD
GRAMD1B	3	BLCA,LIHC,UCEC
ADGRE1	3	BLCA,KIRC,LGG
SLC17A9	3	BLCA,KIRC,UCEC
CCR5	3	BLCA,LGG,STAD
CERS1	3	BLCA,LIHC,UCEC
RNF150	3	BLCA,HNSC,STAD
SLC19A3	3	BLCA,ESCA,UCEC
VASN	3	BLCA,LGG,UCEC
EPYC	3	BLCA,HNSC,UCEC
ENPP1	3	BLCA,KIRC,LGG
SPTBN4	3	BLCA,STAD,UCEC
SMC4	3	BLCA,LGG,UCEC
NKX6-1	3	BLCA,LGG,UCEC
SAMD3	3	BLCA,HNSC,STAD
CXCL11	3	BLCA,LGG,STAD
SLC8A1	3	BLCA,STAD,UCEC
CPEB1	3	BLCA,HNSC,STAD
IGFBP5	3	BLCA,STAD,UCEC
HOXC10	3	BLCA,LGG,UCEC
MPP3	3	BLCA,LIHC,UCEC
IBSP	3	BLCA,KIRC,LGG
ZYG11A	3	BLCA,HNSC,UCEC
CD8A	3	BLCA,KIRC,STAD
WT1-AS	3	BLCA,KIRC,UCEC
LINC00494	3	BLCA,LIHC,UCEC
ZIC5	3	BLCA,LIHC,UCEC
PTGIS	3	BLCA,STAD,UCEC
CD27	3	BLCA,KIRC,STAD
PTX3	3	BLCA,LGG,UCEC
FGF2	3	BLCA,HNSC,STAD
LAMP3	3	BLCA,LGG,UCEC
IRF4	3	BLCA,KIRC,STAD
TRAIP	3	BLCA,LIHC,UCEC
GZMA	3	BLCA,LGG,STAD
KNTC1	3	BLCA,LGG,LIHC
DAGLA	3	BLCA,HNSC,UCEC
KCNK12	3	BLCA,STAD,UCEC
CD48	3	BLCA,LGG,STAD
PCDH9	3	BLCA,STAD,UCEC
EPHB2	3	BLCA,CESC,UCEC
CST7	3	BLCA,LGG,STAD
FAM129A	3	BLCA,LGG,STAD
CLEC12A	3	BLCA,LGG,STAD
TSPAN2	3	BLCA,STAD,UCEC
CXCR5	3	BLCA,KIRC,STAD
GNLY	3	BLCA,LGG,STAD
NCAM1	3	BLCA,STAD,UCEC
DTNA	3	BLCA,STAD,UCEC
MYOZ3	3	BLCA,STAD,UCEC
CD79A	3	BLCA,KIRC,STAD
PRF1	3	BLCA,LGG,STAD
GRIK5	3	BLCA,STAD,UCEC
AARD	3	BLCA,STAD,UCEC
KIRREL2	3	BLCA,HNSC,UCEC
MZB1	3	BLCA,KIRC,STAD
NKAIN4	3	BLCA,KIRC,UCEC
FCRL5	3	BLCA,KIRC,STAD
SHISA9	3	BLCA,STAD,UCEC
NCR3	3	BLCA,HNSC,STAD
ICAM5	3	BLCA,HNSC,UCEC
TBX21	3	BLCA,LGG,STAD
KCNK2	3	BLCA,STAD,UCEC
ADAM33	3	BLCA,STAD,UCEC
LAMA2	3	BLCA,LGG,STAD
SERPINF1	3	BLCA,KIRC,STAD
PTPRN	3	BLCA,KIRC,UCEC
PCDHB7	3	BLCA,LGG,STAD
CDK5R2	3	BLCA,KIRC,UCEC
CIITA	3	BLCA,LGG,STAD
BACH2	3	BLCA,STAD,UCEC
ASB5	3	BLCA,LGG,STAD
EXTL1	3	BLCA,STAD,UCEC
CENPM	3	BLCA,LGG,LIHC
TRPC1	3	BLCA,LIHC,STAD
NKG7	3	BLCA,LGG,STAD
ABI3BP	3	BLCA,HNSC,STAD
RTKN2	3	BLCA,LGG,LIHC
DSEL	3	BLCA,STAD,UCEC
SLA2	3	BLCA,KIRC,STAD
RORB	3	BLCA,HNSC,STAD
HOXC6	3	BLCA,LGG,UCEC
ARX	3	BLCA,KIRC,UCEC
LZTS1	3	BLCA,STAD,UCEC
WISP2	3	BLCA,KIRC,STAD
MGP	3	BLCA,LGG,STAD
ACAP1	3	BLCA,KIRC,STAD
HLA-DPB2	3	BLCA,HNSC,STAD
PNOC	3	BLCA,STAD,UCEC
MTBP	3	BLCA,LIHC,UCEC
ASB2	3	BLCA,KIRC,STAD
SLITRK2	3	BLCA,STAD,UCEC
RNF157	3	BLCA,ESCA,HNSC
KCNT2	3	BLCA,STAD,UCEC
ELOVL7	3	BLCA,LIHC,UCEC
NR3C1	3	BLCA,STAD,UCEC
ADAM22	3	BLCA,HNSC,STAD
XCL2	3	BLCA,KIRC,STAD
ACTG2	3	BLCA,LGG,STAD
CCR2	3	BLCA,LGG,STAD
SIGLEC11	3	BLCA,HNSC,STAD
IL2RB	3	BLCA,LGG,STAD
MEOX1	3	BLCA,STAD,UCEC
FZD9	3	BLCA,LIHC,UCEC
IFNG	3	BLCA,KIRC,STAD
TBX5	3	BLCA,LGG,UCEC
IL22RA2	3	BLCA,HNSC,STAD
COL14A1	3	BLCA,LGG,STAD
SP140	3	BLCA,KIRC,STAD
SH2D2A	3	BLCA,KIRC,LGG
NUDT10	3	BLCA,HNSC,STAD
SPON1	3	BLCA,STAD,UCEC
GPR65	3	BLCA,LGG,STAD
CAMK4	3	BLCA,HNSC,STAD
LIFR	3	BLCA,HNSC,STAD
NKX3-2	3	BLCA,LGG,STAD
GPR3	3	BLCA,LGG,UCEC
NEURL1	3	BLCA,HNSC,UCEC
CLDN6	3	BLCA,ESCA,UCEC
TGFB2	3	BLCA,CESC,LGG
PDPN	3	BLCA,KIRC,LGG
LGALS12	3	BLCA,ESCA,KIRC
S100B	3	BLCA,KIRC,STAD
TBC1D10C	3	BLCA,KIRC,STAD
GNAZ	3	BLCA,HNSC,LIHC
CDKN2A	3	BLCA,HNSC,UCEC
TMSB15A	3	BLCA,HNSC,UCEC
DLK2	3	BLCA,LIHC,UCEC
CD69	3	BLCA,LGG,STAD
UBD	3	BLCA,HNSC,LIHC
IL15	3	BLCA,HNSC,STAD
GPNMB	3	BLCA,LGG,STAD
HOXC9	3	BLCA,LGG,UCEC
ANKLE1	3	BLCA,HNSC,UCEC
TEX15	3	BLCA,HNSC,UCEC
FCER2	3	BLCA,HNSC,STAD
BCL2	3	BLCA,HNSC,STAD
THPO	3	BLCA,ESCA,UCEC
JCHAIN	3	BLCA,KIRC,STAD
GBP4	3	BLCA,HNSC,STAD
FASLG	3	BLCA,KIRC,STAD
MLLT11	3	BLCA,CESC,UCEC
ASPHD1	3	BLCA,HNSC,UCEC
DPYSL5	3	BLCA,STAD,UCEC
FAM159A	3	BLCA,HNSC,STAD
RASL10B	3	CESC,ESCA,UCEC
TRIM71	3	ESCA,LIHC,UCEC
IGDCC3	3	ESCA,LIHC,UCEC
FCHO1	3	HNSC,KIRC,UCEC
MDK	3	HNSC,KIRC,LIHC
ABCA3	3	HNSC,STAD,UCEC
CCNI2	3	HNSC,LIHC,UCEC
PAK3	3	HNSC,STAD,UCEC
APOBEC3H	3	HNSC,KIRC,STAD
HPDL	3	HNSC,LIHC,UCEC
SIRPG	3	HNSC,KIRC,STAD
CP	3	HNSC,KIRC,LGG
C1QL1	3	HNSC,KIRC,UCEC
OCA2	3	HNSC,LIHC,UCEC
IKZF3	3	HNSC,STAD,UCEC
FXYD2	3	HNSC,LIHC,UCEC
GZMH	3	HNSC,LGG,STAD
BEX2	3	HNSC,LIHC,UCEC
PITX1	3	KIRC,LGG,LIHC
SLN	3	KIRC,LGG,UCEC
CD3D	3	KIRC,LGG,STAD
TRIM54	3	KIRC,LIHC,UCEC
PLA2G2A	3	KIRC,LGG,UCEC
DNER	3	KIRC,LIHC,UCEC
JAKMIP2	3	KIRC,STAD,UCEC
EN1	3	KIRC,LGG,UCEC
PRIMA1	3	KIRC,STAD,UCEC
SLC18A3	3	KIRC,STAD,UCEC
TFAP2A	3	KIRC,LGG,LIHC
TACC3	3	LGG,LIHC,UCEC
FANCD2	3	LGG,LIHC,UCEC
PTTG3P	3	LGG,LIHC,UCEC
E2F8	3	LGG,LIHC,UCEC
ISL2	3	LGG,LIHC,UCEC
CHODL	3	LGG,STAD,UCEC
EVC2	3	LGG,LIHC,STAD
VGF	3	LGG,LIHC,UCEC
MTHFD2	2	BLCA,UCEC
SNX10	2	BLCA,UCEC
DIAPH3	2	BLCA,UCEC
LILRA6	2	BLCA,STAD
LOX	2	BLCA,LGG
ALDH1L2	2	BLCA,UCEC
SLC12A8	2	BLCA,KIRC
FAP	2	BLCA,STAD
RELT	2	BLCA,UCEC
FN1	2	BLCA,LGG
PI15	2	BLCA,KIRC
BCAT1	2	BLCA,LGG
MFAP2	2	BLCA,LGG
SLC16A1	2	BLCA,UCEC
CCDC109B	2	BLCA,LGG
PRIM1	2	BLCA,UCEC
MAD2L1	2	BLCA,UCEC
RNASEH1	2	BLCA,UCEC
MRAS	2	BLCA,STAD
CKS1B	2	BLCA,UCEC
MS4A4A	2	BLCA,STAD
AUNIP	2	BLCA,UCEC
CHST11	2	BLCA,STAD
GLIPR2	2	BLCA,STAD
CGREF1	2	BLCA,HNSC
USP1	2	BLCA,UCEC
GNB4	2	BLCA,STAD
RBL1	2	BLCA,UCEC
FMNL1	2	BLCA,STAD
NCAPG2	2	BLCA,UCEC
CLTCL1	2	BLCA,UCEC
PRRX1	2	BLCA,STAD
CYBB	2	BLCA,STAD
TMEM194A	2	BLCA,UCEC
B4GALNT1	2	BLCA,UCEC
CDC25B	2	BLCA,UCEC
DNAJB5	2	BLCA,STAD
TMEFF1	2	BLCA,UCEC
SULF1	2	BLCA,STAD
P2RY6	2	BLCA,UCEC
ANK2	2	BLCA,STAD
PLA2G7	2	BLCA,STAD
FBN2	2	BLCA,UCEC
CD84	2	BLCA,STAD
NUP155	2	BLCA,UCEC
ADAP2	2	BLCA,STAD
CD80	2	BLCA,LGG
RHEBL1	2	BLCA,HNSC
RRAGC	2	BLCA,UCEC
CENPU	2	BLCA,LGG
FIBIN	2	BLCA,STAD
PILRA	2	BLCA,STAD
CCDC80	2	BLCA,STAD
SLC7A7	2	BLCA,KIRC
ATAD2	2	BLCA,UCEC
MT1G	2	BLCA,UCEC
GNG4	2	BLCA,LIHC
TMEM38B	2	BLCA,UCEC
COL5A2	2	BLCA,LGG
MLF1	2	BLCA,UCEC
FBN1	2	BLCA,STAD
INCENP	2	BLCA,UCEC
HPSE	2	BLCA,UCEC
TMEM200B	2	BLCA,STAD
SLA	2	BLCA,STAD
MDC1	2	BLCA,UCEC
C17orf51	2	BLCA,UCEC
IFI30	2	BLCA,LGG
LILRB4	2	BLCA,STAD
MARCO	2	BLCA,KIRC
C12orf75	2	BLCA,LIHC
HAVCR2	2	BLCA,STAD
LRRC15	2	BLCA,KIRC
IL21R	2	BLCA,STAD
RSRC1	2	BLCA,UCEC
SCML2	2	BLCA,UCEC
NID2	2	BLCA,LGG
IL10	2	BLCA,STAD
GPX8	2	BLCA,LGG
CSF2RB	2	BLCA,STAD
OSR2	2	BLCA,LGG
GPC6	2	BLCA,STAD
PLEKHA4	2	BLCA,LGG
HS3ST2	2	BLCA,STAD
HIST1H2BJ	2	BLCA,LGG
OTX1	2	BLCA,UCEC
ICAM1	2	BLCA,LGG
FAM124A	2	BLCA,STAD
CYBRD1	2	BLCA,STAD
SAMSN1	2	BLCA,STAD
GJC1	2	BLCA,LGG
CCNE2	2	BLCA,LIHC
CD300LF	2	BLCA,STAD
DENND5B	2	BLCA,ESCA
GNG2	2	BLCA,STAD
PIK3R6	2	BLCA,STAD
FANCC	2	BLCA,LGG
GMPS	2	BLCA,UCEC
DRP2	2	BLCA,UCEC
NDC1	2	BLCA,UCEC
STIL	2	BLCA,LGG
DHDH	2	BLCA,UCEC
KCNK13	2	BLCA,STAD
FCER1G	2	BLCA,STAD
VSIG4	2	BLCA,STAD
WIPF1	2	BLCA,STAD
NCKAP1L	2	BLCA,STAD
CLEC7A	2	BLCA,STAD
CD180	2	BLCA,STAD
MYBL1	2	BLCA,UCEC
TIMP2	2	BLCA,UCEC
F2RL2	2	BLCA,LGG
APBA2	2	BLCA,KIRC
SSC5D	2	BLCA,STAD
TWIST1	2	BLCA,LGG
LILRB2	2	BLCA,STAD
DIXDC1	2	BLCA,STAD
COL15A1	2	BLCA,LGG
PIK3R5	2	BLCA,STAD
RASSF8	2	BLCA,STAD
DEK	2	BLCA,UCEC
LILRB5	2	BLCA,STAD
COL5A1	2	BLCA,LGG
DOCK2	2	BLCA,STAD
C1QC	2	BLCA,STAD
LOC653653	2	BLCA,STAD
FGF7	2	BLCA,STAD
ITGB2	2	BLCA,STAD
COL1A1	2	BLCA,LGG
BICC1	2	BLCA,STAD
PLEKHO1	2	BLCA,STAD
CALD1	2	BLCA,STAD
ITGA5	2	BLCA,LGG
IL11	2	BLCA,UCEC
CCL4	2	BLCA,STAD
CENPO	2	BLCA,UCEC
C3AR1	2	BLCA,STAD
PXDN	2	BLCA,UCEC
TEAD2	2	BLCA,LGG
AEBP1	2	BLCA,LGG
COL1A2	2	BLCA,LGG
PTGFR	2	BLCA,STAD
TFEC	2	BLCA,STAD
PTN	2	BLCA,HNSC
DTX1	2	BLCA,STAD
COL3A1	2	BLCA,LGG
ELOVL3	2	BLCA,UCEC
TOPBP1	2	BLCA,UCEC
KIF4B	2	BLCA,UCEC
PRIM2	2	BLCA,UCEC
THEMIS2	2	BLCA,UCEC
CD37	2	BLCA,STAD
ZNF367	2	BLCA,LGG
PLEK	2	BLCA,STAD
NRP2	2	BLCA,STAD
POC1A	2	BLCA,LGG
DOCK10	2	BLCA,STAD
COL6A3	2	BLCA,LGG
C1QB	2	BLCA,STAD
GPR183	2	BLCA,STAD
CR1	2	BLCA,STAD
RECK	2	BLCA,STAD
BTK	2	BLCA,STAD
FMO1	2	BLCA,STAD
BVES	2	BLCA,STAD
TNC	2	BLCA,STAD
NFAM1	2	BLCA,STAD
CD86	2	BLCA,STAD
CD53	2	BLCA,STAD
HDAC9	2	BLCA,STAD
C1QA	2	BLCA,STAD
ACTN1	2	BLCA,LGG
LRRC25	2	BLCA,STAD
GPR19	2	BLCA,UCEC
STRIP2	2	BLCA,KIRC
ITGA4	2	BLCA,LGG
MS4A7	2	BLCA,STAD
AIF1	2	BLCA,STAD
OLFML2B	2	BLCA,STAD
PARVG	2	BLCA,STAD
NUPR1	2	BLCA,STAD
COLEC12	2	BLCA,STAD
CXorf21	2	BLCA,STAD
EVI2A	2	BLCA,STAD
SNAI1	2	BLCA,UCEC
AOAH	2	BLCA,STAD
HCK	2	BLCA,STAD
SLC9A7	2	BLCA,UCEC
PALLD	2	BLCA,STAD
PLK4	2	BLCA,LGG
LUM	2	BLCA,LGG
CYTIP	2	BLCA,STAD
PHF19	2	BLCA,LIHC
TREM2	2	BLCA,STAD
ITGAM	2	BLCA,STAD
C18orf54	2	BLCA,UCEC
CFL2	2	BLCA,STAD
CXCL12	2	BLCA,STAD
PRUNE2	2	BLCA,STAD
MPEG1	2	BLCA,STAD
TEAD4	2	BLCA,LGG
COL6A2	2	BLCA,LGG
TYMP	2	BLCA,LGG
PPAPDC1A	2	BLCA,UCEC
SRGN	2	BLCA,STAD
EGR2	2	BLCA,STAD
PTPRC	2	BLCA,STAD
MYLK	2	BLCA,STAD
CMSS1	2	BLCA,UCEC
MESP1	2	BLCA,HNSC
CDK14	2	BLCA,STAD
LY86	2	BLCA,STAD
CDH11	2	BLCA,STAD
OLR1	2	BLCA,STAD
MAP1A	2	BLCA,STAD
SIGLEC9	2	BLCA,STAD
UHRF1	2	BLCA,LIHC
TLR8	2	BLCA,STAD
MIR4435-2HG	2	BLCA,LGG
BIN2	2	BLCA,STAD
CTLA4	2	BLCA,KIRC
HAPLN3	2	BLCA,LGG
GUCA1A	2	BLCA,UCEC
MAMSTR	2	BLCA,UCEC
PAQR4	2	BLCA,LIHC
RHOH	2	BLCA,STAD
TMEM150B	2	BLCA,UCEC
RGS1	2	BLCA,STAD
DHCR24	2	BLCA,UCEC
PDE4B	2	BLCA,STAD
HIST1H3H	2	BLCA,LGG
GLIPR1	2	BLCA,STAD
ST8SIA1	2	BLCA,STAD
TET1	2	BLCA,LIHC
FAM111B	2	BLCA,LGG
AP1S2	2	BLCA,STAD
ZEB2	2	BLCA,STAD
CD209	2	BLCA,STAD
LYZ	2	BLCA,LGG
MT1H	2	BLCA,UCEC
CCIN	2	BLCA,UCEC
GPR34	2	BLCA,STAD
KLHL4	2	BLCA,STAD
PPAT	2	BLCA,UCEC
OSM	2	BLCA,KIRC
CIT	2	BLCA,LIHC
TM4SF1	2	BLCA,LGG
MCM4	2	BLCA,UCEC
DDR2	2	BLCA,STAD
CAD	2	BLCA,UCEC
CD28	2	BLCA,STAD
P2RX7	2	BLCA,STAD
RADIL	2	BLCA,STAD
SIGLEC10	2	BLCA,STAD
HMGB2	2	BLCA,HNSC
TNN	2	BLCA,STAD
MFAP5	2	BLCA,STAD
C1orf162	2	BLCA,STAD
TYROBP	2	BLCA,STAD
ANKRD29	2	BLCA,STAD
TRIM36	2	BLCA,KIRC
GEM	2	BLCA,LGG
PAPSS2	2	BLCA,HNSC
CD33	2	BLCA,STAD
ADM2	2	BLCA,LGG
ICOS	2	BLCA,KIRC
MICB	2	BLCA,LGG
MURC	2	BLCA,UCEC
SOX11	2	BLCA,UCEC
IGSF6	2	BLCA,STAD
DNAJC5B	2	BLCA,STAD
EMP3	2	BLCA,LGG
TMEM158	2	BLCA,KIRC
IL10RA	2	BLCA,STAD
LRRK2	2	BLCA,STAD
AKAP5	2	BLCA,UCEC
EDNRA	2	BLCA,STAD
CMKLR1	2	BLCA,STAD
PTRF	2	BLCA,STAD
2016-09-06	2	BLCA,STAD
PRKDC	2	BLCA,UCEC
MSN	2	BLCA,LGG
TLDC2	2	BLCA,LIHC
ST8SIA4	2	BLCA,STAD
RIF1	2	BLCA,UCEC
SCIMP	2	BLCA,STAD
EIF5A2	2	BLCA,LIHC
GNB3	2	BLCA,UCEC
CASS4	2	BLCA,STAD
LOC100130872	2	BLCA,KIRC
PNMAL1	2	BLCA,STAD
WNT10B	2	BLCA,HNSC
CCL26	2	BLCA,KIRC
ATP8B2	2	BLCA,STAD
CCR8	2	BLCA,STAD
TUBB3	2	BLCA,KIRC
COPZ2	2	BLCA,STAD
BARD1	2	BLCA,UCEC
TGFB3	2	BLCA,STAD
TGFBI	2	BLCA,KIRC
C14orf37	2	BLCA,UCEC
ARHGAP9	2	BLCA,STAD
LIX1L	2	BLCA,STAD
SLIT2	2	BLCA,STAD
SPI1	2	BLCA,STAD
CD300C	2	BLCA,STAD
SIRPB2	2	BLCA,STAD
CSF1R	2	BLCA,STAD
CYTH4	2	BLCA,STAD
DIRAS1	2	BLCA,LIHC
OSMR	2	BLCA,LGG
CKS2	2	BLCA,LGG
PCSK1	2	BLCA,UCEC
KCNMA1	2	BLCA,STAD
GPR156	2	BLCA,LGG
RNASE6	2	BLCA,STAD
GPR155	2	BLCA,STAD
ADAMTSL1	2	BLCA,STAD
PTGDR	2	BLCA,STAD
DOK2	2	BLCA,STAD
DPYSL3	2	BLCA,STAD
FYB	2	BLCA,STAD
RGS4	2	BLCA,STAD
CDH15	2	BLCA,KIRC
NT5M	2	BLCA,HNSC
FSTL3	2	BLCA,UCEC
CD226	2	BLCA,STAD
SYT11	2	BLCA,STAD
WWTR1	2	BLCA,STAD
GFI1	2	BLCA,STAD
APOBEC3B	2	BLCA,LGG
ZNF804A	2	BLCA,STAD
TMEM169	2	BLCA,UCEC
CLEC5A	2	BLCA,LGG
SYPL2	2	BLCA,STAD
THBS4	2	BLCA,STAD
LCP1	2	BLCA,STAD
IKZF1	2	BLCA,STAD
SPTBN2	2	BLCA,KIRC
ADGRE5	2	BLCA,LGG
EMILIN1	2	BLCA,STAD
LAT2	2	BLCA,STAD
PDE3B	2	BLCA,UCEC
CCDC138	2	BLCA,LIHC
WAS	2	BLCA,STAD
WDFY4	2	BLCA,STAD
MT1M	2	BLCA,UCEC
CCL13	2	BLCA,STAD
2016-03-01	2	BLCA,STAD
TRAF3IP3	2	BLCA,STAD
OMD	2	BLCA,STAD
FBXO5	2	BLCA,UCEC
FERMT2	2	BLCA,STAD
PIK3CG	2	BLCA,STAD
FAM101A	2	BLCA,KIRC
FSTL1	2	BLCA,LGG
CD70	2	BLCA,KIRC
FOXD2-AS1	2	BLCA,LGG
SUGCT	2	BLCA,UCEC
SELPLG	2	BLCA,STAD
SASH3	2	BLCA,STAD
LAIR1	2	BLCA,STAD
GAP43	2	BLCA,STAD
RGMA	2	BLCA,STAD
PLXNC1	2	BLCA,STAD
HACD2	2	BLCA,UCEC
SLC6A9	2	BLCA,UCEC
MSRB3	2	BLCA,STAD
NLRP3	2	BLCA,STAD
SLC43A3	2	BLCA,LGG
BTLA	2	BLCA,STAD
DDIAS	2	BLCA,LGG
NCAPD2	2	BLCA,UCEC
MAP7D3	2	BLCA,UCEC
RACGAP1P	2	BLCA,UCEC
RBPMS2	2	BLCA,STAD
KLRD1	2	BLCA,STAD
LOXL2	2	BLCA,LGG
RPSAP52	2	BLCA,CESC
LILRB1	2	BLCA,STAD
FGF5	2	BLCA,KIRC
RUNX3	2	BLCA,LGG
ZDBF2	2	BLCA,UCEC
PRND	2	BLCA,STAD
EVI2B	2	BLCA,STAD
ADORA3	2	BLCA,STAD
LILRA3	2	BLCA,UCEC
IL12RB2	2	BLCA,UCEC
PSMC3IP	2	BLCA,LIHC
FAM49B	2	BLCA,UCEC
FILIP1	2	BLCA,STAD
PLXNA4	2	BLCA,STAD
SLC11A1	2	BLCA,LGG
VAT1L	2	BLCA,LIHC
AKAP6	2	BLCA,STAD
NEXN	2	BLCA,STAD
CCR1	2	BLCA,STAD
ZFPM2	2	BLCA,STAD
CD300A	2	BLCA,STAD
GINS2	2	BLCA,LGG
ADCY9	2	BLCA,UCEC
CDKL2	2	BLCA,UCEC
CCL7	2	BLCA,UCEC
FOLR2	2	BLCA,STAD
BIRC3	2	BLCA,HNSC
TNFRSF9	2	BLCA,KIRC
FOXP3	2	BLCA,KIRC
FAM78A	2	BLCA,STAD
CLIP3	2	BLCA,STAD
GZMB	2	BLCA,STAD
BIRC7	2	BLCA,UCEC
PSIP1	2	BLCA,HNSC
GYPC	2	BLCA,STAD
MNDA	2	BLCA,STAD
IQGAP2	2	BLCA,LGG
VTN	2	BLCA,KIRC
KCNG3	2	BLCA,UCEC
RCSD1	2	BLCA,STAD
TOX	2	BLCA,KIRC
SSC4D	2	BLCA,UCEC
SPIRE1	2	BLCA,UCEC
P2RY10	2	BLCA,STAD
RAB39A	2	BLCA,UCEC
CD248	2	BLCA,LGG
RAD21	2	BLCA,UCEC
SPDL1	2	BLCA,UCEC
LHX2	2	BLCA,HNSC
KCNJ12	2	BLCA,UCEC
ACOT7	2	BLCA,UCEC
LINC00471	2	BLCA,UCEC
PPAPDC3	2	BLCA,STAD
ANKRD27	2	BLCA,UCEC
CD7	2	BLCA,KIRC
CKAP2	2	BLCA,UCEC
EPHA3	2	BLCA,STAD
PRICKLE1	2	BLCA,STAD
SLC4A3	2	BLCA,KIRC
SOCS1	2	BLCA,KIRC
GDPD5	2	BLCA,UCEC
SNX20	2	BLCA,STAD
ZEB1	2	BLCA,STAD
IFFO1	2	BLCA,STAD
COL6A6	2	BLCA,UCEC
AKT3	2	BLCA,STAD
ATP6V0D2	2	BLCA,LIHC
NCF1B	2	BLCA,STAD
SYNM	2	BLCA,STAD
DZIP1	2	BLCA,STAD
PHGDH	2	BLCA,HNSC
TFRC	2	BLCA,UCEC
BLM	2	BLCA,LIHC
CLCF1	2	BLCA,LGG
FAM126A	2	BLCA,LGG
LOC645166	2	BLCA,LIHC
HAS1	2	BLCA,UCEC
STAT1	2	BLCA,UCEC
PLN	2	BLCA,STAD
C16orf59	2	BLCA,LIHC
TREML2	2	BLCA,UCEC
CRTAM	2	BLCA,STAD
ARHGEF25	2	BLCA,STAD
MESP2	2	BLCA,LIHC
RGS9BP	2	BLCA,UCEC
LAX1	2	BLCA,STAD
ADAMTS14	2	BLCA,KIRC
C2	2	BLCA,KIRC
KLF17	2	BLCA,STAD
LINC00152	2	BLCA,LGG
NID1	2	BLCA,ESCA
KLHDC7B	2	BLCA,STAD
HLA-DRB1	2	BLCA,LGG
CAND2	2	BLCA,UCEC
CCR4	2	BLCA,STAD
CEACAM4	2	BLCA,STAD
TLR7	2	BLCA,STAD
DBN1	2	BLCA,LIHC
ADGRE2	2	BLCA,LGG
SGCE	2	BLCA,UCEC
LRRN4	2	BLCA,UCEC
NCF1	2	BLCA,STAD
HIC1	2	BLCA,STAD
CD6	2	BLCA,STAD
ITGA7	2	BLCA,UCEC
ABCD2	2	BLCA,STAD
GLIS2	2	BLCA,UCEC
PYGO1	2	BLCA,STAD
TNFAIP8L2	2	BLCA,STAD
RGS2	2	BLCA,STAD
EIF2AK2	2	BLCA,UCEC
KCNN3	2	BLCA,STAD
STAG3	2	BLCA,HNSC
CILP	2	BLCA,STAD
CDKN2B-AS1	2	BLCA,HNSC
BRSK1	2	BLCA,UCEC
SLC6A17	2	BLCA,UCEC
RARRES1	2	BLCA,KIRC
PLXND1	2	BLCA,ESCA
PTCRA	2	BLCA,LGG
MSC	2	BLCA,KIRC
PIK3CD	2	BLCA,STAD
AKAP2	2	BLCA,UCEC
DOK5	2	BLCA,UCEC
WIPF3	2	BLCA,KIRC
CCL8	2	BLCA,UCEC
CNTLN	2	BLCA,STAD
WNT3	2	BLCA,UCEC
STAT4	2	BLCA,STAD
SECTM1	2	BLCA,LGG
SPN	2	BLCA,STAD
CPXM2	2	BLCA,STAD
SLAMF1	2	BLCA,STAD
RASSF4	2	BLCA,ESCA
AGO2	2	BLCA,UCEC
TLR6	2	BLCA,STAD
P3H4	2	BLCA,LIHC
UBXN7	2	BLCA,UCEC
POMK	2	BLCA,UCEC
MKRN3	2	BLCA,UCEC
CABLES2	2	BLCA,UCEC
PITX3	2	BLCA,UCEC
SIGLEC17P	2	BLCA,STAD
TRIM46	2	BLCA,UCEC
OTOA	2	BLCA,STAD
GNGT2	2	BLCA,STAD
NUAK2	2	BLCA,LGG
SRGAP1	2	BLCA,UCEC
RGS18	2	BLCA,STAD
BGN	2	BLCA,LGG
RASSF9	2	BLCA,LIHC
CD247	2	BLCA,STAD
MAP1B	2	BLCA,STAD
C2CD4A	2	BLCA,KIRC
HLTF	2	BLCA,UCEC
DNMT3B	2	BLCA,UCEC
SIGLEC14	2	BLCA,STAD
RASGRP4	2	BLCA,STAD
MUC16	2	BLCA,HNSC
KIAA1161	2	BLCA,UCEC
HSPA6	2	BLCA,LGG
CLIC2	2	BLCA,STAD
LST1	2	BLCA,STAD
PRRX2	2	BLCA,UCEC
CDC7	2	BLCA,UCEC
AS3MT	2	BLCA,HNSC
KIAA0125	2	BLCA,STAD
PCOLCE	2	BLCA,LGG
GAL	2	BLCA,UCEC
FOXD2	2	BLCA,LGG
NRXN2	2	BLCA,STAD
PRRT4	2	BLCA,UCEC
SPSB4	2	BLCA,UCEC
TRAT1	2	BLCA,STAD
LEFTY2	2	BLCA,STAD
LINC00652	2	BLCA,UCEC
MS4A14	2	BLCA,STAD
EOMES	2	BLCA,STAD
KCNA3	2	BLCA,STAD
ACTN2	2	BLCA,STAD
ISLR2	2	BLCA,STAD
RGP1	2	BLCA,UCEC
TAGLN	2	BLCA,STAD
ANKRD36BP1	2	BLCA,UCEC
RAB33A	2	BLCA,STAD
KIF3C	2	BLCA,UCEC
SCRG1	2	BLCA,STAD
ITGA1	2	BLCA,LGG
NPW	2	BLCA,UCEC
CPNE8	2	BLCA,UCEC
OR2B6	2	BLCA,UCEC
GAB3	2	BLCA,STAD
MAP3K14	2	BLCA,HNSC
TENM1	2	BLCA,UCEC
ZC3HAV1L	2	BLCA,LGG
NPNT	2	BLCA,LGG
TYRP1	2	BLCA,STAD
NCF1C	2	BLCA,STAD
RNF168	2	BLCA,UCEC
C4A	2	BLCA,STAD
ADGRD1	2	BLCA,STAD
MAP6D1	2	BLCA,UCEC
TAF4B	2	BLCA,UCEC
PPFIA2	2	BLCA,UCEC
SLITRK3	2	BLCA,STAD
SIMC1	2	BLCA,HNSC
SKP2	2	BLCA,UCEC
FBLN7	2	BLCA,LGG
CSPG5	2	BLCA,UCEC
NXPH3	2	BLCA,STAD
ALG11	2	BLCA,UCEC
ZCCHC5	2	BLCA,STAD
IGLON5	2	BLCA,UCEC
CMAHP	2	BLCA,STAD
SLC6A16	2	BLCA,HNSC
SLC15A3	2	BLCA,STAD
ZNF831	2	BLCA,STAD
EPHB1	2	BLCA,UCEC
TPSAB1	2	BLCA,STAD
JPH2	2	BLCA,STAD
PLSCR1	2	BLCA,LGG
GPR88	2	BLCA,STAD
OLFML2A	2	BLCA,LGG
OLFML1	2	BLCA,STAD
GPR174	2	BLCA,STAD
TNIP3	2	BLCA,KIRC
DGKB	2	BLCA,STAD
MAGEL2	2	BLCA,UCEC
FRMD5	2	BLCA,UCEC
LAPTM4B	2	BLCA,LIHC
JSRP1	2	BLCA,KIRC
TMC8	2	BLCA,STAD
PRSS21	2	BLCA,HNSC
SPEG	2	BLCA,UCEC
GRAP2	2	BLCA,STAD
SOX12	2	BLCA,UCEC
SV2A	2	BLCA,UCEC
KLRG1	2	BLCA,STAD
DAZL	2	BLCA,STAD
NRIP3	2	BLCA,UCEC
ARHGAP28	2	BLCA,UCEC
PTGFRN	2	BLCA,LGG
CRABP1	2	BLCA,UCEC
GPR171	2	BLCA,STAD
HOTAIR	2	BLCA,LGG
KIF17	2	BLCA,STAD
PTH2R	2	BLCA,HNSC
CHRNA5	2	BLCA,UCEC
TLR1	2	BLCA,STAD
FANCE	2	BLCA,UCEC
CD244	2	BLCA,STAD
SEC61G	2	BLCA,LGG
SOD3	2	BLCA,STAD
CDR2L	2	BLCA,UCEC
ALX1	2	BLCA,UCEC
NUAK1	2	BLCA,UCEC
GRIN2D	2	BLCA,KIRC
TNFRSF6B	2	BLCA,KIRC
HIST1H3D	2	BLCA,KIRC
PDX1	2	BLCA,LIHC
TCL1A	2	BLCA,STAD
ITGAL	2	BLCA,STAD
KCNA6	2	BLCA,STAD
RSAD2	2	BLCA,UCEC
SLC22A16	2	BLCA,UCEC
PSRC1	2	BLCA,UCEC
HMSD	2	BLCA,HNSC
MYO1F	2	BLCA,STAD
PAX5	2	BLCA,STAD
DACT3	2	BLCA,STAD
SLC2A5	2	BLCA,STAD
SLC25A53	2	BLCA,STAD
MYH6	2	BLCA,UCEC
LGALS2	2	BLCA,LIHC
SAPCD2	2	BLCA,LIHC
POMC	2	BLCA,STAD
ZCCHC24	2	BLCA,STAD
COL23A1	2	BLCA,UCEC
CDH19	2	BLCA,STAD
BOC	2	BLCA,STAD
CSNK2A3	2	BLCA,UCEC
PDZRN4	2	BLCA,STAD
NRK	2	BLCA,STAD
SGCG	2	BLCA,UCEC
RASSF2	2	BLCA,STAD
IGFLR1	2	BLCA,KIRC
GPR158	2	BLCA,UCEC
PLAU	2	BLCA,LGG
FOXP2	2	BLCA,STAD
TSPEAR	2	BLCA,UCEC
CD22	2	BLCA,STAD
LY9	2	BLCA,STAD
SOCS3	2	BLCA,LGG
C19orf38	2	BLCA,STAD
PBX3	2	BLCA,UCEC
PRAM1	2	BLCA,STAD
LINGO3	2	BLCA,STAD
AMOTL1	2	BLCA,STAD
MND1	2	BLCA,LGG
THEMIS	2	BLCA,STAD
CLECL1	2	BLCA,STAD
MGC2889	2	BLCA,UCEC
LINC00173	2	BLCA,UCEC
TMEM52B	2	BLCA,STAD
COL4A1	2	BLCA,LGG
RBMS3	2	BLCA,STAD
CCL23	2	BLCA,STAD
CDIPT-AS1	2	BLCA,UCEC
C10orf128	2	BLCA,STAD
ARRDC5	2	BLCA,STAD
SLFN12L	2	BLCA,STAD
TNFRSF11B	2	BLCA,LGG
ANKRD55	2	BLCA,STAD
TTYH2	2	BLCA,UCEC
RASAL3	2	BLCA,STAD
DERL3	2	BLCA,KIRC
KCNMB1	2	BLCA,STAD
TMEM52	2	BLCA,HNSC
HUNK	2	BLCA,HNSC
NFIB	2	BLCA,HNSC
NRROS	2	BLCA,STAD
LCTL	2	BLCA,LGG
XCL1	2	BLCA,KIRC
TMEM108	2	BLCA,UCEC
TNFSF13B	2	BLCA,STAD
UNC13A	2	BLCA,UCEC
PATL2	2	BLCA,STAD
SCN8A	2	BLCA,UCEC
HSPA4L	2	BLCA,UCEC
VASH2	2	BLCA,ESCA
PPP1R16B	2	BLCA,STAD
KAZALD1	2	BLCA,ESCA
FCRL6	2	BLCA,STAD
AXL	2	BLCA,STAD
FBXO17	2	BLCA,UCEC
SYNDIG1L	2	BLCA,UCEC
SLC7A1	2	BLCA,LIHC
ANKS1B	2	BLCA,STAD
LRRC32	2	BLCA,STAD
RSPO1	2	BLCA,STAD
PCDHGB1	2	BLCA,UCEC
FAM69A	2	BLCA,UCEC
CEP72	2	BLCA,UCEC
RSPO2	2	BLCA,STAD
GZMM	2	BLCA,STAD
SLC25A41	2	BLCA,UCEC
PCDHGA12	2	BLCA,STAD
HSPB7	2	BLCA,STAD
KHDC1	2	BLCA,UCEC
ART5	2	BLCA,UCEC
SCML4	2	BLCA,STAD
STAP1	2	BLCA,STAD
TRPC2	2	BLCA,KIRC
PODN	2	BLCA,STAD
CNN1	2	BLCA,STAD
NEURL3	2	BLCA,LIHC
RGS13	2	BLCA,STAD
FGL2	2	BLCA,STAD
CIDEC	2	BLCA,KIRC
CSAG3	2	BLCA,UCEC
SFMBT2	2	BLCA,STAD
ADRB3	2	BLCA,STAD
CDKN2A-AS1	2	BLCA,UCEC
FST	2	BLCA,UCEC
SCG2	2	BLCA,STAD
DMC1	2	BLCA,HNSC
TCTEX1D1	2	BLCA,LGG
MED12L	2	BLCA,UCEC
MCAM	2	BLCA,LGG
ITGAD	2	BLCA,STAD
ARRB1	2	BLCA,ESCA
SCRN1	2	BLCA,UCEC
PCDHGA2	2	BLCA,STAD
ITGA9	2	BLCA,STAD
ZDHHC19	2	BLCA,UCEC
LCN10	2	BLCA,STAD
KERA	2	BLCA,STAD
MYL9	2	BLCA,STAD
TGFB1I1	2	BLCA,LGG
SNCA	2	BLCA,STAD
FLI1	2	BLCA,STAD
CCDC155	2	BLCA,HNSC
PYHIN1	2	BLCA,STAD
SMTNL1	2	BLCA,UCEC
ADGRG5	2	BLCA,HNSC
NR6A1	2	BLCA,UCEC
COL4A2	2	BLCA,LGG
EPB41L3	2	BLCA,STAD
LILRA2	2	BLCA,STAD
RTBDN	2	BLCA,UCEC
TLL1	2	BLCA,STAD
TP53TG3B	2	BLCA,UCEC
SLC36A4	2	BLCA,UCEC
HEYL	2	BLCA,STAD
IDO2	2	BLCA,STAD
JAM3	2	BLCA,STAD
DGKI	2	BLCA,STAD
VAX2	2	BLCA,UCEC
PCDHA12	2	BLCA,UCEC
ZBP1	2	BLCA,KIRC
ARHGAP30	2	BLCA,STAD
EVL	2	BLCA,STAD
PKD1L2	2	BLCA,KIRC
PCDHA11	2	BLCA,UCEC
HESX1	2	BLCA,HNSC
SMPX	2	BLCA,STAD
HSN2	2	BLCA,UCEC
SIGLEC8	2	BLCA,STAD
CSAG2	2	BLCA,UCEC
SETBP1	2	BLCA,STAD
CXorf49B	2	BLCA,UCEC
MS4A1	2	BLCA,STAD
ROBO1	2	BLCA,LIHC
LYL1	2	BLCA,STAD
NOX4	2	BLCA,LGG
C1orf61	2	BLCA,UCEC
CPT1C	2	BLCA,UCEC
ZNF80	2	BLCA,STAD
ANXA2P1	2	BLCA,LGG
SCN7A	2	BLCA,STAD
FHL1	2	BLCA,STAD
FAM27C	2	BLCA,LIHC
IFIT2	2	BLCA,STAD
CD177	2	BLCA,KIRC
FLT3	2	BLCA,STAD
TPO	2	BLCA,STAD
TMED7-TICAM2	2	BLCA,LGG
PLP1	2	BLCA,STAD
GPRIN2	2	BLCA,UCEC
ADGRE4P	2	BLCA,STAD
TMEM35	2	BLCA,STAD
NCR1	2	BLCA,STAD
NR2F1-AS1	2	BLCA,STAD
ART4	2	BLCA,STAD
KCNH3	2	BLCA,LIHC
GVINP1	2	BLCA,STAD
KCNS2	2	BLCA,STAD
GABRQ	2	BLCA,UCEC
GUCY1B3	2	BLCA,STAD
SIGLEC5	2	BLCA,STAD
CD93	2	BLCA,LGG
CNR2	2	BLCA,STAD
TNFRSF17	2	BLCA,STAD
CNRIP1	2	BLCA,STAD
ZPLD1	2	BLCA,UCEC
TNFRSF13B	2	BLCA,STAD
TBX18	2	BLCA,KIRC
PLAC1	2	BLCA,UCEC
SOD2	2	BLCA,LGG
SOX10	2	BLCA,STAD
ANKRD44	2	BLCA,STAD
CD3G	2	BLCA,STAD
RASGRP2	2	BLCA,STAD
HSPB2	2	BLCA,STAD
ACTA2	2	BLCA,STAD
ITM2A	2	BLCA,STAD
ZNF492	2	BLCA,UCEC
VNN2	2	BLCA,LGG
TNFRSF12A	2	BLCA,LGG
FXYD7	2	BLCA,UCEC
PLCB2	2	BLCA,STAD
GGT5	2	BLCA,STAD
MAFG-AS1	2	BLCA,LIHC
KRT4	2	BLCA,UCEC
CCDC88A	2	BLCA,UCEC
STX11	2	BLCA,STAD
LAIR2	2	BLCA,LIHC
WFDC3	2	BLCA,KIRC
CR1L	2	BLCA,HNSC
HIST1H3B	2	BLCA,UCEC
IL12RB1	2	BLCA,STAD
DMRT1	2	BLCA,UCEC
MRVI1	2	BLCA,STAD
CTCFL	2	BLCA,UCEC
ANXA2	2	BLCA,LGG
C1orf54	2	BLCA,STAD
TAGAP	2	BLCA,STAD
SIGLEC6	2	BLCA,STAD
FCN1	2	BLCA,STAD
STAC2	2	BLCA,UCEC
ARL10	2	BLCA,UCEC
HSPB6	2	BLCA,STAD
PCED1B-AS1	2	BLCA,STAD
DGCR5	2	BLCA,UCEC
ARHGAP33	2	BLCA,UCEC
HIST1H1E	2	BLCA,LIHC
PRTG	2	BLCA,ESCA
PARP15	2	BLCA,STAD
DOC2B	2	BLCA,STAD
CNTFR	2	BLCA,UCEC
KCNQ4	2	BLCA,UCEC
ZNF354C	2	BLCA,STAD
STRA6	2	BLCA,LGG
PDE3A	2	BLCA,STAD
CLEC17A	2	BLCA,STAD
CD163L1	2	BLCA,STAD
LINC00426	2	BLCA,STAD
TIFAB	2	BLCA,STAD
ANXA13	2	BLCA,LIHC
LILRA1	2	BLCA,STAD
PGM5-AS1	2	BLCA,STAD
CD101	2	BLCA,LGG
CHRM2	2	BLCA,STAD
LVRN	2	BLCA,UCEC
SCUBE3	2	BLCA,UCEC
ADAM23	2	BLCA,STAD
FCRL1	2	BLCA,STAD
TNFRSF4	2	BLCA,LGG
C17orf104	2	BLCA,UCEC
CORO1A	2	BLCA,STAD
CYSLTR2	2	BLCA,STAD
SLC30A8	2	BLCA,STAD
MIR143HG	2	BLCA,STAD
CSF3R	2	BLCA,STAD
ST6GAL2	2	BLCA,STAD
B4GALNT4	2	BLCA,LIHC
CPS1	2	BLCA,UCEC
RASGEF1C	2	BLCA,KIRC
AATK	2	BLCA,UCEC
KCNA1	2	BLCA,STAD
CYP27B1	2	BLCA,LGG
RFTN1	2	BLCA,STAD
ADRA1D	2	BLCA,UCEC
DNAJC6	2	BLCA,UCEC
POU4F1	2	BLCA,HNSC
SMOC2	2	BLCA,STAD
LRP2	2	BLCA,UCEC
KIAA0754	2	BLCA,ESCA
SLCO4C1	2	BLCA,UCEC
SERPINE1	2	BLCA,LGG
ADGRG2	2	BLCA,HNSC
MRGPRF	2	BLCA,STAD
KIR2DL4	2	BLCA,STAD
MILR1	2	BLCA,STAD
CD200R1	2	BLCA,STAD
AOC3	2	BLCA,STAD
BHMT2	2	BLCA,STAD
GJA3	2	BLCA,LGG
CMA1	2	BLCA,STAD
TMEM59L	2	BLCA,STAD
FCRLA	2	BLCA,STAD
PABPC5	2	BLCA,STAD
LINC00470	2	BLCA,UCEC
VIT	2	BLCA,STAD
ISYNA1	2	CESC,HNSC
WTIP	2	CESC,UCEC
CABYR	2	CESC,LIHC
COL2A1	2	CESC,LGG
RMRP	2	CESC,KIRC
ZNF280B	2	ESCA,HNSC
MGAT4A	2	ESCA,UCEC
RTL1	2	ESCA,UCEC
GPR137C	2	ESCA,HNSC
DCX	2	ESCA,STAD
E2F5	2	ESCA,HNSC
BMF	2	ESCA,LIHC
THSD7A	2	ESCA,STAD
NMUR1	2	ESCA,STAD
LAMB1	2	ESCA,LGG
PABPC1L	2	ESCA,LGG
CHPT1	2	ESCA,HNSC
GPBAR1	2	ESCA,STAD
SOX4	2	ESCA,LIHC
IL12A	2	HNSC,LIHC
ABCA17P	2	HNSC,UCEC
TLX3	2	HNSC,UCEC
XKR4	2	HNSC,STAD
COL19A1	2	HNSC,STAD
LOC202181	2	HNSC,UCEC
CD40	2	HNSC,UCEC
RNFT2	2	HNSC,LIHC
HVCN1	2	HNSC,STAD
CRB2	2	HNSC,UCEC
ZCCHC18	2	HNSC,STAD
ZBTB8B	2	HNSC,UCEC
APOBEC3G	2	HNSC,STAD
ZNF239	2	HNSC,LIHC
NPTXR	2	HNSC,UCEC
NPHS1	2	HNSC,UCEC
LURAP1	2	HNSC,STAD
SIX4	2	HNSC,LIHC
AP3B2	2	HNSC,UCEC
PCDH8	2	HNSC,UCEC
KCNJ10	2	HNSC,STAD
C11orf85	2	HNSC,UCEC
PVRIG	2	HNSC,STAD
NFE2L3	2	HNSC,LIHC
LCK	2	HNSC,STAD
KCNA2	2	HNSC,STAD
DMRTA2	2	HNSC,LGG
RGAG4	2	HNSC,STAD
GPC2	2	HNSC,UCEC
WNK3	2	HNSC,UCEC
SMPDL3B	2	HNSC,LIHC
PDE6B	2	HNSC,UCEC
ARNT2	2	HNSC,LIHC
MTL5	2	HNSC,LIHC
FCRL4	2	HNSC,STAD
MAPK4	2	HNSC,UCEC
VPREB3	2	HNSC,STAD
GPR18	2	HNSC,STAD
FAM57B	2	HNSC,KIRC
LRRC4C	2	HNSC,STAD
ZNF488	2	HNSC,UCEC
CD79B	2	HNSC,STAD
C7orf13	2	HNSC,UCEC
LINC00669	2	HNSC,LGG
CECR7	2	HNSC,UCEC
CBS	2	HNSC,UCEC
NKX2-3	2	HNSC,STAD
FAT3	2	HNSC,STAD
TMSB15B	2	HNSC,UCEC
WSCD1	2	HNSC,UCEC
KIAA2022	2	HNSC,STAD
IL34	2	HNSC,KIRC
SLC29A2	2	HNSC,LIHC
TTTY15	2	HNSC,KIRC
LRRN1	2	HNSC,UCEC
HIF3A	2	HNSC,UCEC
TLX2	2	HNSC,UCEC
ISL1	2	HNSC,STAD
ANKRD34B	2	HNSC,UCEC
ERAP2	2	HNSC,STAD
TXLNGY	2	HNSC,KIRC
ISM2	2	HNSC,UCEC
EIF1AY	2	HNSC,KIRC
LINC01139	2	HNSC,LIHC
IRX6	2	HNSC,KIRC
ZFY	2	HNSC,KIRC
FAXC	2	HNSC,STAD
PRKAA2	2	HNSC,LIHC
PRG4	2	HNSC,STAD
EXOC3L4	2	HNSC,UCEC
B4GALNT2	2	HNSC,LIHC
SYNPO2	2	HNSC,STAD
PI16	2	HNSC,STAD
INHBE	2	KIRC,UCEC
IKBKE	2	KIRC,LIHC
ATP1A3	2	KIRC,UCEC
INSL3	2	KIRC,UCEC
AIM2	2	KIRC,STAD
BASP1	2	KIRC,STAD
KCNG1	2	KIRC,UCEC
OTOF	2	KIRC,UCEC
LOC606724	2	KIRC,STAD
CILP2	2	KIRC,UCEC
LBP	2	KIRC,UCEC
PTPRCAP	2	KIRC,STAD
C15orf27	2	KIRC,UCEC
PSTPIP1	2	KIRC,STAD
LYPD1	2	KIRC,LIHC
ACHE	2	KIRC,UCEC
AFAP1-AS1	2	KIRC,LIHC
EFNA5	2	KIRC,LIHC
HTRA4	2	KIRC,STAD
COL22A1	2	KIRC,UCEC
SLAMF7	2	KIRC,STAD
POU2AF1	2	KIRC,STAD
ONECUT2	2	KIRC,UCEC
PCBP3	2	KIRC,STAD
MAGED4	2	KIRC,LIHC
MMP12	2	KIRC,LIHC
MISP	2	KIRC,LIHC
MAGED4B	2	KIRC,LIHC
E2F7	2	LGG,LIHC
CENPH	2	LGG,LIHC
ARHGEF39	2	LGG,LIHC
TMEM71	2	LGG,STAD
TNFAIP8	2	LGG,STAD
HOXA4	2	LGG,UCEC
HOXC5	2	LGG,UCEC
HOXA7	2	LGG,UCEC
PABPC4L	2	LGG,STAD
H19	2	LGG,UCEC
NKX2-5	2	LGG,UCEC
PLP2	2	LGG,LIHC
GATA4	2	LGG,UCEC
NGFR	2	LGG,STAD
PXDNL	2	LGG,UCEC
DPYD	2	LGG,STAD
GBP2	2	LGG,STAD
CTSW	2	LGG,STAD
OASL	2	LGG,UCEC
P2RY8	2	LGG,STAD
CD96	2	LGG,STAD
PVT1	2	LGG,LIHC
SIX1	2	LGG,UCEC
MX2	2	LGG,UCEC
FAM184B	2	LGG,UCEC
OTOS	2	LGG,UCEC
DLK1	2	LGG,UCEC
CCNF	2	LIHC,UCEC
MFSD2B	2	LIHC,UCEC
HMGA1	2	LIHC,UCEC
TONSL	2	LIHC,UCEC
FAM24B	2	LIHC,UCEC
TEX19	2	LIHC,UCEC
SALL2	2	LIHC,UCEC
NR0B1	2	LIHC,UCEC
CACNG4	2	LIHC,UCEC
GAGE2A	2	LIHC,UCEC
GAGE2B	2	LIHC,UCEC
FZD7	2	LIHC,UCEC
GAGE1	2	LIHC,UCEC
RASGEF1A	2	LIHC,UCEC
FIGNL2	2	LIHC,UCEC
EGFL6	2	LIHC,UCEC
GAGE12D	2	LIHC,UCEC
GAGE4	2	LIHC,UCEC
PLEKHG4	2	LIHC,UCEC
GAGE12J	2	LIHC,UCEC
LOC441666	2	LIHC,UCEC
NTS	2	LIHC,UCEC
SYNC	2	LIHC,STAD
GAGE2D	2	LIHC,UCEC
SLC38A1	2	LIHC,UCEC
KCNH2	2	LIHC,UCEC
PCSK1N	2	LIHC,UCEC
PEG3	2	LIHC,STAD
UGT3A2	2	LIHC,UCEC
CNKSR2	2	STAD,UCEC
GDF6	2	STAD,UCEC
TMTC1	2	STAD,UCEC
STON1	2	STAD,UCEC
CNR1	2	STAD,UCEC
ALK	2	STAD,UCEC
PDE6G	2	STAD,UCEC
USP51	2	STAD,UCEC
TCEAL5	2	STAD,UCEC
LMO3	2	STAD,UCEC
NTN3	2	STAD,UCEC
SKIDA1	2	STAD,UCEC
IFI44L	2	STAD,UCEC
NOVA1	2	STAD,UCEC
LRCH2	2	STAD,UCEC
GPX3	2	STAD,UCEC
TNFRSF13C	2	STAD,UCEC
CBX6	2	STAD,UCEC
FIGN	2	STAD,UCEC
LMO1	2	STAD,UCEC
PALM	2	STAD,UCEC
FABP3	2	STAD,UCEC
WDR17	2	STAD,UCEC
BARX1	2	STAD,UCEC
SCN9A	2	STAD,UCEC
PRPH	2	STAD,UCEC
DSCAML1	2	STAD,UCEC
MMD	1	BLCA
SLC41A2	1	BLCA
NLN	1	BLCA
CLIC4	1	BLCA
SGTB	1	BLCA
CALU	1	BLCA
C1orf216	1	BLCA
KPNA2	1	BLCA
ARNTL2	1	BLCA
FAM225B	1	BLCA
LRRC59	1	BLCA
CERCAM	1	BLCA
MPHOSPH9	1	BLCA
FSD1L	1	BLCA
CDV3	1	BLCA
PMP22	1	BLCA
NT5DC3	1	BLCA
ARRB2	1	BLCA
DEGS1	1	BLCA
SH3KBP1	1	BLCA
PDIA5	1	BLCA
DCLRE1B	1	BLCA
SLC30A4	1	BLCA
CTPS1	1	BLCA
HMOX1	1	BLCA
FBXO10	1	BLCA
NEK6	1	BLCA
HSPA13	1	BLCA
MSH6	1	BLCA
CNN3	1	BLCA
VKORC1L1	1	BLCA
UAP1	1	BLCA
KDELC1	1	BLCA
RAP2A	1	BLCA
USP14	1	BLCA
MPP1	1	BLCA
TPST1	1	BLCA
TCP11L1	1	BLCA
NANP	1	BLCA
FEN1	1	BLCA
PIK3AP1	1	BLCA
MCM6	1	BLCA
C15orf48	1	BLCA
SSR3	1	BLCA
KIAA0895	1	BLCA
COPRS	1	BLCA
DOCK11	1	BLCA
COLGALT1	1	BLCA
HNRNPR	1	BLCA
PDIA6	1	BLCA
FAM225A	1	BLCA
SAMHD1	1	BLCA
TXNRD1	1	BLCA
XXYLT1	1	BLCA
COMMD2	1	BLCA
PRDX4	1	BLCA
RAD18	1	BLCA
P4HA3	1	BLCA
YWHAQ	1	BLCA
ITGAX	1	BLCA
ADAMTS12	1	BLCA
TRIM37	1	BLCA
RAB23	1	BLCA
HK3	1	BLCA
XPOT	1	BLCA
AAED1	1	BLCA
RTKN	1	BLCA
SERPINB9	1	BLCA
C5AR1	1	BLCA
ADAM19	1	BLCA
RNF115	1	BLCA
C1orf112	1	BLCA
RTN3	1	BLCA
FADS1	1	BLCA
SEC23A	1	BLCA
RECQL	1	BLCA
SLC39A14	1	BLCA
TEX30	1	BLCA
RRAGD	1	BLCA
GNA12	1	BLCA
RFC3	1	BLCA
DNM1	1	BLCA
KCTD7	1	BLCA
MAP4K4	1	BLCA
H2AFV	1	BLCA
BMP2K	1	BLCA
STK3	1	BLCA
FNDC4	1	BLCA
CEP128	1	BLCA
KDELC2	1	BLCA
SLFN11	1	BLCA
FBXO45	1	BLCA
SPTY2D1	1	BLCA
VCAN	1	BLCA
MCFD2	1	BLCA
ASAP1	1	BLCA
DYNC1LI1	1	BLCA
HHIPL1	1	BLCA
PNMA1	1	BLCA
LOXL3	1	BLCA
COA7	1	BLCA
RAB3IL1	1	BLCA
VAMP7	1	BLCA
DSN1	1	BLCA
MSANTD3	1	BLCA
FAM20C	1	BLCA
NCF2	1	BLCA
TNFRSF8	1	BLCA
OSTC	1	BLCA
PSMD2	1	BLCA
PSMD11	1	BLCA
OSCAR	1	BLCA
ATL3	1	BLCA
KPNA4	1	BLCA
PRR34	1	BLCA
HSPA5	1	BLCA
IRF8	1	BLCA
APBB1IP	1	BLCA
MFHAS1	1	BLCA
TMEM241	1	BLCA
PADI2	1	BLCA
GPR176	1	BLCA
GPN1	1	BLCA
GEMIN2	1	BLCA
LATS2	1	BLCA
SEMA3A	1	BLCA
RPN2	1	BLCA
HAT1	1	BLCA
SLCO2B1	1	BLCA
FGD1	1	BLCA
RRM1	1	BLCA
BIN1	1	BLCA
MEX3B	1	BLCA
ENAH	1	BLCA
STX2	1	BLCA
OGFRL1	1	BLCA
PGM2L1	1	BLCA
CCDC117	1	BLCA
SLC31A1	1	BLCA
RAD51D	1	BLCA
KLHL5	1	BLCA
SMC6	1	BLCA
ELOVL5	1	BLCA
USP13	1	BLCA
LRRC58	1	BLCA
KIF20B	1	BLCA
PGM3	1	BLCA
ADAMTS2	1	BLCA
OSGIN2	1	BLCA
GTF3C4	1	BLCA
CD109	1	BLCA
SGMS2	1	BLCA
CENPL	1	BLCA
USP32	1	BLCA
NRAS	1	BLCA
IDI1	1	BLCA
SMS	1	BLCA
CCL3	1	BLCA
TNFSF4	1	BLCA
SMC2	1	BLCA
SLC25A51	1	BLCA
MBTPS2	1	BLCA
SAE1	1	BLCA
CHST15	1	BLCA
YKT6	1	BLCA
SEC24D	1	BLCA
C12orf4	1	BLCA
DONSON	1	BLCA
ZW10	1	BLCA
FAM168A	1	BLCA
NUP160	1	BLCA
YWHAH	1	BLCA
ATG4C	1	BLCA
TMEM132A	1	BLCA
LRR1	1	BLCA
PLS3	1	BLCA
ADA	1	BLCA
THBS2	1	BLCA
FPR1	1	BLCA
GPATCH4	1	BLCA
CEP170	1	BLCA
PVR	1	BLCA
SEC24A	1	BLCA
ARL5A	1	BLCA
DCK	1	BLCA
PPEF1	1	BLCA
NFIL3	1	BLCA
TUBA1B	1	BLCA
SOAT1	1	BLCA
SFT2D2	1	BLCA
SURF4	1	BLCA
ADPRH	1	BLCA
ZAK	1	BLCA
CNPY4	1	BLCA
TMEM109	1	BLCA
TAF13	1	BLCA
DNMT1	1	BLCA
FAM26E	1	BLCA
DEPDC7	1	BLCA
B3GNT2	1	BLCA
FAM220A	1	BLCA
GLI2	1	BLCA
IL7R	1	BLCA
DNAJB11	1	BLCA
LOC100129034	1	BLCA
DCBLD2	1	BLCA
KATNAL1	1	BLCA
RBM7	1	BLCA
GOLT1B	1	BLCA
HMGN2P46	1	BLCA
RPL23AP7	1	BLCA
RFK	1	BLCA
ACBD3	1	BLCA
CYTH3	1	BLCA
CPXM1	1	BLCA
DKK2	1	BLCA
MSH2	1	BLCA
MB21D1	1	BLCA
PLD6	1	BLCA
TSPAN4	1	BLCA
ANXA6	1	BLCA
MICAL2	1	BLCA
PIP4K2A	1	BLCA
RUSC2	1	BLCA
FADS2	1	BLCA
MCHR1	1	BLCA
YWHAG	1	BLCA
TTC7A	1	BLCA
EHBP1	1	BLCA
TMEM65	1	BLCA
C9orf47	1	BLCA
PARVB	1	BLCA
STX5	1	BLCA
STMN1	1	BLCA
GSTCD	1	BLCA
VMO1	1	BLCA
SMC1A	1	BLCA
GTF2E1	1	BLCA
POLR3G	1	BLCA
DENND5A	1	BLCA
CTSL	1	BLCA
CRLF3	1	BLCA
SRGAP2	1	BLCA
STXBP1	1	BLCA
CHSY1	1	BLCA
TMPO	1	BLCA
DPYSL2	1	BLCA
ISG20L2	1	BLCA
SLC2A13	1	BLCA
SMIM13	1	BLCA
NAV2	1	BLCA
SLC25A40	1	BLCA
BRCA1	1	BLCA
SSRP1	1	BLCA
P3H3	1	BLCA
KDELR2	1	BLCA
PCGF6	1	BLCA
FGFR1	1	BLCA
PTP4A1	1	BLCA
UBE2V2	1	BLCA
ANP32E	1	BLCA
PPT1	1	BLCA
XIRP1	1	BLCA
MCOLN2	1	BLCA
JDP2	1	BLCA
HSD3B7	1	BLCA
CSE1L	1	BLCA
SLC39A7	1	BLCA
KNSTRN	1	BLCA
RABGAP1L	1	BLCA
WHSC1	1	BLCA
MMGT1	1	BLCA
KLF10	1	BLCA
ENTPD1	1	BLCA
CCRN4L	1	BLCA
CLSTN2	1	BLCA
RENBP	1	BLCA
ALDH1B1	1	BLCA
LINC00294	1	BLCA
HELB	1	BLCA
WDYHV1	1	BLCA
CENPJ	1	BLCA
PRPS1	1	BLCA
XKR9	1	BLCA
MCL1	1	BLCA
UHRF1BP1L	1	BLCA
EMC1	1	BLCA
LZIC	1	BLCA
KCNAB2	1	BLCA
TMEM39A	1	BLCA
CALM2	1	BLCA
RAD23B	1	BLCA
CRY1	1	BLCA
MPZL1	1	BLCA
TRPS1	1	BLCA
COL16A1	1	BLCA
SACS	1	BLCA
LILRA5	1	BLCA
TPM1	1	BLCA
CKAP5	1	BLCA
FAM171B	1	BLCA
PGAM5	1	BLCA
MAMLD1	1	BLCA
YARS	1	BLCA
RCN3	1	BLCA
GATC	1	BLCA
ARL13B	1	BLCA
PLA2G5	1	BLCA
JAZF1	1	BLCA
CORO1C	1	BLCA
ZNF469	1	BLCA
C6orf106	1	BLCA
SLC39A8	1	BLCA
STK32B	1	BLCA
[truncated: 2,039 more rows]

## Sheet: Table S27
Genes only downregulated in high-grade cancers compared to low-grade cancers.
Symbol	Number of cancers in which gene is downregulated	Cancers in which gene is downregulated
VIPR1	5	BLCA,HNSC,KIRC,LIHC,STAD
GPX2	5	BLCA,CESC,HNSC,STAD,UCEC
DUOX1	5	BLCA,CESC,HNSC,STAD,UCEC
LAD1	5	BLCA,CESC,ESCA,HNSC,UCEC
TMEM184A	5	BLCA,CESC,HNSC,STAD,UCEC
FUT3	5	BLCA,CESC,HNSC,STAD,UCEC
FAM3D	4	BLCA,CESC,STAD,UCEC
RAPGEFL1	4	BLCA,CESC,ESCA,STAD
AZGP1	4	BLCA,HNSC,LIHC,STAD
DEGS2	4	BLCA,HNSC,STAD,UCEC
TCN1	4	BLCA,HNSC,STAD,UCEC
TMPRSS4	4	BLCA,CESC,HNSC,STAD
ZBTB7C	4	BLCA,CESC,ESCA,LIHC
FSTL4	4	BLCA,LGG,STAD,UCEC
ATP2C2	4	BLCA,HNSC,STAD,UCEC
CA12	4	BLCA,CESC,HNSC,UCEC
CYP2J2	4	BLCA,LIHC,STAD,UCEC
CNGA1	4	BLCA,KIRC,LIHC,UCEC
DUOXA1	4	BLCA,HNSC,STAD,UCEC
CCDC64B	4	BLCA,CESC,HNSC,UCEC
IYD	4	BLCA,LIHC,STAD,UCEC
CNTN3	4	BLCA,LGG,LIHC,UCEC
GOLGA7B	4	BLCA,HNSC,LGG,UCEC
PTPRR	4	BLCA,KIRC,LGG,UCEC
REEP6	4	BLCA,LIHC,STAD,UCEC
SMIM5	4	BLCA,CESC,HNSC,UCEC
EVPL	4	BLCA,CESC,ESCA,HNSC
GJB5	4	BLCA,ESCA,HNSC,UCEC
CEACAM5	4	CESC,HNSC,STAD,UCEC
TGM3	4	CESC,HNSC,STAD,UCEC
TMPRSS2	4	CESC,LIHC,STAD,UCEC
SPINK5	4	CESC,HNSC,KIRC,UCEC
PVRL4	4	CESC,ESCA,HNSC,STAD
CEACAM6	4	CESC,HNSC,STAD,UCEC
CALML3	4	ESCA,HNSC,LIHC,UCEC
KRT31	4	ESCA,HNSC,LGG,UCEC
SLC5A1	4	HNSC,KIRC,STAD,UCEC
CYP39A1	4	HNSC,KIRC,LIHC,UCEC
TMEM125	4	HNSC,KIRC,LGG,STAD
HKDC1	4	HNSC,LGG,STAD,UCEC
SOWAHB	4	KIRC,LGG,LIHC,STAD
CRYM	4	LGG,LIHC,STAD,UCEC
LPA	3	BLCA,LIHC,UCEC
CYP3A5	3	BLCA,CESC,UCEC
MOGAT2	3	BLCA,LIHC,STAD
PACRG	3	BLCA,LIHC,UCEC
SOX15	3	BLCA,ESCA,HNSC
MMEL1	3	BLCA,STAD,UCEC
KCNQ1	3	BLCA,STAD,UCEC
NSG1	3	BLCA,HNSC,STAD
ATOH8	3	BLCA,KIRC,LIHC
PLCH2	3	BLCA,LGG,LIHC
SDCBP2	3	BLCA,CESC,HNSC
CXCR2	3	BLCA,HNSC,UCEC
SLITRK6	3	BLCA,HNSC,UCEC
AQP3	3	BLCA,HNSC,UCEC
SPINK7	3	BLCA,CESC,HNSC
PLA2G4F	3	BLCA,HNSC,STAD
FBP1	3	BLCA,LIHC,UCEC
HMGCS2	3	BLCA,KIRC,LIHC
ECHDC2	3	BLCA,LIHC,UCEC
MFAP3L	3	BLCA,LIHC,UCEC
FABP5P3	3	BLCA,CESC,HNSC
SULT1A2	3	BLCA,LIHC,STAD
ALG1L	3	BLCA,STAD,UCEC
WBSCR27	3	BLCA,STAD,UCEC
CYP4F12	3	BLCA,LIHC,STAD
CLCA4	3	BLCA,CESC,UCEC
SLURP1	3	BLCA,ESCA,HNSC
GGT6	3	BLCA,KIRC,STAD
HEY2	3	BLCA,LIHC,UCEC
CYP4A11	3	BLCA,KIRC,LIHC
REN	3	BLCA,KIRC,UCEC
DUOXA2	3	BLCA,STAD,UCEC
PAK7	3	BLCA,LGG,UCEC
TNS4	3	BLCA,ESCA,UCEC
APCDD1	3	BLCA,HNSC,UCEC
DUOX2	3	BLCA,STAD,UCEC
CES4A	3	BLCA,LIHC,STAD
AASS	3	BLCA,LIHC,UCEC
PEX11G	3	BLCA,LIHC,UCEC
ENTPD3	3	BLCA,HNSC,UCEC
PLA2G2F	3	BLCA,HNSC,STAD
KLKB1	3	BLCA,LIHC,UCEC
SPINK4	3	BLCA,STAD,UCEC
RBBP8NL	3	BLCA,STAD,UCEC
MPPED1	3	BLCA,LGG,LIHC
PROM2	3	BLCA,HNSC,STAD
SLC5A9	3	BLCA,STAD,UCEC
SLC16A9	3	BLCA,HNSC,KIRC
RAET1E	3	BLCA,HNSC,UCEC
TOX3	3	BLCA,KIRC,UCEC
TFF3	3	BLCA,STAD,UCEC
RAP1GAP	3	BLCA,HNSC,STAD
KCNJ15	3	BLCA,HNSC,UCEC
SERPIND1	3	BLCA,LIHC,UCEC
CYP2C19	3	BLCA,CESC,LIHC
AADAT	3	BLCA,LIHC,UCEC
AIFM3	3	BLCA,LGG,STAD
GDA	3	BLCA,LGG,STAD
ZMYND12	3	BLCA,LIHC,UCEC
PPP1R32	3	BLCA,LIHC,UCEC
GSTO2	3	BLCA,KIRC,UCEC
RAB25	3	BLCA,HNSC,UCEC
TMEM45B	3	BLCA,HNSC,STAD
TMEM40	3	BLCA,HNSC,UCEC
CHP2	3	BLCA,HNSC,STAD
STARD5	3	BLCA,ESCA,LIHC
FAM83C	3	BLCA,ESCA,HNSC
HR	3	BLCA,ESCA,HNSC
CCSER1	3	BLCA,KIRC,STAD
OR7E91P	3	BLCA,HNSC,UCEC
FAM19A2	3	BLCA,LGG,UCEC
NAALADL2	3	BLCA,LIHC,UCEC
TRIM7	3	BLCA,CESC,ESCA
EMX2	3	BLCA,KIRC,UCEC
CARD6	3	BLCA,HNSC,UCEC
CSTB	3	BLCA,CESC,HNSC
FAM83F	3	BLCA,HNSC,KIRC
RNF183	3	BLCA,STAD,UCEC
FAM110C	3	BLCA,HNSC,UCEC
IVL	3	BLCA,ESCA,HNSC
AJAP1	3	BLCA,HNSC,KIRC
CSMD1	3	BLCA,LGG,UCEC
HES5	3	BLCA,HNSC,UCEC
PDGFD	3	BLCA,KIRC,UCEC
NOX5	3	BLCA,HNSC,UCEC
C2orf70	3	BLCA,STAD,UCEC
S100A2	3	BLCA,ESCA,HNSC
UBXN10	3	BLCA,LIHC,UCEC
ARRDC4	3	BLCA,HNSC,UCEC
FUT6	3	CESC,STAD,UCEC
FUT2	3	CESC,HNSC,UCEC
CYP2C18	3	CESC,HNSC,LIHC
ATP10B	3	CESC,HNSC,STAD
ATP13A4	3	CESC,HNSC,KIRC
KCNK6	3	CESC,HNSC,UCEC
TGM5	3	CESC,ESCA,HNSC
PPL	3	CESC,HNSC,STAD
GRHL3	3	CESC,HNSC,STAD
TMPRSS11F	3	CESC,ESCA,HNSC
TTC9	3	CESC,LIHC,UCEC
PGLYRP3	3	CESC,ESCA,HNSC
ENDOU	3	CESC,HNSC,LGG
SPRR1A	3	CESC,ESCA,HNSC
DEFB4A	3	CESC,HNSC,UCEC
FETUB	3	CESC,HNSC,LIHC
LYPD2	3	CESC,HNSC,STAD
AQP7	3	CESC,KIRC,UCEC
TMPRSS11D	3	CESC,ESCA,HNSC
SPRR4	3	CESC,ESCA,HNSC
CCL20	3	CESC,STAD,UCEC
SPNS2	3	CESC,HNSC,LIHC
VSIG8	3	CESC,HNSC,UCEC
LGALS9B	3	CESC,HNSC,STAD
SFTA2	3	CESC,STAD,UCEC
C2orf54	3	CESC,HNSC,STAD
MYOM3	3	CESC,HNSC,STAD
SERPINB5	3	ESCA,HNSC,STAD
COL17A1	3	ESCA,HNSC,UCEC
IRF6	3	ESCA,KIRC,LIHC
SFN	3	ESCA,HNSC,UCEC
JUP	3	ESCA,HNSC,STAD
GJB3	3	ESCA,HNSC,STAD
TRIM29	3	ESCA,HNSC,STAD
LYPD3	3	ESCA,HNSC,STAD
CLCA2	3	ESCA,HNSC,UCEC
ALDH3B2	3	ESCA,HNSC,UCEC
KRT17	3	ESCA,HNSC,STAD
VSNL1	3	ESCA,HNSC,LGG
MAB21L3	3	ESCA,HNSC,STAD
TMPRSS13	3	HNSC,STAD,UCEC
OTUB2	3	HNSC,STAD,UCEC
CXCL14	3	HNSC,STAD,UCEC
KLK12	3	HNSC,STAD,UCEC
KLK11	3	HNSC,STAD,UCEC
RNF39	3	HNSC,STAD,UCEC
KRT23	3	HNSC,STAD,UCEC
CWH43	3	HNSC,KIRC,UCEC
DSG4	3	HNSC,STAD,UCEC
LCN2	3	HNSC,STAD,UCEC
PRSS22	3	HNSC,STAD,UCEC
ACE2	3	HNSC,KIRC,LIHC
SYT7	3	HNSC,LIHC,STAD
MASP1	3	HNSC,KIRC,LIHC
AKR1C3	3	HNSC,LGG,UCEC
SLC9A3	3	HNSC,KIRC,STAD
ELF5	3	HNSC,STAD,UCEC
ATP6V0A4	3	HNSC,STAD,UCEC
CREG2	3	HNSC,LGG,STAD
PADI1	3	HNSC,LIHC,UCEC
TEK	3	KIRC,LIHC,UCEC
CA4	3	KIRC,LGG,STAD
SLCO2A1	3	KIRC,LIHC,UCEC
PDE2A	3	KIRC,LGG,LIHC
BSPRY	3	KIRC,LGG,UCEC
RAMP3	3	KIRC,LIHC,UCEC
SLC27A2	3	KIRC,LIHC,UCEC
CLEC3B	3	KIRC,LIHC,UCEC
FRMPD2	3	KIRC,LGG,UCEC
PIP5K1B	3	KIRC,STAD,UCEC
SLC16A12	3	KIRC,LIHC,UCEC
ACADL	3	KIRC,LIHC,UCEC
SSTR1	3	KIRC,LGG,STAD
PLG	3	KIRC,LIHC,UCEC
SLC17A4	3	KIRC,LIHC,STAD
PRR15L	3	KIRC,STAD,UCEC
TMEM213	3	KIRC,STAD,UCEC
CDHR2	3	KIRC,STAD,UCEC
SHANK2	3	LGG,STAD,UCEC
C1orf168	3	LGG,LIHC,UCEC
USH1C	3	LGG,STAD,UCEC
OLFM4	3	LGG,STAD,UCEC
KIF12	3	LGG,STAD,UCEC
ACY3	3	LGG,LIHC,UCEC
SERPINA4	3	LIHC,STAD,UCEC
ORM1	3	LIHC,STAD,UCEC
C1QTNF8	2	BLCA,UCEC
TMEM63A	2	BLCA,UCEC
ASB12	2	BLCA,UCEC
DGKA	2	BLCA,ESCA
SMDT1	2	BLCA,UCEC
SYTL1	2	BLCA,UCEC
ANXA10	2	BLCA,LIHC
BRINP2	2	BLCA,UCEC
TMEM51-AS1	2	BLCA,CESC
PHGR1	2	BLCA,STAD
MGST2	2	BLCA,UCEC
TMEM178A	2	BLCA,UCEC
BTBD16	2	BLCA,LIHC
C10orf95	2	BLCA,UCEC
SHH	2	BLCA,UCEC
HOXB6	2	BLCA,UCEC
HSD17B2	2	BLCA,UCEC
DOK7	2	BLCA,STAD
AMT	2	BLCA,UCEC
ABCA10	2	BLCA,UCEC
ANAPC4	2	BLCA,UCEC
PYROXD2	2	BLCA,UCEC
KRTAP5-9	2	BLCA,UCEC
LINC00930	2	BLCA,UCEC
C1orf101	2	BLCA,UCEC
MS4A8	2	BLCA,UCEC
LOC100130238	2	BLCA,KIRC
COLEC10	2	BLCA,LIHC
DLEC1	2	BLCA,UCEC
CAPNS2	2	BLCA,HNSC
FHAD1	2	BLCA,UCEC
WEE2-AS1	2	BLCA,UCEC
FAM66D	2	BLCA,UCEC
NEIL1	2	BLCA,UCEC
FAM174B	2	BLCA,UCEC
SLC7A4	2	BLCA,STAD
PLEKHH1	2	BLCA,UCEC
DHRS3	2	BLCA,UCEC
FAAH	2	BLCA,UCEC
PLA2G10	2	BLCA,UCEC
KLHL3	2	BLCA,UCEC
BAIAP3	2	BLCA,UCEC
LOC90246	2	BLCA,UCEC
ABHD14A	2	BLCA,UCEC
NOXA1	2	BLCA,UCEC
TUBA3FP	2	BLCA,UCEC
CYP2C8	2	BLCA,LIHC
LENG9	2	BLCA,UCEC
NXF3	2	BLCA,UCEC
CIRBP	2	BLCA,UCEC
GIPR	2	BLCA,UCEC
PRKAB1	2	BLCA,UCEC
EFNB1	2	BLCA,ESCA
DCTN1-AS1	2	BLCA,UCEC
HS6ST3	2	BLCA,KIRC
DNAJA4	2	BLCA,UCEC
B3GNT8	2	BLCA,HNSC
AMY2A	2	BLCA,UCEC
PTGDR2	2	BLCA,LGG
LOC115110	2	BLCA,UCEC
ID1	2	BLCA,UCEC
C17orf97	2	BLCA,UCEC
ID3	2	BLCA,UCEC
KLF3-AS1	2	BLCA,UCEC
FUCA1	2	BLCA,UCEC
CLHC1	2	BLCA,UCEC
SPTBN5	2	BLCA,STAD
UGT1A5	2	BLCA,LIHC
ARL14	2	BLCA,HNSC
TFF1	2	BLCA,UCEC
TBX3	2	BLCA,STAD
LPAR6	2	BLCA,UCEC
ABAT	2	BLCA,LIHC
ACSM1	2	BLCA,UCEC
MAGIX	2	BLCA,UCEC
TLDC1	2	BLCA,ESCA
PLEKHN1	2	BLCA,HNSC
TMC4	2	BLCA,UCEC
ANKK1	2	BLCA,UCEC
SUGT1P3	2	BLCA,UCEC
GPRC5C	2	BLCA,STAD
FAM13A	2	BLCA,LIHC
FAM170A	2	BLCA,UCEC
C10orf11	2	BLCA,UCEC
CDH26	2	BLCA,UCEC
ALDH4A1	2	BLCA,LIHC
TRERF1	2	BLCA,ESCA
CHADL	2	BLCA,UCEC
UGT1A1	2	BLCA,LIHC
CCDC159	2	BLCA,UCEC
TNFRSF14	2	BLCA,UCEC
SEMA4B	2	BLCA,ESCA
RNASET2	2	BLCA,UCEC
CFAP70	2	BLCA,UCEC
C2orf27A	2	BLCA,LGG
AGBL2	2	BLCA,UCEC
CST3	2	BLCA,UCEC
RPL13	2	BLCA,UCEC
IL20RA	2	BLCA,UCEC
ANKMY1	2	BLCA,UCEC
SYTL4	2	BLCA,LIHC
GTF2IRD2P1	2	BLCA,UCEC
CCDC96	2	BLCA,UCEC
FANK1	2	BLCA,UCEC
RGS6	2	BLCA,UCEC
IDUA	2	BLCA,UCEC
VSIG2	2	BLCA,UCEC
CPLX2	2	BLCA,LGG
SLC23A3	2	BLCA,LIHC
SPDEF	2	BLCA,UCEC
DHRS7B	2	BLCA,UCEC
AQP12B	2	BLCA,STAD
SORL1	2	BLCA,LIHC
SPATA6L	2	BLCA,UCEC
STON2	2	BLCA,HNSC
PRR26	2	BLCA,UCEC
ACBD4	2	BLCA,LIHC
MAML3	2	BLCA,UCEC
ADIRF	2	BLCA,ESCA
C6orf163	2	BLCA,UCEC
TMEM232	2	BLCA,UCEC
TDH	2	BLCA,LGG
RBPMS	2	BLCA,UCEC
TSGA10	2	BLCA,UCEC
MDFI	2	BLCA,HNSC
DNMBP	2	BLCA,UCEC
C1orf64	2	BLCA,UCEC
CYB5D2	2	BLCA,UCEC
PLEKHA6	2	BLCA,UCEC
OVGP1	2	BLCA,UCEC
VWA8	2	BLCA,UCEC
ZNF862	2	BLCA,UCEC
NMRK1	2	BLCA,UCEC
CTSH	2	BLCA,UCEC
PRR29	2	BLCA,UCEC
LNX1	2	BLCA,UCEC
ECT2L	2	BLCA,UCEC
HHAT	2	BLCA,UCEC
LPAL2	2	BLCA,LIHC
STAP2	2	BLCA,UCEC
LY6G5C	2	BLCA,UCEC
FHIT	2	BLCA,UCEC
PPP1R13L	2	BLCA,ESCA
FAM214A	2	BLCA,UCEC
IZUMO4	2	BLCA,UCEC
NCKAP5	2	BLCA,HNSC
DENND6B	2	BLCA,UCEC
NELL1	2	BLCA,HNSC
PCP2	2	BLCA,UCEC
DUSP6	2	BLCA,UCEC
GLTP	2	BLCA,HNSC
ALS2CL	2	BLCA,HNSC
FAM221B	2	BLCA,UCEC
VSTM2A	2	BLCA,LGG
CYP2D6	2	BLCA,UCEC
LMF1	2	BLCA,UCEC
HNMT	2	BLCA,UCEC
ACSL5	2	BLCA,UCEC
HPGD	2	BLCA,UCEC
TTC12	2	BLCA,UCEC
CYP4B1	2	BLCA,KIRC
GSTZ1	2	BLCA,LIHC
FITM1	2	BLCA,LIHC
UCA1	2	BLCA,HNSC
CYP4F22	2	BLCA,HNSC
SMIM6	2	BLCA,UCEC
VMAC	2	BLCA,UCEC
FAM71E1	2	BLCA,STAD
DAPL1	2	BLCA,STAD
PRR15	2	BLCA,UCEC
CAPN8	2	BLCA,UCEC
POU5F1B	2	BLCA,UCEC
SRCIN1	2	BLCA,STAD
ELMO3	2	BLCA,UCEC
VWA5A	2	BLCA,UCEC
C19orf18	2	BLCA,UCEC
OXGR1	2	BLCA,STAD
GYS2	2	BLCA,LIHC
RASSF6	2	BLCA,UCEC
C19orf45	2	BLCA,UCEC
FGD5	2	BLCA,KIRC
LY6D	2	BLCA,HNSC
KIAA1407	2	BLCA,UCEC
NKAIN2	2	BLCA,LGG
KIF13B	2	BLCA,UCEC
NME5	2	BLCA,UCEC
GLOD5	2	BLCA,LIHC
TBC1D8	2	BLCA,UCEC
UGT1A9	2	BLCA,LIHC
NME9	2	BLCA,UCEC
PPP1R36	2	BLCA,UCEC
ADGRG1	2	BLCA,STAD
HAS3	2	BLCA,HNSC
ARSD	2	BLCA,UCEC
KIZ	2	BLCA,UCEC
LRP5L	2	BLCA,UCEC
ANKRD24	2	BLCA,LIHC
MST1R	2	BLCA,UCEC
EFHC1	2	BLCA,UCEC
LRRC27	2	BLCA,UCEC
INE2	2	BLCA,UCEC
TST	2	BLCA,UCEC
BMP5	2	BLCA,KIRC
AKAP7	2	BLCA,UCEC
CCDC183	2	BLCA,STAD
MLPH	2	BLCA,UCEC
TSNAXIP1	2	BLCA,UCEC
ETNK2	2	BLCA,LIHC
CFAP53	2	BLCA,UCEC
ALDH8A1	2	BLCA,LIHC
TMEM229B	2	BLCA,UCEC
TMEM159	2	BLCA,ESCA
MST1	2	BLCA,LIHC
CACNA1D	2	BLCA,STAD
MSMB	2	BLCA,UCEC
HS3ST1	2	BLCA,UCEC
CFHR3	2	BLCA,LIHC
ENKD1	2	BLCA,UCEC
ESRRG	2	BLCA,KIRC
ADGRV1	2	BLCA,LGG
AKR1C2	2	BLCA,HNSC
GPR39	2	BLCA,UCEC
IGSF22	2	BLCA,UCEC
CFAP44	2	BLCA,UCEC
ICA1	2	BLCA,UCEC
RAB36	2	BLCA,UCEC
EPHX3	2	BLCA,STAD
RAET1G	2	BLCA,HNSC
MAP7	2	BLCA,KIRC
CCL15	2	BLCA,UCEC
ABCC11	2	BLCA,LIHC
KLHDC9	2	BLCA,UCEC
LGALS4	2	BLCA,STAD
NPDC1	2	BLCA,UCEC
CPT1B	2	BLCA,UCEC
PSMB10	2	BLCA,UCEC
SLC7A8	2	BLCA,HNSC
LRRC3B	2	BLCA,UCEC
C16orf93	2	BLCA,UCEC
CACNA1I	2	BLCA,LGG
DYNLRB2	2	BLCA,UCEC
EIF4EBP3	2	BLCA,UCEC
GALNT4	2	BLCA,UCEC
KIAA1211L	2	BLCA,UCEC
KLHDC7A	2	BLCA,UCEC
TIGD4	2	BLCA,UCEC
SPAG4	2	BLCA,UCEC
H2AFJ	2	BLCA,UCEC
LMO2	2	BLCA,UCEC
LOC728743	2	BLCA,UCEC
NAPSA	2	BLCA,UCEC
PVRL1	2	BLCA,ESCA
TTC21A	2	BLCA,UCEC
PTGES2-AS1	2	BLCA,STAD
MYOM2	2	BLCA,UCEC
CAPN12	2	BLCA,UCEC
C6orf132	2	BLCA,HNSC
SRPK3	2	BLCA,UCEC
ARHGAP32	2	BLCA,UCEC
CNTD1	2	BLCA,UCEC
CCT6B	2	BLCA,UCEC
ZDHHC11	2	BLCA,STAD
ADAMTSL2	2	BLCA,UCEC
SH3YL1	2	BLCA,UCEC
LINC00240	2	BLCA,UCEC
FBXO16	2	BLCA,UCEC
COL4A5	2	BLCA,UCEC
NOSTRIN	2	BLCA,UCEC
MYO15B	2	BLCA,UCEC
MTMR8	2	BLCA,UCEC
UGT1A4	2	BLCA,LIHC
RGL3	2	BLCA,STAD
LGR5	2	BLCA,LGG
RSPH4A	2	BLCA,UCEC
TH	2	BLCA,HNSC
KSR2	2	BLCA,LGG
BPIFA2	2	BLCA,STAD
LUZP2	2	BLCA,LGG
EML6	2	BLCA,UCEC
PIFO	2	BLCA,UCEC
CYSRT1	2	BLCA,HNSC
PPAP2C	2	BLCA,UCEC
LRRC56	2	BLCA,UCEC
PLLP	2	BLCA,UCEC
MMP28	2	BLCA,ESCA
SRMS	2	BLCA,STAD
CRISP3	2	BLCA,UCEC
EPN3	2	BLCA,STAD
POU5F1	2	BLCA,UCEC
WFDC1	2	BLCA,UCEC
NUDT13	2	BLCA,UCEC
MIR205HG	2	BLCA,UCEC
CELF6	2	BLCA,UCEC
C15orf56	2	BLCA,UCEC
RPH3AL	2	BLCA,UCEC
C11orf52	2	BLCA,UCEC
LINC00965	2	BLCA,UCEC
MCF2L	2	BLCA,UCEC
CFAP69	2	BLCA,UCEC
PPIL6	2	BLCA,UCEC
TRPM4	2	BLCA,UCEC
INTU	2	BLCA,UCEC
GNMT	2	BLCA,LIHC
C19orf33	2	BLCA,HNSC
ZNF528	2	BLCA,UCEC
MUC20	2	BLCA,STAD
ZFYVE28	2	BLCA,UCEC
C8orf34	2	BLCA,UCEC
SAXO2	2	BLCA,UCEC
SEMA4A	2	BLCA,LGG
IGFBP4	2	BLCA,UCEC
CAPN14	2	BLCA,CESC
CPNE6	2	BLCA,LGG
CHN2	2	BLCA,UCEC
SATB1	2	BLCA,UCEC
CST4	2	BLCA,UCEC
GAS2	2	BLCA,UCEC
CLCA3P	2	BLCA,HNSC
TFR2	2	BLCA,LIHC
MARK1	2	BLCA,UCEC
TUBBP5	2	BLCA,STAD
FOS	2	BLCA,UCEC
LINC01106	2	BLCA,LGG
PLCE1	2	BLCA,UCEC
TEKT4	2	BLCA,UCEC
GSTM2	2	BLCA,LIHC
LRRC46	2	BLCA,UCEC
TMEM74B	2	BLCA,STAD
NPFF	2	BLCA,UCEC
CATSPERB	2	BLCA,STAD
FGF17	2	BLCA,LGG
ABLIM1	2	CESC,HNSC
ARHGEF37	2	CESC,HNSC
POF1B	2	CESC,HNSC
KLF4	2	CESC,HNSC
SH3RF2	2	CESC,UCEC
KRT78	2	CESC,HNSC
ZNF185	2	CESC,HNSC
MPP7	2	CESC,HNSC
SPACA4	2	CESC,UCEC
CEACAM7	2	CESC,UCEC
TNNT2	2	CESC,HNSC
SPRR3	2	CESC,HNSC
NWD2	2	CESC,HNSC
LINC01002	2	CESC,STAD
IL36A	2	CESC,HNSC
DYNAP	2	CESC,HNSC
MALL	2	CESC,HNSC
IL36B	2	CESC,HNSC
KRT24	2	CESC,HNSC
PAX9	2	CESC,UCEC
LIPH	2	CESC,HNSC
FAM83E	2	CESC,UCEC
PLA2G3	2	CESC,HNSC
TMPRSS11A	2	CESC,HNSC
C1orf177	2	CESC,HNSC
S100A12	2	CESC,HNSC
PRSS27	2	CESC,HNSC
FAM25A	2	CESC,HNSC
KLK1	2	CESC,STAD
SDR9C7	2	CESC,HNSC
CDH17	2	CESC,STAD
NIPAL2	2	CESC,ESCA
MUC4	2	CESC,STAD
TMPRSS11E2	2	CESC,HNSC
FFAR2	2	CESC,HNSC
CERS3	2	ESCA,HNSC
SERPINB13	2	ESCA,HNSC
LPAR5	2	ESCA,HNSC
TP53AIP1	2	ESCA,UCEC
SERPINB3	2	ESCA,HNSC
PERP	2	ESCA,HNSC
BCL11B	2	ESCA,HNSC
ST6GALNAC2	2	ESCA,UCEC
SERPINB4	2	ESCA,HNSC
OTOP3	2	ESCA,HNSC
SAMD9	2	ESCA,HNSC
TPRXL	2	ESCA,HNSC
LTB4R	2	ESCA,HNSC
LINC00592	2	ESCA,HNSC
FAM83A-AS1	2	ESCA,HNSC
P2RY1	2	ESCA,HNSC
GJB6	2	HNSC,LGG
PNPLA1	2	HNSC,STAD
KLK10	2	HNSC,STAD
LY6G6C	2	HNSC,STAD
RNASE7	2	HNSC,UCEC
SLC39A2	2	HNSC,UCEC
CDKN1A	2	HNSC,UCEC
CDH1	2	HNSC,STAD
BBOX1	2	HNSC,LIHC
EPHA1	2	HNSC,LIHC
KLK14	2	HNSC,UCEC
FAM160A1	2	HNSC,KIRC
CXCR1	2	HNSC,UCEC
EPB41L4B	2	HNSC,STAD
ZNF750	2	HNSC,UCEC
ARG1	2	HNSC,LIHC
SERPINB1	2	HNSC,UCEC
CARD14	2	HNSC,STAD
FLRT3	2	HNSC,KIRC
NIPAL1	2	HNSC,KIRC
SLC6A2	2	HNSC,UCEC
MUCL1	2	HNSC,UCEC
TTC39A	2	HNSC,STAD
NEFL	2	HNSC,LGG
ARL4D	2	HNSC,UCEC
S100A14	2	HNSC,STAD
MAL2	2	HNSC,LGG
SYTL5	2	HNSC,UCEC
VNN3	2	HNSC,UCEC
DLX5	2	HNSC,UCEC
CES5A	2	HNSC,LIHC
XKRX	2	HNSC,UCEC
TPPP3	2	HNSC,UCEC
PIK3C2G	2	HNSC,LGG
ACKR2	2	HNSC,LIHC
TPRG1	2	HNSC,LIHC
DEFB1	2	HNSC,UCEC
CSMD3	2	HNSC,LGG
GSTA3	2	HNSC,UCEC
C6orf141	2	HNSC,UCEC
GRIN3B	2	HNSC,UCEC
PRMT8	2	HNSC,UCEC
AKR1C1	2	HNSC,LGG
GALNT13	2	HNSC,LGG
NXF2	2	HNSC,STAD
TSIX	2	HNSC,UCEC
MMP10	2	HNSC,STAD
EMCN	2	KIRC,UCEC
ABCG2	2	KIRC,UCEC
PTPRB	2	KIRC,UCEC
EDNRB	2	KIRC,LGG
HMGCLL1	2	KIRC,LGG
PODXL	2	KIRC,UCEC
FAM47E	2	KIRC,UCEC
RAPGEF4	2	KIRC,LGG
WDR72	2	KIRC,UCEC
CCDC85A	2	KIRC,LGG
NEBL	2	KIRC,STAD
ALDH6A1	2	KIRC,LIHC
ANO3	2	KIRC,LGG
CDC42BPG	2	KIRC,STAD
BEX5	2	KIRC,UCEC
SLC6A19	2	KIRC,STAD
C3orf36	2	KIRC,UCEC
MYL3	2	KIRC,LGG
TMEM252	2	KIRC,LIHC
ZNF204P	2	KIRC,UCEC
PKHD1	2	KIRC,UCEC
KLHL32	2	KIRC,LGG
MCF2	2	KIRC,LGG
SLC18A2	2	KIRC,UCEC
CGN	2	KIRC,STAD
LINC00671	2	KIRC,LGG
PTH1R	2	KIRC,UCEC
G6PC	2	KIRC,LIHC
FCN3	2	KIRC,LIHC
GABRG1	2	KIRC,LGG
ROBO2	2	KIRC,UCEC
EDAR	2	KIRC,UCEC
TRPM3	2	KIRC,LGG
FOSB	2	KIRC,LIHC
MIA2	2	KIRC,UCEC
CDH9	2	KIRC,LGG
TEKT2	2	KIRC,UCEC
GBA3	2	KIRC,LIHC
GALNT9	2	KIRC,LGG
F11	2	KIRC,LIHC
DACT2	2	KIRC,UCEC
COL21A1	2	KIRC,UCEC
HAO2	2	KIRC,LIHC
OPCML	2	KIRC,UCEC
ALDOB	2	KIRC,LIHC
VIL1	2	KIRC,STAD
PAH	2	KIRC,STAD
PON1	2	LGG,LIHC
DNMBP-AS1	2	LGG,UCEC
PLCB1	2	LGG,UCEC
NDRG2	2	LGG,UCEC
UPP2	2	LGG,LIHC
ETNPPL	2	LGG,LIHC
SLC15A2	2	LGG,UCEC
FAM155A	2	LGG,UCEC
CALN1	2	LGG,UCEC
GRIA2	2	LGG,UCEC
SIDT1	2	LGG,UCEC
CHRNA4	2	LGG,LIHC
RXRG	2	LGG,UCEC
AFF2	2	LGG,UCEC
MSX2P1	2	LGG,UCEC
SLC9A2	2	LGG,STAD
TMEM151B	2	LGG,UCEC
NOG	2	LGG,UCEC
LCN12	2	LGG,STAD
MYH7B	2	LGG,UCEC
ADCYAP1R1	2	LGG,UCEC
USP43	2	LGG,UCEC
FAM201A	2	LGG,UCEC
PLCH1	2	LGG,UCEC
LINC00319	2	LGG,STAD
SLC1A2	2	LGG,UCEC
KIF6	2	LGG,UCEC
CUX2	2	LGG,UCEC
LPL	2	LGG,UCEC
GRIN1	2	LGG,UCEC
CFAP74	2	LGG,UCEC
CA10	2	LGG,UCEC
VWA5B2	2	LGG,UCEC
CBLN1	2	LGG,LIHC
NPM2	2	LGG,STAD
CHRM1	2	LGG,STAD
CELF3	2	LGG,UCEC
PEBP4	2	LGG,LIHC
CHGA	2	LGG,UCEC
ASIC2	2	LGG,UCEC
ANKRD34C	2	LGG,UCEC
GPR22	2	LGG,UCEC
FA2H	2	LGG,UCEC
RXFP1	2	LGG,UCEC
SLC26A4-AS1	2	LGG,UCEC
GPR17	2	LGG,LIHC
HOOK1	2	LGG,STAD
HCN1	2	LGG,UCEC
SHISA6	2	LGG,UCEC
LMX1A	2	LGG,UCEC
DAO	2	LGG,LIHC
GSTM1	2	LGG,LIHC
C6	2	LIHC,UCEC
SPATA18	2	LIHC,UCEC
CYP4V2	2	LIHC,UCEC
C3P1	2	LIHC,STAD
GLYATL1	2	LIHC,UCEC
PNPLA7	2	LIHC,UCEC
LDHD	2	LIHC,UCEC
SRD5A2	2	LIHC,UCEC
F12	2	LIHC,STAD
FGGY	2	LIHC,UCEC
BCO2	2	LIHC,UCEC
SORBS2	2	LIHC,UCEC
SEC14L3	2	LIHC,UCEC
CGNL1	2	LIHC,UCEC
ADH4	2	LIHC,UCEC
CES3	2	LIHC,UCEC
SLC51A	2	LIHC,UCEC
C8B	2	LIHC,UCEC
PFKFB1	2	LIHC,UCEC
RUNDC3B	2	LIHC,UCEC
KCND3	2	LIHC,UCEC
CFAP57	2	LIHC,UCEC
HPX	2	LIHC,UCEC
MYRIP	2	LIHC,UCEC
ANO1	2	LIHC,UCEC
ADCY1	2	LIHC,UCEC
HBB	2	LIHC,UCEC
AADACP1	2	LIHC,UCEC
AKR7A3	2	LIHC,STAD
SERPINA11	2	LIHC,UCEC
ALPL	2	LIHC,UCEC
AGXT	2	LIHC,STAD
CYP17A1	2	LIHC,STAD
CYP2B6	2	LIHC,STAD
GNA14	2	LIHC,UCEC
UGT2B10	2	LIHC,UCEC
ADH6	2	LIHC,UCEC
APOC3	2	LIHC,STAD
UGT2B7	2	LIHC,UCEC
GPT	2	LIHC,STAD
ESPN	2	LIHC,STAD
ENTPD8	2	LIHC,STAD
DBH	2	LIHC,UCEC
C4BPA	2	LIHC,UCEC
MAN1C1	2	LIHC,UCEC
CFHR1	2	LIHC,UCEC
ADH1C	2	LIHC,UCEC
CCL15-CCL14	2	LIHC,UCEC
CLDN2	2	LIHC,UCEC
TREH	2	LIHC,UCEC
DNAH6	2	LIHC,UCEC
ACSM3	2	LIHC,UCEC
AOC1	2	LIHC,STAD
CDHR5	2	LIHC,STAD
NOTUM	2	STAD,UCEC
FOXA2	2	STAD,UCEC
GGT3P	2	STAD,UCEC
GJB1	2	STAD,UCEC
SALL1	2	STAD,UCEC
ITLN2	2	STAD,UCEC
ENTPD2	2	STAD,UCEC
RNF186	2	STAD,UCEC
OBP2B	2	STAD,UCEC
VWA2	2	STAD,UCEC
C4orf19	2	STAD,UCEC
AXIN2	2	STAD,UCEC
C1orf115	2	STAD,UCEC
FMO5	2	STAD,UCEC
ARHGEF38	2	STAD,UCEC
GGT1	2	STAD,UCEC
TTLL2	2	STAD,UCEC
LINC01512	2	STAD,UCEC
PROM1	2	STAD,UCEC
UGT8	2	STAD,UCEC
DNAH2	2	STAD,UCEC
ORM2	2	STAD,UCEC
TDGF1	2	STAD,UCEC
AQP2	2	STAD,UCEC
GGTLC2	2	STAD,UCEC
DEFA6	2	STAD,UCEC
CLRN3	2	STAD,UCEC
BAMBI	2	STAD,UCEC
HNF1B	2	STAD,UCEC
DMBT1	2	STAD,UCEC
CA8	2	STAD,UCEC
CELP	2	STAD,UCEC
NCMAP	2	STAD,UCEC
ASCL2	2	STAD,UCEC
LOC100190940	2	STAD,UCEC
REG1A	2	STAD,UCEC
DEFA5	2	STAD,UCEC
SCGB2A1	2	STAD,UCEC
SLC30A10	2	STAD,UCEC
NKD1	2	STAD,UCEC
GP2	2	STAD,UCEC
ALOX15	2	STAD,UCEC
CEL	2	STAD,UCEC
SCGB3A1	2	STAD,UCEC
FABP2	2	STAD,UCEC
EDN3	2	STAD,UCEC
LINC00261	2	STAD,UCEC
PROX1	2	STAD,UCEC
GCNT3	2	STAD,UCEC
PRSS33	2	STAD,UCEC
P2RX6	1	BLCA
NSUN6	1	BLCA
AES	1	BLCA
ZNF385A	1	BLCA
CYP4F35P	1	BLCA
SSH3	1	BLCA
AIG1	1	BLCA
IFT140	1	BLCA
SIGLEC15	1	BLCA
FAM219B	1	BLCA
JMJD7-PLA2G4B	1	BLCA
HIGD2A	1	BLCA
KRTAP5-10	1	BLCA
LINC00336	1	BLCA
LOC730668	1	BLCA
TRIOBP	1	BLCA
TSPAN14	1	BLCA
NADSYN1	1	BLCA
IP6K2	1	BLCA
ORAI3	1	BLCA
THAP4	1	BLCA
PIGZ	1	BLCA
FLJ44635	1	BLCA
ZNF446	1	BLCA
OR9K2	1	BLCA
MAN2C1	1	BLCA
COMT	1	BLCA
SPATA20	1	BLCA
UGT2B28	1	BLCA
SNX14	1	BLCA
ARHGEF10L	1	BLCA
ACTG1P4	1	BLCA
ZBTB7A	1	BLCA
SMAD6	1	BLCA
TUBG2	1	BLCA
CDC42EP5	1	BLCA
FAM212A	1	BLCA
ZNF33B	1	BLCA
ZFPM1	1	BLCA
PSD4	1	BLCA
SWSAP1	1	BLCA
CAPN15	1	BLCA
TP53TG1	1	BLCA
ZBTB48	1	BLCA
CLK3	1	BLCA
SMAD3	1	BLCA
KIAA0141	1	BLCA
HOMEZ	1	BLCA
RHOT2	1	BLCA
OBFC1	1	BLCA
FCHSD1	1	BLCA
LPCAT4	1	BLCA
KCNH4	1	BLCA
C2orf66	1	BLCA
TSPO	1	BLCA
LRRC49	1	BLCA
TMEM51	1	BLCA
COX4I1	1	BLCA
MZF1	1	BLCA
C14orf159	1	BLCA
BTBD9	1	BLCA
SAMD10	1	BLCA
KRTAP5-8	1	BLCA
ARHGAP6	1	BLCA
ZNF205	1	BLCA
ZNF658	1	BLCA
PYCR2	1	BLCA
TRAPPC1	1	BLCA
TOLLIP	1	BLCA
PPFIBP2	1	BLCA
LPIN3	1	BLCA
HECTD2-AS1	1	BLCA
GALE	1	BLCA
FLJ42393	1	BLCA
ALG13	1	BLCA
YBEY	1	BLCA
RPL21P44	1	BLCA
TRPT1	1	BLCA
VPS37B	1	BLCA
TMC7	1	BLCA
GKN1	1	BLCA
SMPD2	1	BLCA
RNPEPL1	1	BLCA
TFB1M	1	BLCA
ADAD2	1	BLCA
GTF2IRD1P1	1	BLCA
ACYP2	1	BLCA
TRIM8	1	BLCA
C11orf1	1	BLCA
KRTAP5-7	1	BLCA
FARP2	1	BLCA
MAPK8IP3	1	BLCA
GLTSCR2	1	BLCA
SELO	1	BLCA
IGBP1	1	BLCA
SULT1A1	1	BLCA
MIER2	1	BLCA
PLXNB1	1	BLCA
NDUFA7	1	BLCA
RPL3	1	BLCA
PLXNB3	1	BLCA
CCDC101	1	BLCA
TPCN1	1	BLCA
GEMIN8	1	BLCA
NDUFB8	1	BLCA
PDE4C	1	BLCA
DIS3L2	1	BLCA
MSTN	1	BLCA
MBOAT7	1	BLCA
NARFL	1	BLCA
LOC283070	1	BLCA
LDB1	1	BLCA
FAM213B	1	BLCA
UNC93B1	1	BLCA
DAZ1	1	BLCA
ZNF513	1	BLCA
TBX6	1	BLCA
LZTS2	1	BLCA
FAM213A	1	BLCA
LOC148696	1	BLCA
C21orf15	1	BLCA
TRABD	1	BLCA
TMEM134	1	BLCA
SRSF8	1	BLCA
CTDSP1	1	BLCA
C12orf10	1	BLCA
FOXH1	1	BLCA
MCTP2	1	BLCA
ARPC3	1	BLCA
THEM6	1	BLCA
E4F1	1	BLCA
RPL4	1	BLCA
SCAND2P	1	BLCA
TPT1	1	BLCA
FBXW4	1	BLCA
ZNF219	1	BLCA
DISP1	1	BLCA
PPIEL	1	BLCA
SH3GLB2	1	BLCA
SH2B1	1	BLCA
LRIT3	1	BLCA
MRPS31	1	BLCA
NAPA	1	BLCA
DCAKD	1	BLCA
BIN3	1	BLCA
SLC22A5	1	BLCA
SH3BGRL3	1	BLCA
PRICKLE4	1	BLCA
LUC7L	1	BLCA
NT5C	1	BLCA
PLEKHH3	1	BLCA
TTLL3	1	BLCA
ZMIZ1	1	BLCA
PCBD1	1	BLCA
PDE10A	1	BLCA
CCDC24	1	BLCA
KIAA0895L	1	BLCA
TUBGCP6	1	BLCA
GNPDA1	1	BLCA
MROH7	1	BLCA
ZNF414	1	BLCA
FAM223B	1	BLCA
RNF44	1	BLCA
CTF1	1	BLCA
ST3GAL5	1	BLCA
HOXB1	1	BLCA
MZT2A	1	BLCA
CBR4	1	BLCA
GOT2	1	BLCA
ZNF561	1	BLCA
ASB13	1	BLCA
MPG	1	BLCA
PERM1	1	BLCA
C17orf100	1	BLCA
PNISR	1	BLCA
GNB2L1	1	BLCA
DDX26B	1	BLCA
CORO1B	1	BLCA
WFIKKN1	1	BLCA
ARV1	1	BLCA
ZNF837	1	BLCA
PPDPF	1	BLCA
RPL14	1	BLCA
DNM2	1	BLCA
GTF2IRD2	1	BLCA
FAM86B3P	1	BLCA
RPS2	1	BLCA
ABHD14B	1	BLCA
TMEM181	1	BLCA
FLOT2	1	BLCA
RABEP2	1	BLCA
RPL19P12	1	BLCA
RPL29	1	BLCA
RPS14	1	BLCA
MED11	1	BLCA
HIGD1B	1	BLCA
LINC00265	1	BLCA
ZNF552	1	BLCA
RAB40C	1	BLCA
TRAK1	1	BLCA
ATG4B	1	BLCA
ARG2	1	BLCA
COX5A	1	BLCA
MVK	1	BLCA
SPATA24	1	BLCA
HEBP2	1	BLCA
FAM160B2	1	BLCA
ACAD10	1	BLCA
SLC9A1	1	BLCA
TSGA10IP	1	BLCA
MVB12B	1	BLCA
PICK1	1	BLCA
MTRF1	1	BLCA
LINC00324	1	BLCA
TRIM74	1	BLCA
CCDC94	1	BLCA
LDHB	1	BLCA
OR5M11	1	BLCA
B9D2	1	BLCA
ATF7IP2	1	BLCA
LINC00893	1	BLCA
ATG4D	1	BLCA
TMEM259	1	BLCA
RXRA	1	BLCA
OGT	1	BLCA
C15orf52	1	BLCA
AATBC	1	BLCA
ZNRD1	1	BLCA
APOBR	1	BLCA
DUSP28	1	BLCA
ZNF211	1	BLCA
AGAP11	1	BLCA
NDUFA1	1	BLCA
GSTO1	1	BLCA
FAM162A	1	BLCA
EML2	1	BLCA
ANKZF1	1	BLCA
D2HGDH	1	BLCA
ANKRD20A11P	1	BLCA
FLYWCH1	1	BLCA
MSRA	1	BLCA
TEX264	1	BLCA
S100A6	1	BLCA
ZNF692	1	BLCA
MOB3C	1	BLCA
NPAS2	1	BLCA
ORMDL3	1	BLCA
DNAJC17	1	BLCA
MFSD5	1	BLCA
LINC01089	1	BLCA
DOPEY1	1	BLCA
QARS	1	BLCA
RAI1	1	BLCA
VASP	1	BLCA
PIWIL1	1	BLCA
ZNF846	1	BLCA
GOLGA6L9	1	BLCA
SCARNA7	1	BLCA
TSPAN31	1	BLCA
PARP4	1	BLCA
SPSB3	1	BLCA
PLXNB2	1	BLCA
RGL2	1	BLCA
C10orf82	1	BLCA
CHKB-CPT1B	1	BLCA
PAX8	1	BLCA
DYRK1B	1	BLCA
PFKL	1	BLCA
RGS12	1	BLCA
PGPEP1	1	BLCA
OR13A1	1	BLCA
SLC45A3	1	BLCA
CUL9	1	BLCA
TAPT1-AS1	1	BLCA
PTPRN2	1	BLCA
CDK10	1	BLCA
ERMARD	1	BLCA
TCEB2	1	BLCA
LINC01011	1	BLCA
ACAA1	1	BLCA
DNAJC4	1	BLCA
CIB1	1	BLCA
USP40	1	BLCA
STK36	1	BLCA
SGSM3	1	BLCA
SEMA3F	1	BLCA
HDAC10	1	BLCA
RPL28	1	BLCA
ANXA11	1	BLCA
COL6A5	1	BLCA
ROGDI	1	BLCA
HSFX2	1	BLCA
SPERT	1	BLCA
GNPTG	1	BLCA
NUTM2F	1	BLCA
GTF2IRD2B	1	BLCA
SEPW1	1	BLCA
DGKQ	1	BLCA
FAM193B	1	BLCA
COX6A1	1	BLCA
ASCC2	1	BLCA
ADGRF1	1	BLCA
ALOX5	1	BLCA
BLOC1S1	1	BLCA
ACY1	1	BLCA
AGAP3	1	BLCA
PTPRU	1	BLCA
BHLHE41	1	BLCA
ZNF396	1	BLCA
AGER	1	BLCA
CCDC130	1	BLCA
AGAP4	1	BLCA
B3GALNT1	1	BLCA
VILL	1	BLCA
SCAP	1	BLCA
ZNF276	1	BLCA
PLA2G6	1	BLCA
PTRHD1	1	BLCA
COX7C	1	BLCA
ZSCAN4	1	BLCA
KLHL31	1	BLCA
WIBG	1	BLCA
NDUFC1	1	BLCA
ANKHD1-EIF4EBP3	1	BLCA
HEXDC	1	BLCA
CLK1	1	BLCA
SCRN2	1	BLCA
FAM86HP	1	BLCA
FAHD2CP	1	BLCA
MSH3	1	BLCA
RPL6	1	BLCA
YPEL3	1	BLCA
SRSF5	1	BLCA
NDUFS7	1	BLCA
RBM5	1	BLCA
HEXIM1	1	BLCA
RBM44	1	BLCA
RPL34	1	BLCA
ZNF320	1	BLCA
RNF126	1	BLCA
CDK18	1	BLCA
AGAP5	1	BLCA
PCNXL2	1	BLCA
SLC25A27	1	BLCA
TMBIM4	1	BLCA
PPIL3	1	BLCA
NLRP1	1	BLCA
GNRHR2	1	BLCA
CHCHD10	1	BLCA
ZNF440	1	BLCA
SFI1	1	BLCA
SLC24A1	1	BLCA
UBA7	1	BLCA
ZNF436-AS1	1	BLCA
SEMA6A	1	BLCA
LUC7L3	1	BLCA
PAM16	1	BLCA
ADGRA1	1	BLCA
NDUFAF3	1	BLCA
AQP7P3	1	BLCA
NOL12	1	BLCA
IKBKB	1	BLCA
CAPN10	1	BLCA
PATZ1	1	BLCA
TMEM175	1	BLCA
C16orf13	1	BLCA
BLCAP	1	BLCA
ATP1A1-AS1	1	BLCA
FLJ23867	1	BLCA
PPIP5K1	1	BLCA
TMEM102	1	BLCA
GJB4	1	BLCA
RAB11A	1	BLCA
LFNG	1	BLCA
GSDMB	1	BLCA
ZNF155	1	BLCA
SGSM2	1	BLCA
PGLS	1	BLCA
PRKCD	1	BLCA
MFSD10	1	BLCA
CRTC1	1	BLCA
RHBDF1	1	BLCA
TBC1D3B	1	BLCA
SCAMP5	1	BLCA
AGAP6	1	BLCA
EPB41L4A-AS1	1	BLCA
IGBP1P1	1	BLCA
ID4	1	BLCA
ZNF443	1	BLCA
C6orf136	1	BLCA
CNKSR1	1	BLCA
CD46	1	BLCA
ABCG1	1	BLCA
FLJ42627	1	BLCA
PWWP2B	1	BLCA
RCOR3	1	BLCA
ZNF20	1	BLCA
FAM195A	1	BLCA
ARHGEF28	1	BLCA
TEKT5	1	BLCA
CYBA	1	BLCA
RPL18	1	BLCA
PIK3IP1	1	BLCA
BCAN	1	BLCA
LINC00894	1	BLCA
FIG4	1	BLCA
WASH3P	1	BLCA
ZNF132	1	BLCA
DEF6	1	BLCA
ATAD3C	1	BLCA
ATP5D	1	BLCA
AP3M2	1	BLCA
SOX13	1	BLCA
ST3GAL4	1	BLCA
SLC23A2	1	BLCA
TNK1	1	BLCA
SDR39U1	1	BLCA
MIF	1	BLCA
ZNF580	1	BLCA
TXNDC17	1	BLCA
ZNF763	1	BLCA
NR2F6	1	BLCA
RAB40AL	1	BLCA
THAP10	1	BLCA
WASH2P	1	BLCA
LINC01341	1	BLCA
ZNF223	1	BLCA
RPL19	1	BLCA
FAM173A	1	BLCA
GIPC1	1	BLCA
ASMTL-AS1	1	BLCA
TYSND1	1	BLCA
DOCK6	1	BLCA
RSPH3	1	BLCA
WFDC13	1	BLCA
SLC6A8	1	BLCA
ACCS	1	BLCA
RSRP1	1	BLCA
STAT6	1	BLCA
NSUN5P2	1	BLCA
ACADVL	1	BLCA
C20orf194	1	BLCA
GPSM3	1	BLCA
PRDX5	1	BLCA
IVD	1	BLCA
C11orf49	1	BLCA
RPS20	1	BLCA
ME3	1	BLCA
MST1L	1	BLCA
TMEM129	1	BLCA
MDM4	1	BLCA
CCDC57	1	BLCA
LIPE	1	BLCA
LRP5	1	BLCA
ABHD17C	1	BLCA
ANKRD20A9P	1	BLCA
CHD3	1	BLCA
HIP1R	1	BLCA
ZNF319	1	BLCA
TEAD3	1	BLCA
ID2B	1	BLCA
THAP3	1	BLCA
RPLP0	1	BLCA
PHLDA3	1	BLCA
PRICKLE3	1	BLCA
LIMD1	1	BLCA
LAMA5	1	BLCA
WDR27	1	BLCA
ZNF784	1	BLCA
OFD1	1	BLCA
PHYKPL	1	BLCA
THOC6	1	BLCA
NDUFA3	1	BLCA
GSTK1	1	BLCA
SERF2	1	BLCA
HSP90AB4P	1	BLCA
TMEM8B	1	BLCA
UBAP1L	1	BLCA
RBM6	1	BLCA
TEN1	1	BLCA
EOGT	1	BLCA
MGMT	1	BLCA
NDUFA13	1	BLCA
TBCK	1	BLCA
DAB2IP	1	BLCA
CHMP2A	1	BLCA
RPS9	1	BLCA
RRN3P1	1	BLCA
RAB40A	1	BLCA
REG4	1	BLCA
METTL21EP	1	BLCA
ZNF547	1	BLCA
SMIM1	1	BLCA
NSUN5P1	1	BLCA
ANKRD13D	1	BLCA
ZNF626	1	BLCA
RHOBTB2	1	BLCA
TMEM219	1	BLCA
MTCL1	1	BLCA
SLC25A6	1	BLCA
ACOT11	1	BLCA
TBC1D3	1	BLCA
SH2D3A	1	BLCA
C14orf79	1	BLCA
TAX1BP3	1	BLCA
ID2	1	BLCA
MRPL54	1	BLCA
SRP14P1	1	BLCA
CAPN3	1	BLCA
ARRDC1	1	BLCA
DFNB59	1	BLCA
C7orf55	1	BLCA
GSTP1	1	BLCA
RPLP1	1	BLCA
UGT1A6	1	BLCA
ACVR2A	1	BLCA
CRYGS	1	BLCA
MKNK2	1	BLCA
MMP24	1	BLCA
HES1	1	BLCA
SV2C	1	BLCA
UNC5B	1	BLCA
PARP3	1	BLCA
LOC100288778	1	BLCA
RPS15	1	BLCA
AVPI1	1	BLCA
C4orf33	1	BLCA
SERINC4	1	BLCA
ARHGAP27	1	BLCA
ADRB1	1	BLCA
ZNF506	1	BLCA
C9orf16	1	BLCA
NRN1L	1	BLCA
BAALC-AS2	1	BLCA
TRIM2	1	BLCA
ZNF248	1	BLCA
C17orf82	1	BLCA
TRIB2	1	BLCA
LRRC29	1	BLCA
SLC10A5	1	BLCA
CCNL2	1	BLCA
SNAI3	1	BLCA
RILP	1	BLCA
TMEM205	1	BLCA
ABR	1	BLCA
LOC100128288	1	BLCA
C8orf82	1	BLCA
LOC388692	1	BLCA
COX5B	1	BLCA
TRAPPC5	1	BLCA
ZNF524	1	BLCA
UGT2B11	1	BLCA
PRPF40B	1	BLCA
TMEM116	1	BLCA
ITM2B	1	BLCA
PCED1A	1	BLCA
NOL4L	1	BLCA
PRKAG3	1	BLCA
SLC35E2B	1	BLCA
SPATA2L	1	BLCA
AGAP8	1	BLCA
ACSBG1	1	BLCA
MORN4	1	BLCA
GPX1	1	BLCA
FANCL	1	BLCA
PPP1R16A	1	BLCA
ZNF19	1	BLCA
SPRED2	1	BLCA
OR10H1	1	BLCA
TXNIP	1	BLCA
GLI4	1	BLCA
ZNF814	1	BLCA
ANKS3	1	BLCA
RCBTB2	1	BLCA
RPL13A	1	BLCA
SMIM4	1	BLCA
WASH7P	1	BLCA
DECR1	1	BLCA
LOC653501	1	BLCA
NRG2	1	BLCA
RHPN1	1	BLCA
RPSA	1	BLCA
IFT27	1	BLCA
LOC256880	1	BLCA
CAPN5	1	BLCA
METTL7A	1	BLCA
BCL2L10	1	BLCA
C10orf105	1	BLCA
KCNAB3	1	BLCA
PDXDC2P	1	BLCA
RPS10P7	1	BLCA
DGAT1	1	BLCA
USH2A	1	BLCA
MAP3K5	1	BLCA
AURKC	1	BLCA
TNFRSF10B	1	BLCA
DFNA5	1	BLCA
ZNF662	1	BLCA
GOLGA2P10	1	BLCA
TMCO4	1	BLCA
SIGIRR	1	BLCA
ZMYND8	1	BLCA
DNM1P35	1	BLCA
LINC00663	1	BLCA
PXN	1	BLCA
GDPGP1	1	BLCA
FOXD4	1	BLCA
ALKBH7	1	BLCA
B3GALT4	1	BLCA
KIFC2	1	BLCA
JUNB	1	BLCA
RAPGEF3	1	BLCA
GLIDR	1	BLCA
INPP5D	1	BLCA
LMNTD2	1	BLCA
TNFAIP2	1	BLCA
TXNRD2	1	BLCA
C3orf62	1	BLCA
ZNF302	1	BLCA
PIK3C2B	1	BLCA
NUDT14	1	BLCA
ABCA5	1	BLCA
VEGFA	1	BLCA
SPRY2	1	BLCA
LOC100270804	1	BLCA
NPEPL1	1	BLCA
TPRN	1	BLCA
PRR22	1	BLCA
NKTR	1	BLCA
PPP1R13B	1	BLCA
LINC00174	1	BLCA
TRIM52	1	BLCA
ZSWIM6	1	BLCA
PHLDB3	1	BLCA
NAT8	1	BLCA
ATP5EP2	1	BLCA
FOXD4L6	1	BLCA
RPL13AP3	1	BLCA
SLC4A9	1	BLCA
PLEC	1	BLCA
URAHP	1	BLCA
SLC48A1	1	BLCA
ZNF266	1	BLCA
COLQ	1	BLCA
FAH	1	BLCA
KCTD11	1	BLCA
FLJ10038	1	BLCA
CHCHD5	1	BLCA
ARHGEF19	1	BLCA
SHC3	1	BLCA
MTSS1L	1	BLCA
TDRD6	1	BLCA
TMEM86B	1	BLCA
ZNF222	1	BLCA
ZNF792	1	BLCA
TREX1	1	BLCA
ACRC	1	BLCA
CYP4Z1	1	BLCA
ACTL10	1	BLCA
NUDT4	1	BLCA
ENGASE	1	BLCA
DPCD	1	BLCA
KIAA0907	1	BLCA
TPK1	1	BLCA
CXXC1	1	BLCA
FAM83H	1	BLCA
SNHG10	1	BLCA
ATXN7L2	1	BLCA
NME2P1	1	BLCA
CAB39L	1	BLCA
ATP8B1	1	BLCA
ARGLU1	1	BLCA
ACSM6	1	BLCA
FAM86B1	1	BLCA
RASSF7	1	BLCA
NFYC-AS1	1	BLCA
ESRP2	1	BLCA
CHRNA10	1	BLCA
LOC146880	1	BLCA
TNNI1	1	BLCA
SPIRE2	1	BLCA
NME3	1	BLCA
HCG2P7	1	BLCA
SNHG7	1	BLCA
POLI	1	BLCA
ICAM2	1	BLCA
KIAA1217	1	BLCA
TMEM54	1	BLCA
ATG16L2	1	BLCA
APOBEC2	1	BLCA
NRG4	1	BLCA
FRY	1	BLCA
BTG2	1	BLCA
ZKSCAN7	1	BLCA
NEK8	1	BLCA
SAMD12	1	BLCA
IGF2	1	BLCA
CLVS1	1	BLCA
TMEM198	1	BLCA
REM2	1	BLCA
PLEKHM1P	1	BLCA
FAM86DP	1	BLCA
ARHGAP23	1	BLCA
EFHD2	1	BLCA
LINC00479	1	BLCA
CROT	1	BLCA
SNHG8	1	BLCA
ARHGEF16	1	BLCA
POM121L10P	1	BLCA
PARK2	1	BLCA
MMP15	1	BLCA
ZSCAN9	1	BLCA
ZNF596	1	BLCA
FAM86FP	1	BLCA
DNASE1	1	BLCA
KLRAP1	1	BLCA
PSCA	1	BLCA
OR10H2	1	BLCA
IKZF2	1	BLCA
NUDT12	1	BLCA
SLC26A5	1	BLCA
RAB15	1	BLCA
SLC29A3	1	BLCA
SUOX	1	BLCA
LIMCH1	1	BLCA
ZNF823	1	BLCA
HERC2P2	1	BLCA
ZNF252P-AS1	1	BLCA
TCIRG1	1	BLCA
PLXNA2	1	BLCA
ZNF487	1	BLCA
PWAR1	1	BLCA
TNK2	1	BLCA
GRAMD1C	1	BLCA
GOLGA6L10	1	BLCA
EPB41L4A-AS2	1	BLCA
TMEM204	1	BLCA
ZNF44	1	BLCA
PGAP1	1	BLCA
FAM73B	1	BLCA
GPC1	1	BLCA
SCART1	1	BLCA
SESN1	1	BLCA
EXD3	1	BLCA
CEP290	1	BLCA
TNFRSF21	1	BLCA
CCNT2	1	BLCA
SETMAR	1	BLCA
HDAC11	1	BLCA
DHRS12	1	BLCA
POU2F1	1	BLCA
FAM162B	1	BLCA
ANKRD50	1	BLCA
LINC01000	1	BLCA
C1orf53	1	BLCA
MYL5	1	BLCA
EGFL8	1	BLCA
ALPK1	1	BLCA
C3orf35	1	BLCA
HSBP1L1	1	BLCA
KIAA1522	1	BLCA
BDNF-AS	1	BLCA
BCAT2	1	BLCA
RPL23P8	1	BLCA
NUDT8	1	BLCA
PHLPP1	1	BLCA
RPS6	1	BLCA
LRRC39	1	BLCA
ZNF503	1	BLCA
ST3GAL1	1	BLCA
TSSK1B	1	BLCA
LOC143188	1	BLCA
RASA4CP	1	BLCA
TP53	1	BLCA
RIPK4	1	BLCA
HNRNPU-AS1	1	BLCA
ATP1A4	1	BLCA
FOXD4L2	1	BLCA
ADSSL1	1	BLCA
TSNARE1	1	BLCA
SEC31B	1	BLCA
ABO	1	BLCA
TBC1D3G	1	BLCA
PPARG	1	BLCA
FOXP1	1	BLCA
TOP1MT	1	BLCA
USP31	1	BLCA
C5orf45	1	BLCA
KCNS3	1	BLCA
TSPAN12	1	BLCA
CCDC125	1	BLCA
RPL39	1	BLCA
TTLL13P	1	BLCA
TMBIM1	1	BLCA
LENG8	1	BLCA
SLC20A1	1	BLCA
ZNF10	1	BLCA
TINAGL1	1	BLCA
C8orf31	1	BLCA
C6orf203	1	BLCA
SLC38A2	1	BLCA
MIR22HG	1	BLCA
CATSPER1	1	BLCA
OSBPL7	1	BLCA
CLDN15	1	BLCA
SLC26A1	1	BLCA
C14orf181	1	BLCA
TUBB8	1	BLCA
TTC28-AS1	1	BLCA
ALG1L2	1	BLCA
C2orf82	1	BLCA
PLIN5	1	BLCA
INPP1	1	BLCA
SRGAP3	1	BLCA
KRT13	1	BLCA
ZNF160	1	BLCA
PLEKHG3	1	BLCA
SDR42E1	1	BLCA
ZNF432	1	BLCA
C1orf220	1	BLCA
MRPL42P5	1	BLCA
FUZ	1	BLCA
KRTCAP3	1	BLCA
FLT1	1	BLCA
TOM1L2	1	BLCA
TCTE3	1	BLCA
GATA2	1	BLCA
PPP1R9A	1	BLCA
WDR90	1	BLCA
HSH2D	1	BLCA
ETV2	1	BLCA
ZNF141	1	BLCA
TTTY14	1	BLCA
TNFSF13	1	BLCA
OR2A9P	1	BLCA
SNTG1	1	BLCA
CSAD	1	BLCA
ZNF799	1	BLCA
C19orf60	1	BLCA
DANCR	1	BLCA
ZNF137P	1	BLCA
TMEM30B	1	BLCA
TP53INP1	1	BLCA
SHROOM2	1	BLCA
S1PR5	1	BLCA
SLC22A18	1	BLCA
LCE1E	1	BLCA
TRPV4	1	BLCA
FAM63A	1	BLCA
PLEKHA7	1	BLCA
SCN5A	1	BLCA
TRIM13	1	BLCA
PPIF	1	BLCA
POLR2J3	1	BLCA
GGT7	1	BLCA
SCGB1B2P	1	BLCA
C20orf195	1	BLCA
EME2	1	BLCA
TFEB	1	BLCA
ANGPT4	1	BLCA
SLC35G5	1	BLCA
VWA5B1	1	BLCA
CHST5	1	BLCA
SYT2	1	BLCA
OR10H5	1	BLCA
C9orf163	1	BLCA
CLCN3	1	BLCA
SLC2A9	1	BLCA
PWRN1	1	BLCA
STK32A	1	BLCA
FAM84A	1	BLCA
ARVCF	1	BLCA
PTK2B	1	BLCA
SH3TC1	1	BLCA
DNAJB3	1	BLCA
LINC00685	1	BLCA
NPAP1	1	BLCA
CHMP4C	1	BLCA
B3GAT1	1	BLCA
ZNF429	1	BLCA
CDK3	1	BLCA
CCL27	1	BLCA
LOC100270746	1	BLCA
TCEA2	1	BLCA
NAT8B	1	BLCA
SLC7A9	1	BLCA
NPIPB5	1	BLCA
FSIP1	1	BLCA
PP14571	1	BLCA
C19orf71	1	BLCA
EDARADD	1	BLCA
PLB1	1	BLCA
FAAH2	1	BLCA
CATSPER3	1	BLCA
KIAA1107	1	BLCA
MORN1	1	BLCA
RASSF5	1	BLCA
LRAT	1	BLCA
LGALS3BP	1	BLCA
TBX2	1	BLCA
RPS28	1	BLCA
AGPAT2	1	BLCA
CBX7	1	BLCA
KLHL29	1	BLCA
UNC5CL	1	BLCA
PTPRS	1	BLCA
FCRLB	1	BLCA
TMEM105	1	BLCA
ZNF737	1	BLCA
ZNF69	1	BLCA
MAP9	1	BLCA
DLL4	1	BLCA
SLC16A5	1	BLCA
PSD3	1	BLCA
SLC34A3	1	BLCA
RPL31P11	1	BLCA
FES	1	BLCA
SLC26A8	1	BLCA
SHROOM4	1	BLCA
ZNF597	1	BLCA
PARD6G-AS1	1	BLCA
TGFBR3	1	BLCA
MIRLET7BHG	1	BLCA
ZNF425	1	BLCA
GNRH1	1	BLCA
GAREM	1	BLCA
H2AFY2	1	BLCA
TBC1D3H	1	BLCA
ZNF253	1	BLCA
RPS27	1	BLCA
LRFN2	1	BLCA
FAM169A	1	BLCA
TEPP	1	BLCA
ZNF90	1	BLCA
EPHX2	1	BLCA
TFF2	1	BLCA
CCRL2	1	BLCA
MAP10	1	BLCA
CRB3	1	BLCA
EPS8L2	1	BLCA
CLDN23	1	BLCA
SDHAP3	1	BLCA
PRRT1	1	BLCA
KLF5	1	BLCA
PPARGC1B	1	BLCA
ZNF439	1	BLCA
ZNF503-AS2	1	BLCA
ABHD11	1	BLCA
ZNF774	1	BLCA
LOC646471	1	BLCA
GPR160	1	BLCA
LOC91450	1	BLCA
ZNF83	1	BLCA
ZNF345	1	BLCA
DICER1-AS1	1	BLCA
CCDC106	1	BLCA
FLJ34503	1	BLCA
FAM71F2	1	BLCA
LARGE	1	BLCA
TMEM91	1	BLCA
ITGB4	1	BLCA
EPOR	1	BLCA
ITGA3	1	BLCA
RIPK3	1	BLCA
CGB7	1	BLCA
PLEKHG1	1	BLCA
RTP4	1	BLCA
RHBDL1	1	BLCA
MACROD1	1	BLCA
CAMK1D	1	BLCA
FAM150A	1	BLCA
AHSA2	1	BLCA
GJA9	1	BLCA
CORO2A	1	BLCA
ABCB6	1	BLCA
SLC45A4	1	BLCA
ASTN2	1	BLCA
TLE4	1	BLCA
GOLGA6L5P	1	BLCA
PARD6G	1	BLCA
CRIP2	1	BLCA
ZNF502	1	BLCA
PSORS1C3	1	BLCA
MMRN2	1	BLCA
LRTM1	1	BLCA
MYLIP	1	BLCA
ZNF177	1	BLCA
NPIPB3	1	BLCA
MAOA	1	BLCA
TSPAN6	1	BLCA
ERBB3	1	BLCA
LOC389332	1	BLCA
KIAA1875	1	BLCA
FAT1	1	BLCA
PTPRM	1	BLCA
RGS17	1	BLCA
L3MBTL1	1	BLCA
FAM13A-AS1	1	BLCA
MST1P2	1	BLCA
ADAMTSL5	1	BLCA
GOLGA8B	1	BLCA
QRFPR	1	BLCA
ADAP1	1	BLCA
HSPB1P1	1	BLCA
ATP1B1	1	BLCA
SPATA31C1	1	BLCA
CNN2	1	BLCA
FAM186A	1	BLCA
ATP6AP1L	1	BLCA
MRGPRX2	1	BLCA
COBLL1	1	BLCA
ZFP2	1	BLCA
NLRP9	1	BLCA
MAGI1	1	BLCA
ELF3	1	BLCA
SARM1	1	BLCA
PAQR8	1	BLCA
C21orf62-AS1	1	BLCA
RALGPS1	1	BLCA
ZSCAN1	1	BLCA
LRRC4B	1	BLCA
CCNJL	1	BLCA
CASR	1	BLCA
THAP7-AS1	1	BLCA
SLC52A3	1	BLCA
ADCY10P1	1	BLCA
TRAPPC6A	1	BLCA
ADAMTS13	1	BLCA
APOL2	1	BLCA
UBE2Q2P2	1	BLCA
COX4I2	1	BLCA
NDUFA4L2	1	BLCA
SCUBE1	1	BLCA
RS1	1	BLCA
SYTL2	1	BLCA
EPB41L4A	1	BLCA
RNF208	1	BLCA
PCSK4	1	BLCA
SHROOM1	1	BLCA
ZNF540	1	BLCA
DMRTC1B	1	BLCA
POLR2J2	1	BLCA
CTAGE4	1	BLCA
AHRR	1	BLCA
PDE4D	1	BLCA
SHC2	1	BLCA
ZNF608	1	BLCA
CATSPER2	1	BLCA
CPAMD8	1	BLCA
GOLGA8A	1	BLCA
ZNF610	1	BLCA
DNAH1	1	BLCA
HSPB1	1	BLCA
STRC	1	BLCA
IRS1	1	BLCA
SLC26A7	1	BLCA
LINC01590	1	BLCA
ZNF175	1	BLCA
EMP2	1	BLCA
SLC37A1	1	BLCA
SEMA3B	1	BLCA
PHACTR3	1	BLCA
TMPRSS11B	1	CESC
RAB11FIP1	1	CESC
FAM182B	1	CESC
TMPRSS11BNL	1	CESC
PLD1	1	CESC
UBE2Q2P3	1	CESC
MUC21	1	CESC
RHBDL2	1	CESC
BAIAP2L2	1	CESC
MYH14	1	CESC
LANCL3	1	CESC
FAM182A	1	CESC
SGPP2	1	CESC
FAM157A	1	CESC
GPR15	1	CESC
ACPP	1	CESC
TIPARP	1	ESCA
CHRNB4	1	ESCA
TPBG	1	ESCA
ANXA8L1	1	ESCA
SYK	1	ESCA
C12orf54	1	ESCA
CD9	1	ESCA
BICD2	1	ESCA
HSD17B1	1	ESCA
MAST4	1	ESCA
DUSP7	1	ESCA
ODF3L1	1	ESCA
ATP1B3	1	ESCA
LRRC8A	1	ESCA
C4orf36	1	ESCA
PITPNM3	1	ESCA
ATP10D	1	ESCA
LGALSL	1	HNSC
GJA1	1	HNSC
BNIPL	1	HNSC
CRCT1	1	HNSC
TMEM79	1	HNSC
SPRR2B	1	HNSC
LCE3E	1	HNSC
IL36RN	1	HNSC
IL36G	1	HNSC
PPARD	1	HNSC
SPRR2G	1	HNSC
ALOX12B	1	HNSC
LIPN	1	HNSC
PGLYRP4	1	HNSC
ARHGEF4	1	HNSC
KPRP	1	HNSC
GSDMA	1	HNSC
DEFB103A	1	HNSC
ABCA12	1	HNSC
PNLIPRP3	1	HNSC
LCE3D	1	HNSC
CDSN	1	HNSC
BPIFC	1	HNSC
SLC22A23	1	HNSC
IGFL1	1	HNSC
SLC27A4	1	HNSC
LIPK	1	HNSC
NLRX1	1	HNSC
SLC5A10	1	HNSC
TUBA4A	1	HNSC
FAM83B	1	HNSC
FAM25BP	1	HNSC
KLK9	1	HNSC
RAB38	1	HNSC
GSDMC	1	HNSC
FAM83G	1	HNSC
LCE2C	1	HNSC
IL1F10	1	HNSC
SCNN1D	1	HNSC
LIPM	1	HNSC
FAM89A	1	HNSC
HK2	1	HNSC
USP2	1	HNSC
LCE2B	1	HNSC
NEU2	1	HNSC
LYNX1	1	HNSC
KLK13	1	HNSC
CPEB2	1	HNSC
CLDN17	1	HNSC
ACER1	1	HNSC
LCE2A	1	HNSC
LTB4R2	1	HNSC
THEM5	1	HNSC
GAST	1	HNSC
[truncated: 1,235 more rows]
