# Supplementary material for: Transcriptional landscape of human cancers
Source: Oncotarget. 2017 Mar 2;8(21):34534–51. doi: 10.18632/oncotarget.15837 (PMC5470989; doi:10.18632/oncotarget.15837)
Supplement: Supplementary file 16 [file oncotarget-08-34534-s016.xlsx]

## Sheet: Table S28
Genes upregulated in some cancers, and downregulated in some other cancers compared to normal tissue.
Symbol	Number of cancers in which gene is upregulated	Cancers in which gene is upregulated	Number of cancers in which gene is downregulated	Cancers in which gene is downregulated
ANLN	17	BLCA,BRCA,CHOL,COAD,ESCA,HNSC,KICH,KIRC,KIRP,LIHC,LUAD,LUSC,PRAD,READ,STAD,THCA,UCEC	1	GBM
NDC80	17	BLCA,BRCA,CHOL,COAD,ESCA,GBM,HNSC,KICH,KIRC,KIRP,LIHC,LUAD,LUSC,READ,STAD,THCA,UCEC	1	PRAD
NFE2L3	17	BLCA,BRCA,CHOL,COAD,ESCA,GBM,HNSC,KIRC,KIRP,LIHC,LUAD,LUSC,PRAD,READ,STAD,THCA,UCEC	1	KICH
CELSR3	16	BLCA,BRCA,CHOL,COAD,ESCA,HNSC,KICH,KIRC,KIRP,LIHC,LUAD,LUSC,PRAD,READ,STAD,UCEC	1	GBM
GABRD	16	BLCA,BRCA,CHOL,COAD,ESCA,HNSC,KICH,KIRC,KIRP,LIHC,LUAD,PRAD,READ,STAD,THCA,UCEC	1	GBM
GPRIN1	16	BLCA,BRCA,CHOL,COAD,ESCA,HNSC,KIRC,KIRP,LIHC,LUAD,LUSC,PRAD,READ,STAD,THCA,UCEC	1	GBM
KIFC2	16	BLCA,BRCA,CHOL,COAD,HNSC,KICH,KIRC,KIRP,LIHC,LUAD,LUSC,PRAD,READ,STAD,THCA,UCEC	1	GBM
LINC00152	16	BLCA,BRCA,CHOL,COAD,ESCA,GBM,HNSC,KIRC,KIRP,LIHC,LUAD,LUSC,READ,STAD,THCA,UCEC	1	KICH
MEX3A	16	BLCA,BRCA,CHOL,COAD,ESCA,GBM,HNSC,KIRP,LIHC,LUAD,LUSC,PRAD,READ,STAD,THCA,UCEC	1	KICH
RCC2	16	BLCA,BRCA,CHOL,COAD,ESCA,GBM,HNSC,KIRP,LIHC,LUAD,LUSC,PRAD,READ,STAD,THCA,UCEC	1	KICH
SOX4	16	BLCA,BRCA,CHOL,COAD,ESCA,GBM,HNSC,KIRP,LIHC,LUAD,LUSC,PRAD,READ,STAD,THCA,UCEC	1	KICH
SPP1	16	BLCA,BRCA,CHOL,COAD,ESCA,GBM,HNSC,KIRP,LIHC,LUAD,LUSC,PRAD,READ,STAD,THCA,UCEC	1	KIRC
TK1	16	BLCA,BRCA,CHOL,COAD,ESCA,GBM,HNSC,KIRC,KIRP,LIHC,LUAD,LUSC,PRAD,STAD,THCA,UCEC	1	KICH
TRPM2	16	BLCA,BRCA,CHOL,COAD,ESCA,HNSC,KICH,KIRC,KIRP,LUAD,LUSC,PRAD,READ,STAD,THCA,UCEC	1	GBM
AURKAPS1	15	BLCA,BRCA,CHOL,COAD,ESCA,GBM,HNSC,KIRC,LIHC,LUAD,LUSC,PRAD,READ,STAD,UCEC	1	THCA
BRCA1	15	BLCA,BRCA,CHOL,COAD,ESCA,GBM,HNSC,KIRC,KIRP,LIHC,LUAD,LUSC,READ,STAD,UCEC	1	KICH
CBX2	15	BLCA,BRCA,CHOL,COAD,ESCA,GBM,HNSC,LIHC,LUAD,LUSC,PRAD,READ,STAD,THCA,UCEC	2	KICH,KIRP
CDCA7	15	BLCA,CHOL,COAD,ESCA,GBM,HNSC,KIRC,KIRP,LIHC,LUAD,LUSC,READ,STAD,THCA,UCEC	1	PRAD
CDH24	15	BLCA,BRCA,CHOL,COAD,ESCA,HNSC,KIRC,KIRP,LIHC,LUAD,LUSC,READ,STAD,THCA,UCEC	1	KICH
CST2	15	BLCA,BRCA,CHOL,COAD,ESCA,KIRC,KIRP,LIHC,LUAD,LUSC,PRAD,READ,STAD,THCA,UCEC	1	HNSC
DEPDC1B	15	BLCA,BRCA,CHOL,COAD,ESCA,GBM,HNSC,LIHC,LUAD,LUSC,PRAD,READ,STAD,THCA,UCEC	2	KIRC,KIRP
FBXO43	15	BLCA,BRCA,CHOL,COAD,ESCA,GBM,HNSC,KIRC,KIRP,LIHC,LUAD,LUSC,PRAD,STAD,UCEC	1	THCA
MMP14	15	BLCA,BRCA,CHOL,COAD,ESCA,GBM,HNSC,KIRC,KIRP,LIHC,LUAD,LUSC,READ,STAD,THCA	1	PRAD
MNX1	15	BLCA,BRCA,CHOL,COAD,GBM,HNSC,KIRC,KIRP,LIHC,LUAD,LUSC,PRAD,READ,STAD,UCEC	1	KICH
MSH5	15	BLCA,CHOL,COAD,ESCA,GBM,HNSC,KIRC,KIRP,LIHC,LUAD,LUSC,PRAD,READ,STAD,UCEC	1	KICH
OR51E1	15	BLCA,CHOL,COAD,GBM,HNSC,KICH,KIRC,LIHC,LUAD,LUSC,PRAD,READ,STAD,THCA,UCEC	1	KIRP
ORC1	15	BLCA,BRCA,CHOL,COAD,ESCA,GBM,HNSC,KIRC,KIRP,LIHC,LUAD,LUSC,STAD,THCA,UCEC	1	KICH
PABPC1L	15	BLCA,CHOL,COAD,ESCA,GBM,HNSC,KIRC,KIRP,LIHC,LUAD,LUSC,PRAD,READ,STAD,UCEC	1	KICH
PAFAH1B3	15	BLCA,BRCA,CHOL,COAD,ESCA,HNSC,KIRP,LIHC,LUAD,LUSC,PRAD,READ,STAD,THCA,UCEC	1	KICH
PLEKHN1	15	BLCA,BRCA,CHOL,COAD,ESCA,KIRC,KIRP,LIHC,LUAD,LUSC,PRAD,READ,STAD,THCA,UCEC	1	HNSC
PSRC1	15	BLCA,BRCA,CHOL,COAD,ESCA,GBM,HNSC,KIRC,KIRP,LIHC,LUAD,LUSC,READ,STAD,UCEC	1	KICH
RAD54B	15	BLCA,BRCA,CHOL,COAD,ESCA,GBM,HNSC,KIRC,KIRP,LIHC,LUAD,LUSC,READ,STAD,UCEC	1	KICH
SHCBP1	15	BLCA,BRCA,CHOL,COAD,ESCA,GBM,HNSC,LIHC,LUAD,LUSC,PRAD,READ,STAD,THCA,UCEC	2	KICH,KIRP
SHMT2	15	BLCA,BRCA,COAD,ESCA,GBM,HNSC,KICH,KIRC,LUAD,LUSC,PRAD,READ,STAD,THCA,UCEC	1	CHOL
TMEM132A	15	BLCA,BRCA,CHOL,COAD,HNSC,KIRC,KIRP,LIHC,LUAD,LUSC,PRAD,READ,STAD,THCA,UCEC	1	GBM
TTYH3	15	BLCA,BRCA,CHOL,COAD,ESCA,HNSC,KIRC,KIRP,LIHC,LUAD,LUSC,PRAD,READ,STAD,UCEC	1	KICH
ACAN	14	BLCA,BRCA,CHOL,COAD,ESCA,HNSC,KIRC,LIHC,LUAD,PRAD,READ,STAD,THCA,UCEC	1	KIRP
ADAMDEC1	14	BRCA,CHOL,ESCA,GBM,HNSC,KICH,KIRC,KIRP,LIHC,LUAD,LUSC,PRAD,STAD,UCEC	3	COAD,READ,THCA
ADM2	14	BLCA,BRCA,CHOL,COAD,GBM,KICH,KIRC,LIHC,LUAD,LUSC,PRAD,READ,STAD,UCEC	1	THCA
APOBEC3B	14	BLCA,BRCA,CHOL,ESCA,GBM,HNSC,KICH,KIRC,KIRP,LIHC,LUAD,LUSC,STAD,UCEC	3	COAD,READ,THCA
ASPHD1	14	BLCA,BRCA,CHOL,COAD,HNSC,KIRC,KIRP,LIHC,LUAD,LUSC,PRAD,READ,STAD,THCA	1	GBM
B3GNT4	14	BLCA,BRCA,CHOL,COAD,ESCA,HNSC,KIRC,LIHC,LUAD,LUSC,PRAD,STAD,THCA,UCEC	3	GBM,KICH,KIRP
BORA	14	BLCA,CHOL,COAD,ESCA,GBM,HNSC,KIRC,KIRP,LIHC,LUAD,LUSC,READ,STAD,UCEC	1	THCA
C17orf96	14	BLCA,COAD,ESCA,HNSC,KICH,KIRC,KIRP,LUAD,LUSC,PRAD,READ,STAD,THCA,UCEC	1	GBM
C5orf34	14	BLCA,BRCA,CHOL,COAD,ESCA,GBM,HNSC,KIRP,LIHC,LUAD,LUSC,READ,STAD,UCEC	1	PRAD
CABYR	14	BRCA,CHOL,COAD,ESCA,HNSC,KIRC,KIRP,LIHC,LUAD,LUSC,READ,STAD,THCA,UCEC	2	GBM,PRAD
CAMK2N2	14	BLCA,BRCA,CHOL,COAD,HNSC,KIRC,KIRP,LIHC,LUAD,LUSC,PRAD,STAD,THCA,UCEC	1	GBM
CDC25A	14	BLCA,BRCA,CHOL,COAD,ESCA,GBM,HNSC,LIHC,LUAD,LUSC,PRAD,READ,STAD,UCEC	2	KIRC,THCA
CPNE7	14	BRCA,CHOL,COAD,ESCA,HNSC,KIRC,KIRP,LIHC,LUAD,LUSC,PRAD,READ,STAD,UCEC	3	GBM,KICH,THCA
CYP27B1	14	BLCA,BRCA,CHOL,COAD,ESCA,GBM,HNSC,LIHC,LUAD,LUSC,PRAD,READ,STAD,UCEC	3	KIRC,KIRP,THCA
DNA2	14	BLCA,BRCA,CHOL,COAD,ESCA,HNSC,KIRC,KIRP,LIHC,LUAD,LUSC,READ,STAD,UCEC	1	KICH
E2F2	14	BLCA,BRCA,CHOL,ESCA,GBM,KICH,KIRC,KIRP,LIHC,LUAD,LUSC,PRAD,STAD,UCEC	2	COAD,READ
EFNA3	14	BLCA,BRCA,CHOL,COAD,ESCA,KIRC,KIRP,LIHC,LUAD,LUSC,READ,STAD,THCA,UCEC	1	GBM
EIF4EBP1	14	BLCA,BRCA,COAD,ESCA,GBM,HNSC,KIRC,KIRP,LUAD,LUSC,PRAD,READ,THCA,UCEC	1	KICH
ESM1	14	BLCA,BRCA,CHOL,COAD,ESCA,GBM,HNSC,KICH,KIRC,LIHC,READ,STAD,THCA,UCEC	1	KIRP
ESPL1	14	BLCA,BRCA,CHOL,COAD,ESCA,GBM,LIHC,LUAD,LUSC,PRAD,READ,STAD,THCA,UCEC	2	KICH,KIRP
ETV4	14	BLCA,CHOL,COAD,ESCA,GBM,HNSC,KICH,LIHC,LUAD,LUSC,READ,STAD,THCA,UCEC	2	KIRC,PRAD
FOXD2-AS1	14	BLCA,BRCA,CHOL,ESCA,GBM,HNSC,KIRC,KIRP,LIHC,LUAD,LUSC,STAD,THCA,UCEC	1	KICH
GAD1	14	BLCA,BRCA,CHOL,COAD,ESCA,HNSC,KICH,LIHC,LUAD,LUSC,PRAD,READ,STAD,UCEC	3	GBM,KIRC,KIRP
HELLS	14	BLCA,BRCA,CHOL,COAD,ESCA,GBM,HNSC,LIHC,LUAD,LUSC,READ,STAD,THCA,UCEC	1	KICH
HES4	14	BLCA,BRCA,CHOL,COAD,ESCA,HNSC,KIRC,KIRP,LIHC,LUSC,PRAD,STAD,THCA,UCEC	1	KICH
HMGA1	14	BLCA,BRCA,CHOL,COAD,ESCA,HNSC,KIRP,LIHC,LUAD,LUSC,READ,STAD,THCA,UCEC	1	KIRC
HMGA2	14	BLCA,BRCA,CHOL,COAD,ESCA,GBM,HNSC,KIRP,LIHC,LUAD,LUSC,STAD,THCA,UCEC	1	PRAD
HMGB3	14	BLCA,BRCA,COAD,ESCA,GBM,HNSC,KICH,KIRP,LUAD,LUSC,PRAD,READ,STAD,UCEC	1	KIRC
HOXB13	14	BRCA,CHOL,COAD,ESCA,GBM,HNSC,KIRC,KIRP,LIHC,LUAD,LUSC,PRAD,STAD,UCEC	1	READ
IGF2BP3	14	BLCA,CHOL,COAD,ESCA,GBM,HNSC,KICH,KIRC,KIRP,LIHC,LUAD,LUSC,STAD,UCEC	1	THCA
KIAA1524	14	BLCA,BRCA,CHOL,COAD,ESCA,GBM,HNSC,KIRC,LIHC,LUAD,LUSC,READ,STAD,UCEC	1	THCA
KPNA2	14	BLCA,BRCA,CHOL,COAD,ESCA,GBM,HNSC,LIHC,LUAD,LUSC,PRAD,READ,STAD,UCEC	1	KICH
LBX2	14	BLCA,BRCA,COAD,ESCA,GBM,HNSC,KIRC,KIRP,LUAD,LUSC,READ,STAD,THCA,UCEC	1	KICH
LOC399815	14	BLCA,BRCA,CHOL,COAD,ESCA,HNSC,KIRC,KIRP,LIHC,LUAD,LUSC,PRAD,READ,STAD	1	GBM
LPCAT1	14	BLCA,BRCA,CHOL,COAD,ESCA,GBM,HNSC,KIRC,KIRP,LIHC,PRAD,READ,STAD,UCEC	2	KICH,LUSC
MDK	14	BLCA,BRCA,CHOL,ESCA,GBM,HNSC,KIRC,KIRP,LIHC,LUAD,LUSC,STAD,THCA,UCEC	1	KICH
MMP1	14	BLCA,BRCA,CHOL,COAD,ESCA,HNSC,KIRC,LIHC,LUAD,LUSC,READ,STAD,THCA,UCEC	2	KICH,KIRP
NOX4	14	BLCA,BRCA,CHOL,COAD,ESCA,GBM,HNSC,LIHC,LUAD,LUSC,PRAD,READ,STAD,THCA	2	KIRC,KIRP
P3H4	14	BLCA,BRCA,CHOL,COAD,ESCA,GBM,HNSC,KIRP,LIHC,LUAD,LUSC,READ,STAD,UCEC	1	KICH
PERM1	14	BLCA,BRCA,CHOL,COAD,ESCA,KIRC,KIRP,LIHC,LUAD,LUSC,PRAD,READ,THCA,UCEC	2	HNSC,KICH
PLAU	14	BLCA,BRCA,CHOL,COAD,ESCA,GBM,HNSC,LIHC,LUAD,LUSC,READ,STAD,THCA,UCEC	4	KICH,KIRC,KIRP,PRAD
PRAME	14	BLCA,BRCA,CHOL,ESCA,GBM,HNSC,KIRC,KIRP,LIHC,LUAD,LUSC,PRAD,STAD,UCEC	1	KICH
PRR11	14	BLCA,BRCA,CHOL,COAD,ESCA,GBM,HNSC,KIRC,LIHC,LUAD,LUSC,READ,STAD,UCEC	1	THCA
RCOR2	14	BLCA,BRCA,CHOL,COAD,ESCA,HNSC,KICH,LIHC,LUAD,LUSC,READ,STAD,THCA,UCEC	3	KIRC,KIRP,PRAD
SAMD10	14	BLCA,BRCA,CHOL,COAD,KICH,KIRP,LIHC,LUAD,LUSC,PRAD,READ,STAD,THCA,UCEC	1	HNSC
STRIP2	14	BLCA,BRCA,CHOL,COAD,ESCA,HNSC,KICH,LIHC,LUAD,LUSC,READ,STAD,THCA,UCEC	4	GBM,KIRC,KIRP,PRAD
TLCD1	14	BLCA,BRCA,CHOL,COAD,ESCA,KIRP,LIHC,LUAD,LUSC,PRAD,READ,STAD,THCA,UCEC	1	KIRC
TP73	14	BLCA,CHOL,COAD,ESCA,GBM,HNSC,KIRC,KIRP,LIHC,LUAD,LUSC,READ,STAD,UCEC	1	PRAD
TREM2	14	BLCA,BRCA,CHOL,COAD,ESCA,GBM,HNSC,KICH,KIRC,KIRP,LIHC,PRAD,STAD,THCA	2	LUAD,LUSC
VAX2	14	BLCA,CHOL,ESCA,GBM,HNSC,KICH,KIRC,LIHC,LUAD,LUSC,PRAD,STAD,THCA,UCEC	1	KIRP
WDR90	14	BLCA,BRCA,CHOL,COAD,ESCA,KIRC,KIRP,LIHC,LUAD,LUSC,PRAD,READ,STAD,UCEC	1	KICH
ZFP69B	14	BLCA,BRCA,CHOL,COAD,ESCA,HNSC,LIHC,LUAD,LUSC,PRAD,READ,STAD,THCA,UCEC	1	KICH
ZIC2	14	BLCA,BRCA,CHOL,COAD,ESCA,HNSC,KIRC,LIHC,LUAD,LUSC,PRAD,READ,STAD,UCEC	1	THCA
ZWINT	14	BLCA,BRCA,CHOL,COAD,ESCA,GBM,HNSC,LIHC,LUAD,LUSC,PRAD,READ,STAD,UCEC	1	KICH
2016-09-03	13	BLCA,BRCA,CHOL,HNSC,KICH,KIRP,LIHC,LUAD,LUSC,PRAD,STAD,THCA,UCEC	1	GBM
APOC1	13	BLCA,BRCA,COAD,ESCA,GBM,HNSC,KICH,KIRC,KIRP,PRAD,STAD,THCA,UCEC	4	CHOL,LIHC,LUAD,LUSC
APOC2	13	BLCA,BRCA,COAD,ESCA,GBM,HNSC,KIRC,KIRP,PRAD,READ,STAD,THCA,UCEC	3	CHOL,LUAD,LUSC
CASC5	13	BLCA,BRCA,COAD,ESCA,GBM,HNSC,LIHC,LUAD,LUSC,PRAD,READ,STAD,UCEC	1	KIRP
CBX4	13	BLCA,BRCA,CHOL,COAD,ESCA,LIHC,LUAD,LUSC,PRAD,READ,STAD,THCA,UCEC	1	GBM
CCDC78	13	BLCA,BRCA,CHOL,COAD,HNSC,KICH,KIRC,KIRP,LIHC,PRAD,READ,STAD,THCA	2	LUAD,LUSC
CIT	13	BLCA,BRCA,CHOL,COAD,ESCA,HNSC,LUAD,LUSC,PRAD,READ,STAD,THCA,UCEC	2	GBM,KIRP
CKS1B	13	BLCA,BRCA,CHOL,COAD,ESCA,GBM,HNSC,LIHC,LUAD,LUSC,READ,STAD,UCEC	1	KICH
CNIH2	13	BLCA,BRCA,CHOL,HNSC,KICH,KIRC,KIRP,LIHC,LUAD,LUSC,PRAD,THCA,UCEC	4	COAD,GBM,READ,STAD
CST4	13	BLCA,BRCA,CHOL,COAD,ESCA,KICH,KIRP,LIHC,LUAD,LUSC,READ,STAD,UCEC	2	HNSC,PRAD
DPF1	13	BLCA,BRCA,CHOL,COAD,ESCA,HNSC,LIHC,LUAD,LUSC,PRAD,READ,STAD,UCEC	1	GBM
F12	13	BLCA,BRCA,COAD,ESCA,KIRC,KIRP,LUAD,LUSC,PRAD,READ,STAD,THCA,UCEC	3	CHOL,KICH,LIHC
FAM83H	13	BLCA,BRCA,CHOL,COAD,ESCA,HNSC,LIHC,LUAD,LUSC,PRAD,READ,STAD,UCEC	1	GBM
FBXO41	13	BLCA,BRCA,CHOL,COAD,ESCA,HNSC,KIRC,KIRP,LUAD,LUSC,READ,STAD,THCA	1	GBM
FER1L4	13	BLCA,BRCA,CHOL,COAD,HNSC,KIRC,KIRP,LIHC,LUAD,LUSC,READ,THCA,UCEC	1	KICH
FOXS1	13	BLCA,BRCA,CHOL,COAD,ESCA,GBM,HNSC,KIRC,LIHC,PRAD,READ,STAD,THCA	2	KIRP,LUSC
GRIN2D	13	BLCA,BRCA,CHOL,COAD,ESCA,HNSC,KIRC,KIRP,LUAD,LUSC,READ,STAD,UCEC	1	THCA
HIST1H2AE	13	BLCA,BRCA,CHOL,ESCA,GBM,HNSC,KIRC,KIRP,LIHC,LUAD,LUSC,PRAD,UCEC	1	COAD
IL11	13	BRCA,CHOL,COAD,ESCA,HNSC,LIHC,LUAD,LUSC,PRAD,READ,STAD,THCA,UCEC	3	KICH,KIRC,KIRP
KDELR3	13	BLCA,BRCA,CHOL,COAD,GBM,HNSC,KIRP,LIHC,LUAD,LUSC,STAD,THCA,UCEC	1	KICH
LINC00634	13	BLCA,BRCA,CHOL,COAD,ESCA,HNSC,KICH,LIHC,LUAD,LUSC,PRAD,STAD,UCEC	1	GBM
MCM3	13	BLCA,BRCA,CHOL,COAD,ESCA,GBM,HNSC,LIHC,LUAD,LUSC,READ,STAD,UCEC	1	KICH
MDFI	13	BLCA,CHOL,COAD,ESCA,GBM,HNSC,LIHC,LUAD,LUSC,READ,STAD,THCA,UCEC	2	KICH,KIRP
MFAP2	13	BLCA,BRCA,CHOL,COAD,ESCA,GBM,HNSC,LUAD,LUSC,READ,STAD,THCA,UCEC	3	KICH,KIRC,KIRP
MFSD2B	13	BLCA,BRCA,CHOL,COAD,ESCA,KIRP,LIHC,LUAD,LUSC,READ,STAD,THCA,UCEC	1	GBM
MSL3P1	13	BLCA,CHOL,COAD,ESCA,HNSC,KIRP,LIHC,LUAD,LUSC,PRAD,READ,STAD,UCEC	1	KICH
MTL5	13	BLCA,BRCA,CHOL,COAD,ESCA,KICH,LIHC,LUAD,LUSC,PRAD,READ,STAD,UCEC	3	GBM,KIRC,KIRP
NFE2L3P2	13	BLCA,CHOL,COAD,HNSC,KIRC,KIRP,LIHC,LUAD,LUSC,PRAD,READ,STAD,THCA	1	KICH
NMB	13	BLCA,CHOL,COAD,ESCA,GBM,HNSC,KIRC,LIHC,LUSC,READ,STAD,THCA,UCEC	1	BRCA
PDIA4	13	BLCA,BRCA,COAD,ESCA,GBM,HNSC,KIRC,KIRP,LUAD,LUSC,READ,STAD,UCEC	1	CHOL
PPEF1	13	BLCA,BRCA,CHOL,COAD,HNSC,KIRC,LIHC,LUAD,LUSC,PRAD,READ,STAD,THCA	1	GBM
RELL2	13	BLCA,BRCA,CHOL,COAD,ESCA,HNSC,KIRP,LIHC,LUSC,PRAD,READ,STAD,UCEC	1	GBM
RFC3	13	BLCA,BRCA,CHOL,COAD,ESCA,GBM,HNSC,LIHC,LUAD,LUSC,READ,STAD,UCEC	1	KICH
RFX8	13	BLCA,CHOL,COAD,ESCA,HNSC,KICH,KIRC,LIHC,LUAD,LUSC,READ,STAD,THCA	1	BRCA
RHEBL1	13	BLCA,BRCA,CHOL,COAD,ESCA,HNSC,KIRC,KIRP,LIHC,LUAD,LUSC,READ,STAD	1	GBM
SEZ6L2	13	BLCA,BRCA,CHOL,COAD,HNSC,KIRC,KIRP,LIHC,LUAD,PRAD,READ,STAD,THCA	1	GBM
SGOL2	13	BLCA,BRCA,CHOL,COAD,ESCA,GBM,HNSC,LIHC,LUAD,LUSC,READ,STAD,UCEC	1	KICH
SH2D5	13	BLCA,BRCA,CHOL,COAD,ESCA,HNSC,KIRC,KIRP,LIHC,LUAD,LUSC,READ,STAD	1	GBM
SLC12A8	13	BLCA,BRCA,CHOL,COAD,ESCA,HNSC,KIRP,LUAD,LUSC,PRAD,READ,STAD,UCEC	2	KICH,KIRC
SLC16A3	13	BLCA,BRCA,CHOL,ESCA,GBM,HNSC,KIRC,KIRP,LIHC,LUAD,LUSC,STAD,UCEC	1	PRAD
SNORD1C	13	BLCA,BRCA,COAD,ESCA,GBM,HNSC,KIRC,KIRP,LUAD,LUSC,READ,STAD,UCEC	1	KICH
SPAG5	13	BLCA,BRCA,COAD,ESCA,GBM,HNSC,LIHC,LUAD,LUSC,PRAD,READ,STAD,UCEC	3	KICH,KIRP,THCA
STMN1	13	BLCA,BRCA,CHOL,COAD,ESCA,HNSC,LIHC,LUAD,LUSC,READ,STAD,THCA,UCEC	2	GBM,KICH
STRA6	13	BLCA,BRCA,CHOL,COAD,ESCA,HNSC,LIHC,LUAD,LUSC,READ,STAD,THCA,UCEC	3	KICH,KIRC,KIRP
TCF19	13	BLCA,BRCA,CHOL,COAD,ESCA,GBM,HNSC,KIRC,LIHC,LUAD,LUSC,STAD,UCEC	1	KICH
TEAD4	13	BLCA,BRCA,CHOL,COAD,ESCA,GBM,HNSC,KIRC,KIRP,LIHC,READ,STAD,UCEC	2	KICH,THCA
TNFRSF12A	13	BLCA,BRCA,CHOL,COAD,ESCA,GBM,HNSC,KIRC,KIRP,READ,STAD,THCA,UCEC	1	KICH
TNFRSF18	13	BLCA,BRCA,CHOL,ESCA,HNSC,KIRC,KIRP,LIHC,LUAD,LUSC,PRAD,THCA,UCEC	1	COAD
TNFRSF6B	13	BRCA,CHOL,COAD,ESCA,HNSC,KIRC,KIRP,LIHC,LUAD,LUSC,READ,STAD,UCEC	1	KICH
UBD	13	BRCA,CHOL,COAD,ESCA,GBM,KIRC,LIHC,LUAD,LUSC,PRAD,READ,STAD,UCEC	2	KICH,THCA
UCN2	13	BLCA,CHOL,COAD,ESCA,GBM,HNSC,LIHC,LUAD,LUSC,READ,STAD,THCA,UCEC	1	KICH
WBSCR28	13	BLCA,BRCA,CHOL,COAD,ESCA,HNSC,KIRP,LIHC,LUAD,LUSC,READ,STAD,UCEC	1	KICH
ABCA12	12	BLCA,BRCA,CHOL,COAD,ESCA,HNSC,KIRC,KIRP,LUAD,LUSC,THCA,UCEC	1	PRAD
ACTL6A	12	BLCA,BRCA,CHOL,COAD,ESCA,GBM,HNSC,LUAD,LUSC,READ,STAD,UCEC	1	KICH
ANKRD13B	12	CHOL,COAD,ESCA,HNSC,KIRC,KIRP,LIHC,LUAD,LUSC,PRAD,READ,STAD	2	GBM,KICH
ANKRD13D	12	BLCA,BRCA,CHOL,COAD,ESCA,KIRC,KIRP,LIHC,LUAD,READ,THCA,UCEC	1	GBM
APLN	12	BLCA,CHOL,COAD,GBM,HNSC,KIRC,LIHC,PRAD,READ,STAD,THCA,UCEC	3	KIRP,LUAD,LUSC
ARID3A	12	BLCA,BRCA,CHOL,COAD,ESCA,HNSC,KICH,LIHC,LUSC,PRAD,READ,UCEC	1	KIRP
ARNTL2	12	BLCA,CHOL,COAD,ESCA,KIRC,KIRP,LUAD,LUSC,READ,STAD,THCA,UCEC	2	KICH,PRAD
ATHL1	12	BLCA,COAD,ESCA,GBM,HNSC,KIRC,KIRP,LIHC,LUAD,READ,STAD,UCEC	2	KICH,THCA
ATP2A1	12	CHOL,COAD,ESCA,KICH,KIRC,KIRP,LIHC,LUAD,LUSC,READ,STAD,UCEC	2	HNSC,PRAD
BMP8A	12	BLCA,BRCA,CHOL,ESCA,HNSC,KIRC,LIHC,LUAD,LUSC,PRAD,READ,STAD	2	THCA,UCEC
C10orf55	12	BLCA,CHOL,COAD,ESCA,GBM,HNSC,LIHC,LUAD,LUSC,READ,STAD,THCA	4	KICH,KIRC,KIRP,PRAD
C15orf48	12	BLCA,BRCA,CHOL,GBM,KIRC,KIRP,LIHC,LUAD,LUSC,PRAD,THCA,UCEC	3	COAD,HNSC,READ
C1QL4	12	BLCA,CHOL,ESCA,HNSC,KIRC,LIHC,LUAD,LUSC,READ,STAD,THCA,UCEC	2	KICH,PRAD
C2orf27A	12	BLCA,BRCA,CHOL,COAD,ESCA,HNSC,KIRC,LIHC,LUAD,LUSC,READ,STAD	1	KICH
C4orf46	12	BLCA,CHOL,COAD,ESCA,GBM,HNSC,KIRP,LIHC,LUAD,LUSC,STAD,UCEC	1	THCA
CA9	12	BLCA,BRCA,CHOL,COAD,GBM,HNSC,KIRC,KIRP,LUAD,LUSC,READ,UCEC	2	KICH,LIHC
CARD14	12	BLCA,BRCA,CHOL,COAD,ESCA,KIRC,KIRP,LUAD,LUSC,PRAD,READ,STAD	1	HNSC
CCDC138	12	BLCA,CHOL,COAD,ESCA,GBM,LIHC,LUAD,LUSC,PRAD,READ,STAD,UCEC	2	KICH,THCA
CCDC150	12	BLCA,BRCA,COAD,ESCA,HNSC,KIRC,LUAD,LUSC,PRAD,READ,STAD,UCEC	2	CHOL,KICH
CCL20	12	BRCA,CHOL,COAD,ESCA,HNSC,KIRC,LIHC,LUAD,READ,STAD,THCA,UCEC	1	KICH
CDK5R1	12	BLCA,BRCA,CHOL,ESCA,HNSC,KICH,KIRC,KIRP,LIHC,LUAD,LUSC,PRAD	1	GBM
CKLF	12	BLCA,CHOL,ESCA,GBM,HNSC,KIRC,KIRP,LIHC,LUAD,STAD,THCA,UCEC	1	KICH
CLEC5A	12	BLCA,BRCA,CHOL,COAD,ESCA,GBM,KIRC,KIRP,READ,STAD,THCA,UCEC	1	LUSC
CMTM1	12	BLCA,CHOL,ESCA,GBM,HNSC,KIRC,KIRP,LIHC,LUAD,READ,STAD,THCA	1	KICH
COL10A1	12	BLCA,BRCA,CHOL,COAD,ESCA,HNSC,LUAD,LUSC,PRAD,READ,STAD,THCA	2	GBM,KIRP
COL5A1	12	BRCA,CHOL,COAD,ESCA,GBM,HNSC,KIRC,LUAD,LUSC,READ,STAD,THCA	1	KIRP
COL5A2	12	BRCA,CHOL,COAD,ESCA,GBM,HNSC,KIRC,LUAD,LUSC,READ,STAD,THCA	1	KIRP
COL7A1	12	BLCA,CHOL,COAD,ESCA,HNSC,LIHC,LUAD,LUSC,READ,STAD,THCA,UCEC	2	KICH,KIRP
CSMD2	12	BLCA,BRCA,CHOL,COAD,HNSC,KIRC,LIHC,LUAD,LUSC,READ,STAD,THCA	2	KICH,KIRP
CYP2D7	12	BLCA,COAD,ESCA,HNSC,KIRC,KIRP,LUAD,LUSC,PRAD,READ,STAD,UCEC	3	CHOL,KICH,LIHC
DBNDD1	12	BLCA,BRCA,CHOL,COAD,KIRP,LIHC,LUAD,LUSC,PRAD,READ,THCA,UCEC	1	HNSC
DNAAF3	12	BLCA,BRCA,CHOL,COAD,ESCA,GBM,HNSC,KIRP,PRAD,READ,STAD,UCEC	5	KICH,KIRC,LIHC,LUAD,LUSC
DNAH14	12	BLCA,BRCA,CHOL,COAD,HNSC,LIHC,LUAD,LUSC,PRAD,READ,STAD,UCEC	1	GBM
F2RL2	12	BRCA,COAD,ESCA,GBM,HNSC,KIRC,LUAD,LUSC,PRAD,READ,STAD,THCA	2	KICH,LIHC
FABP6	12	BLCA,BRCA,CHOL,COAD,ESCA,HNSC,KICH,KIRC,KIRP,LIHC,READ,STAD	1	GBM
FAM57B	12	BLCA,BRCA,CHOL,KICH,KIRC,KIRP,LIHC,LUAD,LUSC,PRAD,THCA,UCEC	4	COAD,GBM,HNSC,READ
FCGR1A	12	BRCA,CHOL,COAD,ESCA,GBM,HNSC,KICH,KIRC,KIRP,STAD,THCA,UCEC	2	LUAD,LUSC
FOXH1	12	BLCA,BRCA,CHOL,HNSC,KIRC,KIRP,LIHC,LUAD,LUSC,PRAD,STAD,UCEC	1	COAD
GJA3	12	BRCA,CHOL,COAD,ESCA,GBM,HNSC,LUAD,LUSC,PRAD,READ,STAD,THCA	3	KICH,KIRC,KIRP
HIST1H1E	12	BLCA,BRCA,CHOL,COAD,ESCA,HNSC,LIHC,LUAD,LUSC,PRAD,READ,UCEC	3	KICH,KIRC,KIRP
HN1L	12	BRCA,CHOL,COAD,ESCA,GBM,KIRP,LUAD,LUSC,PRAD,READ,STAD,UCEC	1	KICH
HSPE1	12	BLCA,BRCA,COAD,ESCA,GBM,KIRP,LUAD,LUSC,PRAD,READ,STAD,UCEC	1	CHOL
HTRA4	12	BRCA,CHOL,COAD,ESCA,GBM,HNSC,KICH,KIRC,KIRP,LIHC,PRAD,STAD	1	LUSC
IER5L	12	BLCA,BRCA,COAD,ESCA,HNSC,KIRP,LUAD,LUSC,READ,STAD,THCA,UCEC	1	KICH
IKBKE	12	BLCA,BRCA,CHOL,ESCA,GBM,KIRP,LIHC,LUAD,LUSC,STAD,THCA,UCEC	2	KICH,PRAD
KRT17	12	BLCA,CHOL,COAD,ESCA,HNSC,LIHC,LUAD,LUSC,READ,STAD,THCA,UCEC	4	BRCA,GBM,KICH,PRAD
KRT80	12	BLCA,BRCA,CHOL,COAD,ESCA,KIRP,LUAD,LUSC,READ,STAD,THCA,UCEC	4	HNSC,KICH,LIHC,PRAD
LAMP3	12	BLCA,BRCA,CHOL,COAD,ESCA,GBM,HNSC,KICH,KIRC,STAD,THCA,UCEC	3	LUAD,LUSC,PRAD
LAPTM4B	12	BRCA,CHOL,COAD,ESCA,GBM,HNSC,LIHC,LUAD,LUSC,READ,STAD,UCEC	3	KICH,KIRC,PRAD
LEF1	12	BRCA,CHOL,COAD,ESCA,GBM,LIHC,LUAD,LUSC,PRAD,READ,STAD,THCA	1	KIRP
LRP8	12	BLCA,BRCA,CHOL,COAD,ESCA,HNSC,LIHC,LUAD,LUSC,READ,STAD,UCEC	3	GBM,KICH,THCA
LYPD1	12	BLCA,BRCA,CHOL,ESCA,GBM,HNSC,LIHC,LUAD,LUSC,PRAD,STAD,THCA	1	KIRC
MAFG-AS1	12	BLCA,BRCA,CHOL,COAD,ESCA,GBM,KIRP,LIHC,LUAD,LUSC,READ,STAD	2	KICH,KIRC
MCM8	12	BLCA,CHOL,COAD,ESCA,GBM,HNSC,LIHC,LUAD,LUSC,READ,STAD,UCEC	1	KIRC
MMS22L	12	BLCA,CHOL,COAD,ESCA,GBM,HNSC,KIRC,LIHC,LUAD,LUSC,READ,STAD	1	KICH
NETO2	12	BLCA,CHOL,ESCA,HNSC,KICH,KIRC,LIHC,LUAD,LUSC,PRAD,STAD,UCEC	1	THCA
NOTCH3	12	BLCA,CHOL,COAD,ESCA,GBM,KIRC,LIHC,LUAD,LUSC,READ,STAD,THCA	1	KIRP
NUP85	12	BLCA,CHOL,COAD,ESCA,GBM,HNSC,KIRC,KIRP,LUAD,LUSC,READ,STAD	1	KICH
OLR1	12	BLCA,BRCA,CHOL,COAD,ESCA,HNSC,KIRC,KIRP,PRAD,READ,STAD,THCA	2	LUAD,LUSC
ONECUT2	12	BLCA,BRCA,COAD,ESCA,HNSC,KIRP,LUAD,LUSC,PRAD,READ,STAD,UCEC	2	KIRC,THCA
PAEP	12	BLCA,CHOL,COAD,ESCA,HNSC,KIRC,KIRP,LIHC,LUAD,LUSC,READ,STAD	1	PRAD
PGF	12	BLCA,CHOL,COAD,ESCA,GBM,HNSC,KIRC,LIHC,LUAD,LUSC,READ,STAD	3	KIRP,PRAD,THCA
PHLDA2	12	BRCA,CHOL,COAD,ESCA,GBM,LIHC,LUAD,LUSC,READ,STAD,THCA,UCEC	1	KICH
PLEK2	12	BLCA,BRCA,COAD,ESCA,GBM,HNSC,KICH,LUAD,LUSC,READ,STAD,UCEC	1	LIHC
PLXNA1	12	BLCA,CHOL,COAD,ESCA,HNSC,KICH,KIRC,KIRP,LIHC,LUSC,READ,STAD	1	GBM
POLG2	12	BLCA,CHOL,COAD,ESCA,GBM,KIRC,KIRP,LIHC,LUAD,LUSC,READ,STAD	1	KICH
PPAP2C	12	BLCA,BRCA,CHOL,COAD,ESCA,KIRP,LUAD,LUSC,READ,STAD,THCA,UCEC	2	GBM,KICH
PPP1R13L	12	BLCA,CHOL,COAD,ESCA,GBM,KIRC,KIRP,LIHC,LUSC,READ,THCA,UCEC	1	KICH
PRDM12	12	BLCA,BRCA,CHOL,COAD,ESCA,KIRP,LIHC,LUAD,LUSC,PRAD,READ,STAD	1	GBM
RHPN1	12	BLCA,BRCA,CHOL,COAD,KIRP,LIHC,LUAD,PRAD,READ,STAD,THCA,UCEC	2	GBM,KICH
RPLP0P2	12	BLCA,BRCA,CHOL,COAD,ESCA,LIHC,LUAD,LUSC,PRAD,READ,STAD,THCA	3	GBM,KIRC,KIRP
RTKN2	12	BLCA,BRCA,CHOL,COAD,ESCA,GBM,KIRP,LIHC,PRAD,READ,STAD,UCEC	3	KICH,LUAD,LUSC
SEMA3F	12	BLCA,BRCA,CHOL,COAD,GBM,KICH,KIRC,LIHC,LUSC,READ,THCA,UCEC	1	KIRP
SHOX2	12	BLCA,CHOL,COAD,ESCA,GBM,HNSC,KIRC,LIHC,LUAD,LUSC,PRAD,STAD	1	BRCA
SIX4	12	BLCA,BRCA,CHOL,COAD,KICH,LIHC,LUAD,LUSC,PRAD,READ,STAD,UCEC	2	KIRC,KIRP
SLC2A1	12	BLCA,BRCA,CHOL,COAD,ESCA,HNSC,KIRC,LUAD,LUSC,READ,STAD,UCEC	1	KICH
SPOCD1	12	BRCA,CHOL,COAD,ESCA,GBM,HNSC,KIRC,KIRP,LIHC,READ,STAD,THCA	2	LUAD,LUSC
ST14	12	BLCA,BRCA,CHOL,ESCA,GBM,KICH,LUAD,LUSC,PRAD,STAD,THCA,UCEC	2	COAD,KIRC
STC2	12	CHOL,COAD,ESCA,GBM,HNSC,KICH,KIRC,LIHC,LUSC,READ,STAD,UCEC	1	KIRP
STRC	12	BLCA,CHOL,COAD,KICH,KIRC,KIRP,LIHC,LUAD,LUSC,PRAD,READ,STAD	1	GBM
TBX15	12	COAD,ESCA,GBM,KICH,KIRC,KIRP,LUAD,LUSC,PRAD,READ,STAD,UCEC	3	BRCA,CHOL,LIHC
TDO2	12	BLCA,BRCA,COAD,ESCA,HNSC,KICH,KIRC,LUAD,LUSC,STAD,THCA,UCEC	2	CHOL,LIHC
TFAP2A	12	BLCA,BRCA,CHOL,COAD,ESCA,GBM,HNSC,LIHC,LUAD,LUSC,STAD,UCEC	2	KIRC,KIRP
TFR2	12	BLCA,BRCA,COAD,HNSC,KIRC,KIRP,LUAD,LUSC,READ,STAD,THCA,UCEC	3	CHOL,ESCA,LIHC
THBS2	12	BRCA,CHOL,COAD,ESCA,HNSC,KIRC,KIRP,LUAD,LUSC,PRAD,READ,STAD	2	KICH,UCEC
TIGD1	12	BLCA,CHOL,COAD,ESCA,GBM,KIRP,LIHC,LUAD,LUSC,READ,STAD,UCEC	1	KICH
TMEM206	12	BLCA,BRCA,CHOL,COAD,ESCA,HNSC,LIHC,LUAD,LUSC,READ,STAD,UCEC	3	KICH,KIRC,KIRP
TNNT1	12	BLCA,BRCA,CHOL,COAD,ESCA,KIRC,KIRP,LIHC,LUAD,LUSC,STAD,THCA	1	GBM
TYMSOS	12	BLCA,BRCA,ESCA,HNSC,KIRC,KIRP,LIHC,LUAD,LUSC,STAD,THCA,UCEC	1	KICH
UCK2	12	BLCA,BRCA,CHOL,ESCA,GBM,KIRC,LIHC,LUAD,LUSC,PRAD,STAD,UCEC	1	KICH
ULBP1	12	BLCA,BRCA,CHOL,COAD,ESCA,HNSC,LIHC,PRAD,READ,STAD,THCA,UCEC	1	LUAD
VCAN	12	BRCA,CHOL,COAD,GBM,HNSC,KIRC,KIRP,LUAD,LUSC,STAD,THCA,UCEC	1	KICH
ZNF367	12	BLCA,BRCA,COAD,ESCA,GBM,HNSC,LUAD,LUSC,READ,STAD,THCA,UCEC	2	CHOL,KICH
ZNF469	12	BRCA,CHOL,COAD,ESCA,HNSC,KICH,KIRC,LUAD,LUSC,READ,STAD,THCA	2	GBM,PRAD
ADAM8	11	BLCA,BRCA,CHOL,ESCA,GBM,HNSC,KIRC,KIRP,LUAD,STAD,UCEC	1	KICH
ADGRG1	11	BLCA,CHOL,COAD,KICH,LIHC,LUAD,LUSC,READ,STAD,THCA,UCEC	2	KIRC,KIRP
AGRN	11	BLCA,BRCA,CHOL,COAD,ESCA,HNSC,LIHC,READ,STAD,THCA,UCEC	1	KICH
ALDH3B2	11	BLCA,BRCA,CHOL,COAD,ESCA,LUAD,LUSC,PRAD,READ,THCA,UCEC	4	HNSC,KICH,KIRC,KIRP
ANKRD22	11	BLCA,BRCA,CHOL,COAD,GBM,LUAD,LUSC,PRAD,READ,THCA,UCEC	3	HNSC,KIRC,KIRP
ARHGAP39	11	BLCA,BRCA,CHOL,COAD,ESCA,LIHC,LUAD,LUSC,READ,STAD,UCEC	1	KIRC
ARHGAP8	11	BLCA,BRCA,CHOL,COAD,ESCA,LUAD,LUSC,PRAD,READ,STAD,UCEC	4	GBM,KIRC,KIRP,LIHC
ARPC1B	11	BLCA,BRCA,CHOL,ESCA,GBM,HNSC,KIRC,KIRP,LIHC,STAD,UCEC	1	KICH
ATAT1	11	BLCA,CHOL,COAD,ESCA,LIHC,LUAD,LUSC,PRAD,READ,STAD,UCEC	1	KICH
BAIAP2L2	11	BLCA,CHOL,ESCA,HNSC,KIRC,LIHC,LUAD,LUSC,PRAD,STAD,UCEC	2	GBM,KICH
BEND3	11	BLCA,BRCA,CHOL,COAD,LIHC,LUAD,LUSC,PRAD,READ,STAD,UCEC	1	KIRC
BIRC7	11	CHOL,COAD,ESCA,KICH,KIRC,KIRP,PRAD,READ,STAD,THCA,UCEC	1	LUSC
C1orf106	11	BLCA,BRCA,CHOL,ESCA,GBM,LIHC,LUAD,LUSC,STAD,THCA,UCEC	3	COAD,KICH,PRAD
C2CD4D	11	BLCA,BRCA,CHOL,ESCA,LIHC,LUAD,LUSC,PRAD,READ,STAD,UCEC	1	GBM
CACYBP	11	BLCA,BRCA,CHOL,COAD,ESCA,LIHC,LUAD,LUSC,READ,STAD,UCEC	1	GBM
CAPN12	11	BLCA,COAD,KIRC,KIRP,LIHC,LUAD,LUSC,READ,STAD,THCA,UCEC	2	KICH,PRAD
CATSPER1	11	BLCA,BRCA,CHOL,COAD,ESCA,GBM,HNSC,KIRC,KIRP,READ,THCA	1	LUSC
CCNO	11	BLCA,BRCA,CHOL,COAD,KIRP,LIHC,LUAD,LUSC,READ,STAD,UCEC	1	KIRC
CDK5	11	BLCA,BRCA,CHOL,COAD,ESCA,KIRP,LIHC,LUAD,LUSC,READ,UCEC	1	GBM
CEMIP	11	BLCA,BRCA,CHOL,COAD,ESCA,LIHC,LUAD,LUSC,READ,STAD,THCA	2	KIRP,PRAD
CEP152	11	BLCA,CHOL,COAD,ESCA,GBM,KICH,LIHC,LUSC,READ,STAD,UCEC	1	THCA
CEP72	11	BLCA,CHOL,COAD,ESCA,HNSC,LIHC,LUAD,LUSC,READ,STAD,UCEC	1	GBM
COL3A1	11	BRCA,CHOL,COAD,ESCA,GBM,HNSC,KIRC,LUAD,LUSC,STAD,THCA	1	KIRP
COL4A1	11	CHOL,COAD,ESCA,GBM,HNSC,KIRC,LIHC,READ,STAD,THCA,UCEC	1	KIRP
CPOX	11	BLCA,COAD,ESCA,HNSC,KICH,KIRC,KIRP,LUAD,LUSC,READ,STAD	3	CHOL,GBM,LIHC
CTSV	11	BLCA,CHOL,COAD,ESCA,HNSC,LIHC,LUAD,LUSC,READ,STAD,UCEC	4	KICH,KIRC,KIRP,THCA
CXCL5	11	BLCA,CHOL,COAD,ESCA,HNSC,KIRC,KIRP,READ,STAD,THCA,UCEC	5	BRCA,KICH,LUAD,LUSC,PRAD
DARS2	11	BLCA,BRCA,CHOL,ESCA,GBM,HNSC,LIHC,LUAD,LUSC,STAD,UCEC	1	KIRC
DCAF4L1	11	BLCA,CHOL,COAD,ESCA,HNSC,KICH,KIRC,LIHC,PRAD,READ,STAD	1	THCA
DCSTAMP	11	BRCA,COAD,ESCA,HNSC,KIRC,KIRP,PRAD,READ,STAD,THCA,UCEC	3	GBM,LUAD,LUSC
DLL3	11	BLCA,BRCA,COAD,ESCA,HNSC,KIRP,LUAD,LUSC,PRAD,STAD,UCEC	1	THCA
DPY19L1	11	COAD,ESCA,GBM,HNSC,KICH,KIRC,KIRP,LUAD,READ,STAD,THCA	1	PRAD
ECE2	11	BLCA,BRCA,COAD,ESCA,HNSC,LUAD,LUSC,PRAD,READ,STAD,UCEC	1	KICH
EFCAB10	11	BLCA,BRCA,CHOL,COAD,KICH,KIRC,KIRP,LIHC,PRAD,READ,STAD	2	LUAD,LUSC
EPHB2	11	BLCA,BRCA,CHOL,COAD,ESCA,HNSC,LIHC,LUAD,LUSC,READ,STAD	2	KICH,KIRC
FAM24B	11	BLCA,CHOL,COAD,ESCA,HNSC,KICH,LIHC,LUAD,LUSC,STAD,THCA	2	KIRC,KIRP
FCHO1	11	BLCA,CHOL,COAD,ESCA,HNSC,KIRC,KIRP,LUAD,READ,STAD,THCA	2	GBM,LIHC
FOXD2	11	BLCA,BRCA,CHOL,ESCA,GBM,HNSC,LIHC,LUAD,LUSC,STAD,THCA	4	COAD,KICH,KIRP,READ
FOXP3	11	BLCA,BRCA,COAD,ESCA,HNSC,KIRC,LUAD,LUSC,READ,STAD,UCEC	1	KICH
GGH	11	BLCA,BRCA,COAD,ESCA,GBM,HNSC,LUAD,LUSC,READ,STAD,UCEC	4	CHOL,KICH,KIRC,KIRP
GJB3	11	BLCA,CHOL,COAD,ESCA,HNSC,KIRP,LUAD,LUSC,STAD,THCA,UCEC	5	GBM,KICH,KIRC,LIHC,PRAD
GJB4	11	CHOL,COAD,ESCA,HNSC,KIRP,LUAD,LUSC,READ,STAD,THCA,UCEC	2	KICH,PRAD
GRB7	11	BLCA,BRCA,CHOL,COAD,ESCA,LUAD,LUSC,READ,STAD,THCA,UCEC	2	KICH,KIRC
GSDMB	11	BLCA,HNSC,KIRC,KIRP,LIHC,LUAD,LUSC,PRAD,STAD,THCA,UCEC	2	COAD,KICH
GUCY1B2	11	BLCA,BRCA,COAD,ESCA,HNSC,LIHC,LUAD,LUSC,READ,STAD,UCEC	1	KICH
GYLTL1B	11	BLCA,BRCA,CHOL,COAD,ESCA,HNSC,LUAD,LUSC,READ,STAD,UCEC	2	KIRC,KIRP
HIST1H3H	11	BLCA,BRCA,ESCA,GBM,HNSC,KIRC,LIHC,LUAD,LUSC,PRAD,UCEC	2	COAD,READ
HIST1H4H	11	BLCA,BRCA,CHOL,ESCA,HNSC,KIRC,LIHC,LUAD,LUSC,PRAD,UCEC	3	COAD,KICH,READ
HIST1H4J	11	BLCA,BRCA,ESCA,GBM,HNSC,KIRC,KIRP,LUAD,LUSC,PRAD,UCEC	1	COAD
HN1	11	BLCA,BRCA,CHOL,ESCA,KIRP,LIHC,LUAD,LUSC,STAD,THCA,UCEC	1	KICH
HOXB9	11	BLCA,BRCA,CHOL,ESCA,GBM,HNSC,LIHC,LUAD,LUSC,STAD,UCEC	3	KICH,KIRC,KIRP
HOXC6	11	BLCA,CHOL,COAD,ESCA,GBM,HNSC,LIHC,LUAD,LUSC,PRAD,STAD	2	KICH,UCEC
HOXC9	11	BLCA,CHOL,COAD,ESCA,GBM,HNSC,LIHC,LUAD,LUSC,PRAD,STAD	1	KICH
HPRT1	11	BLCA,BRCA,COAD,ESCA,HNSC,KICH,LUAD,LUSC,READ,STAD,UCEC	3	CHOL,GBM,KIRC
HTR1D	11	BRCA,CHOL,COAD,ESCA,HNSC,KIRP,LIHC,LUAD,READ,STAD,THCA	2	KICH,PRAD
IFI30	11	BLCA,BRCA,ESCA,GBM,HNSC,KICH,KIRC,KIRP,PRAD,STAD,UCEC	2	LUAD,LUSC
IGF2BP1	11	BLCA,BRCA,CHOL,COAD,ESCA,HNSC,LIHC,LUAD,LUSC,READ,STAD	2	KICH,KIRC
IL23A	11	BLCA,CHOL,COAD,ESCA,HNSC,LUAD,LUSC,READ,STAD,THCA,UCEC	1	KICH
ILF2	11	BLCA,BRCA,CHOL,COAD,ESCA,GBM,LIHC,LUAD,LUSC,STAD,UCEC	1	KICH
IPO4	11	BRCA,CHOL,COAD,ESCA,GBM,LUAD,LUSC,PRAD,READ,STAD,UCEC	1	KICH
ISG15	11	BLCA,BRCA,ESCA,HNSC,KIRC,KIRP,LUAD,PRAD,STAD,THCA,UCEC	1	KICH
KCNK9	11	BLCA,BRCA,CHOL,COAD,ESCA,HNSC,KIRC,LIHC,LUAD,LUSC,STAD	3	GBM,KICH,THCA
KCNN4	11	BLCA,CHOL,COAD,KIRC,KIRP,LUAD,LUSC,READ,STAD,THCA,UCEC	2	BRCA,KICH
KCP	11	BLCA,CHOL,COAD,HNSC,KIRP,LIHC,LUAD,LUSC,READ,STAD,THCA	3	KICH,KIRC,PRAD
KIAA0895L	11	BLCA,CHOL,COAD,KIRC,KIRP,LIHC,LUAD,LUSC,PRAD,READ,UCEC	1	GBM
KIAA1875	11	BLCA,COAD,HNSC,KIRC,KIRP,LIHC,LUAD,LUSC,PRAD,READ,STAD	1	GBM
KIF26B	11	BLCA,BRCA,CHOL,COAD,ESCA,HNSC,LUAD,LUSC,READ,STAD,UCEC	4	KICH,KIRC,PRAD,THCA
KLC3	11	BLCA,BRCA,CHOL,COAD,ESCA,LIHC,LUAD,LUSC,READ,THCA,UCEC	3	GBM,KIRC,KIRP
KRT6B	11	BLCA,CHOL,COAD,ESCA,HNSC,KIRC,LUAD,LUSC,READ,THCA,UCEC	3	BRCA,KIRP,PRAD
KRT86	11	BLCA,BRCA,CHOL,ESCA,HNSC,KIRC,KIRP,LIHC,LUAD,LUSC,UCEC	2	GBM,PRAD
KRTAP5-1	11	BRCA,CHOL,COAD,KICH,KIRP,LIHC,LUAD,PRAD,READ,STAD,UCEC	1	GBM
LEMD1	11	BLCA,CHOL,COAD,GBM,HNSC,KIRP,LUAD,LUSC,READ,STAD,THCA	1	KICH
LFNG	11	CHOL,COAD,GBM,HNSC,KIRC,KIRP,LUAD,PRAD,READ,STAD,UCEC	2	KICH,LUSC
LHX2	11	BLCA,BRCA,ESCA,HNSC,KIRC,KIRP,LUAD,LUSC,PRAD,STAD,UCEC	2	CHOL,LIHC
LINC00887	11	BRCA,CHOL,COAD,ESCA,KIRC,KIRP,LIHC,LUAD,LUSC,READ,THCA	2	KICH,UCEC
LINC00896	11	BLCA,BRCA,COAD,HNSC,KIRC,KIRP,LIHC,LUAD,LUSC,READ,STAD	1	THCA
LINGO1	11	BLCA,BRCA,CHOL,ESCA,HNSC,KIRC,LIHC,LUAD,LUSC,STAD,THCA	2	GBM,KIRP
LOC146880	11	BLCA,CHOL,COAD,KIRC,KIRP,LIHC,LUAD,PRAD,READ,STAD,UCEC	1	KICH
LOC148709	11	BLCA,BRCA,COAD,ESCA,LIHC,LUAD,LUSC,PRAD,READ,STAD,UCEC	3	KICH,KIRC,KIRP
LPAR2	11	BLCA,BRCA,CHOL,GBM,HNSC,KIRP,LUAD,LUSC,READ,STAD,UCEC	1	KICH
MASTL	11	BLCA,CHOL,COAD,ESCA,HNSC,LIHC,LUAD,LUSC,READ,STAD,UCEC	1	KICH
MCEMP1	11	BRCA,CHOL,COAD,ESCA,HNSC,KIRC,KIRP,READ,STAD,THCA,UCEC	3	LIHC,LUAD,LUSC
MIOX	11	BLCA,BRCA,CHOL,COAD,HNSC,LIHC,LUAD,LUSC,PRAD,STAD,UCEC	4	KICH,KIRC,KIRP,THCA
MMP7	11	CHOL,COAD,ESCA,GBM,HNSC,KIRP,LUAD,LUSC,READ,STAD,THCA	4	BRCA,KICH,KIRC,LIHC
MSTO2P	11	BLCA,CHOL,COAD,HNSC,KIRC,LIHC,LUAD,LUSC,PRAD,READ,UCEC	1	KICH
MYADML2	11	BLCA,BRCA,CHOL,COAD,LIHC,LUAD,LUSC,PRAD,READ,STAD,UCEC	2	GBM,HNSC
NDUFA4L2	11	CHOL,COAD,GBM,HNSC,KICH,KIRC,LIHC,LUSC,READ,THCA,UCEC	1	LUAD
OTUB2	11	BLCA,BRCA,CHOL,COAD,KICH,LIHC,LUAD,LUSC,PRAD,READ,UCEC	1	GBM
PAICS	11	BLCA,BRCA,COAD,ESCA,GBM,LUAD,LUSC,PRAD,READ,STAD,UCEC	1	CHOL
PAQR6	11	BLCA,BRCA,CHOL,KIRC,KIRP,LIHC,LUAD,LUSC,PRAD,THCA,UCEC	2	GBM,KICH
PDE7A	11	BLCA,CHOL,COAD,HNSC,KICH,KIRC,KIRP,LIHC,READ,STAD,UCEC	1	THCA
PFKFB4	11	BLCA,BRCA,CHOL,ESCA,GBM,HNSC,KIRC,KIRP,LIHC,LUSC,UCEC	1	KICH
PITX1	11	BRCA,CHOL,COAD,GBM,KICH,KIRC,LIHC,LUAD,LUSC,READ,UCEC	3	BLCA,HNSC,STAD
PMAIP1	11	BRCA,CHOL,COAD,ESCA,KICH,LUAD,LUSC,READ,STAD,THCA,UCEC	1	LIHC
PPAPDC1A	11	BLCA,BRCA,COAD,ESCA,HNSC,LUAD,LUSC,READ,STAD,THCA,UCEC	4	KICH,KIRC,KIRP,LIHC
PRDX4	11	BLCA,BRCA,COAD,GBM,KIRC,KIRP,LUAD,LUSC,PRAD,READ,UCEC	1	CHOL
PRIM1	11	BLCA,CHOL,COAD,ESCA,GBM,HNSC,KIRC,LIHC,LUAD,LUSC,STAD	1	KICH
PRR5-ARHGAP8	11	BLCA,BRCA,CHOL,COAD,ESCA,LUAD,LUSC,PRAD,READ,STAD,UCEC	3	GBM,KIRC,KIRP
PRSS22	11	BLCA,BRCA,CHOL,COAD,ESCA,LUAD,LUSC,READ,STAD,THCA,UCEC	5	HNSC,KICH,KIRC,KIRP,LIHC
PSPH	11	BLCA,BRCA,CHOL,COAD,ESCA,GBM,HNSC,LIHC,LUAD,LUSC,READ	1	KICH
PTK7	11	BLCA,BRCA,CHOL,COAD,ESCA,GBM,HNSC,LIHC,READ,STAD,THCA	2	KICH,KIRC
PVRL1	11	BLCA,CHOL,COAD,ESCA,LIHC,LUAD,LUSC,READ,STAD,THCA,UCEC	2	GBM,KICH
PVRL4	11	BLCA,BRCA,CHOL,COAD,ESCA,LUAD,LUSC,READ,STAD,THCA,UCEC	3	KICH,KIRC,KIRP
PYY2	11	BLCA,BRCA,CHOL,ESCA,HNSC,LIHC,LUAD,LUSC,READ,STAD,UCEC	1	KICH
RBL1	11	BLCA,CHOL,COAD,ESCA,GBM,HNSC,LIHC,LUAD,LUSC,READ,STAD	2	PRAD,THCA
RFWD3	11	BLCA,CHOL,COAD,ESCA,GBM,HNSC,LUAD,LUSC,READ,STAD,UCEC	1	KICH
RTKN	11	BLCA,BRCA,COAD,ESCA,HNSC,LUAD,LUSC,READ,STAD,THCA,UCEC	1	KICH
RTN4R	11	BLCA,BRCA,COAD,ESCA,HNSC,KICH,KIRC,KIRP,LUSC,STAD,THCA	1	GBM
S100A2	11	CHOL,COAD,ESCA,GBM,HNSC,LIHC,LUAD,LUSC,READ,THCA,UCEC	5	BRCA,KICH,KIRC,KIRP,PRAD
SALL4	11	BLCA,BRCA,COAD,ESCA,HNSC,KICH,KIRC,LUAD,LUSC,READ,STAD	1	THCA
SAPCD1	11	BLCA,CHOL,COAD,GBM,KIRP,LIHC,LUAD,PRAD,READ,STAD,THCA	1	KICH
SCD	11	BLCA,COAD,ESCA,HNSC,KICH,KIRC,KIRP,READ,STAD,THCA,UCEC	4	BRCA,CHOL,GBM,LUAD
SDS	11	BRCA,ESCA,HNSC,KICH,KIRC,KIRP,LUAD,LUSC,PRAD,STAD,UCEC	2	CHOL,LIHC
SFN	11	BLCA,BRCA,CHOL,ESCA,HNSC,KIRP,LIHC,LUAD,LUSC,THCA,UCEC	3	COAD,KICH,READ
SH3D21	11	BLCA,BRCA,CHOL,ESCA,HNSC,KIRC,LIHC,LUAD,PRAD,STAD,UCEC	2	KICH,KIRP
SLC11A1	11	BLCA,BRCA,COAD,ESCA,GBM,HNSC,KIRC,KIRP,READ,STAD,UCEC	3	KICH,LUAD,LUSC
SLC1A4	11	BRCA,COAD,HNSC,KICH,KIRC,KIRP,LIHC,LUAD,LUSC,READ,THCA	1	GBM
SLC25A22	11	BLCA,BRCA,COAD,ESCA,HNSC,LUAD,LUSC,PRAD,READ,STAD,UCEC	2	CHOL,GBM
SLC26A6	11	BLCA,BRCA,CHOL,GBM,HNSC,LIHC,LUAD,LUSC,PRAD,STAD,UCEC	1	KICH
SLCO5A1	11	BRCA,CHOL,COAD,KIRC,KIRP,LIHC,LUAD,LUSC,PRAD,READ,UCEC	1	HNSC
SMC2	11	BLCA,CHOL,COAD,ESCA,GBM,HNSC,LIHC,LUSC,READ,STAD,UCEC	1	KIRP
SMOX	11	CHOL,COAD,GBM,HNSC,KIRC,KIRP,LIHC,LUAD,LUSC,READ,UCEC	1	KICH
SRMS	11	BLCA,BRCA,CHOL,COAD,HNSC,LUAD,LUSC,PRAD,READ,STAD,UCEC	1	KICH
STAC3	11	BLCA,BRCA,CHOL,ESCA,GBM,KICH,KIRC,KIRP,STAD,THCA,UCEC	3	HNSC,LUAD,LUSC
STAP2	11	BLCA,BRCA,ESCA,GBM,KIRC,KIRP,LUAD,LUSC,PRAD,THCA,UCEC	3	COAD,KICH,READ
STX1A	11	BLCA,BRCA,CHOL,COAD,ESCA,HNSC,KIRP,LIHC,LUAD,LUSC,READ	1	GBM
SUV39H2	11	BLCA,BRCA,COAD,ESCA,GBM,LIHC,LUAD,LUSC,READ,STAD,UCEC	1	KICH
SYNGR4	11	BLCA,BRCA,ESCA,HNSC,KIRC,KIRP,LIHC,LUAD,LUSC,STAD,UCEC	2	GBM,PRAD
THOP1	11	BLCA,BRCA,COAD,ESCA,KICH,KIRC,KIRP,LUAD,LUSC,READ,UCEC	1	CHOL
TIMP1	11	BRCA,CHOL,COAD,ESCA,GBM,KIRC,KIRP,LUAD,READ,STAD,THCA	1	KICH
TMEM158	11	BRCA,CHOL,COAD,ESCA,GBM,HNSC,LUAD,LUSC,READ,STAD,THCA	3	KIRC,KIRP,PRAD
TMEM191A	11	BLCA,BRCA,COAD,ESCA,KICH,KIRC,KIRP,PRAD,READ,STAD,UCEC	1	GBM
TMSB10	11	BLCA,BRCA,CHOL,ESCA,HNSC,KIRC,KIRP,LIHC,PRAD,THCA,UCEC	1	KICH
TNFRSF25	11	BLCA,CHOL,ESCA,HNSC,KIRC,LIHC,LUAD,LUSC,STAD,THCA,UCEC	1	KICH
TREM1	11	BRCA,COAD,ESCA,GBM,HNSC,KIRC,KIRP,READ,STAD,THCA,UCEC	4	KICH,LIHC,LUAD,LUSC
TRIM46	11	BLCA,BRCA,CHOL,HNSC,KIRC,LIHC,LUAD,LUSC,READ,STAD,THCA	2	GBM,KICH
TSACC	11	BLCA,BRCA,COAD,ESCA,LIHC,LUAD,LUSC,PRAD,READ,STAD,UCEC	1	KICH
TTLL4	11	BLCA,CHOL,COAD,ESCA,GBM,LIHC,LUAD,LUSC,READ,STAD,UCEC	1	KICH
VGF	11	BLCA,BRCA,CHOL,COAD,HNSC,LIHC,LUAD,LUSC,PRAD,THCA,UCEC	3	GBM,KICH,KIRC
WNT7B	11	BLCA,BRCA,CHOL,COAD,ESCA,HNSC,LUSC,READ,STAD,THCA,UCEC	5	GBM,KICH,KIRC,KIRP,LIHC
YJEFN3	11	BLCA,CHOL,HNSC,KIRC,KIRP,LIHC,LUAD,LUSC,PRAD,STAD,UCEC	2	GBM,THCA
ABCB9	10	BLCA,BRCA,CHOL,HNSC,KICH,LIHC,LUAD,LUSC,THCA,UCEC	1	GBM
ACBD7	10	BLCA,CHOL,COAD,ESCA,LIHC,LUAD,READ,STAD,THCA,UCEC	4	GBM,HNSC,KICH,KIRC
ACLY	10	BLCA,CHOL,COAD,ESCA,HNSC,KIRC,LIHC,PRAD,READ,UCEC	1	KICH
ACYP1	10	BLCA,CHOL,COAD,ESCA,HNSC,KIRP,LIHC,LUSC,READ,STAD	1	GBM
ADAMTS12	10	CHOL,COAD,ESCA,GBM,HNSC,KIRC,LUAD,LUSC,READ,STAD	3	KIRP,PRAD,UCEC
ADGRF4	10	BLCA,BRCA,CHOL,ESCA,KIRC,KIRP,LUAD,LUSC,STAD,THCA	2	GBM,KICH
AGTRAP	10	BLCA,BRCA,CHOL,COAD,ESCA,GBM,HNSC,READ,THCA,UCEC	1	KICH
AHCY	10	BLCA,BRCA,COAD,ESCA,GBM,LUAD,LUSC,READ,STAD,UCEC	2	CHOL,KICH
AIFM3	10	BLCA,BRCA,ESCA,HNSC,KICH,KIRP,LIHC,LUSC,STAD,UCEC	4	COAD,GBM,PRAD,READ
AIM1L	10	BLCA,BRCA,CHOL,ESCA,KIRC,LIHC,LUSC,STAD,THCA,UCEC	3	HNSC,KICH,PRAD
ALG1L	10	BLCA,BRCA,COAD,ESCA,HNSC,LIHC,LUAD,LUSC,READ,STAD	1	KIRC
ALKBH6	10	BLCA,BRCA,ESCA,HNSC,KICH,KIRC,KIRP,LIHC,LUSC,UCEC	1	GBM
ANGPT2	10	CHOL,COAD,ESCA,GBM,HNSC,KIRC,LIHC,READ,STAD,UCEC	1	KIRP
ANKRD23	10	BLCA,CHOL,COAD,KIRC,KIRP,LIHC,LUAD,LUSC,READ,STAD	2	GBM,HNSC
ANKZF1	10	CHOL,COAD,KIRC,KIRP,LIHC,LUAD,LUSC,PRAD,READ,UCEC	1	KICH
APC2	10	BRCA,CHOL,HNSC,KICH,KIRC,KIRP,LIHC,LUAD,LUSC,PRAD	3	COAD,ESCA,READ
ARHGEF19	10	BLCA,BRCA,CHOL,COAD,GBM,LUAD,LUSC,READ,STAD,UCEC	2	KICH,PRAD
ATIC	10	BRCA,CHOL,COAD,ESCA,LUAD,LUSC,READ,STAD,THCA,UCEC	1	KICH
ATP6V0D2	10	BLCA,BRCA,CHOL,ESCA,GBM,HNSC,KICH,LIHC,STAD,UCEC	7	COAD,KIRC,KIRP,LUAD,LUSC,PRAD,READ
ATP6V1C2	10	BLCA,COAD,ESCA,GBM,LIHC,LUAD,LUSC,READ,STAD,UCEC	3	HNSC,KIRC,KIRP
BAK1	10	BLCA,BRCA,CHOL,ESCA,GBM,HNSC,LIHC,LUAD,LUSC,UCEC	1	COAD
BGN	10	BRCA,COAD,ESCA,GBM,HNSC,KIRC,PRAD,READ,STAD,THCA	3	KICH,KIRP,LIHC
BIK	10	BLCA,BRCA,CHOL,ESCA,LIHC,LUAD,LUSC,PRAD,STAD,UCEC	2	KIRC,KIRP
BRI3BP	10	BLCA,BRCA,CHOL,ESCA,HNSC,KICH,LUAD,LUSC,STAD,UCEC	2	GBM,KIRP
BUB3	10	BLCA,BRCA,CHOL,COAD,ESCA,HNSC,LUAD,LUSC,STAD,UCEC	1	KICH
C12orf75	10	BLCA,CHOL,COAD,HNSC,KICH,KIRP,LIHC,LUSC,STAD,UCEC	1	PRAD
C19orf45	10	BLCA,BRCA,COAD,LIHC,LUAD,LUSC,PRAD,READ,STAD,UCEC	1	GBM
C1orf53	10	BLCA,BRCA,ESCA,GBM,KICH,KIRP,LUAD,PRAD,STAD,UCEC	2	CHOL,KIRC
C2	10	COAD,ESCA,GBM,HNSC,KIRC,KIRP,PRAD,READ,STAD,THCA	3	CHOL,LUAD,LUSC
C2orf82	10	BLCA,ESCA,KIRC,KIRP,LIHC,LUAD,LUSC,PRAD,STAD,UCEC	3	BRCA,COAD,GBM
C9orf117	10	BLCA,BRCA,CHOL,COAD,ESCA,KIRP,LIHC,PRAD,READ,STAD	5	KICH,KIRC,LUAD,LUSC,THCA
CCDC154	10	BRCA,CHOL,COAD,HNSC,KIRC,KIRP,LIHC,LUAD,PRAD,THCA	1	KICH
CCDC64	10	BLCA,BRCA,CHOL,COAD,LIHC,LUAD,LUSC,PRAD,READ,UCEC	3	GBM,KICH,KIRC
CCNL2	10	BLCA,COAD,HNSC,KIRC,KIRP,LIHC,LUAD,PRAD,READ,STAD	1	KICH
CCSAP	10	BLCA,CHOL,COAD,ESCA,HNSC,KIRC,LIHC,LUSC,READ,STAD	1	GBM
CCT3	10	BRCA,CHOL,COAD,ESCA,LIHC,LUAD,LUSC,READ,STAD,UCEC	1	KICH
CD300LF	10	BRCA,ESCA,GBM,HNSC,KICH,KIRC,KIRP,STAD,THCA,UCEC	3	COAD,LUAD,LUSC
CDCP1	10	BLCA,BRCA,CHOL,ESCA,GBM,KICH,LUAD,LUSC,STAD,UCEC	2	LIHC,PRAD
CDH3	10	BLCA,CHOL,COAD,ESCA,HNSC,LUAD,LUSC,READ,STAD,THCA	4	KICH,KIRC,KIRP,PRAD
CDIPT-AS1	10	BRCA,CHOL,COAD,ESCA,LIHC,LUAD,LUSC,READ,STAD,UCEC	1	KIRC
CENPJ	10	CHOL,COAD,ESCA,HNSC,KIRC,LIHC,LUSC,READ,STAD,UCEC	2	KICH,THCA
CEP85	10	BLCA,BRCA,COAD,ESCA,KICH,LIHC,LUAD,LUSC,STAD,UCEC	1	GBM
CEP95	10	CHOL,COAD,GBM,KIRC,KIRP,LIHC,LUAD,LUSC,READ,STAD	1	KICH
CGREF1	10	BLCA,COAD,KIRC,KIRP,LIHC,LUAD,LUSC,PRAD,READ,STAD	3	GBM,HNSC,KICH
CHRNA1	10	BLCA,BRCA,ESCA,GBM,KICH,KIRC,KIRP,LUAD,STAD,UCEC	2	COAD,READ
CLCN2	10	BLCA,BRCA,CHOL,ESCA,HNSC,LIHC,LUAD,LUSC,STAD,UCEC	2	COAD,READ
CLDN7	10	BLCA,BRCA,CHOL,ESCA,GBM,LUAD,PRAD,STAD,THCA,UCEC	4	COAD,HNSC,KIRC,READ
CLEC18B	10	BLCA,BRCA,CHOL,COAD,GBM,KIRC,LIHC,LUSC,PRAD,UCEC	2	KICH,KIRP
CMTM7	10	BLCA,CHOL,COAD,ESCA,GBM,KIRC,KIRP,READ,STAD,UCEC	3	BRCA,KICH,LUSC
CNTD2	10	BLCA,BRCA,COAD,ESCA,HNSC,LUAD,LUSC,READ,STAD,THCA	3	CHOL,KICH,KIRC
COL22A1	10	BRCA,CHOL,COAD,GBM,HNSC,LIHC,LUAD,LUSC,READ,STAD	3	KICH,KIRC,UCEC
COMP	10	BRCA,CHOL,COAD,LIHC,LUAD,PRAD,READ,STAD,THCA,UCEC	2	KICH,KIRP
CPXM1	10	CHOL,COAD,ESCA,GBM,HNSC,LIHC,LUAD,LUSC,READ,STAD	6	BLCA,KICH,KIRC,KIRP,PRAD,THCA
CREG2	10	CHOL,COAD,ESCA,HNSC,KICH,KIRC,KIRP,LUAD,LUSC,STAD	1	GBM
CRYM-AS1	10	CHOL,COAD,ESCA,HNSC,KIRC,KIRP,LUAD,LUSC,READ,STAD	1	UCEC
CSAG1	10	BLCA,BRCA,COAD,HNSC,KICH,KIRC,LIHC,LUAD,LUSC,STAD	1	THCA
DCLK3	10	CHOL,COAD,ESCA,HNSC,KICH,KIRC,LIHC,READ,STAD,THCA	1	GBM
DDN	10	BLCA,BRCA,CHOL,COAD,LIHC,LUAD,LUSC,READ,STAD,UCEC	4	GBM,KICH,KIRC,KIRP
DGCR5	10	BLCA,COAD,ESCA,KIRC,KIRP,LUAD,LUSC,PRAD,STAD,THCA	3	GBM,KICH,LIHC
DHCR7	10	BLCA,BRCA,COAD,ESCA,HNSC,KICH,LUSC,READ,STAD,UCEC	2	CHOL,KIRC
DNASE1	10	BLCA,BRCA,CHOL,COAD,LIHC,LUAD,LUSC,PRAD,READ,UCEC	3	KIRC,KIRP,STAD
DQX1	10	BLCA,BRCA,CHOL,ESCA,HNSC,KIRC,LIHC,LUAD,LUSC,UCEC	2	COAD,READ
DRAXIN	10	BLCA,BRCA,CHOL,ESCA,HNSC,KICH,LUSC,STAD,THCA,UCEC	2	KIRC,KIRP
E2F5	10	BRCA,CHOL,COAD,GBM,LIHC,LUAD,PRAD,READ,STAD,UCEC	2	KICH,KIRC
EN2	10	BLCA,COAD,GBM,HNSC,LIHC,LUAD,LUSC,PRAD,READ,STAD	2	KICH,THCA
EPHX4	10	CHOL,COAD,HNSC,KIRC,LIHC,LUAD,LUSC,READ,STAD,THCA	3	GBM,KIRP,PRAD
FAM83D	10	BRCA,CHOL,COAD,GBM,KIRC,LIHC,LUAD,LUSC,READ,UCEC	1	KIRP
FAM86JP	10	BLCA,CHOL,COAD,ESCA,HNSC,LIHC,LUAD,LUSC,READ,STAD	2	KIRC,THCA
FAR2P1	10	BLCA,CHOL,ESCA,HNSC,LIHC,LUAD,LUSC,PRAD,STAD,UCEC	3	GBM,KIRC,THCA
FBXL19	10	BLCA,BRCA,CHOL,ESCA,KIRP,LIHC,LUAD,LUSC,READ,UCEC	1	GBM
FBXO5	10	BLCA,BRCA,COAD,ESCA,GBM,HNSC,LUAD,LUSC,READ,STAD	1	KICH
FERMT1	10	BLCA,CHOL,COAD,ESCA,HNSC,LIHC,LUAD,LUSC,READ,STAD	5	BRCA,KICH,KIRC,PRAD,THCA
FLJ12825	10	BLCA,BRCA,CHOL,GBM,HNSC,LIHC,LUAD,LUSC,PRAD,STAD	2	KICH,KIRC
FOXD4L1	10	BRCA,CHOL,COAD,HNSC,KIRC,KIRP,LIHC,PRAD,STAD,UCEC	1	GBM
FOXRED2	10	BRCA,COAD,ESCA,HNSC,LIHC,LUAD,LUSC,PRAD,READ,STAD	3	KIRC,KIRP,THCA
FXYD5	10	CHOL,COAD,ESCA,GBM,HNSC,KIRC,KIRP,READ,STAD,THCA	1	LUSC
GALNT6	10	BLCA,BRCA,CHOL,COAD,HNSC,LUAD,LUSC,READ,STAD,UCEC	5	GBM,KICH,KIRC,KIRP,PRAD
GMNN	10	BLCA,CHOL,ESCA,GBM,HNSC,LIHC,LUAD,LUSC,STAD,UCEC	3	KICH,KIRC,KIRP
GOLGA7B	10	CHOL,COAD,HNSC,KICH,KIRC,KIRP,LUAD,LUSC,READ,THCA	2	BRCA,GBM
GOLGA8A	10	BLCA,COAD,HNSC,KIRC,KIRP,LIHC,LUSC,PRAD,READ,STAD	1	BRCA
GPSM2	10	BRCA,CHOL,COAD,ESCA,KICH,LIHC,LUAD,LUSC,READ,UCEC	1	PRAD
GRHL2	10	BLCA,BRCA,CHOL,COAD,ESCA,LUAD,LUSC,READ,STAD,UCEC	3	KIRC,KIRP,LIHC
GRIN1	10	BLCA,CHOL,KICH,KIRP,LIHC,LUAD,LUSC,PRAD,THCA,UCEC	2	COAD,GBM
GSC	10	COAD,ESCA,GBM,KIRC,LIHC,LUAD,LUSC,PRAD,READ,UCEC	1	THCA
HAMP	10	BRCA,COAD,ESCA,HNSC,KICH,KIRC,KIRP,LUAD,LUSC,STAD	2	CHOL,LIHC
HDGF	10	BLCA,BRCA,COAD,ESCA,GBM,LUAD,LUSC,READ,STAD,UCEC	1	KICH
HES2	10	BLCA,BRCA,CHOL,ESCA,HNSC,LIHC,LUSC,STAD,THCA,UCEC	4	COAD,KICH,KIRP,LUAD
HIST1H2BE	10	BLCA,BRCA,CHOL,ESCA,HNSC,KIRC,LUAD,LUSC,STAD,UCEC	1	KICH
HIST1H2BG	10	BLCA,BRCA,CHOL,ESCA,HNSC,LIHC,LUAD,LUSC,PRAD,UCEC	2	COAD,KICH
HK2	10	BLCA,CHOL,GBM,KIRC,KIRP,LUSC,PRAD,STAD,THCA,UCEC	2	COAD,READ
HK3	10	BRCA,ESCA,GBM,HNSC,KIRC,KIRP,PRAD,STAD,THCA,UCEC	4	CHOL,LIHC,LUAD,LUSC
HOTAIR	10	BRCA,COAD,ESCA,GBM,HNSC,KIRC,KIRP,LUAD,LUSC,STAD	1	KICH
HOXB7	10	BLCA,CHOL,ESCA,GBM,HNSC,LIHC,LUAD,LUSC,STAD,UCEC	3	KICH,KIRC,PRAD
HOXC11	10	BRCA,COAD,ESCA,GBM,HNSC,KIRP,LUAD,LUSC,READ,STAD	1	KICH
HOXC8	10	BLCA,CHOL,COAD,ESCA,GBM,HNSC,LIHC,LUAD,LUSC,STAD	2	KICH,UCEC
HSF4	10	CHOL,COAD,KICH,KIRC,KIRP,LIHC,LUAD,LUSC,PRAD,READ	1	GBM
HSP90B1	10	BLCA,COAD,ESCA,GBM,HNSC,LUAD,LUSC,READ,STAD,UCEC	1	THCA
IGFBP3	10	BLCA,COAD,ESCA,GBM,HNSC,KIRC,LUAD,LUSC,STAD,THCA	4	BRCA,CHOL,KICH,LIHC
IL32	10	BRCA,ESCA,GBM,HNSC,KIRC,KIRP,LIHC,READ,STAD,UCEC	3	KICH,LUSC,THCA
ITGA6	10	CHOL,COAD,ESCA,HNSC,KICH,LIHC,LUSC,READ,STAD,THCA	2	BRCA,LUAD
ITGB4	10	BLCA,CHOL,ESCA,HNSC,KIRP,LIHC,LUAD,LUSC,STAD,THCA	3	BRCA,KICH,PRAD
JAG2	10	CHOL,COAD,ESCA,HNSC,KIRC,LIHC,LUSC,READ,STAD,THCA	2	BRCA,GBM
KLHL35	10	BLCA,BRCA,CHOL,COAD,LIHC,LUAD,PRAD,READ,STAD,UCEC	2	GBM,KICH
KRT15	10	CHOL,COAD,ESCA,KIRC,KIRP,LUAD,LUSC,READ,THCA,UCEC	4	BRCA,HNSC,KICH,PRAD
KRT16	10	BLCA,COAD,ESCA,HNSC,LUAD,LUSC,READ,STAD,THCA,UCEC	4	BRCA,KICH,KIRP,PRAD
LAD1	10	BLCA,BRCA,CHOL,ESCA,LUAD,LUSC,READ,STAD,THCA,UCEC	3	KICH,KIRC,KIRP
LAMC2	10	BLCA,CHOL,COAD,ESCA,HNSC,LUSC,READ,STAD,THCA,UCEC	4	BRCA,KICH,KIRC,LIHC
LBX2-AS1	10	BLCA,BRCA,GBM,HNSC,KIRC,KIRP,LUAD,STAD,THCA,UCEC	2	CHOL,KICH
LRGUK	10	BLCA,BRCA,CHOL,COAD,GBM,KIRC,KIRP,LIHC,PRAD,STAD	3	LUAD,LUSC,THCA
LRRC46	10	BLCA,BRCA,CHOL,COAD,ESCA,GBM,KIRP,LIHC,READ,STAD	2	LUAD,LUSC
LYG1	10	BLCA,COAD,HNSC,KIRP,LIHC,LUAD,LUSC,PRAD,STAD,UCEC	1	KICH
MANF	10	BLCA,BRCA,COAD,GBM,KICH,LIHC,LUAD,LUSC,READ,UCEC	1	THCA
MAPK15	10	BLCA,BRCA,CHOL,COAD,ESCA,HNSC,KIRC,KIRP,READ,STAD	3	GBM,KICH,LUSC
MARVELD3	10	BLCA,BRCA,ESCA,GBM,HNSC,LUAD,LUSC,PRAD,STAD,UCEC	4	COAD,KICH,KIRC,READ
MEST	10	BLCA,COAD,ESCA,GBM,HNSC,LUAD,LUSC,READ,STAD,UCEC	4	BRCA,KICH,KIRC,LIHC
MET	10	BLCA,COAD,ESCA,HNSC,KICH,KIRC,KIRP,READ,STAD,THCA	2	BRCA,PRAD
MMP3	10	BRCA,COAD,ESCA,HNSC,LUAD,LUSC,READ,STAD,THCA,UCEC	1	GBM
MRPS23	10	BLCA,BRCA,CHOL,COAD,GBM,KIRP,LIHC,LUAD,LUSC,READ	1	KICH
MSH2	10	BLCA,CHOL,COAD,ESCA,LIHC,LUAD,LUSC,READ,STAD,UCEC	1	KICH
MSX1	10	CHOL,COAD,GBM,HNSC,KIRC,LIHC,PRAD,READ,STAD,UCEC	4	BLCA,BRCA,LUAD,LUSC
MYB	10	BLCA,BRCA,CHOL,ESCA,KIRC,KIRP,LIHC,PRAD,STAD,UCEC	1	HNSC
MYLK2	10	BLCA,BRCA,CHOL,COAD,LIHC,LUAD,LUSC,READ,STAD,UCEC	1	HNSC
NDUFB2-AS1	10	BLCA,BRCA,CHOL,COAD,KIRP,LIHC,LUSC,PRAD,READ,UCEC	1	GBM
NFKBIE	10	BLCA,BRCA,CHOL,ESCA,HNSC,KIRC,KIRP,LUAD,STAD,UCEC	1	KICH
NKD2	10	BRCA,CHOL,COAD,ESCA,HNSC,KIRC,READ,STAD,THCA,UCEC	4	GBM,LIHC,LUAD,LUSC
NMU	10	BLCA,BRCA,COAD,ESCA,KIRC,LUAD,LUSC,STAD,THCA,UCEC	1	HNSC
NT5DC2	10	BLCA,CHOL,COAD,ESCA,GBM,LIHC,LUAD,LUSC,READ,UCEC	1	KICH
NUDT5	10	BLCA,BRCA,COAD,ESCA,GBM,LUAD,LUSC,READ,STAD,UCEC	2	CHOL,KICH
OAZ3	10	BLCA,BRCA,CHOL,KIRC,KIRP,LIHC,LUAD,PRAD,THCA,UCEC	3	HNSC,KICH,LUSC
OCIAD2	10	BLCA,BRCA,ESCA,HNSC,KIRP,LUAD,LUSC,READ,THCA,UCEC	2	KICH,LIHC
OXTR	10	BLCA,CHOL,COAD,ESCA,HNSC,KIRP,LIHC,READ,STAD,THCA	3	BRCA,KICH,UCEC
P2RY6	10	BLCA,BRCA,ESCA,HNSC,KIRC,LUAD,LUSC,STAD,THCA,UCEC	2	COAD,KICH
P4HA1	10	BLCA,BRCA,COAD,GBM,HNSC,KIRC,LUAD,LUSC,READ,STAD	2	KICH,LIHC
PADI3	10	CHOL,COAD,ESCA,HNSC,KIRC,KIRP,LIHC,LUAD,LUSC,UCEC	1	PRAD
PBX4	10	BLCA,CHOL,COAD,ESCA,HNSC,KIRC,KIRP,READ,STAD,UCEC	2	KICH,THCA
PCNXL2	10	CHOL,COAD,HNSC,KIRP,LIHC,LUAD,LUSC,READ,STAD,THCA	2	GBM,KICH
PDIA2	10	BLCA,CHOL,HNSC,KIRP,LIHC,LUAD,LUSC,PRAD,READ,UCEC	2	ESCA,GBM
PKP3	10	BLCA,BRCA,CHOL,ESCA,LUAD,LUSC,PRAD,READ,STAD,UCEC	4	GBM,KICH,KIRC,LIHC
PLAUR	10	BRCA,CHOL,ESCA,GBM,HNSC,KIRC,KIRP,STAD,THCA,UCEC	2	LIHC,LUSC
PLEKHG2	10	CHOL,ESCA,GBM,HNSC,KIRC,LIHC,LUAD,STAD,THCA,UCEC	1	KICH
PLEKHG4	10	CHOL,COAD,ESCA,KIRC,LIHC,LUAD,LUSC,READ,STAD,THCA	2	BRCA,KICH
PLEKHG5	10	BLCA,CHOL,COAD,ESCA,KIRC,LIHC,LUSC,READ,STAD,THCA	4	BRCA,GBM,KICH,PRAD
PLEKHS1	10	CHOL,COAD,GBM,LIHC,LUAD,PRAD,READ,STAD,THCA,UCEC	6	BRCA,HNSC,KICH,KIRC,KIRP,LUSC
PLOD1	10	BLCA,COAD,ESCA,GBM,HNSC,KIRC,LUAD,LUSC,READ,UCEC	2	CHOL,KICH
POLR1C	10	BLCA,CHOL,COAD,ESCA,GBM,LUAD,LUSC,READ,STAD,UCEC	1	KICH
PPFIA4	10	BLCA,BRCA,CHOL,COAD,KIRC,LIHC,LUAD,LUSC,THCA,UCEC	2	GBM,KICH
PRMT3	10	CHOL,COAD,ESCA,GBM,KICH,LIHC,LUAD,LUSC,READ,STAD	1	THCA
PYCARD	10	BLCA,BRCA,CHOL,ESCA,GBM,HNSC,KIRC,KIRP,THCA,UCEC	3	COAD,LUAD,PRAD
RANGAP1	10	BLCA,BRCA,CHOL,COAD,ESCA,LUAD,LUSC,PRAD,READ,UCEC	1	GBM
RGS20	10	BLCA,CHOL,COAD,ESCA,HNSC,KIRC,KIRP,LIHC,LUAD,LUSC	1	GBM
RHBDL1	10	BRCA,CHOL,COAD,HNSC,KIRC,LIHC,LUAD,LUSC,THCA,UCEC	1	GBM
RIN1	10	BLCA,CHOL,COAD,ESCA,KIRC,KIRP,LUSC,READ,STAD,THCA	2	KICH,PRAD
RIPPLY3	10	BLCA,BRCA,COAD,ESCA,LUAD,LUSC,PRAD,READ,THCA,UCEC	3	KICH,KIRC,KIRP
RPP40	10	BLCA,COAD,ESCA,GBM,LUAD,LUSC,PRAD,READ,STAD,UCEC	1	KICH
RRP12	10	BRCA,CHOL,COAD,ESCA,LIHC,LUAD,PRAD,READ,STAD,UCEC	1	GBM
SAA4	10	BLCA,COAD,ESCA,KICH,KIRC,KIRP,LUAD,READ,STAD,UCEC	4	BRCA,CHOL,HNSC,LIHC
SBK1	10	BLCA,BRCA,CHOL,COAD,KIRP,LUAD,LUSC,PRAD,STAD,UCEC	3	HNSC,KICH,KIRC
SCARB1	10	BLCA,COAD,ESCA,HNSC,KICH,KIRC,KIRP,PRAD,READ,STAD	1	CHOL
SEMA5B	10	BRCA,CHOL,COAD,ESCA,HNSC,KIRC,LIHC,LUSC,READ,STAD	1	KICH
SGK494	10	BLCA,CHOL,HNSC,LIHC,LUAD,LUSC,PRAD,READ,STAD,UCEC	4	GBM,KICH,KIRP,THCA
SH2B2	10	BLCA,BRCA,CHOL,GBM,KIRC,KIRP,LIHC,PRAD,READ,UCEC	1	KICH
SH3BP1	10	BLCA,BRCA,CHOL,ESCA,HNSC,KIRC,KIRP,LUSC,THCA,UCEC	2	COAD,PRAD
SLC17A9	10	BRCA,COAD,HNSC,KIRC,KIRP,LUAD,LUSC,READ,STAD,THCA	1	CHOL
SLC25A15	10	BLCA,BRCA,COAD,GBM,LUAD,LUSC,PRAD,READ,STAD,UCEC	5	CHOL,KIRC,KIRP,LIHC,THCA
SLC25A39	10	BLCA,BRCA,ESCA,GBM,KICH,LIHC,LUAD,LUSC,PRAD,UCEC	1	KIRC
SLC29A2	10	BLCA,CHOL,COAD,KICH,LIHC,LUAD,LUSC,READ,STAD,UCEC	3	HNSC,KIRC,KIRP
SLC39A10	10	BLCA,CHOL,COAD,ESCA,HNSC,LIHC,LUAD,READ,STAD,THCA	2	GBM,KICH
SLC4A11	10	BLCA,CHOL,COAD,ESCA,LIHC,LUAD,LUSC,READ,STAD,UCEC	5	HNSC,KICH,KIRC,KIRP,PRAD
SLC9A5	10	BLCA,CHOL,COAD,HNSC,KIRC,LUAD,PRAD,READ,STAD,THCA	1	GBM
SNHG15	10	CHOL,COAD,ESCA,KIRC,KIRP,LUAD,LUSC,PRAD,READ,STAD	1	THCA
SOX9	10	CHOL,COAD,ESCA,GBM,KIRC,KIRP,LUSC,READ,STAD,UCEC	1	THCA
SP6	10	BLCA,BRCA,CHOL,COAD,ESCA,GBM,LIHC,LUSC,READ,STAD	1	PRAD
SPATA17	10	BLCA,BRCA,CHOL,COAD,ESCA,GBM,LIHC,READ,STAD,UCEC	4	KICH,KIRC,LUSC,THCA
SPATA33	10	BLCA,BRCA,CHOL,COAD,ESCA,HNSC,KIRP,READ,STAD,UCEC	1	KICH
SPON2	10	COAD,ESCA,GBM,HNSC,KIRC,KIRP,LIHC,PRAD,READ,STAD	1	THCA
SPTBN2	10	BLCA,BRCA,COAD,LUAD,LUSC,PRAD,READ,STAD,THCA,UCEC	6	CHOL,GBM,HNSC,KIRC,KIRP,LIHC
SQLE	10	BLCA,BRCA,COAD,ESCA,HNSC,LIHC,LUSC,READ,STAD,UCEC	3	CHOL,KIRC,KIRP
SRCIN1	10	BLCA,BRCA,COAD,KIRC,KIRP,LUAD,PRAD,READ,STAD,THCA	2	GBM,HNSC
SUZ12P1	10	BLCA,CHOL,COAD,KIRC,KIRP,LIHC,LUAD,LUSC,READ,STAD	1	GBM
SYNGR3	10	BLCA,BRCA,CHOL,HNSC,KICH,LIHC,LUAD,LUSC,THCA,UCEC	2	GBM,KIRC
TAF1A	10	CHOL,COAD,ESCA,GBM,HNSC,LIHC,LUAD,LUSC,READ,STAD	2	KICH,THCA
TAGLN2	10	BLCA,BRCA,CHOL,GBM,HNSC,KIRC,KIRP,LIHC,READ,UCEC	2	KICH,PRAD
TFRC	10	BLCA,BRCA,CHOL,ESCA,HNSC,KICH,LIHC,LUSC,STAD,UCEC	3	KIRP,LUAD,THCA
THY1	10	BRCA,CHOL,COAD,ESCA,HNSC,LIHC,LUAD,LUSC,READ,STAD	3	GBM,KICH,KIRP
TLX1	10	BLCA,BRCA,COAD,ESCA,GBM,LIHC,LUAD,LUSC,READ,STAD	2	CHOL,HNSC
TMEM44	10	BLCA,CHOL,ESCA,HNSC,KIRC,KIRP,LUSC,STAD,THCA,UCEC	1	KICH
TMEM74B	10	BLCA,COAD,HNSC,KICH,KIRC,KIRP,LIHC,READ,STAD,THCA	3	GBM,LUAD,LUSC
TNFAIP6	10	BRCA,CHOL,COAD,GBM,HNSC,KIRC,KIRP,STAD,THCA,UCEC	1	BLCA
TNFSF11	10	BRCA,COAD,ESCA,HNSC,KIRC,LUAD,LUSC,STAD,THCA,UCEC	3	KICH,LIHC,PRAD
TOB2P1	10	BLCA,CHOL,GBM,HNSC,KICH,KIRC,LIHC,LUAD,LUSC,UCEC	1	THCA
TRAF5	10	BRCA,CHOL,COAD,GBM,HNSC,KIRC,LIHC,LUAD,READ,STAD	3	BLCA,KICH,PRAD
TTC26	10	BLCA,BRCA,CHOL,COAD,ESCA,GBM,KIRP,LIHC,READ,STAD	1	KICH
UBXN11	10	BLCA,CHOL,COAD,ESCA,KIRC,KIRP,LIHC,PRAD,READ,STAD	2	KICH,LUSC
UCA1	10	BLCA,CHOL,COAD,ESCA,LUAD,LUSC,READ,STAD,THCA,UCEC	4	KICH,KIRC,LIHC,PRAD
UCKL1-AS1	10	BLCA,BRCA,CHOL,COAD,KICH,KIRC,KIRP,LIHC,PRAD,READ	3	LUAD,LUSC,THCA
VSIG1	10	BRCA,CHOL,COAD,HNSC,KIRC,KIRP,LIHC,LUAD,THCA,UCEC	4	BLCA,ESCA,KICH,LUSC
WDR34	10	BLCA,BRCA,CHOL,COAD,ESCA,GBM,LUAD,READ,STAD,UCEC	1	KICH
ZMIZ2	10	CHOL,COAD,KICH,KIRC,KIRP,LIHC,LUAD,READ,STAD,UCEC	1	GBM
ZSWIM4	10	BLCA,BRCA,CHOL,COAD,ESCA,GBM,LUAD,READ,STAD,UCEC	1	KICH
ABCG1	9	BRCA,CHOL,HNSC,KICH,KIRC,KIRP,PRAD,THCA,UCEC	3	COAD,LUAD,LUSC
ABHD17C	9	BLCA,BRCA,CHOL,ESCA,LUSC,PRAD,STAD,THCA,UCEC	2	KIRC,KIRP
ABRACL	9	BLCA,BRCA,ESCA,GBM,KIRP,LUAD,LUSC,STAD,UCEC	2	CHOL,LIHC
ACTL10	9	BLCA,BRCA,CHOL,COAD,KIRP,LIHC,LUAD,PRAD,READ	1	KICH
ADA	9	COAD,HNSC,KIRC,KIRP,LIHC,LUAD,LUSC,READ,UCEC	2	KICH,STAD
ADAMTS18	9	CHOL,COAD,KIRC,LIHC,LUAD,LUSC,READ,STAD,THCA	3	BRCA,KIRP,PRAD
AGAP2-AS1	9	CHOL,COAD,ESCA,GBM,HNSC,KIRC,LUSC,READ,STAD	1	UCEC
AGAP4	9	BLCA,CHOL,COAD,KIRC,KIRP,LIHC,PRAD,READ,STAD	1	GBM
AGMAT	9	BLCA,BRCA,ESCA,LUAD,LUSC,PRAD,READ,STAD,UCEC	6	CHOL,GBM,KICH,KIRC,KIRP,LIHC
AIM2	9	BRCA,GBM,HNSC,KIRC,KIRP,LUAD,LUSC,STAD,UCEC	1	LIHC
ALKBH2	9	COAD,ESCA,GBM,KIRC,LIHC,LUAD,LUSC,PRAD,READ	1	CHOL
ALOXE3	9	BLCA,CHOL,COAD,ESCA,HNSC,KIRP,LUAD,LUSC,STAD	1	GBM
ANKRD39	9	BRCA,COAD,ESCA,KIRC,KIRP,LIHC,LUAD,LUSC,UCEC	1	GBM
ANO7	9	BLCA,BRCA,HNSC,KIRC,KIRP,LUAD,LUSC,PRAD,THCA	3	COAD,ESCA,READ
AP1S1	9	BLCA,BRCA,COAD,ESCA,LUAD,LUSC,READ,THCA,UCEC	1	GBM
APOE	9	BRCA,ESCA,GBM,HNSC,KIRC,PRAD,STAD,THCA,UCEC	2	CHOL,COAD
ARTN	9	BLCA,BRCA,CHOL,HNSC,KICH,LIHC,LUAD,LUSC,UCEC	2	KIRC,KIRP
ASCL2	9	BLCA,BRCA,COAD,ESCA,HNSC,LUSC,READ,STAD,UCEC	5	KICH,KIRP,LIHC,PRAD,THCA
ASIC1	9	CHOL,COAD,KICH,LIHC,LUAD,LUSC,PRAD,READ,THCA	3	BLCA,KIRC,KIRP
ATP6V1B1	9	BLCA,CHOL,COAD,ESCA,GBM,KICH,LIHC,STAD,THCA	5	BRCA,HNSC,KIRC,KIRP,PRAD
B4GALNT4	9	BLCA,BRCA,CHOL,COAD,KIRC,LUAD,LUSC,PRAD,READ	3	GBM,KICH,THCA
BAIAP2L1	9	BLCA,BRCA,HNSC,KICH,LUAD,LUSC,PRAD,STAD,UCEC	2	GBM,KIRC
BATF	9	BLCA,BRCA,CHOL,GBM,KIRC,KIRP,LUAD,STAD,UCEC	2	LUSC,PRAD
BRSK1	9	BRCA,CHOL,HNSC,KIRC,KIRP,LIHC,LUAD,LUSC,THCA	6	BLCA,COAD,GBM,KICH,READ,STAD
BRSK2	9	BRCA,CHOL,COAD,HNSC,LIHC,LUAD,LUSC,PRAD,READ	3	GBM,KICH,THCA
BTBD16	9	COAD,ESCA,HNSC,KIRC,KIRP,LUAD,LUSC,READ,STAD	4	CHOL,GBM,KICH,LIHC
BTN2A3P	9	COAD,ESCA,GBM,HNSC,KIRC,KIRP,LIHC,READ,STAD	3	BRCA,KICH,PRAD
C10orf35	9	BLCA,BRCA,CHOL,COAD,HNSC,LUAD,LUSC,READ,UCEC	2	GBM,KICH
C10orf95	9	BLCA,BRCA,CHOL,COAD,LIHC,PRAD,READ,STAD,THCA	6	GBM,HNSC,KICH,KIRC,LUAD,LUSC
C16orf93	9	BLCA,BRCA,CHOL,COAD,ESCA,KIRP,LIHC,READ,UCEC	1	KICH
C18orf54	9	BLCA,CHOL,ESCA,GBM,HNSC,KIRC,LIHC,LUSC,STAD	1	KICH
C2orf15	9	BLCA,BRCA,CHOL,COAD,LUAD,PRAD,READ,STAD,UCEC	4	GBM,HNSC,KICH,KIRC
C4orf47	9	BLCA,CHOL,COAD,GBM,HNSC,KIRC,KIRP,PRAD,READ	3	KICH,LUSC,THCA
C6orf222	9	CHOL,COAD,KICH,LIHC,LUAD,LUSC,PRAD,READ,STAD	2	GBM,KIRC
C6orf223	9	BLCA,CHOL,COAD,ESCA,HNSC,KIRC,READ,STAD,UCEC	4	KIRP,LUAD,LUSC,THCA
C9orf116	9	BLCA,BRCA,CHOL,COAD,KIRP,PRAD,READ,STAD,UCEC	3	KICH,LUSC,THCA
CBR3	9	CHOL,GBM,KICH,KIRC,LIHC,LUAD,LUSC,PRAD,THCA	2	HNSC,STAD
CCL18	9	ESCA,HNSC,KICH,KIRC,KIRP,PRAD,STAD,THCA,UCEC	3	BRCA,LUAD,LUSC
CCL26	9	CHOL,COAD,ESCA,HNSC,LIHC,LUAD,LUSC,STAD,THCA	3	KICH,KIRP,UCEC
CD44	9	CHOL,COAD,ESCA,GBM,KICH,KIRC,KIRP,READ,THCA	2	LUAD,UCEC
CD80	9	BLCA,BRCA,ESCA,GBM,HNSC,KIRC,KIRP,STAD,UCEC	4	LIHC,LUAD,LUSC,THCA
CDH11	9	BRCA,CHOL,COAD,GBM,HNSC,KIRC,LIHC,READ,STAD	4	BLCA,KICH,KIRP,LUSC
CDH15	9	BLCA,BRCA,COAD,GBM,KICH,LUAD,PRAD,THCA,UCEC	3	CHOL,KIRP,LUSC
CDH6	9	CHOL,COAD,GBM,HNSC,KIRC,KIRP,READ,STAD,THCA	5	BLCA,BRCA,KICH,LUAD,LUSC
CDK5R2	9	BLCA,BRCA,CHOL,HNSC,KIRC,KIRP,LUAD,LUSC,UCEC	5	COAD,ESCA,GBM,READ,STAD
CDKN2B-AS1	9	BLCA,BRCA,CHOL,HNSC,KICH,KIRC,KIRP,LIHC,THCA	2	COAD,READ
CDR2L	9	BLCA,BRCA,CHOL,COAD,HNSC,KIRP,READ,THCA,UCEC	1	KICH
CDX1	9	BLCA,BRCA,CHOL,ESCA,HNSC,LIHC,LUAD,LUSC,STAD	1	COAD
CEACAM6	9	BRCA,CHOL,COAD,ESCA,LUAD,READ,STAD,THCA,UCEC	4	HNSC,LIHC,LUSC,PRAD
CERS1	9	CHOL,KICH,KIRC,LIHC,LUAD,LUSC,PRAD,THCA,UCEC	4	BLCA,COAD,HNSC,READ
CFAP74	9	BLCA,COAD,ESCA,KIRC,KIRP,LIHC,READ,STAD,THCA	3	GBM,LUAD,LUSC
CHI3L1	9	BLCA,COAD,ESCA,GBM,LUAD,PRAD,READ,STAD,THCA	3	BRCA,CHOL,KIRP
CHIT1	9	BLCA,ESCA,HNSC,KICH,KIRC,KIRP,PRAD,STAD,THCA	1	LUSC
CHML	9	BRCA,CHOL,COAD,ESCA,HNSC,LIHC,LUAD,READ,STAD	1	GBM
CKMT1A	9	BLCA,BRCA,CHOL,KICH,LIHC,LUAD,LUSC,PRAD,UCEC	5	COAD,GBM,HNSC,KIRC,READ
CKMT1B	9	BLCA,BRCA,CHOL,ESCA,KICH,LIHC,LUAD,LUSC,UCEC	6	COAD,GBM,HNSC,KIRC,READ,THCA
CLDN14	9	BRCA,COAD,ESCA,HNSC,LUAD,LUSC,READ,STAD,UCEC	5	CHOL,KICH,KIRC,KIRP,LIHC
CLEC18A	9	BLCA,BRCA,CHOL,GBM,KIRC,LIHC,LUSC,PRAD,UCEC	2	KICH,KIRP
CLK2	9	BLCA,CHOL,KIRC,KIRP,LIHC,LUAD,LUSC,READ,UCEC	1	KICH
CNFN	9	BLCA,BRCA,CHOL,KIRP,LIHC,LUAD,LUSC,THCA,UCEC	2	HNSC,STAD
CNPY3	9	BRCA,COAD,ESCA,GBM,HNSC,KIRC,KIRP,READ,UCEC	1	KICH
COL27A1	9	COAD,ESCA,HNSC,KIRC,KIRP,LUAD,LUSC,READ,STAD	4	BRCA,KICH,PRAD,THCA
COL5A3	9	COAD,ESCA,HNSC,KICH,KIRC,LIHC,READ,STAD,THCA	2	CHOL,KIRP
COL8A1	9	BRCA,CHOL,COAD,GBM,HNSC,KIRC,LIHC,STAD,THCA	1	LUSC
CORO2A	9	BLCA,BRCA,CHOL,ESCA,KIRC,LUSC,PRAD,THCA,UCEC	3	COAD,GBM,KICH
CPLX1	9	COAD,KICH,KIRC,KIRP,LIHC,LUAD,PRAD,READ,STAD	1	GBM
CRACR2B	9	CHOL,KICH,KIRC,KIRP,LUAD,PRAD,STAD,THCA,UCEC	2	HNSC,LUSC
CREB3L4	9	BLCA,BRCA,CHOL,GBM,LIHC,LUAD,LUSC,PRAD,UCEC	2	HNSC,KICH
CTPS1	9	BRCA,COAD,ESCA,HNSC,KIRP,LUAD,LUSC,READ,STAD	1	CHOL
CTSC	9	BLCA,CHOL,ESCA,GBM,HNSC,KIRP,STAD,THCA,UCEC	1	KICH
CXCL13	9	BRCA,ESCA,HNSC,KICH,KIRC,LUAD,LUSC,STAD,UCEC	4	COAD,LIHC,PRAD,READ
CXCL8	9	CHOL,COAD,ESCA,HNSC,KIRP,READ,STAD,THCA,UCEC	2	KICH,LIHC
CXCR2P1	9	BRCA,ESCA,GBM,HNSC,KIRC,KIRP,PRAD,STAD,UCEC	4	CHOL,COAD,LIHC,THCA
CYBA	9	BLCA,BRCA,CHOL,ESCA,GBM,KIRC,KIRP,STAD,UCEC	3	KICH,LUSC,PRAD
CYP26A1	9	BLCA,COAD,KICH,LUAD,LUSC,READ,STAD,THCA,UCEC	3	CHOL,GBM,LIHC
CYP2D6	9	BLCA,ESCA,HNSC,KIRC,KIRP,LUAD,LUSC,PRAD,UCEC	4	CHOL,COAD,GBM,LIHC
DDIT4	9	COAD,GBM,HNSC,KIRC,LUAD,LUSC,READ,THCA,UCEC	2	KICH,PRAD
DGCR9	9	CHOL,ESCA,KIRC,KIRP,LIHC,LUAD,LUSC,PRAD,STAD	1	GBM
DHDH	9	BLCA,BRCA,CHOL,HNSC,LIHC,PRAD,READ,THCA,UCEC	6	GBM,KICH,KIRC,KIRP,LUSC,STAD
DLX1	9	CHOL,HNSC,KICH,KIRC,KIRP,LIHC,LUAD,LUSC,PRAD	4	COAD,GBM,READ,THCA
DNAJC5B	9	BRCA,GBM,KICH,KIRC,KIRP,PRAD,STAD,THCA,UCEC	2	LUAD,LUSC
DPEP1	9	BRCA,CHOL,COAD,GBM,HNSC,LUAD,READ,THCA,UCEC	3	KICH,KIRC,KIRP
DRAM1	9	CHOL,COAD,GBM,HNSC,KIRC,KIRP,READ,STAD,THCA	2	LUAD,LUSC
DSG2	9	BLCA,CHOL,ESCA,HNSC,KICH,LUAD,LUSC,STAD,UCEC	1	LIHC
DUSP4	9	CHOL,COAD,KICH,KIRC,LUAD,READ,STAD,THCA,UCEC	1	PRAD
DUSP9	9	BLCA,COAD,ESCA,HNSC,LIHC,LUAD,LUSC,READ,STAD	4	GBM,KICH,KIRC,KIRP
EEF1E1	9	BLCA,CHOL,COAD,LIHC,LUAD,LUSC,READ,STAD,UCEC	1	KICH
EGFL6	9	CHOL,COAD,ESCA,HNSC,LIHC,READ,STAD,THCA,UCEC	6	BRCA,KICH,KIRC,KIRP,LUAD,PRAD
ELFN2	9	BRCA,CHOL,COAD,HNSC,KIRP,LIHC,PRAD,STAD,THCA	3	GBM,KICH,LUSC
ELMO3	9	BLCA,BRCA,CHOL,ESCA,LUAD,LUSC,STAD,THCA,UCEC	2	KICH,LIHC
EME2	9	BRCA,CHOL,COAD,KIRC,KIRP,LIHC,LUAD,PRAD,UCEC	1	GBM
ENTPD6	9	BLCA,CHOL,KICH,LIHC,LUAD,LUSC,PRAD,STAD,UCEC	1	GBM
EPCAM	9	BLCA,BRCA,CHOL,ESCA,HNSC,LUAD,PRAD,STAD,UCEC	5	GBM,KICH,KIRC,KIRP,LIHC
EPHA1	9	BLCA,BRCA,COAD,ESCA,LUAD,LUSC,READ,STAD,UCEC	3	CHOL,KICH,KIRC
EPSTI1	9	BLCA,BRCA,COAD,ESCA,GBM,HNSC,KIRC,READ,STAD	5	KICH,KIRP,LIHC,LUSC,PRAD
EPT1	9	BLCA,BRCA,ESCA,KICH,LUAD,LUSC,READ,STAD,UCEC	2	CHOL,GBM
ERBB3	9	BLCA,BRCA,LIHC,LUAD,PRAD,READ,STAD,THCA,UCEC	4	GBM,HNSC,KICH,LUSC
ESRP1	9	BLCA,BRCA,CHOL,ESCA,LUAD,LUSC,PRAD,STAD,UCEC	4	GBM,KIRC,KIRP,LIHC
EVA1A	9	BLCA,COAD,ESCA,GBM,HNSC,READ,STAD,THCA,UCEC	6	CHOL,KICH,LIHC,LUAD,LUSC,PRAD
EVPL	9	BLCA,BRCA,CHOL,COAD,ESCA,READ,STAD,THCA,UCEC	4	GBM,HNSC,KICH,KIRC
F2R	9	BRCA,COAD,ESCA,GBM,HNSC,KIRC,READ,STAD,THCA	4	KICH,KIRP,LIHC,LUSC
FAM171A2	9	BLCA,BRCA,CHOL,ESCA,LIHC,LUAD,LUSC,THCA,UCEC	3	GBM,KICH,KIRC
FAM227A	9	BLCA,CHOL,COAD,KIRP,LIHC,LUAD,PRAD,READ,STAD	2	KICH,THCA
FAM57A	9	CHOL,COAD,GBM,KIRC,KIRP,LUAD,LUSC,THCA,UCEC	1	KICH
FAM60A	9	BLCA,CHOL,COAD,ESCA,GBM,LUAD,LUSC,READ,STAD	1	KIRC
FAM71E1	9	BLCA,BRCA,COAD,KICH,LUSC,PRAD,READ,THCA,UCEC	2	GBM,KIRC
FAM84B	9	BLCA,BRCA,CHOL,COAD,GBM,PRAD,READ,STAD,THCA	2	HNSC,KIRC
FBXO45	9	BLCA,BRCA,COAD,ESCA,HNSC,LUAD,LUSC,READ,STAD	1	GBM
FBXW9	9	BLCA,BRCA,CHOL,ESCA,GBM,LIHC,LUSC,PRAD,UCEC	1	KICH
FCGR1C	9	BLCA,BRCA,CHOL,KICH,KIRC,KIRP,STAD,THCA,UCEC	2	LUAD,LUSC
FCGR3A	9	BRCA,ESCA,GBM,HNSC,KICH,KIRC,KIRP,STAD,THCA	3	LIHC,LUAD,LUSC
FCN3	9	BLCA,COAD,GBM,HNSC,KIRC,READ,STAD,THCA,UCEC	6	BRCA,CHOL,KIRP,LIHC,LUAD,LUSC
FIBCD1	9	BRCA,CHOL,ESCA,HNSC,KIRC,LIHC,STAD,THCA,UCEC	2	GBM,LUSC
FLVCR1	9	BLCA,BRCA,CHOL,ESCA,LIHC,LUAD,LUSC,READ,UCEC	1	KICH
FOSL1	9	COAD,GBM,HNSC,KIRC,LUSC,READ,STAD,THCA,UCEC	5	BLCA,BRCA,KICH,LIHC,PRAD
FRMD5	9	BLCA,CHOL,COAD,HNSC,KIRP,LUAD,LUSC,STAD,THCA	2	KICH,KIRC
GAL3ST4	9	CHOL,ESCA,GBM,KICH,KIRC,KIRP,LIHC,LUSC,THCA	4	COAD,PRAD,READ,UCEC
GBAP1	9	BLCA,BRCA,CHOL,ESCA,KIRP,LIHC,LUAD,STAD,UCEC	1	GBM
GDF15	9	BRCA,COAD,GBM,LUAD,PRAD,READ,STAD,THCA,UCEC	2	KIRC,LUSC
GJB2	9	BLCA,BRCA,ESCA,KIRC,LUAD,LUSC,PRAD,STAD,UCEC	3	CHOL,KICH,LIHC
GNPNAT1	9	BLCA,BRCA,COAD,KICH,LUAD,LUSC,PRAD,STAD,UCEC	4	CHOL,KIRC,KIRP,LIHC
GOLGA8B	9	BLCA,COAD,HNSC,KIRC,KIRP,LIHC,PRAD,READ,STAD	1	BRCA
GOLM1	9	BLCA,BRCA,CHOL,KICH,LIHC,LUAD,LUSC,PRAD,UCEC	5	COAD,KIRC,KIRP,READ,THCA
GPX8	9	CHOL,COAD,GBM,HNSC,KIRC,KIRP,LUAD,LUSC,STAD	3	KICH,PRAD,UCEC
GRHL3	9	BRCA,COAD,ESCA,GBM,LUAD,LUSC,READ,THCA,UCEC	5	HNSC,KICH,KIRC,LIHC,PRAD
GRM2	9	COAD,HNSC,KICH,KIRC,LIHC,LUAD,READ,STAD,UCEC	2	GBM,KIRP
HAPLN1	9	BLCA,BRCA,CHOL,HNSC,KIRC,LIHC,LUSC,THCA,UCEC	5	COAD,KIRP,PRAD,READ,STAD
HCN2	9	BRCA,CHOL,KICH,LIHC,LUAD,LUSC,PRAD,THCA,UCEC	5	COAD,GBM,KIRC,KIRP,STAD
HEY1	9	GBM,HNSC,KICH,KIRC,LIHC,LUSC,STAD,THCA,UCEC	4	BRCA,COAD,KIRP,LUAD
HIST1H1D	9	BLCA,BRCA,CHOL,ESCA,GBM,HNSC,LUAD,LUSC,UCEC	1	KICH
HIST1H2BD	9	BLCA,BRCA,ESCA,HNSC,KIRC,LUAD,LUSC,PRAD,UCEC	2	COAD,KICH
HIST2H2AC	9	BLCA,BRCA,ESCA,LIHC,LUAD,LUSC,PRAD,STAD,UCEC	1	KICH
HIST2H4A	9	BLCA,BRCA,CHOL,ESCA,GBM,HNSC,LIHC,LUAD,LUSC	1	KICH
HKDC1	9	CHOL,COAD,GBM,HNSC,LIHC,LUAD,READ,STAD,UCEC	3	KICH,LUSC,THCA
HOXA10	9	CHOL,ESCA,GBM,HNSC,LIHC,LUAD,LUSC,STAD,UCEC	1	BRCA
HOXA11	9	ESCA,GBM,HNSC,LIHC,LUAD,LUSC,STAD,THCA,UCEC	2	KIRC,KIRP
HOXA11-AS	9	ESCA,GBM,HNSC,LIHC,LUAD,LUSC,PRAD,STAD,UCEC	3	BLCA,KIRC,KIRP
HOXA13	9	CHOL,ESCA,GBM,HNSC,KIRC,LIHC,LUAD,LUSC,STAD	3	BLCA,BRCA,PRAD
HOXB8	9	CHOL,COAD,ESCA,HNSC,LIHC,LUAD,LUSC,READ,UCEC	5	BRCA,KICH,KIRC,KIRP,PRAD
HPDL	9	BLCA,BRCA,CHOL,COAD,ESCA,LIHC,LUAD,LUSC,STAD	5	GBM,KICH,KIRC,KIRP,PRAD
HSPB1	9	BRCA,CHOL,GBM,KICH,KIRC,KIRP,LIHC,LUAD,LUSC	2	PRAD,STAD
HSPH1	9	BRCA,CHOL,COAD,ESCA,HNSC,KICH,LUSC,READ,STAD	2	GBM,KIRC
IDO1	9	BRCA,ESCA,GBM,HNSC,KICH,KIRC,KIRP,STAD,UCEC	2	LUSC,THCA
IGF2BP2	9	CHOL,ESCA,GBM,HNSC,LIHC,LUSC,READ,STAD,THCA	3	BRCA,KIRC,PRAD
INHA	9	BLCA,BRCA,CHOL,COAD,HNSC,LIHC,LUAD,LUSC,PRAD	2	KICH,THCA
INHBE	9	COAD,ESCA,HNSC,KIRC,KIRP,LUAD,LUSC,STAD,UCEC	2	CHOL,LIHC
ISL2	9	BLCA,CHOL,ESCA,GBM,HNSC,LIHC,LUAD,LUSC,UCEC	3	COAD,PRAD,STAD
ITGA2	9	CHOL,COAD,ESCA,LIHC,LUAD,LUSC,READ,STAD,THCA	5	BRCA,KICH,KIRC,KIRP,PRAD
ITGAX	9	BRCA,ESCA,HNSC,KICH,KIRC,KIRP,PRAD,STAD,THCA	2	LUAD,LUSC
ITPKA	9	BRCA,HNSC,KICH,KIRC,KIRP,LIHC,LUAD,LUSC,THCA	4	COAD,GBM,PRAD,READ
ITPR3	9	BLCA,BRCA,CHOL,ESCA,HNSC,KIRP,READ,STAD,UCEC	1	KICH
KCNJ11	9	BRCA,CHOL,COAD,KICH,LIHC,PRAD,READ,STAD,UCEC	6	BLCA,ESCA,GBM,HNSC,KIRC,LUSC
KCTD13	9	BRCA,CHOL,ESCA,KICH,KIRC,KIRP,LUAD,LUSC,THCA	1	GBM
KDELC1	9	COAD,ESCA,GBM,HNSC,KIRC,KIRP,LUSC,READ,STAD	1	KICH
KIAA1024	9	BLCA,BRCA,CHOL,COAD,LIHC,LUAD,LUSC,STAD,UCEC	1	GBM
KIAA1549L	9	CHOL,COAD,ESCA,HNSC,LUAD,LUSC,STAD,THCA,UCEC	5	GBM,KICH,KIRC,KIRP,PRAD
KIF12	9	BLCA,BRCA,CHOL,COAD,HNSC,PRAD,READ,STAD,UCEC	4	GBM,KICH,LUSC,THCA
KRT6A	9	BLCA,COAD,HNSC,KIRC,LUAD,LUSC,READ,THCA,UCEC	3	BRCA,KIRP,PRAD
KRT81	9	BLCA,CHOL,ESCA,KIRC,KIRP,LIHC,LUAD,LUSC,UCEC	2	GBM,THCA
LCN2	9	COAD,ESCA,KICH,KIRP,LIHC,LUAD,READ,THCA,UCEC	4	BRCA,HNSC,KIRC,PRAD
LIF	9	CHOL,COAD,ESCA,GBM,KIRC,KIRP,LUAD,READ,STAD	4	BLCA,BRCA,KICH,LUSC
LOC653786	9	HNSC,KICH,KIRC,KIRP,LIHC,PRAD,STAD,THCA,UCEC	1	LUSC
LRRC8E	9	BLCA,BRCA,COAD,KIRP,LUSC,READ,STAD,THCA,UCEC	1	KICH
LSM2	9	BLCA,CHOL,COAD,ESCA,GBM,LIHC,LUAD,LUSC,UCEC	1	KICH
LSR	9	BLCA,BRCA,ESCA,HNSC,LUAD,LUSC,STAD,THCA,UCEC	1	LIHC
LTB	9	BRCA,CHOL,ESCA,HNSC,KIRC,LUAD,PRAD,STAD,UCEC	3	COAD,KICH,READ
LY6E	9	BLCA,BRCA,COAD,ESCA,HNSC,KIRC,READ,STAD,THCA	3	CHOL,KICH,LIHC
MACC1	9	BLCA,CHOL,COAD,GBM,KIRP,READ,STAD,THCA,UCEC	6	HNSC,KICH,KIRC,LIHC,LUSC,PRAD
MAST1	9	BLCA,BRCA,HNSC,KIRP,LIHC,LUAD,LUSC,THCA,UCEC	1	GBM
MATN3	9	BLCA,BRCA,CHOL,COAD,HNSC,LIHC,READ,STAD,THCA	4	KIRC,KIRP,LUAD,LUSC
MEF2B	9	CHOL,HNSC,KICH,KIRC,KIRP,LIHC,LUAD,LUSC,PRAD	2	COAD,STAD
MESP2	9	CHOL,ESCA,HNSC,KIRP,LIHC,LUAD,LUSC,STAD,UCEC	3	COAD,GBM,READ
MFI2	9	CHOL,COAD,ESCA,HNSC,LUAD,LUSC,READ,STAD,THCA	5	BRCA,KICH,KIRC,KIRP,PRAD
MIAT	9	BRCA,CHOL,HNSC,KIRC,KIRP,LIHC,LUAD,LUSC,PRAD	1	GBM
MIIP	9	BLCA,COAD,ESCA,GBM,HNSC,LIHC,READ,THCA,UCEC	1	KICH
MOV10L1	9	BLCA,COAD,ESCA,HNSC,KIRC,LUAD,LUSC,PRAD,STAD	3	CHOL,GBM,KIRP
MPP4	9	CHOL,COAD,ESCA,HNSC,LIHC,LUSC,READ,STAD,UCEC	1	KICH
MREG	9	BLCA,BRCA,ESCA,GBM,KICH,KIRP,LUSC,THCA,UCEC	1	PRAD
MRPL12	9	BLCA,BRCA,ESCA,GBM,KIRP,LUAD,LUSC,PRAD,UCEC	1	CHOL
MSI2	9	BRCA,CHOL,COAD,GBM,LIHC,LUAD,LUSC,READ,STAD	1	KIRC
MSX2	9	CHOL,COAD,ESCA,KIRP,LUAD,LUSC,READ,STAD,UCEC	3	LIHC,PRAD,THCA
MYEOV	9	BLCA,COAD,KIRC,KIRP,LUAD,LUSC,READ,STAD,UCEC	3	BRCA,HNSC,LIHC
MYOM3	9	BLCA,CHOL,COAD,ESCA,LIHC,LUSC,READ,STAD,THCA	4	BRCA,HNSC,KICH,PRAD
NACC1	9	BLCA,BRCA,CHOL,KICH,LIHC,LUAD,LUSC,THCA,UCEC	1	GBM
NAT14	9	BLCA,BRCA,CHOL,COAD,ESCA,HNSC,KIRP,LIHC,UCEC	1	KICH
NEB	9	CHOL,COAD,ESCA,LIHC,LUAD,LUSC,READ,STAD,UCEC	4	HNSC,KICH,KIRP,THCA
NEK6	9	COAD,GBM,HNSC,KIRC,KIRP,LUAD,READ,STAD,UCEC	2	CHOL,KICH
NKAIN1	9	BRCA,CHOL,KICH,KIRC,KIRP,LUAD,LUSC,PRAD,UCEC	3	COAD,HNSC,READ
NKPD1	9	CHOL,COAD,KIRC,KIRP,LIHC,LUAD,LUSC,READ,UCEC	3	BRCA,GBM,PRAD
NLN	9	BLCA,COAD,ESCA,GBM,LUAD,LUSC,READ,STAD,UCEC	2	CHOL,LIHC
NR1D1	9	COAD,ESCA,KICH,KIRC,KIRP,LUAD,LUSC,READ,THCA	5	BRCA,CHOL,GBM,LIHC,UCEC
NRM	9	BLCA,CHOL,ESCA,GBM,HNSC,KIRC,KIRP,LIHC,LUSC	1	KICH
NUP210	9	BLCA,BRCA,COAD,LIHC,LUAD,LUSC,PRAD,READ,UCEC	1	THCA
NUP62CL	9	BLCA,CHOL,COAD,ESCA,HNSC,LUAD,LUSC,READ,STAD	4	KICH,KIRC,KIRP,THCA
NXPH1	9	BLCA,BRCA,COAD,ESCA,LUAD,LUSC,PRAD,READ,STAD	1	CHOL
OLFML2B	9	BRCA,CHOL,COAD,ESCA,GBM,HNSC,KIRC,LIHC,STAD	1	THCA
OSBP2	9	BRCA,CHOL,COAD,KICH,LIHC,LUAD,LUSC,READ,UCEC	1	GBM
OSBPL3	9	BLCA,CHOL,COAD,ESCA,GBM,HNSC,LIHC,READ,STAD	3	KIRC,KIRP,PRAD
OSM	9	BRCA,COAD,ESCA,HNSC,KIRC,KIRP,READ,STAD,THCA	2	LIHC,LUSC
P4HA3	9	BRCA,COAD,ESCA,HNSC,KIRC,LUAD,LUSC,READ,STAD	3	BLCA,LIHC,THCA
P4HB	9	BLCA,BRCA,GBM,KIRC,KIRP,LUAD,LUSC,PRAD,UCEC	1	CHOL
PACSIN1	9	BLCA,BRCA,HNSC,LIHC,LUAD,LUSC,PRAD,THCA,UCEC	5	COAD,ESCA,GBM,KICH,READ
PARP14	9	BLCA,ESCA,GBM,HNSC,KIRC,KIRP,READ,STAD,THCA	1	LUSC
PCDHB9	9	CHOL,COAD,ESCA,GBM,HNSC,KIRC,KIRP,PRAD,STAD	1	KICH
PDF	9	BLCA,BRCA,COAD,GBM,KIRP,LUAD,LUSC,READ,UCEC	1	CHOL
PDZD7	9	BLCA,BRCA,CHOL,COAD,HNSC,LIHC,LUAD,READ,THCA	2	GBM,KICH
PERP	9	BLCA,COAD,ESCA,KIRP,LUAD,LUSC,READ,THCA,UCEC	2	KICH,LIHC
PLA2G7	9	BLCA,ESCA,HNSC,KICH,KIRC,KIRP,LUAD,PRAD,STAD	1	THCA
PLEKHA8P1	9	CHOL,COAD,GBM,HNSC,KICH,LIHC,READ,STAD,THCA	1	BRCA
PLP2	9	CHOL,ESCA,GBM,KIRC,KIRP,LIHC,LUSC,READ,THCA	1	PRAD
PNCK	9	BRCA,CHOL,HNSC,KICH,KIRC,KIRP,LIHC,LUAD,LUSC	5	COAD,GBM,PRAD,READ,STAD
PODXL2	9	BLCA,BRCA,COAD,LUAD,LUSC,PRAD,READ,STAD,UCEC	2	GBM,KIRC
POLB	9	BLCA,BRCA,COAD,ESCA,LUAD,LUSC,PRAD,READ,UCEC	1	KICH
POSTN	9	BRCA,CHOL,GBM,HNSC,KIRC,LUAD,LUSC,STAD,THCA	1	UCEC
POU5F1	9	BLCA,CHOL,HNSC,KIRC,KIRP,LIHC,READ,STAD,UCEC	1	KICH
PPFIA3	9	BLCA,BRCA,ESCA,LIHC,LUSC,PRAD,READ,STAD,UCEC	1	GBM
PPIL1	9	BLCA,BRCA,COAD,ESCA,GBM,LUAD,LUSC,READ,STAD	2	KICH,KIRC
PRKDC	9	CHOL,COAD,ESCA,HNSC,LIHC,LUAD,LUSC,READ,STAD	1	KIRC
PROC	9	BLCA,BRCA,HNSC,LUAD,LUSC,PRAD,STAD,THCA,UCEC	4	CHOL,KICH,KIRC,LIHC
PRSS1	9	BLCA,BRCA,CHOL,COAD,KICH,LUAD,LUSC,THCA,UCEC	2	ESCA,PRAD
PSAT1	9	BLCA,COAD,ESCA,LUAD,LUSC,PRAD,READ,STAD,UCEC	5	BRCA,CHOL,KIRC,KIRP,LIHC
PTK6	9	BLCA,BRCA,KIRC,KIRP,LUAD,LUSC,PRAD,THCA,UCEC	4	COAD,HNSC,KICH,LIHC
R3HDM1	9	CHOL,COAD,ESCA,LIHC,LUAD,LUSC,READ,STAD,UCEC	1	GBM
RAB42	9	BLCA,CHOL,ESCA,GBM,HNSC,KIRC,KIRP,STAD,UCEC	2	COAD,READ
RAC3	9	BLCA,BRCA,COAD,HNSC,LIHC,LUAD,LUSC,PRAD,UCEC	3	CHOL,KIRC,THCA
RBBP8NL	9	BLCA,BRCA,CHOL,COAD,LUAD,LUSC,PRAD,READ,UCEC	4	HNSC,KIRC,KIRP,THCA
RCN3	9	BRCA,ESCA,GBM,HNSC,KIRC,LUAD,LUSC,READ,STAD	1	KICH
REM2	9	BLCA,BRCA,CHOL,COAD,KIRP,LUAD,LUSC,READ,UCEC	2	GBM,KICH
RGS19	9	BLCA,BRCA,CHOL,ESCA,GBM,HNSC,KIRC,KIRP,UCEC	1	LUSC
RHBDL2	9	BLCA,BRCA,CHOL,KIRC,KIRP,LUAD,LUSC,THCA,UCEC	6	COAD,GBM,HNSC,KICH,PRAD,READ
RNF24	9	CHOL,COAD,LIHC,LUAD,LUSC,READ,STAD,THCA,UCEC	2	KICH,KIRP
RNF43	9	BRCA,COAD,ESCA,LIHC,LUAD,LUSC,READ,STAD,UCEC	4	GBM,KICH,KIRC,KIRP
RPP25	9	BLCA,BRCA,CHOL,ESCA,HNSC,LUSC,READ,STAD,UCEC	1	GBM
RPSAP52	9	BLCA,CHOL,COAD,ESCA,HNSC,LUAD,LUSC,STAD,THCA	2	KICH,KIRC
RTBDN	9	BLCA,BRCA,HNSC,KICH,LIHC,LUAD,LUSC,THCA,UCEC	3	COAD,GBM,READ
RUNDC3A	9	BRCA,CHOL,HNSC,KICH,KIRP,LIHC,LUAD,LUSC,THCA	4	COAD,GBM,READ,STAD
RUNX2	9	BLCA,BRCA,ESCA,KIRC,KIRP,LUAD,LUSC,STAD,THCA	1	PRAD
S100A16	9	BLCA,BRCA,ESCA,GBM,KIRC,KIRP,LUAD,LUSC,THCA	3	HNSC,KICH,PRAD
S100A3	9	CHOL,COAD,ESCA,GBM,KIRC,LIHC,STAD,THCA,UCEC	3	KICH,LUAD,LUSC
S1PR5	9	BLCA,COAD,ESCA,HNSC,KIRC,LUSC,READ,THCA,UCEC	4	GBM,LIHC,LUAD,PRAD
SAA1	9	COAD,ESCA,GBM,KIRC,KIRP,LUAD,LUSC,THCA,UCEC	4	BRCA,CHOL,KICH,LIHC
SAA2	9	COAD,ESCA,GBM,KIRP,LUAD,READ,STAD,THCA,UCEC	4	BRCA,CHOL,HNSC,LIHC
SDC1	9	BLCA,BRCA,ESCA,GBM,LUAD,LUSC,STAD,THCA,UCEC	5	CHOL,KICH,KIRC,KIRP,PRAD
SEL1L3	9	CHOL,HNSC,KIRC,KIRP,LUAD,PRAD,STAD,THCA,UCEC	1	KICH
SEMA7A	9	BRCA,CHOL,ESCA,HNSC,LIHC,LUAD,STAD,THCA,UCEC	3	GBM,KICH,KIRP
SERINC2	9	BLCA,BRCA,ESCA,GBM,LUAD,LUSC,STAD,THCA,UCEC	2	COAD,READ
SERPINB5	9	CHOL,COAD,ESCA,LUAD,LUSC,READ,STAD,THCA,UCEC	3	BRCA,GBM,PRAD
SH3PXD2B	9	CHOL,COAD,GBM,HNSC,KIRC,KIRP,LIHC,LUAD,READ	1	PRAD
SIGLEC7	9	BRCA,ESCA,GBM,HNSC,KIRC,KIRP,STAD,THCA,UCEC	5	CHOL,COAD,LIHC,LUAD,LUSC
SLC22A11	9	COAD,HNSC,KIRC,LIHC,LUAD,LUSC,PRAD,READ,STAD	2	BRCA,KICH
SLC24A5	9	BRCA,CHOL,GBM,KIRC,KIRP,LIHC,PRAD,THCA,UCEC	3	ESCA,HNSC,STAD
SLC28A3	9	BLCA,CHOL,COAD,ESCA,HNSC,LUAD,LUSC,STAD,THCA	3	BRCA,LIHC,PRAD
SLC2A6	9	BLCA,BRCA,CHOL,ESCA,HNSC,KIRC,LIHC,STAD,UCEC	4	GBM,KICH,LUAD,LUSC
SLC6A10P	9	BLCA,CHOL,HNSC,KICH,KIRC,LIHC,LUAD,LUSC,UCEC	3	COAD,GBM,READ
SLC7A5	9	BRCA,CHOL,COAD,HNSC,LUAD,LUSC,READ,THCA,UCEC	3	KICH,KIRP,PRAD
SMPDL3B	9	BLCA,BRCA,CHOL,KIRP,LUAD,PRAD,STAD,THCA,UCEC	5	COAD,KICH,KIRC,LUSC,READ
SNHG20	9	BLCA,CHOL,COAD,KIRC,LIHC,LUSC,PRAD,READ,STAD	1	KICH
SOWAHD	9	BLCA,BRCA,CHOL,HNSC,KIRC,KIRP,STAD,THCA,UCEC	3	COAD,LUAD,LUSC
SPDYC	9	BLCA,BRCA,COAD,ESCA,HNSC,LUSC,READ,STAD,UCEC	4	CHOL,KIRC,KIRP,LIHC
SPERT	9	BLCA,COAD,ESCA,HNSC,LIHC,LUAD,LUSC,READ,STAD	3	KICH,KIRC,KIRP
SPINT1	9	BLCA,BRCA,CHOL,ESCA,LUAD,LUSC,STAD,THCA,UCEC	2	COAD,KIRC
SPRN	9	BLCA,BRCA,LIHC,LUAD,LUSC,PRAD,READ,STAD,UCEC	1	GBM
SPTBN5	9	CHOL,COAD,KIRC,LIHC,LUAD,LUSC,READ,STAD,UCEC	1	KICH
SRPK1	9	BRCA,CHOL,COAD,ESCA,LUAD,LUSC,READ,STAD,UCEC	1	KIRC
SSC4D	9	BLCA,COAD,ESCA,HNSC,LIHC,LUAD,LUSC,READ,STAD	4	KICH,KIRC,KIRP,THCA
STK31	9	BLCA,COAD,ESCA,HNSC,LUAD,LUSC,READ,STAD,UCEC	2	GBM,KICH
SULF1	9	BRCA,CHOL,COAD,ESCA,HNSC,KIRC,LUAD,LUSC,STAD	1	KICH
SYT12	9	BLCA,COAD,HNSC,KIRC,KIRP,LUAD,LUSC,READ,THCA	2	GBM,KICH
SYT5	9	BRCA,CHOL,HNSC,KIRP,LIHC,LUAD,LUSC,THCA,UCEC	3	COAD,GBM,READ
SYTL1	9	BLCA,BRCA,CHOL,COAD,KIRC,LUAD,LUSC,THCA,UCEC	3	GBM,HNSC,KICH
TCAM1P	9	BLCA,BRCA,COAD,ESCA,HNSC,LIHC,LUAD,LUSC,STAD	1	GBM
TCN1	9	BLCA,CHOL,COAD,KIRC,KIRP,LUAD,LUSC,READ,THCA	4	BRCA,HNSC,LIHC,PRAD
TGIF1	9	CHOL,COAD,ESCA,GBM,HNSC,KIRP,LUSC,READ,STAD	1	KICH
TMC6	9	BLCA,BRCA,CHOL,ESCA,KIRC,KIRP,STAD,THCA,UCEC	1	KICH
TMEM184A	9	BLCA,BRCA,KICH,LUAD,LUSC,PRAD,READ,THCA,UCEC	1	HNSC
TMEM241	9	BLCA,BRCA,COAD,ESCA,LUAD,PRAD,READ,STAD,UCEC	1	KICH
TMEM52B	9	BLCA,BRCA,CHOL,COAD,HNSC,LIHC,STAD,THCA,UCEC	5	KICH,KIRC,KIRP,LUAD,LUSC
TMEM92	9	BLCA,BRCA,COAD,HNSC,KIRC,KIRP,LUAD,THCA,UCEC	4	KICH,LIHC,LUSC,PRAD
TNS4	9	BLCA,COAD,ESCA,HNSC,LUAD,LUSC,READ,STAD,UCEC	5	BRCA,KIRC,KIRP,PRAD,THCA
TRAF4	9	BLCA,BRCA,ESCA,GBM,LUAD,LUSC,PRAD,STAD,UCEC	1	KICH
TRPM8	9	GBM,KIRC,KIRP,LUAD,LUSC,PRAD,STAD,THCA,UCEC	3	CHOL,KICH,LIHC
TWIST1	9	CHOL,COAD,ESCA,HNSC,KIRC,LUAD,LUSC,PRAD,READ	3	BLCA,BRCA,KIRP
ULBP3	9	BLCA,CHOL,COAD,ESCA,HNSC,LUSC,READ,STAD,UCEC	4	BRCA,KICH,KIRC,LIHC
UNC5A	9	BRCA,CHOL,COAD,KICH,KIRC,KIRP,LIHC,PRAD,STAD	4	ESCA,GBM,LUSC,THCA
UNC93B1	9	BLCA,BRCA,CHOL,ESCA,GBM,KIRC,KIRP,STAD,UCEC	1	LUSC
UPP1	9	BLCA,ESCA,GBM,HNSC,KICH,KIRC,KIRP,THCA,UCEC	2	COAD,READ
WDR66	9	BLCA,CHOL,COAD,ESCA,HNSC,LUAD,LUSC,READ,STAD	3	KICH,KIRC,LIHC
WISP1	9	BRCA,COAD,ESCA,GBM,HNSC,LUAD,LUSC,READ,STAD	5	KICH,KIRP,LIHC,PRAD,UCEC
XPR1	9	BLCA,CHOL,ESCA,GBM,HNSC,LUAD,LUSC,STAD,THCA	1	KICH
ZC3HAV1L	9	CHOL,COAD,ESCA,HNSC,KIRC,LUAD,LUSC,READ,STAD	3	KICH,THCA,UCEC
ZNF485	9	BLCA,CHOL,COAD,KIRC,LUAD,LUSC,PRAD,READ,STAD	1	KICH
ZNF572	9	BLCA,COAD,GBM,HNSC,LIHC,LUAD,LUSC,READ,STAD	2	KICH,KIRP
ZNF593	9	BLCA,BRCA,COAD,GBM,LUAD,LUSC,PRAD,READ,UCEC	1	CHOL
ABCA17P	8	BRCA,COAD,KIRC,KIRP,LIHC,LUAD,LUSC,STAD	1	UCEC
ABCC3	8	CHOL,GBM,KIRC,KIRP,LUAD,STAD,THCA,UCEC	3	COAD,KICH,PRAD
ADAT2	8	BLCA,COAD,KIRC,KIRP,LIHC,PRAD,READ,STAD	3	BRCA,KICH,THCA
ADCK5	8	BLCA,BRCA,ESCA,HNSC,LIHC,LUAD,LUSC,UCEC	1	GBM
ADCY10P1	8	BLCA,COAD,KIRC,LIHC,LUSC,PRAD,READ,STAD	3	BRCA,KICH,THCA
ADORA2B	8	CHOL,ESCA,HNSC,KIRC,LUAD,LUSC,THCA,UCEC	4	BRCA,COAD,KICH,PRAD
AFAP1-AS1	8	BRCA,CHOL,COAD,HNSC,KIRC,LIHC,LUAD,LUSC	1	GBM
AGAP8	8	BLCA,COAD,KIRC,KIRP,LIHC,LUAD,READ,STAD	1	KICH
ANKRD36	8	CHOL,COAD,HNSC,KIRC,KIRP,LIHC,READ,STAD	2	BRCA,UCEC
AP3M2	8	CHOL,COAD,ESCA,HNSC,LIHC,LUSC,READ,STAD	1	GBM
APBA2	8	CHOL,HNSC,KIRC,KIRP,LUAD,LUSC,PRAD,UCEC	3	GBM,KICH,THCA
AQP9	8	BRCA,COAD,ESCA,HNSC,KIRC,KIRP,STAD,THCA	5	CHOL,LIHC,LUAD,LUSC,PRAD
ARL6IP6	8	BLCA,CHOL,ESCA,GBM,HNSC,KIRC,LUSC,STAD	1	KICH
ASAP1	8	CHOL,COAD,ESCA,HNSC,KIRC,LIHC,READ,STAD	1	PRAD
ASPHD2	8	BLCA,BRCA,CHOL,HNSC,KICH,LUAD,LUSC,UCEC	3	GBM,KIRC,KIRP
ATF5	8	BRCA,GBM,KICH,KIRC,LUAD,LUSC,PRAD,UCEC	2	CHOL,LIHC
B4GALNT1	8	CHOL,ESCA,HNSC,KICH,KIRC,LIHC,LUAD,LUSC	3	COAD,PRAD,READ
BARD1	8	BRCA,CHOL,ESCA,GBM,LIHC,LUAD,LUSC,STAD	3	KICH,KIRP,PRAD
BCAN	8	CHOL,COAD,KIRC,KIRP,LIHC,LUAD,LUSC,READ	3	BRCA,PRAD,UCEC
BCL2A1	8	BRCA,ESCA,GBM,HNSC,KIRC,KIRP,STAD,UCEC	3	LIHC,LUAD,LUSC
BEST3	8	CHOL,COAD,GBM,KIRC,KIRP,LUSC,READ,STAD	2	HNSC,KICH
BEST4	8	BLCA,CHOL,ESCA,HNSC,KIRC,KIRP,LIHC,LUAD	5	COAD,KICH,PRAD,READ,STAD
C17orf62	8	BLCA,BRCA,CHOL,GBM,KIRC,KIRP,LUAD,UCEC	1	KICH
C19orf26	8	BRCA,COAD,KICH,LUAD,LUSC,READ,THCA,UCEC	2	KIRC,KIRP
C20orf195	8	BLCA,CHOL,COAD,ESCA,GBM,HNSC,READ,STAD	3	KICH,KIRC,LUSC
C20orf27	8	COAD,ESCA,GBM,HNSC,KIRC,KIRP,LIHC,LUSC	1	UCEC
C2CD4A	8	CHOL,COAD,LUAD,LUSC,READ,STAD,THCA,UCEC	2	KICH,KIRC
C3orf67	8	BLCA,BRCA,COAD,ESCA,KIRC,KIRP,LUAD,LUSC	2	GBM,KICH
C5orf28	8	CHOL,COAD,GBM,KIRP,LIHC,LUAD,LUSC,STAD	1	THCA
C6orf141	8	CHOL,COAD,ESCA,HNSC,KIRC,KIRP,LUAD,LUSC	4	KICH,LIHC,PRAD,THCA
C6orf15	8	COAD,GBM,LUAD,LUSC,READ,STAD,THCA,UCEC	1	BRCA
C8orf44	8	BLCA,CHOL,HNSC,LIHC,LUAD,LUSC,READ,STAD	1	KICH
C9orf173	8	BLCA,COAD,KIRC,LIHC,LUAD,PRAD,READ,STAD	1	CHOL
CACNB3	8	BLCA,BRCA,CHOL,ESCA,KIRP,LIHC,LUAD,THCA	1	GBM
CALR	8	BLCA,BRCA,ESCA,GBM,HNSC,LUAD,LUSC,UCEC	1	THCA
CAMKV	8	COAD,HNSC,KIRP,LIHC,LUSC,PRAD,READ,UCEC	2	GBM,KICH
CAPG	8	BLCA,BRCA,CHOL,ESCA,GBM,KIRP,LIHC,UCEC	2	LUSC,PRAD
CASKIN1	8	BLCA,BRCA,CHOL,LIHC,LUAD,LUSC,PRAD,UCEC	2	GBM,KIRC
CBLC	8	BLCA,BRCA,ESCA,LUAD,LUSC,PRAD,STAD,UCEC	4	KIRC,KIRP,LIHC,THCA
CBWD3	8	BLCA,BRCA,COAD,ESCA,HNSC,LUSC,READ,UCEC	4	CHOL,KICH,LIHC,THCA
CCDC134	8	BLCA,CHOL,GBM,KICH,LIHC,LUAD,LUSC,UCEC	1	KIRP
CCDC24	8	BLCA,BRCA,CHOL,ESCA,HNSC,LIHC,LUAD,UCEC	1	KICH
CCDC40	8	BRCA,CHOL,COAD,GBM,KIRP,LIHC,PRAD,STAD	3	KICH,LUSC,THCA
CCDC64B	8	BLCA,BRCA,CHOL,LUAD,PRAD,STAD,THCA,UCEC	5	GBM,HNSC,KICH,KIRP,LIHC
CCNI2	8	BRCA,CHOL,COAD,LIHC,LUAD,READ,STAD,THCA	5	GBM,KICH,KIRC,KIRP,PRAD
CD177	8	BRCA,CHOL,ESCA,KICH,LIHC,LUSC,STAD,THCA	4	COAD,GBM,PRAD,READ
CD1A	8	BRCA,COAD,ESCA,KIRC,KIRP,LUAD,THCA,UCEC	1	HNSC
CD24	8	BLCA,BRCA,CHOL,KIRP,LUAD,LUSC,STAD,UCEC	4	COAD,HNSC,KICH,THCA
CDH1	8	BLCA,BRCA,CHOL,ESCA,LUAD,LUSC,STAD,UCEC	3	KIRC,KIRP,LIHC
CDKN2C	8	CHOL,ESCA,GBM,KIRC,LIHC,LUAD,LUSC,THCA	3	BRCA,COAD,READ
CDSN	8	BRCA,CHOL,GBM,HNSC,KIRC,KIRP,STAD,THCA	1	PRAD
CDX2	8	BLCA,ESCA,HNSC,LIHC,LUAD,LUSC,STAD,UCEC	1	COAD
CELSR1	8	BRCA,CHOL,COAD,GBM,HNSC,READ,STAD,UCEC	2	KICH,PRAD
CEP78	8	COAD,ESCA,GBM,HNSC,KICH,LUSC,READ,STAD	1	KIRC
CEP83-AS1	8	BLCA,ESCA,GBM,HNSC,LIHC,LUAD,LUSC,STAD	2	KICH,KIRC
CFB	8	BRCA,COAD,KIRC,KIRP,LUAD,READ,STAD,THCA	3	CHOL,KICH,LIHC
CHAC1	8	BLCA,BRCA,COAD,KICH,LUAD,LUSC,READ,UCEC	5	GBM,HNSC,KIRC,KIRP,STAD
CHST1	8	BRCA,CHOL,ESCA,HNSC,KIRC,LIHC,READ,STAD	3	GBM,KICH,KIRP
CHST6	8	BRCA,CHOL,ESCA,LIHC,LUAD,LUSC,THCA,UCEC	7	COAD,HNSC,KICH,KIRC,KIRP,PRAD,READ
CLDN1	8	COAD,ESCA,KIRP,LUAD,LUSC,READ,STAD,THCA	4	KICH,LIHC,PRAD,UCEC
CLEC7A	8	BRCA,ESCA,GBM,HNSC,KIRC,KIRP,STAD,THCA	4	COAD,LIHC,LUAD,LUSC
CLSTN3	8	BLCA,BRCA,HNSC,KIRC,LUAD,READ,STAD,UCEC	2	GBM,KICH
CNGB3	8	BLCA,ESCA,HNSC,KICH,LIHC,LUAD,LUSC,STAD	3	GBM,KIRP,UCEC
CNKSR1	8	BLCA,BRCA,CHOL,ESCA,LUAD,READ,STAD,UCEC	5	GBM,KICH,KIRC,KIRP,LIHC
COCH	8	CHOL,ESCA,KICH,LIHC,LUAD,LUSC,STAD,UCEC	6	BRCA,GBM,KIRC,KIRP,PRAD,THCA
COL24A1	8	BRCA,CHOL,COAD,ESCA,HNSC,LIHC,LUAD,LUSC	4	BLCA,GBM,KIRC,KIRP
COL2A1	8	BLCA,HNSC,LIHC,LUAD,LUSC,PRAD,THCA,UCEC	3	COAD,ESCA,READ
COL4A2	8	CHOL,COAD,GBM,HNSC,KIRC,LIHC,STAD,THCA	1	LUSC
COPG2	8	BLCA,CHOL,COAD,GBM,KIRP,LIHC,LUSC,READ	1	KIRC
COX19	8	BLCA,CHOL,COAD,KICH,KIRP,LIHC,READ,STAD	1	GBM
COX6B2	8	CHOL,ESCA,HNSC,KIRP,LUAD,LUSC,STAD,THCA	4	BRCA,COAD,KICH,READ
CPA4	8	BLCA,CHOL,COAD,KIRC,KIRP,LUSC,READ,UCEC	1	KICH
CPT1B	8	CHOL,KICH,LIHC,LUAD,LUSC,PRAD,THCA,UCEC	1	HNSC
CSAG3	8	BLCA,BRCA,ESCA,HNSC,LIHC,LUAD,LUSC,STAD	3	KIRC,KIRP,PRAD
CSF2	8	BLCA,CHOL,COAD,ESCA,HNSC,READ,STAD,THCA	1	LUSC
CSPG5	8	BLCA,BRCA,CHOL,KICH,LIHC,PRAD,THCA,UCEC	1	LUSC
CTSA	8	BLCA,ESCA,GBM,KICH,LIHC,STAD,THCA,UCEC	1	COAD
CXCL16	8	COAD,ESCA,GBM,KIRC,KIRP,READ,STAD,THCA	3	KICH,LUAD,LUSC
CYSRT1	8	BRCA,COAD,LUAD,LUSC,PRAD,READ,THCA,UCEC	3	HNSC,KIRC,STAD
DHRS13	8	BLCA,BRCA,CHOL,GBM,LIHC,LUAD,LUSC,UCEC	1	KICH
DHRS2	8	BRCA,COAD,HNSC,KICH,LUSC,READ,STAD,THCA	4	CHOL,KIRC,KIRP,PRAD
DLEU7	8	BLCA,CHOL,COAD,ESCA,HNSC,KIRC,READ,STAD	1	GBM
DLX2	8	BRCA,CHOL,HNSC,KIRC,LIHC,LUSC,PRAD,UCEC	1	THCA
DNAH2	8	COAD,ESCA,HNSC,KIRP,LUAD,PRAD,READ,STAD	5	GBM,KICH,LIHC,LUSC,THCA
DNAJC22	8	BLCA,BRCA,GBM,KIRC,LUAD,LUSC,STAD,UCEC	1	KICH
DOC2A	8	BRCA,CHOL,ESCA,HNSC,KIRC,KIRP,LUSC,STAD	1	GBM
DOCK6	8	CHOL,COAD,GBM,KIRC,LIHC,READ,STAD,THCA	4	BRCA,KIRP,LUAD,LUSC
DOK3	8	BRCA,CHOL,GBM,HNSC,KICH,KIRC,KIRP,UCEC	3	COAD,LUAD,LUSC
DPCD	8	BLCA,BRCA,CHOL,COAD,KIRC,KIRP,LIHC,UCEC	1	KICH
EBNA1BP2	8	BLCA,BRCA,COAD,ESCA,LIHC,LUAD,LUSC,READ	1	KICH
ECEL1	8	BLCA,COAD,HNSC,LIHC,LUAD,LUSC,PRAD,STAD	3	KICH,KIRC,KIRP
EDARADD	8	BLCA,GBM,HNSC,KICH,LIHC,LUAD,LUSC,UCEC	3	KIRC,KIRP,THCA
EEF1A2	8	BRCA,CHOL,KIRP,LIHC,LUAD,LUSC,PRAD,THCA	6	COAD,ESCA,GBM,HNSC,READ,STAD
EFNA1	8	BLCA,BRCA,ESCA,GBM,KIRC,LIHC,STAD,UCEC	1	KICH
EGLN3	8	BRCA,CHOL,HNSC,KIRC,KIRP,LUAD,LUSC,UCEC	5	COAD,KICH,PRAD,READ,STAD
ELAVL2	8	BRCA,CHOL,HNSC,KICH,LIHC,LUAD,LUSC,PRAD	2	COAD,GBM
ELF3	8	BLCA,BRCA,CHOL,KIRP,LUAD,STAD,THCA,UCEC	3	HNSC,KICH,KIRC
EMILIN2	8	CHOL,GBM,HNSC,KIRC,KIRP,LIHC,STAD,THCA	3	BRCA,LUAD,LUSC
ENAH	8	BRCA,CHOL,GBM,HNSC,KIRP,LIHC,LUAD,LUSC	3	BLCA,KICH,PRAD
ENO1	8	BLCA,COAD,ESCA,KIRC,LUAD,LUSC,READ,UCEC	1	KICH
EPHA8	8	BLCA,BRCA,CHOL,COAD,HNSC,LUAD,LUSC,PRAD	1	GBM
ERO1L	8	BLCA,COAD,KICH,KIRC,LUAD,LUSC,READ,UCEC	1	PRAD
ERP27	8	BLCA,BRCA,CHOL,COAD,GBM,KICH,READ,THCA	4	HNSC,KIRC,KIRP,LUSC
ESPNP	8	BLCA,BRCA,COAD,LUAD,LUSC,READ,STAD,THCA	3	KICH,KIRC,KIRP
FAM132A	8	BLCA,ESCA,HNSC,LIHC,LUAD,LUSC,THCA,UCEC	3	COAD,KICH,READ
FAM155B	8	BRCA,CHOL,KICH,KIRP,LIHC,LUAD,LUSC,UCEC	2	KIRC,THCA
FAM222A	8	BRCA,COAD,KICH,LIHC,LUSC,PRAD,READ,UCEC	3	ESCA,KIRC,KIRP
FAM71D	8	BLCA,BRCA,CHOL,LIHC,LUAD,LUSC,STAD,UCEC	1	GBM
FAM83A	8	BLCA,BRCA,COAD,ESCA,HNSC,LUAD,LUSC,READ	2	KICH,PRAD
FASN	8	BLCA,COAD,KICH,LIHC,PRAD,READ,STAD,UCEC	4	CHOL,GBM,LUAD,LUSC
FGF11	8	BLCA,CHOL,GBM,HNSC,KIRC,LUAD,LUSC,UCEC	4	BRCA,KICH,PRAD,THCA
FNDC1	8	BRCA,CHOL,ESCA,HNSC,KIRC,LUAD,LUSC,STAD	1	THCA
FOLH1	8	COAD,ESCA,KIRC,LUAD,LUSC,PRAD,THCA,UCEC	6	BRCA,CHOL,GBM,KICH,KIRP,LIHC
FOXD1	8	BRCA,COAD,ESCA,GBM,HNSC,LIHC,LUSC,PRAD	3	KIRC,KIRP,THCA
FTH1P3	8	ESCA,KICH,KIRC,KIRP,LIHC,STAD,THCA,UCEC	3	COAD,GBM,READ
FZD2	8	BLCA,BRCA,CHOL,ESCA,GBM,HNSC,STAD,UCEC	1	KIRC
GALNT7	8	BRCA,CHOL,KIRP,LUAD,LUSC,PRAD,THCA,UCEC	2	COAD,READ
GGN	8	BLCA,CHOL,COAD,KICH,LIHC,LUAD,READ,THCA	1	STAD
GIT1	8	BLCA,CHOL,COAD,ESCA,KIRC,KIRP,LIHC,READ	1	GBM
GMIP	8	BLCA,BRCA,CHOL,GBM,KIRC,KIRP,STAD,UCEC	1	LUSC
GNRH1	8	BLCA,CHOL,HNSC,KICH,KIRC,KIRP,LIHC,STAD	1	BRCA
GPR160	8	BLCA,BRCA,CHOL,GBM,LIHC,PRAD,STAD,UCEC	1	KIRC
GPR89C	8	BLCA,GBM,LUAD,LUSC,PRAD,READ,STAD,UCEC	1	KICH
GRHL1	8	BLCA,COAD,LUAD,LUSC,READ,STAD,THCA,UCEC	4	CHOL,HNSC,KIRC,LIHC
GRM4	8	BLCA,BRCA,HNSC,LIHC,LUAD,LUSC,PRAD,THCA	1	GBM
GRM8	8	BRCA,COAD,HNSC,KIRC,KIRP,READ,STAD,UCEC	5	BLCA,GBM,KICH,LIHC,THCA
GTPBP4	8	CHOL,COAD,ESCA,LUAD,LUSC,READ,STAD,UCEC	1	KICH
HAVCR1	8	BLCA,CHOL,KIRC,KIRP,LIHC,LUAD,STAD,UCEC	3	COAD,KICH,READ
HEPHL1	8	BLCA,CHOL,COAD,ESCA,LUAD,LUSC,READ,UCEC	3	KICH,KIRC,THCA
HERC2P2	8	BLCA,CHOL,COAD,KIRC,KIRP,LIHC,PRAD,READ	1	BRCA
HEYL	8	BRCA,CHOL,COAD,GBM,HNSC,KIRC,READ,STAD	4	KIRP,LUAD,LUSC,UCEC
HIST1H1C	8	BLCA,BRCA,GBM,LIHC,LUAD,LUSC,PRAD,UCEC	3	COAD,KICH,READ
HIST1H3E	8	BLCA,BRCA,CHOL,KIRC,LIHC,LUAD,LUSC,PRAD	2	COAD,THCA
HOXB6	8	BLCA,CHOL,ESCA,GBM,HNSC,STAD,THCA,UCEC	4	KICH,KIRC,KIRP,PRAD
HOXC10	8	BRCA,ESCA,GBM,HNSC,LIHC,LUAD,LUSC,STAD	2	KICH,PRAD
HOXC4	8	BLCA,CHOL,GBM,HNSC,LIHC,LUAD,LUSC,PRAD	2	STAD,UCEC
HOXC5	8	BLCA,CHOL,GBM,HNSC,LIHC,LUAD,LUSC,PRAD	4	ESCA,KICH,STAD,UCEC
HOXD13	8	ESCA,GBM,HNSC,KICH,KIRC,LUAD,LUSC,STAD	2	PRAD,READ
HSD17B3	8	BLCA,HNSC,KIRC,KIRP,LIHC,LUSC,PRAD,STAD	4	BRCA,CHOL,KICH,THCA
HSD17B7	8	BLCA,BRCA,COAD,ESCA,GBM,KIRC,READ,UCEC	1	CHOL
HSP90AB1	8	CHOL,COAD,ESCA,LIHC,LUAD,LUSC,READ,STAD	1	GBM
HSPB1P1	8	BRCA,CHOL,KICH,KIRC,KIRP,LIHC,LUAD,LUSC	2	GBM,PRAD
HSPD1	8	COAD,ESCA,LUAD,LUSC,PRAD,READ,STAD,UCEC	1	CHOL
ICA1	8	CHOL,COAD,KICH,LUAD,PRAD,READ,STAD,UCEC	4	GBM,HNSC,KIRC,LUSC
ICAM5	8	BLCA,COAD,ESCA,HNSC,LIHC,READ,STAD,THCA	6	BRCA,GBM,KIRC,KIRP,LUAD,LUSC
ICT1	8	BLCA,BRCA,COAD,GBM,KIRP,LUAD,LUSC,UCEC	1	KICH
IFITM1	8	BRCA,COAD,ESCA,HNSC,KIRC,LUAD,READ,STAD	3	KICH,KIRP,LIHC
IGSF3	8	BLCA,BRCA,CHOL,HNSC,LIHC,LUSC,THCA,UCEC	4	COAD,KIRC,READ,STAD
IGSF6	8	ESCA,GBM,HNSC,KICH,KIRC,KIRP,STAD,THCA	4	COAD,LIHC,LUAD,LUSC
IGSF9	8	BLCA,BRCA,ESCA,HNSC,LUAD,LUSC,THCA,UCEC	5	COAD,KIRC,KIRP,LIHC,READ
IL18	8	BRCA,CHOL,GBM,KICH,KIRC,KIRP,THCA,UCEC	7	COAD,HNSC,LIHC,LUAD,LUSC,PRAD,READ
IL1RAP	8	COAD,ESCA,GBM,KIRC,LUSC,READ,STAD,THCA	5	BRCA,CHOL,KICH,LIHC,UCEC
IL27RA	8	CHOL,COAD,ESCA,HNSC,KIRC,READ,STAD,THCA	3	KICH,LUSC,PRAD
IL36RN	8	BLCA,BRCA,COAD,LUAD,LUSC,PRAD,READ,THCA	1	STAD
INHBA	8	BLCA,BRCA,COAD,ESCA,HNSC,KIRC,READ,STAD	5	KICH,KIRP,LIHC,LUAD,LUSC
IRX5	8	BRCA,CHOL,COAD,GBM,KIRP,LIHC,READ,THCA	3	KICH,KIRC,LUSC
ITGA11	8	CHOL,COAD,HNSC,LIHC,LUAD,LUSC,READ,STAD	4	KICH,KIRC,KIRP,UCEC
ITGB8	8	CHOL,COAD,ESCA,GBM,KIRP,LUSC,READ,STAD	5	BRCA,KICH,KIRC,LIHC,PRAD
JPH1	8	BRCA,CHOL,COAD,ESCA,LIHC,READ,STAD,THCA	5	BLCA,GBM,HNSC,KIRC,LUAD
KCNAB3	8	BLCA,CHOL,HNSC,KIRC,LUAD,LUSC,PRAD,STAD	2	KICH,UCEC
KCNG3	8	BRCA,CHOL,ESCA,HNSC,LUSC,PRAD,STAD,UCEC	5	COAD,GBM,KIRC,KIRP,READ
KCNN1	8	CHOL,KICH,KIRC,KIRP,LIHC,LUAD,LUSC,UCEC	3	COAD,GBM,READ
KDF1	8	BLCA,BRCA,CHOL,ESCA,LUAD,LUSC,STAD,UCEC	4	GBM,KIRC,KIRP,LIHC
KIAA1841	8	BLCA,CHOL,ESCA,KIRC,KIRP,LIHC,STAD,UCEC	1	GBM
KIF21B	8	CHOL,COAD,HNSC,KIRC,KIRP,LIHC,READ,STAD	3	GBM,LUSC,THCA
KLHL31	8	COAD,KICH,KIRC,KIRP,LIHC,LUSC,READ,STAD	2	BRCA,HNSC
KLK4	8	BLCA,BRCA,ESCA,KICH,LIHC,LUSC,PRAD,STAD	3	COAD,GBM,THCA
KRT19	8	BLCA,BRCA,CHOL,LUAD,LUSC,STAD,THCA,UCEC	8	COAD,GBM,HNSC,KICH,KIRC,LIHC,PRAD,READ
KRT23	8	CHOL,COAD,ESCA,LIHC,LUSC,READ,STAD,UCEC	5	BRCA,HNSC,KICH,KIRC,PRAD
KRTAP5-AS1	8	BRCA,CHOL,KICH,LIHC,READ,STAD,THCA,UCEC	4	GBM,HNSC,KIRC,LUSC
LAMB3	8	CHOL,ESCA,HNSC,LUAD,LUSC,STAD,THCA,UCEC	4	BRCA,KICH,KIRC,PRAD
LCN12	8	BLCA,BRCA,COAD,LUAD,LUSC,READ,STAD,THCA	5	CHOL,GBM,KICH,KIRC,KIRP
LGALS9	8	BRCA,CHOL,GBM,KIRC,KIRP,STAD,THCA,UCEC	3	COAD,LUSC,READ
LHX4	8	BLCA,BRCA,CHOL,ESCA,LIHC,LUAD,LUSC,STAD	4	COAD,KICH,KIRP,READ
LILRB3	8	GBM,HNSC,KIRC,KIRP,PRAD,STAD,THCA,UCEC	2	LUAD,LUSC
LINC00239	8	CHOL,COAD,ESCA,KICH,KIRP,LIHC,STAD,UCEC	1	LUSC
LINC00336	8	BLCA,CHOL,KICH,KIRP,LUAD,READ,STAD,UCEC	1	GBM
LINC01512	8	BLCA,BRCA,CHOL,KICH,LIHC,LUAD,LUSC,STAD	3	GBM,KIRP,THCA
LIPG	8	BLCA,COAD,ESCA,GBM,HNSC,READ,STAD,UCEC	7	CHOL,KICH,KIRC,KIRP,LIHC,PRAD,THCA
LMNTD2	8	BLCA,BRCA,KICH,KIRC,KIRP,PRAD,STAD,UCEC	2	CHOL,THCA
LOC100270710	8	CHOL,ESCA,GBM,HNSC,KIRC,KIRP,STAD,THCA	3	KICH,PRAD,UCEC
LOX	8	CHOL,COAD,GBM,HNSC,KIRC,LIHC,PRAD,STAD	1	KIRP
LPGAT1	8	COAD,ESCA,KIRC,KIRP,LIHC,LUAD,READ,STAD	2	GBM,THCA
LRRC15	8	BRCA,COAD,GBM,HNSC,LUAD,LUSC,READ,STAD	3	KIRP,PRAD,THCA
LRRC36	8	CHOL,COAD,GBM,KIRC,KIRP,PRAD,READ,STAD	3	KICH,LUAD,LUSC
LYPLA1	8	BLCA,BRCA,GBM,LUAD,LUSC,PRAD,STAD,UCEC	1	KIRC
LZTS1	8	CHOL,COAD,KICH,KIRC,LIHC,READ,STAD,THCA	2	BRCA,KIRP
MANEAL	8	BLCA,BRCA,COAD,LIHC,LUAD,PRAD,STAD,THCA	2	HNSC,KIRC
MAP6D1	8	BLCA,BRCA,CHOL,COAD,ESCA,KIRC,LUSC,UCEC	1	GBM
MAPK12	8	CHOL,ESCA,HNSC,KIRC,LIHC,LUSC,PRAD,THCA	1	KICH
MAPK8IP3	8	CHOL,KICH,KIRC,KIRP,LIHC,LUAD,LUSC,READ	1	GBM
MEP1A	8	BLCA,ESCA,HNSC,KICH,KIRC,KIRP,LIHC,LUAD	2	COAD,READ
METTL7B	8	BLCA,GBM,KIRC,KIRP,LUAD,STAD,THCA,UCEC	5	CHOL,COAD,KICH,LIHC,PRAD
MFRP	8	CHOL,COAD,GBM,HNSC,KIRC,KIRP,READ,THCA	2	LUAD,LUSC
MFSD3	8	BLCA,BRCA,KICH,LUAD,LUSC,PRAD,READ,UCEC	2	CHOL,KIRC
MS4A15	8	BLCA,BRCA,COAD,ESCA,HNSC,READ,THCA,UCEC	2	LUAD,LUSC
MSC	8	ESCA,HNSC,KIRC,KIRP,LUAD,LUSC,READ,STAD	3	GBM,KICH,THCA
MSH6	8	COAD,ESCA,GBM,HNSC,LUAD,LUSC,READ,STAD	2	KICH,UCEC
MSI1	8	BLCA,GBM,HNSC,LIHC,LUAD,LUSC,PRAD,UCEC	2	COAD,KIRP
MSR1	8	BRCA,ESCA,GBM,HNSC,KIRC,KIRP,STAD,THCA	3	LIHC,LUAD,LUSC
MST1R	8	BLCA,BRCA,CHOL,HNSC,LUAD,STAD,THCA,UCEC	4	KICH,KIRC,LUSC,PRAD
MSTO1	8	BLCA,CHOL,COAD,LIHC,LUAD,LUSC,READ,UCEC	1	KICH
MURC	8	BLCA,CHOL,COAD,KICH,KIRC,LIHC,STAD,UCEC	2	HNSC,THCA
MXRA5	8	BRCA,COAD,GBM,HNSC,LUAD,LUSC,STAD,THCA	5	KICH,KIRC,KIRP,LIHC,PRAD
MYBL1	8	BRCA,GBM,HNSC,KICH,KIRC,KIRP,LIHC,LUAD	1	PRAD
NANOS3	8	BLCA,CHOL,COAD,ESCA,HNSC,READ,THCA,UCEC	1	KICH
NCF2	8	CHOL,ESCA,GBM,HNSC,KIRC,KIRP,THCA,UCEC	2	LUAD,LUSC
NDE1	8	BRCA,CHOL,COAD,GBM,HNSC,KIRP,LUAD,LUSC	1	PRAD
NETO1	8	BRCA,HNSC,KICH,KIRC,LUAD,LUSC,PRAD,THCA	2	GBM,READ
NFKB2	8	CHOL,ESCA,GBM,KIRC,KIRP,LIHC,PRAD,STAD	1	KICH
NIT2	8	BLCA,COAD,ESCA,KIRP,LUAD,LUSC,READ,UCEC	3	CHOL,KICH,LIHC
NKX3-2	8	BLCA,BRCA,CHOL,GBM,HNSC,LIHC,LUAD,LUSC	2	COAD,READ
NPW	8	BLCA,BRCA,COAD,HNSC,LUAD,LUSC,PRAD,THCA	2	CHOL,LIHC
NRARP	8	BRCA,CHOL,ESCA,KIRC,LIHC,LUSC,STAD,THCA	3	COAD,KIRP,READ
NUAK2	8	BRCA,CHOL,ESCA,GBM,LUAD,READ,STAD,UCEC	5	HNSC,KICH,KIRC,KIRP,THCA
OAS1	8	BLCA,BRCA,ESCA,GBM,HNSC,KIRC,KIRP,LUAD	1	LIHC
OAS2	8	BLCA,BRCA,ESCA,GBM,HNSC,KIRC,PRAD,STAD	4	KICH,KIRP,LIHC,LUSC
ODC1	8	CHOL,COAD,ESCA,GBM,HNSC,LUSC,PRAD,STAD	3	BLCA,KICH,KIRC
OSCAR	8	BRCA,ESCA,GBM,HNSC,KIRC,KIRP,STAD,THCA	3	LIHC,LUAD,LUSC
OTOA	8	HNSC,KICH,KIRC,KIRP,PRAD,STAD,THCA,UCEC	2	COAD,LUSC
P2RX4	8	BLCA,BRCA,CHOL,GBM,HNSC,KIRC,KIRP,UCEC	2	COAD,READ
PADI1	8	BLCA,COAD,KIRC,KIRP,LUAD,LUSC,THCA,UCEC	3	HNSC,KICH,PRAD
PAK6	8	BLCA,BRCA,CHOL,COAD,LUAD,LUSC,READ,UCEC	4	GBM,KIRC,KIRP,PRAD
PANX2	8	BLCA,BRCA,COAD,ESCA,LUAD,LUSC,PRAD,READ	4	CHOL,GBM,KIRC,KIRP
PARP9	8	BLCA,BRCA,ESCA,GBM,HNSC,KIRC,STAD,THCA	1	CHOL
PAX9	8	BRCA,CHOL,COAD,ESCA,LUAD,LUSC,THCA,UCEC	1	HNSC
PCDH17	8	BRCA,CHOL,COAD,HNSC,KIRC,LIHC,STAD,THCA	4	KIRP,LUAD,LUSC,UCEC
PCDHB14	8	CHOL,COAD,HNSC,KIRC,KIRP,LUSC,READ,STAD	2	BRCA,KICH
PCDHGA1	8	CHOL,COAD,LIHC,LUAD,LUSC,PRAD,READ,STAD	1	UCEC
PCGF2	8	BLCA,BRCA,CHOL,GBM,HNSC,LIHC,STAD,THCA	1	KICH
PCSK9	8	BRCA,COAD,ESCA,HNSC,READ,STAD,THCA,UCEC	7	CHOL,GBM,KIRC,KIRP,LUAD,LUSC,PRAD
PDGFRB	8	CHOL,COAD,GBM,HNSC,KIRC,LIHC,READ,STAD	4	BLCA,KIRP,LUSC,UCEC
PGM2L1	8	CHOL,ESCA,KIRC,KIRP,LUAD,LUSC,STAD,THCA	2	BLCA,GBM
PI3	8	BLCA,CHOL,ESCA,GBM,KIRP,LIHC,LUSC,UCEC	1	BRCA
PILRA	8	BRCA,ESCA,GBM,HNSC,KIRC,KIRP,STAD,THCA	3	COAD,LUAD,LUSC
PLXDC1	8	CHOL,GBM,HNSC,KICH,KIRC,LIHC,STAD,THCA	1	UCEC
PPP1R14D	8	BLCA,BRCA,CHOL,KIRC,LIHC,LUAD,LUSC,THCA	4	COAD,KICH,KIRP,READ
PRB3	8	BLCA,BRCA,ESCA,KICH,LUAD,LUSC,STAD,THCA	1	HNSC
PRKCG	8	CHOL,COAD,HNSC,KIRP,LUAD,LUSC,READ,STAD	1	GBM
PROZ	8	BLCA,BRCA,COAD,LUSC,PRAD,READ,STAD,UCEC	4	CHOL,KIRC,KIRP,LIHC
PRSS53	8	BLCA,COAD,HNSC,KIRC,KIRP,LUAD,LUSC,READ	2	CHOL,LIHC
PSMG1	8	BLCA,COAD,ESCA,LUAD,LUSC,READ,STAD,UCEC	1	CHOL
PSORS1C1	8	CHOL,COAD,GBM,HNSC,KIRC,KIRP,LIHC,THCA	1	KICH
PTPN6	8	BLCA,BRCA,ESCA,GBM,KIRC,KIRP,STAD,UCEC	1	LUSC
PTPRN	8	BRCA,HNSC,KIRC,KIRP,LIHC,LUAD,LUSC,UCEC	5	COAD,ESCA,GBM,READ,STAD
PXDN	8	ESCA,GBM,HNSC,KIRC,KIRP,PRAD,STAD,THCA	2	BLCA,LIHC
PXYLP1	8	BLCA,COAD,GBM,HNSC,LUSC,READ,STAD,THCA	1	KICH
RAB25	8	BLCA,BRCA,CHOL,ESCA,LUAD,LUSC,STAD,UCEC	5	GBM,HNSC,KIRC,KIRP,LIHC
RAB26	8	BLCA,BRCA,KICH,KIRP,LUAD,LUSC,PRAD,UCEC	6	CHOL,COAD,ESCA,GBM,LIHC,READ
RAB38	8	CHOL,ESCA,GBM,KIRC,KIRP,LUAD,LUSC,THCA	5	COAD,LIHC,PRAD,READ,STAD
RAB3B	8	BLCA,CHOL,HNSC,KICH,LIHC,LUAD,LUSC,PRAD	4	COAD,GBM,KIRC,READ
RAB3D	8	BRCA,CHOL,COAD,KIRP,LIHC,PRAD,THCA,UCEC	2	ESCA,KICH
RARG	8	CHOL,COAD,ESCA,GBM,KIRC,LUSC,READ,THCA	2	KICH,PRAD
RDH16	8	BLCA,BRCA,COAD,ESCA,HNSC,LUSC,READ,STAD	2	CHOL,LIHC
REG1A	8	CHOL,COAD,HNSC,KIRC,LIHC,LUAD,LUSC,READ	1	KICH
RNF183	8	CHOL,COAD,LIHC,LUAD,LUSC,READ,THCA,UCEC	4	BRCA,HNSC,KICH,PRAD
RNF207	8	BLCA,CHOL,KIRC,KIRP,LIHC,LUAD,LUSC,STAD	1	GBM
RPGRIP1L	8	CHOL,COAD,ESCA,KIRP,LIHC,LUAD,READ,STAD	1	KICH
RSRP1	8	BLCA,KIRP,LIHC,LUAD,LUSC,PRAD,READ,UCEC	1	KICH
RTN4RL2	8	BRCA,COAD,ESCA,KIRC,LUAD,PRAD,READ,STAD	4	CHOL,GBM,KIRP,THCA
RUSC1	8	BLCA,BRCA,CHOL,LIHC,LUAD,LUSC,PRAD,UCEC	1	GBM
S100A10	8	CHOL,ESCA,GBM,KIRC,KIRP,LIHC,STAD,THCA	3	KICH,LUSC,READ
SBSN	8	BRCA,CHOL,COAD,KIRC,LUAD,LUSC,READ,UCEC	2	HNSC,STAD
SEC14L2	8	BLCA,COAD,KIRC,LUAD,LUSC,READ,THCA,UCEC	2	CHOL,LIHC
SEMA4F	8	BLCA,CHOL,COAD,ESCA,HNSC,LIHC,READ,STAD	1	GBM
SERPINE1	8	BRCA,COAD,GBM,HNSC,KIRC,READ,STAD,THCA	4	CHOL,KICH,KIRP,LIHC
SERPINE2	8	CHOL,COAD,HNSC,KIRC,KIRP,LUAD,LUSC,READ	2	BLCA,KICH
SH3TC2	8	BLCA,CHOL,COAD,KIRC,KIRP,READ,STAD,THCA	5	BRCA,GBM,HNSC,LUAD,UCEC
SIGLEC1	8	GBM,HNSC,KICH,KIRC,KIRP,PRAD,THCA,UCEC	6	CHOL,COAD,LIHC,LUAD,LUSC,READ
SIGLEC9	8	BRCA,ESCA,GBM,HNSC,KIRC,KIRP,STAD,THCA	5	CHOL,COAD,LIHC,LUAD,LUSC
SIM2	8	BLCA,BRCA,CHOL,COAD,LUSC,PRAD,READ,UCEC	4	HNSC,KICH,KIRC,KIRP
SIRPG	8	BRCA,ESCA,GBM,HNSC,KIRC,KIRP,LUAD,STAD	2	COAD,READ
SIRT6	8	BLCA,BRCA,CHOL,ESCA,GBM,KIRP,LIHC,UCEC	2	COAD,READ
SIX2	8	BRCA,CHOL,COAD,LIHC,LUAD,LUSC,READ,UCEC	4	KICH,KIRC,PRAD,STAD
SLAMF8	8	BRCA,ESCA,GBM,HNSC,KIRC,KIRP,STAD,UCEC	1	LUSC
SLC19A1	8	BLCA,BRCA,COAD,HNSC,PRAD,READ,STAD,UCEC	5	CHOL,KICH,LUAD,LUSC,THCA
SLC24A2	8	BLCA,BRCA,COAD,HNSC,KICH,LUAD,LUSC,STAD	3	GBM,KIRC,KIRP
SLC27A2	8	BLCA,BRCA,ESCA,LUAD,PRAD,STAD,THCA,UCEC	8	CHOL,COAD,GBM,HNSC,KICH,KIRC,KIRP,LIHC
SLC52A3	8	BLCA,BRCA,CHOL,LUAD,LUSC,STAD,THCA,UCEC	3	COAD,KIRC,KIRP
SLC6A7	8	BLCA,CHOL,ESCA,HNSC,KIRP,LIHC,LUAD,STAD	2	COAD,GBM
SLCO1B3	8	COAD,ESCA,HNSC,LUAD,LUSC,PRAD,READ,STAD	2	CHOL,LIHC
SMYD3	8	BRCA,CHOL,COAD,HNSC,LIHC,PRAD,READ,UCEC	1	KICH
SNX22	8	BLCA,BRCA,KIRC,KIRP,LIHC,PRAD,THCA,UCEC	2	LUAD,LUSC
SPINT2	8	BLCA,BRCA,CHOL,ESCA,LUAD,LUSC,STAD,UCEC	2	GBM,LIHC
SRD5A1	8	BLCA,BRCA,COAD,ESCA,KICH,LUAD,LUSC,READ	2	CHOL,LIHC
STRA13	8	BLCA,BRCA,GBM,LIHC,LUAD,LUSC,PRAD,UCEC	1	KICH
SULF2	8	BRCA,ESCA,HNSC,KIRC,KIRP,LUSC,READ,STAD	3	LIHC,PRAD,UCEC
SULT2B1	8	BLCA,BRCA,CHOL,COAD,ESCA,READ,THCA,UCEC	6	HNSC,KICH,KIRC,KIRP,LUAD,LUSC
TAS2R5	8	CHOL,COAD,KIRC,KIRP,LIHC,LUSC,READ,STAD	2	BRCA,KICH
TBC1D7	8	BLCA,BRCA,CHOL,ESCA,LIHC,LUAD,LUSC,UCEC	1	KICH
TBCE	8	BLCA,BRCA,ESCA,GBM,LIHC,LUAD,LUSC,UCEC	2	KICH,THCA
TBX19	8	BLCA,CHOL,ESCA,GBM,KIRC,KIRP,LIHC,STAD	1	KICH
TBX4	8	CHOL,COAD,ESCA,GBM,HNSC,KIRC,LIHC,STAD	5	BLCA,BRCA,LUAD,LUSC,PRAD
TCIRG1	8	BRCA,CHOL,GBM,HNSC,KIRC,KIRP,THCA,UCEC	1	LUSC
TDRD5	8	BLCA,CHOL,ESCA,HNSC,LIHC,LUAD,LUSC,STAD	5	GBM,KICH,KIRC,KIRP,THCA
TDRKH	8	BLCA,BRCA,COAD,LIHC,LUAD,READ,STAD,UCEC	3	GBM,KICH,KIRC
TESC	8	CHOL,COAD,KIRP,LIHC,LUAD,READ,STAD,THCA	5	BRCA,GBM,HNSC,KICH,LUSC
TEX11	8	BRCA,CHOL,HNSC,KIRC,KIRP,LIHC,LUAD,LUSC	3	COAD,KICH,READ
TGFA	8	BLCA,CHOL,ESCA,KIRC,LUAD,LUSC,THCA,UCEC	7	BRCA,COAD,GBM,KICH,LIHC,PRAD,READ
TGFBI	8	COAD,ESCA,GBM,HNSC,KIRC,KIRP,READ,THCA	1	KICH
TGM3	8	BRCA,CHOL,KIRC,LIHC,LUSC,PRAD,THCA,UCEC	4	GBM,HNSC,LUAD,STAD
TIMM8A	8	BLCA,COAD,ESCA,KICH,LUAD,LUSC,READ,STAD	1	CHOL
TLR2	8	ESCA,GBM,HNSC,KICH,KIRC,KIRP,STAD,THCA	4	LIHC,LUAD,LUSC,PRAD
TMED3	8	BLCA,BRCA,CHOL,GBM,KIRP,LUAD,LUSC,UCEC	1	HNSC
TMEM201	8	BLCA,CHOL,COAD,ESCA,LIHC,LUSC,READ,STAD	1	KIRC
TMEM234	8	BLCA,CHOL,GBM,KIRC,KIRP,LIHC,READ,UCEC	1	KICH
TMEM52	8	BLCA,COAD,KICH,LUAD,LUSC,PRAD,READ,UCEC	6	CHOL,GBM,HNSC,KIRC,KIRP,LIHC
TMEM54	8	BLCA,BRCA,CHOL,GBM,KIRC,KIRP,LUAD,LUSC	3	COAD,KICH,READ
TMEM9	8	BLCA,BRCA,CHOL,COAD,LIHC,LUAD,READ,UCEC	1	KICH
TMEM97	8	BLCA,BRCA,COAD,GBM,HNSC,READ,STAD,UCEC	2	CHOL,KICH
TMPRSS13	8	BRCA,CHOL,COAD,ESCA,LUAD,LUSC,READ,UCEC	6	GBM,KICH,KIRC,KIRP,LIHC,THCA
TMPRSS4	8	BRCA,CHOL,ESCA,LUAD,LUSC,STAD,THCA,UCEC	5	KICH,KIRC,KIRP,LIHC,PRAD
TMSB15A	8	BLCA,CHOL,GBM,HNSC,LIHC,PRAD,STAD,UCEC	3	KIRP,LUAD,THCA
TNFAIP2	8	BLCA,CHOL,ESCA,KIRC,KIRP,STAD,THCA,UCEC	1	KICH
TNFSF12-TNFSF13	8	GBM,HNSC,KIRC,KIRP,PRAD,STAD,THCA,UCEC	3	KICH,LUAD,LUSC
TNFSF4	8	BRCA,COAD,HNSC,KIRC,LIHC,LUAD,LUSC,STAD	1	KICH
TNFSF9	8	CHOL,COAD,ESCA,HNSC,KIRC,KIRP,STAD,THCA	2	GBM,KICH
TNK2	8	COAD,ESCA,HNSC,KICH,KIRC,LUSC,PRAD,READ	2	GBM,UCEC
TNNI1	8	BLCA,CHOL,ESCA,LUAD,LUSC,STAD,THCA,UCEC	4	HNSC,KICH,KIRC,KIRP
TPRXL	8	CHOL,COAD,ESCA,LIHC,LUSC,READ,STAD,UCEC	2	KICH,PRAD
TRIM36	8	CHOL,HNSC,KIRC,KIRP,PRAD,STAD,THCA,UCEC	6	COAD,ESCA,GBM,LUAD,LUSC,READ
TRIM45	8	BLCA,BRCA,CHOL,GBM,KIRP,LIHC,LUAD,LUSC	2	KICH,THCA
TRIM78P	8	COAD,GBM,HNSC,KIRC,KIRP,LUAD,READ,STAD	2	BRCA,UCEC
TRPV4	8	BLCA,COAD,ESCA,GBM,LUSC,READ,STAD,UCEC	3	KIRP,LIHC,PRAD
TTC13	8	BLCA,BRCA,CHOL,KIRC,LIHC,LUAD,STAD,UCEC	1	KICH
TTC39A	8	BLCA,BRCA,CHOL,KIRC,KIRP,LIHC,THCA,UCEC	3	HNSC,LUSC,READ
TTC9	8	BLCA,BRCA,CHOL,COAD,KIRP,LIHC,READ,UCEC	4	GBM,HNSC,KIRC,STAD
TUBB8	8	BLCA,BRCA,CHOL,LIHC,LUAD,LUSC,STAD,UCEC	1	GBM
UNC5CL	8	BLCA,CHOL,COAD,KIRP,LUAD,READ,STAD,THCA	1	KICH
USP18	8	BLCA,BRCA,ESCA,GBM,HNSC,LUAD,STAD,UCEC	3	CHOL,KICH,LIHC
UTP6	8	COAD,ESCA,GBM,KIRP,LUAD,LUSC,READ,STAD	1	KICH
VEGFA	8	COAD,GBM,HNSC,KICH,KIRC,READ,STAD,UCEC	2	KIRP,PRAD
VMP1	8	BRCA,CHOL,ESCA,GBM,KIRC,KIRP,LUAD,STAD	1	KICH
WDR54	8	BLCA,BRCA,CHOL,COAD,ESCA,HNSC,KIRC,KIRP	1	KICH
WDR93	8	BLCA,CHOL,COAD,ESCA,GBM,KIRP,READ,STAD	4	KICH,LUAD,LUSC,THCA
WNT5A	8	COAD,ESCA,GBM,KIRP,LUSC,READ,STAD,THCA	2	KICH,KIRC
XXYLT1	8	BLCA,CHOL,ESCA,GBM,HNSC,LIHC,LUSC,UCEC	1	KICH
ZEB1-AS1	8	CHOL,COAD,ESCA,GBM,KIRP,LIHC,LUSC,STAD	2	KICH,UCEC
ZMYND15	8	COAD,ESCA,GBM,KIRC,KIRP,READ,STAD,THCA	2	LUAD,LUSC
ZNF165	8	BLCA,BRCA,CHOL,ESCA,KICH,LIHC,STAD,UCEC	2	KIRC,KIRP
ZNF337	8	CHOL,COAD,KICH,KIRC,KIRP,LIHC,READ,STAD	1	UCEC
ZNRD1	8	BLCA,COAD,GBM,LIHC,LUAD,LUSC,READ,UCEC	1	KICH
ZPLD1	8	BLCA,BRCA,CHOL,ESCA,HNSC,LUAD,LUSC,THCA	4	KICH,KIRC,LIHC,READ
ZSCAN16	8	BLCA,BRCA,CHOL,GBM,LIHC,LUAD,PRAD,UCEC	2	HNSC,KICH
2016-03-04	7	BLCA,BRCA,CHOL,HNSC,KIRC,LIHC,THCA	4	COAD,GBM,LUSC,READ
AACSP1	7	CHOL,HNSC,KIRC,KIRP,LIHC,STAD,UCEC	3	GBM,KICH,LUAD
ABCB6	7	COAD,KIRC,KIRP,LUAD,LUSC,READ,UCEC	4	BLCA,CHOL,KICH,THCA
ABCC4	7	CHOL,GBM,HNSC,KIRP,LIHC,PRAD,STAD	4	BLCA,LUSC,THCA,UCEC
ABCC5	7	BRCA,CHOL,HNSC,KICH,LIHC,LUAD,LUSC	1	GBM
ABHD11-AS1	7	BRCA,CHOL,KIRC,KIRP,PRAD,THCA,UCEC	5	COAD,HNSC,KICH,LUSC,READ
ACOT7	7	BLCA,BRCA,ESCA,HNSC,LUSC,THCA,UCEC	3	GBM,KICH,KIRP
ACRBP	7	BLCA,GBM,KIRC,KIRP,PRAD,STAD,UCEC	4	COAD,KICH,LUSC,THCA
ACTBL2	7	BLCA,CHOL,COAD,ESCA,LUAD,STAD,THCA	1	BRCA
ACTR3B	7	BLCA,COAD,LUAD,LUSC,READ,STAD,UCEC	2	GBM,KIRC
ADAMTS4	7	BRCA,COAD,HNSC,KICH,KIRC,READ,THCA	2	BLCA,KIRP
ADAMTS6	7	BRCA,COAD,GBM,HNSC,LIHC,READ,STAD	4	BLCA,KICH,KIRC,KIRP
ADAMTS9	7	CHOL,COAD,GBM,KIRP,LIHC,STAD,THCA	6	BLCA,BRCA,KICH,LUAD,LUSC,PRAD
ADAMTSL2	7	BRCA,COAD,ESCA,HNSC,READ,STAD,THCA	8	CHOL,GBM,KICH,KIRC,KIRP,LIHC,LUAD,LUSC
ADAMTSL5	7	COAD,ESCA,KIRP,LUAD,LUSC,READ,THCA	3	GBM,PRAD,UCEC
ADCY3	7	CHOL,COAD,ESCA,HNSC,KIRC,READ,STAD	6	BRCA,GBM,KICH,KIRP,PRAD,UCEC
ADGRB2	7	BRCA,CHOL,HNSC,KIRP,LIHC,LUAD,LUSC	4	GBM,KICH,KIRC,PRAD
ADGRE1	7	BRCA,ESCA,GBM,HNSC,KIRC,KIRP,THCA	5	CHOL,COAD,LIHC,LUAD,LUSC
ADGRE2	7	ESCA,GBM,HNSC,KIRC,KIRP,STAD,THCA	1	LIHC
ADM	7	GBM,HNSC,KICH,KIRC,LUSC,THCA,UCEC	4	BRCA,COAD,KIRP,LIHC
AFF2	7	CHOL,HNSC,KIRC,KIRP,LIHC,THCA,UCEC	8	BLCA,BRCA,COAD,GBM,KICH,LUAD,PRAD,READ
AGER	7	BLCA,CHOL,GBM,HNSC,KIRC,KIRP,LIHC	4	KICH,LUAD,LUSC,THCA
AGT	7	BRCA,COAD,KIRC,LUAD,READ,STAD,THCA	6	BLCA,CHOL,HNSC,KICH,LUSC,UCEC
AHNAK2	7	CHOL,KICH,KIRC,KIRP,LUAD,LUSC,THCA	7	BLCA,COAD,GBM,PRAD,READ,STAD,UCEC
AJUBA	7	BLCA,COAD,ESCA,GBM,HNSC,READ,STAD	3	KICH,LUAD,PRAD
ALG6	7	BLCA,ESCA,GBM,LUAD,LUSC,PRAD,STAD	1	KICH
ALPK2	7	BRCA,HNSC,KIRC,LUAD,LUSC,STAD,UCEC	2	KICH,LIHC
ANKRD34B	7	BLCA,ESCA,HNSC,LUAD,LUSC,PRAD,UCEC	4	GBM,KICH,KIRC,KIRP
ANP32E	7	COAD,ESCA,HNSC,LUAD,LUSC,STAD,UCEC	2	KICH,PRAD
ANXA2	7	CHOL,ESCA,GBM,KIRC,KIRP,LIHC,UCEC	1	PRAD
ANXA2P1	7	CHOL,ESCA,GBM,KIRP,LIHC,STAD,UCEC	2	LUAD,PRAD
ANXA2R	7	CHOL,ESCA,GBM,HNSC,KIRC,KIRP,LIHC	1	READ
AP1M2	7	BLCA,BRCA,CHOL,ESCA,LUAD,STAD,UCEC	3	GBM,KIRC,KIRP
AP1S3	7	BRCA,CHOL,COAD,KIRP,READ,STAD,UCEC	2	KICH,THCA
APMAP	7	BLCA,ESCA,HNSC,LUSC,READ,STAD,UCEC	1	CHOL
APOBR	7	BRCA,GBM,KICH,KIRC,KIRP,STAD,UCEC	4	COAD,LUAD,LUSC,READ
APOO	7	BLCA,BRCA,CHOL,KICH,LUAD,LUSC,UCEC	1	KIRC
ARAP3	7	CHOL,GBM,HNSC,KIRC,READ,STAD,THCA	6	BRCA,KICH,KIRP,LUAD,LUSC,PRAD
ARFGEF3	7	BRCA,CHOL,COAD,LIHC,PRAD,STAD,UCEC	6	GBM,HNSC,KIRC,KIRP,LUAD,LUSC
ARHGAP27	7	BLCA,CHOL,ESCA,KIRC,KIRP,THCA,UCEC	1	HNSC
ARHGEF16	7	BLCA,BRCA,CHOL,LUAD,LUSC,STAD,UCEC	1	KICH
ARHGEF38	7	CHOL,COAD,KICH,PRAD,READ,STAD,UCEC	3	HNSC,KIRC,LUSC
ARPC5	7	BLCA,CHOL,ESCA,GBM,KIRC,KIRP,LIHC	1	KICH
ARSE	7	GBM,HNSC,KIRC,KIRP,LUAD,STAD,THCA	3	CHOL,LUSC,PRAD
ATP11A	7	CHOL,COAD,ESCA,KIRC,READ,STAD,THCA	3	BRCA,KICH,LUSC
ATP1B3	7	CHOL,ESCA,GBM,HNSC,LIHC,LUSC,UCEC	5	COAD,KICH,KIRC,KIRP,READ
B3GNT3	7	BLCA,CHOL,LUAD,LUSC,STAD,THCA,UCEC	4	BRCA,KICH,KIRC,PRAD
BACE2	7	CHOL,COAD,GBM,KICH,LUAD,READ,UCEC	1	KIRC
BARX1	7	BLCA,HNSC,KIRC,LUAD,LUSC,PRAD,UCEC	3	CHOL,ESCA,STAD
BCAS4	7	BRCA,CHOL,HNSC,KICH,KIRC,KIRP,THCA	1	LUSC
BCAT1	7	CHOL,HNSC,KICH,KIRC,LIHC,STAD,THCA	1	LUSC
BCAT2	7	BRCA,CHOL,GBM,KICH,KIRP,LIHC,PRAD	1	READ
BDH1	7	BLCA,BRCA,KICH,LUAD,LUSC,PRAD,UCEC	6	CHOL,COAD,GBM,KIRC,LIHC,READ
BMF	7	BLCA,BRCA,CHOL,GBM,HNSC,LUAD,UCEC	2	COAD,KIRC
BMP1	7	ESCA,GBM,HNSC,KIRC,KIRP,STAD,THCA	1	KICH
C14orf181	7	BLCA,COAD,KIRP,LIHC,LUAD,LUSC,PRAD	2	KICH,THCA
C14orf79	7	BLCA,BRCA,CHOL,COAD,ESCA,KIRP,READ	1	KICH
C16orf74	7	BLCA,CHOL,HNSC,KIRC,KIRP,LUAD,LUSC	3	COAD,PRAD,STAD
C1orf131	7	BRCA,ESCA,GBM,LIHC,LUAD,LUSC,STAD	1	KICH
C1orf61	7	HNSC,KICH,KIRC,KIRP,LIHC,LUAD,LUSC	1	BRCA
C1orf74	7	BRCA,HNSC,LIHC,LUAD,LUSC,STAD,UCEC	1	KICH
C1QB	7	ESCA,GBM,HNSC,KICH,KIRC,KIRP,THCA	6	CHOL,COAD,LIHC,LUAD,LUSC,READ
C1QC	7	ESCA,GBM,HNSC,KICH,KIRC,KIRP,THCA	5	COAD,LIHC,LUAD,LUSC,READ
C6orf147	7	CHOL,HNSC,KIRC,KIRP,LUAD,LUSC,STAD	2	KICH,READ
C9orf43	7	BLCA,COAD,LUSC,PRAD,READ,STAD,UCEC	4	CHOL,KICH,KIRC,THCA
C9orf84	7	BLCA,GBM,HNSC,KICH,LUAD,LUSC,STAD	2	KIRC,KIRP
CABP7	7	BRCA,KIRC,KIRP,LIHC,LUAD,LUSC,UCEC	2	READ,STAD
CACNA1D	7	BRCA,CHOL,COAD,KICH,PRAD,READ,STAD	5	GBM,HNSC,LUAD,LUSC,THCA
CACNB1	7	BLCA,CHOL,ESCA,KIRC,KIRP,LIHC,THCA	7	COAD,GBM,HNSC,KICH,LUSC,PRAD,READ
CANT1	7	BLCA,BRCA,CHOL,GBM,LIHC,LUAD,PRAD	2	COAD,READ
CASC15	7	CHOL,COAD,HNSC,LIHC,LUAD,STAD,THCA	2	BRCA,PRAD
CATSPER2	7	KICH,KIRC,KIRP,LIHC,PRAD,READ,STAD	2	BRCA,GBM
CBWD6	7	BLCA,COAD,ESCA,GBM,LUSC,READ,UCEC	1	CHOL
CCDC114	7	BLCA,BRCA,CHOL,COAD,KICH,LIHC,READ	2	LUAD,LUSC
CCDC57	7	BLCA,CHOL,COAD,KIRC,KIRP,PRAD,READ	1	KICH
CCDC74A	7	BRCA,CHOL,COAD,ESCA,KIRC,KIRP,THCA	1	KICH
CCL17	7	BRCA,ESCA,KIRC,KIRP,PRAD,THCA,UCEC	4	HNSC,KICH,LUAD,LUSC
CCL22	7	ESCA,KIRC,KIRP,PRAD,STAD,THCA,UCEC	1	LIHC
CCL3	7	COAD,ESCA,HNSC,KIRC,KIRP,STAD,UCEC	3	CHOL,LIHC,LUSC
CCL7	7	BRCA,ESCA,HNSC,LUAD,LUSC,STAD,THCA	1	KICH
CCM2	7	HNSC,KICH,KIRC,KIRP,LUAD,THCA,UCEC	1	CHOL
CCT6P1	7	CHOL,COAD,GBM,KIRC,KIRP,LUAD,LUSC	1	KICH
CD72	7	BRCA,GBM,HNSC,KIRC,KIRP,STAD,UCEC	1	KICH
CD86	7	BRCA,ESCA,GBM,HNSC,KIRC,KIRP,STAD	5	COAD,LIHC,LUAD,LUSC,READ
CELF5	7	BLCA,KICH,KIRP,LUAD,LUSC,PRAD,THCA	3	BRCA,GBM,UCEC
CEND1	7	BRCA,CHOL,HNSC,KICH,LIHC,LUAD,LUSC	8	BLCA,COAD,GBM,KIRC,KIRP,PRAD,READ,STAD
CETP	7	ESCA,GBM,HNSC,KIRC,PRAD,STAD,UCEC	6	BRCA,CHOL,LIHC,LUAD,LUSC,THCA
CFAP44	7	CHOL,KIRC,KIRP,LIHC,PRAD,READ,STAD	4	GBM,KICH,LUSC,THCA
CFAP45	7	BLCA,BRCA,CHOL,COAD,LIHC,READ,STAD	6	KICH,KIRC,KIRP,LUAD,LUSC,THCA
CGB7	7	BLCA,CHOL,ESCA,HNSC,KIRC,LUSC,THCA	2	BRCA,PRAD
CHST11	7	BRCA,CHOL,GBM,HNSC,KIRC,KIRP,THCA	2	LUSC,PRAD
CHST13	7	HNSC,KIRC,KIRP,PRAD,STAD,THCA,UCEC	4	CHOL,COAD,KICH,LUSC
CHSY3	7	COAD,ESCA,HNSC,KICH,KIRC,READ,STAD	3	LIHC,LUAD,LUSC
CIART	7	BRCA,KICH,KIRC,LIHC,LUAD,LUSC,THCA	3	PRAD,READ,STAD
CIRBP-AS1	7	BLCA,BRCA,KIRC,KIRP,LUSC,PRAD,UCEC	1	THCA
CLCF1	7	CHOL,COAD,GBM,HNSC,KIRP,LUAD,PRAD	1	KICH
CLDN3	7	BRCA,ESCA,KIRP,LUAD,PRAD,STAD,UCEC	5	COAD,HNSC,KICH,KIRC,LUSC
CLDN4	7	BRCA,CHOL,ESCA,KIRP,LUAD,STAD,UCEC	2	HNSC,KIRC
CLDN9	7	BLCA,BRCA,COAD,LUAD,READ,STAD,THCA	4	GBM,KICH,KIRC,LUSC
CLGN	7	BRCA,KICH,KIRP,LUAD,LUSC,PRAD,UCEC	4	COAD,HNSC,READ,STAD
CLIC1	7	CHOL,ESCA,GBM,KIRC,KIRP,LIHC,THCA	1	KICH
CLK2P1	7	CHOL,GBM,KIRC,LIHC,LUAD,LUSC,STAD	1	KICH
CMTM3	7	CHOL,ESCA,GBM,HNSC,KIRC,KIRP,THCA	1	KICH
CNGB1	7	BLCA,ESCA,HNSC,KICH,LUAD,LUSC,THCA	4	COAD,GBM,KIRC,READ
CNIH3	7	CHOL,COAD,HNSC,LUSC,READ,STAD,THCA	2	KICH,KIRP
COL12A1	7	BRCA,CHOL,COAD,ESCA,HNSC,READ,STAD	3	KICH,KIRP,LUAD
COL17A1	7	CHOL,HNSC,KIRP,LIHC,LUAD,LUSC,UCEC	6	BRCA,COAD,GBM,KICH,PRAD,THCA
COL18A1	7	COAD,ESCA,GBM,HNSC,LUAD,READ,STAD	4	BLCA,CHOL,KICH,LIHC
COL6A3	7	BRCA,CHOL,COAD,HNSC,KIRC,LUAD,STAD	4	BLCA,KIRP,PRAD,UCEC
COL6A4P2	7	CHOL,COAD,HNSC,LUAD,LUSC,READ,STAD	3	KICH,KIRP,THCA
COL9A2	7	CHOL,HNSC,LIHC,LUAD,LUSC,PRAD,UCEC	4	KICH,KIRC,KIRP,THCA
CORO7	7	BRCA,CHOL,KICH,KIRC,KIRP,READ,STAD	1	LUSC
CPNE9	7	BLCA,CHOL,COAD,KIRP,READ,STAD,UCEC	2	GBM,LUSC
CSPG4	7	CHOL,GBM,HNSC,KICH,KIRC,LIHC,THCA	10	BLCA,BRCA,COAD,KIRP,LUAD,LUSC,PRAD,READ,STAD,UCEC
CTAGE4	7	BLCA,CHOL,KIRP,LUSC,PRAD,STAD,UCEC	1	THCA
CTSZ	7	ESCA,GBM,HNSC,KICH,KIRC,KIRP,UCEC	4	CHOL,COAD,LIHC,LUSC
CXCL1	7	CHOL,COAD,ESCA,KIRP,READ,STAD,UCEC	5	BRCA,KICH,LIHC,LUAD,PRAD
CYP19A1	7	COAD,ESCA,GBM,KIRP,LIHC,LUSC,STAD	3	BLCA,PRAD,THCA
CYP24A1	7	COAD,ESCA,LUAD,LUSC,READ,STAD,UCEC	4	BRCA,KICH,KIRC,PRAD
DERL3	7	BLCA,BRCA,HNSC,KIRC,LUAD,LUSC,UCEC	2	COAD,READ
DESI1	7	BLCA,COAD,KICH,LUAD,LUSC,READ,UCEC	1	CHOL
DGKI	7	CHOL,HNSC,KICH,LIHC,LUAD,LUSC,STAD	5	BRCA,GBM,KIRP,PRAD,THCA
DGKZ	7	BLCA,CHOL,COAD,KIRC,LIHC,READ,UCEC	1	GBM
DIO2	7	COAD,LIHC,LUAD,LUSC,READ,STAD,UCEC	5	GBM,HNSC,KIRC,KIRP,THCA
DKFZp434J0226	7	BLCA,HNSC,KIRC,KIRP,LUAD,LUSC,THCA	3	GBM,PRAD,UCEC
DKK1	7	CHOL,COAD,HNSC,LIHC,LUSC,STAD,THCA	3	BLCA,KICH,PRAD
DLEU1	7	BRCA,COAD,GBM,KIRC,LUAD,LUSC,UCEC	1	PRAD
DLL4	7	HNSC,KICH,KIRC,LIHC,READ,STAD,THCA	4	BRCA,KIRP,LUAD,LUSC
DNAH17	7	BLCA,CHOL,HNSC,LIHC,LUSC,READ,STAD	2	GBM,KICH
DNAJB13	7	BLCA,CHOL,KIRC,KIRP,LIHC,LUAD,UCEC	3	KICH,LUSC,PRAD
DNM1P35	7	CHOL,COAD,HNSC,KIRC,KIRP,LIHC,LUSC	4	BRCA,GBM,PRAD,UCEC
DNMT3A	7	BLCA,BRCA,CHOL,LIHC,LUAD,LUSC,UCEC	1	KICH
DNPH1	7	BLCA,BRCA,ESCA,LUAD,LUSC,PRAD,UCEC	1	KICH
DPY30	7	BLCA,BRCA,ESCA,GBM,LUAD,LUSC,UCEC	1	KICH
DPYSL4	7	CHOL,KIRC,LIHC,LUAD,LUSC,PRAD,THCA	3	BLCA,GBM,KICH
DRD4	7	BRCA,HNSC,KIRC,KIRP,LIHC,LUAD,LUSC	1	THCA
DSP	7	BLCA,BRCA,ESCA,KICH,LUAD,LUSC,UCEC	3	GBM,KIRC,KIRP
DUSP23	7	BLCA,BRCA,KIRC,KIRP,LUAD,THCA,UCEC	1	HNSC
DYX1C1	7	BLCA,BRCA,CHOL,COAD,GBM,READ,STAD	3	KICH,LUAD,LUSC
EBF2	7	CHOL,GBM,KICH,KIRC,LIHC,PRAD,STAD	6	BLCA,BRCA,KIRP,LUSC,THCA,UCEC
ELF4	7	CHOL,ESCA,GBM,HNSC,KICH,KIRC,THCA	2	COAD,PRAD
ELOVL2	7	KICH,KIRC,KIRP,LUAD,LUSC,PRAD,STAD	2	BLCA,CHOL
EMX1	7	BLCA,BRCA,HNSC,LIHC,LUAD,LUSC,STAD	4	GBM,KICH,KIRC,KIRP
ENC1	7	BLCA,COAD,LUAD,READ,STAD,THCA,UCEC	4	GBM,KICH,KIRP,LIHC
ENKUR	7	BLCA,BRCA,ESCA,GBM,HNSC,KIRC,STAD	5	COAD,KICH,LUAD,LUSC,THCA
EPHA10	7	BRCA,CHOL,LIHC,LUAD,PRAD,STAD,THCA	5	COAD,GBM,HNSC,READ,UCEC
EPHB3	7	CHOL,COAD,LUAD,LUSC,PRAD,READ,THCA	4	KICH,KIRC,KIRP,LIHC
EPN3	7	BLCA,BRCA,CHOL,KICH,LUAD,LUSC,UCEC	5	COAD,GBM,HNSC,KIRC,KIRP
EPPK1	7	BRCA,CHOL,HNSC,LIHC,LUSC,STAD,THCA	3	BLCA,GBM,KICH
EPS8L1	7	BLCA,BRCA,CHOL,GBM,LUAD,PRAD,UCEC	4	HNSC,KICH,KIRC,LIHC
EPS8L3	7	CHOL,KIRC,KIRP,LIHC,LUAD,STAD,UCEC	1	KICH
ESPN	7	BLCA,BRCA,ESCA,LUAD,LUSC,THCA,UCEC	7	CHOL,COAD,KICH,KIRC,KIRP,LIHC,PRAD
EVA1B	7	BRCA,CHOL,ESCA,GBM,HNSC,KIRC,THCA	1	KICH
FAM183A	7	BLCA,BRCA,ESCA,GBM,KIRC,KIRP,LIHC	3	KICH,LUAD,LUSC
FAM53A	7	BRCA,COAD,LIHC,LUAD,LUSC,PRAD,READ	3	GBM,KICH,THCA
FCER1G	7	ESCA,GBM,HNSC,KIRC,KIRP,STAD,THCA	4	COAD,LIHC,LUAD,LUSC
FCGR1B	7	BRCA,CHOL,KICH,KIRC,KIRP,STAD,UCEC	2	LUAD,LUSC
FCGR2A	7	ESCA,GBM,HNSC,KIRC,KIRP,STAD,THCA	2	LUAD,LUSC
FGD6	7	CHOL,ESCA,HNSC,KIRC,KIRP,LUAD,STAD	3	GBM,KICH,PRAD
FGF19	7	COAD,ESCA,HNSC,LUAD,LUSC,READ,STAD	2	BRCA,PRAD
FGFR4	7	BRCA,COAD,HNSC,KIRP,READ,STAD,UCEC	4	KICH,LUAD,LUSC,THCA
FHAD1	7	BLCA,BRCA,CHOL,COAD,HNSC,LIHC,STAD	5	KICH,LUAD,LUSC,PRAD,THCA
FHOD1	7	BLCA,CHOL,ESCA,HNSC,KIRC,STAD,THCA	1	LUSC
FKBPL	7	BLCA,BRCA,CHOL,LIHC,LUAD,LUSC,UCEC	1	KICH
FMNL2	7	CHOL,COAD,HNSC,KICH,KIRP,READ,STAD	1	BRCA
FNDC8	7	CHOL,COAD,LIHC,LUSC,PRAD,READ,STAD	1	UCEC
FOXE3	7	BLCA,ESCA,HNSC,LUAD,LUSC,STAD,UCEC	4	COAD,KICH,KIRC,KIRP
FOXL1	7	CHOL,ESCA,HNSC,KIRC,LIHC,STAD,THCA	2	KICH,KIRP
FOXL2	7	BLCA,ESCA,GBM,HNSC,LUAD,LUSC,PRAD	1	UCEC
FOXQ1	7	CHOL,COAD,LUSC,READ,STAD,THCA,UCEC	4	GBM,KICH,KIRC,PRAD
FPR3	7	BRCA,ESCA,GBM,HNSC,KIRC,KIRP,STAD	4	COAD,LIHC,LUAD,LUSC
FSD1	7	BLCA,BRCA,HNSC,KICH,LUAD,LUSC,UCEC	2	GBM,LIHC
FSTL3	7	CHOL,COAD,HNSC,KIRC,KIRP,STAD,THCA	4	KICH,LUAD,LUSC,UCEC
FUT2	7	BRCA,CHOL,LIHC,LUAD,LUSC,THCA,UCEC	4	GBM,HNSC,KIRC,PRAD
FXYD3	7	BLCA,BRCA,CHOL,ESCA,LUSC,THCA,UCEC	6	COAD,KICH,KIRC,KIRP,LUAD,READ
GABBR2	7	CHOL,KICH,KIRC,KIRP,LIHC,LUAD,THCA	2	GBM,LUSC
GABRE	7	CHOL,COAD,HNSC,KIRC,LIHC,LUSC,READ	4	BRCA,KICH,KIRP,PRAD
GAL	7	BLCA,BRCA,LIHC,LUAD,LUSC,PRAD,UCEC	2	KICH,KIRC
GALK1	7	BLCA,BRCA,COAD,ESCA,GBM,READ,UCEC	2	CHOL,KICH
GALNT5	7	BRCA,GBM,KIRC,KIRP,STAD,THCA,UCEC	5	HNSC,KICH,LUAD,LUSC,PRAD
GALR2	7	BLCA,ESCA,LIHC,LUAD,LUSC,THCA,UCEC	2	COAD,READ
GART	7	COAD,ESCA,GBM,LUAD,LUSC,READ,STAD	1	KICH
GBP5	7	BRCA,ESCA,GBM,HNSC,KIRC,KIRP,STAD	1	LIHC
GCNT3	7	BRCA,CHOL,KIRP,LIHC,LUAD,LUSC,UCEC	7	COAD,HNSC,KICH,KIRC,PRAD,READ,THCA
GJA9	7	BLCA,CHOL,KIRP,LIHC,LUAD,LUSC,UCEC	2	COAD,READ
GJC1	7	CHOL,GBM,HNSC,KICH,KIRC,LIHC,THCA	6	BLCA,COAD,KIRP,PRAD,READ,UCEC
GNLY	7	ESCA,GBM,HNSC,KICH,KIRC,KIRP,THCA	4	COAD,LIHC,LUAD,LUSC
GOLGA2P7	7	BRCA,CHOL,COAD,KIRP,LIHC,READ,UCEC	2	HNSC,LUSC
GOLT1A	7	BLCA,BRCA,COAD,READ,STAD,THCA,UCEC	5	CHOL,HNSC,KIRC,KIRP,LUSC
GORAB	7	BLCA,CHOL,ESCA,GBM,LUAD,LUSC,STAD	1	KICH
GPATCH2	7	BRCA,CHOL,COAD,LUAD,LUSC,READ,STAD	1	KICH
GPR137C	7	BLCA,BRCA,HNSC,LIHC,STAD,THCA,UCEC	1	GBM
GPR35	7	CHOL,KIRC,LIHC,LUAD,READ,STAD,UCEC	1	KICH
GPR4	7	COAD,GBM,HNSC,KIRC,READ,STAD,THCA	3	KIRP,LUAD,LUSC
GPR87	7	BLCA,ESCA,HNSC,LUAD,LUSC,THCA,UCEC	2	BRCA,PRAD
GPT2	7	BLCA,COAD,KICH,LUAD,LUSC,READ,UCEC	7	BRCA,CHOL,ESCA,HNSC,KIRC,KIRP,LIHC
GPX1	7	BLCA,GBM,KICH,KIRC,KIRP,THCA,UCEC	1	CHOL
GSTP1	7	CHOL,COAD,ESCA,GBM,LUSC,READ,UCEC	5	BRCA,KICH,KIRC,LIHC,PRAD
GUSBP4	7	BLCA,CHOL,ESCA,HNSC,LIHC,LUAD,LUSC	1	KICH
GZMB	7	COAD,ESCA,HNSC,KIRC,READ,STAD,UCEC	3	LIHC,LUAD,LUSC
HABP2	7	BLCA,COAD,LUAD,PRAD,READ,STAD,UCEC	5	CHOL,HNSC,KICH,LIHC,LUSC
HAVCR2	7	ESCA,GBM,HNSC,KIRC,KIRP,STAD,THCA	3	LIHC,LUAD,LUSC
HCG26	7	CHOL,HNSC,KICH,KIRC,KIRP,LIHC,STAD	1	LUSC
HCG27	7	CHOL,GBM,HNSC,KIRC,KIRP,LIHC,PRAD	2	COAD,KICH
HENMT1	7	BLCA,COAD,ESCA,HNSC,PRAD,READ,STAD	3	GBM,KICH,KIRP
HHIPL2	7	BRCA,HNSC,KIRP,LIHC,LUAD,LUSC,STAD	2	PRAD,THCA
HIST1H2AK	7	BLCA,BRCA,CHOL,LIHC,LUAD,PRAD,STAD	1	KICH
HLA-B	7	ESCA,GBM,HNSC,KICH,KIRC,KIRP,THCA	2	COAD,LUSC
HLA-C	7	BLCA,BRCA,ESCA,GBM,HNSC,KICH,KIRC	2	COAD,LUSC
HLA-H	7	CHOL,ESCA,GBM,HNSC,KIRC,KIRP,LIHC	2	COAD,LUSC
HLX	7	ESCA,GBM,HNSC,KICH,KIRC,PRAD,THCA	5	CHOL,COAD,LUAD,LUSC,READ
HMGN1	7	BLCA,BRCA,CHOL,GBM,LIHC,LUAD,UCEC	1	KICH
HNF1A	7	COAD,KIRC,LUAD,PRAD,READ,STAD,UCEC	2	GBM,KICH
HOXA9	7	ESCA,GBM,HNSC,LIHC,LUSC,PRAD,STAD	2	BRCA,KIRC
HOXB3	7	BLCA,CHOL,COAD,ESCA,GBM,LUAD,LUSC	3	KIRC,KIRP,PRAD
HOXB5	7	BLCA,CHOL,ESCA,GBM,HNSC,STAD,UCEC	5	KICH,KIRC,KIRP,LUSC,PRAD
HOXD10	7	ESCA,GBM,HNSC,LIHC,LUAD,LUSC,STAD	7	BRCA,COAD,KICH,KIRC,KIRP,PRAD,READ
HOXD9	7	CHOL,ESCA,GBM,HNSC,LIHC,LUSC,STAD	3	BRCA,KICH,KIRP
HPCA	7	CHOL,ESCA,HNSC,KIRC,KIRP,LUAD,LUSC	5	COAD,GBM,KICH,READ,UCEC
HPSE	7	BRCA,CHOL,ESCA,GBM,LUSC,STAD,THCA	5	COAD,HNSC,KIRP,LIHC,READ
HRAS	7	BLCA,BRCA,CHOL,KIRC,LIHC,LUSC,UCEC	1	GBM
HSD3B7	7	GBM,KIRC,KIRP,LUAD,PRAD,STAD,THCA	1	KICH
HSP90AB2P	7	CHOL,COAD,ESCA,LIHC,LUSC,READ,STAD	2	GBM,UCEC
HSPA7	7	CHOL,GBM,KICH,KIRC,KIRP,LIHC,LUAD	1	COAD
HTR3A	7	CHOL,KICH,KIRP,LIHC,LUAD,LUSC,UCEC	6	BLCA,COAD,GBM,HNSC,READ,STAD
IFI16	7	CHOL,ESCA,GBM,HNSC,KIRC,KIRP,LUSC	4	BRCA,KICH,PRAD,UCEC
IFI27	7	BLCA,BRCA,ESCA,HNSC,KIRC,KIRP,UCEC	2	KICH,LUSC
IFI44	7	COAD,ESCA,GBM,HNSC,KIRC,KIRP,STAD	2	KICH,LUSC
IFITM3	7	COAD,ESCA,GBM,HNSC,KIRC,READ,STAD	3	CHOL,KICH,LUSC
IFNG	7	ESCA,HNSC,KIRC,LUAD,READ,STAD,UCEC	1	THCA
IFRD2	7	BLCA,COAD,GBM,KICH,KIRP,READ,UCEC	1	CHOL
IGFL1	7	BLCA,COAD,LUAD,LUSC,READ,THCA,UCEC	3	KICH,KIRC,KIRP
IL1A	7	BLCA,CHOL,COAD,ESCA,HNSC,KICH,KIRP	3	LUAD,PRAD,THCA
IL20RB	7	GBM,HNSC,KIRC,KIRP,LUAD,LUSC,UCEC	2	LIHC,PRAD
IL22RA2	7	CHOL,ESCA,HNSC,LUAD,LUSC,THCA,UCEC	3	BRCA,COAD,READ
INHBB	7	COAD,KICH,KIRC,LUAD,PRAD,READ,THCA	4	BLCA,BRCA,CHOL,LIHC
INO80B	7	BLCA,BRCA,COAD,KIRC,LUSC,PRAD,READ	1	KICH
IRF5	7	BLCA,BRCA,CHOL,ESCA,GBM,KIRP,THCA	1	KICH
ISG20	7	BRCA,CHOL,GBM,HNSC,KIRC,KIRP,UCEC	3	COAD,READ,THCA
ISYNA1	7	BLCA,BRCA,CHOL,LUAD,LUSC,STAD,THCA	2	KICH,PRAD
ITGB2	7	BRCA,ESCA,GBM,KIRC,KIRP,STAD,THCA	4	COAD,LIHC,LUAD,LUSC
ITGB6	7	BLCA,CHOL,ESCA,HNSC,STAD,THCA,UCEC	5	KICH,KIRC,LUAD,LUSC,PRAD
JUP	7	BLCA,BRCA,CHOL,ESCA,LUAD,LUSC,STAD	1	KIRC
KCNH4	7	CHOL,COAD,KIRC,LIHC,LUAD,READ,STAD	3	BRCA,GBM,PRAD
KCNH8	7	COAD,KIRP,LUAD,LUSC,PRAD,READ,STAD	5	BRCA,GBM,LIHC,THCA,UCEC
KCNQ3	7	CHOL,KIRC,KIRP,LIHC,LUAD,STAD,THCA	3	GBM,LUSC,PRAD
KCTD17	7	BRCA,CHOL,ESCA,HNSC,KIRC,KIRP,LIHC	3	GBM,KICH,PRAD
KIAA1324	7	BRCA,CHOL,KIRC,KIRP,LIHC,PRAD,UCEC	7	COAD,GBM,HNSC,KICH,LUSC,READ,THCA
KIAA1522	7	BLCA,BRCA,CHOL,LIHC,LUAD,LUSC,UCEC	3	COAD,GBM,KIRC
KLC2	7	BRCA,CHOL,COAD,ESCA,LIHC,LUAD,LUSC	1	GBM
KLF16	7	BRCA,ESCA,KIRC,LUSC,PRAD,READ,THCA	1	GBM
KLHDC8A	7	CHOL,GBM,KIRC,LIHC,LUAD,LUSC,THCA	6	ESCA,HNSC,KICH,KIRP,STAD,UCEC
KLK6	7	COAD,ESCA,LUAD,LUSC,READ,STAD,THCA	7	BRCA,GBM,HNSC,KICH,KIRC,KIRP,PRAD
KLK8	7	COAD,ESCA,LUAD,LUSC,READ,STAD,THCA	2	BRCA,KICH
KRT14	7	BLCA,CHOL,HNSC,KIRC,LUAD,LUSC,THCA	5	BRCA,COAD,KIRP,PRAD,READ
KRT8	7	BLCA,BRCA,KICH,KIRP,LUAD,STAD,UCEC	1	COAD
KRTAP4-1	7	BLCA,ESCA,HNSC,LUAD,LUSC,READ,STAD	1	GBM
KRTCAP3	7	BLCA,BRCA,CHOL,LUAD,LUSC,STAD,UCEC	2	KIRP,LIHC
KTN1-AS1	7	BLCA,CHOL,ESCA,HNSC,LIHC,LUAD,LUSC	2	KIRC,UCEC
L3MBTL1	7	CHOL,COAD,KIRC,KIRP,LIHC,LUAD,READ	2	BRCA,GBM
LACTB2	7	BLCA,COAD,ESCA,KIRP,LUAD,READ,STAD	1	CHOL
LAMA4	7	CHOL,GBM,HNSC,KICH,KIRC,KIRP,LIHC	6	BLCA,BRCA,LUAD,LUSC,PRAD,UCEC
LAMP5	7	BRCA,CHOL,HNSC,LUAD,LUSC,PRAD,THCA	5	COAD,GBM,KICH,KIRC,KIRP
LDHA	7	ESCA,GBM,KIRC,LUAD,LUSC,READ,UCEC	2	CHOL,LIHC
LGALS3	7	CHOL,GBM,KICH,KIRC,KIRP,LIHC,THCA	7	BLCA,BRCA,COAD,HNSC,LUSC,PRAD,READ
LHFPL5	7	BRCA,CHOL,HNSC,KIRP,LUAD,LUSC,STAD	1	GBM
LILRA6	7	GBM,HNSC,KIRC,KIRP,STAD,THCA,UCEC	4	COAD,LIHC,LUAD,LUSC
LILRB2	7	ESCA,GBM,HNSC,KIRC,KIRP,STAD,UCEC	4	COAD,LIHC,LUAD,LUSC
LIMD2	7	BLCA,BRCA,ESCA,HNSC,KIRC,KIRP,UCEC	3	COAD,KICH,READ
LINC00346	7	BLCA,COAD,ESCA,LIHC,LUAD,READ,STAD	2	KICH,PRAD
LINC00471	7	CHOL,COAD,LIHC,LUAD,LUSC,READ,STAD	2	KICH,THCA
LINC00893	7	CHOL,COAD,KIRC,KIRP,LIHC,PRAD,READ	1	BRCA
LINC01002	7	BLCA,BRCA,COAD,LUAD,LUSC,READ,UCEC	1	GBM
LMX1B	7	BRCA,CHOL,ESCA,HNSC,LUAD,LUSC,PRAD	6	COAD,KICH,KIRC,KIRP,READ,THCA
LOC374443	7	CHOL,ESCA,GBM,HNSC,KIRC,LIHC,LUSC	3	PRAD,READ,UCEC
LOC400927	7	BLCA,CHOL,GBM,HNSC,LIHC,LUSC,PRAD	2	BRCA,KICH
LOC401010	7	BLCA,BRCA,COAD,ESCA,LUSC,READ,STAD	1	GBM
LOC645166	7	CHOL,HNSC,KIRC,KIRP,LIHC,LUAD,LUSC	2	BRCA,KICH
LOC730668	7	BLCA,CHOL,ESCA,KIRC,LUAD,LUSC,PRAD	1	KICH
LRFN1	7	BLCA,BRCA,CHOL,HNSC,KIRC,LUSC,PRAD	3	COAD,GBM,THCA
LRFN2	7	BLCA,BRCA,KICH,LIHC,LUAD,LUSC,PRAD	5	COAD,GBM,HNSC,KIRP,STAD
LRRC16B	7	BRCA,COAD,KIRC,LUAD,LUSC,READ,UCEC	4	CHOL,GBM,LIHC,THCA
LRRC26	7	BLCA,BRCA,CHOL,LIHC,LUAD,PRAD,UCEC	3	COAD,HNSC,READ
LRRN4	7	BLCA,CHOL,COAD,HNSC,KIRP,READ,STAD	6	GBM,KICH,KIRC,LIHC,LUAD,LUSC
LTA	7	BRCA,ESCA,HNSC,KIRC,LUAD,STAD,UCEC	1	COAD
LTBP2	7	CHOL,GBM,HNSC,KICH,LIHC,READ,STAD	5	BRCA,KIRP,LUAD,LUSC,UCEC
LYPD3	7	BRCA,CHOL,COAD,ESCA,LIHC,LUAD,LUSC	3	KICH,KIRC,KIRP
LYPD6B	7	BLCA,BRCA,CHOL,COAD,HNSC,LUAD,LUSC	6	GBM,KICH,KIRC,KIRP,LIHC,PRAD
MAGED4	7	CHOL,GBM,HNSC,LIHC,LUAD,LUSC,STAD	3	KICH,KIRC,THCA
MAL2	7	BLCA,BRCA,CHOL,ESCA,PRAD,STAD,UCEC	3	GBM,KICH,KIRC
MAP7	7	BLCA,BRCA,ESCA,LUSC,READ,STAD,UCEC	4	GBM,KICH,KIRC,LIHC
MAP7D2	7	CHOL,KIRC,LIHC,LUAD,LUSC,READ,THCA	6	BRCA,ESCA,GBM,KICH,PRAD,STAD
MAPK8IP2	7	BLCA,BRCA,CHOL,LIHC,LUAD,LUSC,PRAD	5	COAD,GBM,KIRC,THCA,UCEC
MAST2	7	CHOL,KICH,LIHC,LUAD,LUSC,PRAD,THCA	1	COAD
MB21D1	7	CHOL,COAD,ESCA,GBM,HNSC,KIRC,STAD	2	KICH,PRAD
MEA1	7	BRCA,ESCA,GBM,LIHC,LUAD,LUSC,UCEC	1	KICH
MESP1	7	KIRC,KIRP,LIHC,LUAD,LUSC,PRAD,UCEC	5	BRCA,COAD,HNSC,KICH,READ
MGAT4B	7	BLCA,BRCA,KICH,KIRP,PRAD,THCA,UCEC	1	COAD
MIR17HG	7	COAD,HNSC,KIRC,LIHC,PRAD,READ,STAD	3	BRCA,KICH,THCA
MISP	7	BLCA,BRCA,CHOL,HNSC,STAD,THCA,UCEC	5	COAD,GBM,KICH,KIRC,LUSC
MKRN3	7	BLCA,BRCA,ESCA,HNSC,LIHC,LUAD,LUSC	4	COAD,KICH,KIRP,THCA
MLLT11	7	BLCA,BRCA,CHOL,HNSC,LUAD,LUSC,THCA	5	COAD,GBM,KICH,READ,STAD
MORN3	7	BLCA,BRCA,CHOL,COAD,HNSC,KIRP,STAD	5	KICH,KIRC,LUAD,LUSC,THCA
MPLKIP	7	BLCA,ESCA,GBM,HNSC,LUAD,LUSC,READ	1	CHOL
MPP6	7	CHOL,COAD,KIRP,LUAD,LUSC,PRAD,READ	3	BRCA,KICH,THCA
MS4A14	7	GBM,HNSC,KICH,KIRC,KIRP,STAD,THCA	2	LUAD,LUSC
MT3	7	BRCA,CHOL,KICH,KIRC,LIHC,LUSC,UCEC	6	COAD,ESCA,HNSC,KIRP,READ,STAD
MTFR1	7	BLCA,BRCA,COAD,GBM,HNSC,LUAD,LUSC	3	CHOL,KICH,THCA
MUC16	7	BLCA,COAD,ESCA,KIRC,LUAD,STAD,UCEC	1	BRCA
MYCN	7	BRCA,COAD,LIHC,LUAD,LUSC,READ,UCEC	4	KICH,KIRC,KIRP,THCA
MYL6B	7	CHOL,COAD,LIHC,LUAD,LUSC,READ,UCEC	2	HNSC,KICH
MYO10	7	BLCA,CHOL,HNSC,KICH,READ,STAD,UCEC	4	KIRC,KIRP,LIHC,THCA
MYO1G	7	BRCA,GBM,HNSC,KIRC,KIRP,PRAD,THCA	3	COAD,LUAD,LUSC
MYO3B	7	BRCA,COAD,HNSC,LUAD,LUSC,THCA,UCEC	4	KICH,KIRC,KIRP,PRAD
MYO7A	7	COAD,HNSC,KIRC,LUAD,LUSC,READ,STAD	4	BRCA,CHOL,KIRP,LIHC
N4BP2L2-IT2	7	BLCA,CHOL,KIRC,KIRP,LIHC,READ,STAD	2	BRCA,UCEC
NBEAL2	7	BLCA,CHOL,COAD,LIHC,READ,STAD,UCEC	2	HNSC,LUSC
NDC1	7	BLCA,CHOL,ESCA,GBM,LUAD,LUSC,STAD	1	KICH
NEURL3	7	BLCA,CHOL,ESCA,GBM,HNSC,STAD,UCEC	6	BRCA,COAD,KICH,KIRC,KIRP,PRAD
NKAIN4	7	BLCA,BRCA,LUAD,LUSC,STAD,THCA,UCEC	1	KICH
NKX6-1	7	BRCA,HNSC,KICH,LUAD,LUSC,PRAD,UCEC	1	THCA
NME4	7	BRCA,GBM,KIRC,KIRP,LUAD,LUSC,UCEC	1	STAD
NMI	7	BLCA,ESCA,GBM,HNSC,KIRC,KIRP,STAD	1	KICH
NOL11	7	BLCA,COAD,ESCA,GBM,LUAD,LUSC,STAD	1	KICH
NQO1	7	CHOL,COAD,LIHC,LUAD,LUSC,READ,UCEC	1	KICH
NR2F6	7	BLCA,BRCA,KICH,LUAD,PRAD,THCA,UCEC	2	CHOL,COAD
NRCAM	7	BLCA,CHOL,LIHC,LUSC,STAD,THCA,UCEC	1	LUAD
NSMF	7	CHOL,COAD,KICH,KIRP,LUAD,LUSC,READ	1	GBM
NUDT8	7	BLCA,ESCA,KICH,LUAD,LUSC,PRAD,UCEC	2	CHOL,HNSC
OLA1	7	CHOL,COAD,ESCA,LUAD,LUSC,READ,UCEC	1	KICH
OSR2	7	ESCA,GBM,HNSC,LIHC,LUAD,LUSC,STAD	8	BLCA,BRCA,COAD,KICH,PRAD,READ,THCA,UCEC
OVOL1	7	BRCA,CHOL,ESCA,LUAD,LUSC,STAD,UCEC	2	KIRC,KIRP
PARP12	7	BLCA,BRCA,ESCA,GBM,HNSC,KIRC,KIRP	1	COAD
PCDHB2	7	CHOL,KIRC,KIRP,LIHC,PRAD,STAD,THCA	2	COAD,KICH
PDLIM7	7	CHOL,GBM,HNSC,KIRC,KIRP,LIHC,THCA	4	BLCA,PRAD,READ,UCEC
PDP1	7	CHOL,COAD,ESCA,KICH,LUAD,LUSC,STAD	2	GBM,KIRC
PDZK1IP1	7	BLCA,CHOL,COAD,LIHC,STAD,THCA,UCEC	3	HNSC,KICH,LUSC
PFKP	7	CHOL,ESCA,KIRC,KIRP,LIHC,LUAD,LUSC	2	GBM,KICH
PIK3R6	7	BRCA,GBM,KICH,KIRC,KIRP,LIHC,THCA	2	COAD,LUSC
PIWIL1	7	COAD,ESCA,LUAD,LUSC,READ,STAD,THCA	4	GBM,KICH,KIRC,KIRP
PKIB	7	BLCA,BRCA,KICH,KIRC,KIRP,LUAD,PRAD	5	COAD,ESCA,HNSC,READ,STAD
PKN3	7	CHOL,GBM,KIRC,LIHC,STAD,THCA,UCEC	3	BRCA,KICH,LUSC
PKP1	7	BLCA,CHOL,COAD,HNSC,KIRC,LUSC,READ	5	BRCA,GBM,KICH,KIRP,PRAD
PLA2G16	7	COAD,KICH,KIRC,KIRP,READ,STAD,THCA	5	BRCA,CHOL,HNSC,LIHC,LUSC
PLA2G2D	7	BRCA,HNSC,KIRC,KIRP,LUAD,PRAD,UCEC	3	COAD,READ,THCA
PLEKHH1	7	CHOL,KICH,KIRP,LIHC,LUSC,PRAD,UCEC	3	GBM,HNSC,THCA
PNPLA3	7	BLCA,COAD,ESCA,HNSC,READ,STAD,UCEC	7	CHOL,GBM,KICH,KIRC,KIRP,LIHC,LUAD
POFUT1	7	ESCA,GBM,HNSC,KICH,LUSC,READ,STAD	1	CHOL
POM121L10P	7	CHOL,HNSC,KIRP,LIHC,PRAD,STAD,UCEC	2	KICH,LUSC
PPAPDC1B	7	BLCA,BRCA,CHOL,GBM,LUAD,LUSC,UCEC	1	KIRP
PPIAL4C	7	BRCA,COAD,KIRP,LIHC,LUSC,STAD,UCEC	1	GBM
PPM1H	7	CHOL,COAD,LUAD,PRAD,READ,STAD,UCEC	4	GBM,HNSC,KIRC,LIHC
PPM1N	7	BLCA,COAD,KIRC,KIRP,LUAD,STAD,THCA	3	BRCA,KICH,PRAD
PPP1R14C	7	BLCA,CHOL,ESCA,HNSC,KIRP,LIHC,UCEC	7	BRCA,COAD,GBM,KICH,KIRC,LUAD,PRAD
PRAC2	7	BRCA,HNSC,LUAD,LUSC,PRAD,STAD,UCEC	2	BLCA,READ
PRPF19	7	BRCA,COAD,ESCA,LUAD,LUSC,READ,UCEC	1	GBM
PRPF3	7	CHOL,COAD,GBM,KIRC,LIHC,LUAD,READ	1	KICH
PSMA5	7	BLCA,BRCA,ESCA,GBM,LUAD,LUSC,UCEC	1	KICH
PTHLH	7	CHOL,HNSC,KICH,KIRC,LIHC,LUAD,LUSC	3	BRCA,STAD,THCA
QRICH2	7	BLCA,CHOL,KICH,LIHC,PRAD,STAD,UCEC	2	HNSC,THCA
RAB15	7	BLCA,COAD,LUAD,READ,STAD,THCA,UCEC	3	GBM,KIRC,KIRP
RAB19	7	BLCA,BRCA,CHOL,LUAD,PRAD,STAD,UCEC	3	COAD,KIRC,LUSC
RAET1L	7	CHOL,COAD,ESCA,LUAD,LUSC,READ,UCEC	3	GBM,KICH,KIRC
RANBP17	7	BRCA,CHOL,COAD,KIRP,PRAD,STAD,UCEC	4	GBM,KICH,LUSC,THCA
RAPGEFL1	7	ESCA,KIRC,KIRP,LUAD,LUSC,THCA,UCEC	3	COAD,GBM,PRAD
RGL2	7	CHOL,COAD,GBM,LIHC,PRAD,READ,UCEC	1	KICH
RGL3	7	BLCA,CHOL,COAD,KICH,LIHC,THCA,UCEC	4	ESCA,HNSC,KIRC,LUSC
RGS10	7	BRCA,CHOL,ESCA,KIRC,KIRP,PRAD,UCEC	3	COAD,KICH,READ
RGS17	7	CHOL,KIRC,KIRP,LIHC,LUAD,LUSC,PRAD	1	THCA
RHBG	7	BLCA,BRCA,COAD,KICH,LUAD,LUSC,READ	4	CHOL,HNSC,KIRC,KIRP
RHOV	7	BLCA,CHOL,ESCA,LUAD,LUSC,THCA,UCEC	4	GBM,KICH,KIRC,KIRP
RHPN2	7	BLCA,GBM,KIRP,LUAD,PRAD,STAD,UCEC	1	THCA
RIMBP3	7	BRCA,CHOL,HNSC,KIRC,KIRP,LIHC,THCA	1	COAD
RIMS2	7	HNSC,KICH,KIRP,LIHC,LUAD,LUSC,THCA	5	BLCA,COAD,GBM,KIRC,READ
RLTPR	7	BRCA,HNSC,KIRC,KIRP,LUAD,PRAD,UCEC	3	COAD,GBM,THCA
RNF208	7	BRCA,COAD,LUAD,PRAD,READ,THCA,UCEC	2	GBM,HNSC
RPL39L	7	BRCA,CHOL,ESCA,HNSC,LIHC,LUAD,LUSC	2	COAD,PRAD
RPS6KA1	7	BLCA,BRCA,ESCA,GBM,HNSC,STAD,UCEC	3	COAD,LUSC,READ
RPS6KA4	7	BLCA,CHOL,ESCA,HNSC,KICH,KIRP,PRAD	1	GBM
RTP4	7	CHOL,ESCA,GBM,HNSC,KICH,KIRC,KIRP	1	PRAD
RUNX3	7	ESCA,GBM,HNSC,KIRC,KIRP,STAD,UCEC	4	COAD,LIHC,LUAD,THCA
S100A5	7	BLCA,COAD,ESCA,LUAD,READ,STAD,THCA	2	KIRC,KIRP
SAMD14	7	BRCA,CHOL,HNSC,KIRC,KIRP,READ,THCA	5	GBM,KICH,LUAD,LUSC,PRAD
SCG5	7	BLCA,HNSC,KIRC,KIRP,LUAD,LUSC,THCA	5	COAD,GBM,LIHC,PRAD,READ
SCNN1D	7	HNSC,KIRC,KIRP,LIHC,LUAD,LUSC,PRAD	3	CHOL,KICH,STAD
SDF2L1	7	BLCA,BRCA,GBM,LIHC,LUAD,LUSC,UCEC	1	THCA
SEC61A2	7	BLCA,BRCA,COAD,LUAD,LUSC,STAD,UCEC	3	CHOL,GBM,KICH
SERPINA1	7	BLCA,GBM,HNSC,KIRC,STAD,THCA,UCEC	5	CHOL,KICH,LIHC,LUAD,LUSC
SERPINB7	7	BLCA,BRCA,COAD,ESCA,HNSC,LUAD,LUSC	3	KICH,KIRC,KIRP
SFRP4	7	CHOL,COAD,GBM,LIHC,LUAD,PRAD,STAD	4	BRCA,KICH,THCA,UCEC
SFXN3	7	CHOL,COAD,HNSC,KIRC,KIRP,READ,THCA	5	GBM,KICH,LUSC,PRAD,UCEC
SH2D3A	7	BLCA,BRCA,CHOL,ESCA,STAD,THCA,UCEC	2	KICH,KIRC
SIGLEC12	7	ESCA,HNSC,KIRC,KIRP,STAD,THCA,UCEC	2	COAD,LUSC
SIGLEC15	7	COAD,HNSC,KICH,KIRP,LIHC,THCA,UCEC	1	PRAD
SIGMAR1	7	BLCA,COAD,ESCA,HNSC,LUAD,LUSC,READ	1	CHOL
SLC12A2	7	CHOL,COAD,KICH,PRAD,READ,STAD,THCA	6	BRCA,ESCA,GBM,HNSC,KIRP,LUSC
SLC12A5	7	HNSC,KICH,KIRC,KIRP,LIHC,PRAD,THCA	2	GBM,LUSC
SLC16A8	7	CHOL,KICH,KIRC,LUAD,LUSC,PRAD,STAD	1	GBM
SLC20A1	7	BRCA,ESCA,HNSC,KICH,LUAD,STAD,UCEC	2	CHOL,COAD
SLC25A10	7	BLCA,BRCA,LUAD,LUSC,PRAD,STAD,UCEC	2	CHOL,KIRC
SLC2A5	7	CHOL,ESCA,GBM,KIRC,LIHC,LUAD,LUSC	6	COAD,KICH,KIRP,PRAD,READ,STAD
SLC34A3	7	BRCA,CHOL,COAD,LIHC,PRAD,READ,THCA	4	HNSC,KICH,KIRC,KIRP
SLC35B2	7	BLCA,CHOL,COAD,GBM,LUAD,LUSC,UCEC	1	KICH
SLC35E4	7	CHOL,COAD,LIHC,LUAD,LUSC,READ,STAD	1	GBM
SLC36A1	7	CHOL,HNSC,KIRC,LIHC,LUSC,PRAD,UCEC	2	COAD,READ
SLC38A1	7	BLCA,BRCA,CHOL,KICH,KIRC,KIRP,LUSC	3	GBM,PRAD,THCA
SLC39A4	7	BLCA,BRCA,ESCA,HNSC,LUAD,READ,UCEC	3	KICH,KIRC,KIRP
SLC39A6	7	BRCA,CHOL,COAD,HNSC,LUAD,LUSC,STAD	2	KICH,KIRP
SLC44A5	7	BLCA,ESCA,HNSC,LIHC,LUAD,LUSC,PRAD	2	KICH,KIRC
SLC6A14	7	CHOL,COAD,ESCA,LIHC,STAD,THCA,UCEC	4	BRCA,HNSC,LUAD,LUSC
SLC6A20	7	COAD,KIRP,PRAD,READ,STAD,THCA,UCEC	6	GBM,HNSC,KIRC,LIHC,LUAD,LUSC
SLC6A8	7	CHOL,KICH,KIRC,LIHC,LUAD,LUSC,UCEC	3	COAD,READ,STAD
SLC7A5P2	7	CHOL,COAD,HNSC,KIRC,LIHC,LUSC,READ	1	THCA
SLCO1B7	7	COAD,HNSC,LUAD,LUSC,PRAD,READ,STAD	3	BRCA,CHOL,LIHC
SLFN13	7	CHOL,GBM,KIRC,KIRP,LUAD,STAD,THCA	4	BRCA,COAD,PRAD,READ
SNORD17	7	CHOL,COAD,HNSC,KIRP,LUSC,READ,UCEC	1	STAD
SNX10	7	BLCA,COAD,ESCA,HNSC,KIRC,KIRP,STAD	4	KICH,LIHC,LUAD,LUSC
SORD	7	BRCA,COAD,GBM,LUAD,LUSC,READ,UCEC	6	CHOL,KICH,KIRC,KIRP,LIHC,THCA
SPATC1	7	BRCA,CHOL,HNSC,KIRC,LIHC,STAD,UCEC	1	KICH
SPDEF	7	BRCA,CHOL,KIRC,LUAD,PRAD,THCA,UCEC	5	COAD,GBM,HNSC,LUSC,READ
SPEF1	7	BLCA,BRCA,CHOL,COAD,KIRP,LIHC,PRAD	4	KICH,LUAD,LUSC,THCA
SPI1	7	BRCA,GBM,KICH,KIRC,KIRP,THCA,UCEC	4	COAD,LIHC,LUAD,LUSC
SPINK1	7	CHOL,HNSC,LIHC,LUAD,PRAD,STAD,UCEC	2	KIRC,KIRP
SPOCK1	7	CHOL,HNSC,LIHC,LUAD,LUSC,PRAD,THCA	4	GBM,KICH,KIRC,KIRP
SPRY4	7	COAD,GBM,HNSC,KIRC,READ,STAD,THCA	4	KICH,KIRP,LUAD,LUSC
SREBF1	7	BLCA,BRCA,ESCA,KICH,KIRC,THCA,UCEC	3	CHOL,GBM,LIHC
SRPX2	7	CHOL,COAD,GBM,LUAD,LUSC,READ,THCA	3	KICH,KIRC,KIRP
SRRM3	7	CHOL,KICH,KIRP,LIHC,LUAD,LUSC,THCA	2	GBM,PRAD
SSTR5	7	CHOL,COAD,LIHC,LUAD,LUSC,READ,STAD	3	KICH,KIRC,PRAD
STC1	7	CHOL,COAD,GBM,HNSC,LIHC,READ,STAD	4	BLCA,KICH,KIRP,THCA
STEAP1	7	ESCA,GBM,HNSC,LUAD,LUSC,PRAD,STAD	5	BRCA,CHOL,KICH,KIRP,THCA
STK26	7	BRCA,CHOL,COAD,ESCA,LUAD,LUSC,STAD	5	KICH,KIRC,KIRP,PRAD,UCEC
STK32C	7	BLCA,BRCA,CHOL,COAD,KIRP,PRAD,STAD	3	GBM,KICH,LUSC
STK39	7	CHOL,KICH,KIRC,KIRP,LIHC,LUAD,LUSC	3	BLCA,GBM,HNSC
SULT4A1	7	KIRP,LIHC,LUAD,LUSC,PRAD,THCA,UCEC	3	COAD,GBM,READ
SYCP2	7	BLCA,BRCA,COAD,HNSC,KICH,LUAD,LUSC	2	KIRP,THCA
SYNGR2	7	BLCA,BRCA,CHOL,KIRP,PRAD,THCA,UCEC	1	KICH
SYT7	7	BLCA,BRCA,COAD,LUAD,LUSC,PRAD,READ	6	CHOL,GBM,KIRC,KIRP,LIHC,THCA
TACSTD2	7	BLCA,COAD,ESCA,LUSC,READ,THCA,UCEC	5	HNSC,KICH,KIRC,KIRP,LIHC
TBX6	7	CHOL,COAD,KIRC,LIHC,LUAD,LUSC,READ	4	HNSC,PRAD,STAD,THCA
TCHH	7	ESCA,KIRC,KIRP,LUSC,STAD,THCA,UCEC	4	CHOL,GBM,LIHC,LUAD
TCTEX1D2	7	BLCA,BRCA,CHOL,COAD,ESCA,LIHC,LUSC	2	KICH,KIRC
TEX30	7	BLCA,COAD,ESCA,GBM,LUSC,READ,STAD	2	CHOL,KICH
TFAP2C	7	BLCA,CHOL,COAD,ESCA,LUAD,LUSC,UCEC	2	KIRC,KIRP
TFDP1	7	BLCA,COAD,ESCA,GBM,LUSC,READ,STAD	1	KICH
TGS1	7	CHOL,COAD,ESCA,GBM,LUSC,READ,STAD	1	KIRP
TIA1	7	CHOL,COAD,GBM,KIRC,KIRP,LUSC,STAD	1	KICH
TIGD2	7	BLCA,COAD,LUAD,LUSC,READ,STAD,UCEC	2	CHOL,LIHC
TIGIT	7	BRCA,ESCA,HNSC,KIRC,KIRP,LUAD,STAD	1	COAD
TLE6	7	BLCA,BRCA,GBM,LIHC,LUAD,STAD,UCEC	7	HNSC,KIRC,KIRP,LUSC,PRAD,READ,THCA
TLL2	7	BLCA,BRCA,CHOL,KIRP,LIHC,LUAD,LUSC	4	GBM,KICH,KIRC,THCA
TMC7	7	CHOL,ESCA,HNSC,KIRC,LIHC,STAD,THCA	3	GBM,LUAD,LUSC
TMEM150B	7	ESCA,GBM,HNSC,LIHC,STAD,THCA,UCEC	4	CHOL,KICH,LUAD,LUSC
TMEM216	7	BLCA,CHOL,ESCA,GBM,LUAD,LUSC,READ	1	KICH
TMEM253	7	CHOL,GBM,KICH,KIRC,KIRP,LIHC,LUSC	6	COAD,HNSC,PRAD,READ,STAD,THCA
TMEM67	7	CHOL,COAD,GBM,HNSC,LIHC,READ,STAD	2	KICH,THCA
TMEM8A	7	BLCA,BRCA,GBM,KICH,LUAD,THCA,UCEC	1	KIRC
TMPRSS5	7	COAD,KICH,KIRC,LIHC,PRAD,READ,STAD	2	BRCA,HNSC
TMPRSS6	7	BLCA,BRCA,HNSC,KIRC,KIRP,LUAD,THCA	6	CHOL,KICH,LIHC,LUSC,READ,STAD
TNC	7	CHOL,GBM,HNSC,LUAD,LUSC,THCA,UCEC	4	KICH,KIRC,LIHC,PRAD
TNFRSF10C	7	CHOL,COAD,GBM,KIRP,READ,STAD,THCA	2	LUSC,PRAD
TNIP3	7	BRCA,ESCA,HNSC,KIRC,KIRP,STAD,UCEC	3	GBM,LUAD,LUSC
TNNI2	7	CHOL,GBM,KIRC,KIRP,LIHC,STAD,UCEC	5	BRCA,COAD,HNSC,LUAD,LUSC
TOR4A	7	CHOL,GBM,HNSC,KIRC,KIRP,STAD,THCA	3	KICH,LUSC,PRAD
TP53INP1	7	BRCA,GBM,KICH,KIRC,KIRP,PRAD,THCA	5	CHOL,COAD,ESCA,LUSC,READ
TPM3	7	BLCA,BRCA,CHOL,ESCA,LIHC,STAD,UCEC	1	KICH
TREX2	7	CHOL,COAD,KIRC,LIHC,LUAD,LUSC,READ	1	THCA
TRIM15	7	ESCA,HNSC,KIRC,LUAD,LUSC,STAD,UCEC	3	COAD,KICH,LIHC
TRIM16	7	CHOL,COAD,GBM,KIRP,LIHC,LUSC,UCEC	4	HNSC,KICH,PRAD,THCA
TRMT6	7	CHOL,COAD,ESCA,LIHC,LUSC,READ,STAD	2	KICH,KIRC
TUFT1	7	BRCA,CHOL,ESCA,LIHC,LUAD,LUSC,UCEC	3	GBM,KICH,KIRC
TYRO3	7	BLCA,CHOL,COAD,LIHC,LUSC,READ,THCA	7	BRCA,GBM,HNSC,KICH,KIRC,KIRP,UCEC
TYROBP	7	ESCA,GBM,KICH,KIRC,KIRP,THCA,UCEC	5	COAD,LIHC,LUAD,LUSC,READ
UBE2O	7	BLCA,BRCA,COAD,LIHC,LUAD,LUSC,READ	1	GBM
UBQLN4	7	BRCA,CHOL,COAD,LIHC,LUAD,LUSC,READ	1	KICH
ULK3	7	BRCA,CHOL,KICH,LIHC,LUSC,PRAD,UCEC	2	COAD,HNSC
UTP18	7	CHOL,COAD,ESCA,GBM,LUSC,READ,STAD	1	KICH
VAV2	7	BLCA,BRCA,ESCA,HNSC,KICH,PRAD,STAD	1	CHOL
VDR	7	BRCA,CHOL,ESCA,KICH,STAD,THCA,UCEC	4	COAD,KIRC,KIRP,READ
VTCN1	7	CHOL,COAD,LUAD,LUSC,READ,THCA,UCEC	7	BRCA,HNSC,KICH,KIRC,KIRP,LIHC,PRAD
WDR27	7	COAD,KIRC,KIRP,LIHC,LUSC,READ,STAD	2	BRCA,KICH
WDR46	7	CHOL,COAD,ESCA,LIHC,LUAD,LUSC,READ	1	KICH
WDR75	7	CHOL,COAD,ESCA,LUAD,LUSC,READ,STAD	1	KICH
WNT2	7	BLCA,BRCA,COAD,ESCA,HNSC,READ,STAD	6	GBM,KIRC,LIHC,LUAD,LUSC,PRAD
WNT3	7	BLCA,COAD,ESCA,LUAD,LUSC,READ,THCA	1	KICH
WRAP53	7	BLCA,CHOL,ESCA,GBM,HNSC,KIRP,UCEC	1	KICH
XIRP1	7	BRCA,CHOL,COAD,KIRC,LUAD,READ,STAD	2	GBM,HNSC
XKRX	7	BRCA,CHOL,COAD,LIHC,LUAD,READ,THCA	3	HNSC,KICH,PRAD
ZBTB32	7	BRCA,CHOL,ESCA,HNSC,KIRC,LIHC,LUAD	1	THCA
ZDHHC23	7	BLCA,CHOL,KICH,KIRP,PRAD,STAD,UCEC	3	GBM,KIRC,THCA
ZMYND10	7	BRCA,CHOL,GBM,KIRP,LIHC,PRAD,STAD	5	HNSC,KICH,KIRC,LUAD,LUSC
ZNF114	7	BLCA,COAD,ESCA,GBM,HNSC,LUSC,STAD	3	BRCA,KIRP,PRAD
ZNF497	7	BLCA,BRCA,CHOL,COAD,LIHC,PRAD,READ	1	KICH
ZNF789	7	BLCA,CHOL,KIRC,KIRP,LIHC,READ,STAD	1	KICH
ZNF792	7	BLCA,CHOL,COAD,GBM,LIHC,READ,STAD	2	KICH,LUSC
ZNF93	7	BLCA,BRCA,CHOL,GBM,LUAD,LUSC,UCEC	1	HNSC
2016-03-10	6	BLCA,BRCA,CHOL,ESCA,PRAD,THCA	4	KIRC,KIRP,LUAD,LUSC
AATBC	6	BLCA,COAD,KIRC,LIHC,READ,UCEC	1	PRAD
ABCC11	6	ESCA,LUAD,LUSC,PRAD,READ,THCA	4	CHOL,GBM,KIRP,LIHC
ABCC2	6	COAD,HNSC,KIRC,LUAD,LUSC,READ	7	BLCA,BRCA,CHOL,KICH,KIRP,LIHC,THCA
ABHD3	6	BLCA,BRCA,GBM,KICH,LUSC,UCEC	3	COAD,KIRC,READ
ACP5	6	BRCA,GBM,HNSC,KIRC,STAD,THCA	3	COAD,LUAD,LUSC
ACP6	6	BLCA,COAD,GBM,LUAD,READ,UCEC	2	HNSC,KICH
ACY1	6	BLCA,GBM,LUAD,PRAD,THCA,UCEC	5	CHOL,KICH,KIRC,KIRP,LIHC
ADAM15	6	BRCA,CHOL,LIHC,LUAD,THCA,UCEC	1	KICH
ADAM28	6	CHOL,KIRC,KIRP,LUAD,LUSC,UCEC	5	COAD,ESCA,KICH,PRAD,READ
ADAM32	6	CHOL,KICH,KIRC,LUAD,LUSC,UCEC	1	BRCA
ADAMTS2	6	COAD,ESCA,HNSC,KIRC,READ,STAD	1	LIHC
ADAP2	6	ESCA,GBM,KIRC,KIRP,STAD,THCA	4	COAD,LIHC,LUSC,READ
ADGRE5	6	CHOL,GBM,KIRC,KIRP,STAD,THCA	5	BLCA,KICH,LUAD,LUSC,UCEC
ADK	6	BLCA,COAD,ESCA,GBM,THCA,UCEC	4	CHOL,KICH,KIRC,LIHC
AGBL2	6	ESCA,GBM,HNSC,KIRC,KIRP,STAD	4	CHOL,KICH,LUSC,THCA
AKR7L	6	BLCA,BRCA,LUAD,LUSC,PRAD,STAD	4	CHOL,KICH,KIRP,LIHC
ALDH1L2	6	CHOL,HNSC,KICH,KIRC,LUAD,LUSC	2	PRAD,THCA
ALOX12P2	6	BLCA,COAD,ESCA,HNSC,LUAD,LUSC	4	BRCA,KICH,KIRC,PRAD
ALOX15B	6	GBM,KICH,KIRC,KIRP,LIHC,THCA	4	BRCA,HNSC,LUAD,LUSC
ALOX5AP	6	CHOL,GBM,KICH,KIRC,KIRP,THCA	5	BLCA,COAD,LIHC,LUAD,LUSC
ANKEF1	6	BLCA,COAD,LUSC,READ,STAD,UCEC	1	THCA
ANKRD19P	6	BLCA,KIRC,KIRP,LIHC,PRAD,STAD	1	GBM
ANKRD36B	6	CHOL,COAD,KIRC,LIHC,LUAD,STAD	2	BRCA,UCEC
ANO4	6	CHOL,HNSC,KICH,KIRC,KIRP,LIHC	9	BLCA,BRCA,COAD,GBM,LUAD,LUSC,PRAD,READ,THCA
ANOS1	6	CHOL,COAD,KICH,KIRC,READ,STAD	3	LIHC,LUAD,LUSC
ANXA2P2	6	CHOL,ESCA,GBM,KIRP,LIHC,UCEC	1	PRAD
APOL1	6	GBM,HNSC,KIRC,KIRP,READ,THCA	3	CHOL,LIHC,PRAD
ARHGAP22	6	CHOL,HNSC,KICH,KIRC,KIRP,LIHC	1	PRAD
ARHGAP4	6	CHOL,HNSC,KICH,KIRC,LIHC,STAD	1	LUSC
ARL11	6	BRCA,ESCA,GBM,KIRC,KIRP,UCEC	3	LIHC,LUAD,LUSC
ARL16	6	BLCA,CHOL,KIRP,LIHC,LUAD,LUSC	1	KICH
ARL4C	6	CHOL,KIRC,KIRP,LUAD,LUSC,UCEC	4	BRCA,KICH,LIHC,PRAD
ARL6IP1	6	BLCA,BRCA,ESCA,LUSC,STAD,UCEC	2	CHOL,LIHC
ATP13A2	6	BLCA,BRCA,CHOL,LIHC,STAD,UCEC	1	GBM
ATP2C2	6	BLCA,BRCA,CHOL,ESCA,STAD,UCEC	7	GBM,KIRC,KIRP,LIHC,LUAD,LUSC,THCA
AVEN	6	GBM,KIRC,KIRP,LUAD,LUSC,THCA	1	CHOL
B2M	6	ESCA,GBM,HNSC,KICH,KIRC,KIRP	4	COAD,LUAD,LUSC,READ
B3GNT5	6	CHOL,ESCA,GBM,KIRC,LIHC,LUSC	4	BRCA,COAD,PRAD,READ
BASP1	6	BRCA,HNSC,LUAD,LUSC,THCA,UCEC	3	COAD,GBM,LIHC
BCL2L11	6	BLCA,CHOL,ESCA,GBM,LUSC,UCEC	3	COAD,READ,THCA
BDNF	6	CHOL,COAD,KIRC,KIRP,READ,UCEC	6	BLCA,BRCA,GBM,LUAD,LUSC,PRAD
BMP8B	6	BLCA,CHOL,ESCA,HNSC,KIRC,LUAD	3	COAD,KICH,THCA
BST2	6	BRCA,ESCA,GBM,HNSC,KIRC,STAD	4	KIRP,LIHC,LUSC,PRAD
BTBD19	6	COAD,HNSC,KIRC,KIRP,READ,STAD	5	BLCA,KICH,LIHC,LUSC,UCEC
BTN2A2	6	CHOL,ESCA,GBM,KIRC,KIRP,LIHC	1	LUSC
C11orf24	6	BRCA,GBM,HNSC,KIRC,LUAD,LUSC	2	CHOL,LIHC
C12orf56	6	ESCA,LIHC,LUAD,LUSC,THCA,UCEC	4	COAD,KICH,KIRC,KIRP
C17orf82	6	CHOL,COAD,ESCA,GBM,LIHC,STAD	1	LUAD
C19orf33	6	BLCA,BRCA,CHOL,KIRC,KIRP,THCA	6	COAD,GBM,KICH,LUSC,PRAD,READ
C19orf73	6	BLCA,ESCA,KICH,LUSC,PRAD,UCEC	2	CHOL,KIRC
C1orf220	6	BLCA,BRCA,CHOL,LIHC,LUAD,LUSC	1	THCA
C1QL1	6	HNSC,KIRC,LIHC,LUAD,LUSC,THCA	6	BLCA,COAD,KIRP,PRAD,READ,STAD
C21orf59	6	BLCA,BRCA,COAD,GBM,READ,UCEC	1	KICH
C2orf44	6	BLCA,COAD,GBM,LIHC,LUSC,READ	1	KICH
C2orf81	6	BLCA,BRCA,CHOL,HNSC,KIRP,THCA	1	KICH
C4BPB	6	COAD,KICH,LUAD,READ,STAD,UCEC	6	BRCA,CHOL,HNSC,KIRP,LIHC,LUSC
C9orf16	6	COAD,ESCA,KIRP,READ,THCA,UCEC	1	GBM
C9orf172	6	BRCA,CHOL,KICH,KIRC,LIHC,LUAD	4	BLCA,ESCA,GBM,STAD
CA12	6	BRCA,GBM,KICH,LIHC,LUSC,THCA	5	COAD,KIRC,KIRP,PRAD,READ
CACNA1E	6	BRCA,CHOL,LIHC,LUAD,LUSC,STAD	3	GBM,KICH,KIRP
CACNA1I	6	KICH,KIRC,KIRP,LIHC,LUAD,LUSC	3	COAD,GBM,THCA
CADM4	6	BRCA,CHOL,KICH,LUAD,LUSC,UCEC	2	KIRC,STAD
CAMK1G	6	BRCA,CHOL,ESCA,HNSC,STAD,THCA	6	GBM,KICH,KIRC,KIRP,LUSC,PRAD
CAMSAP3	6	BLCA,BRCA,PRAD,READ,STAD,UCEC	2	GBM,HNSC
CARD9	6	BLCA,ESCA,KIRC,KIRP,STAD,THCA	2	LUAD,LUSC
CASK	6	CHOL,ESCA,HNSC,LUSC,READ,STAD	1	KICH
CBS	6	BRCA,HNSC,KIRP,LUAD,LUSC,PRAD	5	CHOL,COAD,KICH,KIRC,LIHC
CBX1	6	CHOL,ESCA,HNSC,LIHC,LUAD,LUSC	1	KICH
CCDC103	6	BLCA,CHOL,COAD,ESCA,GBM,KIRP	2	KICH,LUSC
CCDC108	6	BRCA,CHOL,COAD,LIHC,PRAD,STAD	6	HNSC,KICH,KIRC,LUAD,LUSC,THCA
CCDC120	6	BLCA,BRCA,CHOL,COAD,LUAD,READ	1	HNSC
CCDC142	6	BLCA,KIRC,LIHC,LUAD,LUSC,READ	1	KICH
CCDC185	6	BRCA,LIHC,LUAD,LUSC,THCA,UCEC	4	GBM,KICH,KIRC,KIRP
CCDC74B	6	BRCA,CHOL,COAD,ESCA,KIRC,KIRP	3	KICH,LUAD,THCA
CCHCR1	6	BLCA,CHOL,KIRC,LIHC,LUAD,LUSC	1	KICH
CCND1	6	BRCA,COAD,KIRC,READ,STAD,THCA	2	LIHC,LUSC
CD101	6	CHOL,ESCA,GBM,KIRC,KIRP,UCEC	4	COAD,LUAD,LUSC,READ
CD109	6	CHOL,HNSC,KIRC,LIHC,LUSC,THCA	5	KICH,LUAD,PRAD,READ,UCEC
CD151	6	CHOL,GBM,KIRC,KIRP,LIHC,THCA	1	LUSC
CD300A	6	ESCA,GBM,HNSC,KIRC,KIRP,STAD	3	COAD,LIHC,LUSC
CD58	6	CHOL,ESCA,GBM,KIRP,LIHC,THCA	2	KICH,READ
CD63	6	CHOL,GBM,KICH,KIRC,KIRP,THCA	2	LUSC,READ
CD68	6	ESCA,GBM,KIRC,KIRP,THCA,UCEC	4	COAD,LIHC,LUAD,LUSC
CDCA7L	6	CHOL,GBM,HNSC,KIRC,KIRP,LUSC	1	BRCA
CDH2	6	BRCA,GBM,KIRC,KIRP,LUAD,THCA	6	COAD,ESCA,KICH,LIHC,PRAD,UCEC
CDK3	6	BLCA,KIRC,KIRP,LUSC,PRAD,STAD	1	COAD
CEL	6	CHOL,COAD,LIHC,LUAD,LUSC,READ	3	KIRC,KIRP,PRAD
CEP135	6	CHOL,COAD,ESCA,GBM,HNSC,STAD	3	KICH,KIRP,UCEC
CEP170	6	CHOL,ESCA,HNSC,KIRC,KIRP,STAD	1	KICH
CEP290	6	CHOL,COAD,HNSC,LIHC,READ,STAD	2	GBM,UCEC
CFAP43	6	BLCA,CHOL,COAD,LIHC,PRAD,STAD	6	HNSC,KICH,KIRC,LUAD,LUSC,THCA
CHD7	6	BLCA,CHOL,COAD,READ,STAD,UCEC	1	THCA
CIB2	6	CHOL,ESCA,GBM,LIHC,LUAD,LUSC	5	BRCA,COAD,PRAD,READ,STAD
CITED4	6	CHOL,COAD,KIRC,KIRP,LUSC,UCEC	2	LUAD,PRAD
CLDN16	6	COAD,ESCA,LUSC,READ,STAD,THCA	7	GBM,KICH,KIRC,KIRP,LIHC,LUAD,PRAD
CLDN6	6	BRCA,ESCA,HNSC,LUAD,STAD,THCA	4	GBM,KICH,KIRC,KIRP
CLEC4A	6	ESCA,GBM,HNSC,KIRC,KIRP,THCA	2	LUAD,LUSC
CLIC3	6	BLCA,BRCA,COAD,KIRC,KIRP,UCEC	6	HNSC,KICH,LUAD,LUSC,PRAD,STAD
CLPB	6	BLCA,COAD,KICH,LUSC,READ,UCEC	2	CHOL,KIRP
CMPK2	6	BLCA,BRCA,CHOL,ESCA,HNSC,KIRC	3	COAD,KICH,LUSC
CMTM8	6	BLCA,COAD,READ,STAD,THCA,UCEC	3	CHOL,HNSC,LUSC
COL15A1	6	CHOL,KIRC,LIHC,LUAD,STAD,THCA	4	BLCA,BRCA,KIRP,UCEC
COX4I2	6	CHOL,GBM,HNSC,KIRC,LIHC,THCA	6	BLCA,BRCA,KIRP,LUAD,LUSC,UCEC
COX6A1	6	BLCA,BRCA,KICH,KIRP,LUSC,UCEC	1	CHOL
COX6C	6	BRCA,KICH,LIHC,LUAD,LUSC,UCEC	1	CHOL
CPNE2	6	CHOL,ESCA,GBM,KICH,KIRC,THCA	3	BRCA,COAD,LUSC
CRABP2	6	BRCA,CHOL,COAD,LUAD,LUSC,THCA	5	HNSC,KICH,KIRC,KIRP,PRAD
CREB3L1	6	BRCA,CHOL,KICH,LIHC,PRAD,STAD	6	BLCA,COAD,KIRC,KIRP,LUSC,READ
CRELD2	6	BRCA,GBM,LIHC,LUAD,LUSC,UCEC	1	THCA
CSF3R	6	BRCA,GBM,HNSC,KIRC,KIRP,STAD	3	LIHC,LUAD,LUSC
CSPP1	6	CHOL,COAD,GBM,LIHC,READ,STAD	2	KICH,THCA
CST6	6	BLCA,BRCA,CHOL,COAD,ESCA,THCA	5	KICH,KIRC,LUAD,LUSC,PRAD
CSTB	6	BLCA,GBM,KIRP,LIHC,LUSC,UCEC	2	HNSC,STAD
CTAGE9	6	BLCA,CHOL,LUSC,PRAD,STAD,UCEC	1	THCA
CTXN1	6	BRCA,CHOL,HNSC,KIRP,LIHC,THCA	4	GBM,KICH,KIRC,READ
CXCL3	6	COAD,ESCA,HNSC,READ,STAD,UCEC	5	BRCA,KICH,LIHC,LUAD,LUSC
CXCR4	6	BRCA,GBM,KIRC,KIRP,STAD,UCEC	2	BLCA,LUSC
CYP2J2	6	BLCA,KIRC,LUAD,PRAD,THCA,UCEC	7	CHOL,COAD,HNSC,KICH,KIRP,LIHC,READ
CYP2W1	6	CHOL,COAD,LIHC,LUSC,STAD,THCA	3	KICH,KIRP,PRAD
DBN1	6	CHOL,KICH,LIHC,LUAD,LUSC,UCEC	1	KIRC
DCPS	6	COAD,ESCA,GBM,KICH,LUAD,UCEC	2	CHOL,KIRP
DDX31	6	CHOL,COAD,ESCA,GBM,READ,STAD	1	THCA
DECR2	6	BRCA,KIRC,KIRP,LUAD,PRAD,UCEC	2	CHOL,KICH
DENND2D	6	BLCA,BRCA,CHOL,GBM,STAD,UCEC	1	HNSC
DFNB31	6	BRCA,CHOL,KIRP,LIHC,LUAD,LUSC	3	BLCA,KICH,STAD
DGCR10	6	CHOL,KIRC,KIRP,LIHC,LUAD,PRAD	1	GBM
DIRAS1	6	CHOL,KICH,LIHC,LUAD,LUSC,THCA	10	BLCA,COAD,ESCA,GBM,HNSC,KIRC,KIRP,READ,STAD,UCEC
DKK2	6	BLCA,CHOL,COAD,ESCA,LIHC,STAD	5	BRCA,GBM,KIRP,LUAD,LUSC
DLX3	6	BRCA,CHOL,LUAD,LUSC,READ,UCEC	5	GBM,KICH,KIRC,KIRP,PRAD
DNAH3	6	BLCA,CHOL,ESCA,KIRP,LIHC,STAD	3	COAD,KICH,LUSC
DNAH5	6	CHOL,COAD,HNSC,PRAD,READ,STAD	5	KICH,KIRC,LIHC,LUSC,THCA
DNAJC10	6	CHOL,COAD,LUAD,READ,STAD,UCEC	1	KICH
DNASE2B	6	BLCA,KICH,KIRC,KIRP,PRAD,STAD	6	COAD,ESCA,HNSC,LUAD,LUSC,READ
DNM1	6	CHOL,HNSC,KIRC,KIRP,LUAD,LUSC	4	BRCA,GBM,KICH,THCA
DOK7	6	BRCA,CHOL,COAD,READ,STAD,THCA	5	HNSC,KIRC,LUAD,LUSC,PRAD
DOLPP1	6	BLCA,BRCA,ESCA,LUAD,LUSC,UCEC	2	CHOL,COAD
DSCR8	6	BRCA,LIHC,LUAD,LUSC,STAD,UCEC	2	KICH,KIRC
DUSP14	6	COAD,ESCA,HNSC,KIRC,LUSC,READ	4	CHOL,KICH,LIHC,THCA
EDA2R	6	CHOL,GBM,KICH,KIRC,KIRP,THCA	9	BLCA,BRCA,COAD,HNSC,LUAD,LUSC,PRAD,STAD,UCEC
EFNA2	6	ESCA,KIRP,LUAD,LUSC,PRAD,STAD	2	COAD,READ
EGFLAM	6	GBM,HNSC,KIRC,LUAD,LUSC,STAD	4	BRCA,KICH,KIRP,PRAD
EHD2	6	CHOL,GBM,HNSC,KIRC,KIRP,THCA	10	BLCA,BRCA,COAD,KICH,LUAD,LUSC,PRAD,READ,STAD,UCEC
EIF3C	6	BRCA,COAD,ESCA,LUAD,LUSC,STAD	2	GBM,KIRP
EIF4A1	6	CHOL,ESCA,GBM,KIRC,KIRP,UCEC	1	KICH
EIF4A3	6	BRCA,CHOL,ESCA,GBM,LUAD,LUSC	1	KICH
ELFN1	6	COAD,HNSC,LUSC,READ,STAD,THCA	6	CHOL,KICH,KIRC,KIRP,LIHC,PRAD
ELOVL3	6	BLCA,ESCA,HNSC,LIHC,STAD,UCEC	6	BRCA,KICH,KIRC,KIRP,LUAD,LUSC
ENO2	6	BRCA,CHOL,HNSC,KIRC,KIRP,LUSC	2	GBM,PRAD
ENTPD7	6	BRCA,HNSC,KIRP,LUAD,LUSC,UCEC	1	KICH
EPHB4	6	COAD,ESCA,GBM,HNSC,READ,STAD	3	KICH,KIRC,KIRP
ERMN	6	BRCA,KICH,KIRC,KIRP,STAD,UCEC	1	GBM
F11R	6	BLCA,BRCA,ESCA,GBM,STAD,UCEC	2	KICH,KIRC
F2	6	COAD,HNSC,KIRC,LUAD,READ,STAD	3	CHOL,GBM,LIHC
F2RL1	6	ESCA,GBM,LUAD,LUSC,STAD,UCEC	5	COAD,KICH,KIRC,LIHC,READ
F2RL3	6	CHOL,GBM,HNSC,KIRC,LIHC,UCEC	4	ESCA,KIRP,LUAD,LUSC
F7	6	BRCA,COAD,KICH,LUAD,READ,THCA	6	CHOL,GBM,KIRC,KIRP,LIHC,PRAD
FAAH2	6	BRCA,COAD,LUAD,READ,STAD,UCEC	4	HNSC,KIRC,KIRP,LIHC
FABP5	6	CHOL,KIRC,KIRP,LIHC,PRAD,UCEC	4	BRCA,LUAD,READ,THCA
FAM131C	6	BLCA,CHOL,COAD,LUAD,LUSC,READ	3	GBM,PRAD,THCA
FAM136A	6	BLCA,GBM,LUAD,LUSC,STAD,UCEC	1	KICH
FAM157A	6	COAD,ESCA,LIHC,LUAD,LUSC,READ	2	GBM,THCA
FAM159A	6	BRCA,CHOL,GBM,HNSC,KIRC,KIRP	2	COAD,KICH
FAM195A	6	BRCA,KICH,LUAD,LUSC,PRAD,UCEC	1	CHOL
FAM219A	6	CHOL,HNSC,KICH,KIRC,LIHC,READ	2	GBM,UCEC
FAM26F	6	BRCA,ESCA,GBM,HNSC,KIRC,KIRP	2	COAD,LIHC
FAM41C	6	BLCA,CHOL,LIHC,PRAD,STAD,UCEC	1	HNSC
FAM71F1	6	BRCA,CHOL,HNSC,LUSC,PRAD,UCEC	1	KIRP
FAM71F2	6	CHOL,KICH,KIRC,LIHC,PRAD,STAD	2	BRCA,THCA
FAM83A-AS1	6	BLCA,ESCA,HNSC,KICH,LUAD,LUSC	2	CHOL,LIHC
FAM83B	6	BLCA,CHOL,ESCA,LUAD,LUSC,STAD	6	COAD,KIRC,KIRP,LIHC,PRAD,THCA
FANCC	6	BLCA,ESCA,GBM,HNSC,STAD,UCEC	3	CHOL,KICH,LIHC
FAT1	6	CHOL,HNSC,LIHC,LUAD,LUSC,STAD	2	BRCA,KICH
FAT2	6	CHOL,HNSC,LIHC,LUAD,LUSC,THCA	7	BRCA,COAD,GBM,KICH,KIRC,KIRP,PRAD
FAXC	6	CHOL,KICH,KIRP,LUAD,LUSC,THCA	6	BLCA,COAD,GBM,KIRC,READ,STAD
FBLIM1	6	CHOL,GBM,HNSC,LIHC,LUAD,LUSC	4	COAD,KICH,PRAD,READ
FBN2	6	BLCA,BRCA,HNSC,LUSC,STAD,UCEC	3	KICH,KIRC,PRAD
FBXO16	6	BLCA,BRCA,CHOL,COAD,LUAD,UCEC	3	GBM,HNSC,KICH
FBXO39	6	COAD,ESCA,GBM,HNSC,KIRC,STAD	1	UCEC
FGF17	6	CHOL,COAD,KIRP,LIHC,PRAD,STAD	4	BRCA,GBM,KICH,THCA
FGFR1OP	6	BRCA,ESCA,KIRC,LUAD,LUSC,UCEC	3	CHOL,KICH,LIHC
FHDC1	6	BRCA,CHOL,GBM,KICH,LIHC,UCEC	6	HNSC,KIRC,LUAD,LUSC,PRAD,THCA
FHL3	6	CHOL,GBM,KIRC,LIHC,LUAD,THCA	3	BLCA,KICH,UCEC
FKBP4	6	BLCA,BRCA,LUAD,LUSC,READ,UCEC	3	GBM,KIRC,KIRP
FN1	6	BRCA,GBM,HNSC,KIRC,STAD,THCA	3	CHOL,LUSC,PRAD
FOXA1	6	BRCA,LUAD,PRAD,STAD,THCA,UCEC	4	COAD,HNSC,KICH,READ
FOXD3	6	BRCA,GBM,HNSC,LUAD,LUSC,PRAD	9	BLCA,COAD,KICH,KIRC,KIRP,LIHC,READ,STAD,THCA
FOXD4L2	6	CHOL,COAD,HNSC,KIRC,STAD,UCEC	1	GBM
FOXD4L6	6	BRCA,CHOL,HNSC,KIRC,STAD,UCEC	1	GBM
FOXJ1	6	BRCA,CHOL,GBM,PRAD,STAD,UCEC	5	COAD,KICH,KIRC,LUSC,THCA
FOXK1	6	CHOL,HNSC,KICH,LIHC,LUSC,READ	2	GBM,UCEC
FOXL2NB	6	ESCA,HNSC,LUAD,LUSC,PRAD,STAD	1	UCEC
FSTL4	6	BRCA,LIHC,LUAD,LUSC,THCA,UCEC	5	GBM,KICH,KIRC,KIRP,STAD
FTH1	6	HNSC,KICH,KIRC,KIRP,THCA,UCEC	2	COAD,READ
FUT1	6	CHOL,COAD,KICH,LIHC,READ,THCA	4	ESCA,GBM,KIRP,LUAD
FUT3	6	BLCA,CHOL,LUAD,LUSC,THCA,UCEC	7	COAD,HNSC,KICH,KIRC,KIRP,LIHC,PRAD
FUT8	6	BRCA,CHOL,COAD,KIRP,LUAD,LUSC	2	KICH,UCEC
FZD6	6	CHOL,COAD,ESCA,HNSC,LIHC,LUSC	1	KIRC
G3BP1	6	COAD,ESCA,GBM,LUSC,READ,STAD	1	KIRP
GALE	6	BLCA,BRCA,KIRP,LUAD,THCA,UCEC	2	CHOL,HNSC
GALNT14	6	BLCA,KIRC,KIRP,LUAD,LUSC,UCEC	3	GBM,KICH,LIHC
GALNT3	6	BLCA,CHOL,LUSC,PRAD,STAD,UCEC	4	KICH,KIRC,KIRP,LIHC
GAP43	6	CHOL,KIRC,LIHC,LUAD,LUSC,THCA	3	BLCA,COAD,READ
GAPDHS	6	CHOL,COAD,ESCA,LUAD,LUSC,READ	1	HNSC
GBP2	6	CHOL,GBM,KIRC,KIRP,LIHC,THCA	6	BRCA,COAD,LUSC,PRAD,READ,UCEC
GDF1	6	KICH,LIHC,LUSC,PRAD,THCA,UCEC	6	BLCA,COAD,ESCA,HNSC,READ,STAD
GGTLC2	6	BRCA,HNSC,KIRC,KIRP,PRAD,UCEC	5	COAD,KICH,LIHC,LUAD,LUSC
GIGYF1	6	CHOL,COAD,KIRC,KIRP,LIHC,READ	1	UCEC
GIPC1	6	BLCA,BRCA,CHOL,LIHC,THCA,UCEC	2	COAD,READ
GJB7	6	BLCA,ESCA,HNSC,KICH,LUSC,STAD	1	BRCA
GLB1L	6	CHOL,GBM,KIRC,KIRP,LIHC,STAD	2	KICH,LUSC
GLDC	6	BLCA,BRCA,LUAD,LUSC,PRAD,UCEC	6	CHOL,COAD,KICH,KIRC,LIHC,THCA
GLYATL1	6	BRCA,COAD,LUAD,LUSC,PRAD,READ	7	CHOL,ESCA,HNSC,KICH,KIRC,KIRP,LIHC
GMDS	6	BLCA,BRCA,LUAD,LUSC,PRAD,UCEC	3	HNSC,KICH,KIRC
GNG4	6	CHOL,COAD,LIHC,LUAD,LUSC,READ	5	HNSC,KICH,KIRC,KIRP,STAD
GPI	6	ESCA,KICH,LUAD,LUSC,READ,UCEC	1	GBM
GPNMB	6	GBM,HNSC,KICH,KIRC,KIRP,LUSC	4	BRCA,COAD,LUAD,READ
GPR141	6	BRCA,GBM,HNSC,KIRC,STAD,UCEC	2	COAD,LUSC
GPR143	6	BRCA,COAD,KICH,LUAD,LUSC,READ	3	GBM,HNSC,KIRC
GPR158	6	BLCA,BRCA,HNSC,LIHC,LUSC,STAD	7	CHOL,COAD,GBM,KICH,KIRC,KIRP,THCA
GPR161	6	CHOL,GBM,HNSC,LIHC,LUSC,THCA	3	KICH,PRAD,UCEC
GPR180	6	BLCA,COAD,ESCA,HNSC,READ,STAD	2	CHOL,LIHC
GPR3	6	CHOL,COAD,KICH,KIRC,READ,STAD	2	BLCA,KIRP
GPR37L1	6	BRCA,CHOL,KIRP,LIHC,LUAD,LUSC	4	COAD,PRAD,READ,THCA
GPR82	6	ESCA,GBM,KICH,KIRC,KIRP,LUAD	3	COAD,LIHC,READ
GPSM1	6	CHOL,HNSC,KICH,LIHC,PRAD,THCA	1	LUSC
GRAMD2	6	BLCA,CHOL,COAD,ESCA,READ,STAD	8	BRCA,KICH,KIRC,KIRP,LUAD,LUSC,PRAD,THCA
GRB14	6	BLCA,KICH,LUAD,PRAD,STAD,UCEC	8	CHOL,COAD,HNSC,KIRC,KIRP,LIHC,LUSC,THCA
GRIN3B	6	BLCA,CHOL,HNSC,PRAD,STAD,THCA	3	KICH,LUAD,LUSC
GRM5	6	CHOL,HNSC,KIRP,LUAD,STAD,THCA	2	GBM,KICH
GRN	6	BRCA,CHOL,ESCA,GBM,KIRP,UCEC	3	COAD,LUAD,LUSC
GRPR	6	COAD,KICH,KIRC,LIHC,PRAD,UCEC	1	STAD
GTF3A	6	COAD,GBM,KIRC,KIRP,READ,UCEC	1	CHOL
GUCA1A	6	BRCA,COAD,HNSC,LUAD,LUSC,STAD	1	GBM
H3F3A	6	BLCA,BRCA,CHOL,GBM,LIHC,UCEC	1	KICH
HAL	6	GBM,KIRC,KIRP,LUAD,STAD,UCEC	6	CHOL,HNSC,KICH,LIHC,LUSC,THCA
HAS3	6	CHOL,GBM,HNSC,KIRC,KIRP,LUSC	6	BRCA,KICH,LUAD,PRAD,STAD,THCA
HAVCR1P1	6	BLCA,CHOL,KICH,KIRC,KIRP,STAD	2	ESCA,LUSC
HCK	6	ESCA,GBM,KICH,KIRC,KIRP,THCA	5	COAD,LIHC,LUAD,LUSC,READ
HECW1	6	COAD,HNSC,LUAD,LUSC,STAD,UCEC	7	BRCA,GBM,KICH,KIRC,KIRP,PRAD,THCA
HID1	6	BRCA,CHOL,LUAD,PRAD,STAD,UCEC	5	GBM,HNSC,KICH,KIRC,LUSC
HIST1H2AC	6	BLCA,BRCA,ESCA,GBM,LUAD,UCEC	3	COAD,KICH,READ
HIST1H2BC	6	BLCA,BRCA,ESCA,LUAD,PRAD,UCEC	3	COAD,KICH,KIRP
HIST2H2BE	6	BLCA,BRCA,CHOL,LUAD,LUSC,UCEC	1	KIRC
HIST4H4	6	BLCA,BRCA,CHOL,LIHC,LUSC,PRAD	2	GBM,THCA
HLA-A	6	CHOL,ESCA,GBM,HNSC,KIRC,KIRP	1	LUSC
HLA-DQB2	6	BRCA,GBM,KICH,KIRC,KIRP,THCA	3	COAD,HNSC,LUSC
HNRNPA1P33	6	BLCA,CHOL,COAD,ESCA,READ,STAD	2	GBM,LUAD
HOOK1	6	BLCA,BRCA,LUAD,LUSC,STAD,UCEC	3	GBM,HNSC,LIHC
HOXA1	6	ESCA,GBM,HNSC,KIRP,LUAD,LUSC	3	BRCA,COAD,KICH
HOXD11	6	ESCA,GBM,HNSC,LUAD,LUSC,STAD	6	COAD,KICH,KIRC,KIRP,PRAD,READ
HOXD4	6	CHOL,GBM,HNSC,LIHC,LUAD,LUSC	7	BRCA,COAD,KICH,KIRC,KIRP,READ,UCEC
HOXD8	6	CHOL,ESCA,GBM,HNSC,LIHC,LUSC	8	BRCA,COAD,KICH,KIRC,KIRP,PRAD,READ,UCEC
HPX	6	BRCA,KIRC,KIRP,LUAD,PRAD,STAD	2	CHOL,LIHC
HRH1	6	CHOL,ESCA,KIRC,KIRP,STAD,THCA	5	BRCA,KICH,LUSC,PRAD,UCEC
HSD17B7P2	6	BLCA,COAD,KIRC,LIHC,READ,UCEC	1	KICH
HSPA5	6	BRCA,GBM,LUAD,LUSC,READ,UCEC	1	THCA
HTR1F	6	CHOL,ESCA,HNSC,KIRC,STAD,THCA	5	BRCA,KICH,KIRP,LUAD,LUSC
HTR2C	6	BLCA,ESCA,HNSC,LUAD,LUSC,STAD	1	GBM
HTRA3	6	CHOL,COAD,GBM,HNSC,KIRC,LUAD	5	BLCA,KICH,KIRP,THCA,UCEC
HYOU1	6	BLCA,BRCA,LUAD,LUSC,READ,UCEC	1	THCA
ICAM1	6	ESCA,HNSC,KIRC,STAD,THCA,UCEC	3	KICH,LUAD,LUSC
ICOS	6	BRCA,ESCA,HNSC,KIRC,KIRP,STAD	3	LUAD,LUSC,THCA
IER3	6	BRCA,CHOL,COAD,LUAD,LUSC,UCEC	5	BLCA,KICH,KIRC,KIRP,PRAD
IFI27L2	6	CHOL,ESCA,HNSC,KIRC,KIRP,LIHC	3	LUAD,PRAD,STAD
IFI35	6	BRCA,ESCA,GBM,HNSC,KIRC,KIRP	2	KICH,LUSC
IFNE	6	COAD,HNSC,KIRP,LUAD,LUSC,THCA	2	BRCA,KICH
IGDCC4	6	CHOL,GBM,KIRP,LIHC,LUAD,LUSC	4	BLCA,BRCA,PRAD,UCEC
IGFLR1	6	BLCA,BRCA,GBM,KIRC,KIRP,UCEC	3	CHOL,COAD,LIHC
IGSF8	6	BLCA,BRCA,HNSC,PRAD,THCA,UCEC	2	GBM,KICH
IL12RB1	6	ESCA,HNSC,KICH,KIRC,KIRP,STAD	4	COAD,LIHC,LUAD,LUSC
IL22RA1	6	BLCA,ESCA,KIRC,KIRP,LUSC,STAD	4	BRCA,KICH,PRAD,THCA
IL9R	6	BRCA,CHOL,KICH,KIRC,KIRP,STAD	2	COAD,LUSC
ILDR1	6	BLCA,BRCA,CHOL,ESCA,STAD,UCEC	4	COAD,HNSC,KIRC,KIRP
IMPDH2	6	CHOL,COAD,GBM,LIHC,PRAD,READ	1	HNSC
INA	6	BLCA,BRCA,LUAD,LUSC,THCA,UCEC	7	COAD,ESCA,GBM,HNSC,LIHC,READ,STAD
INSL3	6	CHOL,KIRC,KIRP,LUAD,STAD,THCA	2	GBM,KICH
IRAK2	6	COAD,ESCA,LUAD,READ,STAD,THCA	3	BRCA,KICH,LUSC
IRX3	6	BRCA,COAD,GBM,KIRC,KIRP,LIHC	3	KICH,LUSC,STAD
ITGA3	6	BLCA,CHOL,ESCA,HNSC,KIRP,THCA	4	COAD,KICH,LUSC,PRAD
ITGAM	6	CHOL,HNSC,KIRC,KIRP,STAD,THCA	3	COAD,LUAD,LUSC
ITGB3BP	6	CHOL,COAD,ESCA,GBM,LIHC,LUSC	1	KICH
JSRP1	6	KICH,KIRC,KIRP,LUAD,LUSC,UCEC	1	HNSC
KCNA7	6	BLCA,CHOL,ESCA,LUAD,LUSC,STAD	1	HNSC
KCNE3	6	COAD,GBM,KIRC,LIHC,READ,STAD	1	PRAD
KCNJ10	6	BRCA,HNSC,LUAD,LUSC,STAD,UCEC	8	CHOL,COAD,ESCA,GBM,KICH,KIRC,KIRP,LIHC
KCNK1	6	BRCA,LUAD,LUSC,STAD,THCA,UCEC	4	GBM,KICH,LIHC,READ
KCNQ5	6	BRCA,KICH,KIRC,KIRP,LUAD,LUSC	8	BLCA,COAD,GBM,PRAD,READ,STAD,THCA,UCEC
KCNS3	6	BRCA,CHOL,KIRC,KIRP,PRAD,THCA	3	COAD,KICH,LUSC
[truncated: 9,033 more rows]

## Sheet: Table S29
Genes upregulated in late-stage cancers in some cancer types, and downregulated in late-stage cancers in some other cancer types compared to early-stage cancers
Symbol	Number of cancers in which gene is upregulated	Cancers in which gene is upregulated	Number of cancers in which gene is downregulated	Cancers in which gene is downregulated
C1S	4	BLCA,KIRC,KIRP,THCA	1	LIHC
ACTC1	3	BLCA,COAD,KIRP	1	HNSC
ADCY5	3	BRCA,COAD,UCEC	1	KIRC
C1orf95	3	BLCA,COAD,KIRP	1	KIRC
CDCA2	3	ACC,KIRP,LIHC	1	COAD
CORIN	3	BLCA,THCA,THYM	1	KIRP
CYP4F11	3	KIRC,KIRP,THYM	1	BLCA
DERL3	3	BLCA,KIRC,KIRP	1	LUAD
DES	3	BLCA,KIRP,UCEC	1	HNSC
DMRT3	3	BLCA,KIRC,KIRP	1	THCA
DTNA	3	BLCA,COAD,UCEC	1	KIRP
ELOVL4	3	BLCA,KIRP,UCEC	1	THYM
F12	3	ACC,KIRP,THYM	1	LIHC
FOXA2	3	KIRC,KIRP,THYM	1	UCEC
FST	3	KIRP,THCA,UCEC	1	LIHC
GABRB2	3	KIRP,THCA,UCEC	1	KIRC
LGALS4	3	ACC,KIRC,KIRP	1	BLCA
LOC90768	3	BLCA,KIRC,UCEC	1	KIRP
LRRN4	3	BLCA,THCA,UCEC	1	KIRP
MAT1A	3	KIRC,KIRP,THYM	1	LIHC
NECAB2	3	ACC,BLCA,KIRP	1	LIHC
RYR2	3	BLCA,KIRC,KIRP	1	THCA
SCEL	3	COAD,THCA,THYM	1	KIRP
SEMA3D	3	BLCA,COAD,KIRP	2	KIRC,THCA
SERPINA3	3	BLCA,KIRC,THCA	2	LIHC,UCEC
SLC16A10	3	BLCA,HNSC,UCEC	1	ACC
SPOCD1	3	KIRC,KIRP,THCA	1	BLCA
SUGCT	3	BLCA,COAD,UCEC	1	LIHC
TCEAL2	3	BLCA,COAD,UCEC	1	KIRC
TMPRSS6	3	KIRC,THCA,UCEC	2	KIRP,LIHC
VSTM2L	3	BLCA,COAD,KIRC	1	KIRP
ACTN2	2	KIRC,KIRP	1	HNSC
ADAM6	2	BLCA,KIRC	1	LUAD
ADAMTS16	2	BLCA,UCEC	2	KIRC,KIRP
ADAMTS6	2	BLCA,KIRP	1	UCEC
ADRA2A	2	BLCA,KIRP	1	UCEC
AKAP12	2	COAD,UCEC	1	KIRP
ALOX15B	2	THCA,THYM	1	KIRP
ALPP	2	BLCA,COAD	1	UCEC
APOC2	2	BLCA,KIRC	1	LIHC
BACH2	2	BLCA,KIRP	1	THYM
BMP7	2	COAD,UCEC	1	BLCA
BMPR1B	2	KIRP,THCA	1	THYM
BMS1P20	2	BLCA,KIRC	1	LUAD
BTBD11	2	KIRC,KIRP	1	THCA
C10orf99	2	KIRC,KIRP	1	BLCA
C19orf33	2	KIRC,THCA	1	KIRP
C2CD4A	2	KIRP,THCA	1	COAD
C2orf40	2	BLCA,COAD	2	KIRC,KIRP
CA9	2	KIRP,LIHC	1	BLCA
CARD11	2	COAD,KIRC	1	THYM
CARD14	2	KIRC,THYM	1	KIRP
CASQ2	2	BLCA,KIRP	2	HNSC,LIHC
CCDC8	2	BLCA,UCEC	1	KIRP
CECR7	2	KIRP,UCEC	1	LUAD
CORO6	2	BLCA,UCEC	1	KIRP
CPA3	2	BLCA,THCA	1	KIRP
CPS1	2	KIRP,UCEC	1	LIHC
CR2	2	BLCA,KIRP	2	LUAD,THYM
CREB3L1	2	BLCA,KIRP	1	UCEC
CREB3L3	2	KIRC,KIRP	1	THYM
CSDC2	2	BLCA,COAD	1	KIRC
CST6	2	COAD,THCA	1	KIRP
CXCL5	2	KIRC,THCA	2	BRCA,KIRP
CYP26B1	2	BLCA,KIRP	1	THCA
CYP2C18	2	ACC,KIRP	1	BLCA
CYS1	2	BLCA,UCEC	1	KIRC
DCSTAMP	2	BLCA,THCA	1	KIRP
DDN	2	ACC,KIRP	1	HNSC
DLX5	2	COAD,KIRP	1	UCEC
DSC2	2	BLCA,THCA	1	KIRP
ECHDC3	2	BLCA,COAD	1	KIRP
F2	2	KIRC,KIRP	1	LIHC
FABP6	2	KIRC,KIRP	1	BLCA
FCHO1	2	KIRC,THCA	1	THYM
FCRL5	2	BLCA,KIRC	1	LUAD
FDCSP	2	KIRC,KIRP	1	LUAD
FER1L4	2	COAD,KIRC	1	BLCA
FGF12	2	LUAD,UCEC	2	KIRC,THCA
GAD1	2	KIRC,KIRP	1	UCEC
GALNT15	2	BLCA,UCEC	1	KIRC
GALNT16	2	BLCA,COAD	1	KIRP
GALNT5	2	BLCA,THCA	1	KIRP
GATA5	2	BLCA,KIRP	1	THCA
GREB1	2	BLCA,KIRP	1	UCEC
GREM2	2	BLCA,COAD	1	UCEC
HAPLN1	2	KIRC,KIRP	1	BLCA
HSD17B6	2	BLCA,KIRP	1	LIHC
HSPB6	2	BLCA,KIRP	1	HNSC
HSPB7	2	BLCA,COAD	1	HNSC
IFNG	2	KIRC,KIRP	1	COAD
IGFBP6	2	BLCA,THCA	1	KIRP
KIAA1324	2	KIRC,KIRP	2	THCA,UCEC
KIAA1644	2	BLCA,KIRP	1	HNSC
KIF1A	2	COAD,KIRP	1	THCA
KIF5A	2	COAD,UCEC	1	THCA
KISS1	2	KIRC,KIRP	1	UCEC
KLK11	2	KIRP,THCA	1	UCEC
KRT19	2	KIRC,THCA	1	KIRP
LHX1	2	KIRP,UCEC	1	HNSC
LIMS3	2	BLCA,THCA	1	UCEC
LMNB1	2	ACC,KIRP	1	THYM
LOC100130872	2	BLCA,KIRC	1	KIRP
LOC285733	2	KIRC,KIRP	1	LIHC
LTB	2	KIRC,THCA	1	THYM
MMP10	2	LIHC,THCA	1	BLCA
MSX2	2	KIRC,KIRP	1	UCEC
MT1G	2	BLCA,KIRC	1	THCA
MUC1	2	ACC,THCA	1	KIRP
MURC	2	KIRP,UCEC	1	HNSC
MXRA8	2	BLCA,KIRC	1	KIRP
MZB1	2	BLCA,KIRC	2	LUAD,THYM
NEB	2	KIRC,KIRP	1	THCA
NECAB1	2	BLCA,UCEC	2	KIRP,THYM
NGF	2	BLCA,KIRP	1	HNSC
NIPAL4	2	COAD,KIRC	1	BLCA
NR0B1	2	KIRP,UCEC	1	ACC
PALM3	2	ACC,COAD	1	KIRP
PBK	2	ACC,KIRP	1	COAD
PCDH10	2	BLCA,UCEC	2	KIRC,KIRP
PCDH9	2	BLCA,UCEC	1	THYM
PCSK5	2	BLCA,KIRP	1	THYM
PCSK9	2	BLCA,THYM	1	UCEC
PDZRN3	2	BLCA,THCA	1	KIRP
PHYHIP	2	BLCA,THYM	1	KIRP
PLAG1	2	COAD,UCEC	1	KIRP
PLAU	2	BLCA,THCA	1	KIRP
PLEKHS1	2	KIRC,KIRP	1	UCEC
PPP1R1A	2	BLCA,KIRC	1	HNSC
PRG4	2	COAD,KIRC	1	HNSC
PSAT1	2	KIRC,KIRP	1	THCA
RAET1E	2	LUAD,THCA	1	UCEC
RAMP1	2	BLCA,OV	1	LIHC
RARB	2	BLCA,OV	1	ACC
RUFY4	2	KIRC,KIRP	1	LUAD
SCN4A	2	KIRP,UCEC	2	KIRC,THYM
SIGLEC6	2	BLCA,THCA	1	KIRP
SLC34A2	2	LIHC,THCA	1	KIRP
SLC6A15	2	KIRP,UCEC	1	BRCA
SLC8A2	2	COAD,THYM	1	KIRP
SLITRK4	2	BLCA,UCEC	1	KIRP
SLITRK6	2	ACC,KIRP	1	BLCA
SLPI	2	KIRC,THCA	1	KIRP
SPDEF	2	BRCA,KIRC	2	BLCA,UCEC
SPHK1	2	BLCA,KIRC	1	KIRP
SPON1	2	BLCA,THCA	1	KIRP
ST6GALNAC5	2	BLCA,THCA	1	KIRP
SULF2	2	ACC,BLCA	1	HNSC
TACSTD2	2	COAD,THCA	1	KIRP
TCN1	2	KIRP,THCA	1	BLCA
TNFRSF6B	2	BLCA,KIRC	1	KIRP
TSKU	2	KIRC,KIRP	1	LIHC
TUB	2	BLCA,COAD	1	KIRP
TUBB3	2	BLCA,THCA	1	KIRP
UCN2	2	ACC,KIRC	1	OV
WNT2	2	BLCA,THCA	1	KIRP
WNT4	2	KIRC,THYM	1	THCA
XG	2	BLCA,THCA	1	UCEC
ABCC2	1	KIRP	1	THYM
ABCC8	1	KIRP	1	THCA
ABI3BP	1	BLCA	1	KIRP
ACAP1	1	KIRC	1	THYM
ACOX2	1	BLCA	1	LIHC
ACSS3	1	BLCA	2	KIRC,KIRP
AFM	1	KIRP	1	LIHC
AGPAT9	1	BLCA	1	KIRC
AGTR1	1	BLCA	2	KIRC,THCA
AKAP6	1	BLCA	2	ACC,HNSC
AKR7L	1	ACC	2	KIRP,LIHC
ALDH1A1	1	KIRP	2	ACC,LIHC
ALDH3B2	1	THCA	1	UCEC
ALK	1	UCEC	1	KIRP
ALOX5AP	1	BLCA	1	THYM
AMBP	1	KIRP	1	LIHC
ANGPTL1	1	BLCA	1	ACC
ANK1	1	THYM	1	KIRP
ANKEF1	1	THYM	1	ACC
ANKRD2	1	UCEC	1	HNSC
ANKRD22	1	KIRC	2	BLCA,UCEC
ANKRD29	1	BLCA	1	KIRP
ANKRD36BP2	1	KIRC	2	LUAD,THYM
ANO1	1	KIRP	1	UCEC
APBB1IP	1	BLCA	1	KIRP
APOC1	1	KIRC	1	LIHC
APOC3	1	KIRC	1	LIHC
APOD	1	THCA	1	UCEC
APOH	1	KIRC	1	LIHC
APOL1	1	KIRC	1	KIRP
APOLD1	1	BLCA	1	KIRC
AQP1	1	OV	2	KIRC,KIRP
ARC	1	COAD	1	KIRC
ASB5	1	BLCA	1	HNSC
ASXL3	1	UCEC	2	KIRC,KIRP
ATP2A1	1	ACC	1	HNSC
AZU1	1	THCA	1	UCEC
B3GNT3	1	THCA	1	KIRP
BEAN1	1	THCA	1	KIRP
BNC1	1	UCEC	1	KIRP
BRINP1	1	UCEC	1	HNSC
BTBD16	1	KIRP	1	BLCA
BTBD17	1	UCEC	1	THCA
C11orf86	1	KIRC	1	BLCA
C15orf48	1	BLCA	1	KIRP
C15orf59	1	BLCA	1	KIRP
C16orf89	1	KIRP	1	UCEC
C1orf64	1	BRCA	1	UCEC
C20orf195	1	COAD	1	KIRP
C3orf67	1	UCEC	1	KIRP
C3P1	1	KIRP	1	LIHC
C4A	1	BLCA	1	KIRP
C4orf48	1	KIRC	1	KIRP
C5AR2	1	BLCA	1	UCEC
C5orf23	1	COAD	2	KIRC,KIRP
C6orf141	1	KIRC	1	UCEC
C8G	1	KIRP	1	LIHC
CA12	1	KIRP	1	UCEC
CA8	1	KIRP	1	UCEC
CAB39L	1	COAD	1	ACC
CACNA1S	1	KIRP	1	HNSC
CADM4	1	THYM	1	KIRP
CAMK2A	1	BLCA	1	HNSC
CAMK2B	1	COAD	1	KIRP
CAPN6	1	BLCA	1	UCEC
CAPN8	1	THCA	2	BLCA,UCEC
CAPS	1	COAD	1	UCEC
CCDC150	1	KIRP	1	OV
CCDC17	1	ACC	2	THYM,UCEC
CCDC88A	1	UCEC	1	THYM
CCL14	1	BLCA	1	LIHC
CCL17	1	THCA	1	KIRP
CCL18	1	BLCA	1	KIRP
CCNO	1	KIRC	1	UCEC
CCR8	1	KIRC	1	THYM
CD19	1	KIRC	1	LUAD
CD1A	1	THCA	3	BRCA,THYM,UCEC
CD1B	1	THCA	1	THYM
CD1C	1	THCA	3	ACC,THYM,UCEC
CD1E	1	THCA	4	ACC,KIRP,THYM,UCEC
CD2	1	KIRC	1	THYM
CD27	1	KIRC	1	LUAD
CD36	1	BLCA	1	THCA
CD38	1	BLCA	1	THCA
CD3E	1	KIRC	1	THYM
CD7	1	KIRC	1	THYM
CD79A	1	KIRC	2	LUAD,THYM
CD8A	1	KIRC	1	THYM
CDC20B	1	KIRP	1	UCEC
CDH22	1	THCA	1	KIRP
CDH23	1	COAD	2	BLCA,KIRP
CDHR4	1	KIRC	1	UCEC
CDKL2	1	UCEC	1	KIRC
CDKN1A	1	THYM	1	KIRP
CDO1	1	BLCA	1	KIRP
CEACAM1	1	KIRP	1	UCEC
CFB	1	KIRC	1	KIRP
CHRM3	1	KIRP	1	KIRC
CHRNA1	1	BLCA	1	KIRP
CHRNA4	1	ACC	1	THCA
CHRNA5	1	KIRP	1	THYM
CKMT1A	1	THYM	1	KIRP
CKMT1B	1	THYM	1	KIRP
CLCNKB	1	UCEC	3	KIRC,KIRP,THCA
CMA1	1	BLCA	2	KIRC,KIRP
CMAHP	1	BLCA	1	THYM
CNTNAP5	1	THYM	1	KIRC
COBL	1	BLCA	2	KIRP,UCEC
COL9A3	1	COAD	1	THCA
CPM	1	BLCA	1	UCEC
CPN2	1	KIRC	1	LIHC
CPNE7	1	KIRC	1	UCEC
CRTAC1	1	UCEC	2	BLCA,KIRC
CST4	1	THCA	1	UCEC
CSTA	1	KIRC	1	BLCA
CT83	1	BLCA	1	BRCA
CTSE	1	LIHC	2	BLCA,UCEC
CTSG	1	BLCA	2	KIRC,KIRP
CXCL1	1	THCA	1	KIRP
CXCL10	1	KIRP	1	COAD
CXCL11	1	KIRP	1	COAD
CXCL17	1	THCA	1	UCEC
CXCL2	1	BLCA	2	KIRP,UCEC
CYP27A1	1	BLCA	2	KIRP,LIHC
CYP2C9	1	KIRC	2	BLCA,LIHC
CYP4F2	1	KIRC	1	BLCA
CYP4F3	1	KIRP	1	LIHC
CYP4F8	1	COAD	1	BLCA
DCAF12L1	1	LIHC	2	KIRC,KIRP
DDIT4L	1	BLCA	2	HNSC,KIRC
DHDH	1	THCA	2	KIRC,LUAD
DHRS2	1	KIRP	1	BLCA
DIO2	1	BLCA	1	THCA
DIRAS2	1	KIRP	1	THCA
DLX6	1	KIRP	1	UCEC
DMKN	1	ACC	2	KIRC,KIRP
DNAAF1	1	HNSC	2	KIRP,UCEC
DNAJB13	1	KIRC	1	UCEC
DNTT	1	KIRP	1	THYM
DOCK11	1	BLCA	1	THYM
DOCK2	1	BLCA	1	THYM
DPP10	1	KIRP	1	THCA
DPP4	1	BLCA	2	KIRP,THYM
DQX1	1	KIRC	1	BLCA
DUSP2	1	KIRC	1	BLCA
DYNC1I1	1	KIRP	1	UCEC
EFEMP2	1	BLCA	1	KIRP
EFHD1	1	BLCA	1	KIRP
ELF5	1	COAD	1	UCEC
ELFN2	1	UCEC	1	KIRP
EMX1	1	THYM	1	KIRP
EMX2	1	ACC	2	KIRC,KIRP
ENAM	1	UCEC	1	KIRC
ENTPD2	1	THYM	2	KIRP,UCEC
ENTPD8	1	ACC	1	KIRP
EPDR1	1	BLCA	1	THYM
EPHX1	1	KIRP	1	LIHC
EPS8L3	1	KIRC	1	BLCA
EREG	1	THCA	1	KIRP
ERMN	1	BLCA	1	UCEC
ESCO2	1	KIRP	1	COAD
ESM1	1	KIRP	1	BLCA
ESPN	1	THCA	1	LIHC
EVC	1	BLCA	1	KIRP
EVI2A	1	BLCA	1	THYM
EVI2B	1	BLCA	1	THYM
F2RL3	1	BLCA	1	KIRC
FADS1	1	BLCA	1	THYM
FAIM2	1	BLCA	1	UCEC
FAM129C	1	KIRP	2	LUAD,THYM
FAM131C	1	UCEC	1	KIRP
FAM155A	1	KIRP	1	UCEC
FAM174B	1	KIRP	1	BLCA
FAM46B	1	BLCA	1	KIRP
FAM83A-AS1	1	LUAD	1	LIHC
FAM83E	1	ACC	2	BLCA,UCEC
FASLG	1	KIRC	1	COAD
FBLN5	1	BLCA	1	THYM
FBXO27	1	UCEC	1	KIRP
FBXO32	1	BLCA	1	ACC
FCER1A	1	THCA	3	HNSC,KIRP,UCEC
FCGR2B	1	BLCA	1	KIRP
FCGR2C	1	BLCA	1	KIRP
FETUB	1	KIRP	1	LIHC
FGA	1	KIRC	1	LIHC
FGB	1	KIRC	1	LIHC
FGFBP1	1	THYM	1	KIRP
FGG	1	KIRC	1	LIHC
FHL1	1	BLCA	2	KIRP,THCA
FIBIN	1	BLCA	1	KIRP
FMO2	1	BLCA	1	KIRP
FNDC4	1	BLCA	1	KIRP
FOLH1	1	KIRP	1	UCEC
FOXA3	1	BLCA	1	KIRP
FOXP2	1	BLCA	1	THCA
FOXQ1	1	THCA	2	BLCA,KIRP
FREM1	1	COAD	2	KIRC,KIRP
FSTL4	1	THYM	2	BLCA,KIRC
FUT3	1	THCA	2	KIRP,UCEC
GABRB3	1	KIRP	1	THCA
GABRP	1	BLCA	1	UCEC
GADD45G	1	THYM	1	LIHC
GAL3ST3	1	UCEC	1	KIRP
GCNT3	1	KIRP	1	UCEC
GDF5	1	BLCA	2	KIRP,UCEC
GFAP	1	UCEC	1	KIRP
GGTA1P	1	BLCA	1	UCEC
GLIPR1	1	BLCA	1	THYM
GOLT1A	1	KIRP	1	UCEC
GPC2	1	ACC	1	THYM
GPRIN2	1	UCEC	2	KIRP,LUAD
GRHL3	1	COAD	1	KIRP
GRIK3	1	KIRP	1	KIRC
GRIK4	1	KIRC	1	THCA
GRIN1	1	ACC	1	UCEC
GYPE	1	BLCA	1	THYM
GZMK	1	KIRC	1	LUAD
HCG4	1	UCEC	1	KIRP
HECTD2-AS1	1	KIRC	1	BLCA
HFM1	1	UCEC	1	KIRP
HGFAC	1	THYM	1	KIRP
HLF	1	BLCA	2	KIRC,THCA
HP	1	KIRC	1	LIHC
HPCA	1	UCEC	1	KIRP
HPR	1	KIRC	1	LIHC
HRASLS5	1	BLCA	1	KIRP
HS3ST2	1	BLCA	1	KIRP
HS6ST3	1	BRCA	2	KIRC,THCA
HSD17B2	1	KIRP	2	BLCA,UCEC
HSD17B3	1	KIRC	1	UCEC
HTRA4	1	KIRC	1	KIRP
HYAL1	1	BLCA	1	KIRP
IL17RD	1	BLCA	2	KIRC,KIRP
IL1RN	1	THCA	1	LIHC
IL2RG	1	KIRC	1	THYM
IL7R	1	BLCA	2	KIRP,THYM
IQSEC3	1	UCEC	1	KIRC
IRF4	1	KIRC	1	LUAD
IRX6	1	KIRC	1	THCA
ITGA4	1	BLCA	1	THYM
ITGB2	1	BLCA	1	THYM
ITIH1	1	KIRC	1	LIHC
ITIH3	1	KIRC	1	LIHC
ITIH4	1	KIRC	1	LIHC
ITPRIPL1	1	UCEC	1	THYM
JAKMIP2	1	UCEC	1	THYM
JCHAIN	1	KIRC	2	LUAD,THYM
JSRP1	1	KIRC	1	LUAD
KCNJ4	1	UCEC	1	THYM
KCNK15	1	COAD	1	KIRP
KCTD8	1	KIRP	1	THCA
KDF1	1	THYM	1	KIRP
KIAA0125	1	BLCA	1	LUAD
KIAA0226L	1	BLCA	2	THYM,UCEC
KIF5C	1	UCEC	1	THCA
KLRG2	1	UCEC	1	KIRP
KNG1	1	KIRP	1	LIHC
LCN2	1	THCA	1	KIRP
LEF1	1	KIRP	2	THYM,UCEC
LHFPL3-AS2	1	UCEC	1	KIRP
LHX5	1	ACC	1	OV
LILRB5	1	BLCA	1	KIRP
LIMS2	1	BLCA	2	LIHC,THYM
LINC00494	1	UCEC	1	LUAD
LINC01018	1	KIRP	1	LIHC
LINC01512	1	KIRP	1	THCA
LIPC	1	UCEC	1	HNSC
LRG1	1	KIRC	1	UCEC
LRP2	1	UCEC	1	THCA
LRRC14B	1	UCEC	1	THYM
LRRC2	1	BLCA	1	HNSC
LRRC26	1	BRCA	1	UCEC
LTF	1	BLCA	2	THYM,UCEC
LUZP2	1	THYM	1	BLCA
LYG1	1	ACC	1	KIRP
MACC1	1	THCA	1	KIRP
MAL	1	UCEC	3	KIRC,KIRP,THYM
MAMDC2	1	COAD	1	HNSC
MAOB	1	BLCA	1	KIRP
MAP4K1	1	KIRC	1	THYM
MAPK15	1	ACC	1	KIRP
MAPT	1	KIRP	1	KIRC
MCHR1	1	BLCA	1	THYM
MEI1	1	KIRC	1	LUAD
MEIOB	1	UCEC	1	KIRP
MESP2	1	THYM	1	KIRP
MIR205HG	1	THYM	1	UCEC
MIR31HG	1	UCEC	1	KIRP
MIR99AHG	1	BLCA	2	ACC,KIRP
MLPH	1	BRCA	1	UCEC
MOV10L1	1	BLCA	1	LIHC
MRC1	1	BLCA	1	ACC
MRO	1	BLCA	1	THCA
MROH7	1	COAD	1	KIRP
MSLN	1	COAD	1	KIRP
MT1E	1	BLCA	1	KIRP
MT1F	1	KIRC	1	THCA
MT1L	1	BLCA	1	KIRP
MT1M	1	BLCA	1	KIRP
MUC12	1	KIRC	1	KIRP
MUC13	1	KIRC	1	UCEC
MUC20	1	THYM	1	KIRC
MYBPH	1	THCA	1	HNSC
MYO16	1	KIRP	1	LIHC
MYO1G	1	THCA	1	THYM
MYOD1	1	UCEC	1	HNSC
MYOZ3	1	KIRP	1	HNSC
NAPSA	1	THCA	1	KIRC
NBL1	1	KIRC	1	KIRP
NCKAP1L	1	BLCA	1	THYM
NEXN	1	BLCA	1	HNSC
NGEF	1	THCA	1	KIRP
NINL	1	COAD	3	KIRP,OV,THYM
NOL4	1	UCEC	1	KIRP
NPAS3	1	BLCA	2	KIRP,UCEC
NPDC1	1	THYM	1	UCEC
NPR3	1	COAD	2	KIRC,KIRP
NSG1	1	ACC	1	BLCA
NTN1	1	BLCA	1	LIHC
OR51E2	1	KIRP	1	UCEC
OSGIN1	1	KIRP	1	LIHC
P2RX1	1	BLCA	1	THYM
PAH	1	KIRP	1	LIHC
PCDH7	1	KIRP	1	HNSC
PCP4	1	BLCA	1	KIRP
PCP4L1	1	COAD	1	BLCA
PDE10A	1	KIRP	1	BLCA
PEG3	1	BLCA	1	KIRP
PELI2	1	UCEC	1	THYM
PGM5	1	BLCA	1	KIRP
PGR	1	KIRP	1	UCEC
PHYHD1	1	BLCA	3	KIRC,KIRP,UCEC
PIM1	1	KIRP	1	THYM
PKDCC	1	BLCA	1	UCEC
PKHD1	1	THYM	2	KIRC,KIRP
PKP3	1	KIRC	1	KIRP
PLCL1	1	BLCA	1	KIRP
PNOC	1	UCEC	1	LUAD
PODXL	1	KIRP	1	UCEC
POU2AF1	1	KIRC	1	LUAD
PPAPDC3	1	BLCA	1	KIRP
PPARGC1A	1	UCEC	2	ACC,KIRC
PPP1R1B	1	THCA	1	UCEC
PRAP1	1	KIRC	1	LIHC
PRICKLE1	1	BLCA	1	KIRP
PRKCDBP	1	BLCA	1	KIRP
PRLR	1	KIRP	1	ACC
PRODH2	1	KIRP	1	LIHC
PRPH2	1	BLCA	1	KIRP
PRUNE2	1	BLCA	1	HNSC
PTCHD2	1	KIRP	1	UCEC
PTGER2	1	BLCA	2	KIRP,THYM
PTH1R	1	BLCA	2	KIRC,KIRP
PTN	1	BLCA	1	KIRP
PTPN7	1	KIRC	1	THYM
PTPRR	1	KIRP	3	BLCA,KIRC,UCEC
PVALB	1	UCEC	1	BLCA
PYGM	1	KIRP	2	HNSC,THYM
RAP1GAP	1	THYM	1	KIRC
RAPGEFL1	1	KIRP	1	BLCA
RARRES2	1	BLCA	1	LIHC
RASGRF1	1	THCA	1	UCEC
RASSF10	1	UCEC	2	KIRC,KIRP
RBM24	1	BLCA	2	THYM,UCEC
RBP4	1	UCEC	2	KIRP,LIHC
RBP7	1	BLCA	1	KIRC
RDH12	1	THYM	1	KIRP
REG1A	1	KIRC	1	KIRP
REG1B	1	KIRC	1	KIRP
RELN	1	BLCA	1	KIRP
REN	1	KIRP	1	KIRC
RFTN1	1	KIRP	1	THYM
RLTPR	1	KIRC	1	THYM
RNF128	1	KIRP	1	ACC
RP1	1	THCA	1	UCEC
RRAD	1	BLCA	1	KIRP
RRN3P2	1	KIRC	1	THYM
RXRG	1	THCA	1	HNSC
SAA4	1	KIRC	1	LIHC
SCD5	1	BLCA	1	KIRP
SCGB1D2	1	BRCA	1	UCEC
SCHIP1	1	UCEC	1	KIRP
SCN7A	1	BLCA	1	THYM
SCNN1A	1	THCA	2	BLCA,KIRP
SCNN1G	1	KIRC	2	BLCA,UCEC
SDPR	1	BLCA	1	KIRC
SDS	1	BLCA	1	LIHC
SERPINA1	1	THCA	2	KIRP,UCEC
SERPINA7	1	KIRP	1	LIHC
SERPING1	1	BLCA	2	KIRP,LIHC
SFRP1	1	BLCA	1	HNSC
SFTA2	1	COAD	1	KIRP
SGCG	1	UCEC	1	HNSC
SHISA9	1	BLCA	1	KIRC
SIGLEC15	1	THCA	2	BLCA,KIRP
SIT1	1	KIRC	1	THYM
SLA2	1	KIRC	1	THYM
SLC16A2	1	BLCA	1	LIHC
SLC22A3	1	BLCA	2	KIRP,LIHC
SLC22A8	1	KIRP	1	KIRC
SLC25A18	1	THYM	1	LIHC
SLC25A48	1	THYM	2	KIRC,KIRP
SLC2A4	1	BLCA	1	KIRP
SLC30A2	1	COAD	1	ACC
SLC34A1	1	KIRP	1	KIRC
SLC38A3	1	KIRP	1	LIHC
SLC43A1	1	KIRP	1	UCEC
SLC52A1	1	KIRC	1	KIRP
SLC6A1	1	KIRP	1	LIHC
SLC6A12	1	UCEC	1	KIRP
SLC6A20	1	THCA	2	KIRP,THYM
SLC9A5	1	ACC	1	OV
SLIT1	1	COAD	1	THYM
SLIT2	1	BLCA	1	KIRP
SLN	1	KIRC	1	HNSC
SMPX	1	KIRP	1	HNSC
SOGA3	1	BLCA	1	KIRP
SPATA12	1	THYM	1	KIRP
SPATS1	1	KIRP	1	UCEC
SPIB	1	KIRC	1	LUAD
SPON2	1	BLCA	1	KIRP
SPX	1	KIRP	2	KIRC,THCA
SQSTM1	1	KIRP	1	ACC
SST	1	UCEC	1	KIRC
ST3GAL6	1	BLCA	1	THYM
STEAP1B	1	KIRP	1	THYM
STK32B	1	BLCA	1	KIRP
STOML3	1	THYM	1	UCEC
STXBP5L	1	COAD	1	THCA
SUCNR1	1	KIRP	1	KIRC
SUSD3	1	BLCA	1	THYM
SYNC	1	KIRC	1	KIRP
SYNGR3	1	UCEC	1	KIRP
SYNPO	1	KIRP	1	ACC
SYPL2	1	BLCA	2	HNSC,KIRP
SYT12	1	THCA	1	KIRP
TAT	1	KIRP	1	LIHC
TBC1D10C	1	KIRC	1	THYM
TCF4	1	BLCA	1	ACC
TFEC	1	BLCA	1	KIRP
TFF3	1	BRCA	2	THCA,UCEC
THEMIS2	1	BLCA	1	KIRP
THSD7A	1	BLCA	1	KIRC
TM4SF4	1	THCA	1	LIHC
TMEM130	1	BLCA	1	LUAD
TMEM200B	1	BLCA	1	KIRP
TMPRSS4	1	THCA	1	BLCA
TNFAIP6	1	BLCA	1	KIRP
TNFSF12-TNFSF13	1	KIRC	1	KIRP
TOX	1	KIRP	1	THYM
TPSAB1	1	BLCA	1	KIRP
TPSB2	1	BLCA	1	KIRP
TRHDE	1	UCEC	2	KIRC,KIRP
TRHDE-AS1	1	UCEC	2	KIRC,KIRP
TRIL	1	BLCA	1	KIRP
TRIM58	1	KIRP	1	THCA
TRO	1	UCEC	1	KIRP
TRPM8	1	KIRC	1	LIHC
TSPAN7	1	KIRP	1	KIRC
TUBA3D	1	KIRC	1	UCEC
TUBA3E	1	KIRC	1	UCEC
UGT1A1	1	KIRP	1	BLCA
UGT1A6	1	KIRP	1	ACC
UGT1A9	1	KIRP	1	ACC
UNC5CL	1	THCA	1	THYM
VENTX	1	BLCA	1	KIRP
VIM	1	BLCA	1	THYM
VSIG1	1	KIRP	1	BLCA
VTN	1	KIRP	1	LIHC
VWCE	1	KIRC	1	KIRP
WFDC5	1	KIRC	2	BLCA,KIRP
WIPF1	1	BLCA	1	THYM
XDH	1	THCA	1	LIHC
ZBTB16	1	COAD	2	KIRC,KIRP
ZDHHC15	1	BLCA	1	KIRC
ZEB1	1	BLCA	1	THYM
ZMAT4	1	KIRP	1	THCA
ZNF300P1	1	BLCA	1	KIRP
ZNF334	1	UCEC	1	KIRP
ZNF385B	1	BLCA	3	ACC,KIRC,KIRP
ZNF492	1	KIRP	1	THYM
ZNF536	1	KIRP	1	THCA
ZNF683	1	KIRC	1	COAD
ZNF80	1	KIRC	1	LUAD
ZNF853	1	COAD	1	KIRP

## Sheet: Table S30
Genes upregulated in high-grade cancers in some cancer types, and downregulated in high-grade cancers in some other cancer types compared to low-grade cancers
Symbol	Number of cancers in which gene is upregulated	Cancers in which gene is upregulated	Number of cancers in which gene is downregulated	Cancers in which gene is downregulated
C1R	4	BLCA,KIRC,LGG,STAD	1	LIHC
C3	4	BLCA,HNSC,KIRC,STAD	1	UCEC
CHI3L2	4	BLCA,KIRC,LGG,STAD	1	UCEC
CLGN	4	BLCA,HNSC,KIRC,LIHC	1	UCEC
FNDC5	4	BLCA,CESC,STAD,UCEC	1	LIHC
GAS1	4	BLCA,LGG,STAD,UCEC	1	LIHC
HAMP	4	BLCA,KIRC,LGG,STAD	1	UCEC
HOXB13	4	BLCA,HNSC,KIRC,LGG	1	STAD
SLC2A4	4	BLCA,HNSC,STAD,UCEC	1	LGG
TNNT1	4	BLCA,KIRC,LIHC,UCEC	1	LGG
TOP2A	4	BLCA,LGG,LIHC,UCEC	1	STAD
ZAP70	4	BLCA,HNSC,LGG,STAD	1	UCEC
ADAMTSL4	3	BLCA,LGG,UCEC	1	HNSC
ADCY5	3	HNSC,STAD,UCEC	1	KIRC
AHNAK2	3	BLCA,STAD,UCEC	1	HNSC
AOX1	3	BLCA,LGG,STAD	1	LIHC
ARSI	3	BLCA,KIRC,UCEC	1	HNSC
ASRGL1	3	BLCA,HNSC,LIHC	1	UCEC
ASXL3	3	BLCA,STAD,UCEC	2	KIRC,LIHC
C1QL4	3	BLCA,LIHC,UCEC	1	KIRC
C1S	3	BLCA,KIRC,STAD	1	LIHC
C7	3	BLCA,HNSC,STAD	1	LIHC
CCNE1	3	BLCA,LIHC,UCEC	1	STAD
CLDN9	3	ESCA,HNSC,UCEC	1	STAD
CLEC2L	3	BLCA,LIHC,UCEC	1	LGG
COCH	3	BLCA,HNSC,KIRC	1	STAD
COL4A3	3	HNSC,STAD,UCEC	2	KIRC,LIHC
COL4A4	3	HNSC,STAD,UCEC	2	KIRC,LIHC
CRYAB	3	BLCA,STAD,UCEC	1	HNSC
CYP1B1	3	BLCA,HNSC,STAD	1	LIHC
CYP26B1	3	BLCA,LIHC,UCEC	1	HNSC
CYS1	3	BLCA,STAD,UCEC	2	KIRC,LGG
DLX4	3	KIRC,LIHC,UCEC	1	STAD
DMBX1	3	BLCA,LIHC,UCEC	1	STAD
DUSP9	3	KIRC,LIHC,UCEC	1	STAD
ECEL1	3	BLCA,CESC,STAD	1	UCEC
ECM2	3	BLCA,LGG,STAD	1	LIHC
ELOVL4	3	BLCA,STAD,UCEC	1	HNSC
EYA4	3	BLCA,LGG,UCEC	1	KIRC
FBLN2	3	BLCA,STAD,UCEC	1	LIHC
FOXJ1	3	HNSC,LGG,LIHC	3	BLCA,STAD,UCEC
G0S2	3	BLCA,KIRC,LGG	2	LIHC,UCEC
GALNT16	3	BLCA,ESCA,STAD	2	LIHC,UCEC
GDF5	3	BLCA,HNSC,STAD	1	UCEC
GPR1	3	BLCA,LGG,STAD	1	HNSC
GRB14	3	BLCA,ESCA,LGG	1	UCEC
GRIN2C	3	BLCA,HNSC,UCEC	2	CESC,LGG
HAND2	3	BLCA,LGG,STAD	1	UCEC
HAND2-AS1	3	BLCA,LGG,STAD	1	UCEC
HLA-DQB2	3	BLCA,LGG,STAD	1	UCEC
HLA-DRB5	3	BLCA,LGG,STAD	1	UCEC
HPD	3	KIRC,LGG,UCEC	1	LIHC
IGFN1	3	BLCA,KIRC,STAD	1	LGG
IGSF1	3	BLCA,LIHC,UCEC	1	LGG
ITGB3	3	BLCA,LGG,UCEC	1	LIHC
KCNQ5	3	BLCA,STAD,UCEC	1	LGG
KCNS1	3	HNSC,KIRC,UCEC	1	STAD
KHK	3	BLCA,HNSC,UCEC	1	LIHC
KIAA1324	3	BLCA,KIRC,LIHC	2	STAD,UCEC
KLRB1	3	HNSC,LGG,STAD	1	UCEC
KMO	3	BLCA,LGG,STAD	2	LIHC,UCEC
LAMP5	3	BLCA,KIRC,STAD	1	UCEC
LINC00925	3	HNSC,STAD,UCEC	1	LGG
LTF	3	BLCA,HNSC,LGG	1	UCEC
MAGEA4	3	BLCA,LIHC,UCEC	1	STAD
MAP7D2	3	HNSC,KIRC,UCEC	1	STAD
MMP11	3	BLCA,LGG,LIHC	1	UCEC
MNX1	3	KIRC,LGG,LIHC	1	UCEC
MOXD1	3	BLCA,LGG,STAD	1	UCEC
MYB	3	BLCA,HNSC,LGG	1	UCEC
NAPSB	3	BLCA,LGG,STAD	1	UCEC
NKAIN1	3	BLCA,KIRC,UCEC	1	HNSC
PCDH10	3	BLCA,STAD,UCEC	1	KIRC
PEG10	3	BLCA,HNSC,UCEC	1	KIRC
PITX2	3	BLCA,KIRC,LGG	1	HNSC
PPP1R1A	3	KIRC,STAD,UCEC	1	LGG
PQLC2L	3	BLCA,KIRC,UCEC	1	STAD
PRAME	3	BLCA,KIRC,LIHC	1	STAD
RASAL1	3	BLCA,LIHC,UCEC	2	HNSC,LGG
RELN	3	BLCA,LIHC,STAD	1	LGG
RFPL1S	3	BLCA,HNSC,STAD	1	LGG
RGS20	3	BLCA,KIRC,LIHC	2	HNSC,LGG
RGS9	3	BLCA,STAD,UCEC	1	LGG
RIBC2	3	BLCA,HNSC,LIHC	1	UCEC
RNF165	3	HNSC,STAD,UCEC	1	LIHC
ROR2	3	BLCA,KIRC,STAD	1	UCEC
RSPO3	3	BLCA,STAD,UCEC	1	LGG
SAA1	3	BLCA,KIRC,LGG	2	LIHC,UCEC
SCN2B	3	BLCA,STAD,UCEC	1	LGG
SDS	3	BLCA,KIRC,STAD	1	LIHC
SERPINA1	3	BLCA,ESCA,LGG	1	UCEC
SERPINA3	3	BLCA,KIRC,LGG	2	LIHC,UCEC
SERPING1	3	BLCA,LGG,STAD	1	LIHC
SFRP2	3	BLCA,STAD,UCEC	1	LGG
SFRP4	3	BLCA,LGG,STAD	1	UCEC
SHISA3	3	BLCA,HNSC,STAD	1	LIHC
SLC47A1	3	BLCA,LGG,STAD	3	KIRC,LIHC,UCEC
SLC7A10	3	BLCA,LIHC,UCEC	1	KIRC
SNAP25	3	BLCA,STAD,UCEC	1	LGG
SNCG	3	HNSC,STAD,UCEC	2	BLCA,LGG
SP5	3	BLCA,HNSC,KIRC	2	STAD,UCEC
SSTR2	3	BLCA,HNSC,STAD	1	LGG
STK33	3	BLCA,HNSC,LIHC	1	UCEC
SV2B	3	BLCA,HNSC,STAD	1	LGG
SVEP1	3	BLCA,LGG,STAD	2	LIHC,UCEC
TCAM1P	3	BLCA,HNSC,UCEC	1	STAD
TCEAL2	3	BLCA,STAD,UCEC	1	LGG
TNFAIP8L3	3	BLCA,LIHC,STAD	1	UCEC
TNFSF14	3	BLCA,KIRC,STAD	1	UCEC
TREM1	3	BLCA,KIRC,LGG	1	HNSC
TRIB3	3	BLCA,KIRC,UCEC	1	STAD
TUB	3	BLCA,STAD,UCEC	1	KIRC
UNC5A	3	BLCA,KIRC,UCEC	1	LGG
YBX2	3	BLCA,HNSC,UCEC	1	STAD
ZBED2	3	BLCA,KIRC,STAD	1	HNSC
ZNF695	3	BLCA,LIHC,UCEC	1	STAD
ABCC9	2	BLCA,STAD	1	LIHC
ACSM5	2	BLCA,STAD	1	LIHC
ACTL8	2	BLCA,UCEC	1	STAD
ADH1B	2	BLCA,STAD	2	LIHC,UCEC
ADTRP	2	BLCA,KIRC	1	STAD
AGPAT9	2	BLCA,UCEC	1	CESC
ALOX15B	2	STAD,UCEC	1	HNSC
AMICA1	2	BLCA,STAD	1	UCEC
ANG	2	BLCA,LGG	2	LIHC,UCEC
ANGPTL1	2	BLCA,STAD	1	LIHC
ANKRD22	2	KIRC,LIHC	3	BLCA,CESC,UCEC
ANKRD65	2	HNSC,STAD	2	BLCA,UCEC
ANXA1	2	BLCA,LGG	1	HNSC
ANXA2P2	2	BLCA,LGG	1	ESCA
AQP9	2	BLCA,KIRC	1	LIHC
AR	2	HNSC,STAD	1	LIHC
ASPN	2	BLCA,STAD	1	UCEC
ATP12A	2	BLCA,UCEC	1	HNSC
ATP6V1B1	2	BLCA,UCEC	1	STAD
ATP8B4	2	BLCA,STAD	1	UCEC
AVPR1A	2	BLCA,STAD	2	KIRC,LIHC
AVPR2	2	STAD,UCEC	1	KIRC
B3GALT5	2	HNSC,KIRC	1	UCEC
BATF	2	KIRC,LGG	1	BLCA
BCAM	2	CESC,UCEC	1	BLCA
BCL2L14	2	HNSC,LIHC	2	BLCA,UCEC
BDKRB2	2	BLCA,LGG	2	CESC,HNSC
BEND4	2	STAD,UCEC	1	LGG
BEND5	2	HNSC,STAD	1	BLCA
BMP3	2	HNSC,STAD	1	BLCA
BMP7	2	LIHC,UCEC	2	BLCA,STAD
BMPR1B	2	BLCA,STAD	1	UCEC
C11orf86	2	KIRC,UCEC	2	BLCA,STAD
C16orf74	2	KIRC,UCEC	1	BLCA
C1orf95	2	BLCA,STAD	2	KIRC,LGG
C1QTNF4	2	HNSC,STAD	1	LGG
C2orf40	2	HNSC,STAD	1	KIRC
C3orf67	2	BLCA,UCEC	1	STAD
C6orf114	2	BLCA,UCEC	1	HNSC
C6orf15	2	BLCA,LGG	2	HNSC,STAD
C7orf57	2	BLCA,LGG	2	HNSC,UCEC
CACNA2D1	2	BLCA,STAD	1	LGG
CALB1	2	STAD,UCEC	1	LGG
CALB2	2	BLCA,UCEC	2	HNSC,LGG
CAMKV	2	LIHC,UCEC	2	LGG,STAD
CARD11	2	KIRC,UCEC	1	BLCA
CASQ1	2	STAD,UCEC	1	BLCA
CASQ2	2	BLCA,STAD	1	LIHC
CCL21	2	BLCA,STAD	1	UCEC
CD36	2	BLCA,STAD	1	HNSC
CD74	2	LGG,STAD	1	UCEC
CDO1	2	BLCA,STAD	2	LIHC,UCEC
CDR1	2	BLCA,UCEC	1	LGG
CEACAM21	2	BLCA,STAD	1	UCEC
CFAP61	2	BLCA,LGG	1	UCEC
CFH	2	LGG,STAD	2	BLCA,UCEC
CH25H	2	BLCA,STAD	1	UCEC
CHL1	2	BLCA,STAD	1	HNSC
CHRNA1	2	BLCA,LGG	1	UCEC
CHRNA3	2	BLCA,STAD	1	UCEC
CHRNA9	2	BLCA,LGG	1	HNSC
CLIC5	2	BLCA,HNSC	2	KIRC,UCEC
CNGB1	2	BLCA,UCEC	1	HNSC
CNTN1	2	BLCA,STAD	2	HNSC,LGG
COL26A1	2	BLCA,UCEC	1	LGG
COL9A2	2	HNSC,LIHC	2	BLCA,STAD
COLCA2	2	HNSC,LIHC	2	BLCA,UCEC
CORO6	2	BLCA,UCEC	1	LGG
CPA3	2	BLCA,STAD	1	KIRC
CPA4	2	BLCA,KIRC	1	HNSC
CPED1	2	BLCA,STAD	2	LIHC,UCEC
CPN2	2	BLCA,KIRC	1	LIHC
CPZ	2	KIRC,STAD	1	UCEC
CRABP2	2	BLCA,UCEC	2	HNSC,STAD
CRLF1	2	BLCA,STAD	2	HNSC,LGG
CRTAC1	2	STAD,UCEC	2	BLCA,LGG
CRYBB1	2	BLCA,STAD	1	UCEC
CSDC2	2	BLCA,STAD	2	KIRC,LGG
CT45A5	2	BLCA,UCEC	1	STAD
CTAG1B	2	BLCA,UCEC	1	STAD
CTSV	2	BLCA,LIHC	2	STAD,UCEC
CXCL1	2	BLCA,KIRC	1	STAD
CXCL5	2	BLCA,KIRC	3	HNSC,LGG,UCEC
CYorf15B	2	HNSC,KIRC	1	BLCA
CYP27A1	2	BLCA,HNSC	1	LIHC
CYP2W1	2	LIHC,UCEC	2	BLCA,STAD
CYP4F3	2	KIRC,UCEC	4	CESC,HNSC,LIHC,STAD
DCHS2	2	BLCA,HNSC	1	UCEC
DCN	2	BLCA,STAD	1	UCEC
DDN	2	BLCA,LIHC	1	LGG
DDX25	2	HNSC,UCEC	1	LGG
DDX3Y	2	HNSC,KIRC	1	BLCA
DKK1	2	BLCA,LIHC	1	UCEC
DLL3	2	BLCA,UCEC	1	LGG
DMGDH	2	BLCA,STAD	1	LIHC
DNAH11	2	HNSC,LGG	1	UCEC
DNAJC12	2	BLCA,KIRC	1	UCEC
DNAJC22	2	BLCA,HNSC	1	UCEC
DPF1	2	BLCA,UCEC	1	HNSC
DPF3	2	BLCA,UCEC	1	LIHC
DPT	2	BLCA,STAD	1	UCEC
DPY19L2P2	2	BLCA,HNSC	1	UCEC
DSCR4	2	BLCA,UCEC	1	STAD
DSCR8	2	BLCA,UCEC	1	STAD
DUSP26	2	STAD,UCEC	1	LGG
DZIP1L	2	BLCA,LIHC	1	UCEC
ENHO	2	BLCA,UCEC	1	LGG
ENPEP	2	BLCA,LGG	1	LIHC
EPHA10	2	KIRC,UCEC	1	LGG
EPPK1	2	LIHC,UCEC	1	HNSC
EPS8L1	2	KIRC,LIHC	2	BLCA,HNSC
EPS8L3	2	KIRC,LIHC	3	BLCA,STAD,UCEC
ESR1	2	BLCA,STAD	2	LIHC,UCEC
EYA1	2	BLCA,HNSC	1	LGG
F13A1	2	BLCA,STAD	1	UCEC
FAM107A	2	STAD,UCEC	1	KIRC
FAM133A	2	BLCA,UCEC	1	LGG
FAM180A	2	BLCA,STAD	1	LIHC
FAM3B	2	HNSC,LIHC	3	BLCA,STAD,UCEC
FAM46B	2	BLCA,LGG	1	HNSC
FBXL16	2	BLCA,UCEC	1	LGG
FBXL7	2	BLCA,STAD	1	UCEC
FCRL2	2	BLCA,STAD	1	UCEC
FHOD3	2	CESC,HNSC	1	UCEC
FMO2	2	BLCA,STAD	4	KIRC,LGG,LIHC,UCEC
FMOD	2	BLCA,LGG	1	UCEC
FOXE1	2	BLCA,UCEC	1	ESCA
GABRP	2	BLCA,HNSC	1	UCEC
GAS7	2	BLCA,STAD	1	UCEC
GATA3	2	LGG,STAD	1	BLCA
GBP6	2	LGG,STAD	2	ESCA,HNSC
GCK	2	HNSC,UCEC	1	LIHC
GDF10	2	BLCA,STAD	1	LGG
GFOD1	2	BLCA,UCEC	1	HNSC
GGTA1P	2	BLCA,STAD	2	LGG,UCEC
GIPC2	2	BLCA,HNSC	2	CESC,UCEC
GNAO1	2	BLCA,STAD	1	LIHC
GPR141	2	BLCA,STAD	1	UCEC
GRM4	2	CESC,UCEC	1	LGG
GSC	2	BLCA,LGG	1	UCEC
GSTM5	2	BLCA,STAD	1	LIHC
GUCY1A3	2	BLCA,STAD	1	UCEC
GYG2	2	BLCA,KIRC	1	STAD
HAPLN4	2	BLCA,UCEC	1	LIHC
HDC	2	BLCA,STAD	1	LIHC
HERC5	2	BLCA,UCEC	1	LIHC
HIST1H2BG	2	BLCA,KIRC	1	HNSC
HLA-DMA	2	BLCA,LGG	1	UCEC
HLA-DMB	2	BLCA,STAD	1	UCEC
HLA-DRB6	2	BLCA,LGG	1	UCEC
HMP19	2	BLCA,STAD	1	LGG
HOXA1	2	LGG,UCEC	1	BLCA
HOXA13	2	KIRC,UCEC	1	STAD
HOXA2	2	LGG,UCEC	1	BLCA
HOXA3	2	LGG,UCEC	1	BLCA
HOXA5	2	LGG,UCEC	1	BLCA
HOXA6	2	LGG,UCEC	1	BLCA
HOXA9	2	BLCA,LGG	1	STAD
HOXC11	2	BLCA,LGG	1	STAD
HOXC13	2	LGG,UCEC	2	HNSC,STAD
HOXD1	2	LIHC,UCEC	1	BLCA
HOXD11	2	BLCA,LGG	2	HNSC,STAD
HOXD4	2	LGG,LIHC	1	BLCA
HPCAL4	2	BLCA,UCEC	1	LGG
HPGDS	2	BLCA,STAD	1	UCEC
HS3ST3B1	2	BLCA,LGG	1	UCEC
HSD11B1	2	BLCA,STAD	1	LIHC
HTR2A	2	BLCA,STAD	1	LGG
HTR3A	2	BLCA,UCEC	1	HNSC
IFIT1	2	BLCA,UCEC	1	LIHC
IGF1	2	BLCA,STAD	1	LIHC
IGF2-AS	2	LGG,UCEC	1	BLCA
IGFBPL1	2	BLCA,HNSC	1	UCEC
IL17D	2	BLCA,LIHC	1	LGG
IL1R2	2	BLCA,KIRC	1	UCEC
IL1RN	2	LGG,UCEC	2	CESC,HNSC
IL20RB	2	BLCA,KIRC	2	ESCA,HNSC
IL24	2	BLCA,UCEC	1	HNSC
IL31RA	2	BLCA,STAD	1	HNSC
IL9R	2	KIRC,STAD	1	BLCA
INA	2	HNSC,UCEC	2	BLCA,LGG
INMT	2	LGG,STAD	1	LIHC
IPW	2	LIHC,STAD	1	BLCA
IQSEC3	2	STAD,UCEC	2	KIRC,LGG
ISLR	2	BLCA,STAD	1	UCEC
ITGBL1	2	BLCA,STAD	1	UCEC
ITIH3	2	KIRC,STAD	2	LIHC,UCEC
KCNB2	2	HNSC,UCEC	1	LGG
KCNE4	2	BLCA,STAD	1	UCEC
KCNJ8	2	BLCA,STAD	1	LIHC
KCNK3	2	BLCA,UCEC	1	LGG
KDM5D	2	HNSC,KIRC	1	BLCA
KIAA1045	2	BLCA,UCEC	1	HNSC
KIAA1549L	2	BLCA,UCEC	1	LGG
KIAA1644	2	BLCA,STAD	2	HNSC,LGG
KIAA1755	2	BLCA,STAD	1	UCEC
KIRREL	2	BLCA,UCEC	1	HNSC
KLC3	2	BLCA,UCEC	1	HNSC
KLHL6	2	BLCA,STAD	1	UCEC
KLK5	2	BLCA,UCEC	2	HNSC,LGG
KLK6	2	BLCA,UCEC	3	HNSC,LGG,STAD
KLK7	2	BLCA,UCEC	3	HNSC,LGG,STAD
KLK8	2	BLCA,UCEC	2	HNSC,STAD
KLRG2	2	BLCA,UCEC	1	STAD
KRT7	2	HNSC,UCEC	1	BLCA
LHX1	2	BLCA,UCEC	1	HNSC
LINC00092	2	HNSC,STAD	1	UCEC
LINC00634	2	BLCA,LIHC	1	LGG
LINC01018	2	STAD,UCEC	2	LGG,LIHC
LINC01124	2	BLCA,KIRC	2	STAD,UCEC
LIPG	2	BLCA,UCEC	2	HNSC,LIHC
LIX1	2	STAD,UCEC	1	LGG
LMX1B	2	BLCA,UCEC	2	HNSC,STAD
LOC100126784	2	BLCA,STAD	1	UCEC
LRFN5	2	BLCA,STAD	1	LGG
LRIG1	2	BLCA,HNSC	1	UCEC
LRMP	2	HNSC,STAD	1	BLCA
LRP1B	2	STAD,UCEC	1	LGG
LRRC7	2	STAD,UCEC	1	LGG
LRRN4CL	2	KIRC,LGG	1	UCEC
LSP1	2	LGG,STAD	1	BLCA
MAFB	2	BLCA,STAD	1	HNSC
MAGEA1	2	BLCA,UCEC	1	HNSC
MAGEA10	2	BLCA,UCEC	1	STAD
MAGEA2	2	BLCA,UCEC	1	STAD
MAGEA3	2	BLCA,UCEC	1	STAD
MAGEA6	2	BLCA,UCEC	1	STAD
MAGEA9B	2	BLCA,UCEC	1	STAD
MAGEE1	2	STAD,UCEC	1	LGG
MAK	2	BLCA,ESCA	1	UCEC
MAL	2	STAD,UCEC	1	LGG
MAPT	2	BLCA,STAD	1	KIRC
MAT1A	2	BLCA,KIRC	1	LIHC
MATK	2	BLCA,STAD	1	LGG
MBOAT2	2	BLCA,UCEC	1	HNSC
ME1	2	BLCA,UCEC	1	HNSC
MEIS1	2	HNSC,STAD	1	BLCA
METRNL	2	BLCA,UCEC	1	HNSC
METTL7B	2	BLCA,LGG	1	STAD
MIA	2	BLCA,HNSC	1	UCEC
MIOX	2	HNSC,UCEC	1	KIRC
MIR100HG	2	BLCA,STAD	1	LIHC
MIR31HG	2	KIRC,UCEC	1	HNSC
MIR99AHG	2	BLCA,STAD	1	LIHC
MKX	2	BLCA,STAD	1	LGG
MMP1	2	KIRC,UCEC	1	HNSC
MN1	2	BLCA,STAD	1	HNSC
MRC1	2	BLCA,STAD	1	LGG
MRO	2	BLCA,ESCA	1	LGG
MSI1	2	BLCA,LIHC	1	STAD
MTTP	2	BLCA,KIRC	1	LIHC
MUC13	2	HNSC,KIRC	2	STAD,UCEC
MUC15	2	BLCA,UCEC	2	HNSC,STAD
NAP1L3	2	BLCA,STAD	1	LGG
NAP1L6	2	BLCA,UCEC	1	LGG
NAV3	2	BLCA,STAD	1	HNSC
NECAB2	2	BLCA,UCEC	1	LGG
NEGR1	2	BLCA,STAD	1	LGG
NELL2	2	BLCA,KIRC	1	HNSC
NIPAL4	2	KIRC,STAD	2	BLCA,HNSC
NLGN4Y	2	HNSC,KIRC	1	BLCA
NOD2	2	BLCA,KIRC	1	HNSC
NOS1	2	STAD,UCEC	1	HNSC
NPAS3	2	BLCA,STAD	1	UCEC
NRCAM	2	BLCA,LIHC	1	STAD
NRXN1	2	HNSC,STAD	1	LGG
NSUN7	2	HNSC,LGG	1	KIRC
NTNG2	2	BLCA,KIRC	1	LGG
OAS1	2	LGG,UCEC	1	BLCA
OGN	2	BLCA,STAD	1	UCEC
OLFML3	2	BLCA,STAD	1	UCEC
P2RY13	2	BLCA,STAD	1	UCEC
P2RY14	2	BLCA,STAD	1	UCEC
PADI3	2	KIRC,UCEC	1	BLCA
PAEP	2	BLCA,KIRC	1	HNSC
PANX2	2	KIRC,UCEC	1	LGG
PCDH11X	2	STAD,UCEC	2	BLCA,LGG
PCDH7	2	BLCA,STAD	3	HNSC,LGG,UCEC
PCK1	2	BLCA,UCEC	3	KIRC,LIHC,STAD
PDE1A	2	BLCA,STAD	1	LGG
PGM5	2	BLCA,STAD	2	KIRC,LIHC
PI3	2	BLCA,KIRC	2	HNSC,STAD
PIPOX	2	BLCA,UCEC	1	LIHC
PKDCC	2	BLCA,HNSC	1	UCEC
PKIA	2	HNSC,UCEC	1	BLCA
PLA1A	2	HNSC,STAD	1	UCEC
PLAC8	2	HNSC,LGG	1	UCEC
PLCXD3	2	STAD,UCEC	1	LGG
PLEKHB1	2	HNSC,LIHC	1	STAD
PLEKHS1	2	HNSC,LGG	1	UCEC
PMCH	2	BLCA,KIRC	1	UCEC
PNCK	2	HNSC,STAD	2	BLCA,LGG
PNMA3	2	HNSC,UCEC	1	LGG
PNMA5	2	BLCA,UCEC	1	LGG
PPP2R2B	2	STAD,UCEC	1	BLCA
PPP2R2C	2	BLCA,KIRC	3	HNSC,LGG,UCEC
PRAP1	2	KIRC,UCEC	2	LIHC,STAD
PRDM8	2	BLCA,STAD	1	LGG
PRKY	2	HNSC,KIRC	1	BLCA
PRSS3	2	BLCA,KIRC	2	HNSC,STAD
PRSS35	2	BLCA,ESCA	1	LGG
PSAPL1	2	LIHC,UCEC	1	HNSC
PSD	2	BLCA,STAD	1	LGG
PTGDS	2	BLCA,STAD	1	LGG
PTGER3	2	BLCA,STAD	2	KIRC,LGG
PTGS1	2	BLCA,UCEC	1	HNSC
PTHLH	2	BLCA,KIRC	1	HNSC
PTPRZ1	2	BLCA,STAD	2	ESCA,HNSC
RAMP1	2	BLCA,HNSC	2	LIHC,UCEC
RASGRF1	2	BLCA,HNSC	2	LGG,UCEC
RBM11	2	HNSC,UCEC	1	LGG
RBM24	2	BLCA,STAD	1	UCEC
RBP1	2	BLCA,LGG	1	UCEC
RBP4	2	BLCA,UCEC	2	LGG,LIHC
RBP7	2	BLCA,STAD	1	KIRC
RGS22	2	LGG,STAD	1	UCEC
RIC3	2	STAD,UCEC	1	BLCA
RIMS3	2	BLCA,UCEC	1	HNSC
RIPPLY3	2	HNSC,LIHC	1	STAD
RPS4Y1	2	HNSC,KIRC	1	BLCA
RSPO4	2	BLCA,UCEC	1	STAD
RTN1	2	BLCA,STAD	1	LGG
RTN4R	2	BLCA,UCEC	1	LGG
RUNDC3A	2	KIRC,UCEC	2	HNSC,LGG
RUNX1T1	2	BLCA,STAD	1	KIRC
RYR1	2	BLCA,UCEC	1	LGG
RYR2	2	KIRC,STAD	1	LGG
S100A4	2	LGG,UCEC	1	BLCA
SAA2	2	BLCA,KIRC	2	LIHC,UCEC
SBSN	2	BLCA,KIRC	2	ESCA,HNSC
SCEL	2	BLCA,UCEC	2	CESC,HNSC
SELL	2	BLCA,STAD	1	LGG
SERPINA5	2	ESCA,LGG	2	LIHC,UCEC
SFRP1	2	BLCA,STAD	1	KIRC
SGCD	2	BLCA,STAD	2	LGG,UCEC
SH2D5	2	BLCA,UCEC	1	HNSC
SH3BP1	2	LIHC,UCEC	2	BLCA,ESCA
SLC12A5	2	BLCA,UCEC	1	LGG
SLC17A7	2	BLCA,UCEC	1	LGG
SLC34A2	2	KIRC,LGG	1	STAD
SLC38A3	2	CESC,UCEC	2	LIHC,STAD
SLC47A2	2	BLCA,LGG	2	HNSC,UCEC
SLC6A12	2	BLCA,UCEC	1	LIHC
SLC6A15	2	BLCA,UCEC	1	LGG
SLC6A20	2	BLCA,KIRC	2	STAD,UCEC
SLITRK4	2	STAD,UCEC	1	LGG
SLITRK5	2	BLCA,STAD	1	LGG
SOCS2	2	BLCA,LGG	1	LIHC
SOWAHA	2	HNSC,UCEC	2	LGG,STAD
SOX9	2	BLCA,LIHC	1	STAD
SP8	2	LIHC,UCEC	1	STAD
SPOCD1	2	LGG,UCEC	1	BLCA
SPOCK1	2	KIRC,STAD	1	UCEC
SPOCK3	2	STAD,UCEC	2	BLCA,LGG
SPON2	2	BLCA,LGG	1	UCEC
SRPX2	2	KIRC,LGG	2	BLCA,UCEC
SSX4	2	ESCA,UCEC	1	STAD
ST3GAL6	2	BLCA,ESCA	1	LIHC
STEAP3	2	KIRC,LGG	1	LIHC
STX1B	2	BLCA,UCEC	1	LIHC
SUCNR1	2	BLCA,STAD	1	KIRC
SULT2B1	2	BLCA,KIRC	4	CESC,HNSC,STAD,UCEC
SYN1	2	CESC,UCEC	1	LGG
TBR1	2	BLCA,UCEC	1	LGG
TCHH	2	BLCA,KIRC	1	LGG
TCL6	2	BLCA,LIHC	2	KIRC,UCEC
TDRD5	2	HNSC,UCEC	1	STAD
TLR10	2	BLCA,STAD	1	UCEC
TM6SF2	2	BLCA,UCEC	2	LIHC,STAD
TMEM100	2	BLCA,STAD	2	LGG,LIHC
TMEM130	2	BLCA,STAD	1	LGG
TMEM150C	2	BLCA,HNSC	2	KIRC,UCEC
TMEM151A	2	BLCA,UCEC	1	STAD
TMEM45A	2	BLCA,KIRC	1	HNSC
TMPRSS6	2	KIRC,UCEC	1	LIHC
TNFRSF18	2	BLCA,KIRC	1	UCEC
TNFSF12-TNFSF13	2	KIRC,LGG	1	UCEC
TNFSF8	2	BLCA,STAD	1	UCEC
TNNT3	2	STAD,UCEC	1	BLCA
TPSB2	2	BLCA,STAD	1	LIHC
TRPM8	2	KIRC,LGG	1	LIHC
TSHR	2	STAD,UCEC	1	LGG
TSPEAR-AS2	2	BLCA,UCEC	1	STAD
TTBK1	2	BLCA,UCEC	1	LIHC
TWIST2	2	BLCA,STAD	1	UCEC
ULBP1	2	BLCA,LGG	1	STAD
USP32P1	2	BLCA,ESCA	1	UCEC
USP9Y	2	HNSC,KIRC	1	BLCA
UTY	2	HNSC,KIRC	1	BLCA
VIM	2	BLCA,LGG	1	UCEC
VSTM2L	2	BLCA,KIRC	1	LGG
WNK2	2	HNSC,LIHC	2	LGG,STAD
WNT10A	2	KIRC,UCEC	2	BLCA,HNSC
WNT2B	2	BLCA,STAD	1	HNSC
WSCD2	2	STAD,UCEC	2	BLCA,LGG
ZFR2	2	HNSC,UCEC	1	CESC
ZMAT1	2	HNSC,STAD	2	LIHC,UCEC
ZNF114	2	BLCA,UCEC	1	HNSC
ZNF385B	2	BLCA,STAD	1	UCEC
2016-03-02	1	HNSC	2	LIHC,UCEC
2016-03-04	1	BLCA	1	LGG
2016-03-11	1	UCEC	1	LGG
A1BG	1	BLCA	1	LIHC
A1BG-AS1	1	BLCA	1	LIHC
A2ML1	1	BLCA	2	HNSC,LGG
AACSP1	1	UCEC	1	STAD
ABCA13	1	LGG	1	UCEC
ABCA6	1	STAD	3	BLCA,LIHC,UCEC
ABCA8	1	STAD	3	KIRC,LIHC,UCEC
ABCA9	1	STAD	2	LIHC,UCEC
ABCB4	1	LGG	2	LIHC,UCEC
ABCC3	1	LGG	2	BLCA,UCEC
ABCC4	1	ESCA	1	BLCA
ABCG4	1	UCEC	1	HNSC
ABLIM2	1	BLCA	1	CESC
ACAA2	1	BLCA	1	LIHC
ACACB	1	HNSC	1	BLCA
ACAT1	1	BLCA	1	LIHC
ACBD7	1	HNSC	1	LGG
ACKR1	1	STAD	1	UCEC
ACOT6	1	UCEC	1	LIHC
ACOXL	1	UCEC	1	BLCA
ACP6	1	HNSC	1	BLCA
ACSS3	1	STAD	1	LIHC
ADAM28	1	HNSC	2	BLCA,UCEC
ADAMTS15	1	UCEC	1	HNSC
ADAMTS18	1	BLCA	1	UCEC
ADAMTS6	1	BLCA	1	UCEC
ADAMTS8	1	STAD	1	UCEC
ADAMTSL3	1	STAD	1	LIHC
ADARB2	1	HNSC	1	LGG
ADCY8	1	UCEC	1	LGG
ADCYAP1	1	STAD	1	KIRC
ADGRF2	1	BLCA	1	HNSC
ADGRF4	1	KIRC	2	HNSC,STAD
ADGRG3	1	BLCA	1	UCEC
ADH1A	1	STAD	1	LIHC
ADHFE1	1	STAD	3	BLCA,LGG,LIHC
ADRA1A	1	STAD	2	LGG,LIHC
ADRA1B	1	UCEC	1	LIHC
ADRB2	1	STAD	2	LIHC,UCEC
AFF3	1	STAD	1	UCEC
AGMO	1	UCEC	1	BLCA
AGR2	1	LIHC	2	BLCA,UCEC
AGR3	1	HNSC	1	UCEC
AGTR1	1	STAD	1	KIRC
AGTR2	1	STAD	1	UCEC
AIM1	1	LGG	1	UCEC
AIM1L	1	KIRC	3	CESC,HNSC,STAD
AK5	1	BLCA	1	LGG
AK7	1	BLCA	2	KIRC,UCEC
AK8	1	HNSC	1	UCEC
AKNAD1	1	LGG	1	HNSC
AKR1B10	1	KIRC	2	ESCA,HNSC
AKR1B15	1	BLCA	2	ESCA,HNSC
ALDH1A3	1	KIRC	1	UCEC
ALDH1L1	1	HNSC	4	BLCA,KIRC,LIHC,UCEC
ALDH2	1	BLCA	2	LGG,LIHC
ALDH3A1	1	LGG	1	UCEC
ALDOC	1	UCEC	2	BLCA,LGG
ALOX12P2	1	UCEC	1	BLCA
ALOXE3	1	UCEC	1	HNSC
ALPP	1	BLCA	1	UCEC
AMH	1	BLCA	1	UCEC
AMOT	1	HNSC	1	UCEC
AMY1A	1	HNSC	1	UCEC
AMY2B	1	HNSC	1	BLCA
ANGPT2	1	LGG	1	BLCA
ANKRD35	1	STAD	3	HNSC,LIHC,UCEC
ANKRD45	1	BLCA	1	UCEC
ANO4	1	HNSC	1	UCEC
ANO7	1	ESCA	1	STAD
ANO9	1	LIHC	1	BLCA
AP1G2	1	LIHC	1	BLCA
APLN	1	BLCA	1	STAD
APLNR	1	BLCA	1	KIRC
APOA1	1	UCEC	1	STAD
APOBEC3A	1	BLCA	1	HNSC
APOD	1	STAD	1	UCEC
APOH	1	KIRC	1	UCEC
APOL1	1	LGG	1	BLCA
APOL4	1	LGG	1	UCEC
AQP1	1	LGG	1	KIRC
AQP4	1	UCEC	2	KIRC,LIHC
AQP5	1	LGG	2	STAD,UCEC
AQP6	1	BLCA	1	UCEC
ARAP3	1	LGG	1	BLCA
ARC	1	UCEC	2	HNSC,KIRC
AREG	1	BLCA	2	HNSC,STAD
ARFGAP3	1	BLCA	1	UCEC
ARHGAP26	1	HNSC	1	UCEC
ARHGAP36	1	UCEC	1	LGG
ARHGDIG	1	UCEC	1	LGG
ARMC4	1	BLCA	1	UCEC
ARSJ	1	BLCA	1	UCEC
ASGR2	1	BLCA	1	UCEC
ASPA	1	STAD	1	LIHC
ASPG	1	BLCA	3	HNSC,KIRC,STAD
ASS1	1	UCEC	1	STAD
ASTL	1	UCEC	1	BLCA
ASTN1	1	STAD	1	UCEC
ATP1A2	1	STAD	1	LGG
ATP2B2	1	UCEC	1	KIRC
ATP6V1G2	1	UCEC	1	LGG
ATP8B3	1	KIRC	1	UCEC
B3GALT5-AS1	1	HNSC	1	UCEC
B3GNT3	1	UCEC	1	BLCA
B3GNT7	1	LGG	1	STAD
B4GALNT3	1	BLCA	2	HNSC,UCEC
BARX2	1	UCEC	1	STAD
BCAS1	1	LIHC	4	BLCA,CESC,STAD,UCEC
BCHE	1	STAD	2	HNSC,LIHC
BDKRB1	1	BLCA	2	CESC,HNSC
BDNF	1	BLCA	2	KIRC,UCEC
BEX4	1	STAD	1	BLCA
BHMT	1	UCEC	1	LIHC
BMP2	1	UCEC	1	LGG
BMX	1	STAD	1	UCEC
BNC1	1	BLCA	1	HNSC
BRINP1	1	UCEC	2	BLCA,LGG
BTBD11	1	KIRC	1	HNSC
BTNL9	1	HNSC	3	CESC,KIRC,LIHC
BZRAP1	1	HNSC	1	BLCA
C10orf99	1	KIRC	4	BLCA,CESC,HNSC,UCEC
C11orf63	1	LGG	1	UCEC
C14orf132	1	STAD	1	LGG
C15orf59	1	STAD	1	UCEC
C16orf54	1	STAD	1	BLCA
C16orf89	1	STAD	1	UCEC
C1orf106	1	LIHC	1	BLCA
C1orf116	1	LIHC	3	BLCA,CESC,HNSC
C1orf158	1	LGG	1	UCEC
C1orf186	1	STAD	3	BLCA,HNSC,UCEC
C1orf87	1	LGG	2	BLCA,UCEC
C1QTNF6	1	BLCA	1	UCEC
C1QTNF7	1	STAD	1	UCEC
C4BPB	1	BLCA	1	UCEC
C5AR2	1	BLCA	2	KIRC,UCEC
C5orf23	1	STAD	2	KIRC,LIHC
C5orf63	1	LIHC	1	BLCA
C6orf118	1	LGG	1	UCEC
C6orf223	1	LIHC	3	CESC,KIRC,STAD
C8orf4	1	LGG	1	UCEC
C8orf46	1	STAD	1	LIHC
C9orf152	1	HNSC	3	BLCA,STAD,UCEC
C9orf66	1	UCEC	1	BLCA
C9orf84	1	BLCA	1	UCEC
CA2	1	UCEC	2	HNSC,LIHC
CA3	1	LGG	1	LIHC
CA9	1	LIHC	2	BLCA,STAD
CABP4	1	LGG	1	UCEC
CACNA1B	1	UCEC	1	LGG
CACNA2D2	1	UCEC	1	LGG
CADPS	1	BLCA	1	UCEC
CADPS2	1	HNSC	1	UCEC
CALHM3	1	UCEC	1	BLCA
CALML5	1	BLCA	1	HNSC
CALY	1	STAD	1	LGG
CAMK2A	1	BLCA	1	LGG
CAMK2B	1	BLCA	1	LIHC
CAPN13	1	HNSC	3	BLCA,STAD,UCEC
CAPN6	1	HNSC	1	UCEC
CAPN9	1	LIHC	3	BLCA,STAD,UCEC
CAPS	1	HNSC	2	BLCA,UCEC
CARD18	1	BLCA	1	HNSC
CARTPT	1	STAD	1	LGG
CBFA2T3	1	STAD	1	BLCA
CCDC146	1	HNSC	2	BLCA,UCEC
CCDC160	1	HNSC	2	BLCA,UCEC
CCDC60	1	HNSC	2	BLCA,UCEC
CCDC74A	1	HNSC	1	UCEC
CCDC74B	1	HNSC	1	UCEC
CCDC78	1	KIRC	1	UCEC
CCK	1	UCEC	3	BLCA,LGG,STAD
CCL14	1	STAD	2	LIHC,UCEC
CCL24	1	BLCA	1	UCEC
CCNA1	1	KIRC	2	HNSC,UCEC
CCNO	1	KIRC	2	BLCA,UCEC
CD14	1	BLCA	1	LIHC
CD1C	1	STAD	1	UCEC
CD1E	1	STAD	1	UCEC
CD207	1	STAD	1	UCEC
CD24	1	LIHC	1	HNSC
CD300LG	1	STAD	3	KIRC,LGG,LIHC
CD40LG	1	STAD	1	UCEC
CD5	1	BLCA	1	UCEC
CDA	1	BLCA	2	HNSC,LIHC
CDC20B	1	BLCA	1	UCEC
CDH16	1	BLCA	2	CESC,HNSC
CDH18	1	UCEC	1	LGG
CDH23	1	STAD	2	BLCA,LIHC
CDHR1	1	KIRC	3	HNSC,LGG,UCEC
CDHR3	1	BLCA	1	UCEC
CDK5R1	1	BLCA	1	HNSC
CDX1	1	BLCA	1	STAD
CDX2	1	LIHC	2	STAD,UCEC
CEACAM19	1	BLCA	1	HNSC
CECR1	1	STAD	1	UCEC
CELF4	1	UCEC	1	LGG
CELF5	1	UCEC	1	LGG
CEMIP	1	KIRC	1	UCEC
CERKL	1	BLCA	1	UCEC
CES1	1	BLCA	1	LIHC
CFAP126	1	BLCA	1	UCEC
CFAP45	1	LGG	1	UCEC
CFI	1	LGG	2	LIHC,UCEC
CFP	1	STAD	1	UCEC
CHD5	1	UCEC	1	LGG
CHDH	1	HNSC	1	UCEC
CHRM3	1	BLCA	2	KIRC,STAD
CHRM4	1	BLCA	1	LGG
CHST1	1	BLCA	2	LGG,UCEC
CHST6	1	BLCA	1	UCEC
CIDEA	1	STAD	2	HNSC,LGG
CKMT1A	1	LIHC	2	LGG,STAD
CKMT1B	1	LIHC	2	LGG,STAD
CLDN10	1	HNSC	1	UCEC
CLDN3	1	HNSC	1	STAD
CLEC10A	1	STAD	1	UCEC
CLEC9A	1	STAD	1	LGG
CLMN	1	ESCA	1	KIRC
CLUL1	1	HNSC	1	UCEC
CNFN	1	KIRC	2	CESC,HNSC
CNIH3	1	BLCA	1	UCEC
CNTD2	1	BLCA	1	STAD
CNTN4	1	STAD	1	UCEC
CNTNAP2	1	BLCA	2	LGG,STAD
CNTNAP3	1	BLCA	1	UCEC
COBL	1	BLCA	1	UCEC
COL11A2	1	UCEC	1	STAD
COL12A1	1	BLCA	1	HNSC
COL25A1	1	UCEC	2	KIRC,LIHC
COL5A3	1	BLCA	1	LIHC
COL7A1	1	KIRC	1	STAD
COL9A1	1	UCEC	2	BLCA,STAD
COL9A3	1	UCEC	1	STAD
COLCA1	1	HNSC	3	KIRC,LGG,UCEC
CPA2	1	ESCA	1	STAD
CPE	1	STAD	1	LGG
CPM	1	BLCA	1	UCEC
CPNE7	1	KIRC	2	LGG,UCEC
CRACR2B	1	HNSC	2	BLCA,UCEC
CREB3L1	1	BLCA	1	UCEC
CRHBP	1	STAD	2	KIRC,LIHC
CRHR1	1	UCEC	1	LGG
CRISPLD1	1	BLCA	1	UCEC
CRNN	1	UCEC	2	CESC,HNSC
CRYAA	1	UCEC	1	LIHC
CSAG1	1	UCEC	1	STAD
CSF3	1	BLCA	1	UCEC
CSPG4	1	BLCA	1	HNSC
CST1	1	HNSC	1	UCEC
CST2	1	STAD	1	UCEC
CSTA	1	LGG	1	HNSC
CT45A1	1	UCEC	1	STAD
CT45A2	1	UCEC	1	STAD
CTAG2	1	BLCA	1	STAD
CTH	1	BLCA	1	LIHC
CTSE	1	HNSC	2	BLCA,UCEC
CTSG	1	STAD	1	KIRC
CTTNBP2	1	BLCA	1	UCEC
CX3CR1	1	STAD	1	UCEC
CXCL2	1	BLCA	3	LIHC,STAD,UCEC
CXCL3	1	BLCA	2	STAD,UCEC
CXCL8	1	BLCA	2	STAD,UCEC
CXorf22	1	KIRC	1	UCEC
CXorf30	1	KIRC	1	UCEC
CXorf67	1	UCEC	1	STAD
CYP1A2	1	UCEC	1	LIHC
CYP24A1	1	KIRC	1	UCEC
CYP2C9	1	KIRC	3	BLCA,CESC,LIHC
CYP46A1	1	BLCA	1	LGG
CYP4F11	1	KIRC	3	BLCA,HNSC,LIHC
CYP4F2	1	KIRC	2	BLCA,LIHC
CYP4X1	1	HNSC	2	STAD,UCEC
CYP7B1	1	STAD	1	LIHC
DAAM2	1	BLCA	1	LGG
DACH2	1	UCEC	2	BLCA,LGG
DCAF12L1	1	UCEC	1	KIRC
DDIT4L	1	BLCA	2	KIRC,UCEC
DDR1	1	LIHC	1	BLCA
DENND2C	1	UCEC	1	HNSC
DENND2D	1	LGG	1	BLCA
DEPTOR	1	HNSC	1	UCEC
DGCR9	1	UCEC	1	LGG
DGKK	1	UCEC	1	LGG
DHH	1	STAD	1	UCEC
DHRS2	1	UCEC	1	BLCA
DHRS9	1	BLCA	2	HNSC,LGG
DIO2	1	BLCA	1	UCEC
DKFZp434J0226	1	BLCA	2	HNSC,LGG
DKK4	1	LIHC	2	BLCA,UCEC
DLG2	1	STAD	2	LIHC,UCEC
DLGAP3	1	UCEC	1	LGG
DLX1	1	BLCA	1	HNSC
DLX2	1	UCEC	1	HNSC
DLX3	1	UCEC	2	HNSC,STAD
DLX6	1	LIHC	1	UCEC
DMKN	1	LIHC	3	HNSC,KIRC,LGG
DNAAF1	1	BLCA	1	UCEC
DNAH3	1	KIRC	2	HNSC,UCEC
DNAH7	1	HNSC	1	UCEC
DNAJB13	1	KIRC	2	BLCA,UCEC
DNASE1L3	1	BLCA	2	KIRC,LIHC
DPEP1	1	LGG	1	UCEC
DPP4	1	BLCA	2	HNSC,STAD
DPP6	1	STAD	1	UCEC
DPYS	1	STAD	1	LIHC
DQX1	1	LIHC	1	BLCA
DSC1	1	BLCA	1	HNSC
DSC2	1	BLCA	4	CESC,ESCA,HNSC,STAD
DSC3	1	UCEC	1	HNSC
DSG1	1	BLCA	3	CESC,HNSC,LIHC
DSG3	1	BLCA	2	ESCA,HNSC
DSP	1	BLCA	1	HNSC
DTHD1	1	STAD	1	UCEC
DTX4	1	HNSC	1	BLCA
DUSP14	1	BLCA	1	HNSC
DUSP2	1	KIRC	1	BLCA
DUSP4	1	LGG	1	BLCA
DYNC1I1	1	STAD	1	UCEC
EBF3	1	STAD	1	KIRC
EBF4	1	HNSC	1	BLCA
ECM1	1	BLCA	3	CESC,HNSC,UCEC
EDIL3	1	BLCA	1	LGG
EEF1A2	1	UCEC	1	BLCA
EFCAB12	1	BLCA	1	UCEC
EFCAB6	1	HNSC	2	BLCA,UCEC
EFHB	1	BLCA	1	UCEC
EFHD1	1	ESCA	1	LIHC
EFNA3	1	BLCA	3	ESCA,HNSC,STAD
EGLN3	1	LIHC	1	UCEC
EGR3	1	BLCA	1	UCEC
ELAVL2	1	BLCA	2	KIRC,LGG
ELAVL4	1	STAD	1	LGG
ELFN2	1	UCEC	2	LGG,STAD
EMID1	1	HNSC	1	UCEC
EMX2OS	1	STAD	2	KIRC,LGG
EN2	1	LGG	1	UCEC
ENKUR	1	BLCA	1	UCEC
ENPP3	1	BLCA	1	UCEC
EPB41L1	1	UCEC	1	BLCA
EPGN	1	BLCA	1	HNSC
EPHA4	1	STAD	1	HNSC
EPHA7	1	STAD	1	UCEC
EPHB3	1	BLCA	1	HNSC
EPHB6	1	UCEC	1	BLCA
EREG	1	BLCA	2	HNSC,STAD
ERMN	1	BLCA	2	LGG,UCEC
ERN2	1	HNSC	2	BLCA,STAD
ESM1	1	LGG	1	BLCA
ETV1	1	BLCA	1	UCEC
ETV4	1	LGG	2	BLCA,STAD
EVA1A	1	BLCA	1	LIHC
EVPLL	1	UCEC	1	HNSC
EXOC3L2	1	LGG	2	BLCA,KIRC
EYA2	1	HNSC	1	UCEC
F2RL3	1	BLCA	1	KIRC
F3	1	BLCA	1	UCEC
F7	1	BLCA	2	LIHC,STAD
F8	1	STAD	1	LIHC
FABP4	1	STAD	5	BLCA,HNSC,KIRC,LIHC,UCEC
FABP5	1	LGG	3	BLCA,ESCA,HNSC
FABP6	1	KIRC	1	BLCA
FADS6	1	UCEC	2	LGG,STAD
FAIM2	1	BLCA	2	LGG,UCEC
FAM124B	1	STAD	1	UCEC
FAM131C	1	UCEC	1	LGG
FAM13C	1	STAD	1	UCEC
FAM150B	1	HNSC	1	UCEC
FAM155B	1	LIHC	1	BLCA
FAM167A	1	BLCA	1	LGG
FAM179A	1	BLCA	1	UCEC
FAM181B	1	STAD	2	BLCA,UCEC
FAM183A	1	LGG	2	BLCA,UCEC
FAM196B	1	BLCA	1	LGG
FAM198A	1	STAD	1	LIHC
FAM216B	1	STAD	1	UCEC
FAM222A	1	UCEC	1	STAD
FAM43B	1	STAD	1	UCEC
FAM81A	1	HNSC	2	LGG,UCEC
FAM83A	1	UCEC	3	ESCA,HNSC,STAD
FAM92B	1	BLCA	1	UCEC
FAR2P1	1	BLCA	1	STAD
FAS	1	STAD	1	LIHC
FAT4	1	BLCA	1	LIHC
FAXDC2	1	STAD	1	LIHC
FBLIM1	1	LGG	1	HNSC
FBLL1	1	LIHC	1	BLCA
FBLN1	1	STAD	1	UCEC
FBXO2	1	UCEC	3	LGG,LIHC,STAD
FCER1A	1	STAD	1	UCEC
FCGBP	1	LGG	1	UCEC
FCMR	1	STAD	1	BLCA
FER1L4	1	LIHC	2	BLCA,STAD
FER1L6	1	LIHC	3	CESC,HNSC,UCEC
FERMT1	1	LIHC	2	HNSC,LGG
FEZF1	1	BLCA	1	STAD
FGF1	1	BLCA	1	UCEC
FGF14	1	STAD	1	UCEC
FGF21	1	UCEC	1	LIHC
FGFBP1	1	BLCA	4	ESCA,HNSC,STAD,UCEC
FGFR3	1	UCEC	2	BLCA,STAD
FGFR4	1	UCEC	1	STAD
FKBP11	1	KIRC	1	UCEC
FKBP1B	1	UCEC	1	BLCA
FLG	1	UCEC	1	HNSC
FLJ16779	1	UCEC	1	LGG
FLRT2	1	STAD	2	HNSC,UCEC
FMN2	1	STAD	1	UCEC
FOLR3	1	UCEC	1	HNSC
FOSL1	1	LGG	1	HNSC
FOXA1	1	HNSC	2	BLCA,UCEC
FOXI2	1	STAD	1	KIRC
FOXL2	1	BLCA	1	UCEC
FOXL2NB	1	BLCA	1	UCEC
FOXN1	1	UCEC	2	ESCA,HNSC
FOXQ1	1	LIHC	2	BLCA,UCEC
FOXS1	1	STAD	1	UCEC
FREM1	1	STAD	1	KIRC
FREM2	1	LGG	3	KIRC,STAD,UCEC
FRRS1L	1	STAD	1	LGG
FSTL5	1	BLCA	1	LGG
FTCD	1	UCEC	1	KIRC
FXYD3	1	LIHC	2	BLCA,UCEC
GABARAPL1	1	BLCA	1	LIHC
GABBR2	1	HNSC	1	LGG
GABRA3	1	UCEC	3	HNSC,LGG,STAD
GABRB2	1	BLCA	2	KIRC,LGG
GABRB3	1	BLCA	2	KIRC,LGG
GABRR1	1	BLCA	1	STAD
GAD1	1	KIRC	1	UCEC
GADD45A	1	LGG	1	LIHC
GADD45B	1	BLCA	1	UCEC
GADD45G	1	BLCA	1	UCEC
GAL3ST1	1	LIHC	1	UCEC
GALNT10	1	BLCA	1	UCEC
GALNT14	1	UCEC	1	LGG
GALNT15	1	BLCA	2	KIRC,LIHC
GALNT5	1	LGG	1	UCEC
GALNT6	1	BLCA	3	HNSC,STAD,UCEC
GAPT	1	STAD	1	UCEC
GAS5	1	LIHC	1	BLCA
GATA3-AS1	1	CESC	1	BLCA
GATM	1	BLCA	1	UCEC
GCGR	1	UCEC	1	LIHC
GCNT1	1	BLCA	1	UCEC
GCOM1	1	LGG	2	BLCA,HNSC
GDF15	1	LGG	1	BLCA
GDPD2	1	UCEC	3	BLCA,HNSC,STAD
GFRA1	1	STAD	2	LGG,LIHC
GFRA3	1	BLCA	1	UCEC
GGH	1	BLCA	1	STAD
GHR	1	STAD	1	LIHC
GJB2	1	KIRC	3	CESC,HNSC,UCEC
GJD3	1	LGG	1	BLCA
GLB1L2	1	HNSC	1	UCEC
GLB1L3	1	BLCA	1	UCEC
GLDC	1	UCEC	1	STAD
GLI1	1	STAD	1	UCEC
GLP1R	1	UCEC	1	LGG
GLRB	1	BLCA	1	UCEC
GLS2	1	HNSC	1	BLCA
GLYATL2	1	BLCA	1	UCEC
GMFG	1	STAD	1	BLCA
GNAL	1	BLCA	1	LGG
GOLGA2P5	1	HNSC	1	UCEC
GOLT1A	1	HNSC	3	BLCA,STAD,UCEC
GPA33	1	BLCA	1	STAD
GPC4	1	BLCA	1	UCEC
GPD1	1	KIRC	2	LIHC,STAD
GPIHBP1	1	STAD	1	KIRC
GPLD1	1	UCEC	1	LIHC
GPM6A	1	STAD	1	LIHC
GPR153	1	UCEC	1	HNSC
GPR35	1	KIRC	1	UCEC
GPRC5A	1	LGG	1	HNSC
GRAPL	1	BLCA	1	UCEC
GRB7	1	UCEC	1	STAD
GREB1	1	BLCA	1	UCEC
GREB1L	1	KIRC	1	LGG
GREM2	1	STAD	2	LIHC,UCEC
GRID2	1	UCEC	1	LGG
GRID2IP	1	UCEC	1	BLCA
GRIK3	1	STAD	2	KIRC,UCEC
GULP1	1	BLCA	1	UCEC
GYLTL1B	1	BLCA	3	KIRC,STAD,UCEC
HAAO	1	HNSC	1	LIHC
HAPLN1	1	LIHC	3	BLCA,HNSC,LGG
HBQ1	1	UCEC	1	LGG
HECW1	1	BLCA	1	LGG
HES2	1	BLCA	2	ESCA,HNSC
HGD	1	ESCA	2	STAD,UCEC
HID1	1	LIHC	1	BLCA
HIST1H2AE	1	BLCA	1	UCEC
HIST1H2BC	1	BLCA	1	HNSC
HIST2H2AA3	1	BLCA	1	UCEC
HLF	1	BLCA	1	KIRC
HNF4G	1	HNSC	1	UCEC
HOGA1	1	UCEC	1	BLCA
HOMER2	1	BLCA	4	HNSC,LIHC,STAD,UCEC
HOPX	1	STAD	1	HNSC
HOXA10	1	LGG	1	STAD
HOXA11	1	LGG	2	STAD,UCEC
HOXA11-AS	1	LGG	1	STAD
HOXB2	1	LGG	1	BLCA
HOXB3	1	LGG	2	BLCA,UCEC
HOXB4	1	LGG	2	BLCA,UCEC
HOXB5	1	LGG	2	BLCA,UCEC
HOXB7	1	LGG	2	BLCA,UCEC
HOXB8	1	LGG	2	BLCA,UCEC
HOXD10	1	LGG	2	HNSC,STAD
HOXD3	1	LGG	1	BLCA
HOXD9	1	LGG	1	BLCA
HP	1	KIRC	2	LIHC,UCEC
HPR	1	KIRC	3	LGG,LIHC,UCEC
HPSE2	1	BLCA	1	LGG
HRASLS2	1	BLCA	1	HNSC
HS3ST3A1	1	BLCA	1	UCEC
HS3ST4	1	LIHC	1	LGG
HSD17B6	1	BLCA	1	LIHC
HSPA12A	1	BLCA	1	HNSC
HSPB8	1	STAD	1	LGG
HTR1D	1	BLCA	1	STAD
HTR2B	1	STAD	1	UCEC
HTR2C	1	UCEC	3	HNSC,LGG,STAD
HTR7	1	STAD	2	BLCA,HNSC
HYAL1	1	BLCA	1	HNSC
IFFO2	1	BLCA	2	CESC,HNSC
IGFBP1	1	KIRC	1	STAD
IGFBP2	1	LGG	1	BLCA
IGFL2	1	BLCA	1	HNSC
IGFL3	1	BLCA	1	HNSC
IL13RA2	1	LGG	1	STAD
IL17RD	1	BLCA	1	KIRC
IL18R1	1	BLCA	1	UCEC
IL1R1	1	BLCA	1	UCEC
IL1RL1	1	BLCA	2	HNSC,LIHC
IL20	1	BLCA	1	HNSC
IL22RA1	1	UCEC	2	CESC,HNSC
IL27	1	BLCA	1	LIHC
IL33	1	STAD	1	UCEC
IL7	1	LGG	1	UCEC
ILDR1	1	LIHC	2	BLCA,UCEC
IMPA2	1	BLCA	1	HNSC
INHBA	1	BLCA	1	HNSC
INHBA-AS1	1	BLCA	1	LGG
INHBC	1	UCEC	1	LIHC
INSIG1	1	BLCA	1	LIHC
INS-IGF2	1	UCEC	1	LIHC
IPCEF1	1	STAD	3	BLCA,LGG,UCEC
IRX5	1	LGG	2	BLCA,STAD
ISM1	1	STAD	1	UCEC
ITIH4	1	KIRC	2	LIHC,UCEC
ITM2C	1	UCEC	1	BLCA
JHDM1D-AS1	1	BLCA	3	ESCA,HNSC,UCEC
JPH3	1	UCEC	1	LGG
JPH4	1	STAD	2	BLCA,LGG
KALRN	1	BLCA	1	CESC
KBTBD12	1	HNSC	1	UCEC
KCNA5	1	STAD	1	LGG
KCNB1	1	STAD	2	LGG,LIHC
KCND2	1	STAD	1	LGG
KCNE1	1	BLCA	1	UCEC
KCNIP3	1	UCEC	1	LGG
KCNJ11	1	BLCA	1	LGG
KCNJ3	1	UCEC	2	KIRC,LGG
KCNJ4	1	UCEC	1	LIHC
KCNN1	1	BLCA	1	LGG
KCNN4	1	KIRC	2	BLCA,UCEC
KCNT1	1	UCEC	1	LGG
KCNV1	1	UCEC	1	LGG
KEL	1	HNSC	1	BLCA
KHDC1L	1	BLCA	1	HNSC
KIAA0226L	1	BLCA	1	UCEC
KIAA1456	1	HNSC	2	BLCA,UCEC
KIAA1683	1	HNSC	2	BLCA,LIHC
KIF19	1	BLCA	1	UCEC
KIF26A	1	BLCA	1	KIRC
KIF5A	1	UCEC	1	LGG
KISS1	1	KIRC	2	STAD,UCEC
KLF15	1	HNSC	1	BLCA
KLF8	1	UCEC	1	HNSC
KLHL30	1	UCEC	1	BLCA
KLHL35	1	HNSC	2	LGG,STAD
KLK4	1	BLCA	2	HNSC,UCEC
KLRC2	1	KIRC	1	LGG
KLRC3	1	STAD	1	LGG
KLRC4	1	STAD	1	LGG
KPNA7	1	BLCA	3	CESC,HNSC,UCEC
KRT1	1	BLCA	1	HNSC
KRT14	1	BLCA	2	ESCA,HNSC
KRT16	1	BLCA	3	ESCA,HNSC,STAD
KRT19	1	HNSC	2	BLCA,STAD
KRT3	1	BLCA	1	HNSC
KRT6A	1	BLCA	2	ESCA,HNSC
KRT6B	1	BLCA	3	ESCA,HNSC,STAD
KRT6C	1	BLCA	2	ESCA,HNSC
KRT75	1	LGG	1	HNSC
KRT8	1	HNSC	1	BLCA
KRT9	1	BLCA	1	HNSC
KRTDAP	1	BLCA	2	ESCA,HNSC
KYNU	1	LGG	1	UCEC
L3MBTL4	1	STAD	1	UCEC
LAMB3	1	KIRC	1	BLCA
LCNL1	1	BLCA	1	LGG
LDB3	1	STAD	1	LGG
LEPR	1	STAD	1	LIHC
LGALS7	1	UCEC	3	ESCA,HNSC,STAD
LGALS7B	1	UCEC	2	HNSC,STAD
LGR6	1	LGG	1	STAD
LHFPL3-AS2	1	LIHC	2	KIRC,STAD
LIMS3	1	BLCA	1	UCEC
LINC00482	1	UCEC	2	HNSC,STAD
LINC00488	1	KIRC	1	UCEC
LINC00574	1	BLCA	1	LIHC
LINC00689	1	HNSC	1	UCEC
LINC00896	1	KIRC	1	BLCA
LINC00908	1	LGG	1	UCEC
LINC01558	1	BLCA	2	LIHC,STAD
LINC01559	1	KIRC	2	CESC,HNSC
LOC100129534	1	HNSC	2	BLCA,UCEC
LOC100240726	1	UCEC	1	BLCA
LOC100240735	1	STAD	1	BLCA
LOC100499484-C9ORF174	1	HNSC	1	UCEC
LOC154761	1	LGG	1	UCEC
LOC283856	1	STAD	1	LIHC
LOC541473	1	HNSC	1	UCEC
LOC728392	1	STAD	1	BLCA
LOXL1	1	LGG	1	BLCA
LPPR3	1	BLCA	2	LGG,UCEC
LPPR4	1	STAD	1	UCEC
LRG1	1	KIRC	2	LIHC,UCEC
LRGUK	1	LGG	2	BLCA,UCEC
LRRC18	1	STAD	2	BLCA,UCEC
LRRC2	1	BLCA	1	UCEC
LRRC3	1	UCEC	1	LIHC
LRRC36	1	LGG	2	STAD,UCEC
LRRC55	1	BLCA	2	KIRC,UCEC
LRRC8E	1	KIRC	1	HNSC
LRRTM4	1	UCEC	1	LGG
LY6H	1	ESCA	1	LGG
LYPD6B	1	UCEC	1	BLCA
M1AP	1	HNSC	1	UCEC
MACC1	1	LGG	1	CESC
MAG	1	UCEC	1	LGG
MAGEA11	1	UCEC	1	STAD
MAGEA12	1	UCEC	1	STAD
MAGEC1	1	UCEC	2	HNSC,STAD
MAGEC2	1	UCEC	2	HNSC,STAD
MAMDC2	1	STAD	1	LIHC
MAMDC4	1	HNSC	1	BLCA
MAOB	1	BLCA	1	UCEC
MAP3K7CL	1	LGG	1	BLCA
MAP6	1	STAD	1	UCEC
MAPK10	1	STAD	1	BLCA
MAPK13	1	LIHC	1	BLCA
MB	1	BLCA	1	UCEC
MCC	1	STAD	2	BLCA,UCEC
MDH1B	1	BLCA	1	UCEC
MECOM	1	HNSC	1	BLCA
MEFV	1	BLCA	1	HNSC
MEGF6	1	UCEC	1	BLCA
MEP1A	1	LIHC	1	STAD
MFSD2A	1	KIRC	3	BLCA,LIHC,STAD
MFSD4	1	HNSC	1	UCEC
MGAT4C	1	BLCA	1	LGG
MGLL	1	BLCA	2	HNSC,UCEC
MICU3	1	STAD	1	UCEC
MLIP	1	BLCA	1	LIHC
MME	1	BLCA	2	STAD,UCEC
MMP2	1	LGG	1	UCEC
MMP3	1	BLCA	2	HNSC,STAD
MMRN1	1	STAD	1	UCEC
MPDZ	1	STAD	1	LIHC
MPPED2	1	STAD	3	BLCA,KIRC,UCEC
MPZL2	1	LGG	3	BLCA,HNSC,UCEC
MPZL3	1	BLCA	1	HNSC
MS4A15	1	UCEC	1	STAD
MS4A2	1	STAD	1	KIRC
MSX2	1	KIRC	4	BLCA,HNSC,STAD,UCEC
MT3	1	HNSC	1	UCEC
MUC1	1	BLCA	1	UCEC
MUC12	1	KIRC	2	STAD,UCEC
MUC17	1	KIRC	1	STAD
MUC2	1	HNSC	1	BLCA
MUSTN1	1	STAD	1	UCEC
MXD1	1	BLCA	1	HNSC
MYBPC2	1	STAD	1	UCEC
MYBPHL	1	UCEC	1	STAD
MYCN	1	HNSC	2	STAD,UCEC
MYH15	1	BLCA	1	LGG
MYO16	1	BLCA	1	LIHC
MYO1A	1	LIHC	2	CESC,STAD
MYO3A	1	HNSC	1	CESC
MYO5A	1	BLCA	1	HNSC
MYO7B	1	UCEC	1	STAD
MYOD1	1	UCEC	1	LGG
MYPN	1	BLCA	1	UCEC
MYT1	1	UCEC	1	BLCA
N4BP3	1	UCEC	1	CESC
NAAA	1	BLCA	1	UCEC
NALCN	1	STAD	2	LGG,UCEC
NAP1L2	1	STAD	1	LGG
NCCRP1	1	UCEC	1	HNSC
NCRNA00185	1	HNSC	1	BLCA
NDN	1	STAD	1	UCEC
NDRG1	1	UCEC	2	ESCA,HNSC
NDRG4	1	UCEC	2	BLCA,HNSC
NDST3	1	UCEC	1	LGG
NEFM	1	STAD	1	LGG
NFASC	1	STAD	1	UCEC
NGF	1	STAD	1	HNSC
NHLRC4	1	STAD	2	BLCA,UCEC
NKX2-1	1	UCEC	1	STAD
NLRP6	1	BLCA	1	LIHC
NME8	1	BLCA	1	UCEC
NMNAT2	1	BLCA	1	LGG
NMU	1	UCEC	1	STAD
NOS2	1	HNSC	1	KIRC
NPR3	1	STAD	2	KIRC,LIHC
NPY	1	UCEC	1	LGG
NR0B2	1	UCEC	1	LIHC
NR1I2	1	UCEC	2	LIHC,STAD
NR3C2	1	HNSC	3	KIRC,LGG,LIHC
NR5A2	1	LGG	1	UCEC
NRG3	1	UCEC	1	LGG
NRTN	1	BLCA	1	UCEC
NRXN3	1	STAD	1	BLCA
NTF4	1	UCEC	1	BLCA
NTN1	1	BLCA	1	UCEC
NUCB2	1	BLCA	1	UCEC
NUGGC	1	STAD	1	LIHC
NUPR1L	1	UCEC	1	BLCA
NWD1	1	HNSC	2	STAD,UCEC
OBSCN	1	UCEC	1	BLCA
OCIAD2	1	LGG	1	BLCA
ODAM	1	HNSC	1	UCEC
ODF3B	1	BLCA	1	UCEC
OLFM1	1	HNSC	1	UCEC
OLMALINC	1	HNSC	2	LGG,UCEC
OPRK1	1	UCEC	1	LGG
OR51E1	1	LGG	1	UCEC
OVOL1	1	UCEC	5	BLCA,CESC,HNSC,KIRC,STAD
OVOL2	1	LIHC	1	UCEC
P2RY12	1	STAD	1	LGG
P4HTM	1	HNSC	2	BLCA,UCEC
PAK6	1	LIHC	2	BLCA,STAD
PALM3	1	ESCA	2	LIHC,STAD
PAM	1	BLCA	1	UCEC
PAPL	1	UCEC	1	HNSC
PAPLN	1	LIHC	1	LGG
PAPPA2	1	BLCA	1	LIHC
PAQR5	1	LIHC	1	HNSC
PARM1	1	HNSC	1	UCEC
PCDH11Y	1	UCEC	1	LGG
PCDH15	1	UCEC	1	LGG
PCDH20	1	UCEC	1	LGG
PCDHGA3	1	BLCA	1	LGG
PCDHGB5	1	BLCA	2	KIRC,LGG
PCDHGB7	1	STAD	1	LGG
PCED1B	1	STAD	2	BLCA,UCEC
PCP4L1	1	STAD	1	BLCA
PCSK5	1	BLCA	1	HNSC
PCSK6	1	BLCA	2	LGG,LIHC
PCSK9	1	BLCA	2	STAD,UCEC
PDE7B	1	STAD	1	KIRC
PDGFRA	1	BLCA	1	UCEC
PDK4	1	BLCA	2	KIRC,LIHC
PDLIM1	1	LGG	2	BLCA,UCEC
PDZK1IP1	1	BLCA	2	HNSC,UCEC
PDZRN3	1	BLCA	1	UCEC
PEX5L	1	BLCA	1	LGG
PGAM2	1	UCEC	1	BLCA
PGBD5	1	BLCA	1	HNSC
PGC	1	LIHC	1	STAD
PGR	1	STAD	1	UCEC
PHLDB2	1	STAD	1	HNSC
PHYHD1	1	STAD	1	UCEC
PKHD1L1	1	STAD	1	UCEC
PKM	1	LIHC	1	BLCA
PKP1	1	UCEC	2	ESCA,HNSC
PKP3	1	KIRC	1	HNSC
PLA2G4E	1	BLCA	1	HNSC
PLAG1	1	UCEC	1	BLCA
PLCD3	1	UCEC	1	BLCA
PLCG2	1	STAD	1	BLCA
PLD4	1	STAD	1	UCEC
PLD5	1	HNSC	1	UCEC
PLEK2	1	LGG	1	BLCA
PLIN4	1	STAD	1	BLCA
PNMAL2	1	STAD	1	LGG
PNPLA3	1	BLCA	1	STAD
PODXL2	1	HNSC	1	STAD
PON3	1	HNSC	3	LGG,LIHC,STAD
POU2F3	1	UCEC	1	HNSC
POU3F1	1	STAD	1	HNSC
PPARGC1A	1	UCEC	3	KIRC,LIHC,STAD
PPFIA4	1	LIHC	1	BLCA
PPM1H	1	ESCA	1	UCEC
PPM1N	1	UCEC	1	BLCA
PPP1R14C	1	BLCA	2	HNSC,STAD
PPP1R14D	1	KIRC	1	STAD
PPP1R1B	1	HNSC	2	STAD,UCEC
PRKCB	1	STAD	1	LGG
PRKCG	1	UCEC	1	LGG
PRLR	1	BLCA	2	STAD,UCEC
PRSS1	1	UCEC	1	STAD
PSG4	1	BLCA	1	HNSC
PTCHD2	1	HNSC	1	UCEC
PTCHD4	1	BLCA	1	LIHC
PTGER2	1	BLCA	1	UCEC
PTK6	1	KIRC	2	BLCA,HNSC
PTPN13	1	UCEC	1	BLCA
PTPRD	1	BLCA	1	HNSC
PTPRH	1	KIRC	2	CESC,UCEC
PTPRQ	1	STAD	1	BLCA
PTPRT	1	BLCA	1	LGG
PVALB	1	UCEC	1	BLCA
PWARSN	1	STAD	1	BLCA
PXYLP1	1	HNSC	1	BLCA
PYCARD	1	KIRC	3	BLCA,ESCA,UCEC
PYGL	1	LGG	1	HNSC
RAET1L	1	BLCA	2	CESC,HNSC
RANBP17	1	HNSC	1	UCEC
RANBP3L	1	STAD	2	LGG,LIHC
RARG	1	UCEC	1	BLCA
RASEF	1	LGG	1	STAD
RASGEF1B	1	BLCA	1	LIHC
RASGRF2	1	BLCA	1	UCEC
RBFOX3	1	UCEC	1	LGG
RBP2	1	UCEC	1	STAD
RBP5	1	STAD	1	LIHC
RCAN1	1	BLCA	1	LIHC
RCOR2	1	UCEC	1	STAD
RDH12	1	BLCA	2	HNSC,STAD
REG3G	1	KIRC	1	STAD
REPS2	1	HNSC	3	LGG,LIHC,UCEC
RERGL	1	STAD	1	KIRC
RGL1	1	BLCA	1	UCEC
RGS7BP	1	STAD	2	KIRC,UCEC
RHCE	1	BLCA	1	LIHC
RHCG	1	UCEC	2	HNSC,STAD
RHOD	1	BLCA	1	HNSC
RIMBP2	1	BLCA	2	HNSC,UCEC
RNF128	1	UCEC	2	BLCA,HNSC
RNF180	1	STAD	1	UCEC
RNF207	1	HNSC	1	BLCA
RNF222	1	BLCA	1	HNSC
RNLS	1	STAD	1	LIHC
ROPN1L	1	BLCA	1	UCEC
RORA	1	BLCA	3	CESC,LIHC,UCEC
RORC	1	HNSC	3	LIHC,STAD,UCEC
RPS6KA6	1	UCEC	2	BLCA,KIRC
RRAD	1	BLCA	1	UCEC
RTP5	1	STAD	1	LGG
RUNX2	1	BLCA	1	UCEC
RXFP4	1	UCEC	2	BLCA,STAD
S100A1	1	UCEC	1	BLCA
S100A11	1	LGG	1	BLCA
S100A5	1	UCEC	1	BLCA
S100A7	1	BLCA	3	ESCA,HNSC,STAD
S100A7A	1	BLCA	2	ESCA,HNSC
S100A8	1	BLCA	1	HNSC
S100A9	1	BLCA	1	HNSC
S100P	1	LIHC	2	BLCA,STAD
SAA4	1	KIRC	2	LIHC,UCEC
SCARNA9	1	ESCA	1	BLCA
SCD	1	BLCA	1	LGG
SCD5	1	BLCA	2	KIRC,UCEC
SCG3	1	UCEC	1	LGG
SCN3B	1	BLCA	1	LGG
SCN4A	1	UCEC	2	KIRC,LIHC
SCN4B	1	STAD	2	KIRC,LIHC
SCNN1B	1	LGG	2	CESC,UCEC
SCNN1G	1	KIRC	1	UCEC
SDC1	1	LGG	2	BLCA,ESCA
SDPR	1	STAD	1	KIRC
SDR16C5	1	UCEC	2	HNSC,LGG
SEC14L2	1	BLCA	1	LIHC
SEC1P	1	BLCA	1	CESC
SELE	1	BLCA	1	UCEC
SELENBP1	1	HNSC	2	LIHC,UCEC
SELP	1	STAD	1	UCEC
SEMA3D	1	BLCA	2	LGG,UCEC
SEMA3E	1	HNSC	1	UCEC
SERINC2	1	LGG	2	BLCA,UCEC
SERPINB2	1	BLCA	1	HNSC
SERPINB7	1	BLCA	1	HNSC
SERPINE2	1	BLCA	1	UCEC
SERTAD4	1	BLCA	1	UCEC
SERTM1	1	STAD	2	LGG,UCEC
SEZ6L	1	STAD	1	UCEC
SFTPD	1	BLCA	2	LGG,LIHC
SGCA	1	STAD	1	UCEC
SGSM1	1	UCEC	3	BLCA,KIRC,LGG
SH2D4A	1	LGG	2	BLCA,UCEC
SH3GL2	1	UCEC	1	LGG
SH3GL3	1	BLCA	1	LGG
SH3RF3	1	BLCA	1	UCEC
SHANK1	1	BLCA	2	LGG,UCEC
SHD	1	BLCA	1	LIHC
SHE	1	STAD	1	KIRC
SHMT1	1	BLCA	1	LIHC
SIM1	1	HNSC	2	KIRC,LIHC
SKAP1	1	HNSC	1	UCEC
SLAMF9	1	BLCA	1	HNSC
SLC10A6	1	BLCA	3	CESC,HNSC,KIRC
SLC14A1	1	HNSC	3	BLCA,KIRC,LGG
SLC14A2	1	UCEC	1	LGG
SLC15A1	1	KIRC	3	BLCA,HNSC,STAD
SLC16A2	1	BLCA	1	LIHC
SLC1A1	1	HNSC	2	LIHC,UCEC
SLC1A4	1	BLCA	1	LGG
SLC1A6	1	UCEC	1	LGG
SLC22A2	1	BLCA	1	KIRC
SLC22A3	1	BLCA	1	LIHC
SLC22A4	1	BLCA	1	UCEC
SLC24A4	1	STAD	1	LGG
SLC26A9	1	BLCA	3	CESC,HNSC,UCEC
SLC27A6	1	HNSC	1	UCEC
SLC28A3	1	BLCA	1	HNSC
SLC29A4	1	BLCA	1	STAD
SLC2A1	1	UCEC	2	ESCA,HNSC
SLC2A2	1	ESCA	1	LIHC
SLC30A2	1	UCEC	1	STAD
SLC37A2	1	STAD	2	BLCA,HNSC
SLC38A4	1	UCEC	1	LIHC
SLC39A5	1	UCEC	1	STAD
SLC43A1	1	BLCA	1	UCEC
SLC44A3	1	LIHC	2	BLCA,UCEC
SLC44A4	1	HNSC	4	BLCA,KIRC,STAD,UCEC
SLC4A11	1	LIHC	1	BLCA
SLC52A1	1	KIRC	1	UCEC
SLC5A7	1	STAD	1	BLCA
SLC6A10P	1	UCEC	1	STAD
SLC6A11	1	UCEC	1	HNSC
SLC6A13	1	UCEC	1	LIHC
SLC6A14	1	BLCA	3	HNSC,STAD,UCEC
SLC7A11	1	LIHC	1	HNSC
SLC7A14	1	STAD	1	LGG
SLC7A5	1	KIRC	1	HNSC
SLC8A2	1	UCEC	1	LGG
SLCO1B1	1	BLCA	1	LIHC
SLCO4A1	1	UCEC	1	HNSC
SLCO5A1	1	BLCA	1	UCEC
SLIT3	1	STAD	1	BLCA
SLPI	1	KIRC	3	HNSC,STAD,UCEC
SMIM10L2A	1	UCEC	1	BLCA
SMIM10L2B	1	UCEC	1	LGG
SMOC1	1	BLCA	3	LGG,STAD,UCEC
SNAP91	1	STAD	1	LGG
SNCB	1	UCEC	1	LGG
SNORD116-28	1	STAD	1	BLCA
SNRPN	1	STAD	1	BLCA
SNX31	1	HNSC	3	BLCA,LGG,UCEC
SOHLH1	1	UCEC	1	LGG
SORCS2	1	BLCA	1	HNSC
SOST	1	BLCA	1	HNSC
SOX21	1	BLCA	1	CESC
SPAG17	1	LGG	3	BLCA,CESC,UCEC
SPATA17	1	LGG	1	UCEC
SPECC1	1	BLCA	1	UCEC
SPEF2	1	HNSC	1	UCEC
SPINK1	1	KIRC	1	BLCA
SPRR1B	1	BLCA	2	ESCA,HNSC
SPRR2A	1	BLCA	1	HNSC
SPRR2D	1	BLCA	2	ESCA,HNSC
SPRR2E	1	BLCA	1	HNSC
SPRR2F	1	BLCA	2	CESC,HNSC
SPTSSB	1	LIHC	2	HNSC,UCEC
SQLE	1	BLCA	1	STAD
SRC	1	LIHC	1	BLCA
SRD5A1	1	BLCA	1	LIHC
SST	1	UCEC	3	BLCA,KIRC,LGG
SSTR5	1	LIHC	1	BLCA
SSTR5-AS1	1	LIHC	1	BLCA
ST6GALNAC3	1	ESCA	1	KIRC
STEAP1	1	BLCA	1	UCEC
STEAP4	1	BLCA	2	HNSC,LIHC
STOX1	1	LIHC	1	LGG
STX19	1	BLCA	1	UCEC
SULT1B1	1	BLCA	1	LIHC
SULT1C2	1	LIHC	1	BLCA
SYCP2	1	HNSC	1	STAD
SYN3	1	BLCA	1	KIRC
SYNE4	1	HNSC	1	STAD
SYT1	1	BLCA	1	LGG
SYT13	1	UCEC	1	LGG
SYT14	1	BLCA	1	LGG
SYT4	1	STAD	1	LGG
SYT6	1	STAD	1	UCEC
SYT8	1	LIHC	1	BLCA
SYT9	1	UCEC	2	BLCA,LGG
TACR1	1	STAD	1	KIRC
TBX1	1	UCEC	1	BLCA
TCERG1L	1	HNSC	1	LGG
TCF21	1	STAD	1	UCEC
TCP11	1	HNSC	1	BLCA
TENM2	1	STAD	3	ESCA,HNSC,LIHC
TESC	1	LIHC	2	BLCA,UCEC
TESPA1	1	STAD	1	LGG
TF	1	KIRC	1	LGG
TFAP2B	1	LGG	2	BLCA,UCEC
TFPI2	1	STAD	1	UCEC
TG	1	HNSC	1	BLCA
TGM1	1	UCEC	1	HNSC
THBD	1	LGG	1	HNSC
THRB	1	UCEC	1	BLCA
THSD7B	1	STAD	1	KIRC
TICAM2	1	STAD	1	UCEC
TIMP3	1	STAD	1	KIRC
TINCR	1	UCEC	1	HNSC
TJP3	1	HNSC	1	UCEC
TKTL1	1	UCEC	1	STAD
TLE2	1	HNSC	2	BLCA,UCEC
TLR4	1	STAD	2	BLCA,UCEC
TM4SF19	1	BLCA	1	HNSC
TMCC3	1	BLCA	1	KIRC
TMEFF2	1	UCEC	1	LGG
TMEM145	1	LIHC	1	STAD
TMEM154	1	LGG	4	BLCA,ESCA,HNSC,UCEC
TMEM155	1	STAD	1	LGG
TMEM246	1	LIHC	1	BLCA
TMEM26	1	BLCA	1	UCEC
TMEM56	1	HNSC	2	LGG,LIHC
TMEM63C	1	UCEC	1	HNSC
TMEM82	1	UCEC	1	STAD
TMEM88	1	STAD	2	BLCA,KIRC
TMPRSS3	1	HNSC	2	STAD,UCEC
TMPRSS9	1	LGG	1	LIHC
TNFRSF19	1	BLCA	1	UCEC
TNNI2	1	LGG	1	BLCA
TP63	1	STAD	3	BLCA,ESCA,LIHC
TP73	1	LGG	1	UCEC
TRH	1	LGG	1	UCEC
TRHDE	1	UCEC	2	KIRC,LGG
TRHDE-AS1	1	UCEC	2	KIRC,LGG
TRIM10	1	BLCA	1	UCEC
TRIM15	1	BLCA	1	UCEC
TRIM22	1	STAD	1	LIHC
TRIM31	1	LIHC	2	BLCA,UCEC
TRIML2	1	BLCA	1	HNSC
TRNP1	1	LIHC	1	BLCA
TRO	1	UCEC	1	LIHC
TRPV3	1	UCEC	1	HNSC
TSC22D3	1	BLCA	1	LIHC
TSKU	1	KIRC	3	BLCA,LIHC,UCEC
TSPAN8	1	HNSC	1	UCEC
TTC16	1	BLCA	1	UCEC
TTLL6	1	KIRC	1	UCEC
TTLL7	1	BLCA	1	UCEC
TTPA	1	BLCA	3	LGG,LIHC,STAD
TUBA3C	1	KIRC	1	UCEC
TUBA3D	1	KIRC	1	UCEC
TUBA3E	1	KIRC	1	UCEC
TUBA4B	1	KIRC	1	UCEC
TUBB2A	1	BLCA	1	HNSC
TULP1	1	UCEC	1	BLCA
UBE2QL1	1	BLCA	2	KIRC,LIHC
UCP2	1	HNSC	2	BLCA,UCEC
UGT1A3	1	KIRC	2	BLCA,LIHC
UGT1A8	1	KIRC	1	BLCA
ULBP2	1	LGG	2	HNSC,STAD
UNC93A	1	KIRC	4	CESC,HNSC,STAD,UCEC
UPB1	1	HNSC	1	LIHC
UPK1A	1	UCEC	2	BLCA,HNSC
UPK2	1	UCEC	1	BLCA
UPK3A	1	LIHC	1	STAD
UPP1	1	BLCA	1	HNSC
USH1G	1	UCEC	1	HNSC
UST	1	UCEC	1	BLCA
VEPH1	1	BLCA	1	LGG
VGLL1	1	UCEC	1	HNSC
VIP	1	STAD	1	LGG
VIPR2	1	STAD	1	UCEC
VNN1	1	BLCA	2	CESC,UCEC
VSIG10L	1	UCEC	1	HNSC
VSTM2B	1	UCEC	1	LGG
VTCN1	1	BLCA	1	STAD
WFDC12	1	BLCA	1	HNSC
WFDC2	1	HNSC	2	STAD,UCEC
WFDC5	1	KIRC	2	ESCA,HNSC
WIF1	1	LIHC	4	BLCA,LGG,STAD,UCEC
WNT11	1	BLCA	1	STAD
WNT2	1	BLCA	1	UCEC
WNT7A	1	UCEC	1	HNSC
WNT7B	1	KIRC	2	BLCA,LGG
XDH	1	KIRC	2	LIHC,STAD
XG	1	BLCA	1	UCEC
XIST	1	BLCA	2	KIRC,UCEC
XKR6	1	UCEC	1	BLCA
XKR7	1	UCEC	1	LGG
ZBTB16	1	STAD	1	LIHC
ZDHHC15	1	STAD	1	KIRC
ZDHHC2	1	HNSC	1	UCEC
ZFP3	1	HNSC	1	BLCA
ZG16B	1	HNSC	3	BLCA,STAD,UCEC
ZMYND10	1	HNSC	1	UCEC
ZNF192P1	1	UCEC	1	BLCA
ZNF296	1	LIHC	1	BLCA
ZNF321P	1	LIHC	1	BLCA
ZNF334	1	UCEC	1	BLCA
ZNF365	1	KIRC	1	HNSC
ZNF471	1	STAD	1	KIRC
ZNF582	1	STAD	1	BLCA
ZNF620	1	HNSC	1	BLCA
ZNF676	1	BLCA	1	KIRC
ZNF677	1	STAD	1	BLCA
ZNF682	1	LIHC	1	BLCA
ZNF727	1	UCEC	1	KIRC
ZNF816	1	LIHC	1	BLCA
ZP1	1	KIRC	1	BLCA
