# Supplementary material for: Transcriptional landscape of human cancers
Source: Oncotarget. 2017 Mar 2;8(21):34534–51. doi: 10.18632/oncotarget.15837 (PMC5470989; doi:10.18632/oncotarget.15837)
Supplement: Supplementary file 17 [file oncotarget-08-34534-s017.xlsx]

## Sheet: high_cancer
Genes exclusively upregulated in a single cancer type.
Symbol	Cancer type
C1orf84	BLCA
FAM134C	BLCA
GBX1	BLCA
PABPN1	BLCA
PWP2	BLCA
SDHAF1	BLCA
ADIPOR1	BRCA
ALG1	BRCA
ARL8A	BRCA
C1orf43	BRCA
CIB3	BRCA
CLDN25	BRCA
CST9L	BRCA
GPR139	BRCA
NARFL	BRCA
NBPF22P	BRCA
OTOR	BRCA
PIAS4	BRCA
RNF40	BRCA
TSR3	BRCA
ZNF444	BRCA
ZNF764	BRCA
ACIN1	CHOL
ADNP2	CHOL
AGFG1	CHOL
ANKRD54	CHOL
ARID2	CHOL
ARID4B	CHOL
ATF6B	CHOL
ATN1	CHOL
BAZ2A	CHOL
C12orf10	CHOL
C12orf4	CHOL
C15orf57	CHOL
C6orf47	CHOL
CAPNS1	CHOL
CBX5	CHOL
CCAR2	CHOL
CCDC132	CHOL
CCDC22	CHOL
CCDC91	CHOL
CDC37	CHOL
CENPBD1P1	CHOL
CHD4	CHOL
CHD8	CHOL
CHMP1A	CHOL
CNOT6	CHOL
COPS8	CHOL
CPSF4L	CHOL
CREB3	CHOL
CSNK1G1	CHOL
CSRNP2	CHOL
CTBP2	CHOL
CWC27	CHOL
CXorf23	CHOL
DCAF7	CHOL
DCTN5	CHOL
DDA1	CHOL
DDX42	CHOL
DDX46	CHOL
DGCR14	CHOL
DHX38	CHOL
DIP2A	CHOL
DKFZP434K028	CHOL
DNAJB6	CHOL
EP400	CHOL
ERCC3	CHOL
ERICH1	CHOL
EXOC1	CHOL
FAM104A	CHOL
FAM160B2	CHOL
FAM192A	CHOL
FAM193A	CHOL
FAM27A	CHOL
FIZ1	CHOL
GATAD2B	CHOL
GCN1L1	CHOL
GPATCH8	CHOL
GTF2F1	CHOL
HINFP	CHOL
HKR1	CHOL
HNRNPA0	CHOL
IGBP1	CHOL
IGLL3P	CHOL
IK	CHOL
INO80	CHOL
IST1	CHOL
KANSL1	CHOL
KANSL3	CHOL
KDM3B	CHOL
KDM5C	CHOL
KHDRBS1	CHOL
LINC00909	CHOL
LOC100128573	CHOL
LOC143188	CHOL
LOC493754	CHOL
LZTR1	CHOL
M6PR	CHOL
MAML1	CHOL
MAU2	CHOL
MED1	CHOL
MED7	CHOL
MFAP1	CHOL
MFF	CHOL
MKRN1	CHOL
MRS2	CHOL
MSL1	CHOL
MTHFSD	CHOL
MTMR2	CHOL
MZF1	CHOL
NELFB	CHOL
NFATC2IP	CHOL
NIPA2	CHOL
NOA1	CHOL
NRF1	CHOL
NUP133	CHOL
PACRGL	CHOL
PDCL	CHOL
PFDN1	CHOL
POLL	CHOL
POMZP3	CHOL
PPHLN1	CHOL
PPP5C	CHOL
PRPF4B	CHOL
PSPN	CHOL
PTPRA	CHOL
PWWP2A	CHOL
RAB3GAP2	CHOL
RAD50	CHOL
RANBP3	CHOL
RIC8A	CHOL
RNF121	CHOL
RNF4	CHOL
RNU12-2P	CHOL
RPL4	CHOL
RPRD1A	CHOL
RPS12	CHOL
RSPH3	CHOL
SART3	CHOL
SCAND2P	CHOL
SCLT1	CHOL
SETD1A	CHOL
SFT2D1	CHOL
SLC35E1	CHOL
SLC7A6OS	CHOL
SMARCAL1	CHOL
SMARCC2	CHOL
SMG1P2	CHOL
SMG1P5	CHOL
SPTLC1	CHOL
STARD7-AS1	CHOL
SUPT5H	CHOL
TBC1D22A	CHOL
TIMM22	CHOL
TLK2	CHOL
TMEM185A	CHOL
TNKS	CHOL
TRAPPC4	CHOL
TRIP4	CHOL
TRMT10B	CHOL
TSC22D4	CHOL
TTC5	CHOL
TTF1	CHOL
TTLL5	CHOL
TUG1	CHOL
UBE2Z	CHOL
UBL7	CHOL
UBN1	CHOL
UBXN1	CHOL
USP33	CHOL
VEZT	CHOL
VN1R5	CHOL
VPS35	CHOL
VPS41	CHOL
VPS4A	CHOL
VPS8	CHOL
WAPAL	CHOL
WDR41	CHOL
XPO7	CHOL
XRRA1	CHOL
ZBTB34	CHOL
ZC3H4	CHOL
ZNF226	CHOL
ZNF283	CHOL
ZNF346	CHOL
ZNF362	CHOL
ZNF557	CHOL
ZNF562	CHOL
ZNF567	CHOL
ZNF720	CHOL
ZSCAN29	CHOL
CYP4F8	COAD
EIF1AX	COAD
EXOSC9	COAD
FAM133CP	COAD
HCRT	COAD
IZUMO2	COAD
ONECUT3	COAD
RABGGTB	COAD
SDAD1	COAD
WFDC10A	COAD
CD200R1L	ESCA
CYB5B	ESCA
EFCAB8	ESCA
HIST1H1A	ESCA
HIST3H3	ESCA
HNRNPR	ESCA
LOC284632	ESCA
NGDN	ESCA
SRSF2	ESCA
TMEM39B	ESCA
USP42	ESCA
ABT1	GBM
ACTB	GBM
AIMP1	GBM
AKT2	GBM
ALG5	GBM
ALKBH1	GBM
AQR	GBM
ARAF	GBM
ARF4	GBM
ARF6	GBM
ARFIP1	GBM
ARL5A	GBM
ATG10	GBM
ATG3	GBM
ATP6V0E1	GBM
BARHL1	GBM
BCDIN3D	GBM
BIRC2	GBM
BRK1	GBM
BTF3	GBM
BUD13	GBM
C11orf57	GBM
C14orf119	GBM
C1GALT1C1	GBM
C3orf38	GBM
CANX	GBM
CBY1	GBM
CCDC71	GBM
CDC23	GBM
CEP57	GBM
CETN3	GBM
CHD1	GBM
CLP1	GBM
CNOT10	GBM
CNOT2	GBM
COG4	GBM
COMMD10	GBM
COMMD6	GBM
COMMD7	GBM
COPB1	GBM
CRCP	GBM
CYB5R4	GBM
CYFIP1	GBM
DAD1	GBM
DERL2	GBM
DHRSX	GBM
DNPEP	GBM
DOLK	GBM
EFTUD1	GBM
EIF2B1	GBM
EIF3F	GBM
EIF3G	GBM
EIF4G2	GBM
ELF2	GBM
ELP2	GBM
ERCC1	GBM
ERCC8	GBM
FAM122C	GBM
FAM206A	GBM
FAM32A	GBM
FAM76B	GBM
FAM90A7P	GBM
FARS2	GBM
FBXL12	GBM
FCF1	GBM
FNTA	GBM
FNTB	GBM
FSCN3	GBM
GOLPH3	GBM
GSX1	GBM
H2AFV	GBM
HAUS4	GBM
HDAC3	GBM
INTS12	GBM
IPO8	GBM
IRF2	GBM
JPX	GBM
KDM5A	GBM
KIAA0391	GBM
KLHL7	GBM
KTI12	GBM
LAMTOR1	GBM
LARP7	GBM
MAPKAP1	GBM
MBD2	GBM
MED28	GBM
MESDC2	GBM
METTL17	GBM
METTL23	GBM
METTL2B	GBM
MFAP3	GBM
MFSD1	GBM
MLH1	GBM
NSA2	GBM
NUBP1	GBM
NUDCD2	GBM
NUP54	GBM
OGFOD3	GBM
ORMDL1	GBM
PAPD4	GBM
PAPOLA	GBM
PBDC1	GBM
PCBP2	GBM
PIGB	GBM
PINX1	GBM
PRKAG1	GBM
PRRC1	GBM
PSMD9	GBM
PSMG2	GBM
RBM4B	GBM
RELA	GBM
RIOK2	GBM
RNASEH2C	GBM
RNF139	GBM
RWDD1	GBM
SCAF11	GBM
SDHAF2	GBM
SEC11A	GBM
SEC31A	GBM
SHQ1	GBM
SIKE1	GBM
SLC30A5	GBM
SMIM15	GBM
SMIM20	GBM
SMIM7	GBM
SNAP23	GBM
SNX3	GBM
SNX5	GBM
SOCS4	GBM
SPATA5	GBM
SPCS2P4	GBM
SPG21	GBM
SREK1	GBM
SREK1IP1	GBM
SS18	GBM
SYS1	GBM
SZRD1	GBM
TADA3	GBM
TBC1D23	GBM
TBCA	GBM
TEX261	GBM
THAP1	GBM
THAP6	GBM
THUMPD3	GBM
TIGD6	GBM
TM9SF1	GBM
TMED10	GBM
TMED4	GBM
TMEM128	GBM
TMEM187	GBM
TMEM214	GBM
TMEM248	GBM
TMX1	GBM
TNPO1	GBM
TOR1B	GBM
TRAPPC3	GBM
TRMT13	GBM
TTI2	GBM
TXLNA	GBM
UBE2E1	GBM
UBIAD1	GBM
UBTD2	GBM
UNC50	GBM
VRK3	GBM
VWA9	GBM
WDR61	GBM
WDR83OS	GBM
ZC3HAV1	GBM
ZCCHC10	GBM
ZCCHC8	GBM
ZFAND3	GBM
ZMAT5	GBM
ZNF140	GBM
ZNF266	GBM
ZNF394	GBM
ZNF410	GBM
ZNF776	GBM
ZSCAN21	GBM
C20orf141	HNSC
HSPA13	HNSC
IFNK	HNSC
NOBOX	HNSC
NOP14-AS1	HNSC
PANX1	HNSC
PTX4	HNSC
SLC35G3	HNSC
SPANXA2	HNSC
SPANXE	HNSC
TRIML1	HNSC
UHRF2	HNSC
ZNF484	HNSC
ALG12	KICH
ATP6AP2	KICH
BCL2L13	KICH
BRAP	KICH
BRD4	KICH
C12orf77	KICH
C2orf83	KICH
C4orf51	KICH
CACTIN	KICH
CBLL1	KICH
COPRS	KICH
CYLC1	KICH
DBX1	KICH
DDB1	KICH
DDX28	KICH
ECSIT	KICH
ELAVL1	KICH
FAM3A	KICH
GCNT7	KICH
GRSF1	KICH
HCCS	KICH
IMPAD1	KICH
KDM2B	KICH
KRTAP5-3	KICH
LINC00452	KICH
LINC00588	KICH
LOC340357	KICH
MAP2K7	KICH
MECR	KICH
MTFMT	KICH
OAZ1	KICH
OAZ2	KICH
OPA3	KICH
OR1N1	KICH
PHRF1	KICH
PIGO	KICH
POU4F3	KICH
PSG2	KICH
PTPN23	KICH
PTTG2	KICH
RPAP1	KICH
SART1	KICH
SCFD2	KICH
SDR39U1	KICH
SGTA	KICH
SIX6	KICH
SLC25A3	KICH
STK11	KICH
TBC1D20	KICH
TCEB3C	KICH
TFIP11	KICH
TMEM167A	KICH
UBE3C	KICH
UQCRB	KICH
USF2	KICH
UTP3	KICH
VCX3B	KICH
VPS18	KICH
YAF2	KICH
ZC3H18	KICH
ZNF41	KICH
ZNF414	KICH
ZNF674	KICH
ZNF777	KICH
ZNF805	KICH
ADAM18	KIRC
AP3S1	KIRC
ATG12	KIRC
BCORP1	KIRC
CATSPER3	KIRC
CLK3	KIRC
ERCC5	KIRC
FAF2	KIRC
FOXJ3	KIRC
HEATR9	KIRC
KIAA1551	KIRC
LINC00158	KIRC
LINC00298	KIRC
LOC100129055	KIRC
MKNK1	KIRC
NACA	KIRC
OR56B1	KIRC
RAD23A	KIRC
RLF	KIRC
ZNF189	KIRC
ZNF622	KIRC
ELAC2	KIRP
GRB2	KIRP
IFITM5	KIRP
IFT27	KIRP
KAT8	KIRP
LINC00635	KIRP
NKAIN3	KIRP
PPIAL4D	KIRP
SCN10A	KIRP
TEX38	KIRP
WHAMM	KIRP
ZNF18	KIRP
AMBN	LIHC
BRDTP1	LIHC
C7orf25	LIHC
CCDC61	LIHC
CT47B1	LIHC
DCAF8L1	LIHC
DCAF8L2	LIHC
DDX53	LIHC
GABRR3	LIHC
GJA10	LIHC
IKBKG	LIHC
KHNYN	LIHC
KIAA0195	LIHC
LYG2	LIHC
MUS81	LIHC
NFRKB	LIHC
NOL7	LIHC
NUDT2	LIHC
PAGE1	LIHC
PRAMEF11	LIHC
PRAMEF4	LIHC
PRAMEF6	LIHC
PRAMEF8	LIHC
PRAMEF9	LIHC
PSMD5-AS1	LIHC
RBMY2FP	LIHC
SEPT7P2	LIHC
SSX2	LIHC
SSX3	LIHC
TATDN2	LIHC
TFDP3	LIHC
TSPY3	LIHC
VCY	LIHC
XAGE5	LIHC
ZMYM3	LIHC
C2orf16	LUAD
FBXL20	LUAD
GORASP2	LUAD
INSL4	LUAD
NOTO	LUAD
OR4C6	LUAD
PAAF1	LUAD
PGBD2	LUAD
PIWIL3	LUAD
SKIV2L	LUAD
SRP54	LUAD
T	LUAD
TAC4	LUAD
ACAD9	LUSC
AKT1S1	LUSC
ANAPC5	LUSC
ARMC1	LUSC
ATAD2B	LUSC
C11orf73	LUSC
C2orf49	LUSC
C3orf17	LUSC
C4orf17	LUSC
CAND1	LUSC
CDK8	LUSC
CHRNG	LUSC
CRKL	LUSC
CT45A4	LUSC
CT45A6	LUSC
DCAKD	LUSC
DHX36	LUSC
DRG1	LUSC
EIF2A	LUSC
EIF4G1	LUSC
EXOC3-AS1	LUSC
FAM103A1	LUSC
FLJ36000	LUSC
FTHL17	LUSC
FXR1	LUSC
FYTTD1	LUSC
FZR1	LUSC
GAGE8	LUSC
GTPBP8	LUSC
H2BFM	LUSC
ICK	LUSC
KCMF1	LUSC
KDM4D	LUSC
KEAP1	LUSC
KHSRP	LUSC
KPNA4	LUSC
KRT38	LUSC
KRTAP19-1	LUSC
LCE1B	LUSC
LCE3A	LUSC
LINC00696	LUSC
MAP3K7	LUSC
MRPS16	LUSC
MRPS18A	LUSC
MRPS9	LUSC
MSGN1	LUSC
NCBP1	LUSC
NDUFAF7	LUSC
NDUFB5	LUSC
OR56B4	LUSC
OR7E5P	LUSC
OTX2	LUSC
PASD1	LUSC
PCYT1A	LUSC
PITPNB	LUSC
PSMC1	LUSC
RAX	LUSC
RTCB	LUSC
SETD8	LUSC
SUPV3L1	LUSC
SYT14P1	LUSC
TCHHL1	LUSC
TCP1	LUSC
THAP7	LUSC
TMEM260	LUSC
TOMM22	LUSC
TRIM49	LUSC
TRMT12	LUSC
TRMT5	LUSC
TUBBP6	LUSC
TUBGCP5	LUSC
UBE2V2	LUSC
URI1	LUSC
VDAC3	LUSC
WRNIP1	LUSC
YIPF4	LUSC
YY1	LUSC
ZCRB1	LUSC
ZNF326	LUSC
ZW10	LUSC
CCDC83	PRAD
DYTN	PRAD
FOXB2	PRAD
LINC00623	PRAD
LOC339010	PRAD
MON1B	PRAD
OR4N4	PRAD
OR51S1	PRAD
OR51T1	PRAD
OR52R1	PRAD
PEX10	PRAD
TRIM49D2	PRAD
AKAP17A	READ
NKAP	READ
POM121C	READ
RAB22A	READ
STAU1	READ
TRPC4AP	READ
UBN2	READ
USP40	READ
ZNF746	READ
ASAP1-IT1	STAD
C7orf69	STAD
DCP2	STAD
FAM209B	STAD
FKSG29	STAD
FKTN	STAD
LIN28A	STAD
LOC285740	STAD
MC2R	STAD
NUFIP2	STAD
OR1J2	STAD
PPP1R2P1	STAD
PRKRIR	STAD
RNF113B	STAD
SCARNA9L	STAD
SMC1A	STAD
SMC3	STAD
TYW1B	STAD
WDR89	STAD
ZNF780A	STAD
ZNF81	STAD
ZSCAN10	STAD
CTRC	THCA
IGF2R	THCA
OR4D10	THCA
OR4D6	THCA
PDCL2	THCA
PLA2G2E	THCA
RABGGTA	THCA
RNASE11	THCA
TRHR	THCA
ANP32C	UCEC
ATP5C1	UCEC
ATP5H	UCEC
BABAM1	UCEC
BTBD6	UCEC
C11orf94	UCEC
C5orf60	UCEC
CDRT15	UCEC
CINP	UCEC
DNAJC17	UCEC
DNAJC7	UCEC
DUX4L1	UCEC
DUX4L2	UCEC
DUX4L5	UCEC
DUX4L6	UCEC
FAM58BP	UCEC
FANCD2OS	UCEC
FOXD4L5	UCEC
GPN2	UCEC
H3F3AP5	UCEC
HEATR3	UCEC
HIST1H4A	UCEC
HIST1H4K	UCEC
IDH3G	UCEC
IGLL1	UCEC
IMMP1L	UCEC
MRPL22	UCEC
NDUFS3	UCEC
NEDD8	UCEC
NOSIP	UCEC
OR5AU1	UCEC
OR6W1P	UCEC
PIH1D1	UCEC
PPIAL4A	UCEC
PPIL2	UCEC
PQBP1	UCEC
PREP	UCEC
PRPF31	UCEC
PSMB6	UCEC
PSMC3	UCEC
PSMD13	UCEC
RBX1	UCEC
RNU11	UCEC
RNU6ATAC	UCEC
RPP38	UCEC
RPS26P11	UCEC
RTCA	UCEC
SAMM50	UCEC
SCARNA21	UCEC
SCARNA22	UCEC
SLC25A16	UCEC
SNAR-B2	UCEC
SNORA10	UCEC
SNORA21	UCEC
SNORA25	UCEC
SNORA65	UCEC
SNORA72	UCEC
SNORD35A	UCEC
SNORD35B	UCEC
SNORD88B	UCEC
SRP19	UCEC
SSSCA1	UCEC
SUGP1	UCEC
TAF9	UCEC
TPI1P3	UCEC
UBA1	UCEC
UBE2F	UCEC
ZBTB17	UCEC
ZNF513	UCEC
ZNF76	UCEC

## Sheet: low_cancer
Genes exclusively downregulated in a single cancer type.
Symbol	Cancer type
ANKRD50	BLCA
CSNK1A1L	BLCA
DCTN6	BLCA
LRRC8A	BLCA
MYL10	BLCA
OSTN	BLCA
STAT6	BLCA
AADACL3	BRCA
CCNL1	BRCA
CSN1S1	BRCA
FGF16	BRCA
FTMT	BRCA
GTDC1	BRCA
KDM4E	BRCA
KRBOX4	BRCA
LALBA	BRCA
LOC100133920	BRCA
MAGEB4	BRCA
MAN2C1	BRCA
MGC15885	BRCA
NLRP5	BRCA
OR10A3	BRCA
PTPN11	BRCA
REV1	BRCA
RPL26	BRCA
STIM2	BRCA
VKORC1L1	BRCA
AP1M1	CHOL
ATG5	CHOL
C9orf64	CHOL
C9orf78	CHOL
CCS	CHOL
CEP104	CHOL
CEP57L1	CHOL
CEPT1	CHOL
COG3	CHOL
CRX	CHOL
CTAGE10P	CHOL
CUL1	CHOL
DGCR6L	CHOL
DNAJC25-GNG10	CHOL
DNAJC30	CHOL
EAF1	CHOL
EIF2B3	CHOL
FAM170A	CHOL
FAM185A	CHOL
FAM9A	CHOL
FBXO7	CHOL
FMR1	CHOL
FUBP3	CHOL
GDPD4	CHOL
GFM2	CHOL
GNAT2	CHOL
GOLGA5	CHOL
GSTO1	CHOL
KCTD21	CHOL
LOC284788	CHOL
LRRC47	CHOL
MMAB	CHOL
MRPS18C	CHOL
MRPS31	CHOL
NDUFAF3	CHOL
NDUFB6	CHOL
NRDE2	CHOL
OCIAD1	CHOL
PAGE5	CHOL
PDE6C	CHOL
POLR2E	CHOL
PRAMEF10	CHOL
RER1	CHOL
RGSL1	CHOL
RNMTL1	CHOL
SDC4P	CHOL
SIRT3	CHOL
SLC35B4	CHOL
SRPR	CHOL
STX17	CHOL
TAS2R60	CHOL
TCP10L2	CHOL
TECTB	CHOL
TMEM57	CHOL
TOR1A	CHOL
TTC17	CHOL
UBE2D3	CHOL
UCK1	CHOL
USP15	CHOL
VPS26B	CHOL
WDR59	CHOL
ASB7	COAD
C10orf76	COAD
GDPGP1	COAD
GPBP1L1	COAD
GPS2	COAD
HPS1	COAD
MT1IP	COAD
OR8D1	COAD
OTUD7B	COAD
RAB1B	COAD
SMAP1	COAD
TCP10	COAD
TMEM131	COAD
ZNF747	COAD
ALG9	ESCA
BRD7P3	ESCA
C10orf120	ESCA
CELA3B	ESCA
DDI1	ESCA
FOXN3-AS2	ESCA
GRK4	ESCA
IQCF6	ESCA
KDM4C	ESCA
LINC00314	ESCA
LOC100130417	ESCA
MTERF2	ESCA
N6AMT1	ESCA
NBAS	ESCA
OR52H1	ESCA
PTH	ESCA
R3HCC1	ESCA
RAB4A	ESCA
RBM5	ESCA
SPATA8	ESCA
SYCN	ESCA
TMCO5A	ESCA
UBE2U	ESCA
ZFP30	ESCA
ZFP91-CNTF	ESCA
ZNF652	ESCA
AATK-AS1	GBM
ACTR1A	GBM
ACTR1B	GBM
AIPL1	GBM
ANKRD13C	GBM
ANKRD26	GBM
ANKRD30BP2	GBM
AP2A1	GBM
AP5B1	GBM
ARFGAP2	GBM
ARL5C	GBM
ASMT	GBM
ATAD1	GBM
ATG13	GBM
ATG9A	GBM
ATMIN	GBM
ATXN7L3B	GBM
ATXN8OS	GBM
BIRC6	GBM
BRF1	GBM
BRWD1	GBM
C10orf53	GBM
C11orf42	GBM
C12orf71	GBM
C14orf169	GBM
C22orf24	GBM
C8orf86	GBM
CACNG2	GBM
CACNG3	GBM
CCDC166	GBM
CISD1	GBM
CLEC19A	GBM
CLEC2A	GBM
CLRN2	GBM
CLTC	GBM
COG1	GBM
CSRP2BP	GBM
CUL2	GBM
DCAF6	GBM
DDX4	GBM
DKFZP434H168	GBM
DMBT1P1	GBM
DNAJB12	GBM
DNAJC21	GBM
DYRK1A	GBM
EIF4G3	GBM
ERC2-IT1	GBM
EXOSC6	GBM
FAM134A	GBM
FAM160A2	GBM
FAM187B	GBM
FBXW12	GBM
FERD3L	GBM
FGF22	GBM
FKRP	GBM
FRMPD2B	GBM
FRMPD2P2	GBM
FXR2	GBM
GAD2	GBM
GALNTL5	GBM
GBF1	GBM
GGNBP1	GBM
GGT7	GBM
GJD4	GBM
GLRA1	GBM
GPR101	GBM
GRIPAP1	GBM
GTPBP1	GBM
HERC2	GBM
HTR1A	GBM
HTR5A	GBM
IFNA13	GBM
IFNA2	GBM
IFNA21	GBM
IGHMBP2	GBM
IKBKAP	GBM
INS	GBM
INSM2	GBM
IQCF3	GBM
IQCJ	GBM
KCNIP4-IT1	GBM
KCNQ1DN	GBM
KHDC3L	GBM
KIF1BP	GBM
KIR3DX1	GBM
KPNA6	GBM
L3MBTL2	GBM
LINC00207	GBM
LINC00320	GBM
LINC00486	GBM
LINC00599	GBM
LINC00620	GBM
LOC100271832	GBM
LOC285696	GBM
LOC340017	GBM
LOC644172	GBM
LOC644669	GBM
LOC93622	GBM
LRSAM1	GBM
LYZL4	GBM
MAPK1	GBM
MAPK9	GBM
MC3R	GBM
MGEA5	GBM
MOS	GBM
MYT1L-AS1	GBM
NAPB	GBM
NCKIPSD	GBM
NECAP1	GBM
NEUROD6	GBM
NMT1	GBM
NUDC	GBM
ODF1	GBM
ODF3	GBM
OR13C2	GBM
OR1L3	GBM
OR2L2	GBM
OR2M4	GBM
OR52W1	GBM
OR6B2	GBM
OR6B3	GBM
OTOL1	GBM
OTUD5	GBM
PABPN1L	GBM
PDE6H	GBM
PDYN	GBM
PIN1P1	GBM
PLBD2	GBM
PLEKHM2	GBM
POLRMT	GBM
POU1F1	GBM
PPP1R7	GBM
PPP2R2D	GBM
PPP2R5B	GBM
PRDM10	GBM
R3HDM2	GBM
RAB6A	GBM
RB1CC1	GBM
RESP18	GBM
RGPD4	GBM
RGPD8	GBM
RNF41	GBM
RTL1	GBM
RTN3	GBM
SCGB2B2	GBM
SERPINE3	GBM
SLC17A6	GBM
SLC25A31	GBM
SLC6A5	GBM
SNORD115-13	GBM
SNORD115-7	GBM
SP7	GBM
SPATA31A3	GBM
SPATA31A5	GBM
SPATA31A6	GBM
SPPL2C	GBM
STH	GBM
STK25	GBM
TAS2R1	GBM
TCF25	GBM
TERF2	GBM
TMEM181	GBM
TMEM235	GBM
TMEM242	GBM
TP53TG5	GBM
TPH2	GBM
TRAF3IP1	GBM
TRIM41	GBM
TSPYL6	GBM
UBE4B	GBM
UBQLN1	GBM
UCMA	GBM
USP20	GBM
USP32	GBM
USP34	GBM
USP47	GBM
VPS53	GBM
VSTM2B	GBM
VSX2	GBM
VWC2L	GBM
ZBTB11	GBM
ZFYVE27	GBM
ZNF324	GBM
ZNF638	GBM
ZNF839	GBM
ZNRF4	GBM
BPIFB6	HNSC
CHRND	HNSC
CLDN22	HNSC
DGAT2L6	HNSC
DUPD1	HNSC
FGF6	HNSC
HTN1	HNSC
HTN3	HNSC
IL22	HNSC
KRTAP11-1	HNSC
KRTAP1-3	HNSC
KRTAP13-1	HNSC
KRTAP3-3	HNSC
KRTAP4-8	HNSC
KRTAP9-2	HNSC
KRTAP9-4	HNSC
KRTAP9-8	HNSC
LBX1	HNSC
LRRC30	HNSC
MC5R	HNSC
MT4	HNSC
MYOG	HNSC
ODF4	HNSC
OTOP1	HNSC
PPP1R3A	HNSC
PRB4	HNSC
PRR27	HNSC
RANBP9	HNSC
RPL15	HNSC
SCGB1D1	HNSC
SERPINB10	HNSC
SLC9A8	HNSC
SPINK9	HNSC
USP4	HNSC
ZC2HC1B	HNSC
2016-03-07	KICH
AAMP	KICH
ACTR2	KICH
AGO3	KICH
AIRE	KICH
ANXA7	KICH
AP4B1	KICH
ARL17B	KICH
ASCC1	KICH
ASNSD1	KICH
ATP11AUN	KICH
ATXN10	KICH
AVP	KICH
BCAS2	KICH
BCLAF1	KICH
BECN1	KICH
C10orf62	KICH
C1D	KICH
C1orf52	KICH
C7orf34	KICH
CBWD5	KICH
CFDP1	KICH
CNNM3	KICH
COX11	KICH
CREB1	KICH
CUEDC2	KICH
CWC22	KICH
CWC25	KICH
DEFB125	KICH
DNAJC8	KICH
DNTTIP2	KICH
ECD	KICH
ERAS	KICH
FAM149B1	KICH
FAM204A	KICH
FBXO28	KICH
FN3KRP	KICH
GDI2	KICH
GNL1	KICH
GTF2H5	KICH
HMGN3	KICH
HNRNPA3	KICH
HNRNPH3	KICH
IFNA7	KICH
IFT122	KICH
ILKAP	KICH
KRTAP1-5	KICH
KRTAP2-1	KICH
LINC01102	KICH
LOC100133893	KICH
MAPK14	KICH
MED31	KICH
MOB4	KICH
MRPL44	KICH
MRPS18B	KICH
NANOS1	KICH
NFU1	KICH
NSUN4	KICH
NUCKS1	KICH
OR2T5	KICH
ORC4	KICH
PANK2	KICH
PCGEM1	KICH
PDE6D	KICH
PEF1	KICH
PGBD3	KICH
PPP1R11	KICH
PPP1R2P3	KICH
PRPF18	KICH
PSMD5	KICH
RAB1A	KICH
RAB5C	KICH
RAD9B	KICH
RFFL	KICH
RING1	KICH
RNF115	KICH
RNF25	KICH
RPL22	KICH
RWDD2A	KICH
RWDD3	KICH
SAP18	KICH
SCRN3	KICH
SCYL3	KICH
SEPT7P9	KICH
SF3B1	KICH
SLC36A4	KICH
SMEK2	KICH
SMNDC1	KICH
SNX11	KICH
SNX17	KICH
SRSF11	KICH
SRSF7	KICH
STRA8	KICH
SUMO1	KICH
SUMO3	KICH
TADA2A	KICH
TBC1D3P1-DHX40P1	KICH
TBCK	KICH
TBP	KICH
TIAL1	KICH
TMEM14B	KICH
TMEM18	KICH
TNFAIP1	KICH
TP53BP2	KICH
TRIP12	KICH
TTC4	KICH
UBXN4	KICH
XRCC5	KICH
YME1L1	KICH
ZBTB2	KICH
ZBTB24	KICH
ZCCHC17	KICH
ZMYM4	KICH
ZMYM5	KICH
ACTR8	KIRC
AP1G1	KIRC
ARL8B	KIRC
CHCHD4	KIRC
CHTF8	KIRC
DAZAP2	KIRC
FASTKD5	KIRC
GLYR1	KIRC
GSPT1	KIRC
GTF2I	KIRC
GUF1	KIRC
HTATSF1	KIRC
ICMT	KIRC
INIP	KIRC
KLHL18	KIRC
LACE1	KIRC
NARS	KIRC
NEK4	KIRC
OSBPL2	KIRC
PPM1B	KIRC
SETD2	KIRC
SLC39A9	KIRC
STARD7	KIRC
TMED10P1	KIRC
TOP2B	KIRC
TRNT1	KIRC
TUSC2	KIRC
UBE2H	KIRC
UBE2W	KIRC
UBP1	KIRC
VAMP7	KIRC
WDR48	KIRC
WDR6	KIRC
ANKRD17	KIRP
ARID1A	KIRP
BCOR	KIRP
DDX3Y	KIRP
DIS3L	KIRP
EIF4E	KIRP
EP300	KIRP
PFN3	KIRP
PPP6C	KIRP
RBM18	KIRP
RSF1	KIRP
SP2	KIRP
TOPORS	KIRP
TSSK1B	KIRP
UBR2	KIRP
VPS51	KIRP
ZFY	KIRP
ZNF180	KIRP
C11orf1	LIHC
DDX19B	LIHC
DHX32	LIHC
FGF23	LIHC
INTS6	LIHC
KLHL36	LIHC
RPPH1	LIHC
RRN3	LIHC
TM2D2	LIHC
BTG4	LUAD
NHEG1	LUAD
ALPK1	LUSC
ATG7	LUSC
CLEC4C	LUSC
CNOT8	LUSC
FBXO38	LUSC
FKBP15	LUSC
GHDC	LUSC
GYPB	LUSC
LCORL	LUSC
MS4A6E	LUSC
MTMR14	LUSC
PHF11	LUSC
PSAP	LUSC
SECISBP2	LUSC
ST7-OT3	LUSC
TMEM219	LUSC
ZC3H7A	LUSC
ZNF75D	LUSC
ASB3	PRAD
ATF7IP	PRAD
CABS1	PRAD
CASP8AP2	PRAD
CCDC27	PRAD
DEFB129	PRAD
EDDM3B	PRAD
GRXCR1	PRAD
KPNA3	PRAD
PATE3	PRAD
PATE4	PRAD
RNASE12	PRAD
SCGB1D4	PRAD
SPINT3	PRAD
ALKBH5	READ
GPR31	READ
KERA	READ
LAMTOR3	READ
MDP1	READ
NDUFC1	READ
OR10G4	READ
PIK3C3	READ
PLA2G2C	READ
RAB18	READ
SAG	READ
SELT	READ
TEX43	READ
UBE2G1	READ
ZNF24	READ
ZNF271P	READ
ZNF440	READ
CRYBA4	STAD
DCTN3	STAD
DEFA5	STAD
EIF3K	STAD
FAM98C	STAD
GIP	STAD
KRT73	STAD
MLN	STAD
NDUFV3	STAD
RNF167	STAD
S100G	STAD
SLC2A7	STAD
SNORA20	STAD
SNORA22	STAD
SNORA37	STAD
SNORA47	STAD
SNORA48	STAD
SNORA49	STAD
SNORA63	STAD
SNORA80A	STAD
SNORD15B	STAD
SNORD89	STAD
SNORD97	STAD
TEX35	STAD
U2AF1L4	STAD
UBAP1	STAD
UBXN6	STAD
AANAT	THCA
ARFGAP3	THCA
BTBD17	THCA
C11orf74	THCA
C7orf62	THCA
DMRTB1	THCA
EBAG9	THCA
FMR1-AS1	THCA
GRK1	THCA
HELZ	THCA
KCNG4	THCA
LINC01465	THCA
OTOS	THCA
PHF20L1	THCA
RABL3	THCA
RBM15	THCA
RSPH6A	THCA
SLC25A3P1	THCA
SPACA5	THCA
THAP9	THCA
TNP1	THCA
TTC41P	THCA
VAPB	THCA
ALKBH3	UCEC
ALKBH8	UCEC
ANKRA2	UCEC
ARL14EP	UCEC
ATG14	UCEC
BLOC1S6	UCEC
BRS3	UCEC
C11orf68	UCEC
C14orf177	UCEC
C14orf178	UCEC
C7orf65	UCEC
CGGBP1	UCEC
CNOT6L	UCEC
CUL4B	UCEC
DEFB109P1B	UCEC
DEFB124	UCEC
DNAJC13	UCEC
ERCC4	UCEC
FAM138D	UCEC
FAM138E	UCEC
FAM208A	UCEC
FAM74A3	UCEC
FBXO11	UCEC
FBXW2	UCEC
FRS2	UCEC
FUNDC2P2	UCEC
GABARAPL2	UCEC
GH1	UCEC
GOLGA8F	UCEC
GOPC	UCEC
GUCY2F	UCEC
HSFX1	UCEC
KCTD18	UCEC
KIAA1586	UCEC
LINC00028	UCEC
LINC01300	UCEC
LOC100130264	UCEC
LOC144438	UCEC
LOC643923	UCEC
LTN1	UCEC
MAX	UCEC
MEG8	UCEC
MFSD8	UCEC
MKLN1	UCEC
MORC3	UCEC
MSL2	UCEC
NAF1	UCEC
NPAT	UCEC
OPN1SW	UCEC
OR2A25	UCEC
OR2H1	UCEC
OR2J2	UCEC
OR2L3	UCEC
OR52N2	UCEC
OSBPL8	UCEC
PCNP	UCEC
PHC3	UCEC
PHF3	UCEC
PLEKHA3	UCEC
PMCHL2	UCEC
POLR2M	UCEC
PROX2	UCEC
RAB28	UCEC
RAB2B	UCEC
RFC1	UCEC
RNF111	UCEC
RNF20	UCEC
RSL24D1	UCEC
SAXO1	UCEC
SENP6	UCEC
SF3A1	UCEC
SIN3A	UCEC
SLC25A51P1	UCEC
SLC36A3	UCEC
SPOPL	UCEC
TCF23	UCEC
TFE3	UCEC
THAP5	UCEC
TRMT1L	UCEC
UBE3A	UCEC
UTF1	UCEC
VAMP4	UCEC
XRN1	UCEC
YTHDF3	UCEC
ZNF148	UCEC
ZNF302	UCEC
ZNF451	UCEC
ZNF510	UCEC
ZNF566	UCEC
ZNF689	UCEC
ZRANB2	UCEC

## Sheet: late_stage_high
Genes exclusively upregulated in late-stage cancers compared to early-stage cancers in a single cancer type.
Symbol	Cancer type
C14orf80	ACC
DCAF15	ACC
CENPJ	ACC
TMEM249	ACC
HAUS8	ACC
PTCH2	ACC
DPF1	ACC
POLD1	ACC
SEC61A2	ACC
BNIPL	ACC
TUBB4B	ACC
KCNJ14	ACC
SNHG1	ACC
NELFB	ACC
CLASRP	ACC
FANCG	ACC
STMN1	ACC
SUV39H2	ACC
DDX39A	ACC
CBFB	ACC
LINC00634	ACC
LMNB2	ACC
YJEFN3	ACC
ZWILCH	ACC
NCAPD3	ACC
IZUMO1	ACC
BCL2L12	ACC
SLC34A3	ACC
ASIC3	ACC
CCDC15	ACC
C5orf34	ACC
EZH2	ACC
FANCC	ACC
ARHGEF39	ACC
P3H1	ACC
SNHG12	ACC
STIL	ACC
NUP188	ACC
HES7	ACC
CCT6P1	ACC
PHF19	ACC
ENC1	ACC
FOXE3	ACC
QSOX2	ACC
XRCC3	ACC
TFDP1	ACC
FSCN1	ACC
RMI2	ACC
VRK1	ACC
TCF3	ACC
KLC2	ACC
TUBB2A	ACC
CHTF18	ACC
PSMC3IP	ACC
MAP6D1	ACC
DNAJC9	ACC
ZWINT	ACC
DNA2	ACC
CEP89	ACC
ZMYND19	ACC
MASTL	ACC
PIP5KL1	ACC
SNAPC4	ACC
COLGALT1	ACC
C4orf50	ACC
FGF8	ACC
ARTN	ACC
C1orf61	ACC
RBAKDN	ACC
CCDC18	ACC
HOXC9	ACC
C11orf24	ACC
INPP5E	ACC
RNASEH2A	ACC
PCBP4	ACC
PVRL1	ACC
CENPL	ACC
CENPN	ACC
WNK4	ACC
ISL2	ACC
NSMF	ACC
EFNA2	ACC
DONSON	ACC
RASIP1	ACC
HN1L	ACC
RFC3	ACC
PVRL2	ACC
CTRL	ACC
FANCD2	ACC
MCM7	ACC
DHFR	ACC
MIR503HG	ACC
QRICH2	ACC
FEN1	ACC
LIG1	ACC
GRM2	ACC
LHX3	ACC
PSRC1	ACC
REEP4	ACC
POLR1E	ACC
C21orf58	ACC
PDLIM7	ACC
C16orf59	ACC
ATAD5	ACC
KCND1	ACC
RFC4	ACC
C9orf47	ACC
REM2	ACC
NODAL	ACC
KCNK7	ACC
MEX3A	ACC
APOBEC3A	ACC
SLC20A1	ACC
RIPK4	ACC
P2RY11	ACC
PBX4	ACC
HOXC8	ACC
TRIM7	ACC
ANGPTL4	ACC
ETV4	ACC
CTSV	ACC
DOLPP1	ACC
GNB3	ACC
HOXC11	ACC
CNIH2	ACC
MZT1	ACC
TONSL	ACC
SGK494	ACC
CDC7	ACC
SLC26A6	ACC
KLHL17	ACC
C19orf26	ACC
MAD2L2	ACC
QPCTL	ACC
GPR153	ACC
CYP2D6	ACC
POLE2	ACC
HOXC6	ACC
KNSTRN	ACC
FBXL18	ACC
COL20A1	ACC
LOC645851	ACC
FARP1	ACC
RPL21	ACC
HES6	ACC
HN1	ACC
NAT14	ACC
TMEM194A	ACC
H2AFX	ACC
MCM5	ACC
BUB3	ACC
CLDN15	ACC
B4GALT2	ACC
MEF2BNB-MEF2B	ACC
ARHGAP33	ACC
CDK2	ACC
IRX4	ACC
DMRT2	ACC
SUV420H2	ACC
AUNIP	ACC
GRIN3B	ACC
RAC3	ACC
DCUN1D5	ACC
KIAA1683	ACC
ASPHD2	ACC
TGM1	ACC
SLC23A3	ACC
CNKSR1	ACC
CACNB3	ACC
SLC27A3	ACC
BRICD5	ACC
NCAPG2	ACC
ZNF273	ACC
C1QL4	ACC
BTBD6	ACC
CD99	ACC
REC8	ACC
HOTAIR	ACC
MMP14	ACC
GRIN2D	ACC
ZNF93	ACC
TMSB10	ACC
HES4	ACC
CACNB1	ACC
RHEBL1	ACC
SSBP4	ACC
C9orf40	ACC
OSBPL7	ACC
SRCIN1	ACC
LMO7	ACC
TRAM2	ACC
ZNF711	ACC
SULF1	BLCA
BNC2	BLCA
CTGF	BLCA
AEBP1	BLCA
COL6A1	BLCA
FMO1	BLCA
COL6A2	BLCA
TGFB3	BLCA
FAM20C	BLCA
GEM	BLCA
TIMP2	BLCA
GPC6	BLCA
ZNF521	BLCA
CALD1	BLCA
NID2	BLCA
RCN3	BLCA
DACT1	BLCA
GAS7	BLCA
FMOD	BLCA
SPARC	BLCA
TPM2	BLCA
ARMC9	BLCA
TPST1	BLCA
KLF9	BLCA
PALLD	BLCA
IGF1	BLCA
MAP1A	BLCA
ATP10A	BLCA
HTR2A	BLCA
COPZ2	BLCA
MMD	BLCA
PCOLCE	BLCA
NRP2	BLCA
TNN	BLCA
GLT8D2	BLCA
CDX1	BLCA
RGS2	BLCA
KCNJ12	BLCA
MYADM	BLCA
GSTM5	BLCA
LRIG1	BLCA
TPM1	BLCA
GLIS3	BLCA
HS3ST3A1	BLCA
ITGA5	BLCA
MOXD1	BLCA
LMCD1	BLCA
SCARF2	BLCA
CPXM2	BLCA
HIC1	BLCA
RAB3IL1	BLCA
HGF	BLCA
FGFR1	BLCA
FSTL3	BLCA
BAG2	BLCA
CHST11	BLCA
PTPRD	BLCA
CHST15	BLCA
THBS1	BLCA
LAMA2	BLCA
GPX8	BLCA
CCIN	BLCA
ADGRD1	BLCA
DIRC1	BLCA
OLFML3	BLCA
DEGS1	BLCA
KERA	BLCA
MXRA7	BLCA
CYR61	BLCA
GUCA1A	BLCA
RGMA	BLCA
LRP1	BLCA
RASGRF2	BLCA
RAB23	BLCA
MRC2	BLCA
CYBRD1	BLCA
RUSC2	BLCA
FBXL7	BLCA
GPR1	BLCA
CLEC11A	BLCA
ETV1	BLCA
MMP2	BLCA
PLXNA4	BLCA
TRPS1	BLCA
EGR2	BLCA
RGS4	BLCA
BICC1	BLCA
TIMP3	BLCA
ARHGEF25	BLCA
SGIP1	BLCA
ANXA6	BLCA
SV2B	BLCA
LGALS1	BLCA
BOC	BLCA
SLC2A3	BLCA
CEP112	BLCA
HSPB2	BLCA
KATNAL1	BLCA
GLIS1	BLCA
KLF17	BLCA
LOXL3	BLCA
FSTL1	BLCA
NOX4	BLCA
SH3RF3	BLCA
RGS1	BLCA
C5AR1	BLCA
PTRF	BLCA
C14orf37	BLCA
SLC24A3	BLCA
ANOS1	BLCA
PODN	BLCA
CCL26	BLCA
DIXDC1	BLCA
GNB4	BLCA
CLIC4	BLCA
ANTXR1	BLCA
NRXN2	BLCA
ABCC9	BLCA
FERMT2	BLCA
CLSTN2	BLCA
RADIL	BLCA
VSTM4	BLCA
KIAA1462	BLCA
JAZF1	BLCA
FILIP1L	BLCA
PRKG1	BLCA
DNM1	BLCA
HTRA1	BLCA
ECM2	BLCA
ANXA5	BLCA
IL10	BLCA
CXCL12	BLCA
RECK	BLCA
SNED1	BLCA
IGFBP5	BLCA
C11orf96	BLCA
SLC9B2	BLCA
LAMA4	BLCA
ZEB2	BLCA
FPR1	BLCA
NAP1L3	BLCA
PDE4B	BLCA
C1QTNF1	BLCA
TNFRSF19	BLCA
MRAS	BLCA
COL18A1	BLCA
NEK6	BLCA
GAS6	BLCA
HSPA12B	BLCA
HSPA12A	BLCA
SCT	BLCA
CD163	BLCA
TMEM200A	BLCA
ARHGAP31	BLCA
BVES	BLCA
DCLK1	BLCA
RUNX1T1	BLCA
COX7A1	BLCA
UBE2E2	BLCA
FGF1	BLCA
GADD45B	BLCA
PSD	BLCA
GYPC	BLCA
REEP1	BLCA
PLSCR4	BLCA
P3H3	BLCA
STX2	BLCA
SNAI1	BLCA
TNFAIP8L3	BLCA
CCDC102B	BLCA
SCN1B	BLCA
UNC5C	BLCA
VSIG4	BLCA
DPEP1	BLCA
OSM	BLCA
TMEM240	BLCA
GPR183	BLCA
FLNA	BLCA
HPSE2	BLCA
PMEPA1	BLCA
RAB31	BLCA
FCGR3A	BLCA
MS4A4A	BLCA
MSR1	BLCA
ADAMTS10	BLCA
RBMS3	BLCA
PALM	BLCA
CPED1	BLCA
CD109	BLCA
HEG1	BLCA
F13A1	BLCA
SLC2A14	BLCA
GLIPR2	BLCA
COL6A6	BLCA
RFX8	BLCA
TMEM176A	BLCA
DIO3	BLCA
XIRP1	BLCA
ZCCHC24	BLCA
FSD1L	BLCA
GULP1	BLCA
HAND2-AS1	BLCA
HECW1	BLCA
IFITM2	BLCA
SIRPB2	BLCA
EMP1	BLCA
RAB42	BLCA
MPP1	BLCA
ATP8B2	BLCA
C7	BLCA
SLC30A4	BLCA
CHRD	BLCA
PCDHGA12	BLCA
EGR3	BLCA
RSPO2	BLCA
KCNMB1	BLCA
CR1	BLCA
SLC41A2	BLCA
ZNF454	BLCA
GGT5	BLCA
PAPSS2	BLCA
ROR1	BLCA
TRPC1	BLCA
PDGFC	BLCA
CDH2	BLCA
TSPAN4	BLCA
PMP22	BLCA
KLHL4	BLCA
CNRIP1	BLCA
ANPEP	BLCA
FCGR2A	BLCA
PDGFRA	BLCA
CCDC110	BLCA
OSCAR	BLCA
SELM	BLCA
ABCB5	BLCA
SH3KBP1	BLCA
RASGEF1C	BLCA
PDE5A	BLCA
JAM2	BLCA
ST6GAL2	BLCA
FAM129A	BLCA
FAT4	BLCA
PTGDR	BLCA
RBPMS2	BLCA
FILIP1	BLCA
RIMBP2	BLCA
PROS1	BLCA
CYTL1	BLCA
LYVE1	BLCA
LRFN5	BLCA
PARVB	BLCA
MIR4435-2HG	BLCA
BCAT1	BLCA
PLXDC2	BLCA
PILRA	BLCA
DUSP1	BLCA
NDN	BLCA
IGSF10	BLCA
NRK	BLCA
SVEP1	BLCA
CCL2	BLCA
EIF5A2	BLCA
EMP3	BLCA
RSPO1	BLCA
CDH19	BLCA
SYNM	BLCA
LINC01140	BLCA
PRTFDC1	BLCA
PLAC9	BLCA
TMEM176B	BLCA
PTGFR	BLCA
KIF26B	BLCA
MAP7D3	BLCA
PDZRN4	BLCA
KCNMA1	BLCA
FKBP5	BLCA
ENPEP	BLCA
CD300LB	BLCA
TMEM255A	BLCA
ADAMTSL3	BLCA
SORBS1	BLCA
RANBP3L	BLCA
ADAMTS3	BLCA
TGM2	BLCA
MDGA1	BLCA
PENK	BLCA
DEPDC7	BLCA
ADAMTSL4	BLCA
C1QTNF6	BLCA
SIGLEC7	BLCA
RPSAP52	BLCA
VASN	BLCA
SGMS2	BLCA
TSHZ3	BLCA
TNXB	BLCA
COL13A1	BLCA
MAMLD1	BLCA
OSMR	BLCA
PLXNC1	BLCA
NUPR1	BLCA
LILRB3	BLCA
ADAMTS18	BLCA
LILRA5	BLCA
MFAP2	BLCA
VCAM1	BLCA
SLCO2B1	BLCA
LOC100126784	BLCA
LILRA6	BLCA
SOX30	BLCA
FAM43B	BLCA
RASSF8	BLCA
RRAGD	BLCA
HTR2B	BLCA
KLK4	BLCA
CNTN1	BLCA
CES1	BLCA
NTNG1	BLCA
SOD3	BLCA
EML1	BLCA
NAP1L6	BLCA
INMT	BLCA
BIN1	BLCA
HMOX1	BLCA
FGF2	BLCA
HRH2	BLCA
FFAR3	BLCA
SCG5	BLCA
SIRPA	BLCA
SRGN	BLCA
CD14	BLCA
PTGS1	BLCA
STON1-GTF2A1L	BLCA
SPARCL1	BLCA
PNMAL1	BLCA
AOX1	BLCA
ART4	BLCA
SLC2A5	BLCA
SOX10	BLCA
MXRA5	BLCA
ITGA7	BLCA
TPSD1	BLCA
AXL	BLCA
TRIM6	BLCA
C3AR1	BLCA
NT5M	BLCA
LILRB4	BLCA
CAV1	BLCA
RERG	BLCA
CSF1R	BLCA
SCN3B	BLCA
SPP1	BLCA
KIRREL	BLCA
GPR34	BLCA
CYTIP	BLCA
FAM49A	BLCA
FPR3	BLCA
ARSJ	BLCA
MS4A6A	BLCA
DTX1	BLCA
PID1	BLCA
WDR86	BLCA
NR4A3	BLCA
SLAMF8	BLCA
C10orf10	BLCA
SACS	BLCA
DZIP1	BLCA
SLITRK3	BLCA
REEP2	BLCA
MITF	BLCA
C1orf162	BLCA
C5orf58	BLCA
SSX2	BLCA
HAND1	BLCA
NR4A1	BLCA
NINJ2	BLCA
EGR1	BLCA
LOC100133469	BLCA
LILRB2	BLCA
SERPINE2	BLCA
ICAM1	BLCA
PDCD1LG2	BLCA
ST8SIA1	BLCA
BRSK1	BLCA
SLA	BLCA
PCDHB5	BLCA
IL2RA	BLCA
AKT3	BLCA
C1QB	BLCA
STX1B	BLCA
PCDHGB6	BLCA
RNASE6	BLCA
FCER1G	BLCA
CLEC4E	BLCA
FOLR2	BLCA
XAGE1D	BLCA
C1QC	BLCA
MGC12916	BLCA
ADGRE2	BLCA
PLP1	BLCA
TM4SF1	BLCA
WNT11	BLCA
CTAG2	BLCA
LRRC25	BLCA
POPDC2	BLCA
DGKB	BLCA
HS3ST3B1	BLCA
ADIPOQ	BLCA
CD209	BLCA
ADORA3	BLCA
OLR1	BLCA
CNTLN	BLCA
HK3	BLCA
C1QA	BLCA
FAXC	BLCA
GNAL	BLCA
NAA11	BLCA
DNAJC12	BLCA
ITGAX	BLCA
KIAA1257	BLCA
SIGLEC5	BLCA
PADI2	BLCA
AIF1	BLCA
TYROBP	BLCA
SRSF12	BLCA
ARMC4	BLCA
CMKLR1	BLCA
PRDM5	BLCA
CD300C	BLCA
TYRP1	BLCA
FTHL17	BLCA
CD84	BLCA
DCBLD2	BLCA
CFI	BLCA
NLRP3	BLCA
CYBB	BLCA
TDO2	BLCA
TREM2	BLCA
ITGAM	BLCA
COCH	BLCA
SOST	BLCA
AMPH	BLCA
PIWIL2	BLCA
MAGEC1	BLCA
CPNE8	BLCA
SIGLEC9	BLCA
MEST	BLCA
LRRK2	BLCA
RBP1	BLCA
GFRA3	BLCA
GNAZ	BLCA
SSX1	BLCA
LEP	BLCA
CEACAM4	BLCA
TMEM100	BLCA
HCK	BLCA
HAVCR2	BLCA
SIGLEC10	BLCA
GHR	BLCA
RGS11	BLCA
TMEM108	BLCA
CSF2RA	BLCA
LY86	BLCA
PIK3AP1	BLCA
KCNK13	BLCA
VIT	BLCA
IRF8	BLCA
STEAP4	BLCA
PAPPA	BLCA
MPEG1	BLCA
RASD1	BLCA
NOG	BLCA
DMD	BLCA
CD180	BLCA
NTRK3	BLCA
GPX3	BLCA
RNF217	BLCA
CLEC4G	BLCA
SPI1	BLCA
CSF2RB	BLCA
PRDM6	BLCA
SELE	BLCA
TPTE	BLCA
ARHGAP28	BLCA
NUDT10	BLCA
BTK	BLCA
SMO	BLCA
SIGLEC1	BLCA
FPR2	BLCA
TMEM150B	BLCA
PDPN	BLCA
CTAG1B	BLCA
NCF2	BLCA
EPSTI1	BLCA
BAGE	BLCA
TUSC5	BLCA
CHRM2	BLCA
AS3MT	BLCA
LSAMP	BLCA
ST8SIA2	BLCA
PDE1B	BLCA
AKAP2	BLCA
PRSS21	BLCA
TLL1	BLCA
EDIL3	BLCA
FOXL2NB	BLCA
PAGE2B	BLCA
WNT5B	BLCA
TLR8	BLCA
NAT8L	BLCA
MUC16	BLCA
GAL	BLCA
PHF2P1	BLCA
FCN1	BLCA
HAS2	BLCA
CES1P1	BLCA
PCDHA12	BLCA
HUNK	BLCA
VNN1	BLCA
AOAH	BLCA
CLEC2L	BLCA
STXBP6	BLCA
PLCXD3	BLCA
ZNF676	BLCA
LIPG	BLCA
NLRP2	BLCA
MYEF2	BLCA
SPDYC	BRCA
HBA1	BRCA
HAP1	COAD
EEF1A2	COAD
HIST2H2BF	COAD
SCN5A	COAD
C6orf15	COAD
PIANP	COAD
FADS6	COAD
NACAD	COAD
PRKAA2	COAD
KLHL30	COAD
KPNA7	COAD
MRPL23-AS1	COAD
TNNC1	COAD
PAX7	COAD
MAP6	COAD
DLX3	COAD
BAIAP3	COAD
CACNA1I	COAD
WASF3	COAD
HEPHL1	COAD
LINC01139	COAD
ZNF423	COAD
SLC7A14	COAD
PDZD4	COAD
GABRR1	COAD
NTSR1	COAD
CERS4	COAD
TPTEP1	COAD
FAM132A	COAD
HDGFRP3	COAD
PCDHA10	COAD
IGFL1	COAD
KLHL34	COAD
TRIM9	COAD
MTERF1	COAD
GABRA3	COAD
HMP19	COAD
ATRNL1	COAD
ALOX15	COAD
UCA1	COAD
THRB	COAD
LRRTM1	COAD
ZNF606	COAD
HSPB8	COAD
RTN4RL1	COAD
DSG3	COAD
PADI1	COAD
CRABP1	COAD
HCAR1	COAD
GPM6A	COAD
PCDH20	COAD
DDIT4	HNSC
HILPDA	HNSC
HAGHL	HNSC
MAST1	HNSC
RPL39L	HNSC
IZUMO4	HNSC
SLC29A2	HNSC
NRTN	HNSC
RHPN1	HNSC
CCDC74B	HNSC
DOC2A	HNSC
SH3BGRL3	KIRC
FKBP11	KIRC
NFE2L3	KIRC
TRIM36	KIRC
PRDM8	KIRC
OASL	KIRC
XCL1	KIRC
BATF	KIRC
PRAME	KIRC
IRF7	KIRC
SLCO5A1	KIRC
LAT	KIRC
GPR84	KIRC
SLC38A5	KIRC
PYCARD	KIRC
MZT2A	KIRC
BASP1	KIRC
HCST	KIRC
ZBED2	KIRC
JAK3	KIRC
TNFRSF18	KIRC
ASIP	KIRC
C8orf22	KIRC
TLCD1	KIRC
INSL3	KIRC
NOD2	KIRC
HAMP	KIRC
LINC00158	KIRC
TMEM45A	KIRC
APOBEC3H	KIRC
POU2F2	KIRC
ISG15	KIRC
SOCS1	KIRC
WFDC10B	KIRC
XCL2	KIRC
PRSS53	KIRC
PI3	KIRC
PLA2G2A	KIRC
ARMC12	KIRC
CHI3L2	KIRC
SIRPG	KIRC
C2orf82	KIRC
CCL5	KIRC
CD72	KIRC
PDCD1	KIRC
LOC153910	KIRC
DGKG	KIRC
PLTP	KIRC
PTPRZ1	KIRC
VASH2	KIRC
SP140	KIRC
MDK	KIRC
SLC17A9	KIRC
PQLC2L	KIRC
RARRES1	KIRC
CASP5	KIRC
LINC00896	KIRC
TNIP3	KIRC
RTP3	KIRC
MIR155HG	KIRC
RNASET2	KIRC
PTPRCAP	KIRC
TIGIT	KIRC
CXCR3	KIRC
TNFSF13B	KIRC
CTLA4	KIRC
LINC01559	KIRC
GBP5	KIRC
LOC728875	KIRC
GJB2	KIRC
NPY4R	KIRC
HTR3A	KIRC
C9	KIRC
ASB2	KIRC
TUBA3C	KIRC
FAM26F	KIRC
PLA2G2D	KIRC
TNFSF14	KIRC
PSTPIP1	KIRC
HIST1H3D	KIRC
PGLYRP2	KIRC
TPSG1	KIRC
ADGRE1	KIRC
CD3D	KIRC
CTSW	KIRC
FHL2	KIRC
GZMA	KIRC
ZBP1	KIRC
C19orf80	KIRC
CXorf30	KIRC
REG3G	KIRC
LAIR2	KIRC
GJB4	KIRC
PTK6	KIRC
NKG7	KIRC
ACHE	KIRC
LRRN4CL	KIRC
DNAAF3	KIRC
ANXA8	KIRC
TRPC2	KIRC
ADGRB1	KIRC
ATP8B3	KIRC
HLA-DOB	KIRC
GSDMB	KIRC
TTYH1	KIRC
C2	KIRC
PPP1R14D	KIRC
CDH15	KIRC
CLVS1	KIRC
LINC00626	KIRC
SCNN1B	KIRC
SYCE1L	KIRC
CD8B	KIRC
KRT25	KIRC
LHX8	KIRC
NPC1L1	KIRC
MISP	KIRC
ADGRB2	KIRC
UNC93A	KIRC
KRT5	KIRC
HIST1H2AE	KIRC
KCNK17	KIRC
GSG1	KIRC
MUC17	KIRC
GREB1L	KIRC
PTGES	KIRC
WNT7B	KIRC
KRT6A	KIRC
LOC100271831	KIRC
BAAT	KIRC
CYP24A1	KIRC
FABP7	KIRC
MYEOV	KIRC
LGALS12	KIRC
TBC1D3G	KIRC
CP	KIRC
CRP	KIRC
TF	KIRC
KNDC1	KIRC
FAM151A	KIRC
UCK2	KIRP
FAM83D	KIRP
NUSAP1	KIRP
HMMR	KIRP
OIP5	KIRP
ATAD2	KIRP
CDC6	KIRP
PABPC1	KIRP
PAICS	KIRP
KCTD15	KIRP
MAD2L1	KIRP
ZIC3	KIRP
CLDN11	KIRP
NPM1	KIRP
TXNRD1	KIRP
FOXD2	KIRP
TEX19	KIRP
TRAM1	KIRP
SLC7A11	KIRP
HSP90AB1	KIRP
FAM72D	KIRP
PLD5	KIRP
TFAP4	KIRP
CCNE2	KIRP
MGAT5B	KIRP
SULT1E1	KIRP
PHEX	KIRP
ASPH	KIRP
ANGPT2	KIRP
TMEM185B	KIRP
FAM216A	KIRP
XK	KIRP
FAM111B	KIRP
GJC1	KIRP
FAM171B	KIRP
RAET1K	KIRP
MCM2	KIRP
FAM72A	KIRP
GINS4	KIRP
NPAS1	KIRP
GATA4	KIRP
CCNE1	KIRP
FOXS1	KIRP
LINGO1	KIRP
EBF2	KIRP
XPOT	KIRP
MND1	KIRP
E2F8	KIRP
FAM72B	KIRP
TMEM200C	KIRP
NEURL1B	KIRP
MTHFD2	KIRP
SNX16	KIRP
C5orf30	KIRP
C19orf48	KIRP
CKAP2	KIRP
G6PD	KIRP
BRIP1	KIRP
DSCC1	KIRP
GUCY2EP	KIRP
UGDH	KIRP
NUP210	KIRP
JAKMIP3	KIRP
FASN	KIRP
C2orf48	KIRP
NOTCH3	KIRP
TAF4B	KIRP
NCCRP1	KIRP
CSPG5	KIRP
BYSL	KIRP
DNAJB3	KIRP
GINS1	KIRP
NQO1	KIRP
KRT39	KIRP
RAD51AP1	KIRP
TRIM16	KIRP
TBX20	KIRP
E2F1	KIRP
JPH1	KIRP
NKX6-1	KIRP
PRR11	KIRP
RIPK2	KIRP
C3orf70	KIRP
ARID3C	KIRP
NID1	KIRP
XRCC2	KIRP
AKR1C3	KIRP
ZNF648	KIRP
LHX6	KIRP
C20orf141	KIRP
PTPRS	KIRP
FOXD2-AS1	KIRP
TRIML2	KIRP
CENPK	KIRP
LINC00410	KIRP
CACHD1	KIRP
SIX1	KIRP
FRMPD4	KIRP
TKT	KIRP
NETO2	KIRP
HHIPL2	KIRP
EBF3	KIRP
GABRD	KIRP
PAQR4	KIRP
FOXF2	KIRP
TMEM179	KIRP
TOX2	KIRP
DCLK3	KIRP
ASTN1	KIRP
COL4A1	KIRP
ADAM15	KIRP
HCN4	KIRP
CHGA	KIRP
PIR	KIRP
WDR76	KIRP
GJA3	KIRP
TCF15	KIRP
TERT	KIRP
IDO1	KIRP
IL17B	KIRP
RDM1	KIRP
PLS3	KIRP
UGT1A5	KIRP
FAM163A	KIRP
2016-03-04	KIRP
MSI1	KIRP
SQLE	KIRP
PTPRQ	KIRP
CASC5	KIRP
NRARP	KIRP
PVT1	KIRP
CALCRL	KIRP
HECW2	KIRP
TMEM132B	KIRP
VEGFA	KIRP
KCNC1	KIRP
BOP1	KIRP
GBP1P1	KIRP
AKR1B15	KIRP
AICDA	KIRP
SLC35F1	KIRP
BRI3BP	KIRP
EPB41L4B	KIRP
MYC	KIRP
F2R	KIRP
TPD52	KIRP
TMEM207	KIRP
ADA	KIRP
TMSB15A	KIRP
RGS14	KIRP
EBF1	KIRP
KIAA1024	KIRP
RDH10	KIRP
DLEU2	KIRP
BLM	KIRP
ADAM7	KIRP
CLSPN	KIRP
PIEZO2	KIRP
KRT20	KIRP
LGI4	KIRP
GINS2	KIRP
MTSS1L	KIRP
FAM69B	KIRP
IP6K3	KIRP
GABRE	KIRP
NLGN4X	KIRP
MEIS2	KIRP
KIAA0319	KIRP
NKX2-5	KIRP
C2orf72	KIRP
PROCR	KIRP
DLL4	KIRP
C19orf57	KIRP
NRG1	KIRP
CDH13	KIRP
CPLX2	KIRP
ZFR2	KIRP
GPX2	KIRP
NDUFA4L2	KIRP
PYGO1	KIRP
ZNF695	KIRP
PTP4A3	KIRP
NAT16	KIRP
CSPG4	KIRP
IL15RA	KIRP
MAP2	KIRP
LINC00839	KIRP
ZNF367	KIRP
NOVA2	KIRP
LINC00669	KIRP
PABPC3	KIRP
GJA4	KIRP
NT5DC3	KIRP
KLHDC8A	KIRP
CDH5	KIRP
SIPA1L2	KIRP
GAL3ST2	KIRP
PDX1	KIRP
DLX1	KIRP
MTBP	KIRP
TRIM71	KIRP
RGS5	KIRP
GPR156	KIRP
GPR4	KIRP
ISL1	KIRP
RAPGEF4	KIRP
THSD7B	KIRP
CCM2L	KIRP
TP73	KIRP
CNKSR2	KIRP
PREX2	KIRP
KIAA1524	KIRP
GCLM	KIRP
NPHS1	KIRP
NOS3	KIRP
CD34	KIRP
FATE1	KIRP
HIGD1B	KIRP
INSC	KIRP
MECOM	KIRP
CACNA1G	KIRP
IFI16	KIRP
RAX	KIRP
PCDH12	KIRP
CHST8	KIRP
LINC00961	KIRP
PCDH17	KIRP
CCNJL	KIRP
GPRC5B	KIRP
OR51E1	KIRP
LRP3	KIRP
TALDO1	KIRP
EID3	KIRP
GPBAR1	KIRP
MCM4	KIRP
CACNA1H	KIRP
MDGA2	KIRP
BRINP2	KIRP
FJX1	KIRP
GSC	KIRP
TNFRSF4	KIRP
AFAP1L2	KIRP
FAM162B	KIRP
RGAG1	KIRP
GBP1	KIRP
DMRT1	KIRP
FOXG1	KIRP
COL24A1	KIRP
ADCY1	KIRP
HCN2	KIRP
NUAK2	KIRP
NR5A2	KIRP
PLA1A	KIRP
GDPD5	KIRP
FAM69A	KIRP
GIPC3	KIRP
TG	KIRP
ST6GALNAC3	KIRP
LGSN	KIRP
FLT1	KIRP
UGT1A8	KIRP
APLN	KIRP
HIST1H2BE	KIRP
CMBL	KIRP
CYP7B1	KIRP
LRRC4B	KIRP
SLC5A2	KIRP
PDZD2	KIRP
IL3RA	KIRP
GABRA5	KIRP
GUCA1C	KIRP
CRISPLD1	KIRP
NKD1	KIRP
GBP4	KIRP
EYS	KIRP
ARHGEF4	KIRP
MAPK8IP2	KIRP
HIST1H3H	KIRP
C16orf96	KIRP
MAGEA6	KIRP
SFTA1P	KIRP
ARAP3	KIRP
KCNC3	KIRP
C1QTNF2	KIRP
SLC17A7	KIRP
IL1RAP	KIRP
IL17D	KIRP
UGT1A4	KIRP
ASB9	KIRP
PAK3	KIRP
SAMD5	KIRP
RAMP2	KIRP
AGAP2-AS1	KIRP
SLC51B	KIRP
RHBDL3	KIRP
DNMT3B	KIRP
CSRP2	KIRP
CACNA1E	KIRP
SLC35G2	KIRP
SERTM1	KIRP
CDKN2C	KIRP
CTNNA2	KIRP
PGC	KIRP
RAB39A	KIRP
TP53I11	KIRP
KIAA1045	KIRP
EPHX4	KIRP
EPHA5	KIRP
FAM101B	KIRP
KCNG3	KIRP
GLT1D1	KIRP
STYK1	KIRP
SOX3	KIRP
RHBG	KIRP
GPR161	KIRP
OLAH	KIRP
KDR	KIRP
HOXD3	KIRP
CNTN2	KIRP
RASD2	KIRP
RBM46	KIRP
PCSK6	KIRP
PLXDC1	KIRP
FLT4	KIRP
ADGRL3	KIRP
FOXC2	KIRP
CACNA1C	KIRP
PMAIP1	KIRP
KISS1R	KIRP
MYCT1	KIRP
LDLRAD3	KIRP
SLC7A2	KIRP
IL13RA2	KIRP
SYT14	KIRP
PRSS12	KIRP
SLIT3	KIRP
FHL5	KIRP
PHKA1	KIRP
PSG5	KIRP
ULBP1	KIRP
RASSF9	KIRP
TRPC4	KIRP
ANKRD1	KIRP
HBQ1	KIRP
IRS2	KIRP
ITIH2	KIRP
SOX18	KIRP
PEAR1	KIRP
STOX1	KIRP
C5	KIRP
FAM171A2	KIRP
AQP6	KIRP
SSTR2	KIRP
AFP	KIRP
MAGEA3	KIRP
CNGB1	KIRP
AATK	KIRP
ADAM22	KIRP
CCDC169	KIRP
ZIC4	KIRP
AK5	KIRP
EWSAT1	KIRP
ATP1B2	KIRP
SLCO1A2	KIRP
HS6ST2	KIRP
PAGE1	KIRP
TRPC6	KIRP
IRX1	KIRP
BCL6B	KIRP
MAPK12	KIRP
UBD	KIRP
HOXD11	KIRP
COLGALT2	KIRP
PPARGC1B	KIRP
GLRA2	KIRP
CRB2	KIRP
STAMBPL1	KIRP
LEFTY1	KIRP
ST3GAL4	KIRP
PAMR1	KIRP
CEACAM19	KIRP
ACVR1C	KIRP
GDF3	KIRP
VEGFC	KIRP
KLK1	KIRP
CSF1	KIRP
TMTC1	KIRP
KGFLP1	KIRP
APCS	KIRP
SERPINB4	KIRP
EGFL7	KIRP
CDH8	KIRP
RORB	KIRP
PDE1C	KIRP
TBX2	KIRP
NDNF	KIRP
TLE6	KIRP
SEMA6B	KIRP
SALL4	KIRP
ZNF467	KIRP
ZNF703	KIRP
MEIS1	KIRP
ADRA2C	KIRP
ADGRG1	KIRP
CA2	KIRP
MGST1	KIRP
NRCAM	KIRP
TMEM155	KIRP
HOXA11-AS	KIRP
ABCC3	KIRP
IRX2	KIRP
SERPINB3	KIRP
MAP1LC3C	KIRP
MGAT3	KIRP
EGF	KIRP
PRR5L	KIRP
PLCB4	KIRP
KCNQ4	KIRP
SH3TC2	KIRP
PRSS23	KIRP
DAND5	KIRP
PCDH18	KIRP
PCSK2	KIRP
KCNN3	KIRP
LDLR	KIRP
PCDH1	KIRP
KLHL13	KIRP
IGFBP3	KIRP
CLGN	KIRP
GMNC	KIRP
HIST3H2A	KIRP
SPTBN4	KIRP
REM1	KIRP
GPR27	KIRP
CYP1B1-AS1	KIRP
TTTY4C	KIRP
C8orf48	KIRP
CDH17	KIRP
SEMA7A	KIRP
KYNU	KIRP
TSHZ2	KIRP
PRTG	KIRP
TSPAN5	KIRP
CHST4	KIRP
A2ML1	KIRP
XKR9	KIRP
DNAH5	KIRP
UGT1A7	KIRP
ADH1C	KIRP
ELMOD1	KIRP
QPRT	KIRP
CHAC1	KIRP
PRTN3	KIRP
SLC1A7	KIRP
CACNG6	KIRP
CYP2B6	KIRP
HIST1H2BC	KIRP
AHSG	KIRP
SLC6A3	KIRP
CNTNAP1	KIRP
CES4A	KIRP
BCAN	KIRP
ST8SIA4	KIRP
STK26	KIRP
FAT2	KIRP
ACSF2	KIRP
LMO3	KIRP
GAS2L3	KIRP
HRASLS	KIRP
XKR6	KIRP
DYSF	KIRP
CHST2	KIRP
UNC5B	KIRP
GDF15	KIRP
IGF2	KIRP
AVPR2	KIRP
COX4I2	KIRP
EPHB1	KIRP
ERBB4	KIRP
STC1	KIRP
C5orf38	KIRP
AFF2	KIRP
SCUBE3	KIRP
CR1L	KIRP
GPR162	KIRP
PRDM16	KIRP
SH3BP5	KIRP
NEURL3	KIRP
VAT1L	KIRP
RGS16	KIRP
ILDR2	KIRP
TRIM67	KIRP
CATSPERG	KIRP
LAMP3	KIRP
NPBWR1	KIRP
KLHL23	KIRP
NEFL	KIRP
CTNND2	KIRP
FCN3	KIRP
GUCY1A2	KIRP
MMRN1	KIRP
GPR143	KIRP
BARD1	KIRP
ADGRG7	KIRP
DUSP4	KIRP
INA	KIRP
C1QTNF7	KIRP
FAM81A	KIRP
EGFLAM	KIRP
IFITM1	KIRP
SLC13A3	KIRP
HPCAL4	KIRP
ANO3	KIRP
APCDD1	KIRP
BDKRB2	KIRP
MDFI	KIRP
ADM	KIRP
C14orf132	KIRP
ZNF114	KIRP
GPC3	KIRP
LY6K	KIRP
NGFR	KIRP
FAM224B	KIRP
LINC00488	KIRP
DOC2B	KIRP
MAEL	KIRP
CPN1	KIRP
ZNF385D	KIRP
PI16	KIRP
SLC6A8	LIHC
HIST1H2BH	LIHC
PPP1R14C	LIHC
EPO	LIHC
NT5DC2	LIHC
RCOR2	LIHC
A4GNT	LIHC
CASKIN1	LIHC
PKM	LIHC
SCTR	LIHC
ZNF280B	LIHC
FZD8	LIHC
DZIP1L	LIHC
C3orf52	LIHC
ELOVL6	LUAD
LINC00887	LUAD
VWDE	LUAD
MYL6	OV
OST4	OV
PPAP2A	OV
ATP5L	OV
HOXA5	OV
PDGFD	OV
RPS25	OV
TMEM205	OV
TPT1	OV
NOP10	OV
CASP4	OV
POLR2L	OV
RPL28	OV
GNG12	OV
METTL7A	OV
SERPINB7	THCA
LAD1	THCA
RETN	THCA
FCRLB	THCA
IVL	THCA
LOXL1	THCA
CLEC4F	THCA
LGR5	THCA
S100A6	THCA
S100A4	THCA
FAT3	THCA
PPBP	THCA
ELANE	THCA
CD207	THCA
IL37	THCA
ASPHD1	THCA
MEGF10	THCA
LEMD1	THCA
SLCO4A1	THCA
MUC21	THCA
C1orf116	THCA
PDZK1IP1	THCA
S100B	THCA
CCL22	THCA
S100A2	THCA
GOLGA7B	THCA
OR13A1	THCA
IL36RN	THCA
PSG1	THCA
WNT7A	THCA
KLK8	THCA
CSF2	THCA
ALOX5	THCA
SEMA3C	THCA
PSG8	THCA
STEAP1	THCA
KRT80	THCA
CLEC5A	THCA
KRT16	THCA
PDE4C	THCA
HLA-DQB2	THCA
LGALS3	THCA
MME	THCA
SERPINB2	THCA
ABHD11-AS1	THCA
SPTBN2	THCA
TMPRSS11E2	THCA
CST1	THCA
VTCN1	THCA
IL22RA2	THCA
C10orf55	THCA
MMP7	THCA
SFTPB	THCA
LAMB3	THCA
SPRR1B	THCA
TMEM184A	THCA
EGLN3	THCA
VSNL1	THCA
C2orf54	THCA
CDSN	THCA
UPK3BL	THCA
GJB3	THCA
CEACAM6	THCA
CST5	THCA
ADGRF4	THCA
PSG4	THCA
LIPH	THCA
KCNQ3	THCA
SEZ6L2	THCA
HES2	THCA
CITED1	THCA
CRLF2	THCA
CCL13	THCA
CYP2S1	THCA
CXCL8	THCA
C1orf106	THCA
ADCY8	THCA
KLK10	THCA
SLC27A6	THCA
PNPLA5	THCA
SCARA5	THCA
C1QL2	THCA
LOC400794	THCA
SYTL5	THCA
SEMA4F	THYM
PCDHA1	THYM
TSPAN17	THYM
TMEM132D	THYM
F11R	THYM
UNC119	THYM
PCDHA5	THYM
GLTP	THYM
HSPB3	THYM
PCDHA8	THYM
CHCHD6	THYM
TMED3	THYM
PERP	THYM
LOC645166	THYM
GRN	THYM
HOXC4	THYM
P4HA2	THYM
MAGEA4	THYM
CHST3	THYM
CLDN18	THYM
TRPV4	THYM
ZDHHC9	THYM
THEG	THYM
CPNE2	THYM
SPR	THYM
EMP2	THYM
PWWP2B	THYM
RAB26	THYM
PCDHB16	THYM
WWC1	THYM
VANGL2	THYM
EIF4E1B	THYM
FAM19A4	THYM
GAA	THYM
ALG1L	THYM
FOXL2	THYM
POM121L2	THYM
C10orf35	THYM
GTF2IRD1	THYM
FAM213A	THYM
RAB11FIP4	THYM
UBTD1	THYM
PCDHB9	THYM
ROS1	THYM
DIRC2	THYM
CTXN2	THYM
COQ2	THYM
SLC35E4	THYM
HOOK2	THYM
MAPRE3	THYM
LRGUK	THYM
SLC2A8	THYM
PCDHB12	THYM
NOL3	THYM
KIAA1467	THYM
SAMD14	THYM
SMPDL3A	THYM
IER5L	THYM
FAM174A	THYM
PAPL	THYM
S100A16	THYM
SLC41A1	THYM
LPIN3	THYM
CCDC149	THYM
KCNH2	THYM
CORO2A	THYM
GAREM	THYM
BAIAP2L1	THYM
MAPK8IP1	THYM
TGM5	THYM
SPINT1	THYM
GLRX2	THYM
WBSCR28	THYM
AK1	THYM
VAV2	THYM
SHC3	THYM
VDR	THYM
NUDT14	THYM
PLEKHG3	THYM
PCDHB3	THYM
PCDHB8	THYM
SP9	THYM
SLC35F2	THYM
SLC22A5	THYM
TEX14	THYM
ABCB9	THYM
SIL1	THYM
LINC00518	THYM
SDC1	THYM
FAM78B	THYM
PAQR6	THYM
LSR	THYM
C9orf116	THYM
SNCB	THYM
AFMID	THYM
GPC1	THYM
C3orf14	THYM
RHBDL2	THYM
P2RY2	THYM
AGAP1	THYM
LCE1C	THYM
SOGA1	THYM
ARSF	THYM
PARD6G	THYM
CYP2J2	THYM
IGSF9	THYM
MAP3K15	UCEC
CTCFL	UCEC
CPVL	UCEC
KC6	UCEC
ARHGAP29	UCEC
KCNJ16	UCEC
HDX	UCEC
PITX3	UCEC
GABRQ	UCEC
NR6A1	UCEC
HMGA1	UCEC
DLGAP3	UCEC
TMEFF2	UCEC
SCN8A	UCEC
LINC01257	UCEC
PXDC1	UCEC
SLC6A13	UCEC
TP53TG3B	UCEC
S100A5	UCEC
SLC7A10	UCEC
MAFA	UCEC
FOLR3	UCEC
PBX3	UCEC
AP3B2	UCEC
CLDN19	UCEC
PKIA	UCEC
FOXI3	UCEC
VSIG10L	UCEC
ATP11B	UCEC
TANC2	UCEC
SLC8A1	UCEC
RBP2	UCEC
FOXD3	UCEC
ABCA3	UCEC
TSHR	UCEC
MAGEH1	UCEC
BTBD19	UCEC
SLMO1	UCEC
KCNT1	UCEC
RNF182	UCEC
GRB7	UCEC
ANKRD33	UCEC
LINC00667	UCEC
MAGEE1	UCEC
MYT1	UCEC
P3H2	UCEC
FIGNL2	UCEC
ZNF679	UCEC
THPO	UCEC
MBOAT2	UCEC
CNNM1	UCEC
DSCR4	UCEC
POU6F2	UCEC
GDPD2	UCEC
SORCS3	UCEC
MB21D2	UCEC
PNMA3	UCEC
HERC5	UCEC
SLC6A11	UCEC
ART5	UCEC
LINC00526	UCEC
WNT3	UCEC
ABCG4	UCEC
SLCO4C1	UCEC
FAM24B	UCEC
SYT13	UCEC
CAMKV	UCEC
RYR1	UCEC
TSPEAR-AS2	UCEC
PTPN13	UCEC
TUBB4A	UCEC
HPSE	UCEC
KRTAP2-1	UCEC
MAGEA1	UCEC
RUNDC3A	UCEC
FXYD7	UCEC
TCEAL5	UCEC
KRTAP2-2	UCEC
KRTAP2-4	UCEC
PGBD5	UCEC
GAGE12F	UCEC
NPR1	UCEC
ELOVL3	UCEC
DSCR8	UCEC
CDH6	UCEC
CEND1	UCEC
HTR6	UCEC
GAGE2B	UCEC
NTN3	UCEC
RFX4	UCEC
GAGE8	UCEC
IGSF1	UCEC
TSPEAR	UCEC
CALY	UCEC
POU3F3	UCEC
RAB39B	UCEC
SIX3	UCEC
HTR2C	UCEC
INS-IGF2	UCEC
CALB1	UCEC
RGS9	UCEC
UPK3B	UCEC
DGCR5	UCEC
DNAJC6	UCEC
PDE6B	UCEC
ZNF835	UCEC
AGBL4	UCEC
LOC400043	UCEC
FXYD2	UCEC
GPR158	UCEC
LINC00925	UCEC
TDRD12	UCEC
RMST	UCEC
DIRC3	UCEC
MT1H	UCEC
NPW	UCEC
GAGE13	UCEC
PHOSPHO1	UCEC
KCNT2	UCEC
CEBPA-AS1	UCEC
MYO3A	UCEC
ENHO	UCEC
GCGR	UCEC
GAGE2E	UCEC
CDH18	UCEC
CUZD1	UCEC
IGF2-AS	UCEC
MED12L	UCEC
WNK3	UCEC
FSD1	UCEC
DGCR9	UCEC
CGB2	UCEC
MUC15	UCEC
B3GALT1	UCEC
GCK	UCEC
MUM1L1	UCEC
WDR17	UCEC
MX2	UCEC
CLDN1	UCEC
MAGEA11	UCEC
XAGE2	UCEC
DDX25	UCEC
GAGE10	UCEC
SPOCK3	UCEC
KIAA1324L	UCEC
ZSCAN23	UCEC
FIGN	UCEC
PDCL2	UCEC
KLK5	UCEC
ITM2C	UCEC
NRG3	UCEC
CACNA2D2	UCEC
RNF212	UCEC
SLC12A5	UCEC
SOHLH1	UCEC
ZBTB8B	UCEC
GALNT13	UCEC
ZYG11A	UCEC
OTX2	UCEC
PROK2	UCEC
ZNF311	UCEC
PRSS50	UCEC
ZDBF2	UCEC
DSCAML1	UCEC
HOXA4	UCEC
LYPD2	UCEC
CGB7	UCEC
KIAA1549L	UCEC
S100A1	UCEC
DSC3	UCEC
HOXA1	UCEC
SUSD4	UCEC
SLC44A5	UCEC

## Sheet: late_stage_low
Genes exclusively downregulated in late-stage cancers compared to early-stage cancers in a single cancer type.
Symbol	Cancer type
PCMTD1	ACC
FN3K	ACC
CSRP2BP	ACC
INTS9	ACC
SLC29A1	ACC
SPTLC3	ACC
TRAF3IP2	ACC
UQCC1	ACC
TSPYL1	ACC
SLC7A4	ACC
B3GALT2	ACC
EIF4EBP3	ACC
TEX2	ACC
FBXL17	ACC
ADCK3	ACC
PDSS2	ACC
SDC4	ACC
COLEC10	ACC
BANK1	ACC
FAM210B	ACC
DLG2	ACC
NMNAT2	ACC
PKIG	ACC
TMEM55A	ACC
ATP6V1B2	ACC
ABCC6	ACC
GATB	ACC
NDRG2	ACC
KIF13B	ACC
SDHA	ACC
PLAGL1	ACC
STAR	ACC
MAPKAPK3	ACC
AGA	ACC
DDO	ACC
MBLAC2	ACC
LMBRD1	ACC
CBR4	ACC
CTSA	ACC
CYP4V2	ACC
STARD10	ACC
SOD2	ACC
GAB1	ACC
ISCU	ACC
BHLHE22	ACC
DMTN	ACC
NKAIN2	ACC
ANXA4	ACC
PDK2	ACC
ASAH1	ACC
HPGDS	ACC
MTUS1	ACC
SHISA4	ACC
MMRN2	ACC
C5orf63	ACC
CYSLTR1	ACC
IGSF11	ACC
ANKRD6	ACC
SESN1	ACC
CLCN4	ACC
CLYBL	ACC
LRRIQ3	ACC
HFE	ACC
DST	ACC
HEBP1	ACC
CDIP1	ACC
RNF180	ACC
CARD6	ACC
PIK3IP1	ACC
TSTD1	ACC
ZNF396	ACC
C1orf226	ACC
SGPP2	ACC
CHGB	ACC
C15orf52	ACC
KLHL3	ACC
FBXO33	ACC
TMOD1	ACC
CLEC10A	ACC
HERPUD1	ACC
NR0B2	ACC
ETFDH	ACC
TMEM140	ACC
SH2D1B	ACC
BDNF-AS	ACC
BTN3A2	ACC
TTC39A	ACC
MOSPD1	ACC
AMIGO2	ACC
PPL	ACC
SSTR5-AS1	BLCA
JMJD7-PLA2G4B	BLCA
SSTR5	BLCA
ZNF177	BLCA
KRTAP5-10	BLCA
LINC00930	BLCA
SULT1C2	BLCA
UGT2B28	BLCA
TMEM178A	BLCA
ST3GAL5	BLCA
OAS1	BLCA
CAPN14	BLCA
REG4	BLCA
ID1	BLCA
PLCD3	BLCA
ZNF440	BLCA
PACRG	BLCA
LRIT3	BLCA
MIRLET7BHG	BLCA
P2RX6	BLCA
KRTAP5-9	BLCA
CYP4Z1	BLCA
KCNH4	BLCA
C21orf15	BLCA
AQP3	BLCA
KRTAP5-8	BLCA
SLC26A5	BLCA
FAM212A	BLCA
INPP5J	BLCA
GPR39	BLCA
SMAD6	BLCA
ZNF432	BLCA
ABCA10	BLCA
TMC7	BLCA
WFIKKN1	BLCA
HSH2D	BLCA
TFAP2B	BLCA
MUC2	BLCA
SLURP1	BLCA
BCAM	BLCA
SPINK7	BLCA
NTF4	BLCA
KEL	BLCA
TFF1	BLCA
COL6A5	BLCA
PHGR1	BLCA
PPFIBP2	BLCA
CAPNS2	BLCA
AQP12B	BLCA
SLC14A1	BLCA
ACSM6	BLCA
PAK7	BLCA
GDA	BLCA
ERN2	BLCA
PYROXD2	BLCA
ARL14	BLCA
DACH2	BLCA
BPIFB1	BLCA
DUOXA2	BLCA
TP63	BLCA
SDCBP2	BLCA
HPGD	BLCA
TRNP1	BLCA
MOGAT2	BLCA
DMRTA2	BLCA
ACOXL	BLCA
COL9A1	BLCA
CAPN13	BLCA
DAZ1	BLCA
TFF2	BLCA
TSPAN10	BLCA
TBX1	BLCA
CYP4F12	BLCA
CYP4F22	BLCA
DUOXA1	BLCA
NELL1	BLCA
C10orf105	BLCA
EPHB6	BLCA
FAM181B	BLCA
ADGRF1	BLCA
ADGRV1	BLCA
DUOX2	BLCA
ZSCAN4	BLCA
CYP4B1	BLCA
SPERT	BLCA
RASSF6	BLCA
LRMP	BLCA
ATP10B	BLCA
SORL1	BLCA
SLC5A7	BLCA
PLA2G3	BLCA
TNS4	BLCA
FAM83C	BLCA
PPM1N	BLCA
LY6D	BLCA
CLCA4	BLCA
MSMB	BLCA
MYBPC1	BLCA
TBX3	BLCA
MTUS2	BLCA
HNF4G	BLCA
PPP1R3C	BLCA
HAS3	BLCA
ZBTB7C	BLCA
CAPN9	BLCA
SNTG1	BLCA
FAM3B	BLCA
USP32P2	BLCA
LINC01341	BLCA
PSORS1C3	BLCA
CXorf57	BLCA
LRFN2	BLCA
CYP4Z2P	BLCA
MAOA	BLCA
SLC28A3	BRCA
CASP1	COAD
FAM169A	COAD
FBXO16	COAD
NLRP11	COAD
LOC285629	COAD
CXCR2P1	COAD
TUBAL3	COAD
MYH4	HNSC
CASQ1	HNSC
MYH2	HNSC
DPF3	HNSC
MYH13	HNSC
MUSTN1	HNSC
CMYA5	HNSC
NRAP	HNSC
XIRP2	HNSC
CX3CR1	HNSC
MIR1-1HG	HNSC
CSRP3	HNSC
LMOD2	HNSC
APOBEC2	HNSC
C10orf71	HNSC
MYOZ2	HNSC
MYH1	HNSC
MYOZ1	HNSC
TMOD4	HNSC
MYH7	HNSC
LMOD3	HNSC
NMRK2	HNSC
VGLL2	HNSC
CA3	HNSC
FBXO40	HNSC
SMYD1	HNSC
LINC00052	HNSC
MYL1	HNSC
KLHL40	HNSC
ATP1B4	HNSC
MYADML2	HNSC
BEST3	HNSC
COX6A2	HNSC
FITM1	HNSC
TTN	HNSC
STAC3	HNSC
TCAP	HNSC
CAV3	HNSC
MYOT	HNSC
MYH6	HNSC
ACTA1	HNSC
LDB3	HNSC
MYF6	HNSC
ANKRD23	HNSC
TNNI2	HNSC
PPP1R3A	HNSC
MYL2	HNSC
CHRND	HNSC
MYBPC2	HNSC
TRDN	HNSC
YIPF7	HNSC
SMTNL1	HNSC
MYOM2	HNSC
MYLPF	HNSC
MYOM1	HNSC
RBFOX1	HNSC
MYPN	HNSC
HRC	HNSC
ATP1A2	HNSC
MYOG	HNSC
SDK2	HNSC
DUSP27	HNSC
CKM	HNSC
CACNG1	HNSC
AGBL1	HNSC
HHATL	HNSC
TNNI1	HNSC
KCNA7	HNSC
KY	HNSC
TXLNB	HNSC
NR3C2	KIRC
FAM160A1	KIRC
ALDH6A1	KIRC
L2HGDH	KIRC
SOWAHB	KIRC
WDR31	KIRC
HSPA4L	KIRC
LIN7A	KIRC
ENPP5	KIRC
PTPRG	KIRC
CCSER1	KIRC
GLS2	KIRC
PAIP2B	KIRC
DSG2	KIRC
OTUD7A	KIRC
RNF43	KIRC
PAQR5	KIRC
TCL6	KIRC
HMGCLL1	KIRC
SEMA3G	KIRC
CD300LG	KIRC
CRHBP	KIRC
ESRRG	KIRC
SYN3	KIRC
PTPRB	KIRC
TACR1	KIRC
DMRTA1	KIRC
EMCN	KIRC
ARHGAP8	KIRC
SGSM1	KIRC
TEK	KIRC
SLC16A12	KIRC
PDE2A	KIRC
TMEM38A	KIRC
AJAP1	KIRC
CYP39A1	KIRC
PANK1	KIRC
OGDHL	KIRC
CENPV	KIRC
UGT8	KIRC
SLCO2A1	KIRC
MAP7	KIRC
FRMD3	KIRC
COL4A4	KIRC
SCN4B	KIRC
SLC10A6	KIRC
PLS1	KIRC
FABP4	KIRC
CGN	KIRC
FCN2	KIRC
RASEF	KIRC
EDNRB	KIRC
SEMA6D	KIRC
FOXI2	KIRC
TMEM174	KIRC
ANK3	KIRC
ADCYAP1	KIRC
MIA2	KIRC
FAM86B2	KIRC
SNURF	KIRC
ZNF366	KIRC
MCF2	KIRC
RPS6KA6	KIRC
NCR3LG1	KIRC
GRM3	KIRC
PCDHA13	KIRC
SLC3A1	KIRC
GALR1	KIRC
ANO4	KIRC
PCDHGB5	KIRC
CALCR	KIRC
GYPA	KIRC
HBG2	KIRC
SLC22A12	KIRC
SLC9A3	KIRC
ERICH5	KIRC
F11	KIRC
EML6	KIRC
SLC4A1	KIRC
HBG1	KIRC
PDK4	KIRC
SLC6A18	KIRC
ATP2B2	KIRC
HSD11B2	KIRC
SLC22A13	KIRC
SCN2B	KIRC
CHST9	KIRC
SNORD116-4	KIRC
TMEM72	KIRC
RERGL	KIRC
SLC13A2	KIRC
AQP4	KIRC
SCGN	KIRC
KCNJ3	KIRC
SLC10A2	KIRC
HEPACAM2	KIRC
FAM196B	KIRC
ACE2	KIRC
ATP6V1G3	KIRC
BSND	KIRC
CLDN8	KIRC
TINAG	KIRC
C14orf180	KIRC
ASPG	KIRC
SIM1	KIRC
MGAM	KIRC
SLITRK5	KIRC
CDH4	KIRC
FOXI1	KIRC
SLC22A6	KIRC
ACAD8	KIRP
TCTA	KIRP
C16orf86	KIRP
PROM1	KIRP
TMEM25	KIRP
KRT7	KIRP
ST14	KIRP
IGSF22	KIRP
ZNF132	KIRP
NICN1	KIRP
KIF9	KIRP
RALGPS1	KIRP
SYNE4	KIRP
CCDC13	KIRP
ZNF540	KIRP
FKBP1B	KIRP
EPHA1	KIRP
EZR	KIRP
PRRG2	KIRP
C11orf63	KIRP
ZNF662	KIRP
KCNS1	KIRP
CHL1	KIRP
PLCD1	KIRP
EVC2	KIRP
ZNF549	KIRP
KLF4	KIRP
DNAJC28	KIRP
LINC00899	KIRP
CCL28	KIRP
TNFSF13	KIRP
SGSM2	KIRP
SRR	KIRP
CLIC6	KIRP
DYNC2LI1	KIRP
DNAJA4	KIRP
LRRC43	KIRP
MMP15	KIRP
CHADL	KIRP
LINC00515	KIRP
RCAN1	KIRP
ZNF671	KIRP
MYO5B	KIRP
LNP1	KIRP
GATS	KIRP
MROH8	KIRP
HCG11	KIRP
ZNF321P	KIRP
RGS12	KIRP
ZNF433	KIRP
RPS6KA2	KIRP
DIRAS3	KIRP
SLC4A11	KIRP
ULK2	KIRP
LILRA4	KIRP
ZSCAN18	KIRP
H1F0	KIRP
PLA2G16	KIRP
GUSBP11	KIRP
RCBTB2	KIRP
ZNF135	KIRP
C11orf52	KIRP
FANK1	KIRP
TMEM42	KIRP
LOC100128164	KIRP
TLE4	KIRP
EFCAB6	KIRP
ABHD11	KIRP
HAVCR1P1	KIRP
ST7-AS1	KIRP
ZFP3	KIRP
LACC1	KIRP
FAAH	KIRP
SDR42E1	KIRP
KAZN	KIRP
MAPK10	KIRP
DNASE2B	KIRP
ZNF234	KIRP
PLEKHA7	KIRP
PER1	KIRP
MIR22HG	KIRP
EPPK1	KIRP
MAPK13	KIRP
GPR62	KIRP
GALNT11	KIRP
ZNF502	KIRP
RAB20	KIRP
CCND2	KIRP
AGPAT4	KIRP
ACAA1	KIRP
ZNF582	KIRP
GRHL1	KIRP
SLC25A5-AS1	KIRP
MIR600HG	KIRP
CHRNB1	KIRP
PXMP4	KIRP
ICA1	KIRP
ZNF684	KIRP
FAM65C	KIRP
RIMS2	KIRP
SPATA41	KIRP
CBLC	KIRP
NFKBID	KIRP
ARHGEF37	KIRP
TCTEX1D4	KIRP
MEIS3P1	KIRP
HLA-J	KIRP
ZNF204P	KIRP
ALPK3	KIRP
CCDC65	KIRP
SLC51A	KIRP
LRP2BP	KIRP
PPP1R3G	KIRP
SATB2-AS1	KIRP
TUBBP5	KIRP
TSLP	KIRP
ZNF211	KIRP
ISPD	KIRP
CAPG	KIRP
RLN2	KIRP
SLC22A20	KIRP
GLOD5	KIRP
PRRT3	KIRP
SUGT1P1	KIRP
TBC1D4	KIRP
CHIT1	KIRP
MBL1P	KIRP
MTURN	KIRP
FLVCR2	KIRP
CASZ1	KIRP
IQCA1	KIRP
EPS8L1	KIRP
DMRTC1B	KIRP
ZNF772	KIRP
GRM5	KIRP
FHDC1	KIRP
ODC1	KIRP
CTF1	KIRP
TTC9	KIRP
GPC4	KIRP
C6orf132	KIRP
GALNT3	KIRP
ACAT1	KIRP
LMTK3	KIRP
GPM6B	KIRP
SLC39A8	KIRP
ZNF860	KIRP
DTX3	KIRP
KCNE1	KIRP
WISP3	KIRP
EGFEM1P	KIRP
SECTM1	KIRP
WFDC12	KIRP
ZIK1	KIRP
ITGB8	KIRP
C17orf107	KIRP
RAP1GAP2	KIRP
RAB3IP	KIRP
GRAMD1C	KIRP
TLE2	KIRP
SPTBN5	KIRP
FAM81B	KIRP
UOX	KIRP
SYTL2	KIRP
SYNGR1	KIRP
SAMD13	KIRP
KANK3	KIRP
MFSD7	KIRP
ZNF331	KIRP
ZNF320	KIRP
CD164L2	KIRP
RIMS3	KIRP
ZDHHC8P1	KIRP
ZNF547	KIRP
ATAD3C	KIRP
PEX11G	KIRP
TUBB1	KIRP
ZNF501	KIRP
SERP2	KIRP
FAM19A1	KIRP
ATHL1	KIRP
NOSTRIN	KIRP
MS4A2	KIRP
ID4	KIRP
WFIKKN2	KIRP
PITPNM3	KIRP
C3orf18	KIRP
GIPR	KIRP
ALS2CR12	KIRP
SIGLEC17P	KIRP
MAK	KIRP
TMEM98	KIRP
PLEKHH2	KIRP
KLKB1	KIRP
ADAP1	KIRP
LINC00475	KIRP
BCL2L10	KIRP
AKR1E2	KIRP
FAM109B	KIRP
ZNF544	KIRP
CTSF	KIRP
GCM1	KIRP
TRIM50	KIRP
DSP	KIRP
NKAPL	KIRP
CFAP53	KIRP
PAPLN	KIRP
RS1	KIRP
CLDN3	KIRP
ZNF793	KIRP
PLEKHB1	KIRP
RORA	KIRP
SLC6A16	KIRP
SCN10A	KIRP
MAP1LC3A	KIRP
CYP27C1	KIRP
KIAA1211L	KIRP
GRID2IP	KIRP
ILDR1	KIRP
ALDH1A3	KIRP
FAM134B	KIRP
KATNAL2	KIRP
SLC9C1	KIRP
B3GALT5-AS1	KIRP
C9orf171	KIRP
TSPYL5	KIRP
SMAGP	KIRP
KCNJ5	KIRP
PKD2L1	KIRP
NLGN2	KIRP
ESRP1	KIRP
FZD1	KIRP
INCA1	KIRP
ZNF542P	KIRP
OXCT2	KIRP
KLF2	KIRP
LINC00889	KIRP
RASGEF1B	KIRP
ZNF844	KIRP
ZNF577	KIRP
MTMR9LP	KIRP
MAMDC4	KIRP
ZNF625	KIRP
STAG3L3	KIRP
SLC8A3	KIRP
TNF	KIRP
TSPY26P	KIRP
LYNX1	KIRP
DPEP2	KIRP
CXCL6	KIRP
CACNA2D3	KIRP
CHDH	KIRP
EPHA7	KIRP
CACNB2	KIRP
C2orf50	KIRP
HDC	KIRP
LILRA2	KIRP
TMC4	KIRP
RSPH14	KIRP
WDR63	KIRP
TNFSF10	KIRP
EVA1C	KIRP
PLEKHN1	KIRP
C8orf31	KIRP
ZNF229	KIRP
NEBL	KIRP
SLC25A34	KIRP
CKB	KIRP
PRR29	KIRP
ATG16L2	KIRP
DRICH1	KIRP
CCDC109B	KIRP
CPO	KIRP
SLC38A11	KIRP
CRACR2B	KIRP
C6	KIRP
LOC646471	KIRP
TDRD6	KIRP
ZNF418	KIRP
UGT2A1	KIRP
IRX5	KIRP
PLEKHG6	KIRP
NAALADL2	KIRP
IL12RB2	KIRP
MST1P2	KIRP
SHROOM3	KIRP
PLA2G7	KIRP
ALS2CL	KIRP
BEST4	KIRP
KLF8	KIRP
C1orf186	KIRP
ARHGEF16	KIRP
HYDIN	KIRP
COBLL1	KIRP
STK33	KIRP
AADAT	KIRP
C4orf47	KIRP
SYT10	KIRP
BARX2	KIRP
WSCD1	KIRP
UG0898H09	KIRP
KIAA0895L	KIRP
SMIM5	KIRP
HS3ST1	KIRP
ZNF660	KIRP
IGSF5	KIRP
SATB2	KIRP
NLRP9	KIRP
AGPAT4-IT1	KIRP
SCARA3	KIRP
TSG1	KIRP
GRIA4	KIRP
CFD	KIRP
IRX3	KIRP
C10orf93	KIRP
CRIP1	KIRP
CHN2	KIRP
C9orf50	KIRP
ESYT3	KIRP
PM20D1	KIRP
GIPC2	KIRP
ADCY10P1	KIRP
KCTD14	KIRP
LTC4S	KIRP
SLC22A7	KIRP
CFAP70	KIRP
SPAG6	KIRP
CCDC39	KIRP
C1orf87	KIRP
B3GNT7	KIRP
AKAP3	KIRP
PTPRN2	KIRP
YWHAEP7	KIRP
TEPP	KIRP
CAPS2	KIRP
LOC100240726	KIRP
TBX6	KIRP
RPS2P32	KIRP
CATIP	KIRP
ZNF677	KIRP
NLRP6	KIRP
CAND2	KIRP
GUCY2D	KIRP
RUNDC3B	KIRP
TSPAN1	KIRP
SKIDA1	KIRP
STAG3L1	KIRP
PF4V1	KIRP
AQP5	KIRP
DFNB59	KIRP
SLC15A1	KIRP
IL17RB	KIRP
WNT5A	KIRP
MESTIT1	KIRP
ZNF285	KIRP
CYSRT1	KIRP
C5orf49	KIRP
FBLN7	KIRP
UNC79	KIRP
PDE8B	KIRP
LURAP1	KIRP
OTOA	KIRP
GALNT9	KIRP
GPER1	KIRP
LOC151174	KIRP
TTLL2	KIRP
MEP1A	KIRP
TPK1	KIRP
SCGB3A1	KIRP
PPM1E	KIRP
TENM1	KIRP
CFAP69	KIRP
FUOM	KIRP
ARHGEF19	KIRP
KLF3-AS1	KIRP
MOGAT3	KIRP
BAMBI	KIRP
MYLK4	KIRP
ADAMTS13	KIRP
HCG2P7	KIRP
SERTAD4-AS1	KIRP
KRT1	KIRP
TTC22	KIRP
ZNF789	KIRP
PPP1R36	KIRP
ABCG8	KIRP
GOLGA6L10	KIRP
PAX2	KIRP
LRRN1	KIRP
PPIEL	KIRP
TLDC2	KIRP
CATSPERB	KIRP
CD200	KIRP
HCAR3	KIRP
TSSK4	KIRP
SLC16A6	KIRP
IMPG1	KIRP
TRIM10	KIRP
LRRC39	KIRP
LHFPL3	KIRP
SHISA3	KIRP
CPT1B	KIRP
KCNH8	KIRP
SLC15A3	KIRP
RPP25	KIRP
SLC1A3	KIRP
RAET1L	KIRP
NAT8B	KIRP
LRRC75B	KIRP
ANXA3	KIRP
ZFP28	KIRP
KCNK5	KIRP
SLC25A47	KIRP
RASL10A	KIRP
NFKBIZ	KIRP
PROCA1	KIRP
RYR3	KIRP
DUSP15	KIRP
PIP	KIRP
C1QL3	KIRP
GOLGA6L5P	KIRP
ZNF154	KIRP
SEMA5A	KIRP
M1AP	KIRP
ABHD1	KIRP
SAPCD1	KIRP
S100A14	KIRP
TNNI3	KIRP
UBE2Q2P1	KIRP
RAB19	KIRP
C9orf24	KIRP
CNTD2	KIRP
ASPA	KIRP
MFSD6L	KIRP
LOC100133985	KIRP
CABP1	KIRP
CD300LF	KIRP
HLA-G	KIRP
LIX1	KIRP
ADAMTSL5	KIRP
MYH14	KIRP
CABP4	KIRP
ADGRE4P	KIRP
MYH3	KIRP
CCDC68	KIRP
GRAMD2	KIRP
VSTM2A	KIRP
AMY1A	KIRP
AMICA1	KIRP
LOC100133893	KIRP
GPR17	KIRP
COX6B2	KIRP
ZNF541	KIRP
POU5F1	KIRP
AOC1	KIRP
LFNG	KIRP
PSORS1C2	KIRP
LOC388242	KIRP
LINC00173	KIRP
CHKB-CPT1B	KIRP
LRRC56	KIRP
GATM	KIRP
C14orf105	KIRP
OVOL2	KIRP
KCNMB4	KIRP
LOC541473	KIRP
IL1RL2	KIRP
TRIM15	KIRP
EFNB2	KIRP
TRABD2A	KIRP
LOC440173	KIRP
HR	KIRP
PDE6G	KIRP
USP2	KIRP
EDN2	KIRP
SOWAHA	KIRP
FSHR	KIRP
SHISA2	KIRP
KRTCAP3	KIRP
AKAP5	KIRP
SLFNL1	KIRP
WFDC1	KIRP
CCDC178	KIRP
CNTN6	KIRP
MASP1	KIRP
CYP8B1	KIRP
PILRB	KIRP
LTK	KIRP
SYCE3	KIRP
ACSM5	KIRP
ENO3	KIRP
GPR173	KIRP
UTS2R	KIRP
PTPRO	KIRP
CCDC181	KIRP
ZNF702P	KIRP
SPAG17	KIRP
KCNH7	KIRP
HS3ST5	KIRP
FOS	KIRP
DPY19L2	KIRP
LOC391322	KIRP
ALOX12P2	KIRP
SH3GL2	KIRP
TTBK1	KIRP
ZSCAN1	KIRP
ABCC6P2	KIRP
KLRB1	KIRP
DRC1	KIRP
SBK1	KIRP
TMEM163	KIRP
IFI27	KIRP
CCDC146	KIRP
BMP6	KIRP
PCGEM1	KIRP
MYO15A	KIRP
PERM1	KIRP
LIME1	KIRP
LPL	KIRP
TMEM61	KIRP
RDH5	KIRP
AMN	KIRP
PRSS16	KIRP
DNAH2	KIRP
BCRP3	KIRP
SLC39A4	KIRP
NAT8	KIRP
KCND3	KIRP
LOC653786	KIRP
CNTN4	KIRP
THNSL2	KIRP
BRE-AS1	KIRP
EGFL8	KIRP
ATP8A2	KIRP
MPV17L	KIRP
OXT	KIRP
MORN5	KIRP
PCDHB15	KIRP
ARMC3	KIRP
BDH1	LIHC
SLC22A10	LIHC
ACOT12	LIHC
CFHR1	LIHC
ALDH7A1	LIHC
SULT1A2	LIHC
GNMT	LIHC
CFHR3	LIHC
CFHR2	LIHC
UGT2B15	LIHC
APOC4	LIHC
CFHR4	LIHC
SLC10A1	LIHC
HAO1	LIHC
IL27	LIHC
HPX	LIHC
SERPINC1	LIHC
DHRS1	LIHC
F13B	LIHC
SLCO1B1	LIHC
HRG	LIHC
ADHFE1	LIHC
APOA2	LIHC
APOM	LIHC
STAG3	LIHC
CYP7A1	LIHC
CFH	LIHC
APOF	LIHC
SULT1A1	LIHC
UGT2B10	LIHC
GLYATL1	LIHC
SLC7A9	LIHC
LINC00240	LIHC
HRSP12	LIHC
SLC22A25	LIHC
CYP4A22	LIHC
TTR	LIHC
UGT2B4	LIHC
PON3	LIHC
SLC2A2	LIHC
TTC39C	LIHC
HPN-AS1	LIHC
CYP2C19	LIHC
AGXT2	LIHC
HAAO	LIHC
A1BG	LIHC
RDH16	LIHC
DPYS	LIHC
AKR1C4	LIHC
GPLD1	LIHC
SERPINF2	LIHC
GLTPD2	LIHC
PCK2	LIHC
DNMBP-AS1	LIHC
SLC38A4	LIHC
GSTA1	LIHC
ANGPTL3	LIHC
PIPOX	LIHC
CHAD	LIHC
SLC27A5	LIHC
ABCA6	LIHC
ACKR1	LIHC
CPB2	LIHC
IFNLR1	LIHC
NR1I2	LIHC
CYP2A6	LIHC
PROZ	LIHC
DMGDH	LIHC
RAMP3	LIHC
SLC22A1	LIHC
RND1	LIHC
NR1I3	LIHC
SARDH	LIHC
CFHR5	LIHC
LPAL2	LIHC
CCL16	LIHC
FAAH2	LIHC
TCP10L	LIHC
GSTA2	LIHC
HPN	LIHC
F5	LIHC
RHCE	LIHC
AMDHD1	LIHC
ABCA9	LIHC
CYP2C8	LIHC
ADORA2A-AS1	LIHC
F7	LIHC
AADAC	LIHC
AGXT	LIHC
EHHADH	LIHC
ACSM2A	LIHC
UGT2B7	LIHC
ASGR1	LIHC
ANG	LIHC
GBP7	LIHC
OTC	LIHC
SLC25A15	LIHC
ABCB11	LIHC
ACSM2B	LIHC
ASGR2	LIHC
SHMT1	LIHC
BHMT2	LIHC
AGMO	LIHC
SPP2	LIHC
TM4SF5	LIHC
PLGLA	LIHC
ASPDH	LIHC
CYP3A43	LIHC
PON1	LIHC
F9	LIHC
CYP2B7P	LIHC
IFIT1	LIHC
GFRA2	LIHC
GJB1	LIHC
ADH4	LIHC
C16orf45	LIHC
ARG1	LIHC
DKFZp779M0652	LIHC
CECR2	LIHC
DEFB132	LIHC
LECT2	LIHC
LINC01558	LIHC
AKR1C6P	LIHC
ABCC6P1	LIHC
SERPINA10	LIHC
SELP	LIHC
UROC1	LIHC
CCL15-CCL14	LIHC
SLC46A3	LIHC
LINC01554	LIHC
PLA2G12B	LIHC
IDO2	LIHC
CD5L	LIHC
CLDN14	LIHC
GPD1	LIHC
SLC2A12	LIHC
SYBU	LIHC
ALDH8A1	LIHC
PKLR	LIHC
ALB	LIHC
FGGY	LIHC
TFR2	LIHC
SCML4	LIHC
CPS1-IT1	LIHC
AKR1D1	LIHC
SLC30A10	LIHC
SLC17A2	LIHC
ACMSD	LIHC
SULT2A1	LIHC
HPD	LIHC
CCR7	LIHC
CYP2A7	LIHC
C8B	LIHC
TNFRSF13B	LUAD
TNFRSF13C	LUAD
PATL2	LUAD
AMPD1	LUAD
TNFRSF17	LUAD
CD79B	LUAD
FCRLA	LUAD
FCRL3	LUAD
CLEC17A	LUAD
LINC00926	LUAD
RNASE1	LUAD
CCDC154	LUAD
OPRK1	LUAD
FCRL1	LUAD
CXCR5	LUAD
VPREB3	LUAD
MS4A15	LUAD
CLUL1	LUAD
CRYGN	LUAD
CKMT2	LUAD
TTF2	OV
RGPD8	OV
NKTR	OV
KLHL11	OV
PI4KAP2	OV
LY6G5B	OV
MSH5	OV
CROCCP3	OV
ZNF84	OV
NBPF1	OV
PRSS45	OV
DCAF4L1	OV
ZNRD1-AS1	OV
CCNL2	OV
STK36	OV
NUTM2F	OV
DPRXP4	OV
P2RY4	OV
SLC10A4	THCA
FZD9	THCA
LRRC4	THCA
RANBP17	THCA
USP44	THCA
DEPTOR	THCA
ANGPT1	THCA
MSL3P1	THCA
DNALI1	THCA
EXOC3L2	THCA
IQGAP2	THCA
KCNE3	THCA
RBM20	THCA
KCNAB1	THCA
HIST1H4H	THCA
PDE7B	THCA
TRPV6	THCA
RPH3A	THCA
FLRT1	THCA
VLDLR-AS1	THCA
SLC26A7	THCA
PLEKHD1	THCA
KIF19	THCA
NKX2-3	THCA
SLC4A4	THCA
GPR83	THCA
GLDC	THCA
EBF4	THCA
IRS4	THCA
IGDCC3	THCA
DGKI	THCA
SLC26A4-AS1	THCA
TPTE2P1	THCA
KCNJ13	THCA
OCA2	THCA
FOXJ1	THCA
GABRG1	THCA
SFTPC	THCA
SORCS1	THCA
SLC26A4	THCA
KHDRBS2	THCA
TPO	THCA
LRP1B	THCA
LINGO2	THCA
KIT	THCA
LGI3	THCA
PKNOX2	THCA
SLC14A2	THCA
LINC00473	THCA
SELV	THCA
CARTPT	THCA
DPP6	THCA
FAM155B	THCA
DIO1	THCA
FER1L6	THCA
KCNK16	THCA
TMEM139	THCA
TBX22	THCA
ZNF560	THCA
LECT1	THCA
ZNF804B	THCA
C22orf34	THYM
HSD17B11	THYM
TEC	THYM
DGKE	THYM
MLLT3	THYM
LOC286367	THYM
NFYC-AS1	THYM
ZFP69	THYM
LINC00957	THYM
TREML2	THYM
C7orf31	THYM
KBTBD8	THYM
C16orf54	THYM
DMC1	THYM
PLCH1	THYM
NLRC3	THYM
LIPE	THYM
ACER1	THYM
ZNF101	THYM
VAMP1	THYM
CD5	THYM
GAPT	THYM
ARHGEF6	THYM
NXPE3	THYM
TOP2B	THYM
TAGAP	THYM
TLR7	THYM
GAB3	THYM
DOCK8	THYM
CD96	THYM
DDX26B	THYM
PBRM1	THYM
DGKD	THYM
ZNF763	THYM
PARP15	THYM
ITK	THYM
LDLRAD4	THYM
IKZF1	THYM
PIK3CD	THYM
SNRK	THYM
FAM78A	THYM
HMGB1P1	THYM
FLI1	THYM
KLF12	THYM
SPN	THYM
UBE2J1	THYM
RASGRP1	THYM
ARHGAP30	THYM
RASGRP2	THYM
AGAP2	THYM
SBF1	THYM
TESPA1	THYM
KLHL6	THYM
FRAT1	THYM
GDF11	THYM
LINC00938	THYM
LZTFL1	THYM
GOLGA2P5	THYM
OPALIN	THYM
SNX20	THYM
PTPN22	THYM
BIN2	THYM
AKNA	THYM
LPXN	THYM
LCP2	THYM
GNG2	THYM
TTC24	THYM
NRROS	THYM
HCG27	THYM
RRN3P3	THYM
PRKACB	THYM
THEMIS	THYM
ARRDC5	THYM
RAG1	THYM
CRACR2A	THYM
JARID2	THYM
CD3G	THYM
CD37	THYM
RUNX1-IT1	THYM
FMNL1	THYM
PRKCB	THYM
GNE	THYM
SATB1	THYM
UBASH3A	THYM
RTKN2	THYM
RFXAP	THYM
HSF5	THYM
CERKL	THYM
LBH	THYM
RHOH	THYM
LRRC8D	THYM
PIK3CG	THYM
TSKS	THYM
SELL	THYM
GIMAP6	THYM
SLC43A2	THYM
PALM2-AKAP2	THYM
LINC00341	THYM
DPPA4	THYM
HPDL	THYM
LCP1	THYM
P2RY8	THYM
MTF2	THYM
CNR2	THYM
SASH3	THYM
PTGDR2	THYM
STK17B	THYM
C22orf24	THYM
FCMR	THYM
C11orf21	THYM
HEMGN	THYM
PTPRC	THYM
HMHA1	THYM
ITPR2	THYM
KCNA3	THYM
CAMK4	THYM
PSIP1	THYM
ELMO1	THYM
KLHL32	THYM
A1BG-AS1	THYM
SCN3A	THYM
ETS1	THYM
VNN2	THYM
ITGAL	THYM
ARHGAP15	THYM
TCF7	THYM
FYCO1	THYM
ICOS	THYM
IL16	THYM
PTBP2	THYM
GFI1	THYM
EIF4E3	THYM
ARHGAP9	THYM
ZNF681	THYM
GATA3	THYM
MAPRE2	THYM
SLAIN1	THYM
AFF3	THYM
TRAF3IP3	THYM
FNBP1	THYM
ESR2	THYM
PIK3C2B	THYM
CEBPE	THYM
GP5	THYM
ZNF788	THYM
GAB2	THYM
MICB	THYM
ZNF280D	THYM
DENND1C	THYM
ZAP70	THYM
LOC283070	THYM
SLFN11	THYM
TRAT1	THYM
EDEM1	THYM
FGD3	THYM
GKAP1	THYM
LINC00426	THYM
SLC7A6	THYM
PRRT4	THYM
DEFA1B	THYM
GRAP2	THYM
BAHCC1	THYM
SIPA1	THYM
SLC22A16	THYM
GVINP1	THYM
ZNF22	THYM
LINC00852	THYM
RAC2	THYM
NMT2	THYM
FYB	THYM
SH2D3C	THYM
RAG2	THYM
TFAP2E	THYM
MFNG	THYM
TRDMT1	THYM
SSTR3	THYM
ABCD3	THYM
ARL11	THYM
S100Z	THYM
PSD4	THYM
GALNT7	THYM
CD247	THYM
GPR18	THYM
SSH2	THYM
TTC7A	THYM
CACNA2D4	THYM
SEC31B	THYM
WNT8B	THYM
LINC01226	THYM
C20orf203	THYM
LAIR1	THYM
ATP2A3	THYM
IKZF2	THYM
ICAM3	THYM
TBC1D1	THYM
HACD1	THYM
RGS10	THYM
ODF2L	THYM
DGKA	THYM
TARP	THYM
2016-09-01	THYM
CORO1A	THYM
TET1	THYM
SKAP1	THYM
PCED1B-AS1	THYM
TNFAIP8	THYM
EPB41	THYM
XBP1	THYM
CD53	THYM
TFPI2	THYM
RNF125	THYM
ARHGDIB	THYM
LCK	THYM
SNX29P2	THYM
FCHSD1	THYM
PARVG	THYM
MYO7B	THYM
HACD4	THYM
TMIGD2	THYM
FLJ37453	THYM
LRRC34	THYM
HDAC7	THYM
CDR2	THYM
EEPD1	THYM
WAS	THYM
HSD17B13	THYM
SH2D1A	THYM
LBR	THYM
LINC01366	THYM
CHRNA3	THYM
GLRX	THYM
MDM4	THYM
LY9	THYM
ZNF572	THYM
ZNF491	THYM
TCF12	THYM
RGPD1	THYM
GALM	THYM
GRK5	THYM
FBXL12	THYM
C10orf25	THYM
TMEM156	THYM
MYB	THYM
WNT1	THYM
SLAMF1	THYM
CLEC2B	THYM
FBXO5	THYM
CMTM3	THYM
CHD1	THYM
MYBL1	THYM
CYP2U1	THYM
PADI4	THYM
KLF13	THYM
RCSD1	THYM
ZNF208	THYM
SMIM24	THYM
GPA33	THYM
NUCB2	THYM
SELPLG	THYM
TAGLN3	THYM
EVL	THYM
CNTRL	THYM
MTA3	THYM
RTP5	THYM
NFE2	THYM
CLEC9A	THYM
ZNF415	THYM
ZNF665	THYM
CD4	THYM
TREML1	THYM
ZEB1-AS1	THYM
GP1BA	THYM
KCNAB3	THYM
NUDT9P1	THYM
SLC8B1	THYM
KAT2B	THYM
PTER	THYM
GPR174	THYM
PASK	THYM
CCDC69	THYM
PITPNC1	THYM
PCAT18	THYM
TNFSF8	THYM
GPSM3	THYM
ERVFRD-1	THYM
GIMAP2	THYM
DNM1P46	THYM
IL36A	THYM
ERAP2	THYM
PLAC8	THYM
RAB37	THYM
PEX5L	THYM
CEP128	THYM
IL12RB1	THYM
KCTD19	THYM
ZNF98	THYM
KCNK10	THYM
KIF21B	THYM
CD69	THYM
LOC153684	THYM
FLT3	THYM
KIAA1551	THYM
GPR55	THYM
VAV1	THYM
PTK2B	THYM
MAP2K6	THYM
NDST3	THYM
FERMT3	THYM
LCT	THYM
SIAH3	THYM
SLC7A3	THYM
RASSF5	THYM
PTCRA	THYM
UCP2	THYM
TMEM26	THYM
TMPO	THYM
ADGRF3	THYM
SERPINB9	THYM
IGLL1	THYM
CXCR4	THYM
TSPAN32	THYM
PAFAH2	THYM
ADAMTS17	THYM
PVRIG	THYM
NIPSNAP3B	THYM
RUNX2	THYM
TRPM4	UCEC
PPAP2C	UCEC
SPRY3	UCEC
SLC25A35	UCEC
STX18	UCEC
SERINC2	UCEC
ELP3	UCEC
MCF2L	UCEC
VMAC	UCEC
ESR1	UCEC
LENG9	UCEC
STAP2	UCEC
SCGB2A1	UCEC
ENTPD3	UCEC
SYTL1	UCEC
CCDC170	UCEC
GLYATL2	UCEC
SAT1	UCEC
RANGRF	UCEC
CREB3L4	UCEC
ANKFN1	UCEC
ANAPC4	UCEC
SUGT1P3	UCEC
TTC21A	UCEC
FUT2	UCEC
TMPRSS13	UCEC
ARHGAP26	UCEC
GALNT4	UCEC
NOXA1	UCEC
LIMS3-LOC440895	UCEC
TDGF1	UCEC
EYA2	UCEC
TMC5	UCEC
MRAP2	UCEC
SELENBP1	UCEC
CCDC129	UCEC
TMED6	UCEC
TMEM211	UCEC
DCST2	UCEC
FRMPD2B	UCEC
RBBP8NL	UCEC
GRAP	UCEC
MSX1	UCEC
ORM1	UCEC
NT5E	UCEC
ERICH3	UCEC
INE2	UCEC
C6orf52	UCEC
LRRC36	UCEC
ROBO2	UCEC
KCNK6	UCEC
CUBN	UCEC
EPPIN	UCEC
KCNRG	UCEC
DNAH9	UCEC
TDGF1P3	UCEC
DOCK5	UCEC
C4orf19	UCEC
FAM46C	UCEC
STX19	UCEC
PIK3R1	UCEC
ORM2	UCEC
TMEM101	UCEC
PALMD	UCEC
GPCPD1	UCEC
ST6GALNAC1	UCEC
MMP26	UCEC
SMIM6	UCEC
ACSL5	UCEC
TMEM114	UCEC
PLA2G4A	UCEC
SERPINA5	UCEC
CCDC42B	UCEC
REEP6	UCEC
SPA17	UCEC
CALN1	UCEC
SLC1A1	UCEC
VWA3A	UCEC
LINC00092	UCEC
RSPH1	UCEC
C1orf228	UCEC
FGL1	UCEC
HSF4	UCEC
WFDC6	UCEC
FOLH1B	UCEC
GLYCTK	UCEC
VWA3B	UCEC
TP53AIP1	UCEC
SOX17	UCEC
DMBT1	UCEC
SNTN	UCEC
KIAA1456	UCEC
MYCBPAP	UCEC
SLC47A1	UCEC
C12orf74	UCEC
C19orf18	UCEC
MYCN	UCEC
FMO6P	UCEC
HOXB5	UCEC
C1orf194	UCEC
CCDC33	UCEC
CCDC160	UCEC
FAM166B	UCEC
C2orf88	UCEC
HOXB6	UCEC
CELP	UCEC
APOBEC4	UCEC
CNGA4	UCEC
PROM2	UCEC
LINC00261	UCEC
PYY	UCEC
MROH9	UCEC
LOC100190940	UCEC
DTHD1	UCEC
DYNLRB2	UCEC
ZG16B	UCEC
C22orf15	UCEC
LOC90246	UCEC
HNF1A	UCEC
PLAC4	UCEC
CA6	UCEC
PCP2	UCEC
SEMA3E	UCEC
HES5	UCEC
ECT2L	UCEC
FUT5	UCEC
CEL	UCEC
LRRC71	UCEC
CATSPERD	UCEC
CCDC37	UCEC
SAXO2	UCEC
LRRC46	UCEC
GAS2L2	UCEC
FAM13C	UCEC
TPPP3	UCEC
SLC1A2	UCEC
CFAP45	UCEC
DNAH12	UCEC
BCL2L15	UCEC
LINC00303	UCEC
RIBC1	UCEC
TNNI3K	UCEC
MAP3K19	UCEC
SLC46A2	UCEC
TEKT1	UCEC
CFAP58	UCEC
SERPINA11	UCEC
LRRC18	UCEC
FAM216B	UCEC
TTLL10	UCEC
NXF3	UCEC
DEFB4A	UCEC
HNF1A-AS1	UCEC
MIA	UCEC
PIH1D3	UCEC
DCDC2B	UCEC
AGBL2	UCEC
C1orf189	UCEC
ODAM	UCEC
RSPH4A	UCEC
TEKT3	UCEC
KLK14	UCEC
LMNTD1	UCEC
LINC00937	UCEC
C3orf36	UCEC
ADGB	UCEC
ADAMTS8	UCEC
PPP1R32	UCEC
SPINK4	UCEC
ADCYAP1R1	UCEC
ENKUR	UCEC
TCTE1	UCEC
RSPH10B2	UCEC
RIIAD1	UCEC
HOXB8	UCEC
LINC00116	UCEC
SCGB1D4	UCEC
ASB12	UCEC
ADAMTS19	UCEC
CSF3	UCEC
EFCAB1	UCEC
DEGS2	UCEC
LDLRAD1	UCEC
OR7E91P	UCEC
ANKRD66	UCEC
LRRC74B	UCEC
GRIA2	UCEC
CDHR3	UCEC
CDHR1	UCEC
ANKUB1	UCEC
PZP	UCEC
FAM92B	UCEC
TTC25	UCEC
SLC26A9	UCEC
CCDC60	UCEC
C1orf158	UCEC
NHLRC4	UCEC
IL5RA	UCEC
FAM149A	UCEC
SRPK3	UCEC
C15orf26	UCEC
ROPN1L	UCEC
UMODL1-AS1	UCEC
SLC6A14	UCEC
COL21A1	UCEC
ZNF295-AS1	UCEC
MUC5B	UCEC

## Sheet: high_grade_high
Genes exclusively upregulated in high-grade cancers compared to low-grade cancers in a single cancer type.
Symbol	Cancer type
MARCH8	BLCA
SEPT4	BLCA
SEPT5	BLCA
SEPT11	BLCA
AAED1	BLCA
AARS	BLCA
ABCA4	BLCA
ABCB5	BLCA
ABCC6	BLCA
ABCC6P2	BLCA
ABL2	BLCA
ABTB2	BLCA
ACAN	BLCA
ACAP2	BLCA
ACBD3	BLCA
ACO1	BLCA
ACOT9	BLCA
ACP5	BLCA
ACRV1	BLCA
ACSL6	BLCA
ACTBL2	BLCA
ACTC1	BLCA
ACTN3	BLCA
ACVR1C	BLCA
ADA	BLCA
ADAM17	BLCA
ADAM19	BLCA
ADAM21	BLCA
ADAMTS10	BLCA
ADAMTS12	BLCA
ADAMTS16	BLCA
ADAMTS2	BLCA
ADAMTS3	BLCA
ADAMTS4	BLCA
ADARB1	BLCA
ADCY7	BLCA
ADGRA2	BLCA
ADGRE3	BLCA
ADPRH	BLCA
AFAP1	BLCA
AFAP1L2	BLCA
AGO3	BLCA
AGTPBP1	BLCA
AICDA	BLCA
AIF1L	BLCA
AK1	BLCA
ALDH1A1	BLCA
ALDH1B1	BLCA
ALG10	BLCA
ALOX5AP	BLCA
ALYREF	BLCA
AMD1	BLCA
AMER1	BLCA
AMOTL2	BLCA
AMPH	BLCA
AMZ1	BLCA
ANGPT1	BLCA
ANGPTL2	BLCA
ANKRD13B	BLCA
ANKRD36	BLCA
ANKRD53	BLCA
ANP32E	BLCA
ANPEP	BLCA
ANTXR1	BLCA
ANXA2R	BLCA
ANXA3	BLCA
ANXA5	BLCA
ANXA6	BLCA
APBB1	BLCA
APBB1IP	BLCA
APBB2	BLCA
APOB	BLCA
AQP11	BLCA
ARHGAP21	BLCA
ARHGAP24	BLCA
ARHGAP31	BLCA
ARHGEF17	BLCA
ARHGEF26	BLCA
ARID5A	BLCA
ARL13B	BLCA
ARL5A	BLCA
ARL5B	BLCA
ARMC1	BLCA
ARMC12	BLCA
ARMC9	BLCA
ARNTL2	BLCA
ARPIN	BLCA
ARRB2	BLCA
ARSB	BLCA
ASAP1	BLCA
ASAP2	BLCA
ASAP3	BLCA
ASGR1	BLCA
ASIC3	BLCA
ASXL2	BLCA
ATF2	BLCA
ATG4C	BLCA
ATL2	BLCA
ATL3	BLCA
ATP10A	BLCA
ATP11A	BLCA
AVL9	BLCA
B3GNT2	BLCA
B3GNT4	BLCA
B3GNT5	BLCA
B4GALT5	BLCA
BACE1	BLCA
BACH1	BLCA
BAGE2	BLCA
BATF3	BLCA
BCAR3	BLCA
BCORL1	BLCA
BEST1	BLCA
BFSP2	BLCA
BHLHA15	BLCA
BICD1	BLCA
BIN1	BLCA
BLVRA	BLCA
BMP1	BLCA
BMP2K	BLCA
BMP8A	BLCA
BMP8B	BLCA
BRCA1	BLCA
BRI3BP	BLCA
BTN2A2	BLCA
C10orf67	BLCA
C11orf95	BLCA
C12orf4	BLCA
C12orf56	BLCA
C15orf48	BLCA
C17orf107	BLCA
C19orf35	BLCA
C1orf112	BLCA
C1orf127	BLCA
C1orf216	BLCA
C1QTNF1	BLCA
C1QTNF2	BLCA
C20orf141	BLCA
C22orf34	BLCA
C3orf70	BLCA
C4orf26	BLCA
C4orf32	BLCA
C4orf46	BLCA
C5AR1	BLCA
C5orf42	BLCA
C5orf58	BLCA
C6orf106	BLCA
C9orf129	BLCA
C9orf139	BLCA
C9orf170	BLCA
C9orf172	BLCA
C9orf40	BLCA
C9orf41	BLCA
C9orf47	BLCA
C9orf64	BLCA
CACNA1E	BLCA
CAGE1	BLCA
CALM2	BLCA
CALU	BLCA
CAMK1	BLCA
CAMK1G	BLCA
CAPN2	BLCA
CASC15	BLCA
CASP5	BLCA
CAV2	BLCA
CBL	BLCA
CCBE1	BLCA
CCDC102A	BLCA
CCDC102B	BLCA
CCDC110	BLCA
CCDC112	BLCA
CCDC117	BLCA
CCDC136	BLCA
CCDC141	BLCA
CCDC144A	BLCA
CCDC158	BLCA
CCDC163P	BLCA
CCDC167	BLCA
CCDC186	BLCA
CCDC67	BLCA
CCDC71L	BLCA
CCL2	BLCA
CCL3	BLCA
CCL3L1	BLCA
CCL4L1	BLCA
CCND2	BLCA
CCNT1	BLCA
CCNYL1	BLCA
CCPG1	BLCA
CCR6	BLCA
CCRN4L	BLCA
CCSAP	BLCA
CCT4	BLCA
CCZ1B	BLCA
CD109	BLCA
CD274	BLCA
CD276	BLCA
CD300E	BLCA
CD300LB	BLCA
CD302	BLCA
CD47	BLCA
CD82	BLCA
CD83	BLCA
CD99	BLCA
CDC42EP1	BLCA
CDC42EP3	BLCA
CDCA4	BLCA
CDH2	BLCA
CDH24	BLCA
CDK5RAP2	BLCA
CDK6	BLCA
CDKN2B	BLCA
CDON	BLCA
CDV3	BLCA
CEBPE	BLCA
CECR6	BLCA
CENPJ	BLCA
CENPL	BLCA
CENPN	BLCA
CENPP	BLCA
CEP112	BLCA
CEP128	BLCA
CEP170	BLCA
CEP19	BLCA
CEP57L1	BLCA
CEP78	BLCA
CEP83-AS1	BLCA
CEP97	BLCA
CERCAM	BLCA
CERS4	BLCA
CERS6	BLCA
CETN4P	BLCA
CFB	BLCA
CFLAR	BLCA
CHAC1	BLCA
CHAC2	BLCA
CHAMP1	BLCA
CHD1L	BLCA
CHIT1	BLCA
CHML	BLCA
CHN1	BLCA
CHST15	BLCA
CHST3	BLCA
CHST7	BLCA
CHSY1	BLCA
CHSY3	BLCA
CKAP5	BLCA
CLC	BLCA
CLCN5	BLCA
CLDN14	BLCA
CLDN18	BLCA
CLEC11A	BLCA
CLEC12B	BLCA
CLEC4A	BLCA
CLEC4D	BLCA
CLEC4E	BLCA
CLEC4G	BLCA
CLIC4	BLCA
CLLU1OS	BLCA
CLPB	BLCA
CLSTN2	BLCA
CNBD2	BLCA
CNN3	BLCA
CNPY4	BLCA
CNTF	BLCA
COA7	BLCA
COL11A1	BLCA
COL13A1	BLCA
COL16A1	BLCA
COL18A1	BLCA
COL6A1	BLCA
COLGALT1	BLCA
COMMD2	BLCA
COPRS	BLCA
COQ2	BLCA
CORO1C	BLCA
COX7B2	BLCA
CPD	BLCA
CPXM1	BLCA
CREB5	BLCA
CREM	BLCA
CRIP1	BLCA
CRISPLD2	BLCA
CRLF3	BLCA
CRY1	BLCA
CSE1L	BLCA
CSF1	BLCA
CSF2RA	BLCA
CSGALNACT2	BLCA
CSMD2	BLCA
CSRP2	BLCA
CTGF	BLCA
CTPS1	BLCA
CTSF	BLCA
CTSK	BLCA
CTSL	BLCA
CTSZ	BLCA
CUEDC1	BLCA
CXCL16	BLCA
CXCR4	BLCA
CXorf56	BLCA
CXorf65	BLCA
CXXC5	BLCA
CYP51A1	BLCA
CYR61	BLCA
CYTH3	BLCA
CYTL1	BLCA
DAB2	BLCA
DACT1	BLCA
DAND5	BLCA
DAPK2	BLCA
DARS2	BLCA
DBF4	BLCA
DCBLD2	BLCA
DCHS1	BLCA
DCK	BLCA
DCLK3	BLCA
DCLRE1B	BLCA
DCSTAMP	BLCA
DCUN1D5	BLCA
DDAH2	BLCA
DDX11L2	BLCA
DDX21	BLCA
DDX58	BLCA
DEGS1	BLCA
DENND1A	BLCA
DENND1C	BLCA
DENND2A	BLCA
DENND5A	BLCA
DEPDC7	BLCA
DIAPH2	BLCA
DIO3	BLCA
DIRC1	BLCA
DKK2	BLCA
DKK3	BLCA
DKKL1	BLCA
DLEU7	BLCA
DNA2	BLCA
DNAH14	BLCA
DNAJB11	BLCA
DNAJB4	BLCA
DNAJB9	BLCA
DNM1	BLCA
DNMT1	BLCA
DOCK11	BLCA
DOCK4	BLCA
DOK3	BLCA
DONSON	BLCA
DOPEY2	BLCA
DPYSL2	BLCA
DRD2	BLCA
DSN1	BLCA
DUSP3	BLCA
DUSP5P1	BLCA
DUSP8	BLCA
DYNC1LI1	BLCA
DYRK3	BLCA
DYSF	BLCA
EAF1	BLCA
EAF2	BLCA
ECE2	BLCA
ECI2	BLCA
EFEMP2	BLCA
EFNB2	BLCA
EGFR	BLCA
EGR4	BLCA
EHBP1	BLCA
EHD2	BLCA
EID2B	BLCA
EID3	BLCA
ELK3	BLCA
ELMO1	BLCA
ELMOD1	BLCA
ELOVL5	BLCA
EMC1	BLCA
EML1	BLCA
EMP1	BLCA
ENAH	BLCA
ENO3	BLCA
ENTHD1	BLCA
ENTPD1	BLCA
EPB41L2	BLCA
EPHB4	BLCA
ERC1	BLCA
ERC2	BLCA
ERCC6L2	BLCA
ERN1	BLCA
EXOSC3	BLCA
EYA3	BLCA
F2R	BLCA
FADS1	BLCA
FADS2	BLCA
FAM101B	BLCA
FAM114A1	BLCA
FAM161A	BLCA
FAM168A	BLCA
FAM171A2	BLCA
FAM171B	BLCA
FAM178B	BLCA
FAM196A	BLCA
FAM20C	BLCA
FAM216A	BLCA
FAM219A	BLCA
FAM220A	BLCA
FAM225A	BLCA
FAM225B	BLCA
FAM26E	BLCA
FAM27A	BLCA
FAM43A	BLCA
FAM69C	BLCA
FANCG	BLCA
FBXL18	BLCA
FBXO10	BLCA
FBXO32	BLCA
FBXO45	BLCA
FBXO48	BLCA
FCAR	BLCA
FECH	BLCA
FEN1	BLCA
FER	BLCA
FERMT3	BLCA
FFAR3	BLCA
FGD1	BLCA
FGD6	BLCA
FGFR1	BLCA
FHOD1	BLCA
FIGNL1	BLCA
FILIP1L	BLCA
FITM2	BLCA
FKBP10	BLCA
FKBP14	BLCA
FKBP9	BLCA
FKBP9P1	BLCA
FLVCR2	BLCA
FMNL2	BLCA
FMNL3	BLCA
FNDC4	BLCA
FNIP2	BLCA
FOCAD	BLCA
FOXA3	BLCA
FOXN2	BLCA
FOXRED2	BLCA
FPR1	BLCA
FPR2	BLCA
FRMPD1	BLCA
FSD1L	BLCA
FTL	BLCA
FUOM	BLCA
FUT4	BLCA
FUT7	BLCA
FYN	BLCA
FZD1	BLCA
GAB2	BLCA
GAL3ST4	BLCA
GALK1	BLCA
GALNT18	BLCA
GALR2	BLCA
GARS	BLCA
GATA6	BLCA
GATC	BLCA
GATSL1	BLCA
GBX2	BLCA
GCKR	BLCA
GCLM	BLCA
GCSH	BLCA
GEMIN2	BLCA
GFPT1	BLCA
GGCT	BLCA
GLI2	BLCA
GLIS1	BLCA
GLIS3	BLCA
GLT1D1	BLCA
GLT8D2	BLCA
GMCL1	BLCA
GNA12	BLCA
GOLIM4	BLCA
GOLT1B	BLCA
GP1BA	BLCA
GPATCH11	BLCA
GPATCH4	BLCA
GPM6B	BLCA
GPN1	BLCA
GPR132	BLCA
GPR161	BLCA
GPR176	BLCA
GPR180	BLCA
GPR37	BLCA
GPR63	BLCA
GPR68	BLCA
GPR89B	BLCA
GPSM1	BLCA
GPSM2	BLCA
GPX7	BLCA
GRASP	BLCA
GRIA3	BLCA
GRK5	BLCA
GRP	BLCA
GSE1	BLCA
GSN	BLCA
GSTCD	BLCA
GTF2A1	BLCA
GTF2E1	BLCA
GTF2H2B	BLCA
GTF2H3	BLCA
GTF3C4	BLCA
GTSF1	BLCA
GYPE	BLCA
H1F0	BLCA
H2AFV	BLCA
H2AFZ	BLCA
HABP4	BLCA
HACD4	BLCA
HAND1	BLCA
HAS2	BLCA
HAT1	BLCA
HCN2	BLCA
HDGF	BLCA
HEATR5A	BLCA
HEATR9	BLCA
HECTD2	BLCA
HEG1	BLCA
HELB	BLCA
HEPH	BLCA
HERC6	BLCA
HES7	BLCA
HEXB	BLCA
HHIPL1	BLCA
HIP1	BLCA
HIPK3	BLCA
HIST1H1B	BLCA
HIST1H1C	BLCA
HIST1H1D	BLCA
HIST1H2AC	BLCA
HIST1H2AD	BLCA
HIST1H2AG	BLCA
HIST1H2AH	BLCA
HIST1H2AK	BLCA
HIST1H2AL	BLCA
HIST1H2AM	BLCA
HIST1H2BE	BLCA
HIST1H2BF	BLCA
HIST1H2BK	BLCA
HIST1H2BL	BLCA
HIST1H2BN	BLCA
HIST1H2BO	BLCA
HIST1H3C	BLCA
HIST1H3F	BLCA
HIST1H3G	BLCA
HIST1H4H	BLCA
HIST1H4I	BLCA
HIST2H2BA	BLCA
HIST2H2BE	BLCA
HIST2H2BF	BLCA
HIST2H3C	BLCA
HIST2H4A	BLCA
HIST3H2BB	BLCA
HIVEP3	BLCA
HK3	BLCA
HLA-B	BLCA
HLA-C	BLCA
HMGCS1	BLCA
HMGN2P46	BLCA
HMHA1	BLCA
HMOX1	BLCA
HNRNPA1P33	BLCA
HNRNPR	BLCA
HPN	BLCA
HPS5	BLCA
HRASLS	BLCA
HRASLS5	BLCA
HRH2	BLCA
HRK	BLCA
HSD3B7	BLCA
HSPA12B	BLCA
HSPA13	BLCA
HSPA5	BLCA
HSPA8	BLCA
HTRA1	BLCA
HYMAI	BLCA
HYOU1	BLCA
IARS	BLCA
ICOSLG	BLCA
IDI1	BLCA
IFI6	BLCA
IFIH1	BLCA
IFIT5	BLCA
IFITM1	BLCA
IFITM2	BLCA
IFITM3	BLCA
IFRD1	BLCA
IFT122	BLCA
IGSF10	BLCA
IGSF21	BLCA
IL13RA1	BLCA
IL15RA	BLCA
IL17RE	BLCA
IL18RAP	BLCA
IL1B	BLCA
IL27RA	BLCA
IL32	BLCA
IL6ST	BLCA
IL7R	BLCA
ILDR2	BLCA
INSRR	BLCA
IPPK	BLCA
IQCG	BLCA
IRAK1	BLCA
IRF8	BLCA
IRX4	BLCA
ISCA1P1	BLCA
ISG20L2	BLCA
ITGA11	BLCA
ITGA2B	BLCA
ITGAV	BLCA
ITGAX	BLCA
ITGB8	BLCA
ITPR1	BLCA
JADE1	BLCA
JAK2	BLCA
JAZF1	BLCA
JDP2	BLCA
JUN	BLCA
KANK2	BLCA
KANK4	BLCA
KATNAL1	BLCA
KCNAB2	BLCA
KCTD7	BLCA
KDELC1	BLCA
KDELC2	BLCA
KDELR2	BLCA
KDM1B	BLCA
KIAA0020	BLCA
KIAA0196	BLCA
KIAA0319	BLCA
KIAA0895	BLCA
KIAA0922	BLCA
KIAA1210	BLCA
KIAA1211	BLCA
KIAA1462	BLCA
KIAA1586	BLCA
KIAA1598	BLCA
KIAA1614	BLCA
KIAA1841	BLCA
KIAA1958	BLCA
KIF1B	BLCA
KIF20B	BLCA
KIF24	BLCA
KIF26B	BLCA
KIF2A	BLCA
KIFAP3	BLCA
KIR2DL3	BLCA
KITLG	BLCA
KLF1	BLCA
KLF10	BLCA
KLF11	BLCA
KLF14	BLCA
KLF7	BLCA
KLF9	BLCA
KLHL13	BLCA
KLHL38	BLCA
KLHL5	BLCA
KLHL9	BLCA
KNSTRN	BLCA
KPNA2	BLCA
KPNA4	BLCA
KRT81	BLCA
KSR1	BLCA
LAMA4	BLCA
LAMP2	BLCA
LAP3	BLCA
LATS2	BLCA
LBH	BLCA
LCP2	BLCA
LDHC	BLCA
LDLR	BLCA
LDLRAD3	BLCA
LEP	BLCA
LEPROT	BLCA
LGALS1	BLCA
LILRA5	BLCA
LIN9	BLCA
LINC00162	BLCA
LINC00189	BLCA
LINC00242	BLCA
LINC00294	BLCA
LINC00313	BLCA
LINC00341	BLCA
LINC00473	BLCA
LINC00518	BLCA
LINC00552	BLCA
LINC00654	BLCA
LINC00883	BLCA
LINC00922	BLCA
LINC01547	BLCA
LINC01588	BLCA
LIPA	BLCA
LMCD1	BLCA
LMNB2	BLCA
LNP1	BLCA
LOC100129034	BLCA
LOC100130691	BLCA
LOC100133985	BLCA
LOC145783	BLCA
LOC152225	BLCA
LOC283731	BLCA
LOC284441	BLCA
LOC389705	BLCA
LOC402377	BLCA
LOC440173	BLCA
LOC644172	BLCA
LOC646999	BLCA
LOC653786	BLCA
LOXHD1	BLCA
LOXL3	BLCA
LPAR4	BLCA
LPIN1	BLCA
LRIG3	BLCA
LRP1	BLCA
LRP12	BLCA
LRP3	BLCA
LRR1	BLCA
LRRC20	BLCA
LRRC42	BLCA
LRRC58	BLCA
LRRC59	BLCA
LRRC8B	BLCA
LRRCC1	BLCA
LRRIQ3	BLCA
LRRIQ4	BLCA
LSS	BLCA
LTBP1	BLCA
LTBP2	BLCA
LYN	BLCA
LZIC	BLCA
MACF1	BLCA
MAD2L2	BLCA
MAGED1	BLCA
MAMLD1	BLCA
MAN1A1	BLCA
MAP4K4	BLCA
MAPK11	BLCA
MAPK12	BLCA
MAPK8	BLCA
MAPK8IP1	BLCA
MAPK8IP2	BLCA
MAPRE2	BLCA
MASTL	BLCA
MATN3	BLCA
MB21D1	BLCA
MBTPS2	BLCA
MCEMP1	BLCA
MCFD2	BLCA
MCHR1	BLCA
MCL1	BLCA
MCM3AP-AS1	BLCA
MCM6	BLCA
MCOLN2	BLCA
MCOLN3	BLCA
MCTP1	BLCA
MCTS2P	BLCA
MED22	BLCA
MEDAG	BLCA
MEG3	BLCA
METTL11B	BLCA
METTL13	BLCA
METTL4	BLCA
MEX3B	BLCA
MFGE8	BLCA
MFHAS1	BLCA
MFSD1	BLCA
MGAT5	BLCA
MGC12916	BLCA
MICAL2	BLCA
MLXIP	BLCA
MMD	BLCA
MMGT1	BLCA
MMP16	BLCA
MMP23B	BLCA
MMP25	BLCA
MMP8	BLCA
MMS22L	BLCA
MNS1	BLCA
MOB1A	BLCA
MOB3B	BLCA
MORC4	BLCA
MOV10L1	BLCA
MPHOSPH9	BLCA
MPO	BLCA
MPP1	BLCA
MPZL1	BLCA
MRC2	BLCA
MRPL33	BLCA
MSANTD3	BLCA
MSH2	BLCA
MSH6	BLCA
MT1A	BLCA
MT1DP	BLCA
MT1L	BLCA
MT1X	BLCA
MT2A	BLCA
MTHFD1L	BLCA
MTMR12	BLCA
MYADM	BLCA
MYADML2	BLCA
MYBPC3	BLCA
MYH10	BLCA
MYO1B	BLCA
MYO1E	BLCA
MYO7A	BLCA
NAB2	BLCA
NABP1	BLCA
NAMPT	BLCA
NANP	BLCA
NAT16	BLCA
NAV2	BLCA
NBPF14	BLCA
NBPF15	BLCA
NBPF9	BLCA
NCAPD3	BLCA
NCEH1	BLCA
NCF2	BLCA
NCK1	BLCA
NCR3LG1	BLCA
NDE1	BLCA
NEDD1	BLCA
NEDD9	BLCA
NEK6	BLCA
NES	BLCA
NETO2	BLCA
NEU3	BLCA
NEURL1B	BLCA
NEUROG2	BLCA
NFATC1	BLCA
NFATC2	BLCA
NFE2	BLCA
NFIC	BLCA
NFIL3	BLCA
NFIX	BLCA
NINJ2	BLCA
NIPA1	BLCA
NKIRAS1	BLCA
NLGN2	BLCA
NLN	BLCA
NLRC4	BLCA
NLRC5	BLCA
NLRP12	BLCA
NMT2	BLCA
NOTCH2	BLCA
NPC1	BLCA
NR4A3	BLCA
NRAS	BLCA
NREP	BLCA
NRIP1	BLCA
NRP1	BLCA
NT5DC3	BLCA
NTM	BLCA
NTRK1	BLCA
NUDCD1	BLCA
NUMBL	BLCA
NUP153	BLCA
NUP160	BLCA
NUTM1	BLCA
NXPE3	BLCA
OAT	BLCA
OGFRL1	BLCA
OPN1SW	BLCA
ORAI1	BLCA
OSBPL10	BLCA
OSBPL11	BLCA
OSBPL6	BLCA
OSBPL8	BLCA
OSCAR	BLCA
OSGIN2	BLCA
OSTC	BLCA
OTUD6B	BLCA
OXCT1	BLCA
P2RX1	BLCA
P2RX5	BLCA
P3H1	BLCA
P3H3	BLCA
P4HA2	BLCA
P4HA3	BLCA
PADI2	BLCA
PAFAH1B2	BLCA
PALD1	BLCA
PALM2	BLCA
PALM2-AKAP2	BLCA
PANK1	BLCA
PANX1	BLCA
PAPPA	BLCA
PARP1	BLCA
PARP9	BLCA
PARVB	BLCA
PC	BLCA
PCDH18	BLCA
PCDHA1	BLCA
PCDHA2	BLCA
PCDHA3	BLCA
PCDHA4	BLCA
PCDHA7	BLCA
PCDHA8	BLCA
PCDHAC1	BLCA
PCDHB16	BLCA
PCDHB17P	BLCA
PCDHB2	BLCA
PCDHB3	BLCA
PCDHB5	BLCA
PCDHGA4	BLCA
PCDHGA9	BLCA
PCGF6	BLCA
PCNA	BLCA
PDE4DIP	BLCA
PDE5A	BLCA
PDE7A	BLCA
PDGFB	BLCA
PDGFC	BLCA
PDGFRB	BLCA
PDIA4	BLCA
PDIA5	BLCA
PDIA6	BLCA
PDLIM2	BLCA
PDPR	BLCA
PDXP	BLCA
PDZD8	BLCA
PDZK1	BLCA
PEA15	BLCA
PECR	BLCA
PER1	BLCA
PGAM5	BLCA
PGBD1	BLCA
PGD	BLCA
PGM2L1	BLCA
PGM3	BLCA
PHACTR1	BLCA
PHEX	BLCA
PHF2P1	BLCA
PHLPP2	BLCA
PIANP	BLCA
PID1	BLCA
PIGK	BLCA
PIGS	BLCA
PIK3AP1	BLCA
PIM2	BLCA
PIP4K2A	BLCA
PITPNM2	BLCA
PKD2L1	BLCA
PKN1	BLCA
PKN3	BLCA
PKP2	BLCA
PLA2G4C	BLCA
PLA2G5	BLCA
PLAGL1	BLCA
PLBD2	BLCA
PLCL1	BLCA
PLCL2	BLCA
PLCXD2	BLCA
PLD6	BLCA
PLEKHA8	BLCA
PLEKHG2	BLCA
PLEKHG4B	BLCA
PLEKHO2	BLCA
PLK2	BLCA
PLOD1	BLCA
PLOD2	BLCA
PLS3	BLCA
PLSCR4	BLCA
PLXDC1	BLCA
PMEPA1	BLCA
PMP22	BLCA
PNMA1	BLCA
PNMA6A	BLCA
POLA1	BLCA
POLA2	BLCA
POLD1	BLCA
POLE3	BLCA
POLR3G	BLCA
POM121L2	BLCA
PON2	BLCA
POPDC3	BLCA
POU6F1	BLCA
PPEF1	BLCA
PPM1J	BLCA
PPM1K	BLCA
PPP1R18	BLCA
PPP1R2P1	BLCA
PPP1R2P3	BLCA
PPP1R3B	BLCA
PPP2R3A	BLCA
PPP4R2	BLCA
PPT1	BLCA
PRDM1	BLCA
PRDM5	BLCA
PRDX4	BLCA
PRDX6	BLCA
PREX1	BLCA
PRKAR2A	BLCA
PRKCDBP	BLCA
PRKG1	BLCA
PROB1	BLCA
PROK2	BLCA
PROS1	BLCA
PRPH2	BLCA
PRPS1	BLCA
PRR16	BLCA
PRR34	BLCA
PRR34-AS1	BLCA
PRRG1	BLCA
PRTFDC1	BLCA
PSMB9	BLCA
PSMD11	BLCA
PSMD2	BLCA
PTGIR	BLCA
PTP4A1	BLCA
PTPN12	BLCA
PTPRJ	BLCA
PURG	BLCA
PUS7	BLCA
PVR	BLCA
PVRL3	BLCA
PXK	BLCA
PXMP2	BLCA
QKI	BLCA
QSOX2	BLCA
RAB23	BLCA
RAB27A	BLCA
RAB30	BLCA
RAB31	BLCA
RAB32	BLCA
RAB3IL1	BLCA
RABGAP1L	BLCA
RAD18	BLCA
RAD23B	BLCA
RAD51C	BLCA
RAD51D	BLCA
RALBP1	BLCA
RAN	BLCA
RAP2A	BLCA
RAPGEF1	BLCA
RARRES2	BLCA
RASA3	BLCA
RASAL2	BLCA
RASAL2-AS1	BLCA
RASGRP1	BLCA
RASL12	BLCA
RASSF1	BLCA
RASSF3	BLCA
RBM7	BLCA
RC3H2	BLCA
RCN3	BLCA
RDX	BLCA
RECQL	BLCA
REEP1	BLCA
RELL1	BLCA
RENBP	BLCA
RETSAT	BLCA
REV3L	BLCA
RFC3	BLCA
RFK	BLCA
RFX3	BLCA
RFX8	BLCA
RFXAP	BLCA
RGAG1	BLCA
RGL4	BLCA
RGPD1	BLCA
RGS10	BLCA
RHPN2	BLCA
RIC1	BLCA
RIMKLB	BLCA
RIMS4	BLCA
RLN1	BLCA
RLN2	BLCA
RMI1	BLCA
RNASE1	BLCA
RNASE3	BLCA
RNF115	BLCA
RNF130	BLCA
RNF144A	BLCA
RNF169	BLCA
RNF19B	BLCA
RNFT1	BLCA
ROCK2	BLCA
ROR1	BLCA
ROS1	BLCA
RPA3	BLCA
RPL13P5	BLCA
RPL23AP7	BLCA
RPN2	BLCA
RPS6KA5	BLCA
RRAGD	BLCA
RRAS2	BLCA
RRM1	BLCA
RTKN	BLCA
RTN3	BLCA
RTN4RL1	BLCA
RTN4RL2	BLCA
RUNDC2A	BLCA
RUSC2	BLCA
S100A10	BLCA
S1PR2	BLCA
SAC3D1	BLCA
SACS	BLCA
SAE1	BLCA
SAMD14	BLCA
SAMHD1	BLCA
SAP30	BLCA
SASS6	BLCA
SBNO1	BLCA
SCARF2	BLCA
SCARNA17	BLCA
SCG5	BLCA
SCN1B	BLCA
SCT	BLCA
SCYL2	BLCA
SDC3	BLCA
SEC11C	BLCA
SEC22C	BLCA
SEC23A	BLCA
SEC23B	BLCA
SEC24A	BLCA
SEC24D	BLCA
SELM	BLCA
SEMA3A	BLCA
SEMA4F	BLCA
SERPINB9	BLCA
SETD7	BLCA
SFT2D2	BLCA
SGCB	BLCA
SGIP1	BLCA
SGMS2	BLCA
SGPP1	BLCA
SGTB	BLCA
SH2B3	BLCA
SH2D1B	BLCA
SH3KBP1	BLCA
SH3PXD2B	BLCA
SHISA2	BLCA
SHROOM3	BLCA
SIRPA	BLCA
SIRPB1	BLCA
SIRT4	BLCA
SKA2	BLCA
SKIL	BLCA
SLC12A2	BLCA
SLC12A3	BLCA
SLC16A6	BLCA
SLC24A2	BLCA
SLC24A3	BLCA
SLC25A25	BLCA
SLC25A40	BLCA
SLC25A43	BLCA
SLC25A51	BLCA
SLC25A52	BLCA
SLC26A10	BLCA
SLC29A1	BLCA
SLC2A13	BLCA
SLC2A14	BLCA
SLC2A3	BLCA
SLC30A1	BLCA
SLC30A4	BLCA
SLC30A6	BLCA
SLC31A1	BLCA
SLC31A2	BLCA
SLC35G1	BLCA
SLC35G2	BLCA
SLC38A7	BLCA
SLC39A14	BLCA
SLC39A7	BLCA
SLC39A8	BLCA
SLC41A1	BLCA
SLC41A2	BLCA
SLC4A5	BLCA
SLC4A8	BLCA
SLC5A5	BLCA
SLC5A6	BLCA
SLC7A5P1	BLCA
SLC9A3R1	BLCA
SLC9A5	BLCA
SLC9B2	BLCA
SLCO2B1	BLCA
SLFN11	BLCA
SLFN13	BLCA
SMC1A	BLCA
SMC2	BLCA
SMC3	BLCA
SMC6	BLCA
SMCO2	BLCA
SMCO4	BLCA
SMG8	BLCA
SMIM13	BLCA
SMIM3	BLCA
SMO	BLCA
SMS	BLCA
SMTN	BLCA
SNTB1	BLCA
SNX16	BLCA
SNX24	BLCA
SNX30	BLCA
SNX8	BLCA
SOAT1	BLCA
SOBP	BLCA
SOGA1	BLCA
SOGA3	BLCA
SORBS1	BLCA
SOWAHD	BLCA
SPARC	BLCA
SPATC1	BLCA
SPIN4	BLCA
SPP1	BLCA
SPTA1	BLCA
SPTSSA	BLCA
SPTY2D1	BLCA
SQRDL	BLCA
SRGAP2	BLCA
SRXN1	BLCA
SSFA2	BLCA
SSR3	BLCA
SSRP1	BLCA
SSX2IP	BLCA
ST3GAL2	BLCA
ST6GAL1	BLCA
ST7-OT3	BLCA
ST8SIA2	BLCA
STAB1	BLCA
STAB2	BLCA
STAG1	BLCA
STARD4	BLCA
STARD8	BLCA
STC2	BLCA
STEAP1B	BLCA
STK3	BLCA
STK32B	BLCA
STK38L	BLCA
STMN1	BLCA
STMN3	BLCA
STOM	BLCA
STRBP	BLCA
STRN	BLCA
STT3B	BLCA
STX2	BLCA
STX5	BLCA
STXBP1	BLCA
SULF2	BLCA
SURF4	BLCA
SUSD6	BLCA
SUV39H2	BLCA
SUZ12	BLCA
SVIL	BLCA
SYDE1	BLCA
SYNE2	BLCA
SYNE3	BLCA
SYT10	BLCA
SYT5	BLCA
TAF13	BLCA
TAGLN3	BLCA
TAOK1	BLCA
TAP1	BLCA
TAP2	BLCA
TARS	BLCA
TAS1R3	BLCA
TBC1D16	BLCA
TBCEL	BLCA
TBX20	BLCA
TBXAS1	BLCA
TCAF1	BLCA
TCF4	BLCA
TCF7L1	BLCA
TCN2	BLCA
TCP11L1	BLCA
TDO2	BLCA
TDRD9	BLCA
TDRKH	BLCA
TEAD1	BLCA
TERT	BLCA
TESK2	BLCA
TEX2	BLCA
TEX30	BLCA
TFDP1	BLCA
TGFBR1	BLCA
TGFBRAP1	BLCA
TGM2	BLCA
THBS1	BLCA
THBS2	BLCA
THY1	BLCA
TIGAR	BLCA
TIGD3	BLCA
TIMM8A	BLCA
TLN2	BLCA
TM9SF2	BLCA
TMCC2	BLCA
TMCO3	BLCA
TMED5	BLCA
TMEM106A	BLCA
TMEM106C	BLCA
TMEM109	BLCA
TMEM132A	BLCA
TMEM132B	BLCA
TMEM136	BLCA
TMEM17	BLCA
TMEM170B	BLCA
TMEM176A	BLCA
TMEM176B	BLCA
TMEM194B	BLCA
TMEM200A	BLCA
TMEM206	BLCA
TMEM215	BLCA
TMEM229A	BLCA
TMEM236	BLCA
TMEM240	BLCA
TMEM241	BLCA
TMEM263	BLCA
TMEM39A	BLCA
TMEM64	BLCA
TMEM65	BLCA
TMOD2	BLCA
TMPO	BLCA
TMPPE	BLCA
TNF	BLCA
TNFAIP3	BLCA
TNFAIP8L1	BLCA
TNFRSF11A	BLCA
TNFRSF1B	BLCA
TNFRSF8	BLCA
TNFSF4	BLCA
TNFSF9	BLCA
TOR1AIP2	BLCA
TPM1	BLCA
TPM2	BLCA
TPM3	BLCA
TPP1	BLCA
TPST1	BLCA
TPTE	BLCA
TPTE2P6	BLCA
TRABD2A	BLCA
TRAM2	BLCA
TREML1	BLCA
TRIM37	BLCA
TRIM44	BLCA
TRIM6	BLCA
TRIM63	BLCA
TRIO	BLCA
TRPC3	BLCA
TRPC4	BLCA
TRPM2	BLCA
TRPS1	BLCA
TRPV2	BLCA
TSPAN4	BLCA
TSPAN5	BLCA
TTC26	BLCA
TTC39B	BLCA
TTC7A	BLCA
TUBA1A	BLCA
TUBA1B	BLCA
TUBB2B	BLCA
TULP3	BLCA
TWSG1	BLCA
TXLNG	BLCA
TXNDC16	BLCA
TXNDC5	BLCA
TXNRD1	BLCA
UAP1	BLCA
UAP1L1	BLCA
UBE2E2	BLCA
UBE2L6	BLCA
UBE2V2	BLCA
UCHL5	BLCA
UCK2	BLCA
UGCG	BLCA
UHMK1	BLCA
UHRF1BP1L	BLCA
ULK4P3	BLCA
UNC5C	BLCA
USP12	BLCA
USP13	BLCA
USP14	BLCA
USP18	BLCA
USP32	BLCA
VAMP7	BLCA
VCAN	BLCA
VENTX	BLCA
VKORC1L1	BLCA
VMO1	BLCA
VRK1	BLCA
WARS	BLCA
WDPCP	BLCA
WDR31	BLCA
WDR34	BLCA
WDYHV1	BLCA
WHSC1	BLCA
WIPI1	BLCA
WNT5B	BLCA
WWC3	BLCA
XIRP1	BLCA
XK	BLCA
XKR9	BLCA
XPNPEP2	BLCA
XPOT	BLCA
XXYLT1	BLCA
XYLB	BLCA
XYLT1	BLCA
YARS	BLCA
YIPF6	BLCA
YKT6	BLCA
YWHAG	BLCA
YWHAH	BLCA
YWHAQ	BLCA
YY2	BLCA
ZAK	BLCA
ZBED3	BLCA
ZBTB32	BLCA
ZC3H12D	BLCA
ZDHHC14	BLCA
ZFHX4-AS1	BLCA
ZFP69B	BLCA
ZIC1	BLCA
ZIC4	BLCA
ZMYND15	BLCA
ZNF280A	BLCA
ZNF281	BLCA
ZNF460	BLCA
ZNF467	BLCA
ZNF469	BLCA
ZNF521	BLCA
ZNF532	BLCA
ZNF556	BLCA
ZNF569	BLCA
ZNF815P	BLCA
ZNF833P	BLCA
ZP3	BLCA
ZRANB3	BLCA
ZW10	BLCA
CCDC169	CESC
FADS3	CESC
FAHD2B	CESC
KCNMB4	CESC
KIF7	CESC
SCARNA2	CESC
SOHLH2	CESC
ACVR2B	ESCA
ADCY6	ESCA
AGT	ESCA
ANKRD1	ESCA
CHKA	ESCA
FAM106CP	ESCA
FZD4	ESCA
GLCCI1	ESCA
GRIA4	ESCA
HAVCR1	ESCA
HRCT1	ESCA
IQCD	ESCA
KAAG1	ESCA
KIAA1549	ESCA
LOC100131496	ESCA
MERTK	ESCA
NR2F2	ESCA
RHOBTB1	ESCA
TNS3	ESCA
ZBED3-AS1	ESCA
ZSCAN2	ESCA
ABCA2	HNSC
ADORA2A-AS1	HNSC
ARHGAP4	HNSC
ARHGEF33	HNSC
ASB9	HNSC
ASCL4	HNSC
ATP2A3	HNSC
ATP6V0E2	HNSC
ATP6V0E2-AS1	HNSC
C10orf10	HNSC
C14orf39	HNSC
C5	HNSC
C5orf56	HNSC
CACNB4	HNSC
CCDC28B	HNSC
CCR10	HNSC
CENPV	HNSC
CHAD	HNSC
CLU	HNSC
CX3CL1	HNSC
ECHDC3	HNSC
ENPP5	HNSC
ENPP6	HNSC
ERO1LB	HNSC
EWSAT1	HNSC
FAM163A	HNSC
FAM171A1	HNSC
FAM221A	HNSC
FAM71E2	HNSC
FN3K	HNSC
FOXG1	HNSC
GATS	HNSC
GKAP1	HNSC
GPAT2	HNSC
GRIN2A	HNSC
H2BFXP	HNSC
HMX2	HNSC
ICAM4	HNSC
IL17RB	HNSC
IL17REL	HNSC
INSM1	HNSC
IRAK3	HNSC
KATNAL2	HNSC
KIF25	HNSC
KRT36	HNSC
KRT86	HNSC
LIMD2	HNSC
LOC100132111	HNSC
LOC286367	HNSC
LOC730101	HNSC
LOC81691	HNSC
LOXL4	HNSC
LRRC75A	HNSC
LY75	HNSC
LYPD6	HNSC
MAATS1	HNSC
MGAT3	HNSC
N4BP2L1	HNSC
NKX2-4	HNSC
NPPC	HNSC
NUP210	HNSC
ORAI2	HNSC
OXER1	HNSC
PAX6	HNSC
PBX1	HNSC
PBX4	HNSC
PCLO	HNSC
PDE6A	HNSC
PIWIL4	HNSC
PRH2	HNSC
RAMP2-AS1	HNSC
RBP3	HNSC
RHBDL3	HNSC
RPS6KL1	HNSC
SCARA3	HNSC
SH2B2	HNSC
SHCBP1L	HNSC
SIM2	HNSC
SLC10A4	HNSC
SLC12A7	HNSC
SLC16A8	HNSC
SLC7A2	HNSC
SOX30	HNSC
SP9	HNSC
SPOCK2	HNSC
STATH	HNSC
SVIP	HNSC
SYCE2	HNSC
SYDE2	HNSC
TAF7L	HNSC
TBL1Y	HNSC
TCEA3	HNSC
TDRD10	HNSC
TMEM139	HNSC
TMEM200C	HNSC
TMIGD2	HNSC
TMSB4Y	HNSC
TRAF1	HNSC
WBSCR28	HNSC
WNT1	HNSC
XKR5	HNSC
YPEL1	HNSC
ZCWPW1	HNSC
ZNF157	HNSC
ZNF37BP	HNSC
ZNF541	HNSC
ZPBP2	HNSC
ADAM8	KIRC
ADGRB2	KIRC
ASIP	KIRC
C19orf80	KIRC
C4orf48	KIRC
C8G	KIRC
C8orf22	KIRC
CAMK2N2	KIRC
CDCP1	KIRC
CREB3L3	KIRC
CRP	KIRC
CTXN1	KIRC
DAW1	KIRC
DGKG	KIRC
F2	KIRC
FAM151A	KIRC
FGA	KIRC
FGG	KIRC
GOLGA8CP	KIRC
GPR84	KIRC
GRIK4	KIRC
HAGHL	KIRC
HCAR2	KIRC
HCAR3	KIRC
HCN4	KIRC
ITIH1	KIRC
KCNK17	KIRC
KLB	KIRC
KRT25	KIRC
LAT	KIRC
LINC00704	KIRC
LOC100271831	KIRC
LOC153910	KIRC
LOC285733	KIRC
LOC728875	KIRC
MOCOS	KIRC
NEB	KIRC
NPY4R	KIRC
OLIG1	KIRC
PLTP	KIRC
PTGES	KIRC
RAB26	KIRC
RUFY4	KIRC
SEMA3C	KIRC
SLC13A3	KIRC
SLC35F3	KIRC
SLC38A5	KIRC
SPINK13	KIRC
TLCD1	KIRC
TMEM92	KIRC
TPSG1	KIRC
UGT1A10	KIRC
ACE	LGG
ADAMTS7	LGG
AFAP1L1	LGG
AGAP2-AS1	LGG
APOBEC3D	LGG
ATF3	LGG
AVIL	LGG
BCL2L12	LGG
C10orf55	LGG
C1RL	LGG
CARD16	LGG
CASP4	LGG
CCDC18	LGG
CELSR1	LGG
CEP135	LGG
CEP152	LGG
CHEK2	LGG
CISH	LGG
CITED1	LGG
CLEC18A	LGG
CLEC18B	LGG
CLEC18C	LGG
CLIC1	LGG
CMYA5	LGG
DRAXIN	LGG
DSG2	LGG
DUSP5	LGG
ECSCR	LGG
EGR1	LGG
ELF4	LGG
EMILIN2	LGG
EMILIN3	LGG
EPHA2	LGG
ETV7	LGG
F11R	LGG
FBXO39	LGG
FRRS1	LGG
GALNT3	LGG
GGT8P	LGG
GNG12	LGG
GSX2	LGG
HILS1	LGG
HIST1H3E	LGG
HLA-G	LGG
HLA-H	LGG
HOXC4	LGG
HOXD8	LGG
HSPA7	LGG
HSPG2	LGG
IGFBP3	LGG
IKBIP	LGG
IL1RAP	LGG
IRF1	LGG
ISG15	LGG
ISG20	LGG
JAG1	LGG
KIAA0040	LGG
KLHDC8A	LGG
KRT18	LGG
LAMC1	LGG
LAMC3	LGG
LDLRAD2	LGG
LIF	LGG
LINC00475	LGG
LXN	LGG
MEST	LGG
MMP14	LGG
MXRA5	LGG
MYBPH	LGG
MYOF	LGG
NRM	LGG
OAS2	LGG
OSR1	LGG
OTP	LGG
PAX3	LGG
PDLIM4	LGG
PHLDA2	LGG
PKIB	LGG
PLAT	LGG
PLBD1	LGG
PMFBP1	LGG
PSORS1C1	LGG
PTGER4	LGG
RAB34	LGG
RAD54B	LGG
RCC1	LGG
RGS16	LGG
RUNX1	LGG
S100A3	LGG
SEL1L3	LGG
SERPINH1	LGG
SIX6	LGG
SPINK8	LGG
SPRY1	LGG
SPRY4	LGG
ST14	LGG
STC1	LGG
SUSD2	LGG
TAGLN2	LGG
TCAF2	LGG
TES	LGG
TEX26	LGG
TFPI	LGG
TGIF1	LGG
TIMP1	LGG
TMEM255B	LGG
TP53I3	LGG
TUBA1C	LGG
VAV3	LGG
VDR	LGG
VGLL2	LGG
VWF	LGG
WEE1	LGG
YBX3P1	LGG
A4GNT	LIHC
AFP	LIHC
ANKS6	LIHC
AP1M2	LIHC
ARID3A	LIHC
BLMH	LIHC
BPIFA1	LIHC
C10orf35	LIHC
CHST10	LIHC
CRHR1-IT1	LIHC
CTNND2	LIHC
CYP19A1	LIHC
EGF	LIHC
FATE1	LIHC
FLVCR1	LIHC
FRAS1	LIHC
G6PD	LIHC
GLDN	LIHC
GPC3	LIHC
HOMER1	LIHC
INPP5J	LIHC
KCNF1	LIHC
KCTD17	LIHC
KISS1R	LIHC
LHFPL3	LIHC
LHFPL4	LIHC
LHX4	LIHC
LINGO1	LIHC
LOC441601	LIHC
LRRC1	LIHC
MBOAT4	LIHC
MGC57346	LIHC
MYEF2	LIHC
NMB	LIHC
NPSR1-AS1	LIHC
PAFAH1B3	LIHC
PAGE1	LIHC
PRR19	LIHC
PTPN20	LIHC
RNF24	LIHC
SLC1A5	LIHC
SLC39A4	LIHC
SNHG4	LIHC
SPATC1L	LIHC
STK39	LIHC
TFAP2E	LIHC
TMED3	LIHC
TNNC1	LIHC
TRIM17	LIHC
TRIM50	LIHC
TRIM59	LIHC
TTLL4	LIHC
TTYH1	LIHC
TYRO3	LIHC
ZDHHC8P1	LIHC
ZNF28	LIHC
ZNF285	LIHC
ZNF714	LIHC
ZNF93	LIHC
2016-09-01	STAD
A2M	STAD
ABCA1	STAD
ABI3	STAD
ADCY2	STAD
ADGRB3	STAD
ADIPOQ	STAD
AGAP2	STAD
ANGPTL7	STAD
AOC4P	STAD
APOL3	STAD
ARHGAP15	STAD
ARHGAP20	STAD
ARHGAP22	STAD
ARHGAP25	STAD
ARHGDIB	STAD
ARHGEF6	STAD
BAALC	STAD
BHLHE22	STAD
BLK	STAD
BMPER	STAD
BRINP3	STAD
C11orf21	STAD
C20orf166-AS1	STAD
CACNB2	STAD
CADM2	STAD
CCDC69	STAD
CCKAR	STAD
CCL22	STAD
CCR7	STAD
CD1D	STAD
CD4	STAD
CD52	STAD
CDC26	STAD
CELF2	STAD
CFD	STAD
CHRD	STAD
CHRNA6	STAD
CHST8	STAD
CLDN11	STAD
CLDN5	STAD
CLEC2B	STAD
CLIP4	STAD
CNGA3	STAD
CNTN2	STAD
CPB1	STAD
CTNNA3	STAD
CYP1B1-AS1	STAD
CYSLTR1	STAD
DCANP1	STAD
DNM1P46	STAD
DOCK8	STAD
DPEP2	STAD
EBF1	STAD
EBF2	STAD
ENPP2	STAD
EVC	STAD
FAM129C	STAD
FAM19A4	STAD
FAM65B	STAD
FBLN5	STAD
FGD2	STAD
FGF10	STAD
FIGF	STAD
FLT3LG	STAD
FNBP1	STAD
FRMD6	STAD
FRZB	STAD
FXYD1	STAD
GCSAML	STAD
GIMAP1	STAD
GIMAP4	STAD
GIMAP5	STAD
GIMAP6	STAD
GIMAP7	STAD
GIMAP8	STAD
GLI3	STAD
GLP2R	STAD
GPRASP1	STAD
GRIA1	STAD
GRPR	STAD
HACD1	STAD
HCLS1	STAD
HEPACAM	STAD
HMCN1	STAD
IFI16	STAD
IL16	STAD
IL18BP	STAD
JAM2	STAD
KCNIP1	STAD
KCNJ5	STAD
KCTD12	STAD
KCTD8	STAD
KIAA0408	STAD
KIR3DL1	STAD
KIRREL3	STAD
KLF12	STAD
KLHL14	STAD
KLRF1	STAD
KLRK1	STAD
L1TD1	STAD
LAPTM5	STAD
LAYN	STAD
LGI1	STAD
LGI4	STAD
LHFP	STAD
LILRA4	STAD
LIMS2	STAD
LINC00924	STAD
LINC01140	STAD
LINC01550	STAD
LMOD1	STAD
LOC374443	STAD
LOC401463	STAD
LPXN	STAD
LTC4S	STAD
MAB21L1	STAD
MAB21L2	STAD
MAF	STAD
MBNL1-AS1	STAD
MDFIC	STAD
MEF2C	STAD
METTL24	STAD
MFAP4	STAD
MLNR	STAD
MUSK	STAD
MYH11	STAD
MYOC	STAD
MYOCD	STAD
MYOT	STAD
NHSL2	STAD
NKAPL	STAD
NLGN3	STAD
NLRC3	STAD
NPTX1	STAD
NTRK3	STAD
OPRL1	STAD
P2RX2	STAD
PCA3	STAD
PCSK2	STAD
PDE1B	STAD
PDZD4	STAD
PENK	STAD
PIK3CD-AS1	STAD
PIRT	STAD
PKNOX2	STAD
PLAC9	STAD
PLXDC2	STAD
PMP2	STAD
POPDC2	STAD
POU2F2	STAD
PPP1R12B	STAD
PRDM6	STAD
PRELP	STAD
PREX2	STAD
PRICKLE2	STAD
PRKAR2B	STAD
PRKCQ	STAD
PRKD1	STAD
PTCH2	STAD
PTCHD1	STAD
PTPN5	STAD
PWAR5	STAD
PYGM	STAD
RAB9B	STAD
RARRES3	STAD
REM1	STAD
RERG	STAD
RIMBP3	STAD
RIMS1	STAD
RYR3	STAD
S1PR4	STAD
SAMD9L	STAD
SCARA5	STAD
SIGLEC16	STAD
SLC16A7	STAD
SLC9A9	STAD
SMYD1	STAD
SORCS1	STAD
SPARCL1	STAD
SPG20	STAD
SRL	STAD
SSBP2	STAD
SSPN	STAD
STMN2	STAD
STON1-GTF2A1L	STAD
SUSD5	STAD
SYNE1	STAD
SYT15	STAD
TAC1	STAD
TACR2	STAD
TARP	STAD
TCEAL7	STAD
TCF23	STAD
TENM4	STAD
TIAM1	STAD
TIMD4	STAD
TLR9	STAD
TM6SF1	STAD
TMEM119	STAD
TMEM132C	STAD
TMEM156	STAD
TMEM47	STAD
TMOD1	STAD
TNS1	STAD
TNXB	STAD
TRIM9	STAD
TSPAN32	STAD
[truncated: 354 more rows]

## Sheet: high_grade_low
Genes exclusively downregulated in high-grade cancers compared to low-grade cancers in a single cancer type.
Symbol	Cancer type
P2RX6	BLCA
NSUN6	BLCA
AES	BLCA
ZNF385A	BLCA
CYP4F35P	BLCA
SSH3	BLCA
AIG1	BLCA
IFT140	BLCA
SIGLEC15	BLCA
FAM219B	BLCA
JMJD7-PLA2G4B	BLCA
HIGD2A	BLCA
KRTAP5-10	BLCA
LINC00336	BLCA
LOC730668	BLCA
TRIOBP	BLCA
TSPAN14	BLCA
NADSYN1	BLCA
IP6K2	BLCA
ORAI3	BLCA
THAP4	BLCA
PIGZ	BLCA
FLJ44635	BLCA
ZNF446	BLCA
OR9K2	BLCA
MAN2C1	BLCA
COMT	BLCA
SPATA20	BLCA
UGT2B28	BLCA
SNX14	BLCA
ARHGEF10L	BLCA
ACTG1P4	BLCA
ZBTB7A	BLCA
SMAD6	BLCA
TUBG2	BLCA
CDC42EP5	BLCA
FAM212A	BLCA
ZNF33B	BLCA
ZFPM1	BLCA
PSD4	BLCA
SWSAP1	BLCA
CAPN15	BLCA
TP53TG1	BLCA
ZBTB48	BLCA
CLK3	BLCA
SMAD3	BLCA
KIAA0141	BLCA
HOMEZ	BLCA
RHOT2	BLCA
OBFC1	BLCA
FCHSD1	BLCA
LPCAT4	BLCA
KCNH4	BLCA
C2orf66	BLCA
TSPO	BLCA
LRRC49	BLCA
TMEM51	BLCA
COX4I1	BLCA
MZF1	BLCA
C14orf159	BLCA
BTBD9	BLCA
SAMD10	BLCA
KRTAP5-8	BLCA
ARHGAP6	BLCA
ZNF205	BLCA
ZNF658	BLCA
PYCR2	BLCA
TRAPPC1	BLCA
TOLLIP	BLCA
PPFIBP2	BLCA
LPIN3	BLCA
HECTD2-AS1	BLCA
GALE	BLCA
FLJ42393	BLCA
ALG13	BLCA
YBEY	BLCA
RPL21P44	BLCA
TRPT1	BLCA
VPS37B	BLCA
TMC7	BLCA
GKN1	BLCA
SMPD2	BLCA
RNPEPL1	BLCA
TFB1M	BLCA
ADAD2	BLCA
GTF2IRD1P1	BLCA
ACYP2	BLCA
TRIM8	BLCA
C11orf1	BLCA
KRTAP5-7	BLCA
FARP2	BLCA
MAPK8IP3	BLCA
GLTSCR2	BLCA
SELO	BLCA
IGBP1	BLCA
SULT1A1	BLCA
MIER2	BLCA
PLXNB1	BLCA
NDUFA7	BLCA
RPL3	BLCA
PLXNB3	BLCA
CCDC101	BLCA
TPCN1	BLCA
GEMIN8	BLCA
NDUFB8	BLCA
PDE4C	BLCA
DIS3L2	BLCA
MSTN	BLCA
MBOAT7	BLCA
NARFL	BLCA
LOC283070	BLCA
LDB1	BLCA
FAM213B	BLCA
UNC93B1	BLCA
DAZ1	BLCA
ZNF513	BLCA
TBX6	BLCA
LZTS2	BLCA
FAM213A	BLCA
LOC148696	BLCA
C21orf15	BLCA
TRABD	BLCA
TMEM134	BLCA
SRSF8	BLCA
CTDSP1	BLCA
C12orf10	BLCA
FOXH1	BLCA
MCTP2	BLCA
ARPC3	BLCA
THEM6	BLCA
E4F1	BLCA
RPL4	BLCA
SCAND2P	BLCA
TPT1	BLCA
FBXW4	BLCA
ZNF219	BLCA
DISP1	BLCA
PPIEL	BLCA
SH3GLB2	BLCA
SH2B1	BLCA
LRIT3	BLCA
MRPS31	BLCA
NAPA	BLCA
DCAKD	BLCA
BIN3	BLCA
SLC22A5	BLCA
SH3BGRL3	BLCA
PRICKLE4	BLCA
LUC7L	BLCA
NT5C	BLCA
PLEKHH3	BLCA
TTLL3	BLCA
ZMIZ1	BLCA
PCBD1	BLCA
PDE10A	BLCA
CCDC24	BLCA
KIAA0895L	BLCA
TUBGCP6	BLCA
GNPDA1	BLCA
MROH7	BLCA
ZNF414	BLCA
FAM223B	BLCA
RNF44	BLCA
CTF1	BLCA
ST3GAL5	BLCA
HOXB1	BLCA
MZT2A	BLCA
CBR4	BLCA
GOT2	BLCA
ZNF561	BLCA
ASB13	BLCA
MPG	BLCA
PERM1	BLCA
C17orf100	BLCA
PNISR	BLCA
GNB2L1	BLCA
DDX26B	BLCA
CORO1B	BLCA
WFIKKN1	BLCA
ARV1	BLCA
ZNF837	BLCA
PPDPF	BLCA
RPL14	BLCA
DNM2	BLCA
GTF2IRD2	BLCA
FAM86B3P	BLCA
RPS2	BLCA
ABHD14B	BLCA
TMEM181	BLCA
FLOT2	BLCA
RABEP2	BLCA
RPL19P12	BLCA
RPL29	BLCA
RPS14	BLCA
MED11	BLCA
HIGD1B	BLCA
LINC00265	BLCA
ZNF552	BLCA
RAB40C	BLCA
TRAK1	BLCA
ATG4B	BLCA
ARG2	BLCA
COX5A	BLCA
MVK	BLCA
SPATA24	BLCA
HEBP2	BLCA
FAM160B2	BLCA
ACAD10	BLCA
SLC9A1	BLCA
TSGA10IP	BLCA
MVB12B	BLCA
PICK1	BLCA
MTRF1	BLCA
LINC00324	BLCA
TRIM74	BLCA
CCDC94	BLCA
LDHB	BLCA
OR5M11	BLCA
B9D2	BLCA
ATF7IP2	BLCA
LINC00893	BLCA
ATG4D	BLCA
TMEM259	BLCA
RXRA	BLCA
OGT	BLCA
C15orf52	BLCA
AATBC	BLCA
ZNRD1	BLCA
APOBR	BLCA
DUSP28	BLCA
ZNF211	BLCA
AGAP11	BLCA
NDUFA1	BLCA
GSTO1	BLCA
FAM162A	BLCA
EML2	BLCA
ANKZF1	BLCA
D2HGDH	BLCA
ANKRD20A11P	BLCA
FLYWCH1	BLCA
MSRA	BLCA
TEX264	BLCA
S100A6	BLCA
ZNF692	BLCA
MOB3C	BLCA
NPAS2	BLCA
ORMDL3	BLCA
DNAJC17	BLCA
MFSD5	BLCA
LINC01089	BLCA
DOPEY1	BLCA
QARS	BLCA
RAI1	BLCA
VASP	BLCA
PIWIL1	BLCA
ZNF846	BLCA
GOLGA6L9	BLCA
SCARNA7	BLCA
TSPAN31	BLCA
PARP4	BLCA
SPSB3	BLCA
PLXNB2	BLCA
RGL2	BLCA
C10orf82	BLCA
CHKB-CPT1B	BLCA
PAX8	BLCA
DYRK1B	BLCA
PFKL	BLCA
RGS12	BLCA
PGPEP1	BLCA
OR13A1	BLCA
SLC45A3	BLCA
CUL9	BLCA
TAPT1-AS1	BLCA
PTPRN2	BLCA
CDK10	BLCA
ERMARD	BLCA
TCEB2	BLCA
LINC01011	BLCA
ACAA1	BLCA
DNAJC4	BLCA
CIB1	BLCA
USP40	BLCA
STK36	BLCA
SGSM3	BLCA
SEMA3F	BLCA
HDAC10	BLCA
RPL28	BLCA
ANXA11	BLCA
COL6A5	BLCA
ROGDI	BLCA
HSFX2	BLCA
SPERT	BLCA
GNPTG	BLCA
NUTM2F	BLCA
GTF2IRD2B	BLCA
SEPW1	BLCA
DGKQ	BLCA
FAM193B	BLCA
COX6A1	BLCA
ASCC2	BLCA
ADGRF1	BLCA
ALOX5	BLCA
BLOC1S1	BLCA
ACY1	BLCA
AGAP3	BLCA
PTPRU	BLCA
BHLHE41	BLCA
ZNF396	BLCA
AGER	BLCA
CCDC130	BLCA
AGAP4	BLCA
B3GALNT1	BLCA
VILL	BLCA
SCAP	BLCA
ZNF276	BLCA
PLA2G6	BLCA
PTRHD1	BLCA
COX7C	BLCA
ZSCAN4	BLCA
KLHL31	BLCA
WIBG	BLCA
NDUFC1	BLCA
ANKHD1-EIF4EBP3	BLCA
HEXDC	BLCA
CLK1	BLCA
SCRN2	BLCA
FAM86HP	BLCA
FAHD2CP	BLCA
MSH3	BLCA
RPL6	BLCA
YPEL3	BLCA
SRSF5	BLCA
NDUFS7	BLCA
RBM5	BLCA
HEXIM1	BLCA
RBM44	BLCA
RPL34	BLCA
ZNF320	BLCA
RNF126	BLCA
CDK18	BLCA
AGAP5	BLCA
PCNXL2	BLCA
SLC25A27	BLCA
TMBIM4	BLCA
PPIL3	BLCA
NLRP1	BLCA
GNRHR2	BLCA
CHCHD10	BLCA
ZNF440	BLCA
SFI1	BLCA
SLC24A1	BLCA
UBA7	BLCA
ZNF436-AS1	BLCA
SEMA6A	BLCA
LUC7L3	BLCA
PAM16	BLCA
ADGRA1	BLCA
NDUFAF3	BLCA
AQP7P3	BLCA
NOL12	BLCA
IKBKB	BLCA
CAPN10	BLCA
PATZ1	BLCA
TMEM175	BLCA
C16orf13	BLCA
BLCAP	BLCA
ATP1A1-AS1	BLCA
FLJ23867	BLCA
PPIP5K1	BLCA
TMEM102	BLCA
GJB4	BLCA
RAB11A	BLCA
LFNG	BLCA
GSDMB	BLCA
ZNF155	BLCA
SGSM2	BLCA
PGLS	BLCA
PRKCD	BLCA
MFSD10	BLCA
CRTC1	BLCA
RHBDF1	BLCA
TBC1D3B	BLCA
SCAMP5	BLCA
AGAP6	BLCA
EPB41L4A-AS1	BLCA
IGBP1P1	BLCA
ID4	BLCA
ZNF443	BLCA
C6orf136	BLCA
CNKSR1	BLCA
CD46	BLCA
ABCG1	BLCA
FLJ42627	BLCA
PWWP2B	BLCA
RCOR3	BLCA
ZNF20	BLCA
FAM195A	BLCA
ARHGEF28	BLCA
TEKT5	BLCA
CYBA	BLCA
RPL18	BLCA
PIK3IP1	BLCA
BCAN	BLCA
LINC00894	BLCA
FIG4	BLCA
WASH3P	BLCA
ZNF132	BLCA
DEF6	BLCA
ATAD3C	BLCA
ATP5D	BLCA
AP3M2	BLCA
SOX13	BLCA
ST3GAL4	BLCA
SLC23A2	BLCA
TNK1	BLCA
SDR39U1	BLCA
MIF	BLCA
ZNF580	BLCA
TXNDC17	BLCA
ZNF763	BLCA
NR2F6	BLCA
RAB40AL	BLCA
THAP10	BLCA
WASH2P	BLCA
LINC01341	BLCA
ZNF223	BLCA
RPL19	BLCA
FAM173A	BLCA
GIPC1	BLCA
ASMTL-AS1	BLCA
TYSND1	BLCA
DOCK6	BLCA
RSPH3	BLCA
WFDC13	BLCA
SLC6A8	BLCA
ACCS	BLCA
RSRP1	BLCA
STAT6	BLCA
NSUN5P2	BLCA
ACADVL	BLCA
C20orf194	BLCA
GPSM3	BLCA
PRDX5	BLCA
IVD	BLCA
C11orf49	BLCA
RPS20	BLCA
ME3	BLCA
MST1L	BLCA
TMEM129	BLCA
MDM4	BLCA
CCDC57	BLCA
LIPE	BLCA
LRP5	BLCA
ABHD17C	BLCA
ANKRD20A9P	BLCA
CHD3	BLCA
HIP1R	BLCA
ZNF319	BLCA
TEAD3	BLCA
ID2B	BLCA
THAP3	BLCA
RPLP0	BLCA
PHLDA3	BLCA
PRICKLE3	BLCA
LIMD1	BLCA
LAMA5	BLCA
WDR27	BLCA
ZNF784	BLCA
OFD1	BLCA
PHYKPL	BLCA
THOC6	BLCA
NDUFA3	BLCA
GSTK1	BLCA
SERF2	BLCA
HSP90AB4P	BLCA
TMEM8B	BLCA
UBAP1L	BLCA
RBM6	BLCA
TEN1	BLCA
EOGT	BLCA
MGMT	BLCA
NDUFA13	BLCA
TBCK	BLCA
DAB2IP	BLCA
CHMP2A	BLCA
RPS9	BLCA
RRN3P1	BLCA
RAB40A	BLCA
REG4	BLCA
METTL21EP	BLCA
ZNF547	BLCA
SMIM1	BLCA
NSUN5P1	BLCA
ANKRD13D	BLCA
ZNF626	BLCA
RHOBTB2	BLCA
TMEM219	BLCA
MTCL1	BLCA
SLC25A6	BLCA
ACOT11	BLCA
TBC1D3	BLCA
SH2D3A	BLCA
C14orf79	BLCA
TAX1BP3	BLCA
ID2	BLCA
MRPL54	BLCA
SRP14P1	BLCA
CAPN3	BLCA
ARRDC1	BLCA
DFNB59	BLCA
C7orf55	BLCA
GSTP1	BLCA
RPLP1	BLCA
UGT1A6	BLCA
ACVR2A	BLCA
CRYGS	BLCA
MKNK2	BLCA
MMP24	BLCA
HES1	BLCA
SV2C	BLCA
UNC5B	BLCA
PARP3	BLCA
LOC100288778	BLCA
RPS15	BLCA
AVPI1	BLCA
C4orf33	BLCA
SERINC4	BLCA
ARHGAP27	BLCA
ADRB1	BLCA
ZNF506	BLCA
C9orf16	BLCA
NRN1L	BLCA
BAALC-AS2	BLCA
TRIM2	BLCA
ZNF248	BLCA
C17orf82	BLCA
TRIB2	BLCA
LRRC29	BLCA
SLC10A5	BLCA
CCNL2	BLCA
SNAI3	BLCA
RILP	BLCA
TMEM205	BLCA
ABR	BLCA
LOC100128288	BLCA
C8orf82	BLCA
LOC388692	BLCA
COX5B	BLCA
TRAPPC5	BLCA
ZNF524	BLCA
UGT2B11	BLCA
PRPF40B	BLCA
TMEM116	BLCA
ITM2B	BLCA
PCED1A	BLCA
NOL4L	BLCA
PRKAG3	BLCA
SLC35E2B	BLCA
SPATA2L	BLCA
AGAP8	BLCA
ACSBG1	BLCA
MORN4	BLCA
GPX1	BLCA
FANCL	BLCA
PPP1R16A	BLCA
ZNF19	BLCA
SPRED2	BLCA
OR10H1	BLCA
TXNIP	BLCA
GLI4	BLCA
ZNF814	BLCA
ANKS3	BLCA
RCBTB2	BLCA
RPL13A	BLCA
SMIM4	BLCA
WASH7P	BLCA
DECR1	BLCA
LOC653501	BLCA
NRG2	BLCA
RHPN1	BLCA
RPSA	BLCA
IFT27	BLCA
LOC256880	BLCA
CAPN5	BLCA
METTL7A	BLCA
BCL2L10	BLCA
C10orf105	BLCA
KCNAB3	BLCA
PDXDC2P	BLCA
RPS10P7	BLCA
DGAT1	BLCA
USH2A	BLCA
MAP3K5	BLCA
AURKC	BLCA
TNFRSF10B	BLCA
DFNA5	BLCA
ZNF662	BLCA
GOLGA2P10	BLCA
TMCO4	BLCA
SIGIRR	BLCA
ZMYND8	BLCA
DNM1P35	BLCA
LINC00663	BLCA
PXN	BLCA
GDPGP1	BLCA
FOXD4	BLCA
ALKBH7	BLCA
B3GALT4	BLCA
KIFC2	BLCA
JUNB	BLCA
RAPGEF3	BLCA
GLIDR	BLCA
INPP5D	BLCA
LMNTD2	BLCA
TNFAIP2	BLCA
TXNRD2	BLCA
C3orf62	BLCA
ZNF302	BLCA
PIK3C2B	BLCA
NUDT14	BLCA
ABCA5	BLCA
VEGFA	BLCA
SPRY2	BLCA
LOC100270804	BLCA
NPEPL1	BLCA
TPRN	BLCA
PRR22	BLCA
NKTR	BLCA
PPP1R13B	BLCA
LINC00174	BLCA
TRIM52	BLCA
ZSWIM6	BLCA
PHLDB3	BLCA
NAT8	BLCA
ATP5EP2	BLCA
FOXD4L6	BLCA
RPL13AP3	BLCA
SLC4A9	BLCA
PLEC	BLCA
URAHP	BLCA
SLC48A1	BLCA
ZNF266	BLCA
COLQ	BLCA
FAH	BLCA
KCTD11	BLCA
FLJ10038	BLCA
CHCHD5	BLCA
ARHGEF19	BLCA
SHC3	BLCA
MTSS1L	BLCA
TDRD6	BLCA
TMEM86B	BLCA
ZNF222	BLCA
ZNF792	BLCA
TREX1	BLCA
ACRC	BLCA
CYP4Z1	BLCA
ACTL10	BLCA
NUDT4	BLCA
ENGASE	BLCA
DPCD	BLCA
KIAA0907	BLCA
TPK1	BLCA
CXXC1	BLCA
FAM83H	BLCA
SNHG10	BLCA
ATXN7L2	BLCA
NME2P1	BLCA
CAB39L	BLCA
ATP8B1	BLCA
ARGLU1	BLCA
ACSM6	BLCA
FAM86B1	BLCA
RASSF7	BLCA
NFYC-AS1	BLCA
ESRP2	BLCA
CHRNA10	BLCA
LOC146880	BLCA
TNNI1	BLCA
SPIRE2	BLCA
NME3	BLCA
HCG2P7	BLCA
SNHG7	BLCA
POLI	BLCA
ICAM2	BLCA
KIAA1217	BLCA
TMEM54	BLCA
ATG16L2	BLCA
APOBEC2	BLCA
NRG4	BLCA
FRY	BLCA
BTG2	BLCA
ZKSCAN7	BLCA
NEK8	BLCA
SAMD12	BLCA
IGF2	BLCA
CLVS1	BLCA
TMEM198	BLCA
REM2	BLCA
PLEKHM1P	BLCA
FAM86DP	BLCA
ARHGAP23	BLCA
EFHD2	BLCA
LINC00479	BLCA
CROT	BLCA
SNHG8	BLCA
ARHGEF16	BLCA
POM121L10P	BLCA
PARK2	BLCA
MMP15	BLCA
ZSCAN9	BLCA
ZNF596	BLCA
FAM86FP	BLCA
DNASE1	BLCA
KLRAP1	BLCA
PSCA	BLCA
OR10H2	BLCA
IKZF2	BLCA
NUDT12	BLCA
SLC26A5	BLCA
RAB15	BLCA
SLC29A3	BLCA
SUOX	BLCA
LIMCH1	BLCA
ZNF823	BLCA
HERC2P2	BLCA
ZNF252P-AS1	BLCA
TCIRG1	BLCA
PLXNA2	BLCA
ZNF487	BLCA
PWAR1	BLCA
TNK2	BLCA
GRAMD1C	BLCA
GOLGA6L10	BLCA
EPB41L4A-AS2	BLCA
TMEM204	BLCA
ZNF44	BLCA
PGAP1	BLCA
FAM73B	BLCA
GPC1	BLCA
SCART1	BLCA
SESN1	BLCA
EXD3	BLCA
CEP290	BLCA
TNFRSF21	BLCA
CCNT2	BLCA
SETMAR	BLCA
HDAC11	BLCA
DHRS12	BLCA
POU2F1	BLCA
FAM162B	BLCA
ANKRD50	BLCA
LINC01000	BLCA
C1orf53	BLCA
MYL5	BLCA
EGFL8	BLCA
ALPK1	BLCA
C3orf35	BLCA
HSBP1L1	BLCA
KIAA1522	BLCA
BDNF-AS	BLCA
BCAT2	BLCA
RPL23P8	BLCA
NUDT8	BLCA
PHLPP1	BLCA
RPS6	BLCA
LRRC39	BLCA
ZNF503	BLCA
ST3GAL1	BLCA
TSSK1B	BLCA
LOC143188	BLCA
RASA4CP	BLCA
TP53	BLCA
RIPK4	BLCA
HNRNPU-AS1	BLCA
ATP1A4	BLCA
FOXD4L2	BLCA
ADSSL1	BLCA
TSNARE1	BLCA
SEC31B	BLCA
ABO	BLCA
TBC1D3G	BLCA
PPARG	BLCA
FOXP1	BLCA
TOP1MT	BLCA
USP31	BLCA
C5orf45	BLCA
KCNS3	BLCA
TSPAN12	BLCA
CCDC125	BLCA
RPL39	BLCA
TTLL13P	BLCA
TMBIM1	BLCA
LENG8	BLCA
SLC20A1	BLCA
ZNF10	BLCA
TINAGL1	BLCA
C8orf31	BLCA
C6orf203	BLCA
SLC38A2	BLCA
MIR22HG	BLCA
CATSPER1	BLCA
OSBPL7	BLCA
CLDN15	BLCA
SLC26A1	BLCA
C14orf181	BLCA
TUBB8	BLCA
TTC28-AS1	BLCA
ALG1L2	BLCA
C2orf82	BLCA
PLIN5	BLCA
INPP1	BLCA
SRGAP3	BLCA
KRT13	BLCA
ZNF160	BLCA
PLEKHG3	BLCA
SDR42E1	BLCA
ZNF432	BLCA
C1orf220	BLCA
MRPL42P5	BLCA
FUZ	BLCA
KRTCAP3	BLCA
FLT1	BLCA
TOM1L2	BLCA
TCTE3	BLCA
GATA2	BLCA
PPP1R9A	BLCA
WDR90	BLCA
HSH2D	BLCA
ETV2	BLCA
ZNF141	BLCA
TTTY14	BLCA
TNFSF13	BLCA
OR2A9P	BLCA
SNTG1	BLCA
CSAD	BLCA
ZNF799	BLCA
C19orf60	BLCA
DANCR	BLCA
ZNF137P	BLCA
TMEM30B	BLCA
TP53INP1	BLCA
SHROOM2	BLCA
S1PR5	BLCA
SLC22A18	BLCA
LCE1E	BLCA
TRPV4	BLCA
FAM63A	BLCA
PLEKHA7	BLCA
SCN5A	BLCA
TRIM13	BLCA
PPIF	BLCA
POLR2J3	BLCA
GGT7	BLCA
SCGB1B2P	BLCA
C20orf195	BLCA
EME2	BLCA
TFEB	BLCA
ANGPT4	BLCA
SLC35G5	BLCA
VWA5B1	BLCA
CHST5	BLCA
SYT2	BLCA
OR10H5	BLCA
C9orf163	BLCA
CLCN3	BLCA
SLC2A9	BLCA
PWRN1	BLCA
STK32A	BLCA
FAM84A	BLCA
ARVCF	BLCA
PTK2B	BLCA
SH3TC1	BLCA
DNAJB3	BLCA
LINC00685	BLCA
NPAP1	BLCA
CHMP4C	BLCA
B3GAT1	BLCA
ZNF429	BLCA
CDK3	BLCA
CCL27	BLCA
LOC100270746	BLCA
TCEA2	BLCA
NAT8B	BLCA
SLC7A9	BLCA
NPIPB5	BLCA
FSIP1	BLCA
PP14571	BLCA
C19orf71	BLCA
EDARADD	BLCA
PLB1	BLCA
FAAH2	BLCA
CATSPER3	BLCA
KIAA1107	BLCA
MORN1	BLCA
RASSF5	BLCA
LRAT	BLCA
LGALS3BP	BLCA
TBX2	BLCA
RPS28	BLCA
AGPAT2	BLCA
CBX7	BLCA
KLHL29	BLCA
UNC5CL	BLCA
PTPRS	BLCA
FCRLB	BLCA
TMEM105	BLCA
ZNF737	BLCA
ZNF69	BLCA
MAP9	BLCA
DLL4	BLCA
SLC16A5	BLCA
PSD3	BLCA
SLC34A3	BLCA
RPL31P11	BLCA
FES	BLCA
SLC26A8	BLCA
SHROOM4	BLCA
ZNF597	BLCA
PARD6G-AS1	BLCA
TGFBR3	BLCA
MIRLET7BHG	BLCA
ZNF425	BLCA
GNRH1	BLCA
GAREM	BLCA
H2AFY2	BLCA
TBC1D3H	BLCA
ZNF253	BLCA
RPS27	BLCA
LRFN2	BLCA
FAM169A	BLCA
TEPP	BLCA
ZNF90	BLCA
EPHX2	BLCA
TFF2	BLCA
CCRL2	BLCA
MAP10	BLCA
CRB3	BLCA
EPS8L2	BLCA
CLDN23	BLCA
SDHAP3	BLCA
PRRT1	BLCA
KLF5	BLCA
PPARGC1B	BLCA
ZNF439	BLCA
ZNF503-AS2	BLCA
ABHD11	BLCA
ZNF774	BLCA
LOC646471	BLCA
GPR160	BLCA
LOC91450	BLCA
ZNF83	BLCA
ZNF345	BLCA
DICER1-AS1	BLCA
CCDC106	BLCA
FLJ34503	BLCA
FAM71F2	BLCA
LARGE	BLCA
TMEM91	BLCA
ITGB4	BLCA
EPOR	BLCA
ITGA3	BLCA
RIPK3	BLCA
CGB7	BLCA
PLEKHG1	BLCA
RTP4	BLCA
RHBDL1	BLCA
MACROD1	BLCA
CAMK1D	BLCA
FAM150A	BLCA
AHSA2	BLCA
GJA9	BLCA
CORO2A	BLCA
ABCB6	BLCA
SLC45A4	BLCA
ASTN2	BLCA
TLE4	BLCA
GOLGA6L5P	BLCA
PARD6G	BLCA
CRIP2	BLCA
ZNF502	BLCA
PSORS1C3	BLCA
MMRN2	BLCA
LRTM1	BLCA
MYLIP	BLCA
ZNF177	BLCA
NPIPB3	BLCA
MAOA	BLCA
TSPAN6	BLCA
ERBB3	BLCA
LOC389332	BLCA
KIAA1875	BLCA
FAT1	BLCA
PTPRM	BLCA
RGS17	BLCA
L3MBTL1	BLCA
FAM13A-AS1	BLCA
MST1P2	BLCA
ADAMTSL5	BLCA
GOLGA8B	BLCA
QRFPR	BLCA
ADAP1	BLCA
HSPB1P1	BLCA
ATP1B1	BLCA
SPATA31C1	BLCA
CNN2	BLCA
FAM186A	BLCA
ATP6AP1L	BLCA
MRGPRX2	BLCA
COBLL1	BLCA
ZFP2	BLCA
NLRP9	BLCA
MAGI1	BLCA
ELF3	BLCA
SARM1	BLCA
PAQR8	BLCA
C21orf62-AS1	BLCA
RALGPS1	BLCA
ZSCAN1	BLCA
LRRC4B	BLCA
CCNJL	BLCA
CASR	BLCA
THAP7-AS1	BLCA
SLC52A3	BLCA
ADCY10P1	BLCA
TRAPPC6A	BLCA
ADAMTS13	BLCA
APOL2	BLCA
UBE2Q2P2	BLCA
COX4I2	BLCA
NDUFA4L2	BLCA
SCUBE1	BLCA
RS1	BLCA
SYTL2	BLCA
EPB41L4A	BLCA
RNF208	BLCA
PCSK4	BLCA
SHROOM1	BLCA
ZNF540	BLCA
DMRTC1B	BLCA
POLR2J2	BLCA
CTAGE4	BLCA
AHRR	BLCA
PDE4D	BLCA
SHC2	BLCA
ZNF608	BLCA
CATSPER2	BLCA
CPAMD8	BLCA
GOLGA8A	BLCA
ZNF610	BLCA
DNAH1	BLCA
HSPB1	BLCA
STRC	BLCA
IRS1	BLCA
SLC26A7	BLCA
LINC01590	BLCA
ZNF175	BLCA
EMP2	BLCA
SLC37A1	BLCA
SEMA3B	BLCA
PHACTR3	BLCA
TMPRSS11B	CESC
RAB11FIP1	CESC
FAM182B	CESC
TMPRSS11BNL	CESC
PLD1	CESC
UBE2Q2P3	CESC
MUC21	CESC
RHBDL2	CESC
BAIAP2L2	CESC
MYH14	CESC
LANCL3	CESC
FAM182A	CESC
SGPP2	CESC
FAM157A	CESC
GPR15	CESC
ACPP	CESC
TIPARP	ESCA
CHRNB4	ESCA
TPBG	ESCA
ANXA8L1	ESCA
SYK	ESCA
C12orf54	ESCA
CD9	ESCA
BICD2	ESCA
HSD17B1	ESCA
MAST4	ESCA
DUSP7	ESCA
ODF3L1	ESCA
ATP1B3	ESCA
LRRC8A	ESCA
C4orf36	ESCA
PITPNM3	ESCA
ATP10D	ESCA
LGALSL	HNSC
GJA1	HNSC
BNIPL	HNSC
CRCT1	HNSC
TMEM79	HNSC
SPRR2B	HNSC
LCE3E	HNSC
IL36RN	HNSC
IL36G	HNSC
PPARD	HNSC
SPRR2G	HNSC
ALOX12B	HNSC
LIPN	HNSC
PGLYRP4	HNSC
ARHGEF4	HNSC
KPRP	HNSC
GSDMA	HNSC
DEFB103A	HNSC
ABCA12	HNSC
PNLIPRP3	HNSC
LCE3D	HNSC
CDSN	HNSC
BPIFC	HNSC
SLC22A23	HNSC
IGFL1	HNSC
SLC27A4	HNSC
LIPK	HNSC
NLRX1	HNSC
SLC5A10	HNSC
TUBA4A	HNSC
FAM83B	HNSC
FAM25BP	HNSC
KLK9	HNSC
RAB38	HNSC
GSDMC	HNSC
FAM83G	HNSC
LCE2C	HNSC
IL1F10	HNSC
SCNN1D	HNSC
LIPM	HNSC
FAM89A	HNSC
HK2	HNSC
USP2	HNSC
LCE2B	HNSC
NEU2	HNSC
LYNX1	HNSC
KLK13	HNSC
CPEB2	HNSC
CLDN17	HNSC
ACER1	HNSC
LCE2A	HNSC
LTB4R2	HNSC
THEM5	HNSC
GAST	HNSC
HEPHL1	HNSC
FLG2	HNSC
CHST2	HNSC
NLRP10	HNSC
C1orf68	HNSC
LCE2D	HNSC
SMOX	HNSC
KCNK7	HNSC
KCNK10	HNSC
ASPRV1	HNSC
GRHL1	HNSC
LCE6A	HNSC
TRIML1	HNSC
SPRR2C	HNSC
KRT5	HNSC
SH3D21	HNSC
MYO1H	HNSC
DAAM1	HNSC
C6orf25	HNSC
F2RL1	HNSC
KRT37	HNSC
PCDHGC5	HNSC
GNRHR	HNSC
LINC00520	HNSC
NKPD1	HNSC
SPTLC3	HNSC
LYPD5	HNSC
RPTN	HNSC
TSPAN10	HNSC
TGFA	HNSC
TSC22D2	HNSC
KRT10	HNSC
TREX2	HNSC
PLA2G4D	HNSC
LCE1F	HNSC
KRT34	HNSC
SESN3	HNSC
KRT80	HNSC
TTC22	HNSC
HBEGF	HNSC
LCE1A	HNSC
ARTN	HNSC
CLIC3	HNSC
KANK1	HNSC
ZSCAN12P1	HNSC
LINC00696	HNSC
SPINK6	HNSC
GPR78	HNSC
TCHHL1	HNSC
CDRT1	HNSC
CST6	HNSC
LCE3C	HNSC
TMEM86A	HNSC
HRNR	HNSC
PSORS1C2	HNSC
OTOP2	HNSC
TGM6	HNSC
KRT82	HNSC
HAL	HNSC
IL18	HNSC
CARD17	HNSC
NRG1	HNSC
GPR157	HNSC
EXOC6B	HNSC
IFI27	HNSC
LCE3A	HNSC
LCE1D	HNSC
KRT79	HNSC
IL1A	HNSC
WNT4	HNSC
GSTA4	HNSC
CASP14	HNSC
PPBP	HNSC
EFR3B	HNSC
AADACL2	HNSC
THSD1	HNSC
SLC44A5	HNSC
COL4A6	HNSC
MAP2	HNSC
ZAN	HNSC
LCE1B	HNSC
RNASE10	HNSC
GDPD3	HNSC
LOR	HNSC
SERPINA12	HNSC
MICALCL	HNSC
PFN2	HNSC
C11orf87	HNSC
LOC285629	HNSC
IGFBP6	HNSC
KIAA1257	HNSC
SERPINB12	HNSC
SLCO1B3	HNSC
CYP27C1	HNSC
KRT2	HNSC
ATG9B	HNSC
HCG4	HNSC
LCE1C	HNSC
SERPINA9	HNSC
SERPINB11	HNSC
UPK3BL	HNSC
SDK2	HNSC
ALOX12	HNSC
MMP13	HNSC
HSPB3	HNSC
MYO3B	HNSC
KRT76	HNSC
ESRG	HNSC
TSPAN7	KIRC
APOLD1	KIRC
EDA	KIRC
SEMA3G	KIRC
LRRC70	KIRC
OTUD7A	KIRC
CYYR1	KIRC
RGCC	KIRC
KDR	KIRC
TAL1	KIRC
LIN7A	KIRC
TPPP	KIRC
GJA5	KIRC
CXXC4	KIRC
ENAM	KIRC
LOC221122	KIRC
FRMD3	KIRC
HECW2	KIRC
C1orf210	KIRC
KL	KIRC
ZNF366	KIRC
UNC5D	KIRC
SLC35F1	KIRC
RGS5	KIRC
SEMA6D	KIRC
SOSTDC1	KIRC
HSD11B2	KIRC
SLC5A8	KIRC
SULT1C4	KIRC
GALR1	KIRC
MGAM	KIRC
KDF1	KIRC
FCN2	KIRC
NR4A1	KIRC
ITGA8	KIRC
GYPA	KIRC
SCGN	KIRC
SLC6A18	KIRC
SLC22A24	KIRC
FAM65C	KIRC
CDH4	KIRC
CHST9	KIRC
TMEM72	KIRC
SLC10A2	KIRC
TMEM174	KIRC
SLC22A12	KIRC
FRMD1	KIRC
ERICH5	KIRC
C14orf180	KIRC
EDN2	KIRC
CALCR	KIRC
KCNJ1	KIRC
SLC22A8	KIRC
SLC6A3	KIRC
TEF	LGG
RASL10A	LGG
PRLHR	LGG
SPHKAP	LGG
SLC22A6	LGG
RAB6B	LGG
DGCR6	LGG
LYVE1	LGG
DKFZp779M0652	LGG
PPP4R4	LGG
KCNK4	LGG
PRKG2	LGG
GLUD2	LGG
MTMR7	LGG
SLC25A48	LGG
ARPP21	LGG
FUT9	LGG
CASKIN1	LGG
SCN11A	LGG
GABBR1	LGG
KBTBD11	LGG
WDFY3-AS2	LGG
MCF2L2	LGG
NTSR2	LGG
TMEM257	LGG
LRIT2	LGG
ABLIM3	LGG
MUM1L1	LGG
SLCO1A2	LGG
GRIN3A	LGG
TEX40	LGG
CAMSAP3	LGG
LRTM2	LGG
KCNIP2	LGG
NTRK2	LGG
CPLX3	LGG
SLC25A18	LGG
TMEM179	LGG
LOC285696	LGG
CHRNA7	LGG
ARHGAP44	LGG
CDH22	LGG
C20orf203	LGG
ZC3H12B	LGG
GABRD	LGG
LOC440040	LGG
CACNG2	LGG
RPRM	LGG
CABP1	LGG
CABLES1	LGG
JAKMIP3	LGG
ESX1	LGG
DLGAP2	LGG
PLK5	LGG
LINC00599	LGG
TPTE2P1	LGG
SMCR5	LGG
MARVELD3	LGG
TMEM196	LGG
RGR	LGG
GPR21	LGG
SLITRK1	LGG
NXPH1	LGG
NRSN1	LGG
FAM19A1	LGG
ABCC8	LGG
AMER3	LGG
SERPINI1	LGG
SHISA7	LGG
UG0898H09	LGG
KHDRBS2	LGG
MC4R	LGG
NT5C1A	LGG
NTN4	LGG
GPR61	LGG
LINC00320	LGG
UNC79	LGG
HAR1A	LGG
RD3	LGG
ZDHHC22	LGG
CBLN2	LGG
HTR1A	LGG
GPR27	LGG
NDST4	LGG
ST8SIA3	LGG
GATA5	LGG
F5	LGG
MDGA2	LGG
LHX5	LGG
KCTD4	LGG
KCTD16	LGG
DLGAP1	LGG
GRIP1	LGG
GLRA3	LGG
PLIN1	LGG
VWC2	LGG
LINC00889	LGG
FBXO40	LGG
MYOM1	LGG
DCAF12L2	LGG
SCRT1	LGG
UNC13C	LGG
CHGB	LGG
SLCO1C1	LGG
FHDC1	LGG
CACNA2D3	LGG
NEUROD6	LGG
SVOP	LGG
ADAM29	LGG
SPX	LGG
GRM1	LGG
HAR1B	LGG
CNNM1	LGG
MMD2	LGG
CALCRL	LGG
RIMS2	LGG
ACTL6B	LGG
PABPC1L2B	LGG
FGF13	LGG
CNTNAP4	LGG
PABPC1L2A	LGG
INSM2	LGG
HRH3	LGG
FEZF2	LGG
DOK6	LGG
GALNTL6	LGG
GDAP1L1	LGG
MYOZ2	LGG
RGS7	LGG
SSPO	LGG
CLVS2	LGG
NYAP2	LGG
B3GAT2	LGG
GABRB1	LGG
SLC17A6	LGG
CNTN6	LGG
TTC9B	LGG
SAMD11	LGG
SEC14L5	LGG
EIF4E1B	LGG
CPLX1	LGG
SRRM4	LGG
CACNG3	LGG
FRMPD2P2	LGG
SYN2	LGG
PACSIN1	LGG
SNORD115-26	LGG
MBP	LGG
TMEM235	LGG
KCNK1	LGG
MADCAM1	LGG
GABRG2	LGG
FAM163B	LGG
ATP8A2	LGG
DRD5	LGG
LY86-AS1	LGG
MOBP	LGG
OPALIN	LGG
SYNPR	LGG
SLC6A7	LGG
CDH8	LGG
RBFOX1	LGG
CARNS1	LGG
GABRA5	LGG
CCDC178	LGG
NEUROD2	LGG
KCNA4	LGG
NEUROD4	LGG
HTR1E	LGG
STXBP5L	LGG
MTUS2	LGG
SYCE1	LGG
OLFM3	LGG
TNR	LGG
SLC5A11	LGG
PCDHA9	LGG
NGB	LGG
MYT1L	LGG
FAM153A	LGG
CALHM1	LGG
GABRA1	LGG
IQCA1	LGG
LINC00643	LGG
MCHR2	LGG
IRX2	LGG
CTXN3	LGG
PHYHIP	LGG
ATP2B3	LGG
MOG	LGG
SLC4A10	LGG
SULT4A1	LGG
HTR5A	LGG
FRMPD4	LGG
C5orf38	LGG
ST18	LGG
NRGN	LGG
TPTEP1	LGG
C1QL3	LGG
STYK1	LGG
TMEM132D	LGG
KCNC2	LGG
GABRA4	LGG
GPR26	LGG
ETFDH	LIHC
ACOT2	LIHC
C16orf45	LIHC
CYP2A6	LIHC
UGP2	LIHC
ACOT1	LIHC
CIDEB	LIHC
PGRMC1	LIHC
SLC10A1	LIHC
ACADM	LIHC
CYP4A22	LIHC
ACSL1	LIHC
ATP11C	LIHC
ACAD11	LIHC
TAT	LIHC
CPEB3	LIHC
SLC28A1	LIHC
CXorf66	LIHC
ACSM2B	LIHC
ACSM2A	LIHC
CYB5A	LIHC
CFHR4	LIHC
PCK2	LIHC
SLC27A5	LIHC
SCP2	LIHC
SIAE	LIHC
FMO4	LIHC
CES2	LIHC
SLC22A1	LIHC
ASPDH	LIHC
SEPP1	LIHC
RTP3	LIHC
CYP8B1	LIHC
CYP2A7	LIHC
OGDHL	LIHC
TTC36	LIHC
SLC46A3	LIHC
LHPP	LIHC
LINC00526	LIHC
GLYAT	LIHC
ANGPTL6	LIHC
HORMAD2	LIHC
PRSS53	LIHC
FAM99A	LIHC
ADGRA3	LIHC
F9	LIHC
NAT2	LIHC
KDM8	LIHC
APBA1	LIHC
AKR1D1	LIHC
TIGD2	LIHC
DEFB132	LIHC
PMEL	LIHC
C8A	LIHC
CYGB	LIHC
LCAT	LIHC
AKAP3	LIHC
MTHFD1	LIHC
HMGN5	LIHC
BDH1	LIHC
APOA5	LIHC
DCXR	LIHC
SPP2	LIHC
MIP	LIHC
AKR1C6P	LIHC
APOF	LIHC
RNF125	LIHC
DIRAS3	LIHC
SLC25A15	LIHC
HSD17B13	LIHC
RDH16	LIHC
PRAMEF10	LIHC
EHHADH	LIHC
LINC00238	LIHC
PLGLA	LIHC
AGXT2	LIHC
GPR182	LIHC
C18orf42	LIHC
FMO3	LIHC
THRSP	LIHC
TKFC	LIHC
PROZ	LIHC
MBL1P	LIHC
TPPP2	LIHC
DRD1	LIHC
PGLYRP2	LIHC
AFM	LIHC
ACOX2	LIHC
OTC	LIHC
SPDYC	LIHC
HSD3B2	LIHC
CYP2A13	LIHC
CFHR5	LIHC
SARDH	LIHC
MASP2	LIHC
RGN	LIHC
SERPINC1	LIHC
SLC22A25	LIHC
GARNL3	LIHC
SLC25A34	LIHC
CNDP1	LIHC
TTR	LIHC
OIT3	LIHC
SLC22A7	LIHC
PRR18	LIHC
SLC6A1	LIHC
EPHX1	LIHC
FRMD7	LIHC
F13B	LIHC
ARID3C	LIHC
ELFN1	LIHC
AUTS2	LIHC
SLC25A47	LIHC
ACOT12	LIHC
GOLGA6B	LIHC
RDH5	LIHC
HAO1	LIHC
BAAT	LIHC
CCL16	LIHC
GPT2	LIHC
APOC4	LIHC
CYP3A4	LIHC
FCAMR	LIHC
SULT2A1	LIHC
LHX3	LIHC
SLC17A2	LIHC
PRAMEF11	LIHC
CFHR2	LIHC
DNMT3L	LIHC
UGT2B15	LIHC
PKLR	LIHC
EDA2R	LIHC
PRG2	LIHC
GBP7	LIHC
DIO1	LIHC
LEAP2	LIHC
HSD3B1	LIHC
HFE2	LIHC
CYP2B7P	LIHC
ACMSD	LIHC
FAM134B	LIHC
ZNF648	LIHC
ZG16	LIHC
HEPN1	LIHC
PRAMEF9	LIHC
GSTA2	LIHC
MBL2	LIHC
PRAMEF4	LIHC
LINC01554	LIHC
KNG1	LIHC
TSLP	LIHC
HGFAC	LIHC
FAM99B	LIHC
DAB1	LIHC
CA5A	LIHC
NR1I3	LIHC
PLGLB2	LIHC
HRG	LIHC
RIPPLY1	LIHC
HBA1	LIHC
CYP26A1	LIHC
ADGRG7	LIHC
ABHD1	LIHC
DDI2	LIHC
CYP7A1	LIHC
CES1P1	LIHC
UROC1	LIHC
AADAC	LIHC
SLC17A1	LIHC
SLC13A5	LIHC
AQP7P1	LIHC
ZCCHC16	LIHC
KLHL34	LIHC
TMEM27	LIHC
SLC22A10	LIHC
AQP8	LIHC
GSTT1	LIHC
ABCB11	LIHC
LECT2	LIHC
FAM9B	LIHC
AHSG	LIHC
EFNA1	STAD
MLLT4-AS1	STAD
ZC3H12A	STAD
SLCO4A1-AS1	STAD
NKD2	STAD
ATP6V1C2	STAD
MLXIPL	STAD
EPCAM	STAD
PRSS8	STAD
PLEKHG6	STAD
HNF4A	STAD
C5orf52	STAD
ANXA9	STAD
TFAP2C	STAD
SEZ6L2	STAD
R3HDML	STAD
LOC100134868	STAD
RNF43	STAD
LZTS3	STAD
IL17C	STAD
KRTAP3-1	STAD
FXYD4	STAD
SGK2	STAD
GRAMD2	STAD
SP6	STAD
OSBP2	STAD
STK31	STAD
SAGE1	STAD
KCNK5	STAD
PRSS3P2	STAD
INHA	STAD
C2orf72	STAD
KCNH8	STAD
ESPNP	STAD
KRT15	STAD
ADORA2B	STAD
IL1RL2	STAD
ALPI	STAD
IGSF9	STAD
LOC148709	STAD
KCNK15	STAD
HOXC12	STAD
ERBB2	STAD
PDE11A	STAD
TFCP2L1	STAD
NGEF	STAD
TM4SF5	STAD
AKR7L	STAD
REG3A	STAD
GUCY2C	STAD
NEU4	STAD
RHOV	STAD
ABCC2	STAD
MFSD6L	STAD
SCNN1A	STAD
LPPR1	STAD
RASSF10	STAD
CEACAM20	STAD
CDH3	STAD
FABP1	STAD
PNMT	STAD
TCP10L2	STAD
INSC	STAD
TMPRSS5	STAD
PLEKHD1	STAD
MOGAT3	STAD
TMEM253	STAD
REG1B	STAD
HHLA2	STAD
ITLN1	STAD
JPH1	STAD
WNK4	STAD
ATOH1	STAD
CLCN1	STAD
PF4	STAD
GLTPD2	STAD
EVX1	STAD
LINC00483	STAD
C11orf53	STAD
CA1	STAD
DRAIC	STAD
F10	STAD
CT83	STAD
ABCC6P1	STAD
RHBG	STAD
CLCA1	STAD
LOC100124692	STAD
KRTAP4-1	STAD
TLX1	STAD
CCL28	STAD
C6orf222	STAD
TRPA1	STAD
SEC14L4	STAD
PROC	STAD
AKR1C4	STAD
MGAM2	STAD
GAL3ST2	STAD
FOLR1	STAD
NPC1L1	STAD
TNNC2	STAD
BTNL3	STAD
TM4SF20	STAD
TRPM5	STAD
SLC51B	STAD
MYO18B	STAD
APOBEC1	STAD
GUCA2A	STAD
KRT20	STAD
PNLIPRP2	STAD
IGFALS	STAD
LGALS9C	STAD
FIBCD1	STAD
SLC25A35	UCEC
IHH	UCEC
TMEM114	UCEC
ERICH3	UCEC
ANKFN1	UCEC
RANGRF	UCEC
LRRC48	UCEC
TMED6	UCEC
PLEKHG7	UCEC
PMM1	UCEC
P2RX4	UCEC
SNTN	UCEC
ZDHHC1	UCEC
CCDC170	UCEC
CUBN	UCEC
SLC40A1	UCEC
GNB5	UCEC
TMEM101	UCEC
BCL2L15	UCEC
EPPIN	UCEC
CCDC129	UCEC
SAT1	UCEC
COL28A1	UCEC
GOLM1	UCEC
ART3	UCEC
VWA3A	UCEC
CDRT4	UCEC
SERPINA6	UCEC
RSPH1	UCEC
C9orf9	UCEC
MRAP2	UCEC
DNAH9	UCEC
WFDC6	UCEC
PPIB	UCEC
FAM189A2	UCEC
NT5E	UCEC
CNGA4	UCEC
RIIAD1	UCEC
STX18	UCEC
SPPL2B	UCEC
TMX4	UCEC
CDHR4	UCEC
ELP3	UCEC
VWA3B	UCEC
CYB561	UCEC
CCDC108	UCEC
TEKT3	UCEC
PAPSS1	UCEC
TMC5	UCEC
TRAF5	UCEC
GRAP	UCEC
SMPD3	UCEC
C1orf194	UCEC
LIMS3-LOC440895	UCEC
LPCAT2	UCEC
HNF1A	UCEC
FAM149A	UCEC
CCDC17	UCEC
APOBEC4	UCEC
DOCK5	UCEC
GSAP	UCEC
PIGR	UCEC
GPCPD1	UCEC
DNAI2	UCEC
MANSC1	UCEC
CCDC176	UCEC
FRMPD2B	UCEC
CFAP43	UCEC
TDGF1P3	UCEC
WDR78	UCEC
CREB3L4	UCEC
C10orf107	UCEC
DNAJC10	UCEC
LINC00937	UCEC
BACE2	UCEC
SPA17	UCEC
IDNK	UCEC
HDHD3	UCEC
TTLL1	UCEC
C9orf117	UCEC
MROH9	UCEC
SRD5A3	UCEC
TTC25	UCEC
LRRC71	UCEC
SLC46A2	UCEC
TOM1	UCEC
ANKRD66	UCEC
KCNRG	UCEC
NANS	UCEC
C20orf85	UCEC
MYCBPAP	UCEC
MAP2K6	UCEC
PBLD	UCEC
DNAH12	UCEC
CTAGE5	UCEC
STOML3	UCEC
SPATS1	UCEC
ZBTB18	UCEC
TTLL10	UCEC
CCDC42B	UCEC
TRAF3IP2	UCEC
FAM166B	UCEC
C22orf15	UCEC
C15orf26	UCEC
CCDC40	UCEC
LMNTD1	UCEC
RNASE4	UCEC
C1orf228	UCEC
LCA5L	UCEC
SCGB1D2	UCEC
MPST	UCEC
PIH1D3	UCEC
CTNNA2	UCEC
CATSPERD	UCEC
TEKT1	UCEC
TCTN1	UCEC
SPRY3	UCEC
SCGB2A2	UCEC
GAS2L2	UCEC
RILPL2	UCEC
AZU1	UCEC
PLA2G2C	UCEC
DCDC2B	UCEC
LDLRAD1	UCEC
RIBC1	UCEC
C9orf116	UCEC
WDR38	UCEC
LRP2BP	UCEC
CXCL17	UCEC
ARMC3	UCEC
PYY	UCEC
LRRC23	UCEC
C16orf71	UCEC
ST6GALNAC1	UCEC
SEC16B	UCEC
SNX22	UCEC
TMEM220	UCEC
C1orf189	UCEC
ZNF474	UCEC
DCST2	UCEC
ZSWIM5	UCEC
PTPN3	UCEC
MYO5C	UCEC
FOLH1B	UCEC
MAP3K19	UCEC
C10orf32	UCEC
C2orf81	UCEC
FOLH1	UCEC
TMEM62	UCEC
BFSP1	UCEC
CC2D2A	UCEC
PLCB4	UCEC
OSCP1	UCEC
CASC1	UCEC
HABP2	UCEC
TTC29	UCEC
PALMD	UCEC
CYB5R1	UCEC
SPAG8	UCEC
ANKUB1	UCEC
PIH1D2	UCEC
LRTOMT	UCEC
STPG1	UCEC
TCTE1	UCEC
ADGB	UCEC
PIK3R1	UCEC
FRMD4B	UCEC
LRRC10B	UCEC
ODF2L	UCEC
WDR93	UCEC
CATIP	UCEC
LRRC26	UCEC
CALML4	UCEC
ENOSF1	UCEC
CCDC33	UCEC
CFAP221	UCEC
MORN5	UCEC
CITED4	UCEC
LURAP1L	UCEC
EFCAB1	UCEC
LRRC74B	UCEC
CHIA	UCEC
C9orf24	UCEC
WDR66	UCEC
B4GALT1	UCEC
TVP23C	UCEC
CRYL1	UCEC
MSX1	UCEC
ARHGEF3	UCEC
TSPAN11	UCEC
MMP26	UCEC
[truncated: 386 more rows]
